# Supplementary material for: A novel co-target of ACY1 governing plasma membrane translocation of SphK1 contributes to inflammatory and neuropathic pain
Source: iScience. 2023 May 28;26(6):106989. doi: 10.1016/j.isci.2023.106989 (PMC10291574; doi:10.1016/j.isci.2023.106989)
Supplement: Data S1. Data file of exported proteomics datasets, related to Figure 1 [file mmc2.zip]

Archive with 302 entries (285 files):
- Date S1/
- Date S1/1-M-GSGC0160906正式实验报告/
- Date S1/1-M-GSGC0160906正式实验报告/Evaluation/
- Date S1/1-M-GSGC0160906正式实验报告/Evaluation/图4-1 肽段离子得分分布图.tif
- Date S1/1-M-GSGC0160906正式实验报告/Evaluation/图4-2 鉴定蛋白质相对分子质量分布图.tif
- Date S1/1-M-GSGC0160906正式实验报告/Evaluation/图4-3 鉴定蛋白质等电点分布图.tif
- Date S1/1-M-GSGC0160906正式实验报告/Evaluation/图4-4 肽段序列长度分布图.tif
- Date S1/1-M-GSGC0160906正式实验报告/Evaluation/图4-5 蛋白质序列覆盖度分布图.tif
- Date S1/1-M-GSGC0160906正式实验报告/Evaluation/图4-6 鉴定肽段数量分布图.tif
- Date S1/1-M-GSGC0160906正式实验报告/Evaluation/图4-7 蛋白质丰度比分布图.tif
- Date S1/1-M-GSGC0160906正式实验报告/Evaluation/图4-8 火山图.tif
- Date S1/1-M-GSGC0160906正式实验报告/GO分析结果文件夹/
- Date S1/1-M-GSGC0160906正式实验报告/GO分析结果文件夹/enrich_go.tiff
- Date S1/1-M-GSGC0160906正式实验报告/GO分析结果文件夹/GO.xlsx
- Date S1/1-M-GSGC0160906正式实验报告/GO分析结果文件夹/GOLevel2.tif
- Date S1/1-M-GSGC0160906正式实验报告/iTRAQ方法说明文档V1.3.docx
- Date S1/1-M-GSGC0160906正式实验报告/iTRAQ结果说明V1.6.docx
- Date S1/1-M-GSGC0160906正式实验报告/KEGG分析结果文件夹/
- Date S1/1-M-GSGC0160906正式实验报告/KEGG分析结果文件夹/enrich_kegg.tiff
- Date S1/1-M-GSGC0160906正式实验报告/KEGG分析结果文件夹/KEGG.xlsx
- Date S1/1-M-GSGC0160906正式实验报告/KEGG分析结果文件夹/map/
- Date S1/1-M-GSGC0160906正式实验报告/KEGG分析结果文件夹/map/map00052.png
- Date S1/1-M-GSGC0160906正式实验报告/KEGG分析结果文件夹/map/map00190.png
- Date S1/1-M-GSGC0160906正式实验报告/KEGG分析结果文件夹/map/map00220.png
- Date S1/1-M-GSGC0160906正式实验报告/KEGG分析结果文件夹/map/map00230.png
- Date S1/1-M-GSGC0160906正式实验报告/KEGG分析结果文件夹/map/map00240.png
- Date S1/1-M-GSGC0160906正式实验报告/KEGG分析结果文件夹/map/map00250.png
- Date S1/1-M-GSGC0160906正式实验报告/KEGG分析结果文件夹/map/map00260.png
- Date S1/1-M-GSGC0160906正式实验报告/KEGG分析结果文件夹/map/map00511.png
- Date S1/1-M-GSGC0160906正式实验报告/KEGG分析结果文件夹/map/map00513.png
- Date S1/1-M-GSGC0160906正式实验报告/KEGG分析结果文件夹/map/map00520.png
- Date S1/1-M-GSGC0160906正式实验报告/KEGG分析结果文件夹/map/map00531.png
- Date S1/1-M-GSGC0160906正式实验报告/KEGG分析结果文件夹/map/map00600.png
- Date S1/1-M-GSGC0160906正式实验报告/KEGG分析结果文件夹/map/map00603.png
- Date S1/1-M-GSGC0160906正式实验报告/KEGG分析结果文件夹/map/map00604.png
- Date S1/1-M-GSGC0160906正式实验报告/KEGG分析结果文件夹/map/map00970.png
- Date S1/1-M-GSGC0160906正式实验报告/KEGG分析结果文件夹/map/map01100_0.3512643.png
- Date S1/1-M-GSGC0160906正式实验报告/KEGG分析结果文件夹/map/map01110_0.3512645.png
- Date S1/1-M-GSGC0160906正式实验报告/KEGG分析结果文件夹/map/map01120_0.3512649.png
- Date S1/1-M-GSGC0160906正式实验报告/KEGG分析结果文件夹/map/map01130_0.3512652.png
- Date S1/1-M-GSGC0160906正式实验报告/KEGG分析结果文件夹/map/map01210.png
- Date S1/1-M-GSGC0160906正式实验报告/KEGG分析结果文件夹/map/map01230.png
- Date S1/1-M-GSGC0160906正式实验报告/KEGG分析结果文件夹/map/map01523.png
- Date S1/1-M-GSGC0160906正式实验报告/KEGG分析结果文件夹/map/map01524.png
- Date S1/1-M-GSGC0160906正式实验报告/KEGG分析结果文件夹/map/map03010.png
- Date S1/1-M-GSGC0160906正式实验报告/KEGG分析结果文件夹/map/map03013.png
- Date S1/1-M-GSGC0160906正式实验报告/KEGG分析结果文件夹/map/map03015.png
- Date S1/1-M-GSGC0160906正式实验报告/KEGG分析结果文件夹/map/map03060.png
- Date S1/1-M-GSGC0160906正式实验报告/KEGG分析结果文件夹/map/map04010.png
- Date S1/1-M-GSGC0160906正式实验报告/KEGG分析结果文件夹/map/map04011.png
- Date S1/1-M-GSGC0160906正式实验报告/KEGG分析结果文件夹/map/map04014.png
- Date S1/1-M-GSGC0160906正式实验报告/KEGG分析结果文件夹/map/map04015.png
- Date S1/1-M-GSGC0160906正式实验报告/KEGG分析结果文件夹/map/map04020.png
- Date S1/1-M-GSGC0160906正式实验报告/KEGG分析结果文件夹/map/map04022.png
- Date S1/1-M-GSGC0160906正式实验报告/KEGG分析结果文件夹/map/map04024.png
- Date S1/1-M-GSGC0160906正式实验报告/KEGG分析结果文件夹/map/map04062.png
- Date S1/1-M-GSGC0160906正式实验报告/KEGG分析结果文件夹/map/map04064.png
- Date S1/1-M-GSGC0160906正式实验报告/KEGG分析结果文件夹/map/map04068.png
- Date S1/1-M-GSGC0160906正式实验报告/KEGG分析结果文件夹/map/map04141.png
- Date S1/1-M-GSGC0160906正式实验报告/KEGG分析结果文件夹/map/map04142.png
- Date S1/1-M-GSGC0160906正式实验报告/KEGG分析结果文件夹/map/map04144.png
- Date S1/1-M-GSGC0160906正式实验报告/KEGG分析结果文件夹/map/map04145.png
- Date S1/1-M-GSGC0160906正式实验报告/KEGG分析结果文件夹/map/map04150.png
- Date S1/1-M-GSGC0160906正式实验报告/KEGG分析结果文件夹/map/map04151.png
- Date S1/1-M-GSGC0160906正式实验报告/KEGG分析结果文件夹/map/map04210.png
- Date S1/1-M-GSGC0160906正式实验报告/KEGG分析结果文件夹/map/map04215.png
- Date S1/1-M-GSGC0160906正式实验报告/KEGG分析结果文件夹/map/map04217.png
- Date S1/1-M-GSGC0160906正式实验报告/KEGG分析结果文件夹/map/map04260.png
- Date S1/1-M-GSGC0160906正式实验报告/KEGG分析结果文件夹/map/map04261.png
- Date S1/1-M-GSGC0160906正式实验报告/KEGG分析结果文件夹/map/map04340.png
- Date S1/1-M-GSGC0160906正式实验报告/KEGG分析结果文件夹/map/map04341.png
- Date S1/1-M-GSGC0160906正式实验报告/KEGG分析结果文件夹/map/map04360.png
- Date S1/1-M-GSGC0160906正式实验报告/KEGG分析结果文件夹/map/map04370.png
- Date S1/1-M-GSGC0160906正式实验报告/KEGG分析结果文件夹/map/map04380.png
- Date S1/1-M-GSGC0160906正式实验报告/KEGG分析结果文件夹/map/map04510.png
- Date S1/1-M-GSGC0160906正式实验报告/KEGG分析结果文件夹/map/map04514.png
- Date S1/1-M-GSGC0160906正式实验报告/KEGG分析结果文件夹/map/map04520.png
- Date S1/1-M-GSGC0160906正式实验报告/KEGG分析结果文件夹/map/map04530.png
- Date S1/1-M-GSGC0160906正式实验报告/KEGG分析结果文件夹/map/map04540.png
- Date S1/1-M-GSGC0160906正式实验报告/KEGG分析结果文件夹/map/map04620.png
- Date S1/1-M-GSGC0160906正式实验报告/KEGG分析结果文件夹/map/map04621.png
- Date S1/1-M-GSGC0160906正式实验报告/KEGG分析结果文件夹/map/map04622.png
- Date S1/1-M-GSGC0160906正式实验报告/KEGG分析结果文件夹/map/map04623.png
- Date S1/1-M-GSGC0160906正式实验报告/KEGG分析结果文件夹/map/map04624.png
- Date S1/1-M-GSGC0160906正式实验报告/KEGG分析结果文件夹/map/map04625.png
- Date S1/1-M-GSGC0160906正式实验报告/KEGG分析结果文件夹/map/map04657.png
- Date S1/1-M-GSGC0160906正式实验报告/KEGG分析结果文件夹/map/map04658.png
- Date S1/1-M-GSGC0160906正式实验报告/KEGG分析结果文件夹/map/map04659.png
- Date S1/1-M-GSGC0160906正式实验报告/KEGG分析结果文件夹/map/map04660.png
- Date S1/1-M-GSGC0160906正式实验报告/KEGG分析结果文件夹/map/map04662.png
- Date S1/1-M-GSGC0160906正式实验报告/KEGG分析结果文件夹/map/map04666.png
- Date S1/1-M-GSGC0160906正式实验报告/KEGG分析结果文件夹/map/map04668.png
- Date S1/1-M-GSGC0160906正式实验报告/KEGG分析结果文件夹/map/map04670.png
- Date S1/1-M-GSGC0160906正式实验报告/KEGG分析结果文件夹/map/map04714.png
- Date S1/1-M-GSGC0160906正式实验报告/KEGG分析结果文件夹/map/map04722.png
- Date S1/1-M-GSGC0160906正式实验报告/KEGG分析结果文件夹/map/map04810.png
- Date S1/1-M-GSGC0160906正式实验报告/KEGG分析结果文件夹/map/map04910.png
- Date S1/1-M-GSGC0160906正式实验报告/KEGG分析结果文件夹/map/map04912.png
- Date S1/1-M-GSGC0160906正式实验报告/KEGG分析结果文件夹/map/map04920.png
- Date S1/1-M-GSGC0160906正式实验报告/KEGG分析结果文件夹/map/map04925.png
- Date S1/1-M-GSGC0160906正式实验报告/KEGG分析结果文件夹/map/map04930.png
- Date S1/1-M-GSGC0160906正式实验报告/KEGG分析结果文件夹/map/map04931.png
- Date S1/1-M-GSGC0160906正式实验报告/KEGG分析结果文件夹/map/map04932.png
- Date S1/1-M-GSGC0160906正式实验报告/KEGG分析结果文件夹/map/map04933.png
- Date S1/1-M-GSGC0160906正式实验报告/KEGG分析结果文件夹/map/map04970.png
- Date S1/1-M-GSGC0160906正式实验报告/KEGG分析结果文件夹/map/map04972.png
- Date S1/1-M-GSGC0160906正式实验报告/KEGG分析结果文件夹/map/map05010.png
- Date S1/1-M-GSGC0160906正式实验报告/KEGG分析结果文件夹/map/map05012.png
- Date S1/1-M-GSGC0160906正式实验报告/KEGG分析结果文件夹/map/map05016.png
- Date S1/1-M-GSGC0160906正式实验报告/KEGG分析结果文件夹/map/map05100.png
- Date S1/1-M-GSGC0160906正式实验报告/KEGG分析结果文件夹/map/map05110.png
- Date S1/1-M-GSGC0160906正式实验报告/KEGG分析结果文件夹/map/map05120.png
- Date S1/1-M-GSGC0160906正式实验报告/KEGG分析结果文件夹/map/map05130.png
- Date S1/1-M-GSGC0160906正式实验报告/KEGG分析结果文件夹/map/map05131.png
- Date S1/1-M-GSGC0160906正式实验报告/KEGG分析结果文件夹/map/map05132.png
- Date S1/1-M-GSGC0160906正式实验报告/KEGG分析结果文件夹/map/map05142.png
- Date S1/1-M-GSGC0160906正式实验报告/KEGG分析结果文件夹/map/map05145.png
- Date S1/1-M-GSGC0160906正式实验报告/KEGG分析结果文件夹/map/map05152.png
- Date S1/1-M-GSGC0160906正式实验报告/KEGG分析结果文件夹/map/map05160.png
- Date S1/1-M-GSGC0160906正式实验报告/KEGG分析结果文件夹/map/map05161.png
- Date S1/1-M-GSGC0160906正式实验报告/KEGG分析结果文件夹/map/map05164.png
- Date S1/1-M-GSGC0160906正式实验报告/KEGG分析结果文件夹/map/map05165.png
- Date S1/1-M-GSGC0160906正式实验报告/KEGG分析结果文件夹/map/map05166.png
- Date S1/1-M-GSGC0160906正式实验报告/KEGG分析结果文件夹/map/map05167.png
- Date S1/1-M-GSGC0160906正式实验报告/KEGG分析结果文件夹/map/map05168.png
- Date S1/1-M-GSGC0160906正式实验报告/KEGG分析结果文件夹/map/map05169.png
- Date S1/1-M-GSGC0160906正式实验报告/KEGG分析结果文件夹/map/map05200.png
- Date S1/1-M-GSGC0160906正式实验报告/KEGG分析结果文件夹/map/map05203.png
- Date S1/1-M-GSGC0160906正式实验报告/KEGG分析结果文件夹/map/map05205.png
- Date S1/1-M-GSGC0160906正式实验报告/KEGG分析结果文件夹/map/map05206.png
- Date S1/1-M-GSGC0160906正式实验报告/KEGG分析结果文件夹/map/map05211.png
- Date S1/1-M-GSGC0160906正式实验报告/KEGG分析结果文件夹/map/map05212.png
- Date S1/1-M-GSGC0160906正式实验报告/KEGG分析结果文件夹/map/map05215.png
- Date S1/1-M-GSGC0160906正式实验报告/KEGG分析结果文件夹/map/map05220.png
- Date S1/1-M-GSGC0160906正式实验报告/KEGG分析结果文件夹/map/map05221.png
- Date S1/1-M-GSGC0160906正式实验报告/KEGG分析结果文件夹/map/map05222.png
- Date S1/1-M-GSGC0160906正式实验报告/KEGG分析结果文件夹/map/map05418.png
- Date S1/1-M-GSGC0160906正式实验报告/M-GSGC0160906正式实验报告.docx
- Date S1/1-M-GSGC0160906正式实验报告/聚类分析结果文件夹/
- Date S1/1-M-GSGC0160906正式实验报告/聚类分析结果文件夹/cluster_data.png
- Date S1/1-M-GSGC0160906正式实验报告/聚类分析结果文件夹/cluster_data.txt
- Date S1/1-M-GSGC0160906正式实验报告/聚类分析结果文件夹/cluster_data_colorbar.png
- Date S1/1-M-GSGC0160906正式实验报告/聚类分析结果文件夹/cluster_data_list.txt
- Date S1/1-M-GSGC0160906正式实验报告/聚类分析结果文件夹/cluster_data_smallsize.png
- Date S1/1-M-GSGC0160906正式实验报告/质谱鉴定和定量结果/
- Date S1/1-M-GSGC0160906正式实验报告/质谱鉴定和定量结果/附件1_蛋白质鉴定列表.xlsx
- Date S1/1-M-GSGC0160906正式实验报告/质谱鉴定和定量结果/附件2_肽段鉴定列表.xlsx
- Date S1/1-M-GSGC0160906正式实验报告/质谱鉴定和定量结果/附件3_蛋白质定量和差异分析列表.xlsx
- Date S1/1-M-GSGC0160906正式实验报告/预实验报告/
- Date S1/1-M-GSGC0160906正式实验报告/预实验报告/iTRAQ预实验结果说明.docx
- Date S1/1-M-GSGC0160906正式实验报告/预实验报告/M-GSGC0160906预实验报告.docx
- Date S1/1-M-GSGC0160906正式实验报告/预实验报告/肽段鉴定简表_A1.xlsx
- Date S1/1-M-GSGC0160906正式实验报告/预实验报告/肽段鉴定简表_A2.xlsx
- Date S1/1-M-GSGC0160906正式实验报告/预实验报告/肽段鉴定简表_A3.xlsx
- Date S1/1-M-GSGC0160906正式实验报告/预实验报告/肽段鉴定简表_B1.xlsx
- Date S1/1-M-GSGC0160906正式实验报告/预实验报告/肽段鉴定简表_B2.xlsx
- Date S1/1-M-GSGC0160906正式实验报告/预实验报告/肽段鉴定简表_B3.xlsx
- Date S1/1-M-GSGC0160906正式实验报告/预实验报告/蛋白质鉴定简表_A1.xlsx
- Date S1/1-M-GSGC0160906正式实验报告/预实验报告/蛋白质鉴定简表_A2.xlsx
- Date S1/1-M-GSGC0160906正式实验报告/预实验报告/蛋白质鉴定简表_A3.xlsx
- Date S1/1-M-GSGC0160906正式实验报告/预实验报告/蛋白质鉴定简表_B1.xlsx
- Date S1/1-M-GSGC0160906正式实验报告/预实验报告/蛋白质鉴定简表_B2.xlsx
- Date S1/1-M-GSGC0160906正式实验报告/预实验报告/蛋白质鉴定简表_B3.xlsx
- Date S1/2-M-GSGC0157983正式实验报告/
- Date S1/2-M-GSGC0157983正式实验报告/Evaluation/
- Date S1/2-M-GSGC0157983正式实验报告/Evaluation/图4-1 肽段离子得分分布图.tif
- Date S1/2-M-GSGC0157983正式实验报告/Evaluation/图4-2 鉴定蛋白质相对分子质量分布图.tif
- Date S1/2-M-GSGC0157983正式实验报告/Evaluation/图4-3 鉴定蛋白质等电点分布图.tif
- Date S1/2-M-GSGC0157983正式实验报告/Evaluation/图4-4 肽段序列长度分布图.tif
- Date S1/2-M-GSGC0157983正式实验报告/Evaluation/图4-5 蛋白质序列覆盖度分布图.tif
- Date S1/2-M-GSGC0157983正式实验报告/Evaluation/图4-6 鉴定肽段数量分布图.tif
- Date S1/2-M-GSGC0157983正式实验报告/Evaluation/图4-7 蛋白质丰度比分布图.tif
- Date S1/2-M-GSGC0157983正式实验报告/Evaluation/图4-8 火山图.tif
- Date S1/2-M-GSGC0157983正式实验报告/GO分析结果文件夹/
- Date S1/2-M-GSGC0157983正式实验报告/GO分析结果文件夹/enrich_go.tiff
- Date S1/2-M-GSGC0157983正式实验报告/GO分析结果文件夹/GO.xlsx
- Date S1/2-M-GSGC0157983正式实验报告/GO分析结果文件夹/GOLevel2.tif
- Date S1/2-M-GSGC0157983正式实验报告/iTRAQ方法说明文档V1.3.docx
- Date S1/2-M-GSGC0157983正式实验报告/iTRAQ结果说明V1.6.docx
- Date S1/2-M-GSGC0157983正式实验报告/KEGG分析结果文件夹/
- Date S1/2-M-GSGC0157983正式实验报告/KEGG分析结果文件夹/enrich_kegg.tiff
- Date S1/2-M-GSGC0157983正式实验报告/KEGG分析结果文件夹/KEGG.xlsx
- Date S1/2-M-GSGC0157983正式实验报告/KEGG分析结果文件夹/map/
- Date S1/2-M-GSGC0157983正式实验报告/KEGG分析结果文件夹/map/map00100.png
- Date S1/2-M-GSGC0157983正式实验报告/KEGG分析结果文件夹/map/map00220.png
- Date S1/2-M-GSGC0157983正式实验报告/KEGG分析结果文件夹/map/map00770.png
- Date S1/2-M-GSGC0157983正式实验报告/KEGG分析结果文件夹/map/map00860.png
- Date S1/2-M-GSGC0157983正式实验报告/KEGG分析结果文件夹/map/map00900.png
- Date S1/2-M-GSGC0157983正式实验报告/KEGG分析结果文件夹/map/map00909.png
- Date S1/2-M-GSGC0157983正式实验报告/KEGG分析结果文件夹/map/map00910.png
- Date S1/2-M-GSGC0157983正式实验报告/KEGG分析结果文件夹/map/map01100_0.353765.png
- Date S1/2-M-GSGC0157983正式实验报告/KEGG分析结果文件夹/map/map01110_0.353770.png
- Date S1/2-M-GSGC0157983正式实验报告/KEGG分析结果文件夹/map/map01120_0.353771.png
- Date S1/2-M-GSGC0157983正式实验报告/KEGG分析结果文件夹/map/map01130_0.353778.png
- Date S1/2-M-GSGC0157983正式实验报告/KEGG分析结果文件夹/map/map01210.png
- Date S1/2-M-GSGC0157983正式实验报告/KEGG分析结果文件夹/map/map01230.png
- Date S1/2-M-GSGC0157983正式实验报告/KEGG分析结果文件夹/map/map01523.png
- Date S1/2-M-GSGC0157983正式实验报告/KEGG分析结果文件夹/map/map02010.png
- Date S1/2-M-GSGC0157983正式实验报告/KEGG分析结果文件夹/map/map03320.png
- Date S1/2-M-GSGC0157983正式实验报告/KEGG分析结果文件夹/map/map03420.png
- Date S1/2-M-GSGC0157983正式实验报告/KEGG分析结果文件夹/map/map03460.png
- Date S1/2-M-GSGC0157983正式实验报告/KEGG分析结果文件夹/map/map04020.png
- Date S1/2-M-GSGC0157983正式实验报告/KEGG分析结果文件夹/map/map04022.png
- Date S1/2-M-GSGC0157983正式实验报告/KEGG分析结果文件夹/map/map04064.png
- Date S1/2-M-GSGC0157983正式实验报告/KEGG分析结果文件夹/map/map04066.png
- Date S1/2-M-GSGC0157983正式实验报告/KEGG分析结果文件夹/map/map04072.png
- Date S1/2-M-GSGC0157983正式实验报告/KEGG分析结果文件夹/map/map04080.png
- Date S1/2-M-GSGC0157983正式实验报告/KEGG分析结果文件夹/map/map04110.png
- Date S1/2-M-GSGC0157983正式实验报告/KEGG分析结果文件夹/map/map04111.png
- Date S1/2-M-GSGC0157983正式实验报告/KEGG分析结果文件夹/map/map04113.png
- Date S1/2-M-GSGC0157983正式实验报告/KEGG分析结果文件夹/map/map04114.png
- Date S1/2-M-GSGC0157983正式实验报告/KEGG分析结果文件夹/map/map04120.png
- Date S1/2-M-GSGC0157983正式实验报告/KEGG分析结果文件夹/map/map04137.png
- Date S1/2-M-GSGC0157983正式实验报告/KEGG分析结果文件夹/map/map04141.png
- Date S1/2-M-GSGC0157983正式实验报告/KEGG分析结果文件夹/map/map04144.png
- Date S1/2-M-GSGC0157983正式实验报告/KEGG分析结果文件夹/map/map04145.png
- Date S1/2-M-GSGC0157983正式实验报告/KEGG分析结果文件夹/map/map04150.png
- Date S1/2-M-GSGC0157983正式实验报告/KEGG分析结果文件夹/map/map04151.png
- Date S1/2-M-GSGC0157983正式实验报告/KEGG分析结果文件夹/map/map04152.png
- Date S1/2-M-GSGC0157983正式实验报告/KEGG分析结果文件夹/map/map04217.png
- Date S1/2-M-GSGC0157983正式实验报告/KEGG分析结果文件夹/map/map04218.png
- Date S1/2-M-GSGC0157983正式实验报告/KEGG分析结果文件夹/map/map04310.png
- Date S1/2-M-GSGC0157983正式实验报告/KEGG分析结果文件夹/map/map04341.png
- Date S1/2-M-GSGC0157983正式实验报告/KEGG分析结果文件夹/map/map04350.png
- Date S1/2-M-GSGC0157983正式实验报告/KEGG分析结果文件夹/map/map04360.png
- Date S1/2-M-GSGC0157983正式实验报告/KEGG分析结果文件夹/map/map04510.png
- Date S1/2-M-GSGC0157983正式实验报告/KEGG分析结果文件夹/map/map04512.png
- Date S1/2-M-GSGC0157983正式实验报告/KEGG分析结果文件夹/map/map04610.png
- Date S1/2-M-GSGC0157983正式实验报告/KEGG分析结果文件夹/map/map04621.png
- Date S1/2-M-GSGC0157983正式实验报告/KEGG分析结果文件夹/map/map04640.png
- Date S1/2-M-GSGC0157983正式实验报告/KEGG分析结果文件夹/map/map04650.png
- Date S1/2-M-GSGC0157983正式实验报告/KEGG分析结果文件夹/map/map04657.png
- Date S1/2-M-GSGC0157983正式实验报告/KEGG分析结果文件夹/map/map04662.png
- Date S1/2-M-GSGC0157983正式实验报告/KEGG分析结果文件夹/map/map04664.png
- Date S1/2-M-GSGC0157983正式实验报告/KEGG分析结果文件夹/map/map04666.png
- Date S1/2-M-GSGC0157983正式实验报告/KEGG分析结果文件夹/map/map04672.png
- Date S1/2-M-GSGC0157983正式实验报告/KEGG分析结果文件夹/map/map04710.png
- Date S1/2-M-GSGC0157983正式实验报告/KEGG分析结果文件夹/map/map04714.png
- Date S1/2-M-GSGC0157983正式实验报告/KEGG分析结果文件夹/map/map04914.png
- Date S1/2-M-GSGC0157983正式实验报告/KEGG分析结果文件夹/map/map04934.png
- Date S1/2-M-GSGC0157983正式实验报告/KEGG分析结果文件夹/map/map04974.png
- Date S1/2-M-GSGC0157983正式实验报告/KEGG分析结果文件夹/map/map04976.png
- Date S1/2-M-GSGC0157983正式实验报告/KEGG分析结果文件夹/map/map05012.png
- Date S1/2-M-GSGC0157983正式实验报告/KEGG分析结果文件夹/map/map05016.png
- Date S1/2-M-GSGC0157983正式实验报告/KEGG分析结果文件夹/map/map05020.png
- Date S1/2-M-GSGC0157983正式实验报告/KEGG分析结果文件夹/map/map05110.png
- Date S1/2-M-GSGC0157983正式实验报告/KEGG分析结果文件夹/map/map05131.png
- Date S1/2-M-GSGC0157983正式实验报告/KEGG分析结果文件夹/map/map05133.png
- Date S1/2-M-GSGC0157983正式实验报告/KEGG分析结果文件夹/map/map05134.png
- Date S1/2-M-GSGC0157983正式实验报告/KEGG分析结果文件夹/map/map05140.png
- Date S1/2-M-GSGC0157983正式实验报告/KEGG分析结果文件夹/map/map05142.png
- Date S1/2-M-GSGC0157983正式实验报告/KEGG分析结果文件夹/map/map05143.png
- Date S1/2-M-GSGC0157983正式实验报告/KEGG分析结果文件夹/map/map05146.png
- Date S1/2-M-GSGC0157983正式实验报告/KEGG分析结果文件夹/map/map05150.png
- Date S1/2-M-GSGC0157983正式实验报告/KEGG分析结果文件夹/map/map05152.png
- Date S1/2-M-GSGC0157983正式实验报告/KEGG分析结果文件夹/map/map05160.png
- Date S1/2-M-GSGC0157983正式实验报告/KEGG分析结果文件夹/map/map05162.png
- Date S1/2-M-GSGC0157983正式实验报告/KEGG分析结果文件夹/map/map05164.png
- Date S1/2-M-GSGC0157983正式实验报告/KEGG分析结果文件夹/map/map05165.png
- Date S1/2-M-GSGC0157983正式实验报告/KEGG分析结果文件夹/map/map05166.png
- Date S1/2-M-GSGC0157983正式实验报告/KEGG分析结果文件夹/map/map05168.png
- Date S1/2-M-GSGC0157983正式实验报告/KEGG分析结果文件夹/map/map05169.png
- Date S1/2-M-GSGC0157983正式实验报告/KEGG分析结果文件夹/map/map05200.png
- Date S1/2-M-GSGC0157983正式实验报告/KEGG分析结果文件夹/map/map05202.png
- Date S1/2-M-GSGC0157983正式实验报告/KEGG分析结果文件夹/map/map05205.png
- Date S1/2-M-GSGC0157983正式实验报告/KEGG分析结果文件夹/map/map05206.png
- Date S1/2-M-GSGC0157983正式实验报告/KEGG分析结果文件夹/map/map05211.png
- Date S1/2-M-GSGC0157983正式实验报告/KEGG分析结果文件夹/map/map05225.png
- Date S1/2-M-GSGC0157983正式实验报告/KEGG分析结果文件夹/map/map05310.png
- Date S1/2-M-GSGC0157983正式实验报告/KEGG分析结果文件夹/map/map05320.png
- Date S1/2-M-GSGC0157983正式实验报告/KEGG分析结果文件夹/map/map05322.png
- Date S1/2-M-GSGC0157983正式实验报告/KEGG分析结果文件夹/map/map05323.png
- Date S1/2-M-GSGC0157983正式实验报告/KEGG分析结果文件夹/map/map05330.png
- Date S1/2-M-GSGC0157983正式实验报告/KEGG分析结果文件夹/map/map05340.png
- Date S1/2-M-GSGC0157983正式实验报告/KEGG分析结果文件夹/map/map05414.png
- Date S1/2-M-GSGC0157983正式实验报告/KEGG分析结果文件夹/map/map05416.png
- Date S1/2-M-GSGC0157983正式实验报告/M-GSGC0157983正式实验报告.docx
- Date S1/2-M-GSGC0157983正式实验报告/聚类分析结果文件夹/
- Date S1/2-M-GSGC0157983正式实验报告/聚类分析结果文件夹/cluster_data.png
- Date S1/2-M-GSGC0157983正式实验报告/聚类分析结果文件夹/cluster_data.txt
- Date S1/2-M-GSGC0157983正式实验报告/聚类分析结果文件夹/cluster_data_colorbar.png
- Date S1/2-M-GSGC0157983正式实验报告/聚类分析结果文件夹/cluster_data_list.txt
- Date S1/2-M-GSGC0157983正式实验报告/聚类分析结果文件夹/cluster_data_smallsize.png
- Date S1/2-M-GSGC0157983正式实验报告/质谱鉴定和定量结果/
- Date S1/2-M-GSGC0157983正式实验报告/质谱鉴定和定量结果/附件1_蛋白质鉴定列表.xlsx
- Date S1/2-M-GSGC0157983正式实验报告/质谱鉴定和定量结果/附件2_肽段鉴定列表.xlsx
- Date S1/2-M-GSGC0157983正式实验报告/质谱鉴定和定量结果/附件3_蛋白质定量和差异分析列表.xlsx
- Date S1/2-M-GSGC0157983正式实验报告/预实验报告/
- Date S1/2-M-GSGC0157983正式实验报告/预实验报告/iTRAQ预实验结果说明.docx
- Date S1/2-M-GSGC0157983正式实验报告/预实验报告/M-GSGC0157983预实验报告.docx
- Date S1/2-M-GSGC0157983正式实验报告/预实验报告/肽段鉴定简表_A1.xlsx
- Date S1/2-M-GSGC0157983正式实验报告/预实验报告/肽段鉴定简表_A2.xlsx
- Date S1/2-M-GSGC0157983正式实验报告/预实验报告/肽段鉴定简表_A3.xlsx
- Date S1/2-M-GSGC0157983正式实验报告/预实验报告/肽段鉴定简表_B1.xlsx
- Date S1/2-M-GSGC0157983正式实验报告/预实验报告/肽段鉴定简表_B2.xlsx
- Date S1/2-M-GSGC0157983正式实验报告/预实验报告/肽段鉴定简表_B3.xlsx
- Date S1/2-M-GSGC0157983正式实验报告/预实验报告/蛋白质鉴定简表_A1.xlsx
- Date S1/2-M-GSGC0157983正式实验报告/预实验报告/蛋白质鉴定简表_A2.xlsx
- Date S1/2-M-GSGC0157983正式实验报告/预实验报告/蛋白质鉴定简表_A3.xlsx
- Date S1/2-M-GSGC0157983正式实验报告/预实验报告/蛋白质鉴定简表_B1.xlsx
[truncated: 2 more entries]
