# Supplementary material for: A novel co-target of ACY1 governing plasma membrane translocation of SphK1 contributes to inflammatory and neuropathic pain
Source: iScience. 2023 May 28;26(6):106989. doi: 10.1016/j.isci.2023.106989 (PMC10291574; doi:10.1016/j.isci.2023.106989)
Supplement: Data S1. Data file of exported proteomics datasets, related to Figure 1 [file mmc2.zip › Date S1/1-M-GSGC0160906正式实验报告/GO分析结果文件夹/GO.xlsx]

## Sheet: topblast
Sequence Name	Sequence Desc	Sequence Length	Top Hit Desc	Hit Acc	E-Value	Similarity	Bit-Score	Alignment	Positive
Q922F4	TBB6_MOUSETubulin beta-6 chain OS=Mus musculus GN=Tubb6 PE=1 SV=1	447	sp|Q922F4|TBB6_MOUSETubulin beta-6 chain OS=Mus musculus GN=Tubb6 PE=1 SV=1	Q922F4	0	100%	942.184	447	447
Q761V0	SC6A5_MOUSESodium- and chloride-dependent glycine transporter 2 OS=Mus musculus GN=Slc6a5 PE=1 SV=1	799	sp|Q761V0|SC6A5_MOUSESodium- and chloride-dependent glycine transporter 2 OS=Mus musculus GN=Slc6a5 PE=1 SV=1	Q761V0	0	100%	1642.86	799	799
Q3U292	H13_MOUSEHistone OS=Mus musculus GN=Hist1h1d PE=1 SV=2	221	sp|P43277|H13_MOUSEHistone H1.3 OS=Mus musculus GN=Hist1h1d PE=1 SV=2	P43277	1.3e-127	99.1%	364.77	221	219
P46664	PURA2_MOUSEAdenylosuccinate synthetase isozyme 2 OS=Mus musculus GN=Adss PE=1 SV=2	456	sp|P46664|PURA2_MOUSEAdenylosuccinate synthetase isozyme 2 OS=Mus musculus GN=Adss PE=1 SV=2	P46664	0	100%	942.184	456	456
P12815	PDCD6_MOUSEProgrammed cell death 6 OS=Mus musculus GN=Pdcd6 PE=1 SV=2	191	sp|P12815|PDCD6_MOUSEProgrammed cell death protein 6 OS=Mus musculus GN=Pdcd6 PE=1 SV=2	P12815	7.2e-140	100%	393.275	191	191
Q6ZPT2	SYLC_MOUSELeucine--tRNA ligase, cytoplasmic OS=Mus musculus GN=Lars PE=1 SV=2	1210	sp|Q8BMJ2|SYLC_MOUSELeucine--tRNA ligase, cytoplasmic OS=Mus musculus GN=Lars PE=1 SV=2	Q8BMJ2	0	100%	2454.09	1178	1178
Q7TSZ3	SYLC_MOUSELeucine--tRNA ligase, cytoplasmic OS=Mus musculus GN=Lars PE=1 SV=2	1178	sp|Q8BMJ2|SYLC_MOUSELeucine--tRNA ligase, cytoplasmic OS=Mus musculus GN=Lars PE=1 SV=2	Q8BMJ2	0	100%	2457.56	1178	1178
Q3UL78	CDC42_MACFACell division control 42 homolog OS=Macaca fascicularis GN=CDC42 PE=2 SV=1	147	sp|Q4R4R6|CDC42_MACFACell division control protein 42 homolog OS=Macaca fascicularis GN=CDC42 PE=2 SV=1	Q4R4R6	3.8e-105	100%	303.138	147	147
Q58E35	RLA1_MOUSE60S acidic ribosomal P1 OS=Mus musculus GN=Rplp1 PE=1 SV=1	114	sp|P47955|RLA1_MOUSE60S acidic ribosomal protein P1 OS=Mus musculus GN=Rplp1 PE=1 SV=1	P47955	2.2e-75	100%	223.402	114	114
G3X9W0	HNRPD_MOUSEHeterogeneous nuclear ribonucleo D0 OS=Mus musculus GN=Hnrnpd PE=1 SV=2	336	sp|Q60668|HNRPD_MOUSEHeterogeneous nuclear ribonucleoprotein D0 OS=Mus musculus GN=Hnrnpd PE=1 SV=2	Q60668	0	94.65%	669.848	355	336
A0A0R4J050	ACY1_MOUSEAminoacylase-1 OS=Mus musculus GN=Acy1 PE=1 SV=1	408	sp|Q99JW2|ACY1_MOUSEAminoacylase-1 OS=Mus musculus GN=Acy1 PE=1 SV=1	Q99JW2	0	99.51%	841.262	408	406
Q99JW2	ACY1_MOUSEAminoacylase-1 OS=Mus musculus GN=Acy1 PE=1 SV=1	408	sp|Q99JW2|ACY1_MOUSEAminoacylase-1 OS=Mus musculus GN=Acy1 PE=1 SV=1	Q99JW2	0	100%	847.81	408	408
P14115	RL27A_MOUSE60S ribosomal L27a OS=Mus musculus GN=Rpl27a PE=1 SV=5	148	sp|P14115|RL27A_MOUSE60S ribosomal protein L27a OS=Mus musculus GN=Rpl27a PE=1 SV=5	P14115	6.7e-105	100%	301.212	148	148
I6L958	IGK_HUMANImmunoglobulin kappa light chain OS=Homo sapiens PE=1 SV=1	234	sp|P0DOX7|IGK_HUMANImmunoglobulin kappa light chain OS=Homo sapiens PE=1 SV=1	P0DOX7	6.2e-93	77.57%	276.944	214	166
Q9CPX8	QCR10_MOUSECytochrome b-c1 complex subunit 10 OS=Mus musculus GN=Uqcr11 PE=3 SV=1	56	sp|Q9CPX8|QCR10_MOUSECytochrome b-c1 complex subunit 10 OS=Mus musculus GN=Uqcr11 PE=3 SV=1	Q9CPX8	1.4e-34	100%	115.161	56	56
Q5SSN7	SFT2A_MOUSEVesicle transport SFT2A OS=Mus musculus GN=Sft2d1 PE=1 SV=1	159	sp|Q5SSN7|SFT2A_MOUSEVesicle transport protein SFT2A OS=Mus musculus GN=Sft2d1 PE=1 SV=1	Q5SSN7	3.6e-111	100%	317.775	159	159
P28184	MT3_MOUSEMetallothionein-3 OS=Mus musculus GN=Mt3 PE=1 SV=1	68	sp|P28184|MT3_MOUSEMetallothionein-3 OS=Mus musculus GN=Mt3 PE=1 SV=1	P28184	6.6e-36	100%	119.398	68	68
F7AA26	AKAP2_MOUSEA-kinase anchor 2 OS=Mus musculus GN=Akap2 PE=1 SV=3	1137	sp|O54931|AKAP2_MOUSEA-kinase anchor protein 2 OS=Mus musculus GN=Akap2 PE=1 SV=3	O54931	0	100%	1825.06	893	893
Q58E56	GCAB_MOUSEIg gamma-2A chain C region secreted form OS=Mus musculus PE=1 SV=1	477	sp|P01864|GCAB_MOUSEIg gamma-2A chain C region secreted form OS=Mus musculus PE=1 SV=1	P01864	0	98.51%	677.937	335	330
Q543E2	ORNT1_MOUSEMitochondrial ornithine transporter 1 OS=Mus musculus GN=Slc25a15 PE=1 SV=1	301	sp|Q9WVD5|ORNT1_MOUSEMitochondrial ornithine transporter 1 OS=Mus musculus GN=Slc25a15 PE=1 SV=1	Q9WVD5	0	100%	619.772	301	301
E9PW43	SC61B_PONAB transport Sec61 subunit beta OS=Pongo abelii GN=SEC61B PE=3 SV=3	113	sp|Q5RB31|SC61B_PONABProtein transport protein Sec61 subunit beta OS=Pongo abelii GN=SEC61B PE=3 SV=3	Q5RB31	2.2e-62	98.95%	189.889	95	94
E9QN99	ABHEB_MOUSE ABHD14B OS=Mus musculus GN=Abhd14b PE=1 SV=1	210	sp|Q8VCR7|ABHEB_MOUSEProtein ABHD14B OS=Mus musculus GN=Abhd14b PE=1 SV=1	Q8VCR7	4.2e-152	100%	426.017	210	210
E9QLZ1	T22D1_MOUSETSC22 domain family 1 OS=Mus musculus GN=Tsc22d1 PE=1 SV=2	1077	sp|P62500|T22D1_MOUSETSC22 domain family protein 1 OS=Mus musculus GN=Tsc22d1 PE=1 SV=2	P62500	0	100%	2065.04	1077	1077
Q6PD19	CJ076_MOUSEUPF0668 C10orf76 homolog OS=Mus musculus PE=1 SV=2	689	sp|Q6PD19|CJ076_MOUSEUPF0668 protein C10orf76 homolog OS=Mus musculus PE=1 SV=2	Q6PD19	0	100%	1429.85	689	689
A0A1W2P882	AT2B1_HUMANPlasma membrane calcium-transporting ATPase 1 OS=Homo sapiens GN=ATP2B1 PE=1 SV=3	279	sp|P20020|AT2B1_HUMANPlasma membrane calcium-transporting ATPase 1 OS=Homo sapiens GN=ATP2B1 PE=1 SV=3	P20020	0	100%	541.191	258	258
Q6PJA7	GCAA_MOUSEIg gamma-2A chain C region, A allele OS=Mus musculus GN=Ighg PE=1 SV=1	472	sp|P01863|GCAA_MOUSEIg gamma-2A chain C region, A allele OS=Mus musculus GN=Ighg PE=1 SV=1	P01863	0	99.39%	674.47	330	328
Q91X23	A1AG1_MOUSEAlpha-1-acid glyco 1 OS=Mus musculus GN=Orm1 PE=1 SV=1	207	sp|Q60590|A1AG1_MOUSEAlpha-1-acid glycoprotein 1 OS=Mus musculus GN=Orm1 PE=1 SV=1	Q60590	4e-154	100%	430.639	207	207
A0A0R4J174	ECSIT_MOUSEEvolutionarily conserved signaling intermediate in Toll pathway, mitochondrial OS=Mus musculus GN=Ecsit PE=1 SV=2	435	sp|Q9QZH6|ECSIT_MOUSEEvolutionarily conserved signaling intermediate in Toll pathway, mitochondrial OS=Mus musculus GN=Ecsit PE=1 SV=2	Q9QZH6	0	99.77%	895.96	435	434
Q58E61	IGHA_MOUSEIg alpha chain C region OS=Mus musculus PE=1 SV=1	485	sp|P01878|IGHA_MOUSEIg alpha chain C region OS=Mus musculus PE=1 SV=1	P01878	0	96.51%	653.67	344	332
Q6ZWY8	TYB10_RATThymosin beta-10 OS=Rattus norvegicus GN=Tmsb10 PE=1 SV=2	44	sp|P63312|TYB10_RATThymosin beta-10 OS=Rattus norvegicus GN=Tmsb10 PE=1 SV=2	P63312	6e-24	100%	87.0409	44	44
Q6XPS7	---NA---	400
Q9CQK7	RWDD1_MOUSERWD domain-containing 1 OS=Mus musculus GN=Rwdd1 PE=1 SV=1	243	sp|Q9CQK7|RWDD1_MOUSERWD domain-containing protein 1 OS=Mus musculus GN=Rwdd1 PE=1 SV=1	Q9CQK7	6.1e-175	100%	486.493	243	243
Q61160	FADD_MOUSEFAS-associated death domain OS=Mus musculus GN=Fadd PE=1 SV=1	205	sp|Q61160|FADD_MOUSEFAS-associated death domain protein OS=Mus musculus GN=Fadd PE=1 SV=1	Q61160	4.4e-146	100%	410.223	205	205
Q6ZWX2	TYB4_PONABThymosin beta-4 OS=Pongo abelii GN=TMSB4X PE=3 SV=3	44	sp|Q5R7H8|TYB4_PONABThymosin beta-4 OS=Pongo abelii GN=TMSB4X PE=3 SV=3	Q5R7H8	2.7e-23	100%	85.5001	44	44
P63143	KCAB1_MOUSEVoltage-gated potassium channel subunit beta-1 OS=Mus musculus GN=Kcnab1 PE=1 SV=2	401	sp|P63143|KCAB1_MOUSEVoltage-gated potassium channel subunit beta-1 OS=Mus musculus GN=Kcnab1 PE=1 SV=2	P63143	0	100%	830.861	401	401
Q9CVE7	COXM1_MOUSECOX assembly mitochondrial homolog OS=Mus musculus GN=Cmc1 PE=1 SV=1	132	sp|Q9CPZ8|COXM1_MOUSECOX assembly mitochondrial protein homolog OS=Mus musculus GN=Cmc1 PE=1 SV=1	Q9CPZ8	3.3e-67	98.02%	203.371	101	99
Q8C4X2	KC1G3_MOUSECasein kinase I isoform gamma-3 OS=Mus musculus GN=Csnk1g3 PE=1 SV=2	424	sp|Q8C4X2|KC1G3_MOUSECasein kinase I isoform gamma-3 OS=Mus musculus GN=Csnk1g3 PE=1 SV=2	Q8C4X2	0	100%	889.412	424	424
Q8QZZ7	TPRKB_MOUSEEKC KEOPS complex subunit Tprkb OS=Mus musculus GN=Tprkb PE=1 SV=1	175	sp|Q8QZZ7|TPRKB_MOUSEEKC/KEOPS complex subunit Tprkb OS=Mus musculus GN=Tprkb PE=1 SV=1	Q8QZZ7	2.5e-125	100%	355.14	175	175
Q9JKF6	NECT1_MOUSENectin-1 OS=Mus musculus GN=Nectin1 PE=1 SV=3	515	sp|Q9JKF6|NECT1_MOUSENectin-1 OS=Mus musculus GN=Nectin1 PE=1 SV=3	Q9JKF6	0	100%	1073.15	515	515
Q8R2Y8	PTH2_MOUSEPeptidyl-tRNA hydrolase 2, mitochondrial OS=Mus musculus GN=Ptrh2 PE=1 SV=1	181	sp|Q8R2Y8|PTH2_MOUSEPeptidyl-tRNA hydrolase 2, mitochondrial OS=Mus musculus GN=Ptrh2 PE=1 SV=1	Q8R2Y8	4.9e-132	100%	372.474	181	181
P29416	HEXA_MOUSEBeta-hexosaminidase subunit alpha OS=Mus musculus GN=Hexa PE=1 SV=2	528	sp|P29416|HEXA_MOUSEBeta-hexosaminidase subunit alpha OS=Mus musculus GN=Hexa PE=1 SV=2	P29416	0	100%	1103.58	528	528
Q9D1R1	T126B_MOUSEComplex I assembly factor TMEM126B, mitochondrial OS=Mus musculus GN=Tmem126b PE=1 SV=1	230	sp|Q9D1R1|T126B_MOUSEComplex I assembly factor TMEM126B, mitochondrial OS=Mus musculus GN=Tmem126b PE=1 SV=1	Q9D1R1	1.1e-172	100%	479.559	230	230
A0A1D5RLN7	---NA---	132
Q3TQC7	ENTP5_MOUSEEctonucleoside triphosphate diphosphohydrolase 5 OS=Mus musculus GN=Entpd5 PE=1 SV=1	452	sp|Q9WUZ9|ENTP5_MOUSEEctonucleoside triphosphate diphosphohydrolase 5 OS=Mus musculus GN=Entpd5 PE=1 SV=1	Q9WUZ9	0	100%	877.47	427	427
Q8C847	BGAL_MOUSEBeta-galactosidase OS=Mus musculus GN=Glb1 PE=1 SV=1	756	sp|P23780|BGAL_MOUSEBeta-galactosidase OS=Mus musculus GN=Glb1 PE=1 SV=1	P23780	0	99.15%	1207.2	590	585
Q8K207	CA021_MOUSEUncharacterized protein C1orf21 homolog OS=Mus musculus PE=1 SV=1	121	sp|Q8K207|CA021_MOUSEUncharacterized protein C1orf21 homolog OS=Mus musculus PE=1 SV=1	Q8K207	3.8e-86	100%	251.136	121	121
P52875	TM165_MOUSETransmembrane 165 OS=Mus musculus GN=Tmem165 PE=1 SV=2	323	sp|P52875|TM165_MOUSETransmembrane protein 165 OS=Mus musculus GN=Tmem165 PE=1 SV=2	P52875	0	100%	654.44	323	323
Q3UGP2	FBH1_MOUSEF-box DNA helicase 1 OS=Mus musculus GN=Fbxo18 PE=1 SV=1	1042	sp|Q8K2I9|FBH1_MOUSEF-box DNA helicase 1 OS=Mus musculus GN=Fbxo18 PE=1 SV=1	Q8K2I9	0	100%	2177.13	1042	1042
Q9ESW8	PGPI_MOUSEPyroglutamyl-peptidase 1 OS=Mus musculus GN=Pgpep1 PE=1 SV=1	209	sp|Q9ESW8|PGPI_MOUSEPyroglutamyl-peptidase 1 OS=Mus musculus GN=Pgpep1 PE=1 SV=1	Q9ESW8	2.8e-155	100%	433.721	209	209
O88351	IKKB_MOUSEInhibitor of nuclear factor kappa-B kinase subunit beta OS=Mus musculus GN=Ikbkb PE=1 SV=1	757	sp|O88351|IKKB_MOUSEInhibitor of nuclear factor kappa-B kinase subunit beta OS=Mus musculus GN=Ikbkb PE=1 SV=1	O88351	0	100%	1564.28	757	757
P57080	UBP25_MOUSEUbiquitin carboxyl-terminal hydrolase 25 OS=Mus musculus GN=Usp25 PE=1 SV=2	1055	sp|P57080|UBP25_MOUSEUbiquitin carboxyl-terminal hydrolase 25 OS=Mus musculus GN=Usp25 PE=1 SV=2	P57080	0	100%	2193.31	1055	1055
Q7TN89	RASE_MOUSEGTPase ERas OS=Mus musculus GN=Eras PE=1 SV=1	227	sp|Q7TN89|RASE_MOUSEGTPase ERas OS=Mus musculus GN=Eras PE=1 SV=1	Q7TN89	1.8e-167	100%	466.077	227	227
Q8R1L4	ERD23_MOUSEER lumen -retaining receptor 3 OS=Mus musculus GN=Kdelr3 PE=1 SV=1	214	sp|Q8R1L4|ERD23_MOUSEER lumen protein-retaining receptor 3 OS=Mus musculus GN=Kdelr3 PE=1 SV=1	Q8R1L4	2e-154	100%	432.18	214	214
Q78T81	F102A_MOUSE FAM102A OS=Mus musculus GN=Fam102a PE=1 SV=1	392	sp|Q78T81|F102A_MOUSEProtein FAM102A OS=Mus musculus GN=Fam102a PE=1 SV=1	Q78T81	0	100%	798.89	392	392
Q3V2K7	NUP50_HUMANNuclear pore complex Nup50 OS=Homo sapiens GN=NUP50 PE=1 SV=2	440	sp|Q9UKX7|NUP50_HUMANNuclear pore complex protein Nup50 OS=Homo sapiens GN=NUP50 PE=1 SV=2	Q9UKX7	1.4e-150	69.43%	441.425	471	327
P25785	TIMP2_MOUSEMetallo ase inhibitor 2 OS=Mus musculus GN=Timp2 PE=1 SV=2	220	sp|P25785|TIMP2_MOUSEMetalloproteinase inhibitor 2 OS=Mus musculus GN=Timp2 PE=1 SV=2	P25785	2.5e-164	100%	457.603	220	220
Q99LI7	CSTF3_MOUSECleavage stimulation factor subunit 3 OS=Mus musculus GN=Cstf3 PE=1 SV=1	717	sp|Q99LI7|CSTF3_MOUSECleavage stimulation factor subunit 3 OS=Mus musculus GN=Cstf3 PE=1 SV=1	Q99LI7	0	100%	1480.31	717	717
B9EJ30	LTK_MOUSELeukocyte tyrosine kinase receptor OS=Mus musculus GN=Ltk PE=1 SV=3	827	sp|P08923|LTK_MOUSELeukocyte tyrosine kinase receptor OS=Mus musculus GN=Ltk PE=1 SV=3	P08923	0	92%	1521.52	888	817

## Sheet: protein2go
SeqName	Hit-Desc	GO-Group	GO-ID	Term
Q922F4	TBB6_MOUSETubulin beta-6 chain OS=Mus musculus GN=Tubb6 PE=1 SV=1	C	GO:0005634	nucleus
Q922F4	TBB6_MOUSETubulin beta-6 chain OS=Mus musculus GN=Tubb6 PE=1 SV=1	C	GO:0005737	cytoplasm
Q922F4	TBB6_MOUSETubulin beta-6 chain OS=Mus musculus GN=Tubb6 PE=1 SV=1	C	GO:0005874	microtubule
Q922F4	TBB6_MOUSETubulin beta-6 chain OS=Mus musculus GN=Tubb6 PE=1 SV=1	C	GO:0030424	axon
Q922F4	TBB6_MOUSETubulin beta-6 chain OS=Mus musculus GN=Tubb6 PE=1 SV=1	C	GO:0030425	dendrite
Q922F4	TBB6_MOUSETubulin beta-6 chain OS=Mus musculus GN=Tubb6 PE=1 SV=1	C	GO:0043025	neuronal cell body
Q922F4	TBB6_MOUSETubulin beta-6 chain OS=Mus musculus GN=Tubb6 PE=1 SV=1	C	GO:0070062	extracellular exosome
Q922F4	TBB6_MOUSETubulin beta-6 chain OS=Mus musculus GN=Tubb6 PE=1 SV=1	C	GO:0071944	cell periphery
Q922F4	TBB6_MOUSETubulin beta-6 chain OS=Mus musculus GN=Tubb6 PE=1 SV=1	F	GO:0003924	GTPase activity
Q922F4	TBB6_MOUSETubulin beta-6 chain OS=Mus musculus GN=Tubb6 PE=1 SV=1	F	GO:0005200	structural constituent of cytoskeleton
Q922F4	TBB6_MOUSETubulin beta-6 chain OS=Mus musculus GN=Tubb6 PE=1 SV=1	F	GO:0005515	protein binding
Q922F4	TBB6_MOUSETubulin beta-6 chain OS=Mus musculus GN=Tubb6 PE=1 SV=1	F	GO:0005525	GTP binding
Q922F4	TBB6_MOUSETubulin beta-6 chain OS=Mus musculus GN=Tubb6 PE=1 SV=1	F	GO:0042277	peptide binding
Q922F4	TBB6_MOUSETubulin beta-6 chain OS=Mus musculus GN=Tubb6 PE=1 SV=1	P	GO:0001764	neuron migration
Q922F4	TBB6_MOUSETubulin beta-6 chain OS=Mus musculus GN=Tubb6 PE=1 SV=1	P	GO:0007010	cytoskeleton organization
Q922F4	TBB6_MOUSETubulin beta-6 chain OS=Mus musculus GN=Tubb6 PE=1 SV=1	P	GO:0007017	microtubule-based process
Q922F4	TBB6_MOUSETubulin beta-6 chain OS=Mus musculus GN=Tubb6 PE=1 SV=1	P	GO:0007067	mitotic nuclear division
Q922F4	TBB6_MOUSETubulin beta-6 chain OS=Mus musculus GN=Tubb6 PE=1 SV=1	P	GO:0007411	axon guidance
Q761V0	SC6A5_MOUSESodium- and chloride-dependent glycine transporter 2 OS=Mus musculus GN=Slc6a5 PE=1 SV=1	P	GO:0006814	sodium ion transport
Q761V0	SC6A5_MOUSESodium- and chloride-dependent glycine transporter 2 OS=Mus musculus GN=Slc6a5 PE=1 SV=1	P	GO:0060012	synaptic transmission, glycinergic
Q761V0	SC6A5_MOUSESodium- and chloride-dependent glycine transporter 2 OS=Mus musculus GN=Slc6a5 PE=1 SV=1	C	GO:0005887	integral component of plasma membrane
Q761V0	SC6A5_MOUSESodium- and chloride-dependent glycine transporter 2 OS=Mus musculus GN=Slc6a5 PE=1 SV=1	F	GO:0005515	protein binding
Q761V0	SC6A5_MOUSESodium- and chloride-dependent glycine transporter 2 OS=Mus musculus GN=Slc6a5 PE=1 SV=1	C	GO:0070062	extracellular exosome
Q761V0	SC6A5_MOUSESodium- and chloride-dependent glycine transporter 2 OS=Mus musculus GN=Slc6a5 PE=1 SV=1	F	GO:0015375	glycine:sodium symporter activity
Q761V0	SC6A5_MOUSESodium- and chloride-dependent glycine transporter 2 OS=Mus musculus GN=Slc6a5 PE=1 SV=1	F	GO:0046872	metal ion binding
Q761V0	SC6A5_MOUSESodium- and chloride-dependent glycine transporter 2 OS=Mus musculus GN=Slc6a5 PE=1 SV=1	P	GO:0006520	cellular amino acid metabolic process
Q761V0	SC6A5_MOUSESodium- and chloride-dependent glycine transporter 2 OS=Mus musculus GN=Slc6a5 PE=1 SV=1	P	GO:0015846	polyamine transport
Q761V0	SC6A5_MOUSESodium- and chloride-dependent glycine transporter 2 OS=Mus musculus GN=Slc6a5 PE=1 SV=1	P	GO:1903804	glycine import into cell
Q761V0	SC6A5_MOUSESodium- and chloride-dependent glycine transporter 2 OS=Mus musculus GN=Slc6a5 PE=1 SV=1	P	GO:0009636	response to toxic substance
Q3U292	H13_MOUSEHistone OS=Mus musculus GN=Hist1h1d PE=1 SV=2	P	GO:0080182	histone H3-K4 trimethylation
Q3U292	H13_MOUSEHistone OS=Mus musculus GN=Hist1h1d PE=1 SV=2	F	GO:0031490	chromatin DNA binding
Q3U292	H13_MOUSEHistone OS=Mus musculus GN=Hist1h1d PE=1 SV=2	F	GO:0042826	histone deacetylase binding
Q3U292	H13_MOUSEHistone OS=Mus musculus GN=Hist1h1d PE=1 SV=2	C	GO:0000118	histone deacetylase complex
Q3U292	H13_MOUSEHistone OS=Mus musculus GN=Hist1h1d PE=1 SV=2	C	GO:0000786	nucleosome
Q3U292	H13_MOUSEHistone OS=Mus musculus GN=Hist1h1d PE=1 SV=2	P	GO:0006334	nucleosome assembly
Q3U292	H13_MOUSEHistone OS=Mus musculus GN=Hist1h1d PE=1 SV=2	C	GO:0005720	nuclear heterochromatin
Q3U292	H13_MOUSEHistone OS=Mus musculus GN=Hist1h1d PE=1 SV=2	P	GO:0000122	negative regulation of transcription from RNA polymerase II promoter
Q3U292	H13_MOUSEHistone OS=Mus musculus GN=Hist1h1d PE=1 SV=2	P	GO:0098532	histone H3-K27 trimethylation
Q3U292	H13_MOUSEHistone OS=Mus musculus GN=Hist1h1d PE=1 SV=2	P	GO:0030307	positive regulation of cell growth
Q3U292	H13_MOUSEHistone OS=Mus musculus GN=Hist1h1d PE=1 SV=2	P	GO:0051574	positive regulation of histone H3-K9 methylation
Q3U292	H13_MOUSEHistone OS=Mus musculus GN=Hist1h1d PE=1 SV=2	C	GO:0070062	extracellular exosome
Q3U292	H13_MOUSEHistone OS=Mus musculus GN=Hist1h1d PE=1 SV=2	F	GO:0003723	RNA binding
Q3U292	H13_MOUSEHistone OS=Mus musculus GN=Hist1h1d PE=1 SV=2	C	GO:0035327	transcriptionally active chromatin
Q3U292	H13_MOUSEHistone OS=Mus musculus GN=Hist1h1d PE=1 SV=2	C	GO:0005719	nuclear euchromatin
Q3U292	H13_MOUSEHistone OS=Mus musculus GN=Hist1h1d PE=1 SV=2	P	GO:0016584	nucleosome positioning
Q3U292	H13_MOUSEHistone OS=Mus musculus GN=Hist1h1d PE=1 SV=2	P	GO:0071169	establishment of protein localization to chromatin
Q3U292	H13_MOUSEHistone OS=Mus musculus GN=Hist1h1d PE=1 SV=2	P	GO:0050821	protein stabilization
P46664	PURA2_MOUSEAdenylosuccinate synthetase isozyme 2 OS=Mus musculus GN=Adss PE=1 SV=2	P	GO:0044208	'de novo' AMP biosynthetic process
P46664	PURA2_MOUSEAdenylosuccinate synthetase isozyme 2 OS=Mus musculus GN=Adss PE=1 SV=2	P	GO:0014850	response to muscle activity
P46664	PURA2_MOUSEAdenylosuccinate synthetase isozyme 2 OS=Mus musculus GN=Adss PE=1 SV=2	F	GO:0042803	protein homodimerization activity
P46664	PURA2_MOUSEAdenylosuccinate synthetase isozyme 2 OS=Mus musculus GN=Adss PE=1 SV=2	P	GO:0035690	cellular response to drug
P46664	PURA2_MOUSEAdenylosuccinate synthetase isozyme 2 OS=Mus musculus GN=Adss PE=1 SV=2	P	GO:0014074	response to purine-containing compound
P46664	PURA2_MOUSEAdenylosuccinate synthetase isozyme 2 OS=Mus musculus GN=Adss PE=1 SV=2	P	GO:0006541	glutamine metabolic process
P46664	PURA2_MOUSEAdenylosuccinate synthetase isozyme 2 OS=Mus musculus GN=Adss PE=1 SV=2	P	GO:0042594	response to starvation
P46664	PURA2_MOUSEAdenylosuccinate synthetase isozyme 2 OS=Mus musculus GN=Adss PE=1 SV=2	P	GO:0006531	aspartate metabolic process
P46664	PURA2_MOUSEAdenylosuccinate synthetase isozyme 2 OS=Mus musculus GN=Adss PE=1 SV=2	P	GO:0006144	purine nucleobase metabolic process
P46664	PURA2_MOUSEAdenylosuccinate synthetase isozyme 2 OS=Mus musculus GN=Adss PE=1 SV=2	F	GO:0042301	phosphate ion binding
P46664	PURA2_MOUSEAdenylosuccinate synthetase isozyme 2 OS=Mus musculus GN=Adss PE=1 SV=2	C	GO:0005886	plasma membrane
P46664	PURA2_MOUSEAdenylosuccinate synthetase isozyme 2 OS=Mus musculus GN=Adss PE=1 SV=2	P	GO:0002376	immune system process
P46664	PURA2_MOUSEAdenylosuccinate synthetase isozyme 2 OS=Mus musculus GN=Adss PE=1 SV=2	P	GO:0060359	response to ammonium ion
P46664	PURA2_MOUSEAdenylosuccinate synthetase isozyme 2 OS=Mus musculus GN=Adss PE=1 SV=2	P	GO:0006522	alanine metabolic process
P46664	PURA2_MOUSEAdenylosuccinate synthetase isozyme 2 OS=Mus musculus GN=Adss PE=1 SV=2	F	GO:0051015	actin filament binding
P46664	PURA2_MOUSEAdenylosuccinate synthetase isozyme 2 OS=Mus musculus GN=Adss PE=1 SV=2	F	GO:0000287	magnesium ion binding
P46664	PURA2_MOUSEAdenylosuccinate synthetase isozyme 2 OS=Mus musculus GN=Adss PE=1 SV=2	F	GO:0005525	GTP binding
P46664	PURA2_MOUSEAdenylosuccinate synthetase isozyme 2 OS=Mus musculus GN=Adss PE=1 SV=2	P	GO:0046040	IMP metabolic process
P46664	PURA2_MOUSEAdenylosuccinate synthetase isozyme 2 OS=Mus musculus GN=Adss PE=1 SV=2	F	GO:0004019	adenylosuccinate synthase activity
P46664	PURA2_MOUSEAdenylosuccinate synthetase isozyme 2 OS=Mus musculus GN=Adss PE=1 SV=2	C	GO:0070062	extracellular exosome
P46664	PURA2_MOUSEAdenylosuccinate synthetase isozyme 2 OS=Mus musculus GN=Adss PE=1 SV=2	F	GO:0003924	GTPase activity
P46664	PURA2_MOUSEAdenylosuccinate synthetase isozyme 2 OS=Mus musculus GN=Adss PE=1 SV=2	C	GO:0005829	cytosol
P46664	PURA2_MOUSEAdenylosuccinate synthetase isozyme 2 OS=Mus musculus GN=Adss PE=1 SV=2	P	GO:0071257	cellular response to electrical stimulus
P12815	PDCD6_MOUSEProgrammed cell death 6 OS=Mus musculus GN=Pdcd6 PE=1 SV=2	C	GO:0005654	nucleoplasm
P12815	PDCD6_MOUSEProgrammed cell death 6 OS=Mus musculus GN=Pdcd6 PE=1 SV=2	C	GO:0005768	endosome
P12815	PDCD6_MOUSEProgrammed cell death 6 OS=Mus musculus GN=Pdcd6 PE=1 SV=2	C	GO:0005789	endoplasmic reticulum membrane
P12815	PDCD6_MOUSEProgrammed cell death 6 OS=Mus musculus GN=Pdcd6 PE=1 SV=2	C	GO:0005829	cytosol
P12815	PDCD6_MOUSEProgrammed cell death 6 OS=Mus musculus GN=Pdcd6 PE=1 SV=2	C	GO:0005886	plasma membrane
P12815	PDCD6_MOUSEProgrammed cell death 6 OS=Mus musculus GN=Pdcd6 PE=1 SV=2	C	GO:0016529	sarcoplasmic reticulum
P12815	PDCD6_MOUSEProgrammed cell death 6 OS=Mus musculus GN=Pdcd6 PE=1 SV=2	C	GO:0030018	Z disc
P12815	PDCD6_MOUSEProgrammed cell death 6 OS=Mus musculus GN=Pdcd6 PE=1 SV=2	C	GO:0031965	nuclear membrane
P12815	PDCD6_MOUSEProgrammed cell death 6 OS=Mus musculus GN=Pdcd6 PE=1 SV=2	C	GO:0042584	chromaffin granule membrane
P12815	PDCD6_MOUSEProgrammed cell death 6 OS=Mus musculus GN=Pdcd6 PE=1 SV=2	C	GO:0070062	extracellular exosome
P12815	PDCD6_MOUSEProgrammed cell death 6 OS=Mus musculus GN=Pdcd6 PE=1 SV=2	C	GO:0070971	endoplasmic reticulum exit site
P12815	PDCD6_MOUSEProgrammed cell death 6 OS=Mus musculus GN=Pdcd6 PE=1 SV=2	F	GO:0002020	protease binding
P12815	PDCD6_MOUSEProgrammed cell death 6 OS=Mus musculus GN=Pdcd6 PE=1 SV=2	F	GO:0004198	calcium-dependent cysteine-type endopeptidase activity
P12815	PDCD6_MOUSEProgrammed cell death 6 OS=Mus musculus GN=Pdcd6 PE=1 SV=2	F	GO:0005509	calcium ion binding
P12815	PDCD6_MOUSEProgrammed cell death 6 OS=Mus musculus GN=Pdcd6 PE=1 SV=2	F	GO:0042803	protein homodimerization activity
P12815	PDCD6_MOUSEProgrammed cell death 6 OS=Mus musculus GN=Pdcd6 PE=1 SV=2	F	GO:0043495	protein anchor
P12815	PDCD6_MOUSEProgrammed cell death 6 OS=Mus musculus GN=Pdcd6 PE=1 SV=2	F	GO:0044822	poly(A) RNA binding
P12815	PDCD6_MOUSEProgrammed cell death 6 OS=Mus musculus GN=Pdcd6 PE=1 SV=2	F	GO:0046982	protein heterodimerization activity
P12815	PDCD6_MOUSEProgrammed cell death 6 OS=Mus musculus GN=Pdcd6 PE=1 SV=2	F	GO:0048306	calcium-dependent protein binding
P12815	PDCD6_MOUSEProgrammed cell death 6 OS=Mus musculus GN=Pdcd6 PE=1 SV=2	F	GO:0060090	binding, bridging
P12815	PDCD6_MOUSEProgrammed cell death 6 OS=Mus musculus GN=Pdcd6 PE=1 SV=2	P	GO:0001525	angiogenesis
P12815	PDCD6_MOUSEProgrammed cell death 6 OS=Mus musculus GN=Pdcd6 PE=1 SV=2	P	GO:0001938	positive regulation of endothelial cell proliferation
P12815	PDCD6_MOUSEProgrammed cell death 6 OS=Mus musculus GN=Pdcd6 PE=1 SV=2	P	GO:0006508	proteolysis
P12815	PDCD6_MOUSEProgrammed cell death 6 OS=Mus musculus GN=Pdcd6 PE=1 SV=2	P	GO:0006886	intracellular protein transport
P12815	PDCD6_MOUSEProgrammed cell death 6 OS=Mus musculus GN=Pdcd6 PE=1 SV=2	P	GO:0006919	activation of cysteine-type endopeptidase activity involved in apoptotic process
P12815	PDCD6_MOUSEProgrammed cell death 6 OS=Mus musculus GN=Pdcd6 PE=1 SV=2	P	GO:0010459	negative regulation of heart rate
P12815	PDCD6_MOUSEProgrammed cell death 6 OS=Mus musculus GN=Pdcd6 PE=1 SV=2	P	GO:0010595	positive regulation of endothelial cell migration
P12815	PDCD6_MOUSEProgrammed cell death 6 OS=Mus musculus GN=Pdcd6 PE=1 SV=2	P	GO:0030948	negative regulation of vascular endothelial growth factor receptor signaling pathway
P12815	PDCD6_MOUSEProgrammed cell death 6 OS=Mus musculus GN=Pdcd6 PE=1 SV=2	P	GO:0032007	negative regulation of TOR signaling
P12815	PDCD6_MOUSEProgrammed cell death 6 OS=Mus musculus GN=Pdcd6 PE=1 SV=2	P	GO:0034605	cellular response to heat
P12815	PDCD6_MOUSEProgrammed cell death 6 OS=Mus musculus GN=Pdcd6 PE=1 SV=2	P	GO:0036324	vascular endothelial growth factor receptor-2 signaling pathway
P12815	PDCD6_MOUSEProgrammed cell death 6 OS=Mus musculus GN=Pdcd6 PE=1 SV=2	P	GO:0045766	positive regulation of angiogenesis
P12815	PDCD6_MOUSEProgrammed cell death 6 OS=Mus musculus GN=Pdcd6 PE=1 SV=2	P	GO:0048513	animal organ development
P12815	PDCD6_MOUSEProgrammed cell death 6 OS=Mus musculus GN=Pdcd6 PE=1 SV=2	P	GO:0051592	response to calcium ion
P12815	PDCD6_MOUSEProgrammed cell death 6 OS=Mus musculus GN=Pdcd6 PE=1 SV=2	P	GO:0051651	maintenance of location in cell
P12815	PDCD6_MOUSEProgrammed cell death 6 OS=Mus musculus GN=Pdcd6 PE=1 SV=2	P	GO:0051898	negative regulation of protein kinase B signaling
P12815	PDCD6_MOUSEProgrammed cell death 6 OS=Mus musculus GN=Pdcd6 PE=1 SV=2	P	GO:0060315	negative regulation of ryanodine-sensitive calcium-release channel activity
P12815	PDCD6_MOUSEProgrammed cell death 6 OS=Mus musculus GN=Pdcd6 PE=1 SV=2	P	GO:0086004	regulation of cardiac muscle cell contraction
P12815	PDCD6_MOUSEProgrammed cell death 6 OS=Mus musculus GN=Pdcd6 PE=1 SV=2	P	GO:0097190	apoptotic signaling pathway
P12815	PDCD6_MOUSEProgrammed cell death 6 OS=Mus musculus GN=Pdcd6 PE=1 SV=2	P	GO:1901077	regulation of relaxation of muscle
P12815	PDCD6_MOUSEProgrammed cell death 6 OS=Mus musculus GN=Pdcd6 PE=1 SV=2	P	GO:1901841	regulation of high voltage-gated calcium channel activity
P12815	PDCD6_MOUSEProgrammed cell death 6 OS=Mus musculus GN=Pdcd6 PE=1 SV=2	P	GO:1901844	regulation of cell communication by electrical coupling involved in cardiac conduction
Q6ZPT2	SYLC_MOUSELeucine--tRNA ligase, cytoplasmic OS=Mus musculus GN=Lars PE=1 SV=2	P	GO:0009097	isoleucine biosynthetic process
Q6ZPT2	SYLC_MOUSELeucine--tRNA ligase, cytoplasmic OS=Mus musculus GN=Lars PE=1 SV=2	C	GO:0005634	nucleus
Q6ZPT2	SYLC_MOUSELeucine--tRNA ligase, cytoplasmic OS=Mus musculus GN=Lars PE=1 SV=2	P	GO:0006429	leucyl-tRNA aminoacylation
Q6ZPT2	SYLC_MOUSELeucine--tRNA ligase, cytoplasmic OS=Mus musculus GN=Lars PE=1 SV=2	F	GO:0005524	ATP binding
Q6ZPT2	SYLC_MOUSELeucine--tRNA ligase, cytoplasmic OS=Mus musculus GN=Lars PE=1 SV=2	F	GO:0004823	leucine-tRNA ligase activity
Q6ZPT2	SYLC_MOUSELeucine--tRNA ligase, cytoplasmic OS=Mus musculus GN=Lars PE=1 SV=2	F	GO:0005515	protein binding
Q6ZPT2	SYLC_MOUSELeucine--tRNA ligase, cytoplasmic OS=Mus musculus GN=Lars PE=1 SV=2	P	GO:0006450	regulation of translational fidelity
Q6ZPT2	SYLC_MOUSELeucine--tRNA ligase, cytoplasmic OS=Mus musculus GN=Lars PE=1 SV=2	P	GO:0009099	valine biosynthetic process
Q6ZPT2	SYLC_MOUSELeucine--tRNA ligase, cytoplasmic OS=Mus musculus GN=Lars PE=1 SV=2	P	GO:0009098	leucine biosynthetic process
Q6ZPT2	SYLC_MOUSELeucine--tRNA ligase, cytoplasmic OS=Mus musculus GN=Lars PE=1 SV=2	F	GO:0002161	aminoacyl-tRNA editing activity
Q6ZPT2	SYLC_MOUSELeucine--tRNA ligase, cytoplasmic OS=Mus musculus GN=Lars PE=1 SV=2	C	GO:0005829	cytosol
Q7TSZ3	SYLC_MOUSELeucine--tRNA ligase, cytoplasmic OS=Mus musculus GN=Lars PE=1 SV=2	P	GO:0009097	isoleucine biosynthetic process
Q7TSZ3	SYLC_MOUSELeucine--tRNA ligase, cytoplasmic OS=Mus musculus GN=Lars PE=1 SV=2	C	GO:0005634	nucleus
Q7TSZ3	SYLC_MOUSELeucine--tRNA ligase, cytoplasmic OS=Mus musculus GN=Lars PE=1 SV=2	P	GO:0006429	leucyl-tRNA aminoacylation
Q7TSZ3	SYLC_MOUSELeucine--tRNA ligase, cytoplasmic OS=Mus musculus GN=Lars PE=1 SV=2	F	GO:0005524	ATP binding
Q7TSZ3	SYLC_MOUSELeucine--tRNA ligase, cytoplasmic OS=Mus musculus GN=Lars PE=1 SV=2	F	GO:0004823	leucine-tRNA ligase activity
Q7TSZ3	SYLC_MOUSELeucine--tRNA ligase, cytoplasmic OS=Mus musculus GN=Lars PE=1 SV=2	F	GO:0005515	protein binding
Q7TSZ3	SYLC_MOUSELeucine--tRNA ligase, cytoplasmic OS=Mus musculus GN=Lars PE=1 SV=2	P	GO:0006450	regulation of translational fidelity
Q7TSZ3	SYLC_MOUSELeucine--tRNA ligase, cytoplasmic OS=Mus musculus GN=Lars PE=1 SV=2	P	GO:0009099	valine biosynthetic process
Q7TSZ3	SYLC_MOUSELeucine--tRNA ligase, cytoplasmic OS=Mus musculus GN=Lars PE=1 SV=2	P	GO:0009098	leucine biosynthetic process
Q7TSZ3	SYLC_MOUSELeucine--tRNA ligase, cytoplasmic OS=Mus musculus GN=Lars PE=1 SV=2	F	GO:0002161	aminoacyl-tRNA editing activity
Q7TSZ3	SYLC_MOUSELeucine--tRNA ligase, cytoplasmic OS=Mus musculus GN=Lars PE=1 SV=2	C	GO:0005829	cytosol
Q3UL78	CDC42_MACFACell division control 42 homolog OS=Macaca fascicularis GN=CDC42 PE=2 SV=1	P	GO:0007097	nuclear migration
Q3UL78	CDC42_MACFACell division control 42 homolog OS=Macaca fascicularis GN=CDC42 PE=2 SV=1	P	GO:0021831	embryonic olfactory bulb interneuron precursor migration
Q3UL78	CDC42_MACFACell division control 42 homolog OS=Macaca fascicularis GN=CDC42 PE=2 SV=1	P	GO:0007411	axon guidance
Q3UL78	CDC42_MACFACell division control 42 homolog OS=Macaca fascicularis GN=CDC42 PE=2 SV=1	P	GO:0021799	cerebral cortex radially oriented cell migration
Q3UL78	CDC42_MACFACell division control 42 homolog OS=Macaca fascicularis GN=CDC42 PE=2 SV=1	F	GO:0034191	apolipoprotein A-I receptor binding
Q3UL78	CDC42_MACFACell division control 42 homolog OS=Macaca fascicularis GN=CDC42 PE=2 SV=1	P	GO:0003334	keratinocyte development
Q3UL78	CDC42_MACFACell division control 42 homolog OS=Macaca fascicularis GN=CDC42 PE=2 SV=1	P	GO:0051489	regulation of filopodium assembly
Q3UL78	CDC42_MACFACell division control 42 homolog OS=Macaca fascicularis GN=CDC42 PE=2 SV=1	P	GO:0030307	positive regulation of cell growth
Q3UL78	CDC42_MACFACell division control 42 homolog OS=Macaca fascicularis GN=CDC42 PE=2 SV=1	P	GO:0006954	inflammatory response
Q3UL78	CDC42_MACFACell division control 42 homolog OS=Macaca fascicularis GN=CDC42 PE=2 SV=1	C	GO:0060091	kinocilium
Q3UL78	CDC42_MACFACell division control 42 homolog OS=Macaca fascicularis GN=CDC42 PE=2 SV=1	F	GO:0031996	thioesterase binding
Q3UL78	CDC42_MACFACell division control 42 homolog OS=Macaca fascicularis GN=CDC42 PE=2 SV=1	C	GO:0030027	lamellipodium
Q3UL78	CDC42_MACFACell division control 42 homolog OS=Macaca fascicularis GN=CDC42 PE=2 SV=1	P	GO:0033138	positive regulation of peptidyl-serine phosphorylation
Q3UL78	CDC42_MACFACell division control 42 homolog OS=Macaca fascicularis GN=CDC42 PE=2 SV=1	F	GO:0042826	histone deacetylase binding
Q3UL78	CDC42_MACFACell division control 42 homolog OS=Macaca fascicularis GN=CDC42 PE=2 SV=1	P	GO:0090103	cochlea morphogenesis
Q3UL78	CDC42_MACFACell division control 42 homolog OS=Macaca fascicularis GN=CDC42 PE=2 SV=1	P	GO:0002093	auditory receptor cell morphogenesis
Q3UL78	CDC42_MACFACell division control 42 homolog OS=Macaca fascicularis GN=CDC42 PE=2 SV=1	C	GO:0030141	secretory granule
Q3UL78	CDC42_MACFACell division control 42 homolog OS=Macaca fascicularis GN=CDC42 PE=2 SV=1	P	GO:0060999	positive regulation of dendritic spine development
Q3UL78	CDC42_MACFACell division control 42 homolog OS=Macaca fascicularis GN=CDC42 PE=2 SV=1	P	GO:1900026	positive regulation of substrate adhesion-dependent cell spreading
Q3UL78	CDC42_MACFACell division control 42 homolog OS=Macaca fascicularis GN=CDC42 PE=2 SV=1	C	GO:0005884	actin filament
Q3UL78	CDC42_MACFACell division control 42 homolog OS=Macaca fascicularis GN=CDC42 PE=2 SV=1	P	GO:0006972	hyperosmotic response
Q3UL78	CDC42_MACFACell division control 42 homolog OS=Macaca fascicularis GN=CDC42 PE=2 SV=1	C	GO:0031901	early endosome membrane
Q3UL78	CDC42_MACFACell division control 42 homolog OS=Macaca fascicularis GN=CDC42 PE=2 SV=1	P	GO:0048010	vascular endothelial growth factor receptor signaling pathway
Q3UL78	CDC42_MACFACell division control 42 homolog OS=Macaca fascicularis GN=CDC42 PE=2 SV=1	P	GO:0051894	positive regulation of focal adhesion assembly
Q3UL78	CDC42_MACFACell division control 42 homolog OS=Macaca fascicularis GN=CDC42 PE=2 SV=1	C	GO:0005911	cell-cell junction
Q3UL78	CDC42_MACFACell division control 42 homolog OS=Macaca fascicularis GN=CDC42 PE=2 SV=1	P	GO:0051496	positive regulation of stress fiber assembly
Q3UL78	CDC42_MACFACell division control 42 homolog OS=Macaca fascicularis GN=CDC42 PE=2 SV=1	P	GO:0048532	anatomical structure arrangement
Q3UL78	CDC42_MACFACell division control 42 homolog OS=Macaca fascicularis GN=CDC42 PE=2 SV=1	P	GO:0048013	ephrin receptor signaling pathway
Q3UL78	CDC42_MACFACell division control 42 homolog OS=Macaca fascicularis GN=CDC42 PE=2 SV=1	P	GO:0031069	hair follicle morphogenesis
Q3UL78	CDC42_MACFACell division control 42 homolog OS=Macaca fascicularis GN=CDC42 PE=2 SV=1	C	GO:0030496	midbody
Q3UL78	CDC42_MACFACell division control 42 homolog OS=Macaca fascicularis GN=CDC42 PE=2 SV=1	P	GO:0051932	synaptic transmission, GABAergic
Q3UL78	CDC42_MACFACell division control 42 homolog OS=Macaca fascicularis GN=CDC42 PE=2 SV=1	P	GO:0071526	semaphorin-plexin signaling pathway
Q3UL78	CDC42_MACFACell division control 42 homolog OS=Macaca fascicularis GN=CDC42 PE=2 SV=1	P	GO:0035264	multicellular organism growth
Q3UL78	CDC42_MACFACell division control 42 homolog OS=Macaca fascicularis GN=CDC42 PE=2 SV=1	P	GO:0090316	positive regulation of intracellular protein transport
Q3UL78	CDC42_MACFACell division control 42 homolog OS=Macaca fascicularis GN=CDC42 PE=2 SV=1	P	GO:0060661	submandibular salivary gland formation
Q3UL78	CDC42_MACFACell division control 42 homolog OS=Macaca fascicularis GN=CDC42 PE=2 SV=1	F	GO:0061630	ubiquitin protein ligase activity
Q3UL78	CDC42_MACFACell division control 42 homolog OS=Macaca fascicularis GN=CDC42 PE=2 SV=1	P	GO:0035025	positive regulation of Rho protein signal transduction
Q3UL78	CDC42_MACFACell division control 42 homolog OS=Macaca fascicularis GN=CDC42 PE=2 SV=1	P	GO:0014041	regulation of neuron maturation
Q3UL78	CDC42_MACFACell division control 42 homolog OS=Macaca fascicularis GN=CDC42 PE=2 SV=1	P	GO:0060263	regulation of respiratory burst
Q3UL78	CDC42_MACFACell division control 42 homolog OS=Macaca fascicularis GN=CDC42 PE=2 SV=1	P	GO:0060789	hair follicle placode formation
Q3UL78	CDC42_MACFACell division control 42 homolog OS=Macaca fascicularis GN=CDC42 PE=2 SV=1	P	GO:0038095	Fc-epsilon receptor signaling pathway
Q3UL78	CDC42_MACFACell division control 42 homolog OS=Macaca fascicularis GN=CDC42 PE=2 SV=1	P	GO:0038096	Fc-gamma receptor signaling pathway involved in phagocytosis
Q3UL78	CDC42_MACFACell division control 42 homolog OS=Macaca fascicularis GN=CDC42 PE=2 SV=1	C	GO:0001891	phagocytic cup
Q3UL78	CDC42_MACFACell division control 42 homolog OS=Macaca fascicularis GN=CDC42 PE=2 SV=1	P	GO:0043525	positive regulation of neuron apoptotic process
Q3UL78	CDC42_MACFACell division control 42 homolog OS=Macaca fascicularis GN=CDC42 PE=2 SV=1	P	GO:0021894	cerebral cortex GABAergic interneuron development
Q3UL78	CDC42_MACFACell division control 42 homolog OS=Macaca fascicularis GN=CDC42 PE=2 SV=1	P	GO:0048813	dendrite morphogenesis
Q3UL78	CDC42_MACFACell division control 42 homolog OS=Macaca fascicularis GN=CDC42 PE=2 SV=1	C	GO:0070062	extracellular exosome
Q3UL78	CDC42_MACFACell division control 42 homolog OS=Macaca fascicularis GN=CDC42 PE=2 SV=1	F	GO:0051022	Rho GDP-dissociation inhibitor binding
Q3UL78	CDC42_MACFACell division control 42 homolog OS=Macaca fascicularis GN=CDC42 PE=2 SV=1	P	GO:0048664	neuron fate determination
Q3UL78	CDC42_MACFACell division control 42 homolog OS=Macaca fascicularis GN=CDC42 PE=2 SV=1	P	GO:0050690	regulation of defense response to virus by virus
Q3UL78	CDC42_MACFACell division control 42 homolog OS=Macaca fascicularis GN=CDC42 PE=2 SV=1	P	GO:0032707	negative regulation of interleukin-23 production
Q3UL78	CDC42_MACFACell division control 42 homolog OS=Macaca fascicularis GN=CDC42 PE=2 SV=1	P	GO:0031333	negative regulation of protein complex assembly
Q3UL78	CDC42_MACFACell division control 42 homolog OS=Macaca fascicularis GN=CDC42 PE=2 SV=1	P	GO:0048261	negative regulation of receptor-mediated endocytosis
Q3UL78	CDC42_MACFACell division control 42 homolog OS=Macaca fascicularis GN=CDC42 PE=2 SV=1	P	GO:0051668	localization within membrane
Q3UL78	CDC42_MACFACell division control 42 homolog OS=Macaca fascicularis GN=CDC42 PE=2 SV=1	P	GO:0051149	positive regulation of muscle cell differentiation
Q3UL78	CDC42_MACFACell division control 42 homolog OS=Macaca fascicularis GN=CDC42 PE=2 SV=1	C	GO:0036464	cytoplasmic ribonucleoprotein granule
Q3UL78	CDC42_MACFACell division control 42 homolog OS=Macaca fascicularis GN=CDC42 PE=2 SV=1	P	GO:0039694	viral RNA genome replication
Q3UL78	CDC42_MACFACell division control 42 homolog OS=Macaca fascicularis GN=CDC42 PE=2 SV=1	P	GO:0031295	T cell costimulation
Q3UL78	CDC42_MACFACell division control 42 homolog OS=Macaca fascicularis GN=CDC42 PE=2 SV=1	P	GO:0007088	regulation of mitotic nuclear division
Q3UL78	CDC42_MACFACell division control 42 homolog OS=Macaca fascicularis GN=CDC42 PE=2 SV=1	P	GO:0003161	cardiac conduction system development
Q3UL78	CDC42_MACFACell division control 42 homolog OS=Macaca fascicularis GN=CDC42 PE=2 SV=1	P	GO:0043497	regulation of protein heterodimerization activity
Q3UL78	CDC42_MACFACell division control 42 homolog OS=Macaca fascicularis GN=CDC42 PE=2 SV=1	P	GO:0043652	engulfment of apoptotic cell
Q3UL78	CDC42_MACFACell division control 42 homolog OS=Macaca fascicularis GN=CDC42 PE=2 SV=1	P	GO:0021762	substantia nigra development
Q3UL78	CDC42_MACFACell division control 42 homolog OS=Macaca fascicularis GN=CDC42 PE=2 SV=1	C	GO:0000322	storage vacuole
Q3UL78	CDC42_MACFACell division control 42 homolog OS=Macaca fascicularis GN=CDC42 PE=2 SV=1	P	GO:0071260	cellular response to mechanical stimulus
Q3UL78	CDC42_MACFACell division control 42 homolog OS=Macaca fascicularis GN=CDC42 PE=2 SV=1	P	GO:0051835	positive regulation of synapse structural plasticity
Q3UL78	CDC42_MACFACell division control 42 homolog OS=Macaca fascicularis GN=CDC42 PE=2 SV=1	P	GO:0017157	regulation of exocytosis
Q3UL78	CDC42_MACFACell division control 42 homolog OS=Macaca fascicularis GN=CDC42 PE=2 SV=1	P	GO:0036336	dendritic cell migration
Q3UL78	CDC42_MACFACell division control 42 homolog OS=Macaca fascicularis GN=CDC42 PE=2 SV=1	P	GO:0010762	regulation of fibroblast migration
Q3UL78	CDC42_MACFACell division control 42 homolog OS=Macaca fascicularis GN=CDC42 PE=2 SV=1	P	GO:0035088	establishment or maintenance of apical/basal cell polarity
Q3UL78	CDC42_MACFACell division control 42 homolog OS=Macaca fascicularis GN=CDC42 PE=2 SV=1	P	GO:0060684	epithelial-mesenchymal cell signaling
Q3UL78	CDC42_MACFACell division control 42 homolog OS=Macaca fascicularis GN=CDC42 PE=2 SV=1	P	GO:0060047	heart contraction
Q3UL78	CDC42_MACFACell division control 42 homolog OS=Macaca fascicularis GN=CDC42 PE=2 SV=1	P	GO:0090135	actin filament branching
Q3UL78	CDC42_MACFACell division control 42 homolog OS=Macaca fascicularis GN=CDC42 PE=2 SV=1	P	GO:0090136	epithelial cell-cell adhesion
Q3UL78	CDC42_MACFACell division control 42 homolog OS=Macaca fascicularis GN=CDC42 PE=2 SV=1	P	GO:0002040	sprouting angiogenesis
Q3UL78	CDC42_MACFACell division control 42 homolog OS=Macaca fascicularis GN=CDC42 PE=2 SV=1	P	GO:0042176	regulation of protein catabolic process
Q3UL78	CDC42_MACFACell division control 42 homolog OS=Macaca fascicularis GN=CDC42 PE=2 SV=1	C	GO:0000139	Golgi membrane
Q3UL78	CDC42_MACFACell division control 42 homolog OS=Macaca fascicularis GN=CDC42 PE=2 SV=1	C	GO:0043025	neuronal cell body
Q3UL78	CDC42_MACFACell division control 42 homolog OS=Macaca fascicularis GN=CDC42 PE=2 SV=1	P	GO:0042059	negative regulation of epidermal growth factor receptor signaling pathway
Q3UL78	CDC42_MACFACell division control 42 homolog OS=Macaca fascicularis GN=CDC42 PE=2 SV=1	C	GO:0005789	endoplasmic reticulum membrane
Q3UL78	CDC42_MACFACell division control 42 homolog OS=Macaca fascicularis GN=CDC42 PE=2 SV=1	P	GO:0072384	organelle transport along microtubule
Q3UL78	CDC42_MACFACell division control 42 homolog OS=Macaca fascicularis GN=CDC42 PE=2 SV=1	P	GO:0009749	response to glucose
Q3UL78	CDC42_MACFACell division control 42 homolog OS=Macaca fascicularis GN=CDC42 PE=2 SV=1	C	GO:0045177	apical part of cell
Q3UL78	CDC42_MACFACell division control 42 homolog OS=Macaca fascicularis GN=CDC42 PE=2 SV=1	P	GO:0051683	establishment of Golgi localization
Q3UL78	CDC42_MACFACell division control 42 homolog OS=Macaca fascicularis GN=CDC42 PE=2 SV=1	P	GO:0045453	bone resorption
Q3UL78	CDC42_MACFACell division control 42 homolog OS=Macaca fascicularis GN=CDC42 PE=2 SV=1	F	GO:0003924	GTPase activity
Q3UL78	CDC42_MACFACell division control 42 homolog OS=Macaca fascicularis GN=CDC42 PE=2 SV=1	P	GO:0048168	regulation of neuronal synaptic plasticity
Q3UL78	CDC42_MACFACell division control 42 homolog OS=Macaca fascicularis GN=CDC42 PE=2 SV=1	C	GO:0005829	cytosol
Q3UL78	CDC42_MACFACell division control 42 homolog OS=Macaca fascicularis GN=CDC42 PE=2 SV=1	F	GO:0031435	mitogen-activated protein kinase kinase kinase binding
Q3UL78	CDC42_MACFACell division control 42 homolog OS=Macaca fascicularis GN=CDC42 PE=2 SV=1	P	GO:0071338	positive regulation of hair follicle cell proliferation
Q3UL78	CDC42_MACFACell division control 42 homolog OS=Macaca fascicularis GN=CDC42 PE=2 SV=1	F	GO:0030742	GTP-dependent protein binding
Q3UL78	CDC42_MACFACell division control 42 homolog OS=Macaca fascicularis GN=CDC42 PE=2 SV=1	P	GO:0030225	macrophage differentiation
Q3UL78	CDC42_MACFACell division control 42 homolog OS=Macaca fascicularis GN=CDC42 PE=2 SV=1	P	GO:0010592	positive regulation of lamellipodium assembly
Q3UL78	CDC42_MACFACell division control 42 homolog OS=Macaca fascicularis GN=CDC42 PE=2 SV=1	P	GO:0045859	regulation of protein kinase activity
Q3UL78	CDC42_MACFACell division control 42 homolog OS=Macaca fascicularis GN=CDC42 PE=2 SV=1	P	GO:0007186	G-protein coupled receptor signaling pathway
Q3UL78	CDC42_MACFACell division control 42 homolog OS=Macaca fascicularis GN=CDC42 PE=2 SV=1	P	GO:0031274	positive regulation of pseudopodium assembly
Q3UL78	CDC42_MACFACell division control 42 homolog OS=Macaca fascicularis GN=CDC42 PE=2 SV=1	P	GO:0090023	positive regulation of neutrophil chemotaxis
Q3UL78	CDC42_MACFACell division control 42 homolog OS=Macaca fascicularis GN=CDC42 PE=2 SV=1	P	GO:0003382	epithelial cell morphogenesis
Q3UL78	CDC42_MACFACell division control 42 homolog OS=Macaca fascicularis GN=CDC42 PE=2 SV=1	P	GO:0043552	positive regulation of phosphatidylinositol 3-kinase activity
Q3UL78	CDC42_MACFACell division control 42 homolog OS=Macaca fascicularis GN=CDC42 PE=2 SV=1	P	GO:1904948	midbrain dopaminergic neuron differentiation
Q3UL78	CDC42_MACFACell division control 42 homolog OS=Macaca fascicularis GN=CDC42 PE=2 SV=1	P	GO:0010629	negative regulation of gene expression
Q3UL78	CDC42_MACFACell division control 42 homolog OS=Macaca fascicularis GN=CDC42 PE=2 SV=1	P	GO:0097178	ruffle assembly
Q3UL78	CDC42_MACFACell division control 42 homolog OS=Macaca fascicularis GN=CDC42 PE=2 SV=1	C	GO:0042470	melanosome
Q3UL78	CDC42_MACFACell division control 42 homolog OS=Macaca fascicularis GN=CDC42 PE=2 SV=1	P	GO:0010628	positive regulation of gene expression
Q3UL78	CDC42_MACFACell division control 42 homolog OS=Macaca fascicularis GN=CDC42 PE=2 SV=1	C	GO:0030175	filopodium
Q3UL78	CDC42_MACFACell division control 42 homolog OS=Macaca fascicularis GN=CDC42 PE=2 SV=1	P	GO:0031424	keratinization
Q3UL78	CDC42_MACFACell division control 42 homolog OS=Macaca fascicularis GN=CDC42 PE=2 SV=1	F	GO:0017137	Rab GTPase binding
Q3UL78	CDC42_MACFACell division control 42 homolog OS=Macaca fascicularis GN=CDC42 PE=2 SV=1	P	GO:0072659	protein localization to plasma membrane
Q3UL78	CDC42_MACFACell division control 42 homolog OS=Macaca fascicularis GN=CDC42 PE=2 SV=1	P	GO:0016567	protein ubiquitination
Q3UL78	CDC42_MACFACell division control 42 homolog OS=Macaca fascicularis GN=CDC42 PE=2 SV=1	C	GO:0043209	myelin sheath
Q3UL78	CDC42_MACFACell division control 42 homolog OS=Macaca fascicularis GN=CDC42 PE=2 SV=1	P	GO:0007030	Golgi organization
Q3UL78	CDC42_MACFACell division control 42 homolog OS=Macaca fascicularis GN=CDC42 PE=2 SV=1	P	GO:0008361	regulation of cell size
Q3UL78	CDC42_MACFACell division control 42 homolog OS=Macaca fascicularis GN=CDC42 PE=2 SV=1	C	GO:0000118	histone deacetylase complex
Q3UL78	CDC42_MACFACell division control 42 homolog OS=Macaca fascicularis GN=CDC42 PE=2 SV=1	P	GO:0045740	positive regulation of DNA replication
Q3UL78	CDC42_MACFACell division control 42 homolog OS=Macaca fascicularis GN=CDC42 PE=2 SV=1	P	GO:0060501	positive regulation of epithelial cell proliferation involved in lung morphogenesis
Q3UL78	CDC42_MACFACell division control 42 homolog OS=Macaca fascicularis GN=CDC42 PE=2 SV=1	F	GO:0005525	GTP binding
Q3UL78	CDC42_MACFACell division control 42 homolog OS=Macaca fascicularis GN=CDC42 PE=2 SV=1	C	GO:0000242	pericentriolar material
Q3UL78	CDC42_MACFACell division control 42 homolog OS=Macaca fascicularis GN=CDC42 PE=2 SV=1	C	GO:0005802	trans-Golgi network
Q3UL78	CDC42_MACFACell division control 42 homolog OS=Macaca fascicularis GN=CDC42 PE=2 SV=1	C	GO:0005925	focal adhesion
Q3UL78	CDC42_MACFACell division control 42 homolog OS=Macaca fascicularis GN=CDC42 PE=2 SV=1	C	GO:0072686	mitotic spindle
Q3UL78	CDC42_MACFACell division control 42 homolog OS=Macaca fascicularis GN=CDC42 PE=2 SV=1	P	GO:0060070	canonical Wnt signaling pathway
Q3UL78	CDC42_MACFACell division control 42 homolog OS=Macaca fascicularis GN=CDC42 PE=2 SV=1	C	GO:0032587	ruffle membrane
Q3UL78	CDC42_MACFACell division control 42 homolog OS=Macaca fascicularis GN=CDC42 PE=2 SV=1	P	GO:0060071	Wnt signaling pathway, planar cell polarity pathway
Q3UL78	CDC42_MACFACell division control 42 homolog OS=Macaca fascicularis GN=CDC42 PE=2 SV=1	C	GO:0031012	extracellular matrix
Q3UL78	CDC42_MACFACell division control 42 homolog OS=Macaca fascicularis GN=CDC42 PE=2 SV=1	P	GO:0010310	regulation of hydrogen peroxide metabolic process
Q3UL78	CDC42_MACFACell division control 42 homolog OS=Macaca fascicularis GN=CDC42 PE=2 SV=1	P	GO:0051988	regulation of attachment of spindle microtubules to kinetochore
Q3UL78	CDC42_MACFACell division control 42 homolog OS=Macaca fascicularis GN=CDC42 PE=2 SV=1	P	GO:0030168	platelet activation
Q3UL78	CDC42_MACFACell division control 42 homolog OS=Macaca fascicularis GN=CDC42 PE=2 SV=1	P	GO:0032467	positive regulation of cytokinesis
Q3UL78	CDC42_MACFACell division control 42 homolog OS=Macaca fascicularis GN=CDC42 PE=2 SV=1	F	GO:0042802	identical protein binding
Q3UL78	CDC42_MACFACell division control 42 homolog OS=Macaca fascicularis GN=CDC42 PE=2 SV=1	P	GO:0002551	mast cell chemotaxis
Q3UL78	CDC42_MACFACell division control 42 homolog OS=Macaca fascicularis GN=CDC42 PE=2 SV=1	C	GO:0051233	spindle midzone
Q3UL78	CDC42_MACFACell division control 42 homolog OS=Macaca fascicularis GN=CDC42 PE=2 SV=1	P	GO:0031647	regulation of protein stability
Q3UL78	CDC42_MACFACell division control 42 homolog OS=Macaca fascicularis GN=CDC42 PE=2 SV=1	P	GO:0048873	homeostasis of number of cells within a tissue
Q3UL78	CDC42_MACFACell division control 42 homolog OS=Macaca fascicularis GN=CDC42 PE=2 SV=1	P	GO:0046330	positive regulation of JNK cascade
Q3UL78	CDC42_MACFACell division control 42 homolog OS=Macaca fascicularis GN=CDC42 PE=2 SV=1	P	GO:0030838	positive regulation of actin filament polymerization
Q3UL78	CDC42_MACFACell division control 42 homolog OS=Macaca fascicularis GN=CDC42 PE=2 SV=1	C	GO:0019897	extrinsic component of plasma membrane
Q58E35	RLA1_MOUSE60S acidic ribosomal P1 OS=Mus musculus GN=Rplp1 PE=1 SV=1	F	GO:0030295	protein kinase activator activity
Q58E35	RLA1_MOUSE60S acidic ribosomal P1 OS=Mus musculus GN=Rplp1 PE=1 SV=1	P	GO:0002181	cytoplasmic translation
Q58E35	RLA1_MOUSE60S acidic ribosomal P1 OS=Mus musculus GN=Rplp1 PE=1 SV=1	C	GO:0022625	cytosolic large ribosomal subunit
Q58E35	RLA1_MOUSE60S acidic ribosomal P1 OS=Mus musculus GN=Rplp1 PE=1 SV=1	P	GO:0006364	rRNA processing
Q58E35	RLA1_MOUSE60S acidic ribosomal P1 OS=Mus musculus GN=Rplp1 PE=1 SV=1	F	GO:0070180	large ribosomal subunit rRNA binding
Q58E35	RLA1_MOUSE60S acidic ribosomal P1 OS=Mus musculus GN=Rplp1 PE=1 SV=1	P	GO:0006413	translational initiation
Q58E35	RLA1_MOUSE60S acidic ribosomal P1 OS=Mus musculus GN=Rplp1 PE=1 SV=1	P	GO:0006414	translational elongation
Q58E35	RLA1_MOUSE60S acidic ribosomal P1 OS=Mus musculus GN=Rplp1 PE=1 SV=1	P	GO:0019083	viral transcription
Q58E35	RLA1_MOUSE60S acidic ribosomal P1 OS=Mus musculus GN=Rplp1 PE=1 SV=1	F	GO:0005515	protein binding
Q58E35	RLA1_MOUSE60S acidic ribosomal P1 OS=Mus musculus GN=Rplp1 PE=1 SV=1	C	GO:0070062	extracellular exosome
Q58E35	RLA1_MOUSE60S acidic ribosomal P1 OS=Mus musculus GN=Rplp1 PE=1 SV=1	P	GO:0006614	SRP-dependent cotranslational protein targeting to membrane
Q58E35	RLA1_MOUSE60S acidic ribosomal P1 OS=Mus musculus GN=Rplp1 PE=1 SV=1	P	GO:0000184	nuclear-transcribed mRNA catabolic process, nonsense-mediated decay
Q58E35	RLA1_MOUSE60S acidic ribosomal P1 OS=Mus musculus GN=Rplp1 PE=1 SV=1	F	GO:0003735	structural constituent of ribosome
Q58E35	RLA1_MOUSE60S acidic ribosomal P1 OS=Mus musculus GN=Rplp1 PE=1 SV=1	C	GO:0005925	focal adhesion
Q58E35	RLA1_MOUSE60S acidic ribosomal P1 OS=Mus musculus GN=Rplp1 PE=1 SV=1	P	GO:0032147	activation of protein kinase activity
Q58E35	RLA1_MOUSE60S acidic ribosomal P1 OS=Mus musculus GN=Rplp1 PE=1 SV=1	C	GO:0030687	preribosome, large subunit precursor
G3X9W0	HNRPD_MOUSEHeterogeneous nuclear ribonucleo D0 OS=Mus musculus GN=Hnrnpd PE=1 SV=2	P	GO:0045727	positive regulation of translation
G3X9W0	HNRPD_MOUSEHeterogeneous nuclear ribonucleo D0 OS=Mus musculus GN=Hnrnpd PE=1 SV=2	P	GO:0061158	3'-UTR-mediated mRNA destabilization
G3X9W0	HNRPD_MOUSEHeterogeneous nuclear ribonucleo D0 OS=Mus musculus GN=Hnrnpd PE=1 SV=2	C	GO:0090575	RNA polymerase II transcription factor complex
G3X9W0	HNRPD_MOUSEHeterogeneous nuclear ribonucleo D0 OS=Mus musculus GN=Hnrnpd PE=1 SV=2	F	GO:0008143	poly(A) binding
G3X9W0	HNRPD_MOUSEHeterogeneous nuclear ribonucleo D0 OS=Mus musculus GN=Hnrnpd PE=1 SV=2	P	GO:1904355	positive regulation of telomere capping
G3X9W0	HNRPD_MOUSEHeterogeneous nuclear ribonucleo D0 OS=Mus musculus GN=Hnrnpd PE=1 SV=2	C	GO:0000118	histone deacetylase complex
G3X9W0	HNRPD_MOUSEHeterogeneous nuclear ribonucleo D0 OS=Mus musculus GN=Hnrnpd PE=1 SV=2	P	GO:0042752	regulation of circadian rhythm
G3X9W0	HNRPD_MOUSEHeterogeneous nuclear ribonucleo D0 OS=Mus musculus GN=Hnrnpd PE=1 SV=2	F	GO:0003697	single-stranded DNA binding
G3X9W0	HNRPD_MOUSEHeterogeneous nuclear ribonucleo D0 OS=Mus musculus GN=Hnrnpd PE=1 SV=2	P	GO:0000398	mRNA splicing, via spliceosome
G3X9W0	HNRPD_MOUSEHeterogeneous nuclear ribonucleo D0 OS=Mus musculus GN=Hnrnpd PE=1 SV=2	F	GO:0000166	nucleotide binding
G3X9W0	HNRPD_MOUSEHeterogeneous nuclear ribonucleo D0 OS=Mus musculus GN=Hnrnpd PE=1 SV=2	P	GO:0071230	cellular response to amino acid stimulus
G3X9W0	HNRPD_MOUSEHeterogeneous nuclear ribonucleo D0 OS=Mus musculus GN=Hnrnpd PE=1 SV=2	P	GO:0071392	cellular response to estradiol stimulus
G3X9W0	HNRPD_MOUSEHeterogeneous nuclear ribonucleo D0 OS=Mus musculus GN=Hnrnpd PE=1 SV=2	F	GO:0003700	transcription factor activity, sequence-specific DNA binding
G3X9W0	HNRPD_MOUSEHeterogeneous nuclear ribonucleo D0 OS=Mus musculus GN=Hnrnpd PE=1 SV=2	C	GO:0070062	extracellular exosome
G3X9W0	HNRPD_MOUSEHeterogeneous nuclear ribonucleo D0 OS=Mus musculus GN=Hnrnpd PE=1 SV=2	P	GO:0097167	circadian regulation of translation
G3X9W0	HNRPD_MOUSEHeterogeneous nuclear ribonucleo D0 OS=Mus musculus GN=Hnrnpd PE=1 SV=2	P	GO:0045893	positive regulation of transcription, DNA-templated
G3X9W0	HNRPD_MOUSEHeterogeneous nuclear ribonucleo D0 OS=Mus musculus GN=Hnrnpd PE=1 SV=2	F	GO:0042162	telomeric DNA binding
G3X9W0	HNRPD_MOUSEHeterogeneous nuclear ribonucleo D0 OS=Mus musculus GN=Hnrnpd PE=1 SV=2	P	GO:0001889	liver development
G3X9W0	HNRPD_MOUSEHeterogeneous nuclear ribonucleo D0 OS=Mus musculus GN=Hnrnpd PE=1 SV=2	P	GO:0071732	cellular response to nitric oxide
G3X9W0	HNRPD_MOUSEHeterogeneous nuclear ribonucleo D0 OS=Mus musculus GN=Hnrnpd PE=1 SV=2	C	GO:0005829	cytosol
G3X9W0	HNRPD_MOUSEHeterogeneous nuclear ribonucleo D0 OS=Mus musculus GN=Hnrnpd PE=1 SV=2	P	GO:0051602	response to electrical stimulus
G3X9W0	HNRPD_MOUSEHeterogeneous nuclear ribonucleo D0 OS=Mus musculus GN=Hnrnpd PE=1 SV=2	P	GO:1990828	hepatocyte dedifferentiation
G3X9W0	HNRPD_MOUSEHeterogeneous nuclear ribonucleo D0 OS=Mus musculus GN=Hnrnpd PE=1 SV=2	P	GO:1904383	response to sodium phosphate
G3X9W0	HNRPD_MOUSEHeterogeneous nuclear ribonucleo D0 OS=Mus musculus GN=Hnrnpd PE=1 SV=2	F	GO:0042826	histone deacetylase binding
G3X9W0	HNRPD_MOUSEHeterogeneous nuclear ribonucleo D0 OS=Mus musculus GN=Hnrnpd PE=1 SV=2	F	GO:0034046	poly(G) binding
G3X9W0	HNRPD_MOUSEHeterogeneous nuclear ribonucleo D0 OS=Mus musculus GN=Hnrnpd PE=1 SV=2	P	GO:0021549	cerebellum development
G3X9W0	HNRPD_MOUSEHeterogeneous nuclear ribonucleo D0 OS=Mus musculus GN=Hnrnpd PE=1 SV=2	P	GO:0014076	response to fluoxetine
G3X9W0	HNRPD_MOUSEHeterogeneous nuclear ribonucleo D0 OS=Mus musculus GN=Hnrnpd PE=1 SV=2	P	GO:1904586	cellular response to putrescine
G3X9W0	HNRPD_MOUSEHeterogeneous nuclear ribonucleo D0 OS=Mus musculus GN=Hnrnpd PE=1 SV=2	P	GO:1901355	response to rapamycin
G3X9W0	HNRPD_MOUSEHeterogeneous nuclear ribonucleo D0 OS=Mus musculus GN=Hnrnpd PE=1 SV=2	F	GO:0003680	AT DNA binding
G3X9W0	HNRPD_MOUSEHeterogeneous nuclear ribonucleo D0 OS=Mus musculus GN=Hnrnpd PE=1 SV=2	C	GO:0005681	spliceosomal complex
G3X9W0	HNRPD_MOUSEHeterogeneous nuclear ribonucleo D0 OS=Mus musculus GN=Hnrnpd PE=1 SV=2	F	GO:0003682	chromatin binding
G3X9W0	HNRPD_MOUSEHeterogeneous nuclear ribonucleo D0 OS=Mus musculus GN=Hnrnpd PE=1 SV=2	F	GO:0008134	transcription factor binding
G3X9W0	HNRPD_MOUSEHeterogeneous nuclear ribonucleo D0 OS=Mus musculus GN=Hnrnpd PE=1 SV=2	C	GO:0000785	chromatin
G3X9W0	HNRPD_MOUSEHeterogeneous nuclear ribonucleo D0 OS=Mus musculus GN=Hnrnpd PE=1 SV=2	F	GO:0035925	mRNA 3'-UTR AU-rich region binding
G3X9W0	HNRPD_MOUSEHeterogeneous nuclear ribonucleo D0 OS=Mus musculus GN=Hnrnpd PE=1 SV=2	P	GO:0051592	response to calcium ion
G3X9W0	HNRPD_MOUSEHeterogeneous nuclear ribonucleo D0 OS=Mus musculus GN=Hnrnpd PE=1 SV=2	P	GO:0048255	mRNA stabilization
G3X9W0	HNRPD_MOUSEHeterogeneous nuclear ribonucleo D0 OS=Mus musculus GN=Hnrnpd PE=1 SV=2	P	GO:0001837	epithelial to mesenchymal transition
G3X9W0	HNRPD_MOUSEHeterogeneous nuclear ribonucleo D0 OS=Mus musculus GN=Hnrnpd PE=1 SV=2	P	GO:0045449	regulation of transcription, DNA-templated
A0A0R4J050	ACY1_MOUSEAminoacylase-1 OS=Mus musculus GN=Acy1 PE=1 SV=1	F	GO:0008270	zinc ion binding
A0A0R4J050	ACY1_MOUSEAminoacylase-1 OS=Mus musculus GN=Acy1 PE=1 SV=1	F	GO:0005515	protein binding
A0A0R4J050	ACY1_MOUSEAminoacylase-1 OS=Mus musculus GN=Acy1 PE=1 SV=1	C	GO:0070062	extracellular exosome
A0A0R4J050	ACY1_MOUSEAminoacylase-1 OS=Mus musculus GN=Acy1 PE=1 SV=1	P	GO:0043171	peptide catabolic process
A0A0R4J050	ACY1_MOUSEAminoacylase-1 OS=Mus musculus GN=Acy1 PE=1 SV=1	F	GO:0070573	metallodipeptidase activity
A0A0R4J050	ACY1_MOUSEAminoacylase-1 OS=Mus musculus GN=Acy1 PE=1 SV=1	P	GO:0000051	obsolete urea cycle intermediate metabolic process
A0A0R4J050	ACY1_MOUSEAminoacylase-1 OS=Mus musculus GN=Acy1 PE=1 SV=1	P	GO:0006805	xenobiotic metabolic process
A0A0R4J050	ACY1_MOUSEAminoacylase-1 OS=Mus musculus GN=Acy1 PE=1 SV=1	P	GO:0006508	proteolysis
A0A0R4J050	ACY1_MOUSEAminoacylase-1 OS=Mus musculus GN=Acy1 PE=1 SV=1	P	GO:0006520	cellular amino acid metabolic process
A0A0R4J050	ACY1_MOUSEAminoacylase-1 OS=Mus musculus GN=Acy1 PE=1 SV=1	C	GO:0005829	cytosol
A0A0R4J050	ACY1_MOUSEAminoacylase-1 OS=Mus musculus GN=Acy1 PE=1 SV=1	F	GO:0004046	aminoacylase activity
Q99JW2	ACY1_MOUSEAminoacylase-1 OS=Mus musculus GN=Acy1 PE=1 SV=1	F	GO:0008270	zinc ion binding
Q99JW2	ACY1_MOUSEAminoacylase-1 OS=Mus musculus GN=Acy1 PE=1 SV=1	F	GO:0005515	protein binding
Q99JW2	ACY1_MOUSEAminoacylase-1 OS=Mus musculus GN=Acy1 PE=1 SV=1	C	GO:0070062	extracellular exosome
Q99JW2	ACY1_MOUSEAminoacylase-1 OS=Mus musculus GN=Acy1 PE=1 SV=1	P	GO:0043171	peptide catabolic process
Q99JW2	ACY1_MOUSEAminoacylase-1 OS=Mus musculus GN=Acy1 PE=1 SV=1	F	GO:0070573	metallodipeptidase activity
Q99JW2	ACY1_MOUSEAminoacylase-1 OS=Mus musculus GN=Acy1 PE=1 SV=1	P	GO:0000051	obsolete urea cycle intermediate metabolic process
Q99JW2	ACY1_MOUSEAminoacylase-1 OS=Mus musculus GN=Acy1 PE=1 SV=1	P	GO:0006805	xenobiotic metabolic process
Q99JW2	ACY1_MOUSEAminoacylase-1 OS=Mus musculus GN=Acy1 PE=1 SV=1	P	GO:0006508	proteolysis
Q99JW2	ACY1_MOUSEAminoacylase-1 OS=Mus musculus GN=Acy1 PE=1 SV=1	P	GO:0006520	cellular amino acid metabolic process
Q99JW2	ACY1_MOUSEAminoacylase-1 OS=Mus musculus GN=Acy1 PE=1 SV=1	C	GO:0005829	cytosol
Q99JW2	ACY1_MOUSEAminoacylase-1 OS=Mus musculus GN=Acy1 PE=1 SV=1	F	GO:0004046	aminoacylase activity
P14115	RL27A_MOUSE60S ribosomal L27a OS=Mus musculus GN=Rpl27a PE=1 SV=5	P	GO:0019083	viral transcription
P14115	RL27A_MOUSE60S ribosomal L27a OS=Mus musculus GN=Rpl27a PE=1 SV=5	F	GO:0003723	RNA binding
P14115	RL27A_MOUSE60S ribosomal L27a OS=Mus musculus GN=Rpl27a PE=1 SV=5	F	GO:0005515	protein binding
P14115	RL27A_MOUSE60S ribosomal L27a OS=Mus musculus GN=Rpl27a PE=1 SV=5	P	GO:0006614	SRP-dependent cotranslational protein targeting to membrane
P14115	RL27A_MOUSE60S ribosomal L27a OS=Mus musculus GN=Rpl27a PE=1 SV=5	P	GO:0000184	nuclear-transcribed mRNA catabolic process, nonsense-mediated decay
P14115	RL27A_MOUSE60S ribosomal L27a OS=Mus musculus GN=Rpl27a PE=1 SV=5	F	GO:0003735	structural constituent of ribosome
P14115	RL27A_MOUSE60S ribosomal L27a OS=Mus musculus GN=Rpl27a PE=1 SV=5	C	GO:0016020	membrane
P14115	RL27A_MOUSE60S ribosomal L27a OS=Mus musculus GN=Rpl27a PE=1 SV=5	C	GO:0022625	cytosolic large ribosomal subunit
P14115	RL27A_MOUSE60S ribosomal L27a OS=Mus musculus GN=Rpl27a PE=1 SV=5	P	GO:0006364	rRNA processing
P14115	RL27A_MOUSE60S ribosomal L27a OS=Mus musculus GN=Rpl27a PE=1 SV=5	P	GO:0006413	translational initiation
I6L958	IGK_HUMANImmunoglobulin kappa light chain OS=Homo sapiens PE=1 SV=1	C	GO:0009897	external side of plasma membrane
I6L958	IGK_HUMANImmunoglobulin kappa light chain OS=Homo sapiens PE=1 SV=1	C	GO:0042571	immunoglobulin complex, circulating
I6L958	IGK_HUMANImmunoglobulin kappa light chain OS=Homo sapiens PE=1 SV=1	C	GO:0072562	blood microparticle
I6L958	IGK_HUMANImmunoglobulin kappa light chain OS=Homo sapiens PE=1 SV=1	F	GO:0003823	antigen binding
I6L958	IGK_HUMANImmunoglobulin kappa light chain OS=Homo sapiens PE=1 SV=1	F	GO:0034987	immunoglobulin receptor binding
I6L958	IGK_HUMANImmunoglobulin kappa light chain OS=Homo sapiens PE=1 SV=1	P	GO:0006910	phagocytosis, recognition
I6L958	IGK_HUMANImmunoglobulin kappa light chain OS=Homo sapiens PE=1 SV=1	P	GO:0006911	phagocytosis, engulfment
I6L958	IGK_HUMANImmunoglobulin kappa light chain OS=Homo sapiens PE=1 SV=1	P	GO:0006958	complement activation, classical pathway
I6L958	IGK_HUMANImmunoglobulin kappa light chain OS=Homo sapiens PE=1 SV=1	P	GO:0042742	defense response to bacterium
I6L958	IGK_HUMANImmunoglobulin kappa light chain OS=Homo sapiens PE=1 SV=1	P	GO:0045087	innate immune response
I6L958	IGK_HUMANImmunoglobulin kappa light chain OS=Homo sapiens PE=1 SV=1	P	GO:0050853	B cell receptor signaling pathway
I6L958	IGK_HUMANImmunoglobulin kappa light chain OS=Homo sapiens PE=1 SV=1	P	GO:0050871	positive regulation of B cell activation
Q9CPX8	QCR10_MOUSECytochrome b-c1 complex subunit 10 OS=Mus musculus GN=Uqcr11 PE=3 SV=1	C	GO:0005743	mitochondrial inner membrane
Q9CPX8	QCR10_MOUSECytochrome b-c1 complex subunit 10 OS=Mus musculus GN=Uqcr11 PE=3 SV=1	C	GO:0070469	respiratory chain
Q9CPX8	QCR10_MOUSECytochrome b-c1 complex subunit 10 OS=Mus musculus GN=Uqcr11 PE=3 SV=1	F	GO:0008121	ubiquinol-cytochrome-c reductase activity
Q9CPX8	QCR10_MOUSECytochrome b-c1 complex subunit 10 OS=Mus musculus GN=Uqcr11 PE=3 SV=1	F	GO:0009055	electron carrier activity
Q9CPX8	QCR10_MOUSECytochrome b-c1 complex subunit 10 OS=Mus musculus GN=Uqcr11 PE=3 SV=1	P	GO:0006122	mitochondrial electron transport, ubiquinol to cytochrome c
Q9CPX8	QCR10_MOUSECytochrome b-c1 complex subunit 10 OS=Mus musculus GN=Uqcr11 PE=3 SV=1	P	GO:1902600	hydrogen ion transmembrane transport
Q9CPX8	QCR10_MOUSECytochrome b-c1 complex subunit 10 OS=Mus musculus GN=Uqcr11 PE=3 SV=1	P	GO:0006118	obsolete electron transport
Q9CPX8	QCR10_MOUSECytochrome b-c1 complex subunit 10 OS=Mus musculus GN=Uqcr11 PE=3 SV=1	C	GO:0045285	respiratory chain complex III
Q9CPX8	QCR10_MOUSECytochrome b-c1 complex subunit 10 OS=Mus musculus GN=Uqcr11 PE=3 SV=1	P	GO:0015992	proton transport
Q5SSN7	SFT2A_MOUSEVesicle transport SFT2A OS=Mus musculus GN=Sft2d1 PE=1 SV=1	C	GO:0016021	integral component of membrane
Q5SSN7	SFT2A_MOUSEVesicle transport SFT2A OS=Mus musculus GN=Sft2d1 PE=1 SV=1	C	GO:0070062	extracellular exosome
Q5SSN7	SFT2A_MOUSEVesicle transport SFT2A OS=Mus musculus GN=Sft2d1 PE=1 SV=1	P	GO:0015031	protein transport
Q5SSN7	SFT2A_MOUSEVesicle transport SFT2A OS=Mus musculus GN=Sft2d1 PE=1 SV=1	P	GO:0016192	vesicle-mediated transport
P28184	MT3_MOUSEMetallothionein-3 OS=Mus musculus GN=Mt3 PE=1 SV=1	C	GO:0014069	postsynaptic density
P28184	MT3_MOUSEMetallothionein-3 OS=Mus musculus GN=Mt3 PE=1 SV=1	P	GO:0032095	regulation of response to food
P28184	MT3_MOUSEMetallothionein-3 OS=Mus musculus GN=Mt3 PE=1 SV=1	F	GO:0016209	antioxidant activity
P28184	MT3_MOUSEMetallothionein-3 OS=Mus musculus GN=Mt3 PE=1 SV=1	F	GO:0008144	drug binding
P28184	MT3_MOUSEMetallothionein-3 OS=Mus musculus GN=Mt3 PE=1 SV=1	C	GO:0008021	synaptic vesicle
P28184	MT3_MOUSEMetallothionein-3 OS=Mus musculus GN=Mt3 PE=1 SV=1	P	GO:0006882	cellular zinc ion homeostasis
P28184	MT3_MOUSEMetallothionein-3 OS=Mus musculus GN=Mt3 PE=1 SV=1	C	GO:0005791	rough endoplasmic reticulum
P28184	MT3_MOUSEMetallothionein-3 OS=Mus musculus GN=Mt3 PE=1 SV=1	P	GO:0060049	regulation of protein glycosylation
P28184	MT3_MOUSEMetallothionein-3 OS=Mus musculus GN=Mt3 PE=1 SV=1	F	GO:0043027	cysteine-type endopeptidase inhibitor activity involved in apoptotic process
P28184	MT3_MOUSEMetallothionein-3 OS=Mus musculus GN=Mt3 PE=1 SV=1	C	GO:0097450	astrocyte end-foot
P28184	MT3_MOUSEMetallothionein-3 OS=Mus musculus GN=Mt3 PE=1 SV=1	C	GO:0005874	microtubule
P28184	MT3_MOUSEMetallothionein-3 OS=Mus musculus GN=Mt3 PE=1 SV=1	P	GO:0036091	positive regulation of transcription from RNA polymerase II promoter in response to oxidative stress
P28184	MT3_MOUSEMetallothionein-3 OS=Mus musculus GN=Mt3 PE=1 SV=1	F	GO:0005507	copper ion binding
P28184	MT3_MOUSEMetallothionein-3 OS=Mus musculus GN=Mt3 PE=1 SV=1	P	GO:0045892	negative regulation of transcription, DNA-templated
P28184	MT3_MOUSEMetallothionein-3 OS=Mus musculus GN=Mt3 PE=1 SV=1	P	GO:0030949	positive regulation of vascular endothelial growth factor receptor signaling pathway
P28184	MT3_MOUSEMetallothionein-3 OS=Mus musculus GN=Mt3 PE=1 SV=1	P	GO:0043154	negative regulation of cysteine-type endopeptidase activity involved in apoptotic process
P28184	MT3_MOUSEMetallothionein-3 OS=Mus musculus GN=Mt3 PE=1 SV=1	P	GO:0000060	protein import into nucleus, translocation
P28184	MT3_MOUSEMetallothionein-3 OS=Mus musculus GN=Mt3 PE=1 SV=1	P	GO:0016570	histone modification
P28184	MT3_MOUSEMetallothionein-3 OS=Mus musculus GN=Mt3 PE=1 SV=1	C	GO:0043197	dendritic spine
P28184	MT3_MOUSEMetallothionein-3 OS=Mus musculus GN=Mt3 PE=1 SV=1	P	GO:0044242	cellular lipid catabolic process
P28184	MT3_MOUSEMetallothionein-3 OS=Mus musculus GN=Mt3 PE=1 SV=1	P	GO:0071732	cellular response to nitric oxide
P28184	MT3_MOUSEMetallothionein-3 OS=Mus musculus GN=Mt3 PE=1 SV=1	C	GO:0005829	cytosol
P28184	MT3_MOUSEMetallothionein-3 OS=Mus musculus GN=Mt3 PE=1 SV=1	P	GO:0071456	cellular response to hypoxia
P28184	MT3_MOUSEMetallothionein-3 OS=Mus musculus GN=Mt3 PE=1 SV=1	C	GO:0030424	axon
P28184	MT3_MOUSEMetallothionein-3 OS=Mus musculus GN=Mt3 PE=1 SV=1	F	GO:0008270	zinc ion binding
P28184	MT3_MOUSEMetallothionein-3 OS=Mus musculus GN=Mt3 PE=1 SV=1	P	GO:2000296	negative regulation of hydrogen peroxide catabolic process
P28184	MT3_MOUSEMetallothionein-3 OS=Mus musculus GN=Mt3 PE=1 SV=1	P	GO:0033210	leptin-mediated signaling pathway
P28184	MT3_MOUSEMetallothionein-3 OS=Mus musculus GN=Mt3 PE=1 SV=1	P	GO:0007420	brain development
P28184	MT3_MOUSEMetallothionein-3 OS=Mus musculus GN=Mt3 PE=1 SV=1	C	GO:0005840	ribosome
P28184	MT3_MOUSEMetallothionein-3 OS=Mus musculus GN=Mt3 PE=1 SV=1	C	GO:0005886	plasma membrane
P28184	MT3_MOUSEMetallothionein-3 OS=Mus musculus GN=Mt3 PE=1 SV=1	C	GO:0005634	nucleus
P28184	MT3_MOUSEMetallothionein-3 OS=Mus musculus GN=Mt3 PE=1 SV=1	F	GO:0005515	protein binding
P28184	MT3_MOUSEMetallothionein-3 OS=Mus musculus GN=Mt3 PE=1 SV=1	P	GO:0097214	positive regulation of lysosomal membrane permeability
P28184	MT3_MOUSEMetallothionein-3 OS=Mus musculus GN=Mt3 PE=1 SV=1	P	GO:0010507	negative regulation of autophagy
P28184	MT3_MOUSEMetallothionein-3 OS=Mus musculus GN=Mt3 PE=1 SV=1	P	GO:0019430	removal of superoxide radicals
P28184	MT3_MOUSEMetallothionein-3 OS=Mus musculus GN=Mt3 PE=1 SV=1	F	GO:0046870	cadmium ion binding
P28184	MT3_MOUSEMetallothionein-3 OS=Mus musculus GN=Mt3 PE=1 SV=1	P	GO:0010940	positive regulation of necrotic cell death
P28184	MT3_MOUSEMetallothionein-3 OS=Mus musculus GN=Mt3 PE=1 SV=1	P	GO:0008283	cell proliferation
P28184	MT3_MOUSEMetallothionein-3 OS=Mus musculus GN=Mt3 PE=1 SV=1	P	GO:0014002	astrocyte development
P28184	MT3_MOUSEMetallothionein-3 OS=Mus musculus GN=Mt3 PE=1 SV=1	P	GO:0055073	cadmium ion homeostasis
P28184	MT3_MOUSEMetallothionein-3 OS=Mus musculus GN=Mt3 PE=1 SV=1	F	GO:0030295	protein kinase activator activity
P28184	MT3_MOUSEMetallothionein-3 OS=Mus musculus GN=Mt3 PE=1 SV=1	P	GO:0060547	negative regulation of necrotic cell death
P28184	MT3_MOUSEMetallothionein-3 OS=Mus musculus GN=Mt3 PE=1 SV=1	P	GO:0043524	negative regulation of neuron apoptotic process
P28184	MT3_MOUSEMetallothionein-3 OS=Mus musculus GN=Mt3 PE=1 SV=1	P	GO:0050774	negative regulation of dendrite morphogenesis
P28184	MT3_MOUSEMetallothionein-3 OS=Mus musculus GN=Mt3 PE=1 SV=1	P	GO:0043491	protein kinase B signaling
P28184	MT3_MOUSEMetallothionein-3 OS=Mus musculus GN=Mt3 PE=1 SV=1	P	GO:0071276	cellular response to cadmium ion
P28184	MT3_MOUSEMetallothionein-3 OS=Mus musculus GN=Mt3 PE=1 SV=1	P	GO:2000376	positive regulation of oxygen metabolic process
P28184	MT3_MOUSEMetallothionein-3 OS=Mus musculus GN=Mt3 PE=1 SV=1	C	GO:0016234	inclusion body
P28184	MT3_MOUSEMetallothionein-3 OS=Mus musculus GN=Mt3 PE=1 SV=1	P	GO:0032148	activation of protein kinase B activity
P28184	MT3_MOUSEMetallothionein-3 OS=Mus musculus GN=Mt3 PE=1 SV=1	P	GO:0006112	energy reserve metabolic process
P28184	MT3_MOUSEMetallothionein-3 OS=Mus musculus GN=Mt3 PE=1 SV=1	C	GO:0005741	mitochondrial outer membrane
P28184	MT3_MOUSEMetallothionein-3 OS=Mus musculus GN=Mt3 PE=1 SV=1	C	GO:0005615	extracellular space
P28184	MT3_MOUSEMetallothionein-3 OS=Mus musculus GN=Mt3 PE=1 SV=1	P	GO:0051354	negative regulation of oxidoreductase activity
P28184	MT3_MOUSEMetallothionein-3 OS=Mus musculus GN=Mt3 PE=1 SV=1	C	GO:0048471	perinuclear region of cytoplasm
P28184	MT3_MOUSEMetallothionein-3 OS=Mus musculus GN=Mt3 PE=1 SV=1	P	GO:0006707	cholesterol catabolic process
P28184	MT3_MOUSEMetallothionein-3 OS=Mus musculus GN=Mt3 PE=1 SV=1	P	GO:0006829	zinc II ion transport
P28184	MT3_MOUSEMetallothionein-3 OS=Mus musculus GN=Mt3 PE=1 SV=1	P	GO:0030517	negative regulation of axon extension
P28184	MT3_MOUSEMetallothionein-3 OS=Mus musculus GN=Mt3 PE=1 SV=1	P	GO:0070374	positive regulation of ERK1 and ERK2 cascade
P28184	MT3_MOUSEMetallothionein-3 OS=Mus musculus GN=Mt3 PE=1 SV=1	P	GO:0050821	protein stabilization
F7AA26	AKAP2_MOUSEA-kinase anchor 2 OS=Mus musculus GN=Akap2 PE=1 SV=3	P	GO:0008360	regulation of cell shape
F7AA26	AKAP2_MOUSEA-kinase anchor 2 OS=Mus musculus GN=Akap2 PE=1 SV=3	P	GO:0007194	negative regulation of adenylate cyclase activity
F7AA26	AKAP2_MOUSEA-kinase anchor 2 OS=Mus musculus GN=Akap2 PE=1 SV=3	C	GO:0016327	apicolateral plasma membrane
F7AA26	AKAP2_MOUSEA-kinase anchor 2 OS=Mus musculus GN=Akap2 PE=1 SV=3	C	GO:0032591	dendritic spine membrane
F7AA26	AKAP2_MOUSEA-kinase anchor 2 OS=Mus musculus GN=Akap2 PE=1 SV=3	P	GO:0008104	protein localization
F7AA26	AKAP2_MOUSEA-kinase anchor 2 OS=Mus musculus GN=Akap2 PE=1 SV=3	P	GO:0051491	positive regulation of filopodium assembly
F7AA26	AKAP2_MOUSEA-kinase anchor 2 OS=Mus musculus GN=Akap2 PE=1 SV=3	P	GO:0007399	nervous system development
F7AA26	AKAP2_MOUSEA-kinase anchor 2 OS=Mus musculus GN=Akap2 PE=1 SV=3	C	GO:0005654	nucleoplasm
F7AA26	AKAP2_MOUSEA-kinase anchor 2 OS=Mus musculus GN=Akap2 PE=1 SV=3	C	GO:0031527	filopodium membrane
F7AA26	AKAP2_MOUSEA-kinase anchor 2 OS=Mus musculus GN=Akap2 PE=1 SV=3	C	GO:0005887	integral component of plasma membrane
F7AA26	AKAP2_MOUSEA-kinase anchor 2 OS=Mus musculus GN=Akap2 PE=1 SV=3	F	GO:0005515	protein binding
F7AA26	AKAP2_MOUSEA-kinase anchor 2 OS=Mus musculus GN=Akap2 PE=1 SV=3	P	GO:0006928	movement of cell or subcellular component
F7AA26	AKAP2_MOUSEA-kinase anchor 2 OS=Mus musculus GN=Akap2 PE=1 SV=3	P	GO:0060160	negative regulation of dopamine receptor signaling pathway
F7AA26	AKAP2_MOUSEA-kinase anchor 2 OS=Mus musculus GN=Akap2 PE=1 SV=3	C	GO:0016323	basolateral plasma membrane
F7AA26	AKAP2_MOUSEA-kinase anchor 2 OS=Mus musculus GN=Akap2 PE=1 SV=3	C	GO:0030424	axon
Q58E56	GCAB_MOUSEIg gamma-2A chain C region secreted form OS=Mus musculus PE=1 SV=1	C	GO:0009897	external side of plasma membrane
Q58E56	GCAB_MOUSEIg gamma-2A chain C region secreted form OS=Mus musculus PE=1 SV=1	C	GO:0042571	immunoglobulin complex, circulating
Q58E56	GCAB_MOUSEIg gamma-2A chain C region secreted form OS=Mus musculus PE=1 SV=1	C	GO:0072562	blood microparticle
Q58E56	GCAB_MOUSEIg gamma-2A chain C region secreted form OS=Mus musculus PE=1 SV=1	F	GO:0003823	antigen binding
Q58E56	GCAB_MOUSEIg gamma-2A chain C region secreted form OS=Mus musculus PE=1 SV=1	F	GO:0034987	immunoglobulin receptor binding
Q58E56	GCAB_MOUSEIg gamma-2A chain C region secreted form OS=Mus musculus PE=1 SV=1	P	GO:0006910	phagocytosis, recognition
Q58E56	GCAB_MOUSEIg gamma-2A chain C region secreted form OS=Mus musculus PE=1 SV=1	P	GO:0006911	phagocytosis, engulfment
Q58E56	GCAB_MOUSEIg gamma-2A chain C region secreted form OS=Mus musculus PE=1 SV=1	P	GO:0006958	complement activation, classical pathway
Q58E56	GCAB_MOUSEIg gamma-2A chain C region secreted form OS=Mus musculus PE=1 SV=1	P	GO:0042742	defense response to bacterium
Q58E56	GCAB_MOUSEIg gamma-2A chain C region secreted form OS=Mus musculus PE=1 SV=1	P	GO:0045087	innate immune response
Q58E56	GCAB_MOUSEIg gamma-2A chain C region secreted form OS=Mus musculus PE=1 SV=1	P	GO:0050853	B cell receptor signaling pathway
Q58E56	GCAB_MOUSEIg gamma-2A chain C region secreted form OS=Mus musculus PE=1 SV=1	P	GO:0050871	positive regulation of B cell activation
Q543E2	ORNT1_MOUSEMitochondrial ornithine transporter 1 OS=Mus musculus GN=Slc25a15 PE=1 SV=1	C	GO:0005743	mitochondrial inner membrane
Q543E2	ORNT1_MOUSEMitochondrial ornithine transporter 1 OS=Mus musculus GN=Slc25a15 PE=1 SV=1	C	GO:0016021	integral component of membrane
Q543E2	ORNT1_MOUSEMitochondrial ornithine transporter 1 OS=Mus musculus GN=Slc25a15 PE=1 SV=1	F	GO:0000064	L-ornithine transmembrane transporter activity
Q543E2	ORNT1_MOUSEMitochondrial ornithine transporter 1 OS=Mus musculus GN=Slc25a15 PE=1 SV=1	F	GO:0003735	structural constituent of ribosome
Q543E2	ORNT1_MOUSEMitochondrial ornithine transporter 1 OS=Mus musculus GN=Slc25a15 PE=1 SV=1	P	GO:0000050	urea cycle
Q543E2	ORNT1_MOUSEMitochondrial ornithine transporter 1 OS=Mus musculus GN=Slc25a15 PE=1 SV=1	P	GO:0000066	mitochondrial ornithine transport
Q543E2	ORNT1_MOUSEMitochondrial ornithine transporter 1 OS=Mus musculus GN=Slc25a15 PE=1 SV=1	P	GO:0006412	translation
Q543E2	ORNT1_MOUSEMitochondrial ornithine transporter 1 OS=Mus musculus GN=Slc25a15 PE=1 SV=1	P	GO:0006520	cellular amino acid metabolic process
Q543E2	ORNT1_MOUSEMitochondrial ornithine transporter 1 OS=Mus musculus GN=Slc25a15 PE=1 SV=1	P	GO:1903352	L-ornithine transmembrane transport
Q543E2	ORNT1_MOUSEMitochondrial ornithine transporter 1 OS=Mus musculus GN=Slc25a15 PE=1 SV=1	C	GO:0005840	ribosome
Q543E2	ORNT1_MOUSEMitochondrial ornithine transporter 1 OS=Mus musculus GN=Slc25a15 PE=1 SV=1	P	GO:0042254	ribosome biogenesis
E9PW43	SC61B_PONAB transport Sec61 subunit beta OS=Pongo abelii GN=SEC61B PE=3 SV=3	P	GO:0071806	protein transmembrane transport
E9PW43	SC61B_PONAB transport Sec61 subunit beta OS=Pongo abelii GN=SEC61B PE=3 SV=3	P	GO:0036498	IRE1-mediated unfolded protein response
E9PW43	SC61B_PONAB transport Sec61 subunit beta OS=Pongo abelii GN=SEC61B PE=3 SV=3	F	GO:0015450	P-P-bond-hydrolysis-driven protein transmembrane transporter activity
E9PW43	SC61B_PONAB transport Sec61 subunit beta OS=Pongo abelii GN=SEC61B PE=3 SV=3	C	GO:0009941	chloroplast envelope
E9PW43	SC61B_PONAB transport Sec61 subunit beta OS=Pongo abelii GN=SEC61B PE=3 SV=3	F	GO:0048408	epidermal growth factor binding
E9PW43	SC61B_PONAB transport Sec61 subunit beta OS=Pongo abelii GN=SEC61B PE=3 SV=3	C	GO:0005784	Sec61 translocon complex
E9PW43	SC61B_PONAB transport Sec61 subunit beta OS=Pongo abelii GN=SEC61B PE=3 SV=3	F	GO:0003723	RNA binding
E9PW43	SC61B_PONAB transport Sec61 subunit beta OS=Pongo abelii GN=SEC61B PE=3 SV=3	P	GO:0000060	protein import into nucleus, translocation
E9PW43	SC61B_PONAB transport Sec61 subunit beta OS=Pongo abelii GN=SEC61B PE=3 SV=3	C	GO:0016021	integral component of membrane
E9PW43	SC61B_PONAB transport Sec61 subunit beta OS=Pongo abelii GN=SEC61B PE=3 SV=3	C	GO:0005829	cytosol
E9PW43	SC61B_PONAB transport Sec61 subunit beta OS=Pongo abelii GN=SEC61B PE=3 SV=3	P	GO:0030970	retrograde protein transport, ER to cytosol
E9PW43	SC61B_PONAB transport Sec61 subunit beta OS=Pongo abelii GN=SEC61B PE=3 SV=3	P	GO:0030433	ER-associated ubiquitin-dependent protein catabolic process
E9PW43	SC61B_PONAB transport Sec61 subunit beta OS=Pongo abelii GN=SEC61B PE=3 SV=3	C	GO:0031205	endoplasmic reticulum Sec complex
E9QN99	ABHEB_MOUSE ABHD14B OS=Mus musculus GN=Abhd14b PE=1 SV=1	C	GO:0005730	nucleolus
E9QN99	ABHEB_MOUSE ABHD14B OS=Mus musculus GN=Abhd14b PE=1 SV=1	C	GO:0005829	cytosol
E9QN99	ABHEB_MOUSE ABHD14B OS=Mus musculus GN=Abhd14b PE=1 SV=1	C	GO:0070062	extracellular exosome
E9QN99	ABHEB_MOUSE ABHD14B OS=Mus musculus GN=Abhd14b PE=1 SV=1	F	GO:0005515	protein binding
E9QN99	ABHEB_MOUSE ABHD14B OS=Mus musculus GN=Abhd14b PE=1 SV=1	F	GO:0016787	hydrolase activity
E9QN99	ABHEB_MOUSE ABHD14B OS=Mus musculus GN=Abhd14b PE=1 SV=1	P	GO:0045944	positive regulation of transcription from RNA polymerase II promoter
E9QN99	ABHEB_MOUSE ABHD14B OS=Mus musculus GN=Abhd14b PE=1 SV=1	P	GO:0050427	3'-phosphoadenosine 5'-phosphosulfate metabolic process
E9QLZ1	T22D1_MOUSETSC22 domain family 1 OS=Mus musculus GN=Tsc22d1 PE=1 SV=2	C	GO:0005634	nucleus
E9QLZ1	T22D1_MOUSETSC22 domain family 1 OS=Mus musculus GN=Tsc22d1 PE=1 SV=2	C	GO:0005737	cytoplasm
E9QLZ1	T22D1_MOUSETSC22 domain family 1 OS=Mus musculus GN=Tsc22d1 PE=1 SV=2	F	GO:0003700	transcription factor activity, sequence-specific DNA binding
E9QLZ1	T22D1_MOUSETSC22 domain family 1 OS=Mus musculus GN=Tsc22d1 PE=1 SV=2	F	GO:0005515	protein binding
E9QLZ1	T22D1_MOUSETSC22 domain family 1 OS=Mus musculus GN=Tsc22d1 PE=1 SV=2	P	GO:0006355	regulation of transcription, DNA-templated
E9QLZ1	T22D1_MOUSETSC22 domain family 1 OS=Mus musculus GN=Tsc22d1 PE=1 SV=2	P	GO:0006366	transcription from RNA polymerase II promoter
E9QLZ1	T22D1_MOUSETSC22 domain family 1 OS=Mus musculus GN=Tsc22d1 PE=1 SV=2	P	GO:0070236	negative regulation of activation-induced cell death of T cells
E9QLZ1	T22D1_MOUSETSC22 domain family 1 OS=Mus musculus GN=Tsc22d1 PE=1 SV=2	C	GO:0005667	transcription factor complex
E9QLZ1	T22D1_MOUSETSC22 domain family 1 OS=Mus musculus GN=Tsc22d1 PE=1 SV=2	P	GO:0045449	regulation of transcription, DNA-templated
Q6PD19	CJ076_MOUSEUPF0668 C10orf76 homolog OS=Mus musculus PE=1 SV=2	F	GO:0005515	protein binding
Q6PD19	CJ076_MOUSEUPF0668 C10orf76 homolog OS=Mus musculus PE=1 SV=2	C	GO:0016021	integral component of membrane
A0A1W2P882	AT2B1_HUMANPlasma membrane calcium-transporting ATPase 1 OS=Homo sapiens GN=ATP2B1 PE=1 SV=3	P	GO:0060088	auditory receptor cell stereocilium organization
A0A1W2P882	AT2B1_HUMANPlasma membrane calcium-transporting ATPase 1 OS=Homo sapiens GN=ATP2B1 PE=1 SV=3	P	GO:2000481	positive regulation of cAMP-dependent protein kinase activity
A0A1W2P882	AT2B1_HUMANPlasma membrane calcium-transporting ATPase 1 OS=Homo sapiens GN=ATP2B1 PE=1 SV=3	P	GO:1901660	calcium ion export
A0A1W2P882	AT2B1_HUMANPlasma membrane calcium-transporting ATPase 1 OS=Homo sapiens GN=ATP2B1 PE=1 SV=3	C	GO:0016529	sarcoplasmic reticulum
A0A1W2P882	AT2B1_HUMANPlasma membrane calcium-transporting ATPase 1 OS=Homo sapiens GN=ATP2B1 PE=1 SV=3	F	GO:0008022	protein C-terminus binding
A0A1W2P882	AT2B1_HUMANPlasma membrane calcium-transporting ATPase 1 OS=Homo sapiens GN=ATP2B1 PE=1 SV=3	P	GO:1903243	negative regulation of cardiac muscle hypertrophy in response to stress
A0A1W2P882	AT2B1_HUMANPlasma membrane calcium-transporting ATPase 1 OS=Homo sapiens GN=ATP2B1 PE=1 SV=3	P	GO:0051928	positive regulation of calcium ion transport
A0A1W2P882	AT2B1_HUMANPlasma membrane calcium-transporting ATPase 1 OS=Homo sapiens GN=ATP2B1 PE=1 SV=3	P	GO:1903249	negative regulation of citrulline biosynthetic process
A0A1W2P882	AT2B1_HUMANPlasma membrane calcium-transporting ATPase 1 OS=Homo sapiens GN=ATP2B1 PE=1 SV=3	C	GO:0005794	Golgi apparatus
A0A1W2P882	AT2B1_HUMANPlasma membrane calcium-transporting ATPase 1 OS=Homo sapiens GN=ATP2B1 PE=1 SV=3	C	GO:0032809	neuronal cell body membrane
A0A1W2P882	AT2B1_HUMANPlasma membrane calcium-transporting ATPase 1 OS=Homo sapiens GN=ATP2B1 PE=1 SV=3	C	GO:0005901	caveola
A0A1W2P882	AT2B1_HUMANPlasma membrane calcium-transporting ATPase 1 OS=Homo sapiens GN=ATP2B1 PE=1 SV=3	P	GO:0046068	cGMP metabolic process
A0A1W2P882	AT2B1_HUMANPlasma membrane calcium-transporting ATPase 1 OS=Homo sapiens GN=ATP2B1 PE=1 SV=3	P	GO:0045299	otolith mineralization
A0A1W2P882	AT2B1_HUMANPlasma membrane calcium-transporting ATPase 1 OS=Homo sapiens GN=ATP2B1 PE=1 SV=3	P	GO:0051001	negative regulation of nitric-oxide synthase activity
A0A1W2P882	AT2B1_HUMANPlasma membrane calcium-transporting ATPase 1 OS=Homo sapiens GN=ATP2B1 PE=1 SV=3	F	GO:0005509	calcium ion binding
A0A1W2P882	AT2B1_HUMANPlasma membrane calcium-transporting ATPase 1 OS=Homo sapiens GN=ATP2B1 PE=1 SV=3	P	GO:0003407	neural retina development
A0A1W2P882	AT2B1_HUMANPlasma membrane calcium-transporting ATPase 1 OS=Homo sapiens GN=ATP2B1 PE=1 SV=3	P	GO:0048167	regulation of synaptic plasticity
A0A1W2P882	AT2B1_HUMANPlasma membrane calcium-transporting ATPase 1 OS=Homo sapiens GN=ATP2B1 PE=1 SV=3	P	GO:0070885	negative regulation of calcineurin-NFAT signaling cascade
A0A1W2P882	AT2B1_HUMANPlasma membrane calcium-transporting ATPase 1 OS=Homo sapiens GN=ATP2B1 PE=1 SV=3	P	GO:0098736	negative regulation of the force of heart contraction
A0A1W2P882	AT2B1_HUMANPlasma membrane calcium-transporting ATPase 1 OS=Homo sapiens GN=ATP2B1 PE=1 SV=3	F	GO:0050998	nitric-oxide synthase binding
A0A1W2P882	AT2B1_HUMANPlasma membrane calcium-transporting ATPase 1 OS=Homo sapiens GN=ATP2B1 PE=1 SV=3	P	GO:0050910	detection of mechanical stimulus involved in sensory perception of sound
A0A1W2P882	AT2B1_HUMANPlasma membrane calcium-transporting ATPase 1 OS=Homo sapiens GN=ATP2B1 PE=1 SV=3	F	GO:0030346	protein phosphatase 2B binding
A0A1W2P882	AT2B1_HUMANPlasma membrane calcium-transporting ATPase 1 OS=Homo sapiens GN=ATP2B1 PE=1 SV=3	P	GO:0033138	positive regulation of peptidyl-serine phosphorylation
A0A1W2P882	AT2B1_HUMANPlasma membrane calcium-transporting ATPase 1 OS=Homo sapiens GN=ATP2B1 PE=1 SV=3	P	GO:0021707	cerebellar granule cell differentiation
A0A1W2P882	AT2B1_HUMANPlasma membrane calcium-transporting ATPase 1 OS=Homo sapiens GN=ATP2B1 PE=1 SV=3	F	GO:0036487	nitric-oxide synthase inhibitor activity
A0A1W2P882	AT2B1_HUMANPlasma membrane calcium-transporting ATPase 1 OS=Homo sapiens GN=ATP2B1 PE=1 SV=3	P	GO:0042428	serotonin metabolic process
A0A1W2P882	AT2B1_HUMANPlasma membrane calcium-transporting ATPase 1 OS=Homo sapiens GN=ATP2B1 PE=1 SV=3	P	GO:0021702	cerebellar Purkinje cell differentiation
A0A1W2P882	AT2B1_HUMANPlasma membrane calcium-transporting ATPase 1 OS=Homo sapiens GN=ATP2B1 PE=1 SV=3	P	GO:0090102	cochlea development
A0A1W2P882	AT2B1_HUMANPlasma membrane calcium-transporting ATPase 1 OS=Homo sapiens GN=ATP2B1 PE=1 SV=3	P	GO:0050808	synapse organization
A0A1W2P882	AT2B1_HUMANPlasma membrane calcium-transporting ATPase 1 OS=Homo sapiens GN=ATP2B1 PE=1 SV=3	P	GO:1903779	regulation of cardiac conduction
A0A1W2P882	AT2B1_HUMANPlasma membrane calcium-transporting ATPase 1 OS=Homo sapiens GN=ATP2B1 PE=1 SV=3	P	GO:0045019	negative regulation of nitric oxide biosynthetic process
A0A1W2P882	AT2B1_HUMANPlasma membrane calcium-transporting ATPase 1 OS=Homo sapiens GN=ATP2B1 PE=1 SV=3	F	GO:0030899	calcium-dependent ATPase activity
A0A1W2P882	AT2B1_HUMANPlasma membrane calcium-transporting ATPase 1 OS=Homo sapiens GN=ATP2B1 PE=1 SV=3	C	GO:0005634	nucleus
A0A1W2P882	AT2B1_HUMANPlasma membrane calcium-transporting ATPase 1 OS=Homo sapiens GN=ATP2B1 PE=1 SV=3	C	GO:0030018	Z disc
A0A1W2P882	AT2B1_HUMANPlasma membrane calcium-transporting ATPase 1 OS=Homo sapiens GN=ATP2B1 PE=1 SV=3	F	GO:0005516	calmodulin binding
A0A1W2P882	AT2B1_HUMANPlasma membrane calcium-transporting ATPase 1 OS=Homo sapiens GN=ATP2B1 PE=1 SV=3	C	GO:0005955	calcineurin complex
A0A1W2P882	AT2B1_HUMANPlasma membrane calcium-transporting ATPase 1 OS=Homo sapiens GN=ATP2B1 PE=1 SV=3	C	GO:0030054	cell junction
A0A1W2P882	AT2B1_HUMANPlasma membrane calcium-transporting ATPase 1 OS=Homo sapiens GN=ATP2B1 PE=1 SV=3	P	GO:0098703	calcium ion import across plasma membrane
A0A1W2P882	AT2B1_HUMANPlasma membrane calcium-transporting ATPase 1 OS=Homo sapiens GN=ATP2B1 PE=1 SV=3	C	GO:0016323	basolateral plasma membrane
A0A1W2P882	AT2B1_HUMANPlasma membrane calcium-transporting ATPase 1 OS=Homo sapiens GN=ATP2B1 PE=1 SV=3	P	GO:1902083	negative regulation of peptidyl-cysteine S-nitrosylation
A0A1W2P882	AT2B1_HUMANPlasma membrane calcium-transporting ATPase 1 OS=Homo sapiens GN=ATP2B1 PE=1 SV=3	C	GO:0016324	apical plasma membrane
A0A1W2P882	AT2B1_HUMANPlasma membrane calcium-transporting ATPase 1 OS=Homo sapiens GN=ATP2B1 PE=1 SV=3	P	GO:0050885	neuromuscular process controlling balance
A0A1W2P882	AT2B1_HUMANPlasma membrane calcium-transporting ATPase 1 OS=Homo sapiens GN=ATP2B1 PE=1 SV=3	C	GO:0032591	dendritic spine membrane
A0A1W2P882	AT2B1_HUMANPlasma membrane calcium-transporting ATPase 1 OS=Homo sapiens GN=ATP2B1 PE=1 SV=3	P	GO:0008361	regulation of cell size
A0A1W2P882	AT2B1_HUMANPlasma membrane calcium-transporting ATPase 1 OS=Homo sapiens GN=ATP2B1 PE=1 SV=3	P	GO:0007595	lactation
A0A1W2P882	AT2B1_HUMANPlasma membrane calcium-transporting ATPase 1 OS=Homo sapiens GN=ATP2B1 PE=1 SV=3	P	GO:1901205	negative regulation of adrenergic receptor signaling pathway involved in heart process
A0A1W2P882	AT2B1_HUMANPlasma membrane calcium-transporting ATPase 1 OS=Homo sapiens GN=ATP2B1 PE=1 SV=3	C	GO:0009898	cytoplasmic side of plasma membrane
A0A1W2P882	AT2B1_HUMANPlasma membrane calcium-transporting ATPase 1 OS=Homo sapiens GN=ATP2B1 PE=1 SV=3	F	GO:0017080	sodium channel regulator activity
A0A1W2P882	AT2B1_HUMANPlasma membrane calcium-transporting ATPase 1 OS=Homo sapiens GN=ATP2B1 PE=1 SV=3	P	GO:1902806	regulation of cell cycle G1/S phase transition
A0A1W2P882	AT2B1_HUMANPlasma membrane calcium-transporting ATPase 1 OS=Homo sapiens GN=ATP2B1 PE=1 SV=3	C	GO:0005887	integral component of plasma membrane
A0A1W2P882	AT2B1_HUMANPlasma membrane calcium-transporting ATPase 1 OS=Homo sapiens GN=ATP2B1 PE=1 SV=3	F	GO:0005524	ATP binding
A0A1W2P882	AT2B1_HUMANPlasma membrane calcium-transporting ATPase 1 OS=Homo sapiens GN=ATP2B1 PE=1 SV=3	P	GO:0009409	response to cold
A0A1W2P882	AT2B1_HUMANPlasma membrane calcium-transporting ATPase 1 OS=Homo sapiens GN=ATP2B1 PE=1 SV=3	C	GO:0070062	extracellular exosome
A0A1W2P882	AT2B1_HUMANPlasma membrane calcium-transporting ATPase 1 OS=Homo sapiens GN=ATP2B1 PE=1 SV=3	P	GO:0007626	locomotory behavior
A0A1W2P882	AT2B1_HUMANPlasma membrane calcium-transporting ATPase 1 OS=Homo sapiens GN=ATP2B1 PE=1 SV=3	P	GO:0071872	cellular response to epinephrine stimulus
A0A1W2P882	AT2B1_HUMANPlasma membrane calcium-transporting ATPase 1 OS=Homo sapiens GN=ATP2B1 PE=1 SV=3	F	GO:0030165	PDZ domain binding
A0A1W2P882	AT2B1_HUMANPlasma membrane calcium-transporting ATPase 1 OS=Homo sapiens GN=ATP2B1 PE=1 SV=3	C	GO:0097228	sperm principal piece
A0A1W2P882	AT2B1_HUMANPlasma membrane calcium-transporting ATPase 1 OS=Homo sapiens GN=ATP2B1 PE=1 SV=3	P	GO:0010751	negative regulation of nitric oxide mediated signal transduction
A0A1W2P882	AT2B1_HUMANPlasma membrane calcium-transporting ATPase 1 OS=Homo sapiens GN=ATP2B1 PE=1 SV=3	P	GO:1900082	negative regulation of arginine catabolic process
A0A1W2P882	AT2B1_HUMANPlasma membrane calcium-transporting ATPase 1 OS=Homo sapiens GN=ATP2B1 PE=1 SV=3	P	GO:0007283	spermatogenesis
A0A1W2P882	AT2B1_HUMANPlasma membrane calcium-transporting ATPase 1 OS=Homo sapiens GN=ATP2B1 PE=1 SV=3	P	GO:0021766	hippocampus development
A0A1W2P882	AT2B1_HUMANPlasma membrane calcium-transporting ATPase 1 OS=Homo sapiens GN=ATP2B1 PE=1 SV=3	P	GO:0006996	organelle organization
A0A1W2P882	AT2B1_HUMANPlasma membrane calcium-transporting ATPase 1 OS=Homo sapiens GN=ATP2B1 PE=1 SV=3	P	GO:0007568	aging
A0A1W2P882	AT2B1_HUMANPlasma membrane calcium-transporting ATPase 1 OS=Homo sapiens GN=ATP2B1 PE=1 SV=3	F	GO:0005388	calcium-transporting ATPase activity
A0A1W2P882	AT2B1_HUMANPlasma membrane calcium-transporting ATPase 1 OS=Homo sapiens GN=ATP2B1 PE=1 SV=3	P	GO:1902305	regulation of sodium ion transmembrane transport
A0A1W2P882	AT2B1_HUMANPlasma membrane calcium-transporting ATPase 1 OS=Homo sapiens GN=ATP2B1 PE=1 SV=3	P	GO:0006357	regulation of transcription from RNA polymerase II promoter
A0A1W2P882	AT2B1_HUMANPlasma membrane calcium-transporting ATPase 1 OS=Homo sapiens GN=ATP2B1 PE=1 SV=3	F	GO:0097110	scaffold protein binding
A0A1W2P882	AT2B1_HUMANPlasma membrane calcium-transporting ATPase 1 OS=Homo sapiens GN=ATP2B1 PE=1 SV=3	C	GO:0030315	T-tubule
A0A1W2P882	AT2B1_HUMANPlasma membrane calcium-transporting ATPase 1 OS=Homo sapiens GN=ATP2B1 PE=1 SV=3	P	GO:0051599	response to hydrostatic pressure
A0A1W2P882	AT2B1_HUMANPlasma membrane calcium-transporting ATPase 1 OS=Homo sapiens GN=ATP2B1 PE=1 SV=3	P	GO:0030317	flagellated sperm motility
A0A1W2P882	AT2B1_HUMANPlasma membrane calcium-transporting ATPase 1 OS=Homo sapiens GN=ATP2B1 PE=1 SV=3	P	GO:0071386	cellular response to corticosterone stimulus
A0A1W2P882	AT2B1_HUMANPlasma membrane calcium-transporting ATPase 1 OS=Homo sapiens GN=ATP2B1 PE=1 SV=3	P	GO:0071305	cellular response to vitamin D
Q6PJA7	GCAA_MOUSEIg gamma-2A chain C region, A allele OS=Mus musculus GN=Ighg PE=1 SV=1	C	GO:0009897	external side of plasma membrane
Q6PJA7	GCAA_MOUSEIg gamma-2A chain C region, A allele OS=Mus musculus GN=Ighg PE=1 SV=1	C	GO:0042571	immunoglobulin complex, circulating
Q6PJA7	GCAA_MOUSEIg gamma-2A chain C region, A allele OS=Mus musculus GN=Ighg PE=1 SV=1	C	GO:0072562	blood microparticle
Q6PJA7	GCAA_MOUSEIg gamma-2A chain C region, A allele OS=Mus musculus GN=Ighg PE=1 SV=1	F	GO:0003823	antigen binding
Q6PJA7	GCAA_MOUSEIg gamma-2A chain C region, A allele OS=Mus musculus GN=Ighg PE=1 SV=1	F	GO:0034987	immunoglobulin receptor binding
Q6PJA7	GCAA_MOUSEIg gamma-2A chain C region, A allele OS=Mus musculus GN=Ighg PE=1 SV=1	P	GO:0006910	phagocytosis, recognition
Q6PJA7	GCAA_MOUSEIg gamma-2A chain C region, A allele OS=Mus musculus GN=Ighg PE=1 SV=1	P	GO:0006911	phagocytosis, engulfment
Q6PJA7	GCAA_MOUSEIg gamma-2A chain C region, A allele OS=Mus musculus GN=Ighg PE=1 SV=1	P	GO:0006958	complement activation, classical pathway
Q6PJA7	GCAA_MOUSEIg gamma-2A chain C region, A allele OS=Mus musculus GN=Ighg PE=1 SV=1	P	GO:0042742	defense response to bacterium
Q6PJA7	GCAA_MOUSEIg gamma-2A chain C region, A allele OS=Mus musculus GN=Ighg PE=1 SV=1	P	GO:0045087	innate immune response
Q6PJA7	GCAA_MOUSEIg gamma-2A chain C region, A allele OS=Mus musculus GN=Ighg PE=1 SV=1	P	GO:0050853	B cell receptor signaling pathway
Q6PJA7	GCAA_MOUSEIg gamma-2A chain C region, A allele OS=Mus musculus GN=Ighg PE=1 SV=1	P	GO:0050871	positive regulation of B cell activation
Q91X23	A1AG1_MOUSEAlpha-1-acid glyco 1 OS=Mus musculus GN=Orm1 PE=1 SV=1	P	GO:0032715	negative regulation of interleukin-6 production
Q91X23	A1AG1_MOUSEAlpha-1-acid glyco 1 OS=Mus musculus GN=Orm1 PE=1 SV=1	P	GO:0002576	platelet degranulation
Q91X23	A1AG1_MOUSEAlpha-1-acid glyco 1 OS=Mus musculus GN=Orm1 PE=1 SV=1	C	GO:0031093	platelet alpha granule lumen
Q91X23	A1AG1_MOUSEAlpha-1-acid glyco 1 OS=Mus musculus GN=Orm1 PE=1 SV=1	F	GO:0005515	protein binding
Q91X23	A1AG1_MOUSEAlpha-1-acid glyco 1 OS=Mus musculus GN=Orm1 PE=1 SV=1	C	GO:0070062	extracellular exosome
Q91X23	A1AG1_MOUSEAlpha-1-acid glyco 1 OS=Mus musculus GN=Orm1 PE=1 SV=1	C	GO:0072562	blood microparticle
Q91X23	A1AG1_MOUSEAlpha-1-acid glyco 1 OS=Mus musculus GN=Orm1 PE=1 SV=1	P	GO:0002682	regulation of immune system process
Q91X23	A1AG1_MOUSEAlpha-1-acid glyco 1 OS=Mus musculus GN=Orm1 PE=1 SV=1	P	GO:0006953	acute-phase response
Q91X23	A1AG1_MOUSEAlpha-1-acid glyco 1 OS=Mus musculus GN=Orm1 PE=1 SV=1	P	GO:0032720	negative regulation of tumor necrosis factor production
A0A0R4J174	ECSIT_MOUSEEvolutionarily conserved signaling intermediate in Toll pathway, mitochondrial OS=Mus musculus GN=Ecsit PE=1 SV=2	C	GO:0005654	nucleoplasm
A0A0R4J174	ECSIT_MOUSEEvolutionarily conserved signaling intermediate in Toll pathway, mitochondrial OS=Mus musculus GN=Ecsit PE=1 SV=2	C	GO:0005743	mitochondrial inner membrane
A0A0R4J174	ECSIT_MOUSEEvolutionarily conserved signaling intermediate in Toll pathway, mitochondrial OS=Mus musculus GN=Ecsit PE=1 SV=2	F	GO:0005515	protein binding
A0A0R4J174	ECSIT_MOUSEEvolutionarily conserved signaling intermediate in Toll pathway, mitochondrial OS=Mus musculus GN=Ecsit PE=1 SV=2	F	GO:0016651	oxidoreductase activity, acting on NAD(P)H
A0A0R4J174	ECSIT_MOUSEEvolutionarily conserved signaling intermediate in Toll pathway, mitochondrial OS=Mus musculus GN=Ecsit PE=1 SV=2	P	GO:0032981	mitochondrial respiratory chain complex I assembly
A0A0R4J174	ECSIT_MOUSEEvolutionarily conserved signaling intermediate in Toll pathway, mitochondrial OS=Mus musculus GN=Ecsit PE=1 SV=2	P	GO:0045087	innate immune response
A0A0R4J174	ECSIT_MOUSEEvolutionarily conserved signaling intermediate in Toll pathway, mitochondrial OS=Mus musculus GN=Ecsit PE=1 SV=2	P	GO:0051341	regulation of oxidoreductase activity
A0A0R4J174	ECSIT_MOUSEEvolutionarily conserved signaling intermediate in Toll pathway, mitochondrial OS=Mus musculus GN=Ecsit PE=1 SV=2	P	GO:0055114	oxidation-reduction process
Q58E61	IGHA_MOUSEIg alpha chain C region OS=Mus musculus PE=1 SV=1	C	GO:0009897	external side of plasma membrane
Q58E61	IGHA_MOUSEIg alpha chain C region OS=Mus musculus PE=1 SV=1	C	GO:0070062	extracellular exosome
Q58E61	IGHA_MOUSEIg alpha chain C region OS=Mus musculus PE=1 SV=1	C	GO:0071748	monomeric IgA immunoglobulin complex
Q58E61	IGHA_MOUSEIg alpha chain C region OS=Mus musculus PE=1 SV=1	C	GO:0071752	secretory dimeric IgA immunoglobulin complex
Q58E61	IGHA_MOUSEIg alpha chain C region OS=Mus musculus PE=1 SV=1	C	GO:0072562	blood microparticle
Q58E61	IGHA_MOUSEIg alpha chain C region OS=Mus musculus PE=1 SV=1	F	GO:0003823	antigen binding
Q58E61	IGHA_MOUSEIg alpha chain C region OS=Mus musculus PE=1 SV=1	F	GO:0034987	immunoglobulin receptor binding
Q58E61	IGHA_MOUSEIg alpha chain C region OS=Mus musculus PE=1 SV=1	P	GO:0001895	retina homeostasis
Q58E61	IGHA_MOUSEIg alpha chain C region OS=Mus musculus PE=1 SV=1	P	GO:0003094	glomerular filtration
Q58E61	IGHA_MOUSEIg alpha chain C region OS=Mus musculus PE=1 SV=1	P	GO:0006898	receptor-mediated endocytosis
Q58E61	IGHA_MOUSEIg alpha chain C region OS=Mus musculus PE=1 SV=1	P	GO:0006910	phagocytosis, recognition
Q58E61	IGHA_MOUSEIg alpha chain C region OS=Mus musculus PE=1 SV=1	P	GO:0006911	phagocytosis, engulfment
Q58E61	IGHA_MOUSEIg alpha chain C region OS=Mus musculus PE=1 SV=1	P	GO:0006958	complement activation, classical pathway
Q58E61	IGHA_MOUSEIg alpha chain C region OS=Mus musculus PE=1 SV=1	P	GO:0019731	antibacterial humoral response
Q58E61	IGHA_MOUSEIg alpha chain C region OS=Mus musculus PE=1 SV=1	P	GO:0045087	innate immune response
Q58E61	IGHA_MOUSEIg alpha chain C region OS=Mus musculus PE=1 SV=1	P	GO:0050853	B cell receptor signaling pathway
Q58E61	IGHA_MOUSEIg alpha chain C region OS=Mus musculus PE=1 SV=1	P	GO:0050871	positive regulation of B cell activation
Q58E61	IGHA_MOUSEIg alpha chain C region OS=Mus musculus PE=1 SV=1	P	GO:0060267	positive regulation of respiratory burst
Q6ZWY8	TYB10_RATThymosin beta-10 OS=Rattus norvegicus GN=Tmsb10 PE=1 SV=2	C	GO:0005634	nucleus
Q6ZWY8	TYB10_RATThymosin beta-10 OS=Rattus norvegicus GN=Tmsb10 PE=1 SV=2	C	GO:0005829	cytosol
Q6ZWY8	TYB10_RATThymosin beta-10 OS=Rattus norvegicus GN=Tmsb10 PE=1 SV=2	C	GO:0031941	filamentous actin
Q6ZWY8	TYB10_RATThymosin beta-10 OS=Rattus norvegicus GN=Tmsb10 PE=1 SV=2	F	GO:0003785	actin monomer binding
Q6ZWY8	TYB10_RATThymosin beta-10 OS=Rattus norvegicus GN=Tmsb10 PE=1 SV=2	F	GO:0044822	poly(A) RNA binding
Q6ZWY8	TYB10_RATThymosin beta-10 OS=Rattus norvegicus GN=Tmsb10 PE=1 SV=2	P	GO:0007015	actin filament organization
Q6ZWY8	TYB10_RATThymosin beta-10 OS=Rattus norvegicus GN=Tmsb10 PE=1 SV=2	P	GO:0007286	spermatid development
Q6ZWY8	TYB10_RATThymosin beta-10 OS=Rattus norvegicus GN=Tmsb10 PE=1 SV=2	P	GO:0030334	regulation of cell migration
Q6ZWY8	TYB10_RATThymosin beta-10 OS=Rattus norvegicus GN=Tmsb10 PE=1 SV=2	P	GO:0042989	sequestering of actin monomers
Q6XPS7	---NA---	F	GO:0016829	lyase activity
Q6XPS7	---NA---	P	GO:0006520	cellular amino acid metabolic process
Q9CQK7	RWDD1_MOUSERWD domain-containing 1 OS=Mus musculus GN=Rwdd1 PE=1 SV=1	C	GO:0005844	polysome
Q9CQK7	RWDD1_MOUSERWD domain-containing 1 OS=Mus musculus GN=Rwdd1 PE=1 SV=1	F	GO:0005515	protein binding
Q9CQK7	RWDD1_MOUSERWD domain-containing 1 OS=Mus musculus GN=Rwdd1 PE=1 SV=1	P	GO:0002181	cytoplasmic translation
Q61160	FADD_MOUSEFAS-associated death domain OS=Mus musculus GN=Fadd PE=1 SV=1	P	GO:0070926	regulation of ATP:ADP antiporter activity
Q61160	FADD_MOUSEFAS-associated death domain OS=Mus musculus GN=Fadd PE=1 SV=1	P	GO:0051291	protein heterooligomerization
Q61160	FADD_MOUSEFAS-associated death domain OS=Mus musculus GN=Fadd PE=1 SV=1	P	GO:0051092	positive regulation of NF-kappaB transcription factor activity
Q61160	FADD_MOUSEFAS-associated death domain OS=Mus musculus GN=Fadd PE=1 SV=1	P	GO:0097296	activation of cysteine-type endopeptidase activity involved in apoptotic signaling pathway
Q61160	FADD_MOUSEFAS-associated death domain OS=Mus musculus GN=Fadd PE=1 SV=1	F	GO:0044877	macromolecular complex binding
Q61160	FADD_MOUSEFAS-associated death domain OS=Mus musculus GN=Fadd PE=1 SV=1	P	GO:0097049	motor neuron apoptotic process
Q61160	FADD_MOUSEFAS-associated death domain OS=Mus musculus GN=Fadd PE=1 SV=1	P	GO:0097202	activation of cysteine-type endopeptidase activity
Q61160	FADD_MOUSEFAS-associated death domain OS=Mus musculus GN=Fadd PE=1 SV=1	P	GO:0045651	positive regulation of macrophage differentiation
Q61160	FADD_MOUSEFAS-associated death domain OS=Mus musculus GN=Fadd PE=1 SV=1	P	GO:0032729	positive regulation of interferon-gamma production
Q61160	FADD_MOUSEFAS-associated death domain OS=Mus musculus GN=Fadd PE=1 SV=1	F	GO:0035877	death effector domain binding
Q61160	FADD_MOUSEFAS-associated death domain OS=Mus musculus GN=Fadd PE=1 SV=1	P	GO:0051607	defense response to virus
Q61160	FADD_MOUSEFAS-associated death domain OS=Mus musculus GN=Fadd PE=1 SV=1	P	GO:0032760	positive regulation of tumor necrosis factor production
Q61160	FADD_MOUSEFAS-associated death domain OS=Mus musculus GN=Fadd PE=1 SV=1	P	GO:0097527	necroptotic signaling pathway
Q61160	FADD_MOUSEFAS-associated death domain OS=Mus musculus GN=Fadd PE=1 SV=1	P	GO:0006919	activation of cysteine-type endopeptidase activity involved in apoptotic process
Q61160	FADD_MOUSEFAS-associated death domain OS=Mus musculus GN=Fadd PE=1 SV=1	P	GO:1902042	negative regulation of extrinsic apoptotic signaling pathway via death domain receptors
Q61160	FADD_MOUSEFAS-associated death domain OS=Mus musculus GN=Fadd PE=1 SV=1	P	GO:1902043	positive regulation of extrinsic apoptotic signaling pathway via death domain receptors
Q61160	FADD_MOUSEFAS-associated death domain OS=Mus musculus GN=Fadd PE=1 SV=1	P	GO:0036289	peptidyl-serine autophosphorylation
Q61160	FADD_MOUSEFAS-associated death domain OS=Mus musculus GN=Fadd PE=1 SV=1	P	GO:0051260	protein homooligomerization
Q61160	FADD_MOUSEFAS-associated death domain OS=Mus musculus GN=Fadd PE=1 SV=1	F	GO:0005164	tumor necrosis factor receptor binding
Q61160	FADD_MOUSEFAS-associated death domain OS=Mus musculus GN=Fadd PE=1 SV=1	F	GO:0005123	death receptor binding
Q61160	FADD_MOUSEFAS-associated death domain OS=Mus musculus GN=Fadd PE=1 SV=1	C	GO:0043235	receptor complex
Q61160	FADD_MOUSEFAS-associated death domain OS=Mus musculus GN=Fadd PE=1 SV=1	F	GO:0004674	protein serine/threonine kinase activity
Q61160	FADD_MOUSEFAS-associated death domain OS=Mus musculus GN=Fadd PE=1 SV=1	P	GO:0042104	positive regulation of activated T cell proliferation
Q61160	FADD_MOUSEFAS-associated death domain OS=Mus musculus GN=Fadd PE=1 SV=1	P	GO:0032757	positive regulation of interleukin-8 production
Q61160	FADD_MOUSEFAS-associated death domain OS=Mus musculus GN=Fadd PE=1 SV=1	F	GO:0031625	ubiquitin protein ligase binding
Q61160	FADD_MOUSEFAS-associated death domain OS=Mus musculus GN=Fadd PE=1 SV=1	C	GO:0044297	cell body
Q61160	FADD_MOUSEFAS-associated death domain OS=Mus musculus GN=Fadd PE=1 SV=1	P	GO:0070236	negative regulation of activation-induced cell death of T cells
Q61160	FADD_MOUSEFAS-associated death domain OS=Mus musculus GN=Fadd PE=1 SV=1	P	GO:0001916	positive regulation of T cell mediated cytotoxicity
Q61160	FADD_MOUSEFAS-associated death domain OS=Mus musculus GN=Fadd PE=1 SV=1	C	GO:0031265	CD95 death-inducing signaling complex
Q61160	FADD_MOUSEFAS-associated death domain OS=Mus musculus GN=Fadd PE=1 SV=1	P	GO:0035666	TRIF-dependent toll-like receptor signaling pathway
Q61160	FADD_MOUSEFAS-associated death domain OS=Mus musculus GN=Fadd PE=1 SV=1	F	GO:0070513	death domain binding
Q61160	FADD_MOUSEFAS-associated death domain OS=Mus musculus GN=Fadd PE=1 SV=1	F	GO:0089720	caspase binding
Q61160	FADD_MOUSEFAS-associated death domain OS=Mus musculus GN=Fadd PE=1 SV=1	P	GO:0060340	positive regulation of type I interferon-mediated signaling pathway
Q61160	FADD_MOUSEFAS-associated death domain OS=Mus musculus GN=Fadd PE=1 SV=1	P	GO:0043123	positive regulation of I-kappaB kinase/NF-kappaB signaling
Q61160	FADD_MOUSEFAS-associated death domain OS=Mus musculus GN=Fadd PE=1 SV=1	P	GO:0048536	spleen development
Q61160	FADD_MOUSEFAS-associated death domain OS=Mus musculus GN=Fadd PE=1 SV=1	P	GO:0048535	lymph node development
Q61160	FADD_MOUSEFAS-associated death domain OS=Mus musculus GN=Fadd PE=1 SV=1	P	GO:0043124	negative regulation of I-kappaB kinase/NF-kappaB signaling
Q61160	FADD_MOUSEFAS-associated death domain OS=Mus musculus GN=Fadd PE=1 SV=1	P	GO:0097192	extrinsic apoptotic signaling pathway in absence of ligand
Q61160	FADD_MOUSEFAS-associated death domain OS=Mus musculus GN=Fadd PE=1 SV=1	P	GO:0044257	cellular protein catabolic process
Q61160	FADD_MOUSEFAS-associated death domain OS=Mus musculus GN=Fadd PE=1 SV=1	P	GO:0045944	positive regulation of transcription from RNA polymerase II promoter
Q61160	FADD_MOUSEFAS-associated death domain OS=Mus musculus GN=Fadd PE=1 SV=1	C	GO:0043005	neuron projection
Q61160	FADD_MOUSEFAS-associated death domain OS=Mus musculus GN=Fadd PE=1 SV=1	P	GO:0060545	positive regulation of necroptotic process
Q61160	FADD_MOUSEFAS-associated death domain OS=Mus musculus GN=Fadd PE=1 SV=1	P	GO:0048538	thymus development
Q61160	FADD_MOUSEFAS-associated death domain OS=Mus musculus GN=Fadd PE=1 SV=1	P	GO:0060546	negative regulation of necroptotic process
Q61160	FADD_MOUSEFAS-associated death domain OS=Mus musculus GN=Fadd PE=1 SV=1	C	GO:0097342	ripoptosome
Q61160	FADD_MOUSEFAS-associated death domain OS=Mus musculus GN=Fadd PE=1 SV=1	P	GO:0097343	ripoptosome assembly
Q61160	FADD_MOUSEFAS-associated death domain OS=Mus musculus GN=Fadd PE=1 SV=1	P	GO:0071550	death-inducing signaling complex assembly
Q61160	FADD_MOUSEFAS-associated death domain OS=Mus musculus GN=Fadd PE=1 SV=1	P	GO:2000377	regulation of reactive oxygen species metabolic process
Q61160	FADD_MOUSEFAS-associated death domain OS=Mus musculus GN=Fadd PE=1 SV=1	P	GO:2000454	positive regulation of CD8-positive, alpha-beta cytotoxic T cell extravasation
Q61160	FADD_MOUSEFAS-associated death domain OS=Mus musculus GN=Fadd PE=1 SV=1	P	GO:0071356	cellular response to tumor necrosis factor
Q61160	FADD_MOUSEFAS-associated death domain OS=Mus musculus GN=Fadd PE=1 SV=1	F	GO:0042802	identical protein binding
Q61160	FADD_MOUSEFAS-associated death domain OS=Mus musculus GN=Fadd PE=1 SV=1	P	GO:0033077	T cell differentiation in thymus
Q61160	FADD_MOUSEFAS-associated death domain OS=Mus musculus GN=Fadd PE=1 SV=1	P	GO:0036462	TRAIL-activated apoptotic signaling pathway
Q61160	FADD_MOUSEFAS-associated death domain OS=Mus musculus GN=Fadd PE=1 SV=1	P	GO:0009069	serine family amino acid metabolic process
Q61160	FADD_MOUSEFAS-associated death domain OS=Mus musculus GN=Fadd PE=1 SV=1	P	GO:1990000	amyloid fibril formation
Q61160	FADD_MOUSEFAS-associated death domain OS=Mus musculus GN=Fadd PE=1 SV=1	P	GO:0071260	cellular response to mechanical stimulus
Q61160	FADD_MOUSEFAS-associated death domain OS=Mus musculus GN=Fadd PE=1 SV=1	P	GO:0046330	positive regulation of JNK cascade
Q61160	FADD_MOUSEFAS-associated death domain OS=Mus musculus GN=Fadd PE=1 SV=1	C	GO:0005739	mitochondrion
Q61160	FADD_MOUSEFAS-associated death domain OS=Mus musculus GN=Fadd PE=1 SV=1	C	GO:0045121	membrane raft
Q6ZWX2	TYB4_PONABThymosin beta-4 OS=Pongo abelii GN=TMSB4X PE=3 SV=3	C	GO:0005576	extracellular region
Q6ZWX2	TYB4_PONABThymosin beta-4 OS=Pongo abelii GN=TMSB4X PE=3 SV=3	C	GO:0005634	nucleus
Q6ZWX2	TYB4_PONABThymosin beta-4 OS=Pongo abelii GN=TMSB4X PE=3 SV=3	C	GO:0005829	cytosol
Q6ZWX2	TYB4_PONABThymosin beta-4 OS=Pongo abelii GN=TMSB4X PE=3 SV=3	C	GO:0031093	platelet alpha granule lumen
Q6ZWX2	TYB4_PONABThymosin beta-4 OS=Pongo abelii GN=TMSB4X PE=3 SV=3	C	GO:0031941	filamentous actin
Q6ZWX2	TYB4_PONABThymosin beta-4 OS=Pongo abelii GN=TMSB4X PE=3 SV=3	F	GO:0003785	actin monomer binding
Q6ZWX2	TYB4_PONABThymosin beta-4 OS=Pongo abelii GN=TMSB4X PE=3 SV=3	F	GO:0044822	poly(A) RNA binding
Q6ZWX2	TYB4_PONABThymosin beta-4 OS=Pongo abelii GN=TMSB4X PE=3 SV=3	P	GO:0001649	osteoblast differentiation
Q6ZWX2	TYB4_PONABThymosin beta-4 OS=Pongo abelii GN=TMSB4X PE=3 SV=3	P	GO:0002576	platelet degranulation
Q6ZWX2	TYB4_PONABThymosin beta-4 OS=Pongo abelii GN=TMSB4X PE=3 SV=3	P	GO:0007015	actin filament organization
Q6ZWX2	TYB4_PONABThymosin beta-4 OS=Pongo abelii GN=TMSB4X PE=3 SV=3	P	GO:0030334	regulation of cell migration
P63143	KCAB1_MOUSEVoltage-gated potassium channel subunit beta-1 OS=Mus musculus GN=Kcnab1 PE=1 SV=2	C	GO:0014069	postsynaptic density
P63143	KCAB1_MOUSEVoltage-gated potassium channel subunit beta-1 OS=Mus musculus GN=Kcnab1 PE=1 SV=2	P	GO:0045445	myoblast differentiation
P63143	KCAB1_MOUSEVoltage-gated potassium channel subunit beta-1 OS=Mus musculus GN=Kcnab1 PE=1 SV=2	C	GO:0043204	perikaryon
P63143	KCAB1_MOUSEVoltage-gated potassium channel subunit beta-1 OS=Mus musculus GN=Kcnab1 PE=1 SV=2	C	GO:1990031	pinceau fiber
P63143	KCAB1_MOUSEVoltage-gated potassium channel subunit beta-1 OS=Mus musculus GN=Kcnab1 PE=1 SV=2	P	GO:0002244	hematopoietic progenitor cell differentiation
P63143	KCAB1_MOUSEVoltage-gated potassium channel subunit beta-1 OS=Mus musculus GN=Kcnab1 PE=1 SV=2	C	GO:0005874	microtubule
P63143	KCAB1_MOUSEVoltage-gated potassium channel subunit beta-1 OS=Mus musculus GN=Kcnab1 PE=1 SV=2	P	GO:0007611	learning or memory
P63143	KCAB1_MOUSEVoltage-gated potassium channel subunit beta-1 OS=Mus musculus GN=Kcnab1 PE=1 SV=2	P	GO:0007507	heart development
P63143	KCAB1_MOUSEVoltage-gated potassium channel subunit beta-1 OS=Mus musculus GN=Kcnab1 PE=1 SV=2	F	GO:0005249	voltage-gated potassium channel activity
P63143	KCAB1_MOUSEVoltage-gated potassium channel subunit beta-1 OS=Mus musculus GN=Kcnab1 PE=1 SV=2	C	GO:0031234	extrinsic component of cytoplasmic side of plasma membrane
P63143	KCAB1_MOUSEVoltage-gated potassium channel subunit beta-1 OS=Mus musculus GN=Kcnab1 PE=1 SV=2	C	GO:0005829	cytosol
P63143	KCAB1_MOUSEVoltage-gated potassium channel subunit beta-1 OS=Mus musculus GN=Kcnab1 PE=1 SV=2	F	GO:0070402	NADPH binding
P63143	KCAB1_MOUSEVoltage-gated potassium channel subunit beta-1 OS=Mus musculus GN=Kcnab1 PE=1 SV=2	P	GO:1902260	negative regulation of delayed rectifier potassium channel activity
P63143	KCAB1_MOUSEVoltage-gated potassium channel subunit beta-1 OS=Mus musculus GN=Kcnab1 PE=1 SV=2	C	GO:0008076	voltage-gated potassium channel complex
P63143	KCAB1_MOUSEVoltage-gated potassium channel subunit beta-1 OS=Mus musculus GN=Kcnab1 PE=1 SV=2	P	GO:0050905	neuromuscular process
P63143	KCAB1_MOUSEVoltage-gated potassium channel subunit beta-1 OS=Mus musculus GN=Kcnab1 PE=1 SV=2	C	GO:0044224	juxtaparanode region of axon
P63143	KCAB1_MOUSEVoltage-gated potassium channel subunit beta-1 OS=Mus musculus GN=Kcnab1 PE=1 SV=2	F	GO:0004033	aldo-keto reductase (NADP) activity
P63143	KCAB1_MOUSEVoltage-gated potassium channel subunit beta-1 OS=Mus musculus GN=Kcnab1 PE=1 SV=2	P	GO:0007420	brain development
P63143	KCAB1_MOUSEVoltage-gated potassium channel subunit beta-1 OS=Mus musculus GN=Kcnab1 PE=1 SV=2	P	GO:0060539	diaphragm development
P63143	KCAB1_MOUSEVoltage-gated potassium channel subunit beta-1 OS=Mus musculus GN=Kcnab1 PE=1 SV=2	F	GO:0044325	ion channel binding
P63143	KCAB1_MOUSEVoltage-gated potassium channel subunit beta-1 OS=Mus musculus GN=Kcnab1 PE=1 SV=2	C	GO:0043679	axon terminus
P63143	KCAB1_MOUSEVoltage-gated potassium channel subunit beta-1 OS=Mus musculus GN=Kcnab1 PE=1 SV=2	P	GO:2000008	regulation of protein localization to cell surface
P63143	KCAB1_MOUSEVoltage-gated potassium channel subunit beta-1 OS=Mus musculus GN=Kcnab1 PE=1 SV=2	P	GO:0007519	skeletal muscle tissue development
P63143	KCAB1_MOUSEVoltage-gated potassium channel subunit beta-1 OS=Mus musculus GN=Kcnab1 PE=1 SV=2	C	GO:0032839	dendrite cytoplasm
P63143	KCAB1_MOUSEVoltage-gated potassium channel subunit beta-1 OS=Mus musculus GN=Kcnab1 PE=1 SV=2	C	GO:1990635	proximal dendrite
P63143	KCAB1_MOUSEVoltage-gated potassium channel subunit beta-1 OS=Mus musculus GN=Kcnab1 PE=1 SV=2	P	GO:0070995	NADPH oxidation
P63143	KCAB1_MOUSEVoltage-gated potassium channel subunit beta-1 OS=Mus musculus GN=Kcnab1 PE=1 SV=2	C	GO:0030054	cell junction
P63143	KCAB1_MOUSEVoltage-gated potassium channel subunit beta-1 OS=Mus musculus GN=Kcnab1 PE=1 SV=2	F	GO:0015459	potassium channel regulator activity
Q9CVE7	COXM1_MOUSECOX assembly mitochondrial homolog OS=Mus musculus GN=Cmc1 PE=1 SV=1	C	GO:0005739	mitochondrion
Q9CVE7	COXM1_MOUSECOX assembly mitochondrial homolog OS=Mus musculus GN=Cmc1 PE=1 SV=1	F	GO:0046872	metal ion binding
Q8C4X2	KC1G3_MOUSECasein kinase I isoform gamma-3 OS=Mus musculus GN=Csnk1g3 PE=1 SV=2	P	GO:0008360	regulation of cell shape
Q8C4X2	KC1G3_MOUSECasein kinase I isoform gamma-3 OS=Mus musculus GN=Csnk1g3 PE=1 SV=2	P	GO:0046777	protein autophosphorylation
Q8C4X2	KC1G3_MOUSECasein kinase I isoform gamma-3 OS=Mus musculus GN=Csnk1g3 PE=1 SV=2	F	GO:0042277	peptide binding
Q8C4X2	KC1G3_MOUSECasein kinase I isoform gamma-3 OS=Mus musculus GN=Csnk1g3 PE=1 SV=2	P	GO:0009069	serine family amino acid metabolic process
Q8C4X2	KC1G3_MOUSECasein kinase I isoform gamma-3 OS=Mus musculus GN=Csnk1g3 PE=1 SV=2	F	GO:0004674	protein serine/threonine kinase activity
Q8C4X2	KC1G3_MOUSECasein kinase I isoform gamma-3 OS=Mus musculus GN=Csnk1g3 PE=1 SV=2	P	GO:0006897	endocytosis
Q8C4X2	KC1G3_MOUSECasein kinase I isoform gamma-3 OS=Mus musculus GN=Csnk1g3 PE=1 SV=2	F	GO:0000287	magnesium ion binding
Q8C4X2	KC1G3_MOUSECasein kinase I isoform gamma-3 OS=Mus musculus GN=Csnk1g3 PE=1 SV=2	C	GO:0005634	nucleus
Q8C4X2	KC1G3_MOUSECasein kinase I isoform gamma-3 OS=Mus musculus GN=Csnk1g3 PE=1 SV=2	F	GO:0005524	ATP binding
Q8C4X2	KC1G3_MOUSECasein kinase I isoform gamma-3 OS=Mus musculus GN=Csnk1g3 PE=1 SV=2	C	GO:0016020	membrane
Q8C4X2	KC1G3_MOUSECasein kinase I isoform gamma-3 OS=Mus musculus GN=Csnk1g3 PE=1 SV=2	C	GO:0005829	cytosol
Q8C4X2	KC1G3_MOUSECasein kinase I isoform gamma-3 OS=Mus musculus GN=Csnk1g3 PE=1 SV=2	P	GO:0016055	Wnt signaling pathway
Q8C4X2	KC1G3_MOUSECasein kinase I isoform gamma-3 OS=Mus musculus GN=Csnk1g3 PE=1 SV=2	F	GO:0051219	phosphoprotein binding
Q8C4X2	KC1G3_MOUSECasein kinase I isoform gamma-3 OS=Mus musculus GN=Csnk1g3 PE=1 SV=2	P	GO:0018105	peptidyl-serine phosphorylation
Q8C4X2	KC1G3_MOUSECasein kinase I isoform gamma-3 OS=Mus musculus GN=Csnk1g3 PE=1 SV=2	P	GO:0030148	sphingolipid biosynthetic process
Q8QZZ7	TPRKB_MOUSEEKC KEOPS complex subunit Tprkb OS=Mus musculus GN=Tprkb PE=1 SV=1	C	GO:0005634	nucleus
Q8QZZ7	TPRKB_MOUSEEKC KEOPS complex subunit Tprkb OS=Mus musculus GN=Tprkb PE=1 SV=1	C	GO:0005829	cytosol
Q8QZZ7	TPRKB_MOUSEEKC KEOPS complex subunit Tprkb OS=Mus musculus GN=Tprkb PE=1 SV=1	F	GO:0019901	protein kinase binding
Q8QZZ7	TPRKB_MOUSEEKC KEOPS complex subunit Tprkb OS=Mus musculus GN=Tprkb PE=1 SV=1	P	GO:0008033	tRNA processing
Q9JKF6	NECT1_MOUSENectin-1 OS=Mus musculus GN=Nectin1 PE=1 SV=3	P	GO:0046718	viral entry into host cell
Q9JKF6	NECT1_MOUSENectin-1 OS=Mus musculus GN=Nectin1 PE=1 SV=3	C	GO:0042734	presynaptic membrane
Q9JKF6	NECT1_MOUSENectin-1 OS=Mus musculus GN=Nectin1 PE=1 SV=3	P	GO:0034332	adherens junction organization
Q9JKF6	NECT1_MOUSENectin-1 OS=Mus musculus GN=Nectin1 PE=1 SV=3	P	GO:0060041	retina development in camera-type eye
Q9JKF6	NECT1_MOUSENectin-1 OS=Mus musculus GN=Nectin1 PE=1 SV=3	F	GO:0050839	cell adhesion molecule binding
Q9JKF6	NECT1_MOUSENectin-1 OS=Mus musculus GN=Nectin1 PE=1 SV=3	P	GO:0007157	heterophilic cell-cell adhesion via plasma membrane cell adhesion molecules
Q9JKF6	NECT1_MOUSENectin-1 OS=Mus musculus GN=Nectin1 PE=1 SV=3	P	GO:0007411	axon guidance
Q9JKF6	NECT1_MOUSENectin-1 OS=Mus musculus GN=Nectin1 PE=1 SV=3	P	GO:0007156	homophilic cell adhesion via plasma membrane adhesion molecules
Q9JKF6	NECT1_MOUSENectin-1 OS=Mus musculus GN=Nectin1 PE=1 SV=3	P	GO:0002089	lens morphogenesis in camera-type eye
Q9JKF6	NECT1_MOUSENectin-1 OS=Mus musculus GN=Nectin1 PE=1 SV=3	C	GO:0005887	integral component of plasma membrane
Q9JKF6	NECT1_MOUSENectin-1 OS=Mus musculus GN=Nectin1 PE=1 SV=3	P	GO:0019062	virion attachment to host cell
Q9JKF6	NECT1_MOUSENectin-1 OS=Mus musculus GN=Nectin1 PE=1 SV=3	P	GO:0070166	enamel mineralization
Q9JKF6	NECT1_MOUSENectin-1 OS=Mus musculus GN=Nectin1 PE=1 SV=3	F	GO:0046982	protein heterodimerization activity
Q9JKF6	NECT1_MOUSENectin-1 OS=Mus musculus GN=Nectin1 PE=1 SV=3	C	GO:0043231	intracellular membrane-bounded organelle
Q9JKF6	NECT1_MOUSENectin-1 OS=Mus musculus GN=Nectin1 PE=1 SV=3	P	GO:0002934	desmosome organization
Q9JKF6	NECT1_MOUSENectin-1 OS=Mus musculus GN=Nectin1 PE=1 SV=3	C	GO:0032584	growth cone membrane
Q9JKF6	NECT1_MOUSENectin-1 OS=Mus musculus GN=Nectin1 PE=1 SV=3	F	GO:0030246	carbohydrate binding
Q9JKF6	NECT1_MOUSENectin-1 OS=Mus musculus GN=Nectin1 PE=1 SV=3	P	GO:0051963	regulation of synapse assembly
Q9JKF6	NECT1_MOUSENectin-1 OS=Mus musculus GN=Nectin1 PE=1 SV=3	F	GO:0015026	coreceptor activity
Q9JKF6	NECT1_MOUSENectin-1 OS=Mus musculus GN=Nectin1 PE=1 SV=3	F	GO:0042803	protein homodimerization activity
Q9JKF6	NECT1_MOUSENectin-1 OS=Mus musculus GN=Nectin1 PE=1 SV=3	P	GO:0007165	signal transduction
Q9JKF6	NECT1_MOUSENectin-1 OS=Mus musculus GN=Nectin1 PE=1 SV=3	C	GO:0044421	extracellular region part
Q9JKF6	NECT1_MOUSENectin-1 OS=Mus musculus GN=Nectin1 PE=1 SV=3	P	GO:0008037	cell recognition
Q9JKF6	NECT1_MOUSENectin-1 OS=Mus musculus GN=Nectin1 PE=1 SV=3	P	GO:0006996	organelle organization
Q9JKF6	NECT1_MOUSENectin-1 OS=Mus musculus GN=Nectin1 PE=1 SV=3	F	GO:0005102	receptor binding
Q9JKF6	NECT1_MOUSENectin-1 OS=Mus musculus GN=Nectin1 PE=1 SV=3	P	GO:0045954	positive regulation of natural killer cell mediated cytotoxicity
Q9JKF6	NECT1_MOUSENectin-1 OS=Mus musculus GN=Nectin1 PE=1 SV=3	F	GO:0046790	virion binding
Q9JKF6	NECT1_MOUSENectin-1 OS=Mus musculus GN=Nectin1 PE=1 SV=3	C	GO:0005913	cell-cell adherens junction
Q9JKF6	NECT1_MOUSENectin-1 OS=Mus musculus GN=Nectin1 PE=1 SV=3	P	GO:0006826	iron ion transport
Q9JKF6	NECT1_MOUSENectin-1 OS=Mus musculus GN=Nectin1 PE=1 SV=3	C	GO:0019012	virion
Q9JKF6	NECT1_MOUSENectin-1 OS=Mus musculus GN=Nectin1 PE=1 SV=3	P	GO:0002824	positive regulation of adaptive immune response based on somatic recombination of immune receptors built from immunoglobulin superfamily domains
Q9JKF6	NECT1_MOUSENectin-1 OS=Mus musculus GN=Nectin1 PE=1 SV=3	F	GO:0001618	virus receptor activity
Q9JKF6	NECT1_MOUSENectin-1 OS=Mus musculus GN=Nectin1 PE=1 SV=3	C	GO:0016342	catenin complex
Q9JKF6	NECT1_MOUSENectin-1 OS=Mus musculus GN=Nectin1 PE=1 SV=3	P	GO:0019953	sexual reproduction
Q8R2Y8	PTH2_MOUSEPeptidyl-tRNA hydrolase 2, mitochondrial OS=Mus musculus GN=Ptrh2 PE=1 SV=1	C	GO:0005739	mitochondrion
Q8R2Y8	PTH2_MOUSEPeptidyl-tRNA hydrolase 2, mitochondrial OS=Mus musculus GN=Ptrh2 PE=1 SV=1	C	GO:0005829	cytosol
Q8R2Y8	PTH2_MOUSEPeptidyl-tRNA hydrolase 2, mitochondrial OS=Mus musculus GN=Ptrh2 PE=1 SV=1	C	GO:0016020	membrane
Q8R2Y8	PTH2_MOUSEPeptidyl-tRNA hydrolase 2, mitochondrial OS=Mus musculus GN=Ptrh2 PE=1 SV=1	F	GO:0004045	aminoacyl-tRNA hydrolase activity
Q8R2Y8	PTH2_MOUSEPeptidyl-tRNA hydrolase 2, mitochondrial OS=Mus musculus GN=Ptrh2 PE=1 SV=1	F	GO:0005515	protein binding
Q8R2Y8	PTH2_MOUSEPeptidyl-tRNA hydrolase 2, mitochondrial OS=Mus musculus GN=Ptrh2 PE=1 SV=1	P	GO:0006915	apoptotic process
Q8R2Y8	PTH2_MOUSEPeptidyl-tRNA hydrolase 2, mitochondrial OS=Mus musculus GN=Ptrh2 PE=1 SV=1	P	GO:0010629	negative regulation of gene expression
Q8R2Y8	PTH2_MOUSEPeptidyl-tRNA hydrolase 2, mitochondrial OS=Mus musculus GN=Ptrh2 PE=1 SV=1	P	GO:2000210	positive regulation of anoikis
Q8R2Y8	PTH2_MOUSEPeptidyl-tRNA hydrolase 2, mitochondrial OS=Mus musculus GN=Ptrh2 PE=1 SV=1	P	GO:2000811	negative regulation of anoikis
P29416	HEXA_MOUSEBeta-hexosaminidase subunit alpha OS=Mus musculus GN=Hexa PE=1 SV=2	P	GO:0019915	lipid storage
P29416	HEXA_MOUSEBeta-hexosaminidase subunit alpha OS=Mus musculus GN=Hexa PE=1 SV=2	P	GO:0006040	amino sugar metabolic process
P29416	HEXA_MOUSEBeta-hexosaminidase subunit alpha OS=Mus musculus GN=Hexa PE=1 SV=2	P	GO:0006024	glycosaminoglycan biosynthetic process
P29416	HEXA_MOUSEBeta-hexosaminidase subunit alpha OS=Mus musculus GN=Hexa PE=1 SV=2	C	GO:0043202	lysosomal lumen
P29416	HEXA_MOUSEBeta-hexosaminidase subunit alpha OS=Mus musculus GN=Hexa PE=1 SV=2	P	GO:0042552	myelination
P29416	HEXA_MOUSEBeta-hexosaminidase subunit alpha OS=Mus musculus GN=Hexa PE=1 SV=2	F	GO:0004563	beta-N-acetylhexosaminidase activity
P29416	HEXA_MOUSEBeta-hexosaminidase subunit alpha OS=Mus musculus GN=Hexa PE=1 SV=2	P	GO:0006689	ganglioside catabolic process
P29416	HEXA_MOUSEBeta-hexosaminidase subunit alpha OS=Mus musculus GN=Hexa PE=1 SV=2	P	GO:0007338	single fertilization
P29416	HEXA_MOUSEBeta-hexosaminidase subunit alpha OS=Mus musculus GN=Hexa PE=1 SV=2	P	GO:0007605	sensory perception of sound
P29416	HEXA_MOUSEBeta-hexosaminidase subunit alpha OS=Mus musculus GN=Hexa PE=1 SV=2	P	GO:0007628	adult walking behavior
P29416	HEXA_MOUSEBeta-hexosaminidase subunit alpha OS=Mus musculus GN=Hexa PE=1 SV=2	C	GO:0070062	extracellular exosome
P29416	HEXA_MOUSEBeta-hexosaminidase subunit alpha OS=Mus musculus GN=Hexa PE=1 SV=2	P	GO:0001501	skeletal system development
P29416	HEXA_MOUSEBeta-hexosaminidase subunit alpha OS=Mus musculus GN=Hexa PE=1 SV=2	P	GO:0030207	chondroitin sulfate catabolic process
P29416	HEXA_MOUSEBeta-hexosaminidase subunit alpha OS=Mus musculus GN=Hexa PE=1 SV=2	F	GO:0046982	protein heterodimerization activity
P29416	HEXA_MOUSEBeta-hexosaminidase subunit alpha OS=Mus musculus GN=Hexa PE=1 SV=2	C	GO:0042582	azurophil granule
P29416	HEXA_MOUSEBeta-hexosaminidase subunit alpha OS=Mus musculus GN=Hexa PE=1 SV=2	P	GO:0042340	keratan sulfate catabolic process
P29416	HEXA_MOUSEBeta-hexosaminidase subunit alpha OS=Mus musculus GN=Hexa PE=1 SV=2	P	GO:0007040	lysosome organization
P29416	HEXA_MOUSEBeta-hexosaminidase subunit alpha OS=Mus musculus GN=Hexa PE=1 SV=2	P	GO:0048609	multicellular organismal reproductive process
P29416	HEXA_MOUSEBeta-hexosaminidase subunit alpha OS=Mus musculus GN=Hexa PE=1 SV=2	F	GO:0042803	protein homodimerization activity
P29416	HEXA_MOUSEBeta-hexosaminidase subunit alpha OS=Mus musculus GN=Hexa PE=1 SV=2	F	GO:0008375	acetylglucosaminyltransferase activity
P29416	HEXA_MOUSEBeta-hexosaminidase subunit alpha OS=Mus musculus GN=Hexa PE=1 SV=2	P	GO:0060395	SMAD protein signal transduction
P29416	HEXA_MOUSEBeta-hexosaminidase subunit alpha OS=Mus musculus GN=Hexa PE=1 SV=2	P	GO:0048667	cell morphogenesis involved in neuron differentiation
P29416	HEXA_MOUSEBeta-hexosaminidase subunit alpha OS=Mus musculus GN=Hexa PE=1 SV=2	P	GO:0001575	globoside metabolic process
P29416	HEXA_MOUSEBeta-hexosaminidase subunit alpha OS=Mus musculus GN=Hexa PE=1 SV=2	P	GO:0005975	carbohydrate metabolic process
P29416	HEXA_MOUSEBeta-hexosaminidase subunit alpha OS=Mus musculus GN=Hexa PE=1 SV=2	P	GO:0050884	neuromuscular process controlling posture
P29416	HEXA_MOUSEBeta-hexosaminidase subunit alpha OS=Mus musculus GN=Hexa PE=1 SV=2	C	GO:0016020	membrane
P29416	HEXA_MOUSEBeta-hexosaminidase subunit alpha OS=Mus musculus GN=Hexa PE=1 SV=2	P	GO:0031323	regulation of cellular metabolic process
P29416	HEXA_MOUSEBeta-hexosaminidase subunit alpha OS=Mus musculus GN=Hexa PE=1 SV=2	P	GO:0050885	neuromuscular process controlling balance
P29416	HEXA_MOUSEBeta-hexosaminidase subunit alpha OS=Mus musculus GN=Hexa PE=1 SV=2	P	GO:0030214	hyaluronan catabolic process
Q9D1R1	T126B_MOUSEComplex I assembly factor TMEM126B, mitochondrial OS=Mus musculus GN=Tmem126b PE=1 SV=1	C	GO:0005743	mitochondrial inner membrane
Q9D1R1	T126B_MOUSEComplex I assembly factor TMEM126B, mitochondrial OS=Mus musculus GN=Tmem126b PE=1 SV=1	C	GO:0016021	integral component of membrane
Q9D1R1	T126B_MOUSEComplex I assembly factor TMEM126B, mitochondrial OS=Mus musculus GN=Tmem126b PE=1 SV=1	F	GO:0005515	protein binding
Q9D1R1	T126B_MOUSEComplex I assembly factor TMEM126B, mitochondrial OS=Mus musculus GN=Tmem126b PE=1 SV=1	P	GO:0032981	mitochondrial respiratory chain complex I assembly
Q3TQC7	ENTP5_MOUSEEctonucleoside triphosphate diphosphohydrolase 5 OS=Mus musculus GN=Entpd5 PE=1 SV=1	P	GO:0008283	cell proliferation
Q3TQC7	ENTP5_MOUSEEctonucleoside triphosphate diphosphohydrolase 5 OS=Mus musculus GN=Entpd5 PE=1 SV=1	F	GO:0005515	protein binding
Q3TQC7	ENTP5_MOUSEEctonucleoside triphosphate diphosphohydrolase 5 OS=Mus musculus GN=Entpd5 PE=1 SV=1	C	GO:0070062	extracellular exosome
Q3TQC7	ENTP5_MOUSEEctonucleoside triphosphate diphosphohydrolase 5 OS=Mus musculus GN=Entpd5 PE=1 SV=1	P	GO:0014066	regulation of phosphatidylinositol 3-kinase signaling
Q3TQC7	ENTP5_MOUSEEctonucleoside triphosphate diphosphohydrolase 5 OS=Mus musculus GN=Entpd5 PE=1 SV=1	F	GO:0045134	uridine-diphosphatase activity
Q3TQC7	ENTP5_MOUSEEctonucleoside triphosphate diphosphohydrolase 5 OS=Mus musculus GN=Entpd5 PE=1 SV=1	F	GO:0004382	guanosine-diphosphatase activity
Q3TQC7	ENTP5_MOUSEEctonucleoside triphosphate diphosphohydrolase 5 OS=Mus musculus GN=Entpd5 PE=1 SV=1	C	GO:0016020	membrane
Q3TQC7	ENTP5_MOUSEEctonucleoside triphosphate diphosphohydrolase 5 OS=Mus musculus GN=Entpd5 PE=1 SV=1	P	GO:0051084	'de novo' posttranslational protein folding
Q3TQC7	ENTP5_MOUSEEctonucleoside triphosphate diphosphohydrolase 5 OS=Mus musculus GN=Entpd5 PE=1 SV=1	P	GO:0006487	protein N-linked glycosylation
Q3TQC7	ENTP5_MOUSEEctonucleoside triphosphate diphosphohydrolase 5 OS=Mus musculus GN=Entpd5 PE=1 SV=1	C	GO:0005783	endoplasmic reticulum
Q3TQC7	ENTP5_MOUSEEctonucleoside triphosphate diphosphohydrolase 5 OS=Mus musculus GN=Entpd5 PE=1 SV=1	P	GO:0045821	positive regulation of glycolytic process
Q3TQC7	ENTP5_MOUSEEctonucleoside triphosphate diphosphohydrolase 5 OS=Mus musculus GN=Entpd5 PE=1 SV=1	P	GO:0016049	cell growth
Q8C847	BGAL_MOUSEBeta-galactosidase OS=Mus musculus GN=Glb1 PE=1 SV=1	F	GO:0016936	galactoside binding
Q8C847	BGAL_MOUSEBeta-galactosidase OS=Mus musculus GN=Glb1 PE=1 SV=1	C	GO:0009341	beta-galactosidase complex
Q8C847	BGAL_MOUSEBeta-galactosidase OS=Mus musculus GN=Glb1 PE=1 SV=1	C	GO:0005794	Golgi apparatus
Q8C847	BGAL_MOUSEBeta-galactosidase OS=Mus musculus GN=Glb1 PE=1 SV=1	C	GO:0043202	lysosomal lumen
Q8C847	BGAL_MOUSEBeta-galactosidase OS=Mus musculus GN=Glb1 PE=1 SV=1	P	GO:0006687	glycosphingolipid metabolic process
Q8C847	BGAL_MOUSEBeta-galactosidase OS=Mus musculus GN=Glb1 PE=1 SV=1	F	GO:0004565	beta-galactosidase activity
Q8C847	BGAL_MOUSEBeta-galactosidase OS=Mus musculus GN=Glb1 PE=1 SV=1	F	GO:0005515	protein binding
Q8C847	BGAL_MOUSEBeta-galactosidase OS=Mus musculus GN=Glb1 PE=1 SV=1	C	GO:0070062	extracellular exosome
Q8C847	BGAL_MOUSEBeta-galactosidase OS=Mus musculus GN=Glb1 PE=1 SV=1	C	GO:0048471	perinuclear region of cytoplasm
Q8C847	BGAL_MOUSEBeta-galactosidase OS=Mus musculus GN=Glb1 PE=1 SV=1	F	GO:0004308	exo-alpha-sialidase activity
Q8C847	BGAL_MOUSEBeta-galactosidase OS=Mus musculus GN=Glb1 PE=1 SV=1	P	GO:0046486	glycerolipid metabolic process
Q8C847	BGAL_MOUSEBeta-galactosidase OS=Mus musculus GN=Glb1 PE=1 SV=1	P	GO:0044262	cellular carbohydrate metabolic process
Q8C847	BGAL_MOUSEBeta-galactosidase OS=Mus musculus GN=Glb1 PE=1 SV=1	P	GO:0042340	keratan sulfate catabolic process
Q8C847	BGAL_MOUSEBeta-galactosidase OS=Mus musculus GN=Glb1 PE=1 SV=1	P	GO:0019388	galactose catabolic process
Q8K207	CA021_MOUSEUncharacterized protein C1orf21 homolog OS=Mus musculus PE=1 SV=1	F	GO:0005515	protein binding
P52875	TM165_MOUSETransmembrane 165 OS=Mus musculus GN=Tmem165 PE=1 SV=2	C	GO:0005765	lysosomal membrane
P52875	TM165_MOUSETransmembrane 165 OS=Mus musculus GN=Tmem165 PE=1 SV=2	C	GO:0016021	integral component of membrane
P52875	TM165_MOUSETransmembrane 165 OS=Mus musculus GN=Tmem165 PE=1 SV=2	C	GO:0031901	early endosome membrane
P52875	TM165_MOUSETransmembrane 165 OS=Mus musculus GN=Tmem165 PE=1 SV=2	C	GO:0031902	late endosome membrane
P52875	TM165_MOUSETransmembrane 165 OS=Mus musculus GN=Tmem165 PE=1 SV=2	C	GO:0032588	trans-Golgi network membrane
P52875	TM165_MOUSETransmembrane 165 OS=Mus musculus GN=Tmem165 PE=1 SV=2	P	GO:0006487	protein N-linked glycosylation
P52875	TM165_MOUSETransmembrane 165 OS=Mus musculus GN=Tmem165 PE=1 SV=2	P	GO:0006874	cellular calcium ion homeostasis
P52875	TM165_MOUSETransmembrane 165 OS=Mus musculus GN=Tmem165 PE=1 SV=2	P	GO:0032472	Golgi calcium ion transport
P52875	TM165_MOUSETransmembrane 165 OS=Mus musculus GN=Tmem165 PE=1 SV=2	P	GO:0035751	regulation of lysosomal lumen pH
Q3UGP2	FBH1_MOUSEF-box DNA helicase 1 OS=Mus musculus GN=Fbxo18 PE=1 SV=1	C	GO:0000785	chromatin
Q3UGP2	FBH1_MOUSEF-box DNA helicase 1 OS=Mus musculus GN=Fbxo18 PE=1 SV=1	C	GO:0005634	nucleus
Q3UGP2	FBH1_MOUSEF-box DNA helicase 1 OS=Mus musculus GN=Fbxo18 PE=1 SV=1	C	GO:0019005	SCF ubiquitin ligase complex
Q3UGP2	FBH1_MOUSEF-box DNA helicase 1 OS=Mus musculus GN=Fbxo18 PE=1 SV=1	F	GO:0003690	double-stranded DNA binding
Q3UGP2	FBH1_MOUSEF-box DNA helicase 1 OS=Mus musculus GN=Fbxo18 PE=1 SV=1	F	GO:0003697	single-stranded DNA binding
Q3UGP2	FBH1_MOUSEF-box DNA helicase 1 OS=Mus musculus GN=Fbxo18 PE=1 SV=1	F	GO:0004003	ATP-dependent DNA helicase activity
Q3UGP2	FBH1_MOUSEF-box DNA helicase 1 OS=Mus musculus GN=Fbxo18 PE=1 SV=1	F	GO:0005515	protein binding
Q3UGP2	FBH1_MOUSEF-box DNA helicase 1 OS=Mus musculus GN=Fbxo18 PE=1 SV=1	F	GO:0005524	ATP binding
Q3UGP2	FBH1_MOUSEF-box DNA helicase 1 OS=Mus musculus GN=Fbxo18 PE=1 SV=1	F	GO:0015616	DNA translocase activity
Q3UGP2	FBH1_MOUSEF-box DNA helicase 1 OS=Mus musculus GN=Fbxo18 PE=1 SV=1	F	GO:0043138	3'-5' DNA helicase activity
Q3UGP2	FBH1_MOUSEF-box DNA helicase 1 OS=Mus musculus GN=Fbxo18 PE=1 SV=1	P	GO:0000724	double-strand break repair via homologous recombination
Q3UGP2	FBH1_MOUSEF-box DNA helicase 1 OS=Mus musculus GN=Fbxo18 PE=1 SV=1	P	GO:0000737	DNA catabolic process, endonucleolytic
Q3UGP2	FBH1_MOUSEF-box DNA helicase 1 OS=Mus musculus GN=Fbxo18 PE=1 SV=1	P	GO:0001934	positive regulation of protein phosphorylation
Q3UGP2	FBH1_MOUSEF-box DNA helicase 1 OS=Mus musculus GN=Fbxo18 PE=1 SV=1	P	GO:0008219	cell death
Q3UGP2	FBH1_MOUSEF-box DNA helicase 1 OS=Mus musculus GN=Fbxo18 PE=1 SV=1	P	GO:0016567	protein ubiquitination
Q3UGP2	FBH1_MOUSEF-box DNA helicase 1 OS=Mus musculus GN=Fbxo18 PE=1 SV=1	P	GO:0031297	replication fork processing
Q3UGP2	FBH1_MOUSEF-box DNA helicase 1 OS=Mus musculus GN=Fbxo18 PE=1 SV=1	P	GO:0032508	DNA duplex unwinding
Q3UGP2	FBH1_MOUSEF-box DNA helicase 1 OS=Mus musculus GN=Fbxo18 PE=1 SV=1	P	GO:0035562	negative regulation of chromatin binding
Q3UGP2	FBH1_MOUSEF-box DNA helicase 1 OS=Mus musculus GN=Fbxo18 PE=1 SV=1	P	GO:0048478	replication fork protection
Q3UGP2	FBH1_MOUSEF-box DNA helicase 1 OS=Mus musculus GN=Fbxo18 PE=1 SV=1	P	GO:0072429	response to intra-S DNA damage checkpoint signaling
Q3UGP2	FBH1_MOUSEF-box DNA helicase 1 OS=Mus musculus GN=Fbxo18 PE=1 SV=1	P	GO:1902231	positive regulation of intrinsic apoptotic signaling pathway in response to DNA damage
Q3UGP2	FBH1_MOUSEF-box DNA helicase 1 OS=Mus musculus GN=Fbxo18 PE=1 SV=1	P	GO:2000042	negative regulation of double-strand break repair via homologous recombination
Q3UGP2	FBH1_MOUSEF-box DNA helicase 1 OS=Mus musculus GN=Fbxo18 PE=1 SV=1	C	GO:0005657	replication fork
Q3UGP2	FBH1_MOUSEF-box DNA helicase 1 OS=Mus musculus GN=Fbxo18 PE=1 SV=1	P	GO:0006810	transport
Q9ESW8	PGPI_MOUSEPyroglutamyl-peptidase 1 OS=Mus musculus GN=Pgpep1 PE=1 SV=1	F	GO:0016920	pyroglutamyl-peptidase activity
Q9ESW8	PGPI_MOUSEPyroglutamyl-peptidase 1 OS=Mus musculus GN=Pgpep1 PE=1 SV=1	P	GO:0006508	proteolysis
Q9ESW8	PGPI_MOUSEPyroglutamyl-peptidase 1 OS=Mus musculus GN=Pgpep1 PE=1 SV=1	C	GO:0005829	cytosol
Q9ESW8	PGPI_MOUSEPyroglutamyl-peptidase 1 OS=Mus musculus GN=Pgpep1 PE=1 SV=1	F	GO:0008234	cysteine-type peptidase activity
O88351	IKKB_MOUSEInhibitor of nuclear factor kappa-B kinase subunit beta OS=Mus musculus GN=Ikbkb PE=1 SV=1	P	GO:1903140	regulation of establishment of endothelial barrier
O88351	IKKB_MOUSEInhibitor of nuclear factor kappa-B kinase subunit beta OS=Mus musculus GN=Ikbkb PE=1 SV=1	P	GO:0007252	I-kappaB phosphorylation
O88351	IKKB_MOUSEInhibitor of nuclear factor kappa-B kinase subunit beta OS=Mus musculus GN=Ikbkb PE=1 SV=1	C	GO:0008385	IkappaB kinase complex
O88351	IKKB_MOUSEInhibitor of nuclear factor kappa-B kinase subunit beta OS=Mus musculus GN=Ikbkb PE=1 SV=1	F	GO:0008384	IkappaB kinase activity
O88351	IKKB_MOUSEInhibitor of nuclear factor kappa-B kinase subunit beta OS=Mus musculus GN=Ikbkb PE=1 SV=1	P	GO:0008284	positive regulation of cell proliferation
O88351	IKKB_MOUSEInhibitor of nuclear factor kappa-B kinase subunit beta OS=Mus musculus GN=Ikbkb PE=1 SV=1	P	GO:0038095	Fc-epsilon receptor signaling pathway
O88351	IKKB_MOUSEInhibitor of nuclear factor kappa-B kinase subunit beta OS=Mus musculus GN=Ikbkb PE=1 SV=1	P	GO:0043123	positive regulation of I-kappaB kinase/NF-kappaB signaling
O88351	IKKB_MOUSEInhibitor of nuclear factor kappa-B kinase subunit beta OS=Mus musculus GN=Ikbkb PE=1 SV=1	P	GO:0009653	anatomical structure morphogenesis
O88351	IKKB_MOUSEInhibitor of nuclear factor kappa-B kinase subunit beta OS=Mus musculus GN=Ikbkb PE=1 SV=1	P	GO:1903347	negative regulation of bicellular tight junction assembly
O88351	IKKB_MOUSEInhibitor of nuclear factor kappa-B kinase subunit beta OS=Mus musculus GN=Ikbkb PE=1 SV=1	P	GO:0045944	positive regulation of transcription from RNA polymerase II promoter
O88351	IKKB_MOUSEInhibitor of nuclear factor kappa-B kinase subunit beta OS=Mus musculus GN=Ikbkb PE=1 SV=1	P	GO:0009615	response to virus
O88351	IKKB_MOUSEInhibitor of nuclear factor kappa-B kinase subunit beta OS=Mus musculus GN=Ikbkb PE=1 SV=1	P	GO:0009636	response to toxic substance
O88351	IKKB_MOUSEInhibitor of nuclear factor kappa-B kinase subunit beta OS=Mus musculus GN=Ikbkb PE=1 SV=1	P	GO:0051092	positive regulation of NF-kappaB transcription factor activity
O88351	IKKB_MOUSEInhibitor of nuclear factor kappa-B kinase subunit beta OS=Mus musculus GN=Ikbkb PE=1 SV=1	P	GO:0002223	stimulatory C-type lectin receptor signaling pathway
O88351	IKKB_MOUSEInhibitor of nuclear factor kappa-B kinase subunit beta OS=Mus musculus GN=Ikbkb PE=1 SV=1	C	GO:0005654	nucleoplasm
O88351	IKKB_MOUSEInhibitor of nuclear factor kappa-B kinase subunit beta OS=Mus musculus GN=Ikbkb PE=1 SV=1	C	GO:0009898	cytoplasmic side of plasma membrane
O88351	IKKB_MOUSEInhibitor of nuclear factor kappa-B kinase subunit beta OS=Mus musculus GN=Ikbkb PE=1 SV=1	P	GO:0030866	cortical actin cytoskeleton organization
O88351	IKKB_MOUSEInhibitor of nuclear factor kappa-B kinase subunit beta OS=Mus musculus GN=Ikbkb PE=1 SV=1	F	GO:0005524	ATP binding
O88351	IKKB_MOUSEInhibitor of nuclear factor kappa-B kinase subunit beta OS=Mus musculus GN=Ikbkb PE=1 SV=1	P	GO:0006954	inflammatory response
O88351	IKKB_MOUSEInhibitor of nuclear factor kappa-B kinase subunit beta OS=Mus musculus GN=Ikbkb PE=1 SV=1	P	GO:0003009	skeletal muscle contraction
O88351	IKKB_MOUSEInhibitor of nuclear factor kappa-B kinase subunit beta OS=Mus musculus GN=Ikbkb PE=1 SV=1	F	GO:0046982	protein heterodimerization activity
O88351	IKKB_MOUSEInhibitor of nuclear factor kappa-B kinase subunit beta OS=Mus musculus GN=Ikbkb PE=1 SV=1	P	GO:0070423	nucleotide-binding oligomerization domain containing signaling pathway
O88351	IKKB_MOUSEInhibitor of nuclear factor kappa-B kinase subunit beta OS=Mus musculus GN=Ikbkb PE=1 SV=1	P	GO:0010976	positive regulation of neuron projection development
O88351	IKKB_MOUSEInhibitor of nuclear factor kappa-B kinase subunit beta OS=Mus musculus GN=Ikbkb PE=1 SV=1	P	GO:0070542	response to fatty acid
O88351	IKKB_MOUSEInhibitor of nuclear factor kappa-B kinase subunit beta OS=Mus musculus GN=Ikbkb PE=1 SV=1	C	GO:0035631	CD40 receptor complex
O88351	IKKB_MOUSEInhibitor of nuclear factor kappa-B kinase subunit beta OS=Mus musculus GN=Ikbkb PE=1 SV=1	P	GO:0050852	T cell receptor signaling pathway
O88351	IKKB_MOUSEInhibitor of nuclear factor kappa-B kinase subunit beta OS=Mus musculus GN=Ikbkb PE=1 SV=1	P	GO:0051403	stress-activated MAPK cascade
O88351	IKKB_MOUSEInhibitor of nuclear factor kappa-B kinase subunit beta OS=Mus musculus GN=Ikbkb PE=1 SV=1	F	GO:0019901	protein kinase binding
O88351	IKKB_MOUSEInhibitor of nuclear factor kappa-B kinase subunit beta OS=Mus musculus GN=Ikbkb PE=1 SV=1	F	GO:0042803	protein homodimerization activity
O88351	IKKB_MOUSEInhibitor of nuclear factor kappa-B kinase subunit beta OS=Mus musculus GN=Ikbkb PE=1 SV=1	P	GO:0032481	positive regulation of type I interferon production
O88351	IKKB_MOUSEInhibitor of nuclear factor kappa-B kinase subunit beta OS=Mus musculus GN=Ikbkb PE=1 SV=1	P	GO:0038061	NIK/NF-kappaB signaling
O88351	IKKB_MOUSEInhibitor of nuclear factor kappa-B kinase subunit beta OS=Mus musculus GN=Ikbkb PE=1 SV=1	P	GO:0009069	serine family amino acid metabolic process
O88351	IKKB_MOUSEInhibitor of nuclear factor kappa-B kinase subunit beta OS=Mus musculus GN=Ikbkb PE=1 SV=1	P	GO:1901216	positive regulation of neuron death
O88351	IKKB_MOUSEInhibitor of nuclear factor kappa-B kinase subunit beta OS=Mus musculus GN=Ikbkb PE=1 SV=1	P	GO:0042325	regulation of phosphorylation
O88351	IKKB_MOUSEInhibitor of nuclear factor kappa-B kinase subunit beta OS=Mus musculus GN=Ikbkb PE=1 SV=1	P	GO:0042501	serine phosphorylation of STAT protein
O88351	IKKB_MOUSEInhibitor of nuclear factor kappa-B kinase subunit beta OS=Mus musculus GN=Ikbkb PE=1 SV=1	F	GO:0097110	scaffold protein binding
O88351	IKKB_MOUSEInhibitor of nuclear factor kappa-B kinase subunit beta OS=Mus musculus GN=Ikbkb PE=1 SV=1	P	GO:0035509	negative regulation of myosin-light-chain-phosphatase activity
O88351	IKKB_MOUSEInhibitor of nuclear factor kappa-B kinase subunit beta OS=Mus musculus GN=Ikbkb PE=1 SV=1	P	GO:0042493	response to drug
O88351	IKKB_MOUSEInhibitor of nuclear factor kappa-B kinase subunit beta OS=Mus musculus GN=Ikbkb PE=1 SV=1	P	GO:0043066	negative regulation of apoptotic process
O88351	IKKB_MOUSEInhibitor of nuclear factor kappa-B kinase subunit beta OS=Mus musculus GN=Ikbkb PE=1 SV=1	P	GO:0010803	regulation of tumor necrosis factor-mediated signaling pathway
O88351	IKKB_MOUSEInhibitor of nuclear factor kappa-B kinase subunit beta OS=Mus musculus GN=Ikbkb PE=1 SV=1	C	GO:0045121	membrane raft
O88351	IKKB_MOUSEInhibitor of nuclear factor kappa-B kinase subunit beta OS=Mus musculus GN=Ikbkb PE=1 SV=1	P	GO:0070498	interleukin-1-mediated signaling pathway
O88351	IKKB_MOUSEInhibitor of nuclear factor kappa-B kinase subunit beta OS=Mus musculus GN=Ikbkb PE=1 SV=1	P	GO:0032496	response to lipopolysaccharide
O88351	IKKB_MOUSEInhibitor of nuclear factor kappa-B kinase subunit beta OS=Mus musculus GN=Ikbkb PE=1 SV=1	P	GO:0072659	protein localization to plasma membrane
O88351	IKKB_MOUSEInhibitor of nuclear factor kappa-B kinase subunit beta OS=Mus musculus GN=Ikbkb PE=1 SV=1	P	GO:0035666	TRIF-dependent toll-like receptor signaling pathway
P57080	UBP25_MOUSEUbiquitin carboxyl-terminal hydrolase 25 OS=Mus musculus GN=Usp25 PE=1 SV=2	P	GO:0008283	cell proliferation
P57080	UBP25_MOUSEUbiquitin carboxyl-terminal hydrolase 25 OS=Mus musculus GN=Usp25 PE=1 SV=2	F	GO:0032183	SUMO binding
P57080	UBP25_MOUSEUbiquitin carboxyl-terminal hydrolase 25 OS=Mus musculus GN=Usp25 PE=1 SV=2	F	GO:1904455	ubiquitin-specific protease activity involved in negative regulation of ERAD pathway
P57080	UBP25_MOUSEUbiquitin carboxyl-terminal hydrolase 25 OS=Mus musculus GN=Usp25 PE=1 SV=2	P	GO:0042771	intrinsic apoptotic signaling pathway in response to DNA damage by p53 class mediator
P57080	UBP25_MOUSEUbiquitin carboxyl-terminal hydrolase 25 OS=Mus musculus GN=Usp25 PE=1 SV=2	P	GO:0007265	Ras protein signal transduction
P57080	UBP25_MOUSEUbiquitin carboxyl-terminal hydrolase 25 OS=Mus musculus GN=Usp25 PE=1 SV=2	C	GO:0005783	endoplasmic reticulum
P57080	UBP25_MOUSEUbiquitin carboxyl-terminal hydrolase 25 OS=Mus musculus GN=Usp25 PE=1 SV=2	C	GO:0005730	nucleolus
P57080	UBP25_MOUSEUbiquitin carboxyl-terminal hydrolase 25 OS=Mus musculus GN=Usp25 PE=1 SV=2	P	GO:0006259	DNA metabolic process
P57080	UBP25_MOUSEUbiquitin carboxyl-terminal hydrolase 25 OS=Mus musculus GN=Usp25 PE=1 SV=2	C	GO:0005654	nucleoplasm
P57080	UBP25_MOUSEUbiquitin carboxyl-terminal hydrolase 25 OS=Mus musculus GN=Usp25 PE=1 SV=2	P	GO:0006511	ubiquitin-dependent protein catabolic process
P57080	UBP25_MOUSEUbiquitin carboxyl-terminal hydrolase 25 OS=Mus musculus GN=Usp25 PE=1 SV=2	F	GO:0004843	thiol-dependent ubiquitin-specific protease activity
P57080	UBP25_MOUSEUbiquitin carboxyl-terminal hydrolase 25 OS=Mus musculus GN=Usp25 PE=1 SV=2	P	GO:0000077	DNA damage checkpoint
P57080	UBP25_MOUSEUbiquitin carboxyl-terminal hydrolase 25 OS=Mus musculus GN=Usp25 PE=1 SV=2	F	GO:0031625	ubiquitin protein ligase binding
P57080	UBP25_MOUSEUbiquitin carboxyl-terminal hydrolase 25 OS=Mus musculus GN=Usp25 PE=1 SV=2	P	GO:0031647	regulation of protein stability
P57080	UBP25_MOUSEUbiquitin carboxyl-terminal hydrolase 25 OS=Mus musculus GN=Usp25 PE=1 SV=2	F	GO:0043130	ubiquitin binding
P57080	UBP25_MOUSEUbiquitin carboxyl-terminal hydrolase 25 OS=Mus musculus GN=Usp25 PE=1 SV=2	P	GO:0034644	cellular response to UV
P57080	UBP25_MOUSEUbiquitin carboxyl-terminal hydrolase 25 OS=Mus musculus GN=Usp25 PE=1 SV=2	C	GO:0032991	macromolecular complex
P57080	UBP25_MOUSEUbiquitin carboxyl-terminal hydrolase 25 OS=Mus musculus GN=Usp25 PE=1 SV=2	P	GO:1904293	negative regulation of ERAD pathway
P57080	UBP25_MOUSEUbiquitin carboxyl-terminal hydrolase 25 OS=Mus musculus GN=Usp25 PE=1 SV=2	P	GO:0010212	response to ionizing radiation
P57080	UBP25_MOUSEUbiquitin carboxyl-terminal hydrolase 25 OS=Mus musculus GN=Usp25 PE=1 SV=2	F	GO:0051117	ATPase binding
P57080	UBP25_MOUSEUbiquitin carboxyl-terminal hydrolase 25 OS=Mus musculus GN=Usp25 PE=1 SV=2	P	GO:0070536	protein K63-linked deubiquitination
P57080	UBP25_MOUSEUbiquitin carboxyl-terminal hydrolase 25 OS=Mus musculus GN=Usp25 PE=1 SV=2	P	GO:0071108	protein K48-linked deubiquitination
Q7TN89	RASE_MOUSEGTPase ERas OS=Mus musculus GN=Eras PE=1 SV=1	P	GO:0034067	protein localization to Golgi apparatus
Q7TN89	RASE_MOUSEGTPase ERas OS=Mus musculus GN=Eras PE=1 SV=1	P	GO:0008286	insulin receptor signaling pathway
Q7TN89	RASE_MOUSEGTPase ERas OS=Mus musculus GN=Eras PE=1 SV=1	P	GO:0007173	epidermal growth factor receptor signaling pathway
Q7TN89	RASE_MOUSEGTPase ERas OS=Mus musculus GN=Eras PE=1 SV=1	P	GO:0038095	Fc-epsilon receptor signaling pathway
Q7TN89	RASE_MOUSEGTPase ERas OS=Mus musculus GN=Eras PE=1 SV=1	P	GO:0007411	axon guidance
Q7TN89	RASE_MOUSEGTPase ERas OS=Mus musculus GN=Eras PE=1 SV=1	P	GO:0046579	positive regulation of Ras protein signal transduction
Q7TN89	RASE_MOUSEGTPase ERas OS=Mus musculus GN=Eras PE=1 SV=1	C	GO:0005794	Golgi apparatus
Q7TN89	RASE_MOUSEGTPase ERas OS=Mus musculus GN=Eras PE=1 SV=1	P	GO:0048523	negative regulation of cellular process
Q7TN89	RASE_MOUSEGTPase ERas OS=Mus musculus GN=Eras PE=1 SV=1	C	GO:0005886	plasma membrane
Q7TN89	RASE_MOUSEGTPase ERas OS=Mus musculus GN=Eras PE=1 SV=1	P	GO:0002223	stimulatory C-type lectin receptor signaling pathway
Q7TN89	RASE_MOUSEGTPase ERas OS=Mus musculus GN=Eras PE=1 SV=1	F	GO:0044877	macromolecular complex binding
Q7TN89	RASE_MOUSEGTPase ERas OS=Mus musculus GN=Eras PE=1 SV=1	F	GO:0005525	GTP binding
Q7TN89	RASE_MOUSEGTPase ERas OS=Mus musculus GN=Eras PE=1 SV=1	P	GO:0000165	MAPK cascade
Q7TN89	RASE_MOUSEGTPase ERas OS=Mus musculus GN=Eras PE=1 SV=1	C	GO:0070062	extracellular exosome
Q7TN89	RASE_MOUSEGTPase ERas OS=Mus musculus GN=Eras PE=1 SV=1	P	GO:0010604	positive regulation of macromolecule metabolic process
Q7TN89	RASE_MOUSEGTPase ERas OS=Mus musculus GN=Eras PE=1 SV=1	F	GO:0003924	GTPase activity
Q7TN89	RASE_MOUSEGTPase ERas OS=Mus musculus GN=Eras PE=1 SV=1	P	GO:0050790	regulation of catalytic activity
Q7TN89	RASE_MOUSEGTPase ERas OS=Mus musculus GN=Eras PE=1 SV=1	P	GO:0050900	leukocyte migration
Q7TN89	RASE_MOUSEGTPase ERas OS=Mus musculus GN=Eras PE=1 SV=1	P	GO:0031325	positive regulation of cellular metabolic process
Q7TN89	RASE_MOUSEGTPase ERas OS=Mus musculus GN=Eras PE=1 SV=1	P	GO:0080090	regulation of primary metabolic process
Q7TN89	RASE_MOUSEGTPase ERas OS=Mus musculus GN=Eras PE=1 SV=1	P	GO:0038128	ERBB2 signaling pathway
Q8R1L4	ERD23_MOUSEER lumen -retaining receptor 3 OS=Mus musculus GN=Kdelr3 PE=1 SV=1	C	GO:0000139	Golgi membrane
Q8R1L4	ERD23_MOUSEER lumen -retaining receptor 3 OS=Mus musculus GN=Kdelr3 PE=1 SV=1	C	GO:0005789	endoplasmic reticulum membrane
Q8R1L4	ERD23_MOUSEER lumen -retaining receptor 3 OS=Mus musculus GN=Kdelr3 PE=1 SV=1	C	GO:0005801	cis-Golgi network
Q8R1L4	ERD23_MOUSEER lumen -retaining receptor 3 OS=Mus musculus GN=Kdelr3 PE=1 SV=1	C	GO:0016021	integral component of membrane
Q8R1L4	ERD23_MOUSEER lumen -retaining receptor 3 OS=Mus musculus GN=Kdelr3 PE=1 SV=1	C	GO:0030133	transport vesicle
Q8R1L4	ERD23_MOUSEER lumen -retaining receptor 3 OS=Mus musculus GN=Kdelr3 PE=1 SV=1	C	GO:0030663	COPI-coated vesicle membrane
Q8R1L4	ERD23_MOUSEER lumen -retaining receptor 3 OS=Mus musculus GN=Kdelr3 PE=1 SV=1	C	GO:0033116	endoplasmic reticulum-Golgi intermediate compartment membrane
Q8R1L4	ERD23_MOUSEER lumen -retaining receptor 3 OS=Mus musculus GN=Kdelr3 PE=1 SV=1	C	GO:0070062	extracellular exosome
Q8R1L4	ERD23_MOUSEER lumen -retaining receptor 3 OS=Mus musculus GN=Kdelr3 PE=1 SV=1	F	GO:0005046	KDEL sequence binding
Q8R1L4	ERD23_MOUSEER lumen -retaining receptor 3 OS=Mus musculus GN=Kdelr3 PE=1 SV=1	P	GO:0006621	protein retention in ER lumen
Q8R1L4	ERD23_MOUSEER lumen -retaining receptor 3 OS=Mus musculus GN=Kdelr3 PE=1 SV=1	P	GO:0006886	intracellular protein transport
Q8R1L4	ERD23_MOUSEER lumen -retaining receptor 3 OS=Mus musculus GN=Kdelr3 PE=1 SV=1	P	GO:0006888	ER to Golgi vesicle-mediated transport
Q8R1L4	ERD23_MOUSEER lumen -retaining receptor 3 OS=Mus musculus GN=Kdelr3 PE=1 SV=1	P	GO:0006890	retrograde vesicle-mediated transport, Golgi to ER
Q8R1L4	ERD23_MOUSEER lumen -retaining receptor 3 OS=Mus musculus GN=Kdelr3 PE=1 SV=1	P	GO:0036498	IRE1-mediated unfolded protein response
Q78T81	F102A_MOUSE FAM102A OS=Mus musculus GN=Fam102a PE=1 SV=1	F	GO:0005515	protein binding
Q3V2K7	NUP50_HUMANNuclear pore complex Nup50 OS=Homo sapiens GN=NUP50 PE=1 SV=2	C	GO:0005643	nuclear pore
Q3V2K7	NUP50_HUMANNuclear pore complex Nup50 OS=Homo sapiens GN=NUP50 PE=1 SV=2	C	GO:0005654	nucleoplasm
Q3V2K7	NUP50_HUMANNuclear pore complex Nup50 OS=Homo sapiens GN=NUP50 PE=1 SV=2	C	GO:0005737	cytoplasm
Q3V2K7	NUP50_HUMANNuclear pore complex Nup50 OS=Homo sapiens GN=NUP50 PE=1 SV=2	C	GO:0031965	nuclear membrane
Q3V2K7	NUP50_HUMANNuclear pore complex Nup50 OS=Homo sapiens GN=NUP50 PE=1 SV=2	F	GO:0008536	Ran GTPase binding
Q3V2K7	NUP50_HUMANNuclear pore complex Nup50 OS=Homo sapiens GN=NUP50 PE=1 SV=2	P	GO:0006406	mRNA export from nucleus
Q3V2K7	NUP50_HUMANNuclear pore complex Nup50 OS=Homo sapiens GN=NUP50 PE=1 SV=2	P	GO:0006409	tRNA export from nucleus
Q3V2K7	NUP50_HUMANNuclear pore complex Nup50 OS=Homo sapiens GN=NUP50 PE=1 SV=2	P	GO:0006606	protein import into nucleus
Q3V2K7	NUP50_HUMANNuclear pore complex Nup50 OS=Homo sapiens GN=NUP50 PE=1 SV=2	P	GO:0007077	mitotic nuclear envelope disassembly
Q3V2K7	NUP50_HUMANNuclear pore complex Nup50 OS=Homo sapiens GN=NUP50 PE=1 SV=2	P	GO:0010827	regulation of glucose transport
Q3V2K7	NUP50_HUMANNuclear pore complex Nup50 OS=Homo sapiens GN=NUP50 PE=1 SV=2	P	GO:0016925	protein sumoylation
Q3V2K7	NUP50_HUMANNuclear pore complex Nup50 OS=Homo sapiens GN=NUP50 PE=1 SV=2	P	GO:0019083	viral transcription
Q3V2K7	NUP50_HUMANNuclear pore complex Nup50 OS=Homo sapiens GN=NUP50 PE=1 SV=2	P	GO:0031047	gene silencing by RNA
Q3V2K7	NUP50_HUMANNuclear pore complex Nup50 OS=Homo sapiens GN=NUP50 PE=1 SV=2	P	GO:0075733	intracellular transport of virus
Q3V2K7	NUP50_HUMANNuclear pore complex Nup50 OS=Homo sapiens GN=NUP50 PE=1 SV=2	P	GO:1900034	regulation of cellular response to heat
P25785	TIMP2_MOUSEMetallo ase inhibitor 2 OS=Mus musculus GN=Timp2 PE=1 SV=2	P	GO:0034097	response to cytokine
P25785	TIMP2_MOUSEMetallo ase inhibitor 2 OS=Mus musculus GN=Timp2 PE=1 SV=2	P	GO:1905049	negative regulation of metallopeptidase activity
P25785	TIMP2_MOUSEMetallo ase inhibitor 2 OS=Mus musculus GN=Timp2 PE=1 SV=2	P	GO:0008285	negative regulation of cell proliferation
P25785	TIMP2_MOUSEMetallo ase inhibitor 2 OS=Mus musculus GN=Timp2 PE=1 SV=2	P	GO:0045666	positive regulation of neuron differentiation
P25785	TIMP2_MOUSEMetallo ase inhibitor 2 OS=Mus musculus GN=Timp2 PE=1 SV=2	P	GO:0045762	positive regulation of adenylate cyclase activity
P25785	TIMP2_MOUSEMetallo ase inhibitor 2 OS=Mus musculus GN=Timp2 PE=1 SV=2	F	GO:0005178	integrin binding
P25785	TIMP2_MOUSEMetallo ase inhibitor 2 OS=Mus musculus GN=Timp2 PE=1 SV=2	F	GO:0002020	protease binding
P25785	TIMP2_MOUSEMetallo ase inhibitor 2 OS=Mus musculus GN=Timp2 PE=1 SV=2	C	GO:0043025	neuronal cell body
P25785	TIMP2_MOUSEMetallo ase inhibitor 2 OS=Mus musculus GN=Timp2 PE=1 SV=2	C	GO:0008305	integrin complex
P25785	TIMP2_MOUSEMetallo ase inhibitor 2 OS=Mus musculus GN=Timp2 PE=1 SV=2	C	GO:0030426	growth cone
P25785	TIMP2_MOUSEMetallo ase inhibitor 2 OS=Mus musculus GN=Timp2 PE=1 SV=2	C	GO:0070062	extracellular exosome
P25785	TIMP2_MOUSEMetallo ase inhibitor 2 OS=Mus musculus GN=Timp2 PE=1 SV=2	P	GO:0046580	negative regulation of Ras protein signal transduction
P25785	TIMP2_MOUSEMetallo ase inhibitor 2 OS=Mus musculus GN=Timp2 PE=1 SV=2	P	GO:0051045	negative regulation of membrane protein ectodomain proteolysis
P25785	TIMP2_MOUSEMetallo ase inhibitor 2 OS=Mus musculus GN=Timp2 PE=1 SV=2	P	GO:0032487	regulation of Rap protein signal transduction
P25785	TIMP2_MOUSEMetallo ase inhibitor 2 OS=Mus musculus GN=Timp2 PE=1 SV=2	P	GO:0010951	negative regulation of endopeptidase activity
P25785	TIMP2_MOUSEMetallo ase inhibitor 2 OS=Mus musculus GN=Timp2 PE=1 SV=2	C	GO:0031012	extracellular matrix
P25785	TIMP2_MOUSEMetallo ase inhibitor 2 OS=Mus musculus GN=Timp2 PE=1 SV=2	P	GO:0022617	extracellular matrix disassembly
P25785	TIMP2_MOUSEMetallo ase inhibitor 2 OS=Mus musculus GN=Timp2 PE=1 SV=2	P	GO:0045930	negative regulation of mitotic cell cycle
P25785	TIMP2_MOUSEMetallo ase inhibitor 2 OS=Mus musculus GN=Timp2 PE=1 SV=2	P	GO:0043410	positive regulation of MAPK cascade
P25785	TIMP2_MOUSEMetallo ase inhibitor 2 OS=Mus musculus GN=Timp2 PE=1 SV=2	P	GO:0009725	response to hormone
P25785	TIMP2_MOUSEMetallo ase inhibitor 2 OS=Mus musculus GN=Timp2 PE=1 SV=2	P	GO:0007568	aging
P25785	TIMP2_MOUSEMetallo ase inhibitor 2 OS=Mus musculus GN=Timp2 PE=1 SV=2	C	GO:0009986	cell surface
P25785	TIMP2_MOUSEMetallo ase inhibitor 2 OS=Mus musculus GN=Timp2 PE=1 SV=2	P	GO:0007417	central nervous system development
P25785	TIMP2_MOUSEMetallo ase inhibitor 2 OS=Mus musculus GN=Timp2 PE=1 SV=2	F	GO:0046872	metal ion binding
P25785	TIMP2_MOUSEMetallo ase inhibitor 2 OS=Mus musculus GN=Timp2 PE=1 SV=2	P	GO:0042493	response to drug
P25785	TIMP2_MOUSEMetallo ase inhibitor 2 OS=Mus musculus GN=Timp2 PE=1 SV=2	F	GO:0008191	metalloendopeptidase inhibitor activity
Q99LI7	CSTF3_MOUSECleavage stimulation factor subunit 3 OS=Mus musculus GN=Cstf3 PE=1 SV=1	F	GO:0005515	protein binding
Q99LI7	CSTF3_MOUSECleavage stimulation factor subunit 3 OS=Mus musculus GN=Cstf3 PE=1 SV=1	F	GO:0003729	mRNA binding
Q99LI7	CSTF3_MOUSECleavage stimulation factor subunit 3 OS=Mus musculus GN=Cstf3 PE=1 SV=1	C	GO:0005681	spliceosomal complex
Q99LI7	CSTF3_MOUSECleavage stimulation factor subunit 3 OS=Mus musculus GN=Cstf3 PE=1 SV=1	P	GO:0006369	termination of RNA polymerase II transcription
Q99LI7	CSTF3_MOUSECleavage stimulation factor subunit 3 OS=Mus musculus GN=Cstf3 PE=1 SV=1	P	GO:0006378	mRNA polyadenylation
Q99LI7	CSTF3_MOUSECleavage stimulation factor subunit 3 OS=Mus musculus GN=Cstf3 PE=1 SV=1	P	GO:0006379	mRNA cleavage
Q99LI7	CSTF3_MOUSECleavage stimulation factor subunit 3 OS=Mus musculus GN=Cstf3 PE=1 SV=1	C	GO:0005654	nucleoplasm
Q99LI7	CSTF3_MOUSECleavage stimulation factor subunit 3 OS=Mus musculus GN=Cstf3 PE=1 SV=1	P	GO:0000398	mRNA splicing, via spliceosome
B9EJ30	LTK_MOUSELeukocyte tyrosine kinase receptor OS=Mus musculus GN=Ltk PE=1 SV=3	C	GO:0005737	cytoplasm
B9EJ30	LTK_MOUSELeukocyte tyrosine kinase receptor OS=Mus musculus GN=Ltk PE=1 SV=3	C	GO:0005887	integral component of plasma membrane
B9EJ30	LTK_MOUSELeukocyte tyrosine kinase receptor OS=Mus musculus GN=Ltk PE=1 SV=3	C	GO:0070062	extracellular exosome
B9EJ30	LTK_MOUSELeukocyte tyrosine kinase receptor OS=Mus musculus GN=Ltk PE=1 SV=3	F	GO:0000166	nucleotide binding
B9EJ30	LTK_MOUSELeukocyte tyrosine kinase receptor OS=Mus musculus GN=Ltk PE=1 SV=3	F	GO:0004704	NF-kappaB-inducing kinase activity
B9EJ30	LTK_MOUSELeukocyte tyrosine kinase receptor OS=Mus musculus GN=Ltk PE=1 SV=3	F	GO:0004714	transmembrane receptor protein tyrosine kinase activity
B9EJ30	LTK_MOUSELeukocyte tyrosine kinase receptor OS=Mus musculus GN=Ltk PE=1 SV=3	F	GO:0005520	insulin-like growth factor binding
B9EJ30	LTK_MOUSELeukocyte tyrosine kinase receptor OS=Mus musculus GN=Ltk PE=1 SV=3	F	GO:0019903	protein phosphatase binding
B9EJ30	LTK_MOUSELeukocyte tyrosine kinase receptor OS=Mus musculus GN=Ltk PE=1 SV=3	F	GO:0042802	identical protein binding
B9EJ30	LTK_MOUSELeukocyte tyrosine kinase receptor OS=Mus musculus GN=Ltk PE=1 SV=3	P	GO:0000187	activation of MAPK activity
B9EJ30	LTK_MOUSELeukocyte tyrosine kinase receptor OS=Mus musculus GN=Ltk PE=1 SV=3	P	GO:0002066	columnar/cuboidal epithelial cell development
B9EJ30	LTK_MOUSELeukocyte tyrosine kinase receptor OS=Mus musculus GN=Ltk PE=1 SV=3	P	GO:0007169	transmembrane receptor protein tyrosine kinase signaling pathway
B9EJ30	LTK_MOUSELeukocyte tyrosine kinase receptor OS=Mus musculus GN=Ltk PE=1 SV=3	P	GO:0007283	spermatogenesis
B9EJ30	LTK_MOUSELeukocyte tyrosine kinase receptor OS=Mus musculus GN=Ltk PE=1 SV=3	P	GO:0008283	cell proliferation
B9EJ30	LTK_MOUSELeukocyte tyrosine kinase receptor OS=Mus musculus GN=Ltk PE=1 SV=3	P	GO:0010605	negative regulation of macromolecule metabolic process
B9EJ30	LTK_MOUSELeukocyte tyrosine kinase receptor OS=Mus musculus GN=Ltk PE=1 SV=3	P	GO:0010666	positive regulation of cardiac muscle cell apoptotic process
B9EJ30	LTK_MOUSELeukocyte tyrosine kinase receptor OS=Mus musculus GN=Ltk PE=1 SV=3	P	GO:0010976	positive regulation of neuron projection development
B9EJ30	LTK_MOUSELeukocyte tyrosine kinase receptor OS=Mus musculus GN=Ltk PE=1 SV=3	P	GO:0014065	phosphatidylinositol 3-kinase signaling
B9EJ30	LTK_MOUSELeukocyte tyrosine kinase receptor OS=Mus musculus GN=Ltk PE=1 SV=3	P	GO:0016049	cell growth
B9EJ30	LTK_MOUSELeukocyte tyrosine kinase receptor OS=Mus musculus GN=Ltk PE=1 SV=3	P	GO:0018108	peptidyl-tyrosine phosphorylation
B9EJ30	LTK_MOUSELeukocyte tyrosine kinase receptor OS=Mus musculus GN=Ltk PE=1 SV=3	P	GO:0032006	regulation of TOR signaling
B9EJ30	LTK_MOUSELeukocyte tyrosine kinase receptor OS=Mus musculus GN=Ltk PE=1 SV=3	P	GO:0043066	negative regulation of apoptotic process
B9EJ30	LTK_MOUSELeukocyte tyrosine kinase receptor OS=Mus musculus GN=Ltk PE=1 SV=3	P	GO:0046777	protein autophosphorylation
B9EJ30	LTK_MOUSELeukocyte tyrosine kinase receptor OS=Mus musculus GN=Ltk PE=1 SV=3	P	GO:0048666	neuron development
B9EJ30	LTK_MOUSELeukocyte tyrosine kinase receptor OS=Mus musculus GN=Ltk PE=1 SV=3	P	GO:0051092	positive regulation of NF-kappaB transcription factor activity
B9EJ30	LTK_MOUSELeukocyte tyrosine kinase receptor OS=Mus musculus GN=Ltk PE=1 SV=3	P	GO:0070372	regulation of ERK1 and ERK2 cascade
B9EJ30	LTK_MOUSELeukocyte tyrosine kinase receptor OS=Mus musculus GN=Ltk PE=1 SV=3	P	GO:0071300	cellular response to retinoic acid
B9EJ30	LTK_MOUSELeukocyte tyrosine kinase receptor OS=Mus musculus GN=Ltk PE=1 SV=3	P	GO:0007178	transmembrane receptor protein serine/threonine kinase signaling pathway
B9EJ30	LTK_MOUSELeukocyte tyrosine kinase receptor OS=Mus musculus GN=Ltk PE=1 SV=3	P	GO:0009069	serine family amino acid metabolic process
B9EJ30	LTK_MOUSELeukocyte tyrosine kinase receptor OS=Mus musculus GN=Ltk PE=1 SV=3	P	GO:0001558	regulation of cell growth
B9EJ30	LTK_MOUSELeukocyte tyrosine kinase receptor OS=Mus musculus GN=Ltk PE=1 SV=3	C	GO:0016942	insulin-like growth factor binding protein complex

## Sheet: bp
Level	GO ID	GO Name	GO Type	#Seqs	Sequence Names
1	GO:0008150	biological_process	Biological Process	53	E9QLZ1, Q922F4, P12815, Q6ZWX2, Q9ESW8, P14115, F7AA26, Q58E35, P52875, Q3UL78, E9QN99, Q61160, B9EJ30, P46664, Q6XPS7, Q8C4X2, Q91X23, A0A1W2P882, Q9D1R1, Q58E61, G3X9W0, Q7TSZ3, Q9CQK7, P29416, Q3TQC7, Q8R1L4, Q99JW2, Q6ZPT2, Q6PJA7, Q761V0, Q3V2K7, Q9JKF6, Q5SSN7, P28184, Q58E56, Q8R2Y8, P63143, Q3UGP2, Q6ZWY8, P25785, E9PW43, O88351, Q7TN89, Q543E2, Q9CPX8, I6L958, Q8C847, Q3U292, A0A0R4J174,…
2	GO:0048518	positive regulation of biological process	Biological Process	22	Q6PJA7, P12815, Q9JKF6, Q7TN89, P28184, F7AA26, Q58E35, Q58E56, A0A1W2P882, Q58E61, I6L958, Q3UL78, Q8R2Y8, E9QN99, Q3U292, Q61160, Q3UGP2, G3X9W0, B9EJ30, P25785, Q3TQC7, O88351
2	GO:0007610	behavior	Biological Process	3	P63143, P29416, A0A1W2P882
2	GO:0044699	single-organism process	Biological Process	45	E9QLZ1, Q6ZPT2, Q99JW2, Q761V0, Q6PJA7, Q3V2K7, Q922F4, P12815, Q9JKF6, Q6ZWX2, P28184, F7AA26, P52875, Q58E56, Q3UL78, Q8R2Y8, E9QN99, Q61160, P63143, Q3UGP2, B9EJ30, Q6ZWY8, P46664, Q6XPS7, P25785, E9PW43, O88351, Q8C4X2, Q91X23, Q7TN89, Q543E2, Q9CPX8, A0A1W2P882, Q58E61, Q8C847, I6L958, Q3U292, Q7TSZ3, G3X9W0, A0A0R4J174, P29416, Q3TQC7, Q8R1L4, P57080, A0A0R4J050
2	GO:0040007	growth	Biological Process	5	Q3UL78, Q3U292, P28184, B9EJ30, Q3TQC7
2	GO:0050896	response to stimulus	Biological Process	31	Q99JW2, Q6PJA7, Q761V0, Q922F4, Q3V2K7, P12815, Q9JKF6, P28184, F7AA26, Q58E56, Q3UL78, Q61160, Q3UGP2, B9EJ30, P46664, P25785, E9PW43, O88351, Q8C4X2, Q91X23, Q7TN89, A0A1W2P882, Q58E61, I6L958, G3X9W0, A0A0R4J174, P29416, Q3TQC7, Q8R1L4, P57080, A0A0R4J050
2	GO:0022610	biological adhesion	Biological Process	3	Q3UL78, Q9JKF6, Q61160
2	GO:0048519	negative regulation of biological process	Biological Process	20	E9QLZ1, Q91X23, Q3V2K7, P12815, Q7TN89, P28184, F7AA26, A0A1W2P882, Q3UL78, Q8R2Y8, Q3U292, Q61160, P63143, Q3UGP2, G3X9W0, B9EJ30, Q6ZWY8, P25785, P57080, O88351
2	GO:0023052	signaling	Biological Process	23	Q761V0, Q6PJA7, P12815, Q9JKF6, Q7TN89, P28184, F7AA26, A0A1W2P882, Q58E56, Q58E61, I6L958, Q3UL78, Q61160, Q3UGP2, B9EJ30, P25785, P29416, Q3TQC7, E9PW43, Q8R1L4, O88351, P57080, Q8C4X2
2	GO:0048511	rhythmic process	Biological Process	1	G3X9W0
2	GO:0032502	developmental process	Biological Process	18	Q922F4, P12815, Q9JKF6, Q6ZWX2, Q7TN89, P28184, F7AA26, A0A1W2P882, Q3UL78, P63143, Q61160, G3X9W0, B9EJ30, Q6ZWY8, P25785, P29416, O88351, Q8C4X2
2	GO:0071840	cellular component organization or biogenesis	Biological Process	29	Q6PJA7, Q3V2K7, Q922F4, Q6ZWX2, Q9JKF6, P28184, P14115, F7AA26, Q58E35, P52875, Q58E56, Q3UL78, Q61160, Q3UGP2, B9EJ30, Q6ZWY8, P25785, O88351, Q8C4X2, Q7TN89, Q543E2, Q9D1R1, A0A1W2P882, Q58E61, I6L958, Q3U292, G3X9W0, A0A0R4J174, P29416
2	GO:0040011	locomotion	Biological Process	9	Q3UL78, Q922F4, P12815, Q6ZWX2, Q9JKF6, Q7TN89, Q61160, Q6ZWY8, A0A1W2P882
2	GO:0098754	detoxification	Biological Process	1	P28184
2	GO:0009987	cellular process	Biological Process	51	E9QLZ1, Q922F4, P12815, Q6ZWX2, P14115, F7AA26, Q58E35, P52875, Q3UL78, E9QN99, Q61160, B9EJ30, P46664, Q6XPS7, Q8C4X2, Q91X23, A0A1W2P882, Q9D1R1, Q58E61, Q7TSZ3, G3X9W0, Q9CQK7, P29416, Q3TQC7, Q8R1L4, Q6ZPT2, Q99JW2, Q761V0, Q6PJA7, Q3V2K7, Q9JKF6, P28184, Q58E56, Q8R2Y8, P63143, Q3UGP2, Q6ZWY8, P25785, E9PW43, O88351, Q7TN89, Q543E2, Q9CPX8, Q8C847, I6L958, Q3U292, A0A0R4J174, Q8QZZ7, P57080,…
2	GO:0065007	biological regulation	Biological Process	37	E9QLZ1, Q6ZPT2, Q6PJA7, Q3V2K7, P12815, Q9JKF6, Q6ZWX2, P28184, F7AA26, Q58E35, P52875, Q58E56, Q3UL78, Q8R2Y8, E9QN99, Q61160, P63143, Q3UGP2, B9EJ30, Q6ZWY8, P25785, E9PW43, O88351, Q8C4X2, Q91X23, Q7TN89, A0A1W2P882, Q58E61, I6L958, Q3U292, G3X9W0, Q7TSZ3, A0A0R4J174, P29416, Q3TQC7, Q8R1L4, P57080
2	GO:0022414	reproductive process	Biological Process	5	Q9JKF6, B9EJ30, Q6ZWY8, P29416, A0A1W2P882
2	GO:0050789	regulation of biological process	Biological Process	36	E9QLZ1, Q6ZPT2, Q6PJA7, Q3V2K7, P12815, Q9JKF6, Q6ZWX2, P28184, F7AA26, Q58E35, Q58E56, Q3UL78, Q8R2Y8, E9QN99, Q61160, P63143, Q3UGP2, B9EJ30, Q6ZWY8, P25785, E9PW43, O88351, Q8C4X2, Q91X23, Q7TN89, A0A1W2P882, Q58E61, I6L958, Q3U292, G3X9W0, Q7TSZ3, A0A0R4J174, P29416, Q3TQC7, Q8R1L4, P57080
2	GO:0002376	immune system process	Biological Process	14	E9QLZ1, Q6PJA7, Q91X23, Q9JKF6, Q7TN89, Q58E56, Q58E61, I6L958, Q3UL78, Q61160, P63143, A0A0R4J174, P46664, O88351
2	GO:0051179	localization	Biological Process	32	Q6PJA7, Q761V0, Q3V2K7, Q922F4, P12815, Q5SSN7, Q9JKF6, Q6ZWX2, P28184, P14115, F7AA26, Q58E35, Q58E56, P52875, Q3UL78, P63143, Q61160, Q3UGP2, Q6ZWY8, E9PW43, O88351, Q8C4X2, Q91X23, Q7TN89, Q543E2, Q9CPX8, A0A1W2P882, Q58E61, I6L958, Q3U292, P29416, Q8R1L4
2	GO:0032501	multicellular organismal process	Biological Process	19	Q91X23, Q922F4, P12815, Q9JKF6, Q6ZWX2, Q7TN89, P28184, F7AA26, A0A1W2P882, Q58E61, Q3UL78, Q61160, P63143, G3X9W0, B9EJ30, Q6ZWY8, P25785, P29416, O88351
2	GO:0051704	multi-organism process	Biological Process	9	Q3V2K7, Q3UL78, Q9JKF6, B9EJ30, Q6ZWY8, P14115, P29416, Q58E35, A0A1W2P882
2	GO:0000003	reproduction	Biological Process	5	Q9JKF6, B9EJ30, Q6ZWY8, P29416, A0A1W2P882
2	GO:0001906	cell killing	Biological Process	2	Q61160, Q9JKF6
2	GO:0008152	metabolic process	Biological Process	45	E9QLZ1, Q6ZPT2, Q99JW2, Q6PJA7, Q761V0, Q3V2K7, P12815, P28184, Q9ESW8, P14115, F7AA26, Q58E35, P52875, Q58E56, Q3UL78, Q8R2Y8, E9QN99, Q61160, P63143, Q3UGP2, B9EJ30, P46664, Q6XPS7, P25785, E9PW43, Q8C4X2, O88351, Q7TN89, Q543E2, Q9CPX8, A0A1W2P882, Q58E61, Q8C847, I6L958, Q3U292, G3X9W0, Q7TSZ3, Q9CQK7, A0A0R4J174, P29416, Q3TQC7, Q8QZZ7, P57080, Q99LI7, A0A0R4J050
3	GO:0002682	regulation of immune system process	Biological Process	11	Q58E61, E9QLZ1, I6L958, Q6PJA7, Q91X23, Q3UL78, Q9JKF6, Q61160, Q7TN89, O88351, Q58E56
3	GO:0044702	single organism reproductive process	Biological Process	4	Q6ZWY8, B9EJ30, P29416, A0A1W2P882
3	GO:0032259	methylation	Biological Process	1	Q3U292
3	GO:0009058	biosynthetic process	Biological Process	26	E9QLZ1, Q6ZPT2, Q3V2K7, P28184, P14115, F7AA26, Q58E35, P52875, Q3UL78, E9QN99, Q61160, Q3UGP2, B9EJ30, P46664, P25785, O88351, Q8C4X2, Q543E2, A0A1W2P882, Q3U292, Q7TSZ3, G3X9W0, Q9CQK7, P29416, Q3TQC7, Q99LI7
3	GO:0051234	establishment of localization	Biological Process	26	Q6PJA7, Q761V0, Q3V2K7, P12815, Q5SSN7, Q9JKF6, Q6ZWX2, P28184, P14115, Q58E35, Q58E56, P52875, Q3UL78, P63143, Q61160, Q3UGP2, E9PW43, Q8C4X2, Q91X23, Q543E2, Q9CPX8, A0A1W2P882, Q58E61, I6L958, Q3U292, Q8R1L4
3	GO:0006807	nitrogen compound metabolic process	Biological Process	34	E9QLZ1, Q6ZPT2, Q99JW2, Q761V0, Q3V2K7, P28184, P14115, F7AA26, Q58E35, Q3UL78, E9QN99, Q61160, P63143, Q3UGP2, B9EJ30, P46664, Q6XPS7, P25785, O88351, Q8C4X2, Q543E2, Q9CPX8, A0A1W2P882, Q8C847, Q3U292, G3X9W0, Q7TSZ3, Q9CQK7, P29416, Q3TQC7, Q8QZZ7, P57080, Q99LI7, A0A0R4J050
3	GO:0002684	positive regulation of immune system process	Biological Process	9	Q58E61, I6L958, Q6PJA7, Q3UL78, Q61160, Q9JKF6, Q7TN89, O88351, Q58E56
3	GO:0045926	negative regulation of growth	Biological Process	1	P28184
3	GO:0003008	system process	Biological Process	7	Q58E61, Q3UL78, P12815, P63143, P29416, O88351, A0A1W2P882
3	GO:0032879	regulation of localization	Biological Process	8	Q3UL78, Q3V2K7, P12815, Q61160, P63143, Q6ZWX2, Q6ZWY8, A0A1W2P882
3	GO:0002252	immune effector process	Biological Process	7	Q58E61, I6L958, Q6PJA7, Q3UL78, Q61160, Q9JKF6, Q58E56
3	GO:0031343	positive regulation of cell killing	Biological Process	2	Q61160, Q9JKF6
3	GO:0048584	positive regulation of response to stimulus	Biological Process	13	Q6PJA7, Q9JKF6, Q7TN89, P28184, Q58E56, Q58E61, I6L958, Q3UL78, Q61160, Q3UGP2, B9EJ30, P25785, O88351
3	GO:0006950	response to stress	Biological Process	21	Q6PJA7, Q91X23, Q3V2K7, P12815, Q9JKF6, Q7TN89, P28184, A0A1W2P882, Q58E56, Q58E61, I6L958, Q3UL78, Q61160, Q3UGP2, G3X9W0, A0A0R4J174, P46664, E9PW43, Q8R1L4, P57080, O88351
3	GO:0032845	negative regulation of homeostatic process	Biological Process	3	E9QLZ1, P12815, Q61160
3	GO:0007623	circadian rhythm	Biological Process	1	G3X9W0
3	GO:0044764	multi-organism cellular process	Biological Process	5	Q3V2K7, Q3UL78, Q9JKF6, P14115, Q58E35
3	GO:0033036	macromolecule localization	Biological Process	16	Q3V2K7, P12815, Q5SSN7, Q7TN89, P28184, P14115, F7AA26, Q58E35, Q3UL78, Q3U292, P63143, Q6ZWY8, P29416, E9PW43, Q8R1L4, O88351
3	GO:0002520	immune system development	Biological Process	3	Q3UL78, Q61160, P63143
3	GO:0023051	regulation of signaling	Biological Process	12	P12815, Q7TN89, P28184, F7AA26, A0A1W2P882, Q3UL78, Q61160, Q3UGP2, B9EJ30, P25785, Q3TQC7, O88351
3	GO:1990748	cellular detoxification	Biological Process	1	P28184
3	GO:0044710	single-organism metabolic process	Biological Process	29	Q99JW2, Q6ZPT2, Q761V0, P28184, F7AA26, P52875, Q3UL78, E9QN99, Q61160, P63143, B9EJ30, P46664, Q6XPS7, P25785, E9PW43, O88351, Q8C4X2, Q7TN89, Q543E2, Q9CPX8, A0A1W2P882, Q58E61, Q8C847, Q7TSZ3, A0A0R4J174, P29416, Q3TQC7, P57080, A0A0R4J050
3	GO:0032846	positive regulation of homeostatic process	Biological Process	2	P12815, G3X9W0
3	GO:0000075	cell cycle checkpoint	Biological Process	1	P57080
3	GO:0031341	regulation of cell killing	Biological Process	2	Q61160, Q9JKF6
3	GO:0002253	activation of immune response	Biological Process	8	Q58E61, I6L958, Q6PJA7, Q3UL78, Q7TN89, Q61160, O88351, Q58E56
3	GO:0040017	positive regulation of locomotion	Biological Process	3	Q3UL78, P12815, Q61160
3	GO:0071704	organic substance metabolic process	Biological Process	44	E9QLZ1, Q6ZPT2, Q99JW2, Q6PJA7, Q761V0, Q3V2K7, P12815, P28184, Q9ESW8, P14115, F7AA26, Q58E35, P52875, Q58E56, Q3UL78, Q8R2Y8, E9QN99, Q61160, P63143, Q3UGP2, B9EJ30, P46664, Q6XPS7, P25785, E9PW43, Q8C4X2, O88351, Q7TN89, Q543E2, Q9CPX8, A0A1W2P882, Q58E61, Q8C847, I6L958, Q3U292, G3X9W0, Q7TSZ3, Q9CQK7, P29416, Q3TQC7, Q8QZZ7, P57080, Q99LI7, A0A0R4J050
3	GO:0042330	taxis	Biological Process	4	Q922F4, Q3UL78, Q9JKF6, Q7TN89
3	GO:0065009	regulation of molecular function	Biological Process	14	P12815, Q7TN89, P28184, F7AA26, Q58E35, A0A1W2P882, Q3UL78, Q61160, P63143, Q3UGP2, B9EJ30, A0A0R4J174, P25785, O88351
3	GO:0051094	positive regulation of developmental process	Biological Process	6	Q3UL78, P12815, Q61160, B9EJ30, P25785, O88351
3	GO:0050793	regulation of developmental process	Biological Process	10	Q3UL78, P12815, Q61160, Q9JKF6, P28184, B9EJ30, P25785, F7AA26, Q8C4X2, O88351
3	GO:0044703	multi-organism reproductive process	Biological Process	5	Q9JKF6, Q6ZWY8, B9EJ30, P29416, A0A1W2P882
3	GO:0072376	protein activation cascade	Biological Process	4	Q58E61, I6L958, Q6PJA7, Q58E56
3	GO:0044700	single organism signaling	Biological Process	23	Q761V0, Q6PJA7, P12815, Q9JKF6, Q7TN89, P28184, F7AA26, A0A1W2P882, Q58E56, Q58E61, I6L958, Q3UL78, Q61160, Q3UGP2, B9EJ30, P25785, P29416, Q3TQC7, E9PW43, Q8R1L4, O88351, P57080, Q8C4X2
3	GO:0007165	signal transduction	Biological Process	22	Q6PJA7, P12815, Q7TN89, Q9JKF6, P28184, F7AA26, A0A1W2P882, Q58E56, Q58E61, I6L958, Q3UL78, Q61160, Q3UGP2, B9EJ30, P29416, P25785, Q3TQC7, E9PW43, Q8R1L4, O88351, P57080, Q8C4X2
3	GO:0044238	primary metabolic process	Biological Process	43	E9QLZ1, Q6ZPT2, Q99JW2, Q6PJA7, Q761V0, Q3V2K7, P12815, P28184, Q9ESW8, P14115, F7AA26, Q58E35, P52875, Q58E56, Q3UL78, E9QN99, Q61160, P63143, Q3UGP2, B9EJ30, P46664, Q6XPS7, P25785, E9PW43, Q8C4X2, O88351, Q7TN89, Q543E2, Q9CPX8, A0A1W2P882, Q58E61, I6L958, Q8C847, Q3U292, G3X9W0, Q7TSZ3, Q9CQK7, P29416, Q3TQC7, Q8QZZ7, P57080, Q99LI7, A0A0R4J050
3	GO:0051674	localization of cell	Biological Process	8	Q3UL78, Q922F4, P12815, Q6ZWX2, Q7TN89, Q61160, Q6ZWY8, A0A1W2P882
3	GO:0006955	immune response	Biological Process	10	Q58E61, I6L958, Q6PJA7, Q3UL78, Q61160, Q7TN89, Q9JKF6, A0A0R4J174, O88351, Q58E56
3	GO:1902579	multi-organism localization	Biological Process	1	Q3V2K7
3	GO:0048589	developmental growth	Biological Process	2	Q3UL78, P28184
3	GO:0050900	leukocyte migration	Biological Process	3	Q3UL78, Q61160, Q7TN89
3	GO:0065008	regulation of biological quality	Biological Process	19	E9QLZ1, Q6ZPT2, P12815, Q9JKF6, P28184, F7AA26, A0A1W2P882, P52875, Q58E61, Q3UL78, Q3U292, Q61160, G3X9W0, Q7TSZ3, Q6ZWY8, P29416, Q8R1L4, Q8C4X2, P57080
3	GO:1903829	positive regulation of cellular protein localization	Biological Process	1	Q3UL78
3	GO:0016043	cellular component organization	Biological Process	26	Q6PJA7, Q3V2K7, Q922F4, Q6ZWX2, Q9JKF6, P28184, F7AA26, P52875, Q58E56, Q3UL78, Q61160, Q3UGP2, B9EJ30, Q6ZWY8, P25785, O88351, Q8C4X2, Q7TN89, Q9D1R1, A0A1W2P882, Q58E61, I6L958, Q3U292, G3X9W0, A0A0R4J174, P29416
3	GO:0048522	positive regulation of cellular process	Biological Process	21	Q6PJA7, P12815, Q7TN89, P28184, F7AA26, Q58E35, Q58E56, A0A1W2P882, Q58E61, I6L958, Q3UL78, Q8R2Y8, Q3U292, E9QN99, Q61160, Q3UGP2, G3X9W0, B9EJ30, P25785, Q3TQC7, O88351
3	GO:0009653	anatomical structure morphogenesis	Biological Process	11	Q3UL78, Q922F4, P12815, Q9JKF6, Q7TN89, P28184, P29416, F7AA26, Q8C4X2, O88351, A0A1W2P882
3	GO:0007155	cell adhesion	Biological Process	3	Q3UL78, Q61160, Q9JKF6
3	GO:0044085	cellular component biogenesis	Biological Process	12	Q9JKF6, Q543E2, P14115, F7AA26, Q58E35, Q9D1R1, Q3UL78, Q3U292, Q61160, A0A0R4J174, Q6ZWY8, O88351
3	GO:0048585	negative regulation of response to stimulus	Biological Process	8	Q3UL78, P12815, Q61160, Q3UGP2, P25785, F7AA26, P57080, A0A1W2P882
3	GO:0051091	positive regulation of sequence-specific DNA binding transcription factor activity	Biological Process	3	Q61160, B9EJ30, O88351
3	GO:0009607	response to biotic stimulus	Biological Process	8	Q58E61, I6L958, Q6PJA7, Q3UL78, Q61160, Q3UGP2, O88351, Q58E56
3	GO:0032844	regulation of homeostatic process	Biological Process	4	E9QLZ1, P12815, Q61160, G3X9W0
3	GO:0045785	positive regulation of cell adhesion	Biological Process	2	Q3UL78, Q61160
3	GO:0045927	positive regulation of growth	Biological Process	2	Q3UL78, Q3U292
3	GO:0098602	single organism cell adhesion	Biological Process	2	Q3UL78, Q61160
3	GO:1904951	positive regulation of establishment of protein localization	Biological Process	1	Q3UL78
3	GO:0051051	negative regulation of transport	Biological Process	3	Q3UL78, P12815, P63143
3	GO:1902578	single-organism localization	Biological Process	20	Q91X23, Q6PJA7, Q761V0, Q3V2K7, P12815, Q6ZWX2, P28184, Q543E2, Q9CPX8, A0A1W2P882, Q58E56, Q58E61, I6L958, Q3UL78, P63143, Q61160, Q6ZWY8, Q8R1L4, E9PW43, O88351
3	GO:0042221	response to chemical	Biological Process	19	Q99JW2, Q761V0, Q922F4, P12815, Q7TN89, Q9JKF6, P28184, A0A1W2P882, Q3UL78, Q61160, G3X9W0, B9EJ30, P46664, P25785, E9PW43, Q8R1L4, O88351, P57080, A0A0R4J050
3	GO:0042752	regulation of circadian rhythm	Biological Process	1	G3X9W0
3	GO:0009893	positive regulation of metabolic process	Biological Process	16	P12815, Q7TN89, P28184, Q58E35, A0A1W2P882, Q58E61, Q3UL78, E9QN99, Q3U292, Q61160, Q3UGP2, G3X9W0, B9EJ30, P25785, Q3TQC7, O88351
3	GO:0042267	natural killer cell mediated cytotoxicity	Biological Process	1	Q9JKF6
3	GO:0008283	cell proliferation	Biological Process	9	Q3UL78, P12815, Q61160, P28184, B9EJ30, P25785, Q3TQC7, O88351, P57080
3	GO:0003006	developmental process involved in reproduction	Biological Process	1	Q6ZWY8
3	GO:0051641	cellular localization	Biological Process	14	Q3V2K7, P12815, Q7TN89, P28184, P14115, Q58E35, A0A1W2P882, Q3UL78, Q3U292, P63143, Q6ZWY8, E9PW43, Q8R1L4, O88351
3	GO:0001776	leukocyte homeostasis	Biological Process	2	E9QLZ1, Q61160
3	GO:0051240	positive regulation of multicellular organismal process	Biological Process	6	Q3UL78, P12815, Q61160, B9EJ30, P25785, O88351
3	GO:0048583	regulation of response to stimulus	Biological Process	19	Q6PJA7, Q3V2K7, P12815, Q9JKF6, Q7TN89, P28184, F7AA26, Q58E56, A0A1W2P882, Q58E61, I6L958, Q3UL78, Q61160, Q3UGP2, B9EJ30, P25785, Q3TQC7, P57080, O88351
3	GO:0044033	multi-organism metabolic process	Biological Process	4	Q3V2K7, Q3UL78, P14115, Q58E35
3	GO:0051241	negative regulation of multicellular organismal process	Biological Process	5	Q91X23, Q3UL78, P12815, P28184, A0A1W2P882
3	GO:0031294	lymphocyte costimulation	Biological Process	1	Q3UL78
3	GO:0030155	regulation of cell adhesion	Biological Process	2	Q3UL78, Q61160
3	GO:0045321	leukocyte activation	Biological Process	6	Q58E61, I6L958, Q6PJA7, Q3UL78, Q61160, Q58E56
3	GO:0040012	regulation of locomotion	Biological Process	5	Q3UL78, P12815, Q6ZWX2, Q61160, Q6ZWY8
3	GO:0007017	microtubule-based process	Biological Process	2	Q3UL78, Q922F4
3	GO:0002683	negative regulation of immune system process	Biological Process	2	E9QLZ1, Q61160
3	GO:0044406	adhesion of symbiont to host	Biological Process	1	Q9JKF6
3	GO:0009628	response to abiotic stimulus	Biological Process	9	Q3V2K7, Q3UL78, P12815, Q61160, P28184, G3X9W0, P46664, P57080, A0A1W2P882
3	GO:0009605	response to external stimulus	Biological Process	13	Q6PJA7, Q922F4, Q9JKF6, Q7TN89, P28184, Q58E56, A0A1W2P882, Q58E61, I6L958, Q3UL78, Q61160, P46664, O88351
3	GO:0044767	single-organism developmental process	Biological Process	18	Q922F4, P12815, Q9JKF6, Q6ZWX2, Q7TN89, P28184, F7AA26, A0A1W2P882, Q3UL78, P63143, Q61160, G3X9W0, B9EJ30, Q6ZWY8, P25785, P29416, O88351, Q8C4X2
3	GO:0051050	positive regulation of transport	Biological Process	2	Q3UL78, A0A1W2P882
3	GO:0023056	positive regulation of signaling	Biological Process	8	Q3UL78, Q61160, Q7TN89, Q3UGP2, P28184, B9EJ30, P25785, O88351
3	GO:0022402	cell cycle process	Biological Process	4	Q3V2K7, Q3UL78, Q922F4, A0A1W2P882
3	GO:0009892	negative regulation of metabolic process	Biological Process	13	Q3V2K7, P28184, F7AA26, A0A1W2P882, Q3UL78, Q8R2Y8, Q3U292, Q3UGP2, G3X9W0, B9EJ30, P25785, P57080, O88351
3	GO:0044763	single-organism cellular process	Biological Process	44	E9QLZ1, Q6ZPT2, Q99JW2, Q6PJA7, Q761V0, Q3V2K7, Q922F4, P12815, Q6ZWX2, Q9JKF6, P28184, F7AA26, Q58E56, P52875, Q3UL78, Q8R2Y8, E9QN99, Q61160, P63143, Q3UGP2, B9EJ30, Q6ZWY8, P46664, Q6XPS7, P25785, E9PW43, O88351, Q8C4X2, Q91X23, Q7TN89, Q543E2, Q9CPX8, A0A1W2P882, Q58E61, I6L958, Q8C847, Q3U292, G3X9W0, Q7TSZ3, P29416, Q3TQC7, Q8R1L4, P57080, A0A0R4J050
3	GO:0044087	regulation of cellular component biogenesis	Biological Process	5	Q3UL78, Q9JKF6, Q6ZWY8, F7AA26, O88351
3	GO:0044419	interspecies interaction between organisms	Biological Process	5	Q3V2K7, Q3UL78, Q9JKF6, P14115, Q58E35
3	GO:0007626	locomotory behavior	Biological Process	2	P29416, A0A1W2P882
3	GO:0050794	regulation of cellular process	Biological Process	34	E9QLZ1, Q6ZPT2, Q6PJA7, Q3V2K7, P12815, Q9JKF6, Q6ZWX2, P28184, F7AA26, Q58E35, Q58E56, Q3UL78, Q8R2Y8, E9QN99, Q61160, P63143, Q3UGP2, B9EJ30, Q6ZWY8, P25785, E9PW43, O88351, Q8C4X2, Q7TN89, A0A1W2P882, Q58E61, I6L958, Q3U292, G3X9W0, Q7TSZ3, P29416, Q3TQC7, Q8R1L4, P57080
3	GO:0048646	anatomical structure formation involved in morphogenesis	Biological Process	4	Q3UL78, P12815, Q9JKF6, A0A1W2P882
3	GO:0044708	single-organism behavior	Biological Process	2	P63143, P29416
3	GO:0048523	negative regulation of cellular process	Biological Process	18	E9QLZ1, P12815, Q7TN89, P28184, F7AA26, A0A1W2P882, Q3UL78, Q8R2Y8, Q3U292, Q61160, P63143, Q3UGP2, G3X9W0, B9EJ30, Q6ZWY8, P25785, P57080, O88351
3	GO:0051239	regulation of multicellular organismal process	Biological Process	10	Q91X23, Q3UL78, P12815, Q61160, Q9JKF6, P28184, B9EJ30, P25785, O88351, A0A1W2P882
3	GO:0040008	regulation of growth	Biological Process	4	Q3UL78, Q3U292, P28184, B9EJ30
3	GO:0001913	T cell mediated cytotoxicity	Biological Process	1	Q61160
3	GO:0051235	maintenance of location	Biological Process	4	P12815, Q6ZWY8, P29416, Q8R1L4
3	GO:0044707	single-multicellular organism process	Biological Process	18	Q91X23, Q922F4, P12815, Q9JKF6, Q6ZWX2, Q7TN89, P28184, F7AA26, A0A1W2P882, Q58E61, Q3UL78, Q61160, P63143, G3X9W0, B9EJ30, P25785, P29416, O88351
3	GO:0014823	response to activity	Biological Process	1	P46664
3	GO:0016049	cell growth	Biological Process	5	Q3UL78, Q3U292, P28184, B9EJ30, Q3TQC7
3	GO:0043500	muscle adaptation	Biological Process	1	A0A1W2P882
3	GO:0006914	autophagy	Biological Process	1	P28184
3	GO:0001909	leukocyte mediated cytotoxicity	Biological Process	2	Q61160, Q9JKF6
3	GO:0019222	regulation of metabolic process	Biological Process	25	E9QLZ1, Q6ZPT2, Q3V2K7, P12815, P28184, F7AA26, Q58E35, Q3UL78, Q8R2Y8, E9QN99, Q61160, Q3UGP2, B9EJ30, P25785, O88351, Q7TN89, A0A1W2P882, Q58E61, Q3U292, G3X9W0, Q7TSZ3, A0A0R4J174, P29416, Q3TQC7, P57080
3	GO:0048870	cell motility	Biological Process	8	Q3UL78, Q922F4, P12815, Q6ZWX2, Q7TN89, Q61160, Q6ZWY8, A0A1W2P882
3	GO:0032504	multicellular organism reproduction	Biological Process	4	Q6ZWY8, B9EJ30, P29416, A0A1W2P882
3	GO:0051716	cellular response to stimulus	Biological Process	27	Q99JW2, Q6PJA7, Q3V2K7, P12815, Q9JKF6, P28184, F7AA26, Q58E56, Q3UL78, Q61160, Q3UGP2, B9EJ30, P46664, P25785, E9PW43, O88351, Q8C4X2, Q7TN89, A0A1W2P882, Q58E61, I6L958, G3X9W0, P29416, Q3TQC7, Q8R1L4, P57080, A0A0R4J050
3	GO:0044089	positive regulation of cellular component biogenesis	Biological Process	2	Q3UL78, F7AA26
3	GO:0009056	catabolic process	Biological Process	15	Q99JW2, P28184, P14115, Q58E35, A0A1W2P882, Q8C847, Q3UL78, Q61160, Q3UGP2, P29416, P25785, E9PW43, Q3TQC7, P57080, A0A0R4J050
3	GO:0009719	response to endogenous stimulus	Biological Process	7	Q7TN89, Q3UGP2, G3X9W0, P28184, P46664, P25785, A0A1W2P882
3	GO:0023057	negative regulation of signaling	Biological Process	6	Q3UL78, P12815, Q61160, P25785, F7AA26, A0A1W2P882
3	GO:0051093	negative regulation of developmental process	Biological Process	1	P28184
3	GO:0048609	multicellular organismal reproductive process	Biological Process	4	Q6ZWY8, B9EJ30, P29416, A0A1W2P882
3	GO:0007154	cell communication	Biological Process	23	Q761V0, Q6PJA7, P12815, Q9JKF6, Q7TN89, P28184, F7AA26, A0A1W2P882, Q58E56, Q58E61, I6L958, Q3UL78, Q61160, Q3UGP2, B9EJ30, P25785, P29416, Q3TQC7, E9PW43, Q8R1L4, O88351, P57080, Q8C4X2
3	GO:0006457	protein folding	Biological Process	1	Q3TQC7
3	GO:0051606	detection of stimulus	Biological Process	1	A0A1W2P882
3	GO:0048856	anatomical structure development	Biological Process	17	Q922F4, P12815, Q9JKF6, Q7TN89, P28184, F7AA26, A0A1W2P882, Q3UL78, P63143, Q61160, G3X9W0, B9EJ30, Q6ZWY8, P25785, P29416, O88351, Q8C4X2
3	GO:0044237	cellular metabolic process	Biological Process	38	E9QLZ1, Q6ZPT2, Q99JW2, Q761V0, Q3V2K7, P12815, P28184, P14115, F7AA26, Q58E35, P52875, Q3UL78, E9QN99, Q61160, P63143, Q3UGP2, B9EJ30, P46664, Q6XPS7, P25785, E9PW43, Q8C4X2, O88351, Q7TN89, Q543E2, Q9CPX8, A0A1W2P882, Q8C847, Q3U292, G3X9W0, Q7TSZ3, Q9CQK7, P29416, Q3TQC7, Q8QZZ7, P57080, Q99LI7, A0A0R4J050
3	GO:0019953	sexual reproduction	Biological Process	5	Q9JKF6, Q6ZWY8, B9EJ30, P29416, A0A1W2P882
4	GO:0030968	endoplasmic reticulum unfolded protein response	Biological Process	2	E9PW43, Q8R1L4
4	GO:0051599	response to hydrostatic pressure	Biological Process	1	A0A1W2P882
4	GO:0001817	regulation of cytokine production	Biological Process	4	Q91X23, Q3UL78, Q61160, O88351
4	GO:1901700	response to oxygen-containing compound	Biological Process	7	Q3UL78, Q7TN89, G3X9W0, P28184, B9EJ30, O88351, A0A1W2P882
4	GO:0050808	synapse organization	Biological Process	3	Q3UL78, Q9JKF6, A0A1W2P882
4	GO:0002685	regulation of leukocyte migration	Biological Process	2	Q3UL78, Q61160
4	GO:0002764	immune response-regulating signaling pathway	Biological Process	8	Q58E61, I6L958, Q6PJA7, Q3UL78, Q7TN89, Q61160, O88351, Q58E56
4	GO:0010942	positive regulation of cell death	Biological Process	8	Q3UL78, Q8R2Y8, P12815, Q61160, Q3UGP2, P28184, B9EJ30, O88351
4	GO:0051130	positive regulation of cellular component organization	Biological Process	6	Q3UL78, Q3U292, G3X9W0, B9EJ30, F7AA26, O88351
4	GO:0060041	retina development in camera-type eye	Biological Process	2	Q9JKF6, A0A1W2P882
4	GO:0014850	response to muscle activity	Biological Process	1	P46664
4	GO:0016477	cell migration	Biological Process	7	Q3UL78, Q922F4, P12815, Q6ZWX2, Q7TN89, Q61160, Q6ZWY8
4	GO:0009967	positive regulation of signal transduction	Biological Process	8	Q3UL78, Q61160, Q7TN89, Q3UGP2, P28184, B9EJ30, P25785, O88351
4	GO:0048513	animal organ development	Biological Process	8	Q3UL78, P12815, Q9JKF6, P63143, Q61160, G3X9W0, P28184, A0A1W2P882
4	GO:0050920	regulation of chemotaxis	Biological Process	1	Q3UL78
4	GO:0090288	negative regulation of cellular response to growth factor stimulus	Biological Process	1	P12815
4	GO:0006979	response to oxidative stress	Biological Process	2	G3X9W0, P28184
4	GO:0001666	response to hypoxia	Biological Process	1	P28184
4	GO:0021587	cerebellum morphogenesis	Biological Process	1	A0A1W2P882
4	GO:0001912	positive regulation of leukocyte mediated cytotoxicity	Biological Process	2	Q61160, Q9JKF6
4	GO:0034505	tooth mineralization	Biological Process	1	Q9JKF6
4	GO:0007611	learning or memory	Biological Process	1	P63143
4	GO:0055114	oxidation-reduction process	Biological Process	4	P63143, P28184, A0A0R4J174, Q9CPX8
4	GO:0030323	respiratory tube development	Biological Process	1	Q3UL78
4	GO:0036503	ERAD pathway	Biological Process	2	E9PW43, P57080
4	GO:0048729	tissue morphogenesis	Biological Process	1	Q3UL78
4	GO:0042127	regulation of cell proliferation	Biological Process	5	Q3UL78, P12815, Q61160, P25785, O88351
4	GO:0061061	muscle structure development	Biological Process	2	Q3UL78, P63143
4	GO:0051726	regulation of cell cycle	Biological Process	4	Q3UL78, P25785, P57080, A0A1W2P882
4	GO:0060267	positive regulation of respiratory burst	Biological Process	1	Q58E61
4	GO:0044650	adhesion of symbiont to host cell	Biological Process	1	Q9JKF6
4	GO:0031589	cell-substrate adhesion	Biological Process	1	Q3UL78
4	GO:0061024	membrane organization	Biological Process	8	Q58E61, I6L958, Q6PJA7, Q3V2K7, Q3UL78, P28184, O88351, Q58E56
4	GO:0070236	negative regulation of activation-induced cell death of T cells	Biological Process	2	E9QLZ1, Q61160
4	GO:0032410	negative regulation of transporter activity	Biological Process	2	P12815, P63143
4	GO:0090659	walking behavior	Biological Process	1	P29416
4	GO:1903779	regulation of cardiac conduction	Biological Process	2	P12815, A0A1W2P882
4	GO:0032388	positive regulation of intracellular transport	Biological Process	1	Q3UL78
4	GO:0044766	multi-organism transport	Biological Process	1	Q3V2K7
4	GO:0071941	nitrogen cycle metabolic process	Biological Process	1	Q543E2
4	GO:0001910	regulation of leukocyte mediated cytotoxicity	Biological Process	2	Q61160, Q9JKF6
4	GO:0051962	positive regulation of nervous system development	Biological Process	4	Q3UL78, B9EJ30, P25785, O88351
4	GO:1901615	organic hydroxy compound metabolic process	Biological Process	2	P28184, A0A1W2P882
4	GO:0002089	lens morphogenesis in camera-type eye	Biological Process	1	Q9JKF6
4	GO:0051656	establishment of organelle localization	Biological Process	1	Q3UL78
4	GO:0007164	establishment of tissue polarity	Biological Process	1	Q3UL78
4	GO:0043933	macromolecular complex subunit organization	Biological Process	6	Q3UL78, Q3U292, Q61160, Q6ZWY8, A0A0R4J174, Q9D1R1
4	GO:0007275	multicellular organism development	Biological Process	15	Q922F4, P12815, Q9JKF6, Q7TN89, P28184, F7AA26, A0A1W2P882, Q3UL78, P63143, Q61160, G3X9W0, B9EJ30, P25785, P29416, O88351
4	GO:0021696	cerebellar cortex morphogenesis	Biological Process	1	A0A1W2P882
4	GO:0038034	signal transduction in absence of ligand	Biological Process	1	Q61160
4	GO:0071495	cellular response to endogenous stimulus	Biological Process	5	Q7TN89, Q3UGP2, G3X9W0, P28184, A0A1W2P882
4	GO:0050817	coagulation	Biological Process	1	Q3UL78
4	GO:0007423	sensory organ development	Biological Process	3	Q3UL78, Q9JKF6, A0A1W2P882
4	GO:0031334	positive regulation of protein complex assembly	Biological Process	1	Q3UL78
4	GO:0051651	maintenance of location in cell	Biological Process	3	P12815, Q6ZWY8, Q8R1L4
4	GO:0051301	cell division	Biological Process	1	Q3UL78
4	GO:0034330	cell junction organization	Biological Process	3	Q3UL78, Q9JKF6, O88351
4	GO:0045730	respiratory burst	Biological Process	2	Q58E61, Q3UL78
4	GO:0010941	regulation of cell death	Biological Process	9	E9QLZ1, Q3UL78, Q8R2Y8, P12815, Q61160, Q3UGP2, P28184, B9EJ30, O88351
4	GO:0045184	establishment of protein localization	Biological Process	10	Q3UL78, Q3V2K7, Q3U292, P12815, Q5SSN7, P28184, P14115, E9PW43, Q8R1L4, Q58E35
4	GO:0044249	cellular biosynthetic process	Biological Process	25	E9QLZ1, Q6ZPT2, Q3V2K7, P28184, P14115, F7AA26, Q58E35, P52875, Q3UL78, E9QN99, Q61160, Q3UGP2, B9EJ30, P46664, P25785, O88351, Q8C4X2, Q543E2, A0A1W2P882, Q3U292, Q7TSZ3, G3X9W0, Q9CQK7, Q3TQC7, Q99LI7
4	GO:0010810	regulation of cell-substrate adhesion	Biological Process	1	Q3UL78
4	GO:0007281	germ cell development	Biological Process	1	Q6ZWY8
4	GO:1901360	organic cyclic compound metabolic process	Biological Process	25	E9QLZ1, Q6ZPT2, Q3V2K7, P28184, P14115, F7AA26, Q58E35, Q3UL78, E9QN99, Q61160, P63143, Q3UGP2, B9EJ30, P46664, P25785, O88351, Q9CPX8, A0A1W2P882, Q3U292, G3X9W0, Q7TSZ3, Q3TQC7, Q8QZZ7, P57080, Q99LI7
4	GO:0051090	regulation of sequence-specific DNA binding transcription factor activity	Biological Process	3	Q61160, B9EJ30, O88351
4	GO:0031069	hair follicle morphogenesis	Biological Process	1	Q3UL78
4	GO:0007018	microtubule-based movement	Biological Process	1	Q3UL78
4	GO:0009415	response to water	Biological Process	1	A0A1W2P882
4	GO:0022404	molting cycle process	Biological Process	1	Q3UL78
4	GO:0009612	response to mechanical stimulus	Biological Process	3	Q3UL78, Q61160, A0A1W2P882
4	GO:0036336	dendritic cell migration	Biological Process	1	Q3UL78
4	GO:0021988	olfactory lobe development	Biological Process	1	Q3UL78
4	GO:0032409	regulation of transporter activity	Biological Process	3	P12815, Q61160, P63143
4	GO:0042592	homeostatic process	Biological Process	9	Q58E61, E9QLZ1, Q3UL78, P12815, Q61160, P28184, G3X9W0, P52875, A0A1W2P882
4	GO:0051983	regulation of chromosome segregation	Biological Process	1	Q3UL78
4	GO:0060255	regulation of macromolecule metabolic process	Biological Process	20	E9QLZ1, Q6ZPT2, Q3V2K7, P12815, Q7TN89, P28184, Q58E35, A0A1W2P882, Q3UL78, Q8R2Y8, E9QN99, Q3U292, Q61160, Q3UGP2, G3X9W0, Q7TSZ3, B9EJ30, P25785, P57080, O88351
4	GO:0001819	positive regulation of cytokine production	Biological Process	2	Q61160, O88351
4	GO:0070271	protein complex biogenesis	Biological Process	5	Q3UL78, Q61160, Q6ZWY8, A0A0R4J174, Q9D1R1
4	GO:0045123	cellular extravasation	Biological Process	1	Q61160
4	GO:0051961	negative regulation of nervous system development	Biological Process	1	P28184
4	GO:0051173	positive regulation of nitrogen compound metabolic process	Biological Process	8	Q3UL78, E9QN99, Q61160, G3X9W0, P28184, P25785, Q3TQC7, O88351
4	GO:0010243	response to organonitrogen compound	Biological Process	4	Q7TN89, G3X9W0, P46664, A0A1W2P882
4	GO:0010632	regulation of epithelial cell migration	Biological Process	1	P12815
4	GO:0006959	humoral immune response	Biological Process	4	Q58E61, I6L958, Q6PJA7, Q58E56
4	GO:0022407	regulation of cell-cell adhesion	Biological Process	2	Q3UL78, Q61160
4	GO:0090287	regulation of cellular response to growth factor stimulus	Biological Process	2	P12815, P28184
4	GO:1902580	single-organism cellular localization	Biological Process	5	Q3V2K7, Q3UL78, P28184, E9PW43, O88351
4	GO:0043170	macromolecule metabolic process	Biological Process	38	E9QLZ1, Q6ZPT2, Q99JW2, Q6PJA7, Q3V2K7, P12815, P28184, Q9ESW8, P14115, Q58E35, P52875, Q58E56, Q3UL78, Q8R2Y8, E9QN99, Q61160, Q3UGP2, B9EJ30, P25785, E9PW43, Q8C4X2, O88351, Q7TN89, Q543E2, A0A1W2P882, Q58E61, Q8C847, I6L958, Q3U292, G3X9W0, Q7TSZ3, Q9CQK7, P29416, Q3TQC7, P57080, Q8QZZ7, Q99LI7, A0A0R4J050
4	GO:0051781	positive regulation of cell division	Biological Process	1	Q3UL78
4	GO:0008037	cell recognition	Biological Process	5	Q58E61, I6L958, Q6PJA7, Q9JKF6, Q58E56
4	GO:0006413	translational initiation	Biological Process	2	P14115, Q58E35
4	GO:0002443	leukocyte mediated immunity	Biological Process	6	Q58E61, I6L958, Q6PJA7, Q61160, Q9JKF6, Q58E56
4	GO:0001101	response to acid chemical	Biological Process	4	G3X9W0, B9EJ30, O88351, A0A1W2P882
4	GO:1901888	regulation of cell junction assembly	Biological Process	2	Q3UL78, O88351
4	GO:0051092	positive regulation of NF-kappaB transcription factor activity	Biological Process	3	Q61160, B9EJ30, O88351
4	GO:0021684	cerebellar granular layer formation	Biological Process	1	A0A1W2P882
4	GO:0043487	regulation of RNA stability	Biological Process	1	G3X9W0
4	GO:0016032	viral process	Biological Process	5	Q3V2K7, Q3UL78, Q9JKF6, P14115, Q58E35
4	GO:0080135	regulation of cellular response to stress	Biological Process	5	Q3V2K7, Q3UL78, Q61160, Q3UGP2, P57080
4	GO:0097527	necroptotic signaling pathway	Biological Process	1	Q61160
4	GO:0071166	ribonucleoprotein complex localization	Biological Process	1	Q3V2K7
4	GO:0030029	actin filament-based process	Biological Process	5	Q3UL78, P12815, Q6ZWX2, Q6ZWY8, O88351
4	GO:0060627	regulation of vesicle-mediated transport	Biological Process	1	Q3UL78
4	GO:1902074	response to salt	Biological Process	1	G3X9W0
4	GO:0045954	positive regulation of natural killer cell mediated cytotoxicity	Biological Process	1	Q9JKF6
4	GO:0002694	regulation of leukocyte activation	Biological Process	6	Q58E61, I6L958, Q6PJA7, Q3UL78, Q61160, Q58E56
4	GO:0043271	negative regulation of ion transport	Biological Process	2	P12815, P63143
4	GO:1903573	negative regulation of response to endoplasmic reticulum stress	Biological Process	1	P57080
4	GO:0009968	negative regulation of signal transduction	Biological Process	6	Q3UL78, P12815, Q61160, P25785, F7AA26, A0A1W2P882
4	GO:0001568	blood vessel development	Biological Process	2	Q3UL78, P12815
4	GO:0009566	fertilization	Biological Process	1	P29416
4	GO:0006139	nucleobase-containing compound metabolic process	Biological Process	25	E9QLZ1, Q6ZPT2, Q3V2K7, P28184, P14115, F7AA26, Q58E35, Q3UL78, E9QN99, Q61160, P63143, Q3UGP2, B9EJ30, P46664, P25785, O88351, Q9CPX8, A0A1W2P882, Q3U292, G3X9W0, Q7TSZ3, Q3TQC7, Q8QZZ7, P57080, Q99LI7
4	GO:0048468	cell development	Biological Process	11	Q3UL78, Q922F4, Q9JKF6, Q7TN89, P28184, B9EJ30, Q6ZWY8, P25785, P29416, O88351, A0A1W2P882
4	GO:0090102	cochlea development	Biological Process	2	Q3UL78, A0A1W2P882
4	GO:0043207	response to external biotic stimulus	Biological Process	7	Q58E61, I6L958, Q6PJA7, Q3UL78, Q61160, O88351, Q58E56
4	GO:0046483	heterocycle metabolic process	Biological Process	25	E9QLZ1, Q6ZPT2, Q3V2K7, P28184, P14115, F7AA26, Q58E35, Q3UL78, E9QN99, Q61160, P63143, Q3UGP2, B9EJ30, P46664, P25785, O88351, Q9CPX8, A0A1W2P882, Q3U292, G3X9W0, Q7TSZ3, Q3TQC7, Q8QZZ7, P57080, Q99LI7
4	GO:0044765	single-organism transport	Biological Process	17	Q91X23, Q6PJA7, Q761V0, Q3V2K7, P12815, Q6ZWX2, P28184, Q543E2, Q9CPX8, A0A1W2P882, Q58E56, Q58E61, I6L958, Q3UL78, P63143, Q61160, E9PW43
4	GO:0060491	regulation of cell projection assembly	Biological Process	2	Q3UL78, F7AA26
4	GO:0001816	cytokine production	Biological Process	4	Q91X23, Q3UL78, Q61160, O88351
4	GO:0090130	tissue migration	Biological Process	1	P12815
4	GO:0051668	localization within membrane	Biological Process	1	Q3UL78
4	GO:0048167	regulation of synaptic plasticity	Biological Process	2	Q3UL78, A0A1W2P882
4	GO:0007267	cell-cell signaling	Biological Process	4	Q761V0, Q3UL78, Q8C4X2, A0A1W2P882
4	GO:0021683	cerebellar granular layer morphogenesis	Biological Process	1	A0A1W2P882
4	GO:0051129	negative regulation of cellular component organization	Biological Process	4	Q3UL78, P28184, Q6ZWY8, O88351
4	GO:0043062	extracellular structure organization	Biological Process	1	P25785
4	GO:0008284	positive regulation of cell proliferation	Biological Process	4	Q3UL78, P12815, Q61160, O88351
4	GO:0050865	regulation of cell activation	Biological Process	6	Q58E61, I6L958, Q6PJA7, Q3UL78, Q61160, Q58E56
4	GO:0021697	cerebellar cortex formation	Biological Process	1	A0A1W2P882
4	GO:0050790	regulation of catalytic activity	Biological Process	12	Q3UL78, P12815, Q61160, Q7TN89, P28184, A0A0R4J174, B9EJ30, P25785, F7AA26, Q58E35, O88351, A0A1W2P882
4	GO:0035966	response to topologically incorrect protein	Biological Process	2	E9PW43, Q8R1L4
4	GO:0050906	detection of stimulus involved in sensory perception	Biological Process	1	A0A1W2P882
4	GO:0097722	sperm motility	Biological Process	1	A0A1W2P882
4	GO:0090068	positive regulation of cell cycle process	Biological Process	1	Q3UL78
4	GO:0008219	cell death	Biological Process	10	E9QLZ1, Q8R2Y8, Q3UL78, P12815, Q61160, Q3UGP2, P28184, B9EJ30, O88351, P57080
4	GO:0032231	regulation of actin filament bundle assembly	Biological Process	1	Q3UL78
4	GO:0071696	ectodermal placode development	Biological Process	1	Q3UL78
4	GO:0009314	response to radiation	Biological Process	1	P57080
4	GO:0009725	response to hormone	Biological Process	4	Q7TN89, P28184, P25785, A0A1W2P882
4	GO:0006403	RNA localization	Biological Process	1	Q3V2K7
4	GO:0044711	single-organism biosynthetic process	Biological Process	8	Q6ZPT2, Q7TSZ3, P46664, Q543E2, P25785, F7AA26, Q8C4X2, A0A1W2P882
4	GO:0009888	tissue development	Biological Process	7	Q3UL78, Q9JKF6, P63143, G3X9W0, B9EJ30, O88351, A0A1W2P882
4	GO:0005975	carbohydrate metabolic process	Biological Process	3	Q8C847, P29416, Q3TQC7
4	GO:0070235	regulation of activation-induced cell death of T cells	Biological Process	2	E9QLZ1, Q61160
4	GO:0051171	regulation of nitrogen compound metabolic process	Biological Process	16	E9QLZ1, Q6ZPT2, P28184, F7AA26, A0A1W2P882, Q3UL78, E9QN99, Q3U292, Q61160, Q3UGP2, G3X9W0, Q7TSZ3, B9EJ30, P25785, Q3TQC7, O88351
4	GO:0008344	adult locomotory behavior	Biological Process	1	P29416
4	GO:0010564	regulation of cell cycle process	Biological Process	2	Q3UL78, A0A1W2P882
4	GO:0002697	regulation of immune effector process	Biological Process	3	Q3UL78, Q61160, Q9JKF6
4	GO:0048588	developmental cell growth	Biological Process	1	P28184
4	GO:0014741	negative regulation of muscle hypertrophy	Biological Process	1	A0A1W2P882
4	GO:0010469	regulation of receptor activity	Biological Process	1	P12815
4	GO:1990000	amyloid fibril formation	Biological Process	1	Q61160
4	GO:0060263	regulation of respiratory burst	Biological Process	2	Q58E61, Q3UL78
4	GO:0010506	regulation of autophagy	Biological Process	1	P28184
4	GO:0002757	immune response-activating signal transduction	Biological Process	8	Q58E61, I6L958, Q6PJA7, Q3UL78, Q7TN89, Q61160, O88351, Q58E56
4	GO:0072592	oxygen metabolic process	Biological Process	1	P28184
4	GO:0045596	negative regulation of cell differentiation	Biological Process	1	P28184
4	GO:0032204	regulation of telomere maintenance	Biological Process	1	G3X9W0
4	GO:0032940	secretion by cell	Biological Process	3	Q91X23, Q3UL78, Q6ZWX2
4	GO:0048532	anatomical structure arrangement	Biological Process	1	Q3UL78
4	GO:0051283	negative regulation of sequestering of calcium ion	Biological Process	1	P12815
4	GO:0097167	circadian regulation of translation	Biological Process	1	G3X9W0
4	GO:0001525	angiogenesis	Biological Process	2	Q3UL78, P12815
4	GO:0002831	regulation of response to biotic stimulus	Biological Process	1	Q3UL78
4	GO:0045786	negative regulation of cell cycle	Biological Process	2	P25785, P57080
4	GO:0014888	striated muscle adaptation	Biological Process	1	A0A1W2P882
4	GO:0006956	complement activation	Biological Process	4	Q58E61, I6L958, Q6PJA7, Q58E56
4	GO:0051098	regulation of binding	Biological Process	2	Q3UL78, Q3UGP2
4	GO:0021575	hindbrain morphogenesis	Biological Process	1	A0A1W2P882
4	GO:0021537	telencephalon development	Biological Process	2	Q3UL78, A0A1W2P882
4	GO:0009891	positive regulation of biosynthetic process	Biological Process	7	Q3UL78, E9QN99, Q61160, P28184, G3X9W0, P25785, O88351
4	GO:0051128	regulation of cellular component organization	Biological Process	10	Q3UL78, Q3U292, Q9JKF6, P28184, G3X9W0, B9EJ30, Q6ZWY8, F7AA26, Q8C4X2, O88351
4	GO:0010033	response to organic substance	Biological Process	14	P12815, Q7TN89, P28184, A0A1W2P882, Q3UL78, Q61160, G3X9W0, B9EJ30, P46664, P25785, E9PW43, Q8R1L4, O88351, P57080
4	GO:0009409	response to cold	Biological Process	1	A0A1W2P882
4	GO:0043696	dedifferentiation	Biological Process	1	G3X9W0
4	GO:1902589	single-organism organelle organization	Biological Process	4	Q3UL78, Q6ZWX2, Q6ZWY8, O88351
4	GO:0021694	cerebellar Purkinje cell layer formation	Biological Process	1	A0A1W2P882
4	GO:0019538	protein metabolic process	Biological Process	32	Q99JW2, Q6ZPT2, Q6PJA7, Q3V2K7, P12815, P28184, Q9ESW8, P14115, Q58E35, Q58E56, P52875, Q3UL78, Q61160, Q3UGP2, B9EJ30, P25785, E9PW43, Q8C4X2, O88351, Q7TN89, Q543E2, A0A1W2P882, Q58E61, I6L958, Q3U292, G3X9W0, Q9CQK7, Q7TSZ3, P29416, Q3TQC7, P57080, A0A0R4J050
4	GO:0043502	regulation of muscle adaptation	Biological Process	1	A0A1W2P882
4	GO:0034763	negative regulation of transmembrane transport	Biological Process	2	P12815, P63143
4	GO:0050776	regulation of immune response	Biological Process	9	Q58E61, I6L958, Q6PJA7, Q3UL78, Q61160, Q7TN89, Q9JKF6, O88351, Q58E56
4	GO:0016337	single organismal cell-cell adhesion	Biological Process	2	Q3UL78, Q61160
4	GO:1901575	organic substance catabolic process	Biological Process	15	Q99JW2, P28184, P14115, Q58E35, A0A1W2P882, Q8C847, Q3UL78, Q61160, Q3UGP2, P29416, P25785, E9PW43, Q3TQC7, P57080, A0A0R4J050
4	GO:1903708	positive regulation of hemopoiesis	Biological Process	1	Q61160
4	GO:0051649	establishment of localization in cell	Biological Process	9	Q3UL78, Q3V2K7, P12815, P28184, P14115, E9PW43, Q8R1L4, Q58E35, A0A1W2P882
4	GO:1901205	negative regulation of adrenergic receptor signaling pathway involved in heart process	Biological Process	1	A0A1W2P882
4	GO:1903523	negative regulation of blood circulation	Biological Process	1	P12815
4	GO:0098869	cellular oxidant detoxification	Biological Process	1	P28184
4	GO:0007272	ensheathment of neurons	Biological Process	1	P29416
4	GO:0045185	maintenance of protein location	Biological Process	2	Q6ZWY8, Q8R1L4
4	GO:0009890	negative regulation of biosynthetic process	Biological Process	6	Q3U292, Q3UGP2, G3X9W0, P28184, F7AA26, A0A1W2P882
4	GO:0097529	myeloid leukocyte migration	Biological Process	1	Q3UL78
4	GO:0051282	regulation of sequestering of calcium ion	Biological Process	1	P12815
4	GO:0002027	regulation of heart rate	Biological Process	1	P12815
4	GO:1901576	organic substance biosynthetic process	Biological Process	26	E9QLZ1, Q6ZPT2, Q3V2K7, P28184, P14115, F7AA26, Q58E35, P52875, Q3UL78, E9QN99, Q61160, Q3UGP2, B9EJ30, P46664, P25785, O88351, Q8C4X2, Q543E2, A0A1W2P882, Q3U292, Q7TSZ3, G3X9W0, Q9CQK7, P29416, Q3TQC7, Q99LI7
4	GO:0010605	negative regulation of macromolecule metabolic process	Biological Process	12	Q3UL78, Q8R2Y8, Q3V2K7, Q3U292, Q3UGP2, P28184, G3X9W0, B9EJ30, P25785, P57080, O88351, A0A1W2P882
4	GO:0030522	intracellular receptor signaling pathway	Biological Process	1	O88351
4	GO:0030324	lung development	Biological Process	1	Q3UL78
4	GO:0043414	macromolecule methylation	Biological Process	1	Q3U292
4	GO:0051186	cofactor metabolic process	Biological Process	2	P63143, Q3TQC7
4	GO:0044093	positive regulation of molecular function	Biological Process	9	Q3UL78, P12815, Q61160, P28184, B9EJ30, P25785, Q58E35, O88351, A0A1W2P882
4	GO:0032970	regulation of actin filament-based process	Biological Process	3	Q3UL78, P12815, Q6ZWY8
4	GO:0009887	animal organ morphogenesis	Biological Process	3	Q3UL78, Q9JKF6, A0A1W2P882
4	GO:0006805	xenobiotic metabolic process	Biological Process	2	Q99JW2, A0A0R4J050
4	GO:0002699	positive regulation of immune effector process	Biological Process	2	Q61160, Q9JKF6
4	GO:0060996	dendritic spine development	Biological Process	1	Q3UL78
4	GO:0060395	SMAD protein signal transduction	Biological Process	1	P29416
4	GO:0060501	positive regulation of epithelial cell proliferation involved in lung morphogenesis	Biological Process	1	Q3UL78
4	GO:2000026	regulation of multicellular organismal development	Biological Process	8	Q3UL78, P12815, Q61160, Q9JKF6, P28184, B9EJ30, P25785, O88351
4	GO:0010648	negative regulation of cell communication	Biological Process	6	Q3UL78, P12815, Q61160, P25785, F7AA26, A0A1W2P882
4	GO:0097190	apoptotic signaling pathway	Biological Process	4	P12815, Q61160, Q3UGP2, P57080
4	GO:0032103	positive regulation of response to external stimulus	Biological Process	1	Q3UL78
4	GO:0006458	'de novo' protein folding	Biological Process	1	Q3TQC7
4	GO:0001818	negative regulation of cytokine production	Biological Process	2	Q91X23, Q3UL78
4	GO:0051049	regulation of transport	Biological Process	6	Q3UL78, Q3V2K7, P12815, P63143, Q61160, A0A1W2P882
4	GO:0046907	intracellular transport	Biological Process	8	Q3UL78, Q3V2K7, P12815, P28184, P14115, E9PW43, Q8R1L4, Q58E35
4	GO:0048534	hematopoietic or lymphoid organ development	Biological Process	3	Q3UL78, Q61160, P63143
4	GO:0016458	gene silencing	Biological Process	1	Q3V2K7
4	GO:0051602	response to electrical stimulus	Biological Process	2	G3X9W0, P46664
4	GO:1904018	positive regulation of vasculature development	Biological Process	1	P12815
4	GO:0003407	neural retina development	Biological Process	1	A0A1W2P882
4	GO:0048638	regulation of developmental growth	Biological Process	1	P28184
4	GO:0031325	positive regulation of cellular metabolic process	Biological Process	15	P12815, Q7TN89, P28184, Q58E35, A0A1W2P882, Q3UL78, E9QN99, Q3U292, Q61160, Q3UGP2, G3X9W0, B9EJ30, P25785, Q3TQC7, O88351
4	GO:0009896	positive regulation of catabolic process	Biological Process	1	Q3TQC7
4	GO:0007568	aging	Biological Process	2	P25785, A0A1W2P882
4	GO:2001021	negative regulation of response to DNA damage stimulus	Biological Process	1	Q3UGP2
4	GO:0035556	intracellular signal transduction	Biological Process	12	P12815, Q7TN89, P28184, A0A1W2P882, Q3UL78, Q61160, Q3UGP2, B9EJ30, P25785, Q3TQC7, O88351, P57080
4	GO:0044802	single-organism membrane organization	Biological Process	4	Q3V2K7, Q3UL78, P28184, O88351
4	GO:0048869	cellular developmental process	Biological Process	17	Q922F4, Q6ZWX2, Q9JKF6, Q7TN89, P28184, F7AA26, A0A1W2P882, Q3UL78, P63143, Q61160, G3X9W0, B9EJ30, Q6ZWY8, P25785, P29416, Q8C4X2, O88351
4	GO:0044057	regulation of system process	Biological Process	2	P12815, A0A1W2P882
4	GO:0070887	cellular response to chemical stimulus	Biological Process	14	Q99JW2, P12815, Q7TN89, P28184, A0A1W2P882, Q3UL78, Q61160, G3X9W0, B9EJ30, P46664, E9PW43, Q8R1L4, O88351, A0A0R4J050
4	GO:0031295	T cell costimulation	Biological Process	1	Q3UL78
4	GO:0010646	regulation of cell communication	Biological Process	12	P12815, Q7TN89, P28184, F7AA26, A0A1W2P882, Q3UL78, Q61160, Q3UGP2, B9EJ30, P25785, Q3TQC7, O88351
4	GO:0032094	response to food	Biological Process	1	P28184
4	GO:0071335	hair follicle cell proliferation	Biological Process	1	Q3UL78
4	GO:0006450	regulation of translational fidelity	Biological Process	2	Q6ZPT2, Q7TSZ3
4	GO:0048640	negative regulation of developmental growth	Biological Process	1	P28184
4	GO:0003013	circulatory system process	Biological Process	3	Q3UL78, P12815, A0A1W2P882
4	GO:0007166	cell surface receptor signaling pathway	Biological Process	13	Q6PJA7, P12815, Q7TN89, P28184, Q58E56, Q58E61, I6L958, Q3UL78, Q61160, B9EJ30, P29416, O88351, Q8C4X2
4	GO:0003299	muscle hypertrophy in response to stress	Biological Process	1	A0A1W2P882
4	GO:0030901	midbrain development	Biological Process	1	Q3UL78
4	GO:0055086	nucleobase-containing small molecule metabolic process	Biological Process	8	E9QN99, P63143, P46664, P25785, F7AA26, Q3TQC7, Q9CPX8, A0A1W2P882
4	GO:0032989	cellular component morphogenesis	Biological Process	9	Q3UL78, Q922F4, Q9JKF6, Q7TN89, P28184, P29416, F7AA26, Q8C4X2, A0A1W2P882
4	GO:0022900	electron transport chain	Biological Process	1	Q9CPX8
4	GO:0044255	cellular lipid metabolic process	Biological Process	5	Q8C847, Q3UL78, P28184, P29416, Q8C4X2
4	GO:0034641	cellular nitrogen compound metabolic process	Biological Process	30	E9QLZ1, Q6ZPT2, Q99JW2, Q3V2K7, P28184, P14115, F7AA26, Q58E35, Q3UL78, E9QN99, Q61160, P63143, Q3UGP2, B9EJ30, P46664, P25785, O88351, Q543E2, Q9CPX8, A0A1W2P882, Q3U292, G3X9W0, Q7TSZ3, Q9CQK7, P29416, Q3TQC7, Q8QZZ7, P57080, Q99LI7, A0A0R4J050
4	GO:0060788	ectodermal placode formation	Biological Process	1	Q3UL78
4	GO:0072593	reactive oxygen species metabolic process	Biological Process	4	Q3UL78, Q61160, P28184, A0A1W2P882
4	GO:0001775	cell activation	Biological Process	6	Q58E61, I6L958, Q6PJA7, Q3UL78, Q61160, Q58E56
4	GO:0019627	urea metabolic process	Biological Process	1	Q543E2
4	GO:0035637	multicellular organismal signaling	Biological Process	2	P12815, A0A1W2P882
4	GO:0045834	positive regulation of lipid metabolic process	Biological Process	1	Q3UL78
4	GO:0045787	positive regulation of cell cycle	Biological Process	1	Q3UL78
4	GO:0009582	detection of abiotic stimulus	Biological Process	1	A0A1W2P882
4	GO:0007049	cell cycle	Biological Process	6	Q3UL78, Q922F4, Q3V2K7, P25785, P57080, A0A1W2P882
4	GO:0044260	cellular macromolecule metabolic process	Biological Process	29	E9QLZ1, Q6ZPT2, Q3V2K7, P12815, P28184, P14115, Q58E35, P52875, Q3UL78, E9QN99, Q61160, Q3UGP2, B9EJ30, P25785, E9PW43, Q8C4X2, O88351, Q7TN89, Q543E2, A0A1W2P882, Q3U292, G3X9W0, Q7TSZ3, Q9CQK7, P29416, Q3TQC7, P57080, Q8QZZ7, Q99LI7
4	GO:0060548	negative regulation of cell death	Biological Process	6	E9QLZ1, Q8R2Y8, Q61160, P28184, B9EJ30, O88351
4	GO:0050673	epithelial cell proliferation	Biological Process	2	Q3UL78, P12815
4	GO:0048840	otolith development	Biological Process	1	A0A1W2P882
4	GO:0031668	cellular response to extracellular stimulus	Biological Process	1	A0A1W2P882
4	GO:0006810	transport	Biological Process	25	Q6PJA7, Q761V0, Q3V2K7, P12815, Q5SSN7, Q9JKF6, Q6ZWX2, P28184, P14115, Q58E35, Q58E56, P52875, Q3UL78, P63143, Q61160, Q3UGP2, E9PW43, Q8C4X2, Q91X23, Q543E2, Q9CPX8, A0A1W2P882, Q58E61, I6L958, Q8R1L4
4	GO:0002687	positive regulation of leukocyte migration	Biological Process	2	Q3UL78, Q61160
4	GO:0006325	chromatin organization	Biological Process	2	Q3U292, P28184
4	GO:1901657	glycosyl compound metabolic process	Biological Process	4	E9QN99, P46664, Q3TQC7, Q9CPX8
4	GO:0042303	molting cycle	Biological Process	1	Q3UL78
4	GO:0019725	cellular homeostasis	Biological Process	4	P12815, P28184, P52875, A0A1W2P882
4	GO:0021549	cerebellum development	Biological Process	2	G3X9W0, A0A1W2P882
4	GO:0070482	response to oxygen levels	Biological Process	1	P28184
4	GO:0043254	regulation of protein complex assembly	Biological Process	2	Q3UL78, Q6ZWY8
4	GO:1901380	negative regulation of potassium ion transmembrane transport	Biological Process	1	P63143
4	GO:0030308	negative regulation of cell growth	Biological Process	1	P28184
4	GO:0048731	system development	Biological Process	15	Q922F4, P12815, Q9JKF6, Q7TN89, P28184, F7AA26, A0A1W2P882, Q3UL78, P63143, Q61160, G3X9W0, B9EJ30, P25785, P29416, O88351
4	GO:0030030	cell projection organization	Biological Process	9	Q3UL78, Q922F4, Q9JKF6, Q7TN89, P28184, B9EJ30, F7AA26, O88351, A0A1W2P882
4	GO:0098813	nuclear chromosome segregation	Biological Process	1	Q3UL78
4	GO:1901135	carbohydrate derivative metabolic process	Biological Process	11	Q8C847, E9QN99, P28184, P46664, P29416, P25785, Q3TQC7, F7AA26, Q9CPX8, P52875, A0A1W2P882
4	GO:1901379	regulation of potassium ion transmembrane transport	Biological Process	1	P63143
4	GO:0030902	hindbrain development	Biological Process	2	G3X9W0, A0A1W2P882
4	GO:0051491	positive regulation of filopodium assembly	Biological Process	1	F7AA26
4	GO:0031323	regulation of cellular metabolic process	Biological Process	20	E9QLZ1, Q6ZPT2, P12815, Q7TN89, P28184, F7AA26, Q58E35, A0A1W2P882, Q3UL78, E9QN99, Q3U292, Q61160, Q3UGP2, G3X9W0, Q7TSZ3, B9EJ30, P25785, P29416, Q3TQC7, O88351
4	GO:0044770	cell cycle phase transition	Biological Process	1	A0A1W2P882
4	GO:0008104	protein localization	Biological Process	15	Q3V2K7, P12815, Q5SSN7, Q7TN89, P28184, P14115, F7AA26, Q58E35, Q3UL78, Q3U292, P63143, Q6ZWY8, E9PW43, Q8R1L4, O88351
4	GO:0010634	positive regulation of epithelial cell migration	Biological Process	1	P12815
4	GO:0048514	blood vessel morphogenesis	Biological Process	2	Q3UL78, P12815
4	GO:1901698	response to nitrogen compound	Biological Process	5	Q7TN89, G3X9W0, P28184, P46664, A0A1W2P882
4	GO:0000910	cytokinesis	Biological Process	1	Q3UL78
4	GO:0048839	inner ear development	Biological Process	2	Q3UL78, A0A1W2P882
4	GO:0009266	response to temperature stimulus	Biological Process	3	Q3V2K7, P12815, A0A1W2P882
4	GO:2000145	regulation of cell motility	Biological Process	5	Q3UL78, P12815, Q6ZWX2, Q61160, Q6ZWY8
4	GO:0044248	cellular catabolic process	Biological Process	14	Q99JW2, P28184, P14115, Q58E35, A0A1W2P882, Q8C847, Q61160, Q3UGP2, P29416, P25785, E9PW43, Q3TQC7, P57080, A0A0R4J050
4	GO:0051270	regulation of cellular component movement	Biological Process	5	Q3UL78, P12815, Q6ZWX2, Q61160, Q6ZWY8
4	GO:0022037	metencephalon development	Biological Process	2	G3X9W0, A0A1W2P882
4	GO:0009894	regulation of catabolic process	Biological Process	6	Q3UL78, P28184, P25785, Q3TQC7, P57080, A0A1W2P882
4	GO:0097164	ammonium ion metabolic process	Biological Process	1	A0A1W2P882
4	GO:0051236	establishment of RNA localization	Biological Process	1	Q3V2K7
4	GO:0009410	response to xenobiotic stimulus	Biological Process	2	Q99JW2, A0A0R4J050
4	GO:0050804	modulation of synaptic transmission	Biological Process	2	Q3UL78, A0A1W2P882
4	GO:0030534	adult behavior	Biological Process	1	P29416
4	GO:0009611	response to wounding	Biological Process	1	Q3UL78
4	GO:0060760	positive regulation of response to cytokine stimulus	Biological Process	1	Q61160
4	GO:0019080	viral gene expression	Biological Process	3	Q3V2K7, P14115, Q58E35
4	GO:0007276	gamete generation	Biological Process	3	Q6ZWY8, B9EJ30, A0A1W2P882
4	GO:1903706	regulation of hemopoiesis	Biological Process	1	Q61160
4	GO:0048732	gland development	Biological Process	4	Q3UL78, Q61160, G3X9W0, A0A1W2P882
4	GO:0002218	activation of innate immune response	Biological Process	3	Q7TN89, Q61160, O88351
4	GO:0048598	embryonic morphogenesis	Biological Process	2	Q3UL78, A0A1W2P882
4	GO:0006928	movement of cell or subcellular component	Biological Process	10	Q3UL78, Q922F4, P12815, Q6ZWX2, Q9JKF6, Q7TN89, Q61160, Q6ZWY8, F7AA26, A0A1W2P882
4	GO:0009991	response to extracellular stimulus	Biological Process	3	P28184, P46664, A0A1W2P882
4	GO:0022409	positive regulation of cell-cell adhesion	Biological Process	2	Q3UL78, Q61160
4	GO:0007186	G-protein coupled receptor signaling pathway	Biological Process	3	Q3UL78, F7AA26, A0A1W2P882
4	GO:0008285	negative regulation of cell proliferation	Biological Process	1	P25785
4	GO:0033554	cellular response to stress	Biological Process	11	Q3V2K7, Q3UL78, P12815, Q61160, Q3UGP2, P28184, G3X9W0, E9PW43, Q8R1L4, P57080, O88351
4	GO:0010035	response to inorganic substance	Biological Process	4	P12815, P28184, G3X9W0, A0A1W2P882
4	GO:0090316	positive regulation of intracellular protein transport	Biological Process	1	Q3UL78
4	GO:0048568	embryonic organ development	Biological Process	2	Q3UL78, A0A1W2P882
4	GO:0008360	regulation of cell shape	Biological Process	2	F7AA26, Q8C4X2
4	GO:0006970	response to osmotic stress	Biological Process	1	Q3UL78
4	GO:0006935	chemotaxis	Biological Process	4	Q922F4, Q3UL78, Q9JKF6, Q7TN89
4	GO:0002433	immune response-regulating cell surface receptor signaling pathway involved in phagocytosis	Biological Process	1	Q3UL78
4	GO:0010811	positive regulation of cell-substrate adhesion	Biological Process	1	Q3UL78
4	GO:0042269	regulation of natural killer cell mediated cytotoxicity	Biological Process	1	Q9JKF6
4	GO:0021695	cerebellar cortex development	Biological Process	1	A0A1W2P882
4	GO:0001942	hair follicle development	Biological Process	1	Q3UL78
4	GO:0032535	regulation of cellular component size	Biological Process	4	Q3UL78, P28184, Q6ZWY8, A0A1W2P882
4	GO:0044723	single-organism carbohydrate metabolic process	Biological Process	2	Q8C847, Q3TQC7
4	GO:0044403	symbiosis, encompassing mutualism through parasitism	Biological Process	5	Q3V2K7, Q3UL78, Q9JKF6, P14115, Q58E35
4	GO:0007059	chromosome segregation	Biological Process	1	Q3UL78
4	GO:0010256	endomembrane system organization	Biological Process	3	Q3V2K7, Q3UL78, O88351
4	GO:0015980	energy derivation by oxidation of organic compounds	Biological Process	2	P28184, Q9CPX8
4	GO:0051701	interaction with host	Biological Process	1	Q9JKF6
4	GO:0006091	generation of precursor metabolites and energy	Biological Process	3	P28184, Q3TQC7, Q9CPX8
4	GO:0086065	cell communication involved in cardiac conduction	Biological Process	1	P12815
4	GO:0051302	regulation of cell division	Biological Process	1	Q3UL78
4	GO:0009408	response to heat	Biological Process	2	Q3V2K7, P12815
4	GO:1903530	regulation of secretion by cell	Biological Process	1	Q3UL78
4	GO:0070085	glycosylation	Biological Process	3	P28184, Q3TQC7, P52875
4	GO:0042594	response to starvation	Biological Process	1	P46664
4	GO:0003012	muscle system process	Biological Process	3	P12815, O88351, A0A1W2P882
4	GO:0010522	regulation of calcium ion transport into cytosol	Biological Process	1	P12815
4	GO:0009895	negative regulation of catabolic process	Biological Process	4	P28184, P25785, P57080, A0A1W2P882
4	GO:0060560	developmental growth involved in morphogenesis	Biological Process	1	P28184
4	GO:0031324	negative regulation of cellular metabolic process	Biological Process	8	Q3U292, Q3UGP2, P28184, G3X9W0, P25785, F7AA26, O88351, A0A1W2P882
4	GO:0009889	regulation of biosynthetic process	Biological Process	15	E9QLZ1, Q6ZPT2, P28184, F7AA26, A0A1W2P882, Q3UL78, E9QN99, Q3U292, Q61160, Q3UGP2, Q7TSZ3, G3X9W0, B9EJ30, P25785, O88351
4	GO:0050879	multicellular organismal movement	Biological Process	1	O88351
4	GO:0023014	signal transduction by protein phosphorylation	Biological Process	7	Q3UL78, Q61160, Q7TN89, P28184, B9EJ30, P25785, O88351
4	GO:0090559	regulation of membrane permeability	Biological Process	1	P28184
4	GO:0071216	cellular response to biotic stimulus	Biological Process	1	Q3UGP2
4	GO:0080134	regulation of response to stress	Biological Process	9	Q3V2K7, Q3UL78, Q61160, Q7TN89, Q9JKF6, Q3UGP2, P57080, O88351, A0A1W2P882
4	GO:0032101	regulation of response to external stimulus	Biological Process	2	Q3UL78, P28184
4	GO:0021766	hippocampus development	Biological Process	1	A0A1W2P882
4	GO:0031274	positive regulation of pseudopodium assembly	Biological Process	1	Q3UL78
4	GO:0044281	small molecule metabolic process	Biological Process	22	Q6ZPT2, Q99JW2, Q761V0, P28184, Q543E2, F7AA26, Q9CPX8, A0A1W2P882, Q8C847, E9QN99, Q61160, P63143, Q7TSZ3, B9EJ30, P46664, Q6XPS7, P29416, P25785, Q3TQC7, Q8C4X2, O88351, A0A0R4J050
4	GO:0009966	regulation of signal transduction	Biological Process	12	P12815, Q7TN89, P28184, F7AA26, A0A1W2P882, Q3UL78, Q61160, Q3UGP2, B9EJ30, P25785, Q3TQC7, O88351
4	GO:0071804	cellular potassium ion transport	Biological Process	1	P63143
4	GO:1902581	multi-organism cellular localization	Biological Process	1	Q3V2K7
4	GO:0050921	positive regulation of chemotaxis	Biological Process	1	Q3UL78
4	GO:0048771	tissue remodeling	Biological Process	1	Q3UL78
4	GO:0048871	multicellular organismal homeostasis	Biological Process	2	Q58E61, Q3UL78
4	GO:0051222	positive regulation of protein transport	Biological Process	1	Q3UL78
4	GO:0019915	lipid storage	Biological Process	1	P29416
4	GO:0006790	sulfur compound metabolic process	Biological Process	3	Q8C847, E9QN99, P29416
4	GO:0050803	regulation of synapse structure or activity	Biological Process	2	Q3UL78, Q9JKF6
4	GO:0022613	ribonucleoprotein complex biogenesis	Biological Process	3	Q543E2, P14115, Q58E35
4	GO:0031570	DNA integrity checkpoint	Biological Process	1	P57080
4	GO:0031647	regulation of protein stability	Biological Process	4	Q3UL78, Q3U292, P28184, P57080
4	GO:1901890	positive regulation of cell junction assembly	Biological Process	1	Q3UL78
4	GO:0051354	negative regulation of oxidoreductase activity	Biological Process	2	P28184, A0A1W2P882
4	GO:0016358	dendrite development	Biological Process	2	Q3UL78, P28184
4	GO:0071697	ectodermal placode morphogenesis	Biological Process	1	Q3UL78
4	GO:0097435	supramolecular fiber organization	Biological Process	4	Q3UL78, Q61160, Q6ZWX2, Q6ZWY8
4	GO:0021987	cerebral cortex development	Biological Process	1	Q3UL78
4	GO:0007420	brain development	Biological Process	5	Q3UL78, P63143, G3X9W0, P28184, A0A1W2P882
4	GO:0001558	regulation of cell growth	Biological Process	4	Q3UL78, Q3U292, P28184, B9EJ30
4	GO:0006793	phosphorus metabolic process	Biological Process	17	Q7TN89, P28184, F7AA26, Q9CPX8, Q58E35, A0A1W2P882, Q3UL78, E9QN99, Q61160, P63143, Q3UGP2, B9EJ30, P46664, P25785, Q3TQC7, Q8C4X2, O88351
4	GO:0051963	regulation of synapse assembly	Biological Process	1	Q9JKF6
4	GO:0045913	positive regulation of carbohydrate metabolic process	Biological Process	1	Q3TQC7
4	GO:0035264	multicellular organism growth	Biological Process	1	Q3UL78
4	GO:0050778	positive regulation of immune response	Biological Process	9	Q58E61, I6L958, Q6PJA7, Q3UL78, Q61160, Q7TN89, Q9JKF6, O88351, Q58E56
4	GO:0022603	regulation of anatomical structure morphogenesis	Biological Process	5	Q3UL78, P12815, P28184, F7AA26, Q8C4X2
4	GO:0010604	positive regulation of macromolecule metabolic process	Biological Process	14	P12815, Q7TN89, P28184, Q58E35, A0A1W2P882, Q3UL78, E9QN99, Q3U292, Q61160, Q3UGP2, G3X9W0, B9EJ30, P25785, O88351
4	GO:0051607	defense response to virus	Biological Process	2	Q3UL78, Q61160
4	GO:0034446	substrate adhesion-dependent cell spreading	Biological Process	1	Q3UL78
4	GO:0032206	positive regulation of telomere maintenance	Biological Process	1	G3X9W0
4	GO:0002250	adaptive immune response	Biological Process	6	Q58E61, I6L958, Q6PJA7, Q61160, Q9JKF6, Q58E56
4	GO:0008608	attachment of spindle microtubules to kinetochore	Biological Process	1	Q3UL78
4	GO:0090066	regulation of anatomical structure size	Biological Process	4	Q3UL78, P28184, Q6ZWY8, A0A1W2P882
4	GO:0006629	lipid metabolic process	Biological Process	5	Q8C847, Q3UL78, P28184, P29416, Q8C4X2
4	GO:0030307	positive regulation of cell growth	Biological Process	2	Q3UL78, Q3U292
4	GO:0044262	cellular carbohydrate metabolic process	Biological Process	1	Q8C847
4	GO:0014745	negative regulation of muscle adaptation	Biological Process	1	A0A1W2P882
4	GO:0001914	regulation of T cell mediated cytotoxicity	Biological Process	1	Q61160
4	GO:2001022	positive regulation of response to DNA damage stimulus	Biological Process	1	Q3UGP2
4	GO:1903409	reactive oxygen species biosynthetic process	Biological Process	1	A0A1W2P882
4	GO:0006082	organic acid metabolic process	Biological Process	17	Q99JW2, Q6ZPT2, Q761V0, Q543E2, A0A1W2P882, Q8C847, E9QN99, Q61160, Q7TSZ3, B9EJ30, Q6XPS7, P46664, P29416, Q3TQC7, Q8C4X2, O88351, A0A0R4J050
4	GO:0051238	sequestering of metal ion	Biological Process	1	P12815
4	GO:0051272	positive regulation of cellular component movement	Biological Process	3	Q3UL78, P12815, Q61160
4	GO:0001916	positive regulation of T cell mediated cytotoxicity	Biological Process	1	Q61160
4	GO:0044712	single-organism catabolic process	Biological Process	7	Q8C847, P28184, P29416, Q3TQC7, E9PW43, P57080, A0A1W2P882
4	GO:1901564	organonitrogen compound metabolic process	Biological Process	25	Q6ZPT2, Q99JW2, Q761V0, P14115, F7AA26, Q58E35, E9QN99, Q61160, P63143, B9EJ30, P46664, Q6XPS7, P25785, Q8C4X2, O88351, Q543E2, Q9CPX8, A0A1W2P882, Q8C847, Q7TSZ3, G3X9W0, Q9CQK7, P29416, Q3TQC7, A0A0R4J050
4	GO:0097186	amelogenesis	Biological Process	1	Q9JKF6
4	GO:0050867	positive regulation of cell activation	Biological Process	6	Q58E61, I6L958, Q6PJA7, Q3UL78, Q61160, Q58E56
4	GO:0060661	submandibular salivary gland formation	Biological Process	1	Q3UL78
4	GO:0021692	cerebellar Purkinje cell layer morphogenesis	Biological Process	1	A0A1W2P882
4	GO:0051341	regulation of oxidoreductase activity	Biological Process	3	P28184, A0A0R4J174, A0A1W2P882
4	GO:2000021	regulation of ion homeostasis	Biological Process	1	P12815
4	GO:0022412	cellular process involved in reproduction in multicellular organism	Biological Process	1	Q6ZWY8
4	GO:0021681	cerebellar granular layer development	Biological Process	1	A0A1W2P882
4	GO:0010647	positive regulation of cell communication	Biological Process	8	Q3UL78, Q61160, Q7TN89, Q3UGP2, P28184, B9EJ30, P25785, O88351
4	GO:0045595	regulation of cell differentiation	Biological Process	6	Q3UL78, Q61160, P28184, B9EJ30, P25785, O88351
4	GO:0071496	cellular response to external stimulus	Biological Process	3	Q3UL78, Q61160, A0A1W2P882
4	GO:0045597	positive regulation of cell differentiation	Biological Process	5	Q3UL78, Q61160, B9EJ30, P25785, O88351
4	GO:0003014	renal system process	Biological Process	1	Q58E61
4	GO:0002088	lens development in camera-type eye	Biological Process	1	Q9JKF6
4	GO:0009636	response to toxic substance	Biological Process	3	Q761V0, P28184, O88351
4	GO:0030595	leukocyte chemotaxis	Biological Process	1	Q3UL78
4	GO:0010644	cell communication by electrical coupling	Biological Process	1	P12815
4	GO:0051640	organelle localization	Biological Process	1	Q3UL78
4	GO:0002026	regulation of the force of heart contraction	Biological Process	1	A0A1W2P882
4	GO:0048515	spermatid differentiation	Biological Process	1	Q6ZWY8
4	GO:0060322	head development	Biological Process	5	Q3UL78, P63143, G3X9W0, P28184, A0A1W2P882
4	GO:0019637	organophosphate metabolic process	Biological Process	9	Q3UL78, E9QN99, P63143, P46664, P25785, Q3TQC7, F7AA26, Q9CPX8, A0A1W2P882
4	GO:0010507	negative regulation of autophagy	Biological Process	1	P28184
4	GO:0050878	regulation of body fluid levels	Biological Process	2	Q3UL78, A0A1W2P882
4	GO:0001503	ossification	Biological Process	1	Q6ZWX2
4	GO:0006486	protein glycosylation	Biological Process	3	P28184, Q3TQC7, P52875
4	GO:0006952	defense response	Biological Process	11	Q58E61, I6L958, Q6PJA7, Q91X23, Q3UL78, Q61160, Q7TN89, Q9JKF6, A0A0R4J174, O88351, Q58E56
4	GO:0009581	detection of external stimulus	Biological Process	1	A0A1W2P882
4	GO:1903047	mitotic cell cycle process	Biological Process	3	Q3V2K7, Q3UL78, Q922F4
4	GO:0042493	response to drug	Biological Process	4	G3X9W0, P46664, P25785, O88351
4	GO:0060341	regulation of cellular localization	Biological Process	3	Q3UL78, P12815, P63143
4	GO:0044092	negative regulation of molecular function	Biological Process	8	P12815, P63143, Q3UGP2, P28184, P25785, F7AA26, O88351, A0A1W2P882
4	GO:0030900	forebrain development	Biological Process	2	Q3UL78, A0A1W2P882
4	GO:0010592	positive regulation of lamellipodium assembly	Biological Process	1	Q3UL78
4	GO:0022607	cellular component assembly	Biological Process	9	Q3UL78, Q3U292, Q61160, Q9JKF6, A0A0R4J174, Q6ZWY8, F7AA26, O88351, Q9D1R1
4	GO:0039694	viral RNA genome replication	Biological Process	1	Q3UL78
4	GO:0006520	cellular amino acid metabolic process	Biological Process	13	Q6ZPT2, Q99JW2, Q761V0, Q543E2, A0A1W2P882, Q61160, Q7TSZ3, B9EJ30, P46664, Q6XPS7, Q8C4X2, O88351, A0A0R4J050
4	GO:0045806	negative regulation of endocytosis	Biological Process	1	Q3UL78
4	GO:0072676	lymphocyte migration	Biological Process	1	Q61160
4	GO:0080090	regulation of primary metabolic process	Biological Process	20	E9QLZ1, Q6ZPT2, P12815, Q7TN89, P28184, F7AA26, Q58E35, A0A1W2P882, Q3UL78, E9QN99, Q3U292, Q61160, Q3UGP2, G3X9W0, Q7TSZ3, B9EJ30, P25785, Q3TQC7, P57080, O88351
4	GO:0002696	positive regulation of leukocyte activation	Biological Process	6	Q58E61, I6L958, Q6PJA7, Q3UL78, Q61160, Q58E56
4	GO:0098609	cell-cell adhesion	Biological Process	3	Q3UL78, Q61160, Q9JKF6
4	GO:0060759	regulation of response to cytokine stimulus	Biological Process	2	Q61160, O88351
4	GO:0031349	positive regulation of defense response	Biological Process	4	Q61160, Q7TN89, Q9JKF6, O88351
4	GO:0021700	developmental maturation	Biological Process	1	Q3UL78
4	GO:0032233	positive regulation of actin filament bundle assembly	Biological Process	1	Q3UL78
4	GO:0051172	negative regulation of nitrogen compound metabolic process	Biological Process	6	Q3U292, Q3UGP2, P28184, G3X9W0, F7AA26, A0A1W2P882
4	GO:0042180	cellular ketone metabolic process	Biological Process	1	A0A1W2P882
4	GO:0007163	establishment or maintenance of cell polarity	Biological Process	1	Q3UL78
4	GO:0022411	cellular component disassembly	Biological Process	2	Q3V2K7, P25785
4	GO:2001057	reactive nitrogen species metabolic process	Biological Process	1	A0A1W2P882
4	GO:0043270	positive regulation of ion transport	Biological Process	1	A0A1W2P882
4	GO:0050877	neurological system process	Biological Process	3	P63143, P29416, A0A1W2P882
4	GO:0048857	neural nucleus development	Biological Process	1	Q3UL78
4	GO:0035295	tube development	Biological Process	1	Q3UL78
4	GO:0031424	keratinization	Biological Process	1	Q3UL78
4	GO:0007584	response to nutrient	Biological Process	1	A0A1W2P882
4	GO:0007507	heart development	Biological Process	2	Q3UL78, P63143
4	GO:0021680	cerebellar Purkinje cell layer development	Biological Process	1	A0A1W2P882
4	GO:2000147	positive regulation of cell motility	Biological Process	3	Q3UL78, P12815, Q61160
4	GO:0021772	olfactory bulb development	Biological Process	1	Q3UL78
4	GO:0045087	innate immune response	Biological Process	9	Q58E61, I6L958, Q6PJA7, Q61160, Q7TN89, Q9JKF6, A0A0R4J174, O88351, Q58E56
4	GO:0071214	cellular response to abiotic stimulus	Biological Process	4	Q3UL78, Q61160, P46664, P57080
4	GO:0051284	positive regulation of sequestering of calcium ion	Biological Process	1	P12815
4	GO:0006996	organelle organization	Biological Process	16	Q922F4, Q3V2K7, Q6ZWX2, Q9JKF6, P28184, Q9D1R1, P52875, A0A1W2P882, Q3UL78, Q3U292, Q3UGP2, G3X9W0, A0A0R4J174, Q6ZWY8, P29416, O88351
4	GO:0010876	lipid localization	Biological Process	1	P29416
4	GO:0046649	lymphocyte activation	Biological Process	6	Q58E61, I6L958, Q6PJA7, Q3UL78, Q61160, Q58E56
4	GO:0032941	secretion by tissue	Biological Process	1	A0A1W2P882
4	GO:0006725	cellular aromatic compound metabolic process	Biological Process	25	E9QLZ1, Q6ZPT2, Q3V2K7, P28184, P14115, F7AA26, Q58E35, Q3UL78, E9QN99, Q61160, P63143, Q3UGP2, B9EJ30, P46664, P25785, O88351, Q9CPX8, A0A1W2P882, Q3U292, G3X9W0, Q7TSZ3, Q3TQC7, Q8QZZ7, P57080, Q99LI7
4	GO:0002260	lymphocyte homeostasis	Biological Process	2	E9QLZ1, Q61160
4	GO:0032880	regulation of protein localization	Biological Process	2	Q3UL78, P63143
4	GO:0021543	pallium development	Biological Process	2	Q3UL78, A0A1W2P882
4	GO:0070661	leukocyte proliferation	Biological Process	1	Q61160
4	GO:0070727	cellular macromolecule localization	Biological Process	13	Q3V2K7, P12815, Q7TN89, P28184, P14115, Q58E35, Q3UL78, Q3U292, P63143, Q6ZWY8, E9PW43, Q8R1L4, O88351
4	GO:0010523	negative regulation of calcium ion transport into cytosol	Biological Process	1	P12815
5	GO:0006887	exocytosis	Biological Process	3	Q91X23, Q3UL78, Q6ZWX2
5	GO:0016042	lipid catabolic process	Biological Process	2	P28184, P29416
5	GO:0022029	telencephalon cell migration	Biological Process	1	Q3UL78
5	GO:0090218	positive regulation of lipid kinase activity	Biological Process	1	Q3UL78
5	GO:0002693	positive regulation of cellular extravasation	Biological Process	1	Q61160
5	GO:0032273	positive regulation of protein polymerization	Biological Process	1	Q3UL78
5	GO:0010038	response to metal ion	Biological Process	3	P12815, P28184, G3X9W0
5	GO:0051489	regulation of filopodium assembly	Biological Process	2	Q3UL78, F7AA26
5	GO:0032496	response to lipopolysaccharide	Biological Process	1	O88351
5	GO:0001944	vasculature development	Biological Process	2	Q3UL78, P12815
5	GO:1901522	positive regulation of transcription from RNA polymerase II promoter involved in cellular response to chemical stimulus	Biological Process	1	P28184
5	GO:0007346	regulation of mitotic cell cycle	Biological Process	2	Q3UL78, P25785
5	GO:0016125	sterol metabolic process	Biological Process	1	P28184
5	GO:0032095	regulation of response to food	Biological Process	1	P28184
5	GO:1901616	organic hydroxy compound catabolic process	Biological Process	1	P28184
5	GO:0007249	I-kappaB kinase/NF-kappaB signaling	Biological Process	2	Q61160, O88351
5	GO:0030036	actin cytoskeleton organization	Biological Process	4	Q3UL78, Q6ZWX2, Q6ZWY8, O88351
5	GO:0060789	hair follicle placode formation	Biological Process	1	Q3UL78
5	GO:0071241	cellular response to inorganic substance	Biological Process	2	G3X9W0, P28184
5	GO:0007517	muscle organ development	Biological Process	1	P63143
5	GO:0042176	regulation of protein catabolic process	Biological Process	3	Q3UL78, P25785, P57080
5	GO:0001709	cell fate determination	Biological Process	1	Q3UL78
5	GO:0006487	protein N-linked glycosylation	Biological Process	2	Q3TQC7, P52875
5	GO:0032768	regulation of monooxygenase activity	Biological Process	1	A0A1W2P882
5	GO:0070997	neuron death	Biological Process	4	Q3UL78, Q61160, P28184, O88351
5	GO:0097696	STAT cascade	Biological Process	1	O88351
5	GO:0017038	protein import	Biological Process	3	Q3V2K7, P28184, E9PW43
5	GO:0048232	male gamete generation	Biological Process	3	Q6ZWY8, B9EJ30, A0A1W2P882
5	GO:0045216	cell-cell junction organization	Biological Process	3	Q3UL78, Q9JKF6, O88351
5	GO:0019693	ribose phosphate metabolic process	Biological Process	7	E9QN99, P46664, P25785, Q3TQC7, F7AA26, Q9CPX8, A0A1W2P882
5	GO:0030168	platelet activation	Biological Process	1	Q3UL78
5	GO:0051031	tRNA transport	Biological Process	1	Q3V2K7
5	GO:0006022	aminoglycan metabolic process	Biological Process	2	Q8C847, P29416
5	GO:0010212	response to ionizing radiation	Biological Process	1	P57080
5	GO:0051147	regulation of muscle cell differentiation	Biological Process	1	Q3UL78
5	GO:0043467	regulation of generation of precursor metabolites and energy	Biological Process	1	Q3TQC7
5	GO:0030832	regulation of actin filament length	Biological Process	2	Q3UL78, Q6ZWY8
5	GO:0099111	microtubule-based transport	Biological Process	1	Q3UL78
5	GO:0071426	ribonucleoprotein complex export from nucleus	Biological Process	1	Q3V2K7
5	GO:0090407	organophosphate biosynthetic process	Biological Process	3	P46664, P25785, F7AA26
5	GO:0002690	positive regulation of leukocyte chemotaxis	Biological Process	1	Q3UL78
5	GO:0007010	cytoskeleton organization	Biological Process	5	Q3UL78, Q922F4, Q6ZWX2, Q6ZWY8, O88351
5	GO:0030516	regulation of axon extension	Biological Process	1	P28184
5	GO:0010563	negative regulation of phosphorus metabolic process	Biological Process	2	F7AA26, O88351
5	GO:0043171	peptide catabolic process	Biological Process	2	Q99JW2, A0A0R4J050
5	GO:0006796	phosphate-containing compound metabolic process	Biological Process	17	Q7TN89, P28184, F7AA26, Q9CPX8, Q58E35, A0A1W2P882, Q3UL78, E9QN99, Q61160, P63143, Q3UGP2, B9EJ30, P46664, P25785, Q3TQC7, Q8C4X2, O88351
5	GO:0044271	cellular nitrogen compound biosynthetic process	Biological Process	20	E9QLZ1, Q6ZPT2, Q3V2K7, P28184, Q543E2, P14115, F7AA26, Q58E35, A0A1W2P882, E9QN99, Q3U292, Q61160, Q7TSZ3, G3X9W0, Q9CQK7, B9EJ30, P46664, P25785, O88351, Q99LI7
5	GO:0097305	response to alcohol	Biological Process	1	G3X9W0
5	GO:0001954	positive regulation of cell-matrix adhesion	Biological Process	1	Q3UL78
5	GO:0006958	complement activation, classical pathway	Biological Process	4	Q58E61, I6L958, Q6PJA7, Q58E56
5	GO:0035272	exocrine system development	Biological Process	1	Q3UL78
5	GO:1901566	organonitrogen compound biosynthetic process	Biological Process	13	Q6ZPT2, Q543E2, P14115, F7AA26, Q58E35, A0A1W2P882, Q7TSZ3, G3X9W0, Q9CQK7, P46664, P29416, P25785, Q8C4X2
5	GO:0071417	cellular response to organonitrogen compound	Biological Process	3	Q7TN89, G3X9W0, A0A1W2P882
5	GO:0007009	plasma membrane organization	Biological Process	2	Q3UL78, O88351
5	GO:0032479	regulation of type I interferon production	Biological Process	1	O88351
5	GO:0009100	glycoprotein metabolic process	Biological Process	4	P28184, P29416, Q3TQC7, P52875
5	GO:0034329	cell junction assembly	Biological Process	2	Q3UL78, O88351
5	GO:0002821	positive regulation of adaptive immune response	Biological Process	2	Q61160, Q9JKF6
5	GO:0072524	pyridine-containing compound metabolic process	Biological Process	2	P63143, Q3TQC7
5	GO:0072594	establishment of protein localization to organelle	Biological Process	6	Q3V2K7, Q3U292, P28184, P14115, E9PW43, Q58E35
5	GO:0051253	negative regulation of RNA metabolic process	Biological Process	2	Q3U292, P28184
5	GO:0034248	regulation of cellular amide metabolic process	Biological Process	3	Q6ZPT2, Q7TSZ3, G3X9W0
5	GO:0007589	body fluid secretion	Biological Process	1	A0A1W2P882
5	GO:0006518	peptide metabolic process	Biological Process	9	Q6ZPT2, Q99JW2, Q7TSZ3, G3X9W0, Q9CQK7, Q543E2, P14115, Q58E35, A0A0R4J050
5	GO:0032104	regulation of response to extracellular stimulus	Biological Process	1	P28184
5	GO:0046209	nitric oxide metabolic process	Biological Process	1	A0A1W2P882
5	GO:0030048	actin filament-based movement	Biological Process	1	P12815
5	GO:0008361	regulation of cell size	Biological Process	3	Q3UL78, P28184, A0A1W2P882
5	GO:0198738	cell-cell signaling by wnt	Biological Process	2	Q3UL78, Q8C4X2
5	GO:1901136	carbohydrate derivative catabolic process	Biological Process	2	Q8C847, P29416
5	GO:1902905	positive regulation of supramolecular fiber organization	Biological Process	1	Q3UL78
5	GO:0008544	epidermis development	Biological Process	2	Q3UL78, A0A1W2P882
5	GO:0031272	regulation of pseudopodium assembly	Biological Process	1	Q3UL78
5	GO:0097213	regulation of lysosomal membrane permeability	Biological Process	1	P28184
5	GO:0032769	negative regulation of monooxygenase activity	Biological Process	1	A0A1W2P882
5	GO:1902583	multi-organism intracellular transport	Biological Process	1	Q3V2K7
5	GO:0071621	granulocyte chemotaxis	Biological Process	1	Q3UL78
5	GO:0019438	aromatic compound biosynthetic process	Biological Process	16	E9QLZ1, Q3V2K7, P28184, P14115, F7AA26, Q58E35, A0A1W2P882, E9QN99, Q3U292, Q61160, G3X9W0, B9EJ30, P46664, P25785, O88351, Q99LI7
5	GO:0006888	ER to Golgi vesicle-mediated transport	Biological Process	1	Q8R1L4
5	GO:0051645	Golgi localization	Biological Process	1	Q3UL78
5	GO:1901361	organic cyclic compound catabolic process	Biological Process	4	Q3UGP2, P28184, P14115, Q58E35
5	GO:2000403	positive regulation of lymphocyte migration	Biological Process	1	Q61160
5	GO:0007033	vacuole organization	Biological Process	3	P28184, P29416, P52875
5	GO:0006112	energy reserve metabolic process	Biological Process	1	P28184
5	GO:0051835	positive regulation of synapse structural plasticity	Biological Process	1	Q3UL78
5	GO:0019439	aromatic compound catabolic process	Biological Process	3	Q3UGP2, P14115, Q58E35
5	GO:0030098	lymphocyte differentiation	Biological Process	1	Q61160
5	GO:0060684	epithelial-mesenchymal cell signaling	Biological Process	1	Q3UL78
5	GO:0031929	TOR signaling	Biological Process	2	P12815, B9EJ30
5	GO:0070848	response to growth factor	Biological Process	2	P12815, P28184
5	GO:0070265	necrotic cell death	Biological Process	2	Q61160, P28184
5	GO:1903522	regulation of blood circulation	Biological Process	2	P12815, A0A1W2P882
5	GO:0031344	regulation of cell projection organization	Biological Process	5	Q3UL78, P28184, B9EJ30, F7AA26, O88351
5	GO:0071336	regulation of hair follicle cell proliferation	Biological Process	1	Q3UL78
5	GO:0034599	cellular response to oxidative stress	Biological Process	2	G3X9W0, P28184
5	GO:0045299	otolith mineralization	Biological Process	1	A0A1W2P882
5	GO:0031214	biomineral tissue development	Biological Process	2	Q9JKF6, A0A1W2P882
5	GO:0050905	neuromuscular process	Biological Process	3	P63143, P29416, A0A1W2P882
5	GO:0051053	negative regulation of DNA metabolic process	Biological Process	1	Q3UGP2
5	GO:0050910	detection of mechanical stimulus involved in sensory perception of sound	Biological Process	1	A0A1W2P882
5	GO:0050881	musculoskeletal movement	Biological Process	1	O88351
5	GO:0007286	spermatid development	Biological Process	1	Q6ZWY8
5	GO:0002455	humoral immune response mediated by circulating immunoglobulin	Biological Process	4	Q58E61, I6L958, Q6PJA7, Q58E56
5	GO:0050773	regulation of dendrite development	Biological Process	2	Q3UL78, P28184
5	GO:0034645	cellular macromolecule biosynthetic process	Biological Process	20	E9QLZ1, Q6ZPT2, P28184, Q543E2, P14115, Q58E35, P52875, A0A1W2P882, Q3UL78, E9QN99, Q3U292, Q61160, Q3UGP2, Q7TSZ3, G3X9W0, Q9CQK7, B9EJ30, Q3TQC7, O88351, Q99LI7
5	GO:0019730	antimicrobial humoral response	Biological Process	1	Q58E61
5	GO:0002758	innate immune response-activating signal transduction	Biological Process	3	Q7TN89, Q61160, O88351
5	GO:0043267	negative regulation of potassium ion transport	Biological Process	1	P63143
5	GO:0006954	inflammatory response	Biological Process	3	Q91X23, Q3UL78, O88351
5	GO:0030335	positive regulation of cell migration	Biological Process	3	Q3UL78, P12815, Q61160
5	GO:0009116	nucleoside metabolic process	Biological Process	4	E9QN99, P46664, Q3TQC7, Q9CPX8
5	GO:0002768	immune response-regulating cell surface receptor signaling pathway	Biological Process	7	Q58E61, I6L958, Q6PJA7, Q3UL78, Q7TN89, O88351, Q58E56
5	GO:0044321	response to leptin	Biological Process	1	P28184
5	GO:0022617	extracellular matrix disassembly	Biological Process	1	P25785
5	GO:0051604	protein maturation	Biological Process	1	Q61160
5	GO:0046794	transport of virus	Biological Process	1	Q3V2K7
5	GO:0051926	negative regulation of calcium ion transport	Biological Process	1	P12815
5	GO:0045934	negative regulation of nucleobase-containing compound metabolic process	Biological Process	4	Q3U292, Q3UGP2, P28184, F7AA26
5	GO:0050769	positive regulation of neurogenesis	Biological Process	4	Q3UL78, B9EJ30, P25785, O88351
5	GO:0060537	muscle tissue development	Biological Process	2	Q3UL78, P63143
5	GO:0010558	negative regulation of macromolecule biosynthetic process	Biological Process	4	Q3U292, Q3UGP2, G3X9W0, P28184
5	GO:0060425	lung morphogenesis	Biological Process	1	Q3UL78
5	GO:0006801	superoxide metabolic process	Biological Process	1	P28184
5	GO:0031330	negative regulation of cellular catabolic process	Biological Process	3	P28184, P25785, A0A1W2P882
5	GO:0051249	regulation of lymphocyte activation	Biological Process	6	Q58E61, I6L958, Q6PJA7, Q3UL78, Q61160, Q58E56
5	GO:0043412	macromolecule modification	Biological Process	16	Q3V2K7, Q7TN89, P28184, Q58E35, P52875, A0A1W2P882, Q3UL78, Q3U292, Q61160, Q3UGP2, B9EJ30, P25785, Q3TQC7, Q8C4X2, P57080, O88351
5	GO:0048738	cardiac muscle tissue development	Biological Process	1	Q3UL78
5	GO:0022028	tangential migration from the subventricular zone to the olfactory bulb	Biological Process	1	Q3UL78
5	GO:0010594	regulation of endothelial cell migration	Biological Process	1	P12815
5	GO:0051928	positive regulation of calcium ion transport	Biological Process	1	A0A1W2P882
5	GO:0045765	regulation of angiogenesis	Biological Process	1	P12815
5	GO:1901987	regulation of cell cycle phase transition	Biological Process	1	A0A1W2P882
5	GO:1904406	negative regulation of nitric oxide metabolic process	Biological Process	1	A0A1W2P882
5	GO:0021761	limbic system development	Biological Process	1	A0A1W2P882
5	GO:1901160	primary amino compound metabolic process	Biological Process	1	A0A1W2P882
5	GO:0007628	adult walking behavior	Biological Process	1	P29416
5	GO:0046903	secretion	Biological Process	4	Q91X23, Q3UL78, Q6ZWX2, A0A1W2P882
5	GO:0030163	protein catabolic process	Biological Process	5	Q3UL78, Q61160, P25785, E9PW43, P57080
5	GO:0031047	gene silencing by RNA	Biological Process	1	Q3V2K7
5	GO:0031529	ruffle organization	Biological Process	1	Q3UL78
5	GO:1901701	cellular response to oxygen-containing compound	Biological Process	5	Q7TN89, G3X9W0, P28184, B9EJ30, A0A1W2P882
5	GO:0030397	membrane disassembly	Biological Process	1	Q3V2K7
5	GO:0051193	regulation of cofactor metabolic process	Biological Process	1	Q3TQC7
5	GO:0032386	regulation of intracellular transport	Biological Process	1	Q3UL78
5	GO:0032609	interferon-gamma production	Biological Process	1	Q61160
5	GO:0071824	protein-DNA complex subunit organization	Biological Process	1	Q3U292
5	GO:0090150	establishment of protein localization to membrane	Biological Process	2	P14115, Q58E35
5	GO:0007399	nervous system development	Biological Process	13	Q922F4, Q9JKF6, Q7TN89, P28184, F7AA26, A0A1W2P882, Q3UL78, P63143, G3X9W0, B9EJ30, P25785, P29416, O88351
5	GO:0002460	adaptive immune response based on somatic recombination of immune receptors built from immunoglobulin superfamily domains	Biological Process	6	Q58E61, I6L958, Q6PJA7, Q61160, Q9JKF6, Q58E56
5	GO:1903039	positive regulation of leukocyte cell-cell adhesion	Biological Process	2	Q3UL78, Q61160
5	GO:1902624	positive regulation of neutrophil migration	Biological Process	1	Q3UL78
5	GO:0048878	chemical homeostasis	Biological Process	4	P12815, P28184, P52875, A0A1W2P882
5	GO:1903827	regulation of cellular protein localization	Biological Process	2	Q3UL78, P63143
5	GO:0031098	stress-activated protein kinase signaling cascade	Biological Process	3	Q3UL78, Q61160, O88351
5	GO:0006972	hyperosmotic response	Biological Process	1	Q3UL78
5	GO:0048562	embryonic organ morphogenesis	Biological Process	2	Q3UL78, A0A1W2P882
5	GO:0031347	regulation of defense response	Biological Process	5	Q3UL78, Q61160, Q7TN89, Q9JKF6, O88351
5	GO:2000810	regulation of bicellular tight junction assembly	Biological Process	1	O88351
5	GO:0006508	proteolysis	Biological Process	9	Q99JW2, P12815, Q61160, P28184, Q9ESW8, P25785, E9PW43, P57080, A0A0R4J050
5	GO:0014070	response to organic cyclic compound	Biological Process	3	G3X9W0, P46664, A0A1W2P882
5	GO:0031333	negative regulation of protein complex assembly	Biological Process	2	Q3UL78, Q6ZWY8
5	GO:0038096	Fc-gamma receptor signaling pathway involved in phagocytosis	Biological Process	1	Q3UL78
5	GO:0032481	positive regulation of type I interferon production	Biological Process	1	O88351
5	GO:0010324	membrane invagination	Biological Process	5	Q58E61, I6L958, Q6PJA7, Q3UL78, Q58E56
5	GO:0036211	protein modification process	Biological Process	16	Q3V2K7, Q7TN89, P28184, Q58E35, P52875, A0A1W2P882, Q3UL78, Q3U292, Q61160, Q3UGP2, B9EJ30, P25785, Q3TQC7, Q8C4X2, P57080, O88351
5	GO:0090103	cochlea morphogenesis	Biological Process	1	Q3UL78
5	GO:0032870	cellular response to hormone stimulus	Biological Process	3	Q7TN89, P28184, A0A1W2P882
5	GO:0015846	polyamine transport	Biological Process	1	Q761V0
5	GO:0032606	type I interferon production	Biological Process	1	O88351
5	GO:0008643	carbohydrate transport	Biological Process	1	Q3V2K7
5	GO:0007416	synapse assembly	Biological Process	1	Q9JKF6
5	GO:1903242	regulation of cardiac muscle hypertrophy in response to stress	Biological Process	1	A0A1W2P882
5	GO:0030207	chondroitin sulfate catabolic process	Biological Process	1	P29416
5	GO:0033273	response to vitamin	Biological Process	1	A0A1W2P882
5	GO:1901654	response to ketone	Biological Process	2	G3X9W0, A0A1W2P882
5	GO:0051149	positive regulation of muscle cell differentiation	Biological Process	1	Q3UL78
5	GO:0097485	neuron projection guidance	Biological Process	4	Q922F4, Q3UL78, Q9JKF6, Q7TN89
5	GO:0042428	serotonin metabolic process	Biological Process	1	A0A1W2P882
5	GO:1904948	midbrain dopaminergic neuron differentiation	Biological Process	1	Q3UL78
5	GO:0071702	organic substance transport	Biological Process	12	Q761V0, Q3V2K7, P12815, Q5SSN7, P28184, Q543E2, P14115, Q58E35, Q3UL78, Q61160, E9PW43, Q8R1L4
5	GO:0051194	positive regulation of cofactor metabolic process	Biological Process	1	Q3TQC7
5	GO:0032271	regulation of protein polymerization	Biological Process	2	Q3UL78, Q6ZWY8
5	GO:0060502	epithelial cell proliferation involved in lung morphogenesis	Biological Process	1	Q3UL78
5	GO:0003161	cardiac conduction system development	Biological Process	1	Q3UL78
5	GO:1903426	regulation of reactive oxygen species biosynthetic process	Biological Process	1	A0A1W2P882
5	GO:0001501	skeletal system development	Biological Process	1	P29416
5	GO:0031268	pseudopodium organization	Biological Process	1	Q3UL78
5	GO:0007077	mitotic nuclear envelope disassembly	Biological Process	1	Q3V2K7
5	GO:0031669	cellular response to nutrient levels	Biological Process	1	A0A1W2P882
5	GO:0048168	regulation of neuronal synaptic plasticity	Biological Process	1	Q3UL78
5	GO:0001959	regulation of cytokine-mediated signaling pathway	Biological Process	2	Q61160, O88351
5	GO:0000278	mitotic cell cycle	Biological Process	4	Q3UL78, Q3V2K7, Q922F4, P25785
5	GO:0048469	cell maturation	Biological Process	1	Q3UL78
5	GO:0048872	homeostasis of number of cells	Biological Process	3	E9QLZ1, Q3UL78, Q61160
5	GO:0090075	relaxation of muscle	Biological Process	1	P12815
5	GO:1902107	positive regulation of leukocyte differentiation	Biological Process	1	Q61160
5	GO:0007431	salivary gland development	Biological Process	1	Q3UL78
5	GO:0030334	regulation of cell migration	Biological Process	5	Q3UL78, P12815, Q61160, Q6ZWX2, Q6ZWY8
5	GO:0043068	positive regulation of programmed cell death	Biological Process	6	Q3UL78, Q8R2Y8, P12815, Q61160, Q3UGP2, B9EJ30
5	GO:0030317	flagellated sperm motility	Biological Process	1	A0A1W2P882
5	GO:0051223	regulation of protein transport	Biological Process	1	Q3UL78
5	GO:0021702	cerebellar Purkinje cell differentiation	Biological Process	1	A0A1W2P882
5	GO:0016053	organic acid biosynthetic process	Biological Process	3	Q6ZPT2, Q7TSZ3, A0A1W2P882
5	GO:0098736	negative regulation of the force of heart contraction	Biological Process	1	A0A1W2P882
5	GO:0030705	cytoskeleton-dependent intracellular transport	Biological Process	1	Q3UL78
5	GO:0010940	positive regulation of necrotic cell death	Biological Process	2	Q61160, P28184
5	GO:1904353	regulation of telomere capping	Biological Process	1	G3X9W0
5	GO:1901215	negative regulation of neuron death	Biological Process	1	P28184
5	GO:0051960	regulation of nervous system development	Biological Process	6	Q3UL78, Q9JKF6, P28184, B9EJ30, P25785, O88351
5	GO:0045333	cellular respiration	Biological Process	1	Q9CPX8
5	GO:0072384	organelle transport along microtubule	Biological Process	1	Q3UL78
5	GO:0007160	cell-matrix adhesion	Biological Process	1	Q3UL78
5	GO:0050658	RNA transport	Biological Process	1	Q3V2K7
5	GO:0044242	cellular lipid catabolic process	Biological Process	2	P28184, P29416
5	GO:1901214	regulation of neuron death	Biological Process	3	Q3UL78, P28184, O88351
5	GO:0044724	single-organism carbohydrate catabolic process	Biological Process	2	Q8C847, Q3TQC7
5	GO:1901889	negative regulation of cell junction assembly	Biological Process	1	O88351
5	GO:0051492	regulation of stress fiber assembly	Biological Process	1	Q3UL78
5	GO:0051828	entry into other organism involved in symbiotic interaction	Biological Process	1	Q9JKF6
5	GO:0009059	macromolecule biosynthetic process	Biological Process	22	E9QLZ1, Q6ZPT2, Q3V2K7, P28184, Q543E2, P14115, Q58E35, P52875, A0A1W2P882, Q3UL78, E9QN99, Q3U292, Q61160, Q3UGP2, Q7TSZ3, G3X9W0, Q9CQK7, B9EJ30, P29416, Q3TQC7, O88351, Q99LI7
5	GO:0060284	regulation of cell development	Biological Process	5	Q3UL78, P28184, B9EJ30, P25785, O88351
5	GO:0042472	inner ear morphogenesis	Biological Process	2	Q3UL78, A0A1W2P882
5	GO:0045428	regulation of nitric oxide biosynthetic process	Biological Process	1	A0A1W2P882
5	GO:0000077	DNA damage checkpoint	Biological Process	1	P57080
5	GO:0050821	protein stabilization	Biological Process	2	Q3U292, P28184
5	GO:0021889	olfactory bulb interneuron differentiation	Biological Process	1	Q3UL78
5	GO:0043086	negative regulation of catalytic activity	Biological Process	5	P28184, P25785, F7AA26, O88351, A0A1W2P882
5	GO:1903557	positive regulation of tumor necrosis factor superfamily cytokine production	Biological Process	1	Q61160
5	GO:1902904	negative regulation of supramolecular fiber organization	Biological Process	1	Q6ZWY8
5	GO:0007596	blood coagulation	Biological Process	1	Q3UL78
5	GO:0034605	cellular response to heat	Biological Process	2	Q3V2K7, P12815
5	GO:0031328	positive regulation of cellular biosynthetic process	Biological Process	7	Q3UL78, E9QN99, Q61160, P28184, G3X9W0, P25785, O88351
5	GO:0007088	regulation of mitotic nuclear division	Biological Process	1	Q3UL78
5	GO:0051276	chromosome organization	Biological Process	4	Q3U292, Q3UGP2, G3X9W0, P28184
5	GO:0009743	response to carbohydrate	Biological Process	1	Q3UL78
5	GO:0021533	cell differentiation in hindbrain	Biological Process	1	A0A1W2P882
5	GO:1902533	positive regulation of intracellular signal transduction	Biological Process	8	Q3UL78, Q61160, Q7TN89, Q3UGP2, P28184, B9EJ30, P25785, O88351
5	GO:0022898	regulation of transmembrane transporter activity	Biological Process	3	P12815, Q61160, P63143
5	GO:0097581	lamellipodium organization	Biological Process	1	Q3UL78
5	GO:2000171	negative regulation of dendrite development	Biological Process	1	P28184
5	GO:0014887	cardiac muscle adaptation	Biological Process	1	A0A1W2P882
5	GO:0031329	regulation of cellular catabolic process	Biological Process	4	P28184, P25785, Q3TQC7, A0A1W2P882
5	GO:2001020	regulation of response to DNA damage stimulus	Biological Process	1	Q3UGP2
5	GO:0045472	response to ether	Biological Process	1	G3X9W0
5	GO:0051054	positive regulation of DNA metabolic process	Biological Process	2	Q3UL78, G3X9W0
5	GO:0006665	sphingolipid metabolic process	Biological Process	3	Q8C847, P29416, Q8C4X2
5	GO:0031326	regulation of cellular biosynthetic process	Biological Process	15	E9QLZ1, Q6ZPT2, P28184, F7AA26, A0A1W2P882, Q3UL78, E9QN99, Q3U292, Q61160, Q3UGP2, Q7TSZ3, G3X9W0, B9EJ30, P25785, O88351
5	GO:0098657	import into cell	Biological Process	1	A0A1W2P882
5	GO:0050427	3'-phosphoadenosine 5'-phosphosulfate metabolic process	Biological Process	1	E9QN99
5	GO:0016054	organic acid catabolic process	Biological Process	1	A0A1W2P882
5	GO:1903427	negative regulation of reactive oxygen species biosynthetic process	Biological Process	1	A0A1W2P882
5	GO:1903393	positive regulation of adherens junction organization	Biological Process	1	Q3UL78
5	GO:0016192	vesicle-mediated transport	Biological Process	10	Q58E61, I6L958, Q6PJA7, Q91X23, Q3UL78, Q6ZWX2, Q5SSN7, Q8R1L4, Q8C4X2, Q58E56
5	GO:0070166	enamel mineralization	Biological Process	1	Q9JKF6
5	GO:0006066	alcohol metabolic process	Biological Process	1	P28184
5	GO:0007595	lactation	Biological Process	1	A0A1W2P882
5	GO:0050679	positive regulation of epithelial cell proliferation	Biological Process	2	Q3UL78, P12815
5	GO:1902532	negative regulation of intracellular signal transduction	Biological Process	4	P12815, Q61160, P25785, A0A1W2P882
5	GO:0009112	nucleobase metabolic process	Biological Process	1	P46664
5	GO:0007015	actin filament organization	Biological Process	3	Q3UL78, Q6ZWX2, Q6ZWY8
5	GO:0002551	mast cell chemotaxis	Biological Process	1	Q3UL78
5	GO:0022904	respiratory electron transport chain	Biological Process	1	Q9CPX8
5	GO:0005996	monosaccharide metabolic process	Biological Process	1	Q8C847
5	GO:1900026	positive regulation of substrate adhesion-dependent cell spreading	Biological Process	1	Q3UL78
5	GO:0061245	establishment or maintenance of bipolar cell polarity	Biological Process	1	Q3UL78
5	GO:0040023	establishment of nucleus localization	Biological Process	1	Q3UL78
5	GO:0097031	mitochondrial respiratory chain complex I biogenesis	Biological Process	2	A0A0R4J174, Q9D1R1
5	GO:0006461	protein complex assembly	Biological Process	5	Q3UL78, Q61160, Q6ZWY8, A0A0R4J174, Q9D1R1
5	GO:0032990	cell part morphogenesis	Biological Process	5	Q3UL78, Q922F4, Q9JKF6, Q7TN89, P28184
5	GO:0032943	mononuclear cell proliferation	Biological Process	1	Q61160
5	GO:0032465	regulation of cytokinesis	Biological Process	1	Q3UL78
5	GO:0071456	cellular response to hypoxia	Biological Process	1	P28184
5	GO:0043488	regulation of mRNA stability	Biological Process	1	G3X9W0
5	GO:0010628	positive regulation of gene expression	Biological Process	6	Q3UL78, E9QN99, Q61160, G3X9W0, P28184, O88351
5	GO:0071260	cellular response to mechanical stimulus	Biological Process	2	Q3UL78, Q61160
5	GO:0034762	regulation of transmembrane transport	Biological Process	4	P12815, P63143, Q61160, A0A1W2P882
5	GO:0045637	regulation of myeloid cell differentiation	Biological Process	1	Q61160
5	GO:0014898	cardiac muscle hypertrophy in response to stress	Biological Process	1	A0A1W2P882
5	GO:0045763	negative regulation of cellular amino acid metabolic process	Biological Process	1	A0A1W2P882
5	GO:1903727	positive regulation of phospholipid metabolic process	Biological Process	1	Q3UL78
5	GO:0009416	response to light stimulus	Biological Process	1	P57080
5	GO:2000378	negative regulation of reactive oxygen species metabolic process	Biological Process	2	P28184, A0A1W2P882
5	GO:0010612	regulation of cardiac muscle adaptation	Biological Process	1	A0A1W2P882
5	GO:0043470	regulation of carbohydrate catabolic process	Biological Process	1	Q3TQC7
5	GO:0034654	nucleobase-containing compound biosynthetic process	Biological Process	16	E9QLZ1, Q3V2K7, P28184, P14115, F7AA26, Q58E35, A0A1W2P882, E9QN99, Q3U292, Q61160, G3X9W0, B9EJ30, P46664, P25785, O88351, Q99LI7
5	GO:0031670	cellular response to nutrient	Biological Process	1	A0A1W2P882
5	GO:1904355	positive regulation of telomere capping	Biological Process	1	G3X9W0
5	GO:0060249	anatomical structure homeostasis	Biological Process	3	Q58E61, Q3UL78, G3X9W0
5	GO:0043393	regulation of protein binding	Biological Process	1	Q3UL78
5	GO:0050678	regulation of epithelial cell proliferation	Biological Process	2	Q3UL78, P12815
5	GO:0036293	response to decreased oxygen levels	Biological Process	1	P28184
5	GO:0072521	purine-containing compound metabolic process	Biological Process	7	E9QN99, P46664, P25785, Q3TQC7, F7AA26, Q9CPX8, A0A1W2P882
5	GO:0097205	renal filtration	Biological Process	1	Q58E61
5	GO:0008366	axon ensheathment	Biological Process	1	P29416
5	GO:2000377	regulation of reactive oxygen species metabolic process	Biological Process	4	Q3UL78, Q61160, P28184, A0A1W2P882
5	GO:0042633	hair cycle	Biological Process	1	Q3UL78
5	GO:0002688	regulation of leukocyte chemotaxis	Biological Process	1	Q3UL78
5	GO:0071478	cellular response to radiation	Biological Process	1	P57080
5	GO:0045766	positive regulation of angiogenesis	Biological Process	1	P12815
5	GO:0097530	granulocyte migration	Biological Process	1	Q3UL78
5	GO:0010557	positive regulation of macromolecule biosynthetic process	Biological Process	6	Q3UL78, E9QN99, Q61160, G3X9W0, P28184, O88351
5	GO:0009790	embryo development	Biological Process	2	Q3UL78, A0A1W2P882
5	GO:0043603	cellular amide metabolic process	Biological Process	10	Q6ZPT2, Q99JW2, Q7TSZ3, G3X9W0, Q9CQK7, Q543E2, P14115, P29416, Q58E35, A0A0R4J050
5	GO:0000904	cell morphogenesis involved in differentiation	Biological Process	7	Q3UL78, Q922F4, Q9JKF6, Q7TN89, P28184, P29416, A0A1W2P882
5	GO:0001736	establishment of planar polarity	Biological Process	1	Q3UL78
5	GO:0072659	protein localization to plasma membrane	Biological Process	2	Q3UL78, O88351
5	GO:0071453	cellular response to oxygen levels	Biological Process	1	P28184
5	GO:0000050	urea cycle	Biological Process	1	Q543E2
5	GO:0030948	negative regulation of vascular endothelial growth factor receptor signaling pathway	Biological Process	1	P12815
5	GO:0044283	small molecule biosynthetic process	Biological Process	3	Q6ZPT2, Q7TSZ3, A0A1W2P882
5	GO:0060999	positive regulation of dendritic spine development	Biological Process	1	Q3UL78
5	GO:0021707	cerebellar granule cell differentiation	Biological Process	1	A0A1W2P882
5	GO:0030198	extracellular matrix organization	Biological Process	1	P25785
5	GO:0048813	dendrite morphogenesis	Biological Process	2	Q3UL78, P28184
5	GO:0048538	thymus development	Biological Process	1	Q61160
5	GO:0070665	positive regulation of leukocyte proliferation	Biological Process	1	Q61160
5	GO:1901184	regulation of ERBB signaling pathway	Biological Process	1	Q3UL78
5	GO:0044282	small molecule catabolic process	Biological Process	3	Q8C847, P28184, A0A1W2P882
5	GO:0019216	regulation of lipid metabolic process	Biological Process	1	Q3UL78
5	GO:0030970	retrograde protein transport, ER to cytosol	Biological Process	1	E9PW43
5	GO:0051208	sequestering of calcium ion	Biological Process	1	P12815
5	GO:0051338	regulation of transferase activity	Biological Process	5	Q3UL78, P28184, B9EJ30, Q58E35, A0A1W2P882
5	GO:0051336	regulation of hydrolase activity	Biological Process	5	P12815, Q61160, P28184, P25785, O88351
5	GO:0060122	inner ear receptor stereocilium organization	Biological Process	1	A0A1W2P882
5	GO:0030097	hemopoiesis	Biological Process	3	Q3UL78, Q61160, P63143
5	GO:0021782	glial cell development	Biological Process	1	P28184
5	GO:0046700	heterocycle catabolic process	Biological Process	3	Q3UGP2, P14115, Q58E35
5	GO:0032715	negative regulation of interleukin-6 production	Biological Process	1	Q91X23
5	GO:0051046	regulation of secretion	Biological Process	1	Q3UL78
5	GO:0010614	negative regulation of cardiac muscle hypertrophy	Biological Process	1	A0A1W2P882
5	GO:0055082	cellular chemical homeostasis	Biological Process	4	P12815, P28184, P52875, A0A1W2P882
5	GO:0007600	sensory perception	Biological Process	2	P29416, A0A1W2P882
5	GO:0032637	interleukin-8 production	Biological Process	1	Q61160
5	GO:0070201	regulation of establishment of protein localization	Biological Process	1	Q3UL78
5	GO:0045822	negative regulation of heart contraction	Biological Process	1	P12815
5	GO:0050779	RNA destabilization	Biological Process	1	G3X9W0
5	GO:0061387	regulation of extent of cell growth	Biological Process	1	P28184
5	GO:0051169	nuclear transport	Biological Process	3	Q3V2K7, P28184, E9PW43
5	GO:0044273	sulfur compound catabolic process	Biological Process	2	Q8C847, P29416
5	GO:0019058	viral life cycle	Biological Process	5	Q3V2K7, Q3UL78, Q9JKF6, P14115, Q58E35
5	GO:1901605	alpha-amino acid metabolic process	Biological Process	8	Q6ZPT2, Q61160, Q7TSZ3, B9EJ30, P46664, Q8C4X2, O88351, A0A1W2P882
5	GO:0032667	regulation of interleukin-23 production	Biological Process	1	Q3UL78
5	GO:0035872	nucleotide-binding domain, leucine rich repeat containing receptor signaling pathway	Biological Process	1	O88351
5	GO:0010459	negative regulation of heart rate	Biological Process	1	P12815
5	GO:0010771	negative regulation of cell morphogenesis involved in differentiation	Biological Process	1	P28184
5	GO:0009063	cellular amino acid catabolic process	Biological Process	1	A0A1W2P882
5	GO:0038061	NIK/NF-kappaB signaling	Biological Process	1	O88351
5	GO:0086064	cell communication by electrical coupling involved in cardiac conduction	Biological Process	1	P12815
5	GO:0070542	response to fatty acid	Biological Process	1	O88351
5	GO:0031497	chromatin assembly	Biological Process	1	Q3U292
5	GO:0051707	response to other organism	Biological Process	7	Q58E61, I6L958, Q6PJA7, Q3UL78, Q61160, O88351, Q58E56
5	GO:0002705	positive regulation of leukocyte mediated immunity	Biological Process	2	Q61160, Q9JKF6
5	GO:0006986	response to unfolded protein	Biological Process	2	E9PW43, Q8R1L4
5	GO:0072358	cardiovascular system development	Biological Process	2	Q3UL78, P12815
5	GO:1901659	glycosyl compound biosynthetic process	Biological Process	1	P46664
5	GO:0046849	bone remodeling	Biological Process	1	Q3UL78
5	GO:0001935	endothelial cell proliferation	Biological Process	1	P12815
5	GO:0071705	nitrogen compound transport	Biological Process	4	Q761V0, Q3V2K7, Q61160, Q543E2
5	GO:0002429	immune response-activating cell surface receptor signaling pathway	Biological Process	7	Q58E61, I6L958, Q6PJA7, Q3UL78, Q7TN89, O88351, Q58E56
5	GO:0030949	positive regulation of vascular endothelial growth factor receptor signaling pathway	Biological Process	1	P28184
5	GO:0098542	defense response to other organism	Biological Process	6	Q58E61, I6L958, Q6PJA7, Q3UL78, Q61160, Q58E56
5	GO:0022405	hair cycle process	Biological Process	1	Q3UL78
5	GO:0032956	regulation of actin cytoskeleton organization	Biological Process	2	Q3UL78, Q6ZWY8
5	GO:0006757	ATP generation from ADP	Biological Process	1	Q3TQC7
5	GO:0050890	cognition	Biological Process	1	P63143
5	GO:0010638	positive regulation of organelle organization	Biological Process	3	Q3UL78, Q3U292, G3X9W0
5	GO:1901844	regulation of cell communication by electrical coupling involved in cardiac conduction	Biological Process	1	P12815
5	GO:0051248	negative regulation of protein metabolic process	Biological Process	6	G3X9W0, P28184, P25785, O88351, P57080, A0A1W2P882
5	GO:1901565	organonitrogen compound catabolic process	Biological Process	5	Q99JW2, Q8C847, P29416, A0A0R4J050, A0A1W2P882
5	GO:0006753	nucleoside phosphate metabolic process	Biological Process	8	E9QN99, P63143, P46664, P25785, Q3TQC7, F7AA26, Q9CPX8, A0A1W2P882
5	GO:0032269	negative regulation of cellular protein metabolic process	Biological Process	5	G3X9W0, P28184, P25785, O88351, A0A1W2P882
5	GO:0090304	nucleic acid metabolic process	Biological Process	19	E9QLZ1, Q6ZPT2, Q3V2K7, P28184, P14115, Q58E35, A0A1W2P882, Q3UL78, E9QN99, Q3U292, Q61160, Q3UGP2, G3X9W0, Q7TSZ3, B9EJ30, P57080, O88351, Q8QZZ7, Q99LI7
5	GO:0042340	keratan sulfate catabolic process	Biological Process	2	Q8C847, P29416
5	GO:0061337	cardiac conduction	Biological Process	2	P12815, A0A1W2P882
5	GO:0060428	lung epithelium development	Biological Process	1	Q3UL78
5	GO:0006997	nucleus organization	Biological Process	1	Q3V2K7
5	GO:0021885	forebrain cell migration	Biological Process	1	Q3UL78
5	GO:1905710	positive regulation of membrane permeability	Biological Process	1	P28184
5	GO:0019219	regulation of nucleobase-containing compound metabolic process	Biological Process	14	E9QLZ1, P28184, F7AA26, A0A1W2P882, Q3UL78, E9QN99, Q3U292, Q61160, Q3UGP2, G3X9W0, B9EJ30, P25785, Q3TQC7, O88351
5	GO:0051252	regulation of RNA metabolic process	Biological Process	9	E9QLZ1, E9QN99, Q3U292, Q61160, P28184, G3X9W0, B9EJ30, O88351, A0A1W2P882
5	GO:0050807	regulation of synapse organization	Biological Process	2	Q3UL78, Q9JKF6
5	GO:0034728	nucleosome organization	Biological Process	1	Q3U292
5	GO:0002040	sprouting angiogenesis	Biological Process	1	Q3UL78
5	GO:0002064	epithelial cell development	Biological Process	4	Q3UL78, B9EJ30, O88351, A0A1W2P882
5	GO:0010468	regulation of gene expression	Biological Process	14	E9QLZ1, Q6ZPT2, Q3V2K7, P28184, A0A1W2P882, Q3UL78, Q8R2Y8, E9QN99, Q3U292, Q61160, Q7TSZ3, G3X9W0, B9EJ30, O88351
5	GO:0090132	epithelium migration	Biological Process	1	P12815
5	GO:1901342	regulation of vasculature development	Biological Process	1	P12815
5	GO:0043085	positive regulation of catalytic activity	Biological Process	8	Q3UL78, P12815, Q61160, P28184, B9EJ30, P25785, Q58E35, A0A1W2P882
5	GO:0046467	membrane lipid biosynthetic process	Biological Process	1	Q8C4X2
5	GO:0001961	positive regulation of cytokine-mediated signaling pathway	Biological Process	1	Q61160
5	GO:0032649	regulation of interferon-gamma production	Biological Process	1	Q61160
5	GO:0010565	regulation of cellular ketone metabolic process	Biological Process	1	A0A1W2P882
5	GO:0034250	positive regulation of cellular amide metabolic process	Biological Process	1	G3X9W0
5	GO:1901699	cellular response to nitrogen compound	Biological Process	4	Q7TN89, G3X9W0, P28184, A0A1W2P882
5	GO:0006839	mitochondrial transport	Biological Process	1	Q543E2
5	GO:0016569	covalent chromatin modification	Biological Process	2	Q3U292, P28184
5	GO:1901362	organic cyclic compound biosynthetic process	Biological Process	16	E9QLZ1, Q3V2K7, P28184, P14115, F7AA26, Q58E35, A0A1W2P882, E9QN99, Q3U292, Q61160, G3X9W0, B9EJ30, P46664, P25785, O88351, Q99LI7
5	GO:0033993	response to lipid	Biological Process	4	G3X9W0, B9EJ30, O88351, A0A1W2P882
5	GO:1901016	regulation of potassium ion transmembrane transporter activity	Biological Process	1	P63143
5	GO:0010827	regulation of glucose transport	Biological Process	1	Q3V2K7
5	GO:0055085	transmembrane transport	Biological Process	7	P12815, P63143, Q61160, Q543E2, E9PW43, Q9CPX8, A0A1W2P882
5	GO:0051017	actin filament bundle assembly	Biological Process	1	Q3UL78
5	GO:0051052	regulation of DNA metabolic process	Biological Process	3	Q3UL78, Q3UGP2, G3X9W0
5	GO:0018958	phenol-containing compound metabolic process	Biological Process	1	A0A1W2P882
5	GO:0051174	regulation of phosphorus metabolic process	Biological Process	11	Q3UL78, Q61160, Q3UGP2, P28184, B9EJ30, P25785, Q3TQC7, F7AA26, Q58E35, O88351, A0A1W2P882
5	GO:0032413	negative regulation of ion transmembrane transporter activity	Biological Process	2	P12815, P63143
5	GO:0045165	cell fate commitment	Biological Process	1	Q3UL78
5	GO:0000305	response to oxygen radical	Biological Process	1	P28184
5	GO:0003015	heart process	Biological Process	3	Q3UL78, P12815, A0A1W2P882
5	GO:0009081	branched-chain amino acid metabolic process	Biological Process	2	Q6ZPT2, Q7TSZ3
5	GO:0007338	single fertilization	Biological Process	1	P29416
5	GO:0010639	negative regulation of organelle organization	Biological Process	1	Q6ZWY8
5	GO:0036276	response to antidepressant	Biological Process	1	G3X9W0
5	GO:2000401	regulation of lymphocyte migration	Biological Process	1	Q61160
5	GO:0002237	response to molecule of bacterial origin	Biological Process	1	O88351
5	GO:0048535	lymph node development	Biological Process	1	Q61160
5	GO:0008202	steroid metabolic process	Biological Process	1	P28184
5	GO:0043697	cell dedifferentiation	Biological Process	1	G3X9W0
5	GO:0034249	negative regulation of cellular amide metabolic process	Biological Process	1	G3X9W0
5	GO:0051683	establishment of Golgi localization	Biological Process	1	Q3UL78
5	GO:0030879	mammary gland development	Biological Process	1	A0A1W2P882
5	GO:0002819	regulation of adaptive immune response	Biological Process	2	Q61160, Q9JKF6
5	GO:0051647	nucleus localization	Biological Process	1	Q3UL78
5	GO:0030154	cell differentiation	Biological Process	15	Q922F4, Q6ZWX2, Q9JKF6, Q7TN89, P28184, A0A1W2P882, Q3UL78, P63143, Q61160, G3X9W0, B9EJ30, Q6ZWY8, P25785, P29416, O88351
5	GO:0009308	amine metabolic process	Biological Process	1	A0A1W2P882
5	GO:0042177	negative regulation of protein catabolic process	Biological Process	2	P25785, P57080
5	GO:0051339	regulation of lyase activity	Biological Process	2	P25785, F7AA26
5	GO:0010556	regulation of macromolecule biosynthetic process	Biological Process	13	E9QLZ1, Q6ZPT2, P28184, A0A1W2P882, Q3UL78, E9QN99, Q3U292, Q61160, Q3UGP2, Q7TSZ3, G3X9W0, B9EJ30, O88351
5	GO:0071310	cellular response to organic substance	Biological Process	10	P12815, Q61160, Q7TN89, G3X9W0, P28184, B9EJ30, E9PW43, Q8R1L4, O88351, A0A1W2P882
5	GO:0043583	ear development	Biological Process	2	Q3UL78, A0A1W2P882
5	GO:0002093	auditory receptor cell morphogenesis	Biological Process	2	Q3UL78, A0A1W2P882
5	GO:0071875	adrenergic receptor signaling pathway	Biological Process	1	A0A1W2P882
5	GO:2000272	negative regulation of receptor activity	Biological Process	1	P12815
5	GO:0044267	cellular protein metabolic process	Biological Process	24	Q6ZPT2, Q3V2K7, P12815, P28184, P14115, Q58E35, P52875, Q3UL78, Q61160, Q3UGP2, B9EJ30, P25785, E9PW43, Q8C4X2, O88351, Q7TN89, Q543E2, A0A1W2P882, Q3U292, G3X9W0, Q9CQK7, Q7TSZ3, Q3TQC7, P57080
5	GO:0007030	Golgi organization	Biological Process	1	Q3UL78
5	GO:0048285	organelle fission	Biological Process	2	Q3UL78, Q922F4
5	GO:0006974	cellular response to DNA damage stimulus	Biological Process	2	Q3UGP2, P57080
5	GO:0061008	hepaticobiliary system development	Biological Process	1	G3X9W0
5	GO:0051280	negative regulation of release of sequestered calcium ion into cytosol	Biological Process	1	P12815
5	GO:0032239	regulation of nucleobase-containing compound transport	Biological Process	1	Q61160
5	GO:0001952	regulation of cell-matrix adhesion	Biological Process	1	Q3UL78
5	GO:0044265	cellular macromolecule catabolic process	Biological Process	6	Q61160, Q3UGP2, P14115, E9PW43, P57080, Q58E35
5	GO:0032729	positive regulation of interferon-gamma production	Biological Process	1	Q61160
5	GO:0042692	muscle cell differentiation	Biological Process	2	Q3UL78, P63143
5	GO:0006809	nitric oxide biosynthetic process	Biological Process	1	A0A1W2P882
5	GO:0032526	response to retinoic acid	Biological Process	1	B9EJ30
5	GO:1901264	carbohydrate derivative transport	Biological Process	1	Q61160
5	GO:1903018	regulation of glycoprotein metabolic process	Biological Process	1	P28184
5	GO:0002009	morphogenesis of an epithelium	Biological Process	1	Q3UL78
5	GO:0043491	protein kinase B signaling	Biological Process	2	P12815, P28184
5	GO:0010595	positive regulation of endothelial cell migration	Biological Process	1	P12815
5	GO:0048545	response to steroid hormone	Biological Process	1	A0A1W2P882
5	GO:0019062	virion attachment to host cell	Biological Process	1	Q9JKF6
5	GO:0010720	positive regulation of cell development	Biological Process	4	Q3UL78, B9EJ30, P25785, O88351
5	GO:0006479	protein methylation	Biological Process	1	Q3U292
5	GO:0018130	heterocycle biosynthetic process	Biological Process	16	E9QLZ1, Q3V2K7, P28184, P14115, F7AA26, Q58E35, A0A1W2P882, E9QN99, Q3U292, Q61160, G3X9W0, B9EJ30, P46664, P25785, O88351, Q99LI7
5	GO:0071867	response to monoamine	Biological Process	1	A0A1W2P882
5	GO:0031327	negative regulation of cellular biosynthetic process	Biological Process	6	Q3U292, Q3UGP2, G3X9W0, P28184, F7AA26, A0A1W2P882
5	GO:0031331	positive regulation of cellular catabolic process	Biological Process	1	Q3TQC7
5	GO:1901185	negative regulation of ERBB signaling pathway	Biological Process	1	Q3UL78
5	GO:0098742	cell-cell adhesion via plasma-membrane adhesion molecules	Biological Process	1	Q9JKF6
5	GO:0006521	regulation of cellular amino acid metabolic process	Biological Process	1	A0A1W2P882
5	GO:0051279	regulation of release of sequestered calcium ion into cytosol	Biological Process	1	P12815
5	GO:0002753	cytoplasmic pattern recognition receptor signaling pathway	Biological Process	1	O88351
5	GO:0032707	negative regulation of interleukin-23 production	Biological Process	1	Q3UL78
5	GO:0001889	liver development	Biological Process	1	G3X9W0
5	GO:0065003	macromolecular complex assembly	Biological Process	6	Q3UL78, Q3U292, Q61160, Q6ZWY8, A0A0R4J174, Q9D1R1
5	GO:0019430	removal of superoxide radicals	Biological Process	1	P28184
5	GO:0034655	nucleobase-containing compound catabolic process	Biological Process	3	Q3UGP2, P14115, Q58E35
5	GO:0051496	positive regulation of stress fiber assembly	Biological Process	1	Q3UL78
5	GO:0000165	MAPK cascade	Biological Process	7	Q3UL78, Q61160, Q7TN89, P28184, B9EJ30, P25785, O88351
5	GO:0033239	negative regulation of cellular amine metabolic process	Biological Process	1	A0A1W2P882
5	GO:0099536	synaptic signaling	Biological Process	3	Q761V0, Q3UL78, A0A1W2P882
5	GO:0008610	lipid biosynthetic process	Biological Process	1	Q8C4X2
5	GO:0097531	mast cell migration	Biological Process	1	Q3UL78
5	GO:0007005	mitochondrion organization	Biological Process	2	A0A0R4J174, Q9D1R1
5	GO:0097191	extrinsic apoptotic signaling pathway	Biological Process	1	Q61160
5	GO:0031175	neuron projection development	Biological Process	7	Q3UL78, Q922F4, Q9JKF6, Q7TN89, P28184, B9EJ30, O88351
5	GO:0010721	negative regulation of cell development	Biological Process	1	P28184
5	GO:0006936	muscle contraction	Biological Process	2	P12815, O88351
5	GO:1901652	response to peptide	Biological Process	1	Q7TN89
5	GO:0043069	negative regulation of programmed cell death	Biological Process	6	E9QLZ1, Q8R2Y8, Q61160, P28184, B9EJ30, O88351
5	GO:0034766	negative regulation of ion transmembrane transport	Biological Process	2	P12815, P63143
5	GO:1905330	regulation of morphogenesis of an epithelium	Biological Process	1	Q3UL78
5	GO:0031667	response to nutrient levels	Biological Process	3	P28184, P46664, A0A1W2P882
5	GO:0070663	regulation of leukocyte proliferation	Biological Process	1	Q61160
5	GO:0033043	regulation of organelle organization	Biological Process	4	Q3UL78, Q3U292, G3X9W0, Q6ZWY8
5	GO:1902582	single-organism intracellular transport	Biological Process	4	Q3V2K7, Q3UL78, P28184, E9PW43
5	GO:0006259	DNA metabolic process	Biological Process	4	Q3UL78, Q3UGP2, G3X9W0, P57080
5	GO:0010649	regulation of cell communication by electrical coupling	Biological Process	1	P12815
5	GO:0060402	calcium ion transport into cytosol	Biological Process	2	P12815, A0A1W2P882
5	GO:0030100	regulation of endocytosis	Biological Process	1	Q3UL78
5	GO:0051246	regulation of protein metabolic process	Biological Process	15	Q6ZPT2, P12815, P28184, Q58E35, A0A1W2P882, Q3UL78, Q3U292, Q61160, Q3UGP2, Q7TSZ3, G3X9W0, B9EJ30, P25785, P57080, O88351
5	GO:1903513	endoplasmic reticulum to cytosol transport	Biological Process	1	E9PW43
5	GO:0030947	regulation of vascular endothelial growth factor receptor signaling pathway	Biological Process	2	P12815, P28184
5	GO:0006886	intracellular protein transport	Biological Process	8	Q3UL78, Q3V2K7, P12815, P28184, P14115, E9PW43, Q8R1L4, Q58E35
5	GO:0019083	viral transcription	Biological Process	3	Q3V2K7, P14115, Q58E35
5	GO:0034340	response to type I interferon	Biological Process	1	Q61160
5	GO:0042113	B cell activation	Biological Process	4	Q58E61, I6L958, Q6PJA7, Q58E56
5	GO:0006644	phospholipid metabolic process	Biological Process	1	Q3UL78
5	GO:0097192	extrinsic apoptotic signaling pathway in absence of ligand	Biological Process	1	Q61160
5	GO:0044270	cellular nitrogen compound catabolic process	Biological Process	3	Q3UGP2, P14115, Q58E35
5	GO:0070995	NADPH oxidation	Biological Process	1	P63143
5	GO:0043067	regulation of programmed cell death	Biological Process	9	E9QLZ1, Q8R2Y8, Q3UL78, P12815, Q61160, Q3UGP2, P28184, B9EJ30, O88351
5	GO:1904585	response to putrescine	Biological Process	1	G3X9W0
5	GO:0033238	regulation of cellular amine metabolic process	Biological Process	1	A0A1W2P882
5	GO:0007212	dopamine receptor signaling pathway	Biological Process	1	F7AA26
5	GO:0021762	substantia nigra development	Biological Process	1	Q3UL78
5	GO:0010591	regulation of lamellipodium assembly	Biological Process	1	Q3UL78
5	GO:0043200	response to amino acid	Biological Process	1	G3X9W0
5	GO:0046486	glycerolipid metabolic process	Biological Process	1	Q8C847
5	GO:0007599	hemostasis	Biological Process	1	Q3UL78
5	GO:0035561	regulation of chromatin binding	Biological Process	1	Q3UGP2
5	GO:0006732	coenzyme metabolic process	Biological Process	2	P63143, Q3TQC7
5	GO:0072683	T cell extravasation	Biological Process	1	Q61160
5	GO:1903037	regulation of leukocyte cell-cell adhesion	Biological Process	2	Q3UL78, Q61160
5	GO:0071466	cellular response to xenobiotic stimulus	Biological Process	2	Q99JW2, A0A0R4J050
5	GO:0060485	mesenchyme development	Biological Process	1	G3X9W0
5	GO:0006109	regulation of carbohydrate metabolic process	Biological Process	1	Q3TQC7
5	GO:0007067	mitotic nuclear division	Biological Process	2	Q3UL78, Q922F4
5	GO:0016070	RNA metabolic process	Biological Process	17	E9QLZ1, Q6ZPT2, Q3V2K7, P28184, P14115, Q58E35, A0A1W2P882, Q3UL78, E9QN99, Q3U292, Q61160, G3X9W0, Q7TSZ3, B9EJ30, O88351, Q8QZZ7, Q99LI7
5	GO:0060547	negative regulation of necrotic cell death	Biological Process	2	Q61160, P28184
5	GO:1903115	regulation of actin filament-based movement	Biological Process	1	P12815
5	GO:0008015	blood circulation	Biological Process	3	Q3UL78, P12815, A0A1W2P882
5	GO:0060541	respiratory system development	Biological Process	2	Q3UL78, P63143
5	GO:0045738	negative regulation of DNA repair	Biological Process	1	Q3UGP2
5	GO:1902622	regulation of neutrophil migration	Biological Process	1	Q3UL78
5	GO:0006910	phagocytosis, recognition	Biological Process	4	Q58E61, I6L958, Q6PJA7, Q58E56
5	GO:0007167	enzyme linked receptor protein signaling pathway	Biological Process	6	Q3UL78, P12815, Q7TN89, P28184, B9EJ30, P29416
5	GO:0010629	negative regulation of gene expression	Biological Process	6	Q3V2K7, Q3UL78, Q8R2Y8, Q3U292, G3X9W0, P28184
5	GO:0010611	regulation of cardiac muscle hypertrophy	Biological Process	1	A0A1W2P882
5	GO:0042339	keratan sulfate metabolic process	Biological Process	2	Q8C847, P29416
5	GO:2001233	regulation of apoptotic signaling pathway	Biological Process	2	Q61160, Q3UGP2
5	GO:0060998	regulation of dendritic spine development	Biological Process	1	Q3UL78
5	GO:0050982	detection of mechanical stimulus	Biological Process	1	A0A1W2P882
5	GO:0007417	central nervous system development	Biological Process	6	Q3UL78, P63143, P28184, G3X9W0, P25785, A0A1W2P882
5	GO:0070302	regulation of stress-activated protein kinase signaling cascade	Biological Process	2	Q3UL78, Q61160
5	GO:0042476	odontogenesis	Biological Process	1	Q9JKF6
5	GO:1900024	regulation of substrate adhesion-dependent cell spreading	Biological Process	1	Q3UL78
5	GO:1905269	positive regulation of chromatin organization	Biological Process	1	Q3U292
5	GO:0090257	regulation of muscle system process	Biological Process	2	P12815, A0A1W2P882
5	GO:0043038	amino acid activation	Biological Process	2	Q6ZPT2, Q7TSZ3
5	GO:1903391	regulation of adherens junction organization	Biological Process	1	Q3UL78
5	GO:0071805	potassium ion transmembrane transport	Biological Process	1	P63143
5	GO:0048666	neuron development	Biological Process	9	Q3UL78, Q922F4, Q9JKF6, Q7TN89, P28184, B9EJ30, P29416, O88351, A0A1W2P882
5	GO:0030433	ER-associated ubiquitin-dependent protein catabolic process	Biological Process	1	E9PW43
5	GO:0030856	regulation of epithelial cell differentiation	Biological Process	1	O88351
5	GO:0043029	T cell homeostasis	Biological Process	2	E9QLZ1, Q61160
5	GO:0032757	positive regulation of interleukin-8 production	Biological Process	1	Q61160
5	GO:0090596	sensory organ morphogenesis	Biological Process	3	Q3UL78, Q9JKF6, A0A1W2P882
5	GO:0045821	positive regulation of glycolytic process	Biological Process	1	Q3TQC7
5	GO:0006040	amino sugar metabolic process	Biological Process	1	P29416
5	GO:0006998	nuclear envelope organization	Biological Process	1	Q3V2K7
5	GO:0045935	positive regulation of nucleobase-containing compound metabolic process	Biological Process	8	Q3UL78, E9QN99, Q61160, P28184, G3X9W0, P25785, Q3TQC7, O88351
5	GO:0060326	cell chemotaxis	Biological Process	1	Q3UL78
5	GO:0043413	macromolecule glycosylation	Biological Process	3	P28184, Q3TQC7, P52875
5	GO:0051254	positive regulation of RNA metabolic process	Biological Process	5	E9QN99, Q61160, G3X9W0, P28184, O88351
5	GO:0042744	hydrogen peroxide catabolic process	Biological Process	1	P28184
5	GO:1900006	positive regulation of dendrite development	Biological Process	1	Q3UL78
5	GO:0006811	ion transport	Biological Process	10	Q761V0, P12815, P63143, Q9JKF6, Q61160, P28184, Q543E2, Q9CPX8, P52875, A0A1W2P882
5	GO:0009057	macromolecule catabolic process	Biological Process	10	Q8C847, Q3UL78, Q61160, Q3UGP2, P29416, P25785, P14115, E9PW43, P57080, Q58E35
5	GO:0014896	muscle hypertrophy	Biological Process	1	A0A1W2P882
5	GO:0016052	carbohydrate catabolic process	Biological Process	2	Q8C847, Q3TQC7
5	GO:0045088	regulation of innate immune response	Biological Process	4	Q61160, Q7TN89, Q9JKF6, O88351
5	GO:1903556	negative regulation of tumor necrosis factor superfamily cytokine production	Biological Process	1	Q91X23
5	GO:1902903	regulation of supramolecular fiber organization	Biological Process	2	Q3UL78, Q6ZWY8
5	GO:1901204	regulation of adrenergic receptor signaling pathway involved in heart process	Biological Process	1	A0A1W2P882
5	GO:0002228	natural killer cell mediated immunity	Biological Process	1	Q9JKF6
5	GO:0000302	response to reactive oxygen species	Biological Process	2	G3X9W0, P28184
5	GO:0071731	response to nitric oxide	Biological Process	2	G3X9W0, P28184
5	GO:0006909	phagocytosis	Biological Process	5	Q58E61, I6L958, Q6PJA7, Q3UL78, Q58E56
5	GO:0019932	second-messenger-mediated signaling	Biological Process	2	P12815, A0A1W2P882
5	GO:0032635	interleukin-6 production	Biological Process	1	Q91X23
5	GO:0043588	skin development	Biological Process	1	Q3UL78
5	GO:0043269	regulation of ion transport	Biological Process	4	P12815, P63143, Q61160, A0A1W2P882
5	GO:0035690	cellular response to drug	Biological Process	1	P46664
5	GO:0017157	regulation of exocytosis	Biological Process	1	Q3UL78
5	GO:1900034	regulation of cellular response to heat	Biological Process	1	Q3V2K7
5	GO:0071869	response to catecholamine	Biological Process	1	A0A1W2P882
5	GO:0071706	tumor necrosis factor superfamily cytokine production	Biological Process	2	Q91X23, Q61160
5	GO:0046651	lymphocyte proliferation	Biological Process	1	Q61160
5	GO:0002691	regulation of cellular extravasation	Biological Process	1	Q61160
5	GO:0031346	positive regulation of cell projection organization	Biological Process	4	Q3UL78, B9EJ30, F7AA26, O88351
5	GO:1902105	regulation of leukocyte differentiation	Biological Process	1	Q61160
5	GO:0021872	forebrain generation of neurons	Biological Process	1	Q3UL78
5	GO:0006643	membrane lipid metabolic process	Biological Process	3	Q8C847, P29416, Q8C4X2
5	GO:0034976	response to endoplasmic reticulum stress	Biological Process	3	E9PW43, Q8R1L4, P57080
5	GO:1904383	response to sodium phosphate	Biological Process	1	G3X9W0
5	GO:0045089	positive regulation of innate immune response	Biological Process	4	Q61160, Q7TN89, Q9JKF6, O88351
5	GO:0001667	ameboidal-type cell migration	Biological Process	2	Q3UL78, P12815
5	GO:1901017	negative regulation of potassium ion transmembrane transporter activity	Biological Process	1	P63143
5	GO:0022612	gland morphogenesis	Biological Process	1	Q3UL78
5	GO:1901216	positive regulation of neuron death	Biological Process	2	Q3UL78, O88351
5	GO:0051247	positive regulation of protein metabolic process	Biological Process	11	Q3UL78, Q3U292, P12815, Q61160, Q3UGP2, G3X9W0, P28184, B9EJ30, P25785, Q58E35, A0A1W2P882
5	GO:0072359	circulatory system development	Biological Process	3	Q3UL78, P12815, P63143
5	GO:0051084	'de novo' posttranslational protein folding	Biological Process	1	Q3TQC7
5	GO:0015849	organic acid transport	Biological Process	2	Q761V0, Q543E2
5	GO:0048261	negative regulation of receptor-mediated endocytosis	Biological Process	1	Q3UL78
5	GO:0021795	cerebral cortex cell migration	Biological Process	1	Q3UL78
5	GO:0042060	wound healing	Biological Process	1	Q3UL78
5	GO:0007264	small GTPase mediated signal transduction	Biological Process	4	Q3UL78, Q7TN89, P25785, P57080
5	GO:0051894	positive regulation of focal adhesion assembly	Biological Process	1	Q3UL78
5	GO:0002449	lymphocyte mediated immunity	Biological Process	6	Q58E61, I6L958, Q6PJA7, Q61160, Q9JKF6, Q58E56
5	GO:0030517	negative regulation of axon extension	Biological Process	1	P28184
5	GO:0010562	positive regulation of phosphorus metabolic process	Biological Process	9	Q3UL78, Q61160, Q3UGP2, P28184, B9EJ30, P25785, Q3TQC7, Q58E35, A0A1W2P882
5	GO:0010939	regulation of necrotic cell death	Biological Process	2	Q61160, P28184
5	GO:0001654	eye development	Biological Process	2	Q9JKF6, A0A1W2P882
5	GO:1902275	regulation of chromatin organization	Biological Process	1	Q3U292
5	GO:0036498	IRE1-mediated unfolded protein response	Biological Process	2	E9PW43, Q8R1L4
5	GO:0045744	negative regulation of G-protein coupled receptor protein signaling pathway	Biological Process	2	F7AA26, A0A1W2P882
5	GO:0002703	regulation of leukocyte mediated immunity	Biological Process	2	Q61160, Q9JKF6
5	GO:1902231	positive regulation of intrinsic apoptotic signaling pathway in response to DNA damage	Biological Process	1	Q3UGP2
5	GO:0050688	regulation of defense response to virus	Biological Process	1	Q3UL78
5	GO:0032507	maintenance of protein location in cell	Biological Process	2	Q6ZWY8, Q8R1L4
5	GO:0010467	gene expression	Biological Process	20	E9QLZ1, Q6ZPT2, Q3V2K7, P28184, Q543E2, P14115, Q58E35, A0A1W2P882, Q3UL78, Q8R2Y8, E9QN99, Q3U292, Q61160, Q7TSZ3, G3X9W0, Q9CQK7, B9EJ30, O88351, Q8QZZ7, Q99LI7
5	GO:0072678	T cell migration	Biological Process	1	Q61160
5	GO:0019221	cytokine-mediated signaling pathway	Biological Process	3	Q61160, P28184, O88351
5	GO:0035967	cellular response to topologically incorrect protein	Biological Process	2	E9PW43, Q8R1L4
5	GO:1905114	cell surface receptor signaling pathway involved in cell-cell signaling	Biological Process	2	Q3UL78, Q8C4X2
5	GO:0097212	lysosomal membrane organization	Biological Process	1	P28184
5	GO:2001234	negative regulation of apoptotic signaling pathway	Biological Process	1	Q61160
5	GO:0090136	epithelial cell-cell adhesion	Biological Process	1	Q3UL78
5	GO:0010770	positive regulation of cell morphogenesis involved in differentiation	Biological Process	1	Q3UL78
5	GO:0060429	epithelium development	Biological Process	4	Q3UL78, B9EJ30, O88351, A0A1W2P882
5	GO:1901293	nucleoside phosphate biosynthetic process	Biological Process	3	P46664, P25785, F7AA26
5	GO:0050768	negative regulation of neurogenesis	Biological Process	1	P28184
5	GO:0030031	cell projection assembly	Biological Process	2	Q3UL78, F7AA26
5	GO:1904292	regulation of ERAD pathway	Biological Process	1	P57080
5	GO:1902531	regulation of intracellular signal transduction	Biological Process	11	Q3UL78, P12815, Q61160, Q7TN89, Q3UGP2, P28184, B9EJ30, P25785, Q3TQC7, O88351, A0A1W2P882
5	GO:1901355	response to rapamycin	Biological Process	1	G3X9W0
5	GO:0042743	hydrogen peroxide metabolic process	Biological Process	2	Q3UL78, P28184
5	GO:0015031	protein transport	Biological Process	9	Q3UL78, Q3V2K7, P12815, Q5SSN7, P28184, P14115, E9PW43, Q8R1L4, Q58E35
5	GO:0045639	positive regulation of myeloid cell differentiation	Biological Process	1	Q61160
5	GO:0086103	G-protein coupled receptor signaling pathway involved in heart process	Biological Process	1	A0A1W2P882
5	GO:0008277	regulation of G-protein coupled receptor protein signaling pathway	Biological Process	2	F7AA26, A0A1W2P882
5	GO:0030204	chondroitin sulfate metabolic process	Biological Process	1	P29416
5	GO:0001649	osteoblast differentiation	Biological Process	1	Q6ZWX2
5	GO:2001235	positive regulation of apoptotic signaling pathway	Biological Process	2	Q61160, Q3UGP2
5	GO:0060113	inner ear receptor cell differentiation	Biological Process	2	Q3UL78, A0A1W2P882
5	GO:0051251	positive regulation of lymphocyte activation	Biological Process	6	Q58E61, I6L958, Q6PJA7, Q3UL78, Q61160, Q58E56
5	GO:0032627	interleukin-23 production	Biological Process	1	Q3UL78
5	GO:0043434	response to peptide hormone	Biological Process	1	Q7TN89
5	GO:0042110	T cell activation	Biological Process	2	Q3UL78, Q61160
5	GO:0007159	leukocyte cell-cell adhesion	Biological Process	2	Q3UL78, Q61160
5	GO:0071257	cellular response to electrical stimulus	Biological Process	1	P46664
5	GO:2000376	positive regulation of oxygen metabolic process	Biological Process	1	P28184
5	GO:0048017	inositol lipid-mediated signaling	Biological Process	2	B9EJ30, Q3TQC7
5	GO:0044843	cell cycle G1/S phase transition	Biological Process	1	A0A1W2P882
5	GO:0071822	protein complex subunit organization	Biological Process	5	Q3UL78, Q61160, Q6ZWY8, A0A0R4J174, Q9D1R1
5	GO:0021895	cerebral cortex neuron differentiation	Biological Process	1	Q3UL78
5	GO:0051988	regulation of attachment of spindle microtubules to kinetochore	Biological Process	1	Q3UL78
5	GO:0048536	spleen development	Biological Process	1	Q61160
5	GO:0044106	cellular amine metabolic process	Biological Process	1	A0A1W2P882
5	GO:0006333	chromatin assembly or disassembly	Biological Process	1	Q3U292
5	GO:0032677	regulation of interleukin-8 production	Biological Process	1	Q61160
5	GO:0034613	cellular protein localization	Biological Process	13	Q3V2K7, P12815, Q7TN89, P28184, P14115, Q58E35, Q3UL78, Q3U292, P63143, Q6ZWY8, E9PW43, Q8R1L4, O88351
5	GO:0031345	negative regulation of cell projection organization	Biological Process	1	P28184
5	GO:0071338	positive regulation of hair follicle cell proliferation	Biological Process	1	Q3UL78
5	GO:0008652	cellular amino acid biosynthetic process	Biological Process	3	Q6ZPT2, Q7TSZ3, A0A1W2P882
5	GO:0097193	intrinsic apoptotic signaling pathway	Biological Process	2	Q3UGP2, P57080
5	GO:0050974	detection of mechanical stimulus involved in sensory perception	Biological Process	1	A0A1W2P882
5	GO:0019079	viral genome replication	Biological Process	1	Q3UL78
5	GO:0032270	positive regulation of cellular protein metabolic process	Biological Process	11	Q3UL78, Q3U292, P12815, Q61160, Q3UGP2, G3X9W0, P28184, B9EJ30, P25785, Q58E35, A0A1W2P882
5	GO:0072396	response to cell cycle checkpoint signaling	Biological Process	1	Q3UGP2
5	GO:0090109	regulation of cell-substrate junction assembly	Biological Process	1	Q3UL78
5	GO:1904293	negative regulation of ERAD pathway	Biological Process	1	P57080
5	GO:0043620	regulation of DNA-templated transcription in response to stress	Biological Process	1	P28184
5	GO:0033280	response to vitamin D	Biological Process	1	A0A1W2P882
5	GO:0032268	regulation of cellular protein metabolic process	Biological Process	14	Q6ZPT2, P12815, P28184, Q58E35, A0A1W2P882, Q3UL78, Q3U292, Q61160, Q3UGP2, Q7TSZ3, G3X9W0, B9EJ30, P25785, O88351
5	GO:0010616	negative regulation of cardiac muscle adaptation	Biological Process	1	A0A1W2P882
5	GO:0034097	response to cytokine	Biological Process	4	Q61160, P28184, P25785, O88351
5	GO:0048858	cell projection morphogenesis	Biological Process	5	Q3UL78, Q922F4, Q9JKF6, Q7TN89, P28184
5	GO:0000902	cell morphogenesis	Biological Process	9	Q3UL78, Q922F4, Q9JKF6, Q7TN89, P28184, P29416, F7AA26, Q8C4X2, A0A1W2P882
5	GO:1901137	carbohydrate derivative biosynthetic process	Biological Process	7	P28184, P46664, P29416, P25785, Q3TQC7, F7AA26, P52875
5	GO:0006119	oxidative phosphorylation	Biological Process	1	Q9CPX8
5	GO:0032355	response to estradiol	Biological Process	1	G3X9W0
5	GO:2000374	regulation of oxygen metabolic process	Biological Process	1	P28184
5	GO:0072331	signal transduction by p53 class mediator	Biological Process	1	P57080
5	GO:0045930	negative regulation of mitotic cell cycle	Biological Process	1	P25785
5	GO:0001894	tissue homeostasis	Biological Process	2	Q58E61, Q3UL78
5	GO:0043489	RNA stabilization	Biological Process	1	G3X9W0
5	GO:0001764	neuron migration	Biological Process	1	Q922F4
5	GO:0051100	negative regulation of binding	Biological Process	1	Q3UGP2
5	GO:0022604	regulation of cell morphogenesis	Biological Process	4	Q3UL78, P28184, F7AA26, Q8C4X2
5	GO:1903509	liposaccharide metabolic process	Biological Process	2	Q8C847, P29416
5	GO:0060314	regulation of ryanodine-sensitive calcium-release channel activity	Biological Process	1	P12815
5	GO:0042254	ribosome biogenesis	Biological Process	3	Q543E2, P14115, Q58E35
5	GO:0031279	regulation of cyclase activity	Biological Process	2	P25785, F7AA26
5	GO:0060049	regulation of protein glycosylation	Biological Process	1	P28184
5	GO:0032467	positive regulation of cytokinesis	Biological Process	1	Q3UL78
5	GO:0043436	oxoacid metabolic process	Biological Process	17	Q99JW2, Q6ZPT2, Q761V0, Q543E2, A0A1W2P882, Q8C847, E9QN99, Q61160, Q7TSZ3, B9EJ30, Q6XPS7, P46664, P29416, Q3TQC7, Q8C4X2, O88351, A0A0R4J050
5	GO:0071526	semaphorin-plexin signaling pathway	Biological Process	1	Q3UL78
5	GO:0042430	indole-containing compound metabolic process	Biological Process	1	A0A1W2P882
5	GO:0014074	response to purine-containing compound	Biological Process	1	P46664
5	GO:1903555	regulation of tumor necrosis factor superfamily cytokine production	Biological Process	2	Q91X23, Q61160
5	GO:0006818	hydrogen transport	Biological Process	1	Q9CPX8
5	GO:0071229	cellular response to acid chemical	Biological Process	2	G3X9W0, B9EJ30
5	GO:1990138	neuron projection extension	Biological Process	1	P28184
5	GO:0051209	release of sequestered calcium ion into cytosol	Biological Process	1	P12815
5	GO:0032675	regulation of interleukin-6 production	Biological Process	1	Q91X23
5	GO:0050654	chondroitin sulfate proteoglycan metabolic process	Biological Process	1	P29416
5	GO:0060359	response to ammonium ion	Biological Process	2	G3X9W0, P46664
5	GO:2000027	regulation of organ morphogenesis	Biological Process	1	Q3UL78
5	GO:0012501	programmed cell death	Biological Process	10	E9QLZ1, Q8R2Y8, Q3UL78, P12815, Q61160, Q3UGP2, P28184, B9EJ30, O88351, P57080
6	GO:2001258	negative regulation of cation channel activity	Biological Process	2	P12815, P63143
6	GO:0071806	protein transmembrane transport	Biological Process	1	E9PW43
6	GO:0030808	regulation of nucleotide biosynthetic process	Biological Process	2	P25785, F7AA26
6	GO:1903817	negative regulation of voltage-gated potassium channel activity	Biological Process	1	P63143
6	GO:0006941	striated muscle contraction	Biological Process	2	P12815, O88351
6	GO:0045862	positive regulation of proteolysis	Biological Process	2	P12815, Q61160
6	GO:2001237	negative regulation of extrinsic apoptotic signaling pathway	Biological Process	1	Q61160
6	GO:0002824	positive regulation of adaptive immune response based on somatic recombination of immune receptors built from immunoglobulin superfamily domains	Biological Process	2	Q61160, Q9JKF6
6	GO:0060340	positive regulation of type I interferon-mediated signaling pathway	Biological Process	1	Q61160
6	GO:0009078	pyruvate family amino acid metabolic process	Biological Process	1	P46664
6	GO:0071431	tRNA-containing ribonucleoprotein complex export from nucleus	Biological Process	1	Q3V2K7
6	GO:0006464	cellular protein modification process	Biological Process	16	Q3V2K7, Q7TN89, P28184, Q58E35, P52875, A0A1W2P882, Q3UL78, Q3U292, Q61160, Q3UGP2, B9EJ30, P25785, Q3TQC7, Q8C4X2, P57080, O88351
6	GO:0034622	cellular macromolecular complex assembly	Biological Process	5	Q3UL78, Q3U292, Q6ZWY8, A0A0R4J174, Q9D1R1
6	GO:0048255	mRNA stabilization	Biological Process	1	G3X9W0
6	GO:0033365	protein localization to organelle	Biological Process	8	Q3V2K7, Q3U292, Q7TN89, P28184, P14115, Q8R1L4, E9PW43, Q58E35
6	GO:0002526	acute inflammatory response	Biological Process	1	Q91X23
6	GO:2001141	regulation of RNA biosynthetic process	Biological Process	9	E9QLZ1, E9QN99, Q3U292, Q61160, P28184, G3X9W0, B9EJ30, O88351, A0A1W2P882
6	GO:0046686	response to cadmium ion	Biological Process	1	P28184
6	GO:0045980	negative regulation of nucleotide metabolic process	Biological Process	1	F7AA26
6	GO:0039703	RNA replication	Biological Process	1	Q3UL78
6	GO:0080171	lytic vacuole organization	Biological Process	3	P28184, P29416, P52875
6	GO:0097178	ruffle assembly	Biological Process	1	Q3UL78
6	GO:0006396	RNA processing	Biological Process	5	G3X9W0, P14115, Q58E35, Q8QZZ7, Q99LI7
6	GO:0050954	sensory perception of mechanical stimulus	Biological Process	2	P29416, A0A1W2P882
6	GO:0006023	aminoglycan biosynthetic process	Biological Process	1	P29416
6	GO:0071248	cellular response to metal ion	Biological Process	1	P28184
6	GO:0007265	Ras protein signal transduction	Biological Process	4	Q3UL78, Q7TN89, P25785, P57080
6	GO:0033108	mitochondrial respiratory chain complex assembly	Biological Process	2	A0A0R4J174, Q9D1R1
6	GO:0042058	regulation of epidermal growth factor receptor signaling pathway	Biological Process	1	Q3UL78
6	GO:0043124	negative regulation of I-kappaB kinase/NF-kappaB signaling	Biological Process	1	Q61160
6	GO:0033209	tumor necrosis factor-mediated signaling pathway	Biological Process	1	O88351
6	GO:0030865	cortical cytoskeleton organization	Biological Process	1	O88351
6	GO:0019724	B cell mediated immunity	Biological Process	4	Q58E61, I6L958, Q6PJA7, Q58E56
6	GO:0006355	regulation of transcription, DNA-templated	Biological Process	9	E9QLZ1, E9QN99, Q3U292, Q61160, P28184, G3X9W0, B9EJ30, O88351, A0A1W2P882
6	GO:0032944	regulation of mononuclear cell proliferation	Biological Process	1	Q61160
6	GO:2000282	regulation of cellular amino acid biosynthetic process	Biological Process	1	A0A1W2P882
6	GO:0048675	axon extension	Biological Process	1	P28184
6	GO:0051001	negative regulation of nitric-oxide synthase activity	Biological Process	1	A0A1W2P882
6	GO:2000296	negative regulation of hydrogen peroxide catabolic process	Biological Process	1	P28184
6	GO:0006406	mRNA export from nucleus	Biological Process	1	Q3V2K7
6	GO:0043525	positive regulation of neuron apoptotic process	Biological Process	1	Q3UL78
6	GO:0016570	histone modification	Biological Process	2	Q3U292, P28184
6	GO:0043066	negative regulation of apoptotic process	Biological Process	6	E9QLZ1, Q8R2Y8, Q61160, P28184, B9EJ30, O88351
6	GO:0048259	regulation of receptor-mediated endocytosis	Biological Process	1	Q3UL78
6	GO:0002706	regulation of lymphocyte mediated immunity	Biological Process	2	Q61160, Q9JKF6
6	GO:0043552	positive regulation of phosphatidylinositol 3-kinase activity	Biological Process	1	Q3UL78
6	GO:0071392	cellular response to estradiol stimulus	Biological Process	1	G3X9W0
6	GO:0007097	nuclear migration	Biological Process	1	Q3UL78
6	GO:0030837	negative regulation of actin filament polymerization	Biological Process	1	Q6ZWY8
6	GO:0036091	positive regulation of transcription from RNA polymerase II promoter in response to oxidative stress	Biological Process	1	P28184
6	GO:0071383	cellular response to steroid hormone stimulus	Biological Process	1	A0A1W2P882
6	GO:0090175	regulation of establishment of planar polarity	Biological Process	1	Q3UL78
6	GO:0009066	aspartate family amino acid metabolic process	Biological Process	1	P46664
6	GO:0031280	negative regulation of cyclase activity	Biological Process	1	F7AA26
6	GO:0007043	cell-cell junction assembly	Biological Process	1	O88351
6	GO:0006364	rRNA processing	Biological Process	2	P14115, Q58E35
6	GO:0048015	phosphatidylinositol-mediated signaling	Biological Process	2	B9EJ30, Q3TQC7
6	GO:0051196	regulation of coenzyme metabolic process	Biological Process	1	Q3TQC7
6	GO:0009118	regulation of nucleoside metabolic process	Biological Process	1	Q3TQC7
6	GO:0070199	establishment of protein localization to chromosome	Biological Process	1	Q3U292
6	GO:0060545	positive regulation of necroptotic process	Biological Process	1	Q61160
6	GO:0006275	regulation of DNA replication	Biological Process	2	Q3UL78, Q3UGP2
6	GO:0048814	regulation of dendrite morphogenesis	Biological Process	1	P28184
6	GO:0051043	regulation of membrane protein ectodomain proteolysis	Biological Process	1	P25785
6	GO:0035088	establishment or maintenance of apical/basal cell polarity	Biological Process	1	Q3UL78
6	GO:0009165	nucleotide biosynthetic process	Biological Process	3	P46664, P25785, F7AA26
6	GO:1903725	regulation of phospholipid metabolic process	Biological Process	1	Q3UL78
6	GO:0010608	posttranscriptional regulation of gene expression	Biological Process	3	Q6ZPT2, Q7TSZ3, G3X9W0
6	GO:0065004	protein-DNA complex assembly	Biological Process	1	Q3U292
6	GO:0050771	negative regulation of axonogenesis	Biological Process	1	P28184
6	GO:0002822	regulation of adaptive immune response based on somatic recombination of immune receptors built from immunoglobulin superfamily domains	Biological Process	2	Q61160, Q9JKF6
6	GO:0006351	transcription, DNA-templated	Biological Process	10	E9QLZ1, E9QN99, Q3U292, Q61160, P28184, G3X9W0, B9EJ30, O88351, Q99LI7, A0A1W2P882
6	GO:0060159	regulation of dopamine receptor signaling pathway	Biological Process	1	F7AA26
6	GO:0051346	negative regulation of hydrolase activity	Biological Process	3	P28184, P25785, O88351
6	GO:0006911	phagocytosis, engulfment	Biological Process	5	Q58E61, I6L958, Q6PJA7, Q3UL78, Q58E56
6	GO:0006308	DNA catabolic process	Biological Process	1	Q3UGP2
6	GO:0071300	cellular response to retinoic acid	Biological Process	1	B9EJ30
6	GO:0030855	epithelial cell differentiation	Biological Process	4	Q3UL78, B9EJ30, O88351, A0A1W2P882
6	GO:0019362	pyridine nucleotide metabolic process	Biological Process	2	P63143, Q3TQC7
6	GO:1903170	negative regulation of calcium ion transmembrane transport	Biological Process	1	P12815
6	GO:0010727	negative regulation of hydrogen peroxide metabolic process	Biological Process	1	P28184
6	GO:0097300	programmed necrotic cell death	Biological Process	1	Q61160
6	GO:0045861	negative regulation of proteolysis	Biological Process	2	P28184, P25785
6	GO:0070498	interleukin-1-mediated signaling pathway	Biological Process	1	O88351
6	GO:0006573	valine metabolic process	Biological Process	2	Q6ZPT2, Q7TSZ3
6	GO:0051823	regulation of synapse structural plasticity	Biological Process	1	Q3UL78
6	GO:0001738	morphogenesis of a polarized epithelium	Biological Process	1	Q3UL78
6	GO:0044409	entry into host	Biological Process	1	Q9JKF6
6	GO:0009411	response to UV	Biological Process	1	P57080
6	GO:0097214	positive regulation of lysosomal membrane permeability	Biological Process	1	P28184
6	GO:0043549	regulation of kinase activity	Biological Process	5	Q3UL78, P28184, B9EJ30, Q58E35, A0A1W2P882
6	GO:0045453	bone resorption	Biological Process	1	Q3UL78
6	GO:0071732	cellular response to nitric oxide	Biological Process	2	G3X9W0, P28184
6	GO:0010001	glial cell differentiation	Biological Process	1	P28184
6	GO:0006820	anion transport	Biological Process	3	Q761V0, Q61160, Q543E2
6	GO:0014743	regulation of muscle hypertrophy	Biological Process	1	A0A1W2P882
6	GO:0000723	telomere maintenance	Biological Process	1	G3X9W0
6	GO:0006110	regulation of glycolytic process	Biological Process	1	Q3TQC7
6	GO:0051493	regulation of cytoskeleton organization	Biological Process	2	Q3UL78, Q6ZWY8
6	GO:0009069	serine family amino acid metabolic process	Biological Process	4	Q61160, B9EJ30, Q8C4X2, O88351
6	GO:0048762	mesenchymal cell differentiation	Biological Process	1	G3X9W0
6	GO:0030032	lamellipodium assembly	Biological Process	1	Q3UL78
6	GO:2001269	positive regulation of cysteine-type endopeptidase activity involved in apoptotic signaling pathway	Biological Process	1	Q61160
6	GO:0042475	odontogenesis of dentin-containing tooth	Biological Process	1	Q9JKF6
6	GO:0090305	nucleic acid phosphodiester bond hydrolysis	Biological Process	2	Q3UGP2, Q99LI7
6	GO:0006096	glycolytic process	Biological Process	1	Q3TQC7
6	GO:0021954	central nervous system neuron development	Biological Process	1	Q3UL78
6	GO:1904063	negative regulation of cation transmembrane transport	Biological Process	2	P12815, P63143
6	GO:0060119	inner ear receptor cell development	Biological Process	2	Q3UL78, A0A1W2P882
6	GO:0048708	astrocyte differentiation	Biological Process	1	P28184
6	GO:0016485	protein processing	Biological Process	1	Q61160
6	GO:0014002	astrocyte development	Biological Process	1	P28184
6	GO:1902743	regulation of lamellipodium organization	Biological Process	1	Q3UL78
6	GO:0035697	CD8-positive, alpha-beta T cell extravasation	Biological Process	1	Q61160
6	GO:0016127	sterol catabolic process	Biological Process	1	P28184
6	GO:1902229	regulation of intrinsic apoptotic signaling pathway in response to DNA damage	Biological Process	1	Q3UGP2
6	GO:0033210	leptin-mediated signaling pathway	Biological Process	1	P28184
6	GO:0010498	proteasomal protein catabolic process	Biological Process	1	E9PW43
6	GO:1901655	cellular response to ketone	Biological Process	1	A0A1W2P882
6	GO:2001236	regulation of extrinsic apoptotic signaling pathway	Biological Process	1	Q61160
6	GO:0031056	regulation of histone modification	Biological Process	1	Q3U292
6	GO:0070423	nucleotide-binding oligomerization domain containing signaling pathway	Biological Process	1	O88351
6	GO:0070646	protein modification by small protein removal	Biological Process	1	P57080
6	GO:0007283	spermatogenesis	Biological Process	3	Q6ZWY8, B9EJ30, A0A1W2P882
6	GO:1902745	positive regulation of lamellipodium organization	Biological Process	1	Q3UL78
6	GO:0006029	proteoglycan metabolic process	Biological Process	1	P29416
6	GO:0042278	purine nucleoside metabolic process	Biological Process	4	E9QN99, P46664, Q3TQC7, Q9CPX8
6	GO:0032006	regulation of TOR signaling	Biological Process	2	P12815, B9EJ30
6	GO:0072522	purine-containing compound biosynthetic process	Biological Process	3	P46664, P25785, F7AA26
6	GO:0060315	negative regulation of ryanodine-sensitive calcium-release channel activity	Biological Process	1	P12815
6	GO:0043122	regulation of I-kappaB kinase/NF-kappaB signaling	Biological Process	2	Q61160, O88351
6	GO:0021953	central nervous system neuron differentiation	Biological Process	2	Q3UL78, A0A1W2P882
6	GO:0031032	actomyosin structure organization	Biological Process	1	Q3UL78
6	GO:0051806	entry into cell of other organism involved in symbiotic interaction	Biological Process	1	Q9JKF6
6	GO:0032720	negative regulation of tumor necrosis factor production	Biological Process	1	Q91X23
6	GO:0021831	embryonic olfactory bulb interneuron precursor migration	Biological Process	1	Q3UL78
6	GO:0045893	positive regulation of transcription, DNA-templated	Biological Process	5	E9QN99, Q61160, P28184, G3X9W0, O88351
6	GO:0072595	maintenance of protein localization in organelle	Biological Process	1	Q8R1L4
6	GO:1902652	secondary alcohol metabolic process	Biological Process	1	P28184
6	GO:0050871	positive regulation of B cell activation	Biological Process	4	Q58E61, I6L958, Q6PJA7, Q58E56
6	GO:0000066	mitochondrial ornithine transport	Biological Process	1	Q543E2
6	GO:0043604	amide biosynthetic process	Biological Process	7	Q6ZPT2, Q7TSZ3, G3X9W0, Q9CQK7, Q543E2, P14115, Q58E35
6	GO:1903825	organic acid transmembrane transport	Biological Process	1	Q543E2
6	GO:0007411	axon guidance	Biological Process	4	Q922F4, Q3UL78, Q9JKF6, Q7TN89
6	GO:0051893	regulation of focal adhesion assembly	Biological Process	1	Q3UL78
6	GO:0060047	heart contraction	Biological Process	3	Q3UL78, P12815, A0A1W2P882
6	GO:0030038	contractile actin filament bundle assembly	Biological Process	1	Q3UL78
6	GO:2001242	regulation of intrinsic apoptotic signaling pathway	Biological Process	1	Q3UGP2
6	GO:0009124	nucleoside monophosphate biosynthetic process	Biological Process	1	P46664
6	GO:0034220	ion transmembrane transport	Biological Process	6	P12815, P63143, Q61160, Q543E2, Q9CPX8, A0A1W2P882
6	GO:0002221	pattern recognition receptor signaling pathway	Biological Process	2	Q61160, O88351
6	GO:0008625	extrinsic apoptotic signaling pathway via death domain receptors	Biological Process	1	Q61160
6	GO:0009123	nucleoside monophosphate metabolic process	Biological Process	3	P46664, Q3TQC7, Q9CPX8
6	GO:0006706	steroid catabolic process	Biological Process	1	P28184
6	GO:0014076	response to fluoxetine	Biological Process	1	G3X9W0
6	GO:1901077	regulation of relaxation of muscle	Biological Process	1	P12815
6	GO:0002456	T cell mediated immunity	Biological Process	1	Q61160
6	GO:0070371	ERK1 and ERK2 cascade	Biological Process	2	P28184, B9EJ30
6	GO:0031400	negative regulation of protein modification process	Biological Process	2	O88351, A0A1W2P882
6	GO:2000113	negative regulation of cellular macromolecule biosynthetic process	Biological Process	4	Q3U292, Q3UGP2, G3X9W0, P28184
6	GO:0045665	negative regulation of neuron differentiation	Biological Process	1	P28184
6	GO:0071396	cellular response to lipid	Biological Process	3	G3X9W0, B9EJ30, A0A1W2P882
6	GO:0010970	transport along microtubule	Biological Process	1	Q3UL78
6	GO:0006334	nucleosome assembly	Biological Process	1	Q3U292
6	GO:0010559	regulation of glycoprotein biosynthetic process	Biological Process	1	P28184
6	GO:0019220	regulation of phosphate metabolic process	Biological Process	11	Q3UL78, Q61160, Q3UGP2, P28184, B9EJ30, P25785, Q3TQC7, F7AA26, Q58E35, O88351, A0A1W2P882
6	GO:0000018	regulation of DNA recombination	Biological Process	1	Q3UGP2
6	GO:0006897	endocytosis	Biological Process	6	Q58E61, I6L958, Q6PJA7, Q3UL78, Q8C4X2, Q58E56
6	GO:0010761	fibroblast migration	Biological Process	1	Q3UL78
6	GO:0044257	cellular protein catabolic process	Biological Process	3	Q61160, E9PW43, P57080
6	GO:0006915	apoptotic process	Biological Process	10	E9QLZ1, Q3UL78, Q8R2Y8, P12815, Q61160, Q3UGP2, P28184, B9EJ30, O88351, P57080
6	GO:0050670	regulation of lymphocyte proliferation	Biological Process	1	Q61160
6	GO:0032760	positive regulation of tumor necrosis factor production	Biological Process	1	Q61160
6	GO:0051349	positive regulation of lyase activity	Biological Process	1	P25785
6	GO:0051347	positive regulation of transferase activity	Biological Process	5	Q3UL78, P28184, B9EJ30, Q58E35, A0A1W2P882
6	GO:0006672	ceramide metabolic process	Biological Process	1	P29416
6	GO:0050849	negative regulation of calcium-mediated signaling	Biological Process	2	P12815, A0A1W2P882
6	GO:0000303	response to superoxide	Biological Process	1	P28184
6	GO:0019318	hexose metabolic process	Biological Process	1	Q8C847
6	GO:0034660	ncRNA metabolic process	Biological Process	5	Q6ZPT2, Q7TSZ3, P14115, Q58E35, Q8QZZ7
6	GO:0050885	neuromuscular process controlling balance	Biological Process	2	P29416, A0A1W2P882
6	GO:2001244	positive regulation of intrinsic apoptotic signaling pathway	Biological Process	1	Q3UGP2
6	GO:0032946	positive regulation of mononuclear cell proliferation	Biological Process	1	Q61160
6	GO:0045937	positive regulation of phosphate metabolic process	Biological Process	9	Q3UL78, Q61160, Q3UGP2, P28184, B9EJ30, P25785, Q3TQC7, Q58E35, A0A1W2P882
6	GO:2000407	regulation of T cell extravasation	Biological Process	1	Q61160
6	GO:0071878	negative regulation of adrenergic receptor signaling pathway	Biological Process	1	A0A1W2P882
6	GO:0045979	positive regulation of nucleoside metabolic process	Biological Process	1	Q3TQC7
6	GO:0016310	phosphorylation	Biological Process	13	Q7TN89, P28184, Q58E35, Q9CPX8, A0A1W2P882, Q3UL78, Q61160, Q3UGP2, B9EJ30, P25785, Q3TQC7, Q8C4X2, O88351
6	GO:0051220	cytoplasmic sequestering of protein	Biological Process	1	Q8R1L4
6	GO:0009259	ribonucleotide metabolic process	Biological Process	7	E9QN99, P46664, P25785, Q3TQC7, F7AA26, Q9CPX8, A0A1W2P882
6	GO:0021826	substrate-independent telencephalic tangential migration	Biological Process	1	Q3UL78
6	GO:0007044	cell-substrate junction assembly	Biological Process	1	Q3UL78
6	GO:0014897	striated muscle hypertrophy	Biological Process	1	A0A1W2P882
6	GO:0045005	DNA-dependent DNA replication maintenance of fidelity	Biological Process	1	Q3UGP2
6	GO:0045910	negative regulation of DNA recombination	Biological Process	1	Q3UGP2
6	GO:2000404	regulation of T cell migration	Biological Process	1	Q61160
6	GO:0051081	nuclear envelope disassembly	Biological Process	1	Q3V2K7
6	GO:2001252	positive regulation of chromosome organization	Biological Process	2	Q3U292, G3X9W0
6	GO:0002244	hematopoietic progenitor cell differentiation	Biological Process	1	P63143
6	GO:0030217	T cell differentiation	Biological Process	1	Q61160
6	GO:0051045	negative regulation of membrane protein ectodomain proteolysis	Biological Process	1	P25785
6	GO:0021879	forebrain neuron differentiation	Biological Process	1	Q3UL78
6	GO:0050671	positive regulation of lymphocyte proliferation	Biological Process	1	Q61160
6	GO:0051402	neuron apoptotic process	Biological Process	3	Q3UL78, Q61160, P28184
6	GO:0043408	regulation of MAPK cascade	Biological Process	5	Q3UL78, Q61160, P28184, B9EJ30, P25785
6	GO:0051603	proteolysis involved in cellular protein catabolic process	Biological Process	2	E9PW43, P57080
6	GO:0099024	plasma membrane invagination	Biological Process	5	Q58E61, I6L958, Q6PJA7, Q3UL78, Q58E56
6	GO:0050999	regulation of nitric-oxide synthase activity	Biological Process	1	A0A1W2P882
6	GO:0008154	actin polymerization or depolymerization	Biological Process	2	Q3UL78, Q6ZWY8
6	GO:0050848	regulation of calcium-mediated signaling	Biological Process	2	P12815, A0A1W2P882
6	GO:0070252	actin-mediated cell contraction	Biological Process	1	P12815
6	GO:1902679	negative regulation of RNA biosynthetic process	Biological Process	2	Q3U292, P28184
6	GO:0002934	desmosome organization	Biological Process	1	Q9JKF6
6	GO:0006409	tRNA export from nucleus	Biological Process	1	Q3V2K7
6	GO:0032412	regulation of ion transmembrane transporter activity	Biological Process	3	P12815, Q61160, P63143
6	GO:0032774	RNA biosynthetic process	Biological Process	13	E9QLZ1, Q3V2K7, P28184, P14115, Q58E35, A0A1W2P882, E9QN99, Q3U292, Q61160, G3X9W0, B9EJ30, O88351, Q99LI7
6	GO:0030148	sphingolipid biosynthetic process	Biological Process	1	Q8C4X2
6	GO:0006605	protein targeting	Biological Process	5	Q3V2K7, P28184, P14115, E9PW43, Q58E35
6	GO:0003009	skeletal muscle contraction	Biological Process	1	O88351
6	GO:0033242	negative regulation of cellular amine catabolic process	Biological Process	1	A0A1W2P882
6	GO:0035562	negative regulation of chromatin binding	Biological Process	1	Q3UGP2
6	GO:0051345	positive regulation of hydrolase activity	Biological Process	2	P12815, Q61160
6	GO:0032868	response to insulin	Biological Process	1	Q7TN89
6	GO:2001238	positive regulation of extrinsic apoptotic signaling pathway	Biological Process	1	Q61160
6	GO:0042471	ear morphogenesis	Biological Process	2	Q3UL78, A0A1W2P882
6	GO:0070304	positive regulation of stress-activated protein kinase signaling cascade	Biological Process	2	Q3UL78, Q61160
6	GO:0045055	regulated exocytosis	Biological Process	2	Q91X23, Q6ZWX2
6	GO:0009082	branched-chain amino acid biosynthetic process	Biological Process	2	Q6ZPT2, Q7TSZ3
6	GO:0052547	regulation of peptidase activity	Biological Process	4	P12815, Q61160, P28184, P25785
6	GO:0006260	DNA replication	Biological Process	2	Q3UL78, Q3UGP2
6	GO:0002220	innate immune response activating cell surface receptor signaling pathway	Biological Process	2	Q7TN89, O88351
6	GO:0048664	neuron fate determination	Biological Process	1	Q3UL78
6	GO:0006281	DNA repair	Biological Process	1	Q3UGP2
6	GO:0002761	regulation of myeloid leukocyte differentiation	Biological Process	1	Q61160
6	GO:0071868	cellular response to monoamine stimulus	Biological Process	1	A0A1W2P882
6	GO:0009064	glutamine family amino acid metabolic process	Biological Process	2	P46664, A0A1W2P882
6	GO:1903243	negative regulation of cardiac muscle hypertrophy in response to stress	Biological Process	1	A0A1W2P882
6	GO:0016584	nucleosome positioning	Biological Process	1	Q3U292
6	GO:0032242	regulation of nucleoside transport	Biological Process	1	Q61160
6	GO:0010631	epithelial cell migration	Biological Process	1	P12815
6	GO:0071427	mRNA-containing ribonucleoprotein complex export from nucleus	Biological Process	1	Q3V2K7
6	GO:0032107	regulation of response to nutrient levels	Biological Process	1	P28184
6	GO:2000406	positive regulation of T cell migration	Biological Process	1	Q61160
6	GO:0051057	positive regulation of small GTPase mediated signal transduction	Biological Process	2	Q3UL78, Q7TN89
6	GO:0072402	response to DNA integrity checkpoint signaling	Biological Process	1	Q3UGP2
6	GO:0015711	organic anion transport	Biological Process	2	Q761V0, Q543E2
6	GO:1902170	cellular response to reactive nitrogen species	Biological Process	2	G3X9W0, P28184
6	GO:0072332	intrinsic apoptotic signaling pathway by p53 class mediator	Biological Process	1	P57080
6	GO:0016071	mRNA metabolic process	Biological Process	4	G3X9W0, P14115, Q58E35, Q99LI7
6	GO:0051350	negative regulation of lyase activity	Biological Process	1	F7AA26
6	GO:0001895	retina homeostasis	Biological Process	1	Q58E61
6	GO:0031269	pseudopodium assembly	Biological Process	1	Q3UL78
6	GO:0061572	actin filament bundle organization	Biological Process	1	Q3UL78
6	GO:0071624	positive regulation of granulocyte chemotaxis	Biological Process	1	Q3UL78
6	GO:0030162	regulation of proteolysis	Biological Process	4	P12815, Q61160, P28184, P25785
6	GO:0003158	endothelium development	Biological Process	1	O88351
6	GO:0015992	proton transport	Biological Process	1	Q9CPX8
6	GO:0051592	response to calcium ion	Biological Process	2	P12815, G3X9W0
6	GO:0043619	regulation of transcription from RNA polymerase II promoter in response to oxidative stress	Biological Process	1	P28184
6	GO:0007263	nitric oxide mediated signal transduction	Biological Process	1	A0A1W2P882
6	GO:0007259	JAK-STAT cascade	Biological Process	1	O88351
6	GO:0016311	dephosphorylation	Biological Process	1	O88351
6	GO:0000280	nuclear division	Biological Process	2	Q3UL78, Q922F4
6	GO:0060546	negative regulation of necroptotic process	Biological Process	1	Q61160
6	GO:0006606	protein import into nucleus	Biological Process	3	Q3V2K7, P28184, E9PW43
6	GO:0075733	intracellular transport of virus	Biological Process	1	Q3V2K7
6	GO:1901550	regulation of endothelial cell development	Biological Process	1	O88351
6	GO:0070555	response to interleukin-1	Biological Process	1	O88351
6	GO:0001938	positive regulation of endothelial cell proliferation	Biological Process	1	P12815
6	GO:1900082	negative regulation of arginine catabolic process	Biological Process	1	A0A1W2P882
6	GO:0006924	activation-induced cell death of T cells	Biological Process	2	E9QLZ1, Q61160
6	GO:0071345	cellular response to cytokine stimulus	Biological Process	3	Q61160, P28184, O88351
6	GO:2000008	regulation of protein localization to cell surface	Biological Process	1	P63143
6	GO:0009119	ribonucleoside metabolic process	Biological Process	4	E9QN99, P46664, Q3TQC7, Q9CPX8
6	GO:0043523	regulation of neuron apoptotic process	Biological Process	2	Q3UL78, P28184
6	GO:0006405	RNA export from nucleus	Biological Process	1	Q3V2K7
6	GO:0050863	regulation of T cell activation	Biological Process	2	Q3UL78, Q61160
6	GO:0002431	Fc receptor mediated stimulatory signaling pathway	Biological Process	1	Q3UL78
6	GO:0014066	regulation of phosphatidylinositol 3-kinase signaling	Biological Process	1	Q3TQC7
6	GO:0030216	keratinocyte differentiation	Biological Process	1	Q3UL78
6	GO:0098773	skin epidermis development	Biological Process	1	Q3UL78
6	GO:0034614	cellular response to reactive oxygen species	Biological Process	2	G3X9W0, P28184
6	GO:0071407	cellular response to organic cyclic compound	Biological Process	2	G3X9W0, A0A1W2P882
6	GO:1902593	single-organism nuclear import	Biological Process	3	Q3V2K7, P28184, E9PW43
6	GO:0042742	defense response to bacterium	Biological Process	4	Q58E61, I6L958, Q6PJA7, Q58E56
6	GO:0071230	cellular response to amino acid stimulus	Biological Process	1	G3X9W0
6	GO:0046395	carboxylic acid catabolic process	Biological Process	1	A0A1W2P882
6	GO:0048193	Golgi vesicle transport	Biological Process	1	Q8R1L4
6	GO:0008156	negative regulation of DNA replication	Biological Process	1	Q3UGP2
6	GO:0042059	negative regulation of epidermal growth factor receptor signaling pathway	Biological Process	1	Q3UL78
6	GO:0042981	regulation of apoptotic process	Biological Process	9	E9QLZ1, Q8R2Y8, Q3UL78, P12815, Q61160, Q3UGP2, P28184, B9EJ30, O88351
6	GO:0043632	modification-dependent macromolecule catabolic process	Biological Process	2	E9PW43, P57080
6	GO:0043524	negative regulation of neuron apoptotic process	Biological Process	1	P28184
6	GO:0071450	cellular response to oxygen radical	Biological Process	1	P28184
6	GO:0043123	positive regulation of I-kappaB kinase/NF-kappaB signaling	Biological Process	2	Q61160, O88351
6	GO:0044744	protein targeting to nucleus	Biological Process	3	Q3V2K7, P28184, E9PW43
6	GO:0033157	regulation of intracellular protein transport	Biological Process	1	Q3UL78
6	GO:2000283	negative regulation of cellular amino acid biosynthetic process	Biological Process	1	A0A1W2P882
6	GO:0002708	positive regulation of lymphocyte mediated immunity	Biological Process	2	Q61160, Q9JKF6
6	GO:0043623	cellular protein complex assembly	Biological Process	4	Q3UL78, Q6ZWY8, A0A0R4J174, Q9D1R1
6	GO:0051056	regulation of small GTPase mediated signal transduction	Biological Process	3	Q3UL78, Q7TN89, P25785
6	GO:0071295	cellular response to vitamin	Biological Process	1	A0A1W2P882
6	GO:0006612	protein targeting to membrane	Biological Process	2	P14115, Q58E35
6	GO:0015749	monosaccharide transport	Biological Process	1	Q3V2K7
6	GO:0006865	amino acid transport	Biological Process	2	Q761V0, Q543E2
6	GO:0009163	nucleoside biosynthetic process	Biological Process	1	P46664
6	GO:0045740	positive regulation of DNA replication	Biological Process	1	Q3UL78
6	GO:0006937	regulation of muscle contraction	Biological Process	1	P12815
6	GO:0001885	endothelial cell development	Biological Process	1	O88351
6	GO:0006913	nucleocytoplasmic transport	Biological Process	3	Q3V2K7, P28184, E9PW43
6	GO:0042552	myelination	Biological Process	1	P29416
6	GO:0071550	death-inducing signaling complex assembly	Biological Process	1	Q61160
6	GO:0071870	cellular response to catecholamine stimulus	Biological Process	1	A0A1W2P882
6	GO:0009310	amine catabolic process	Biological Process	1	A0A1W2P882
6	GO:0086004	regulation of cardiac muscle cell contraction	Biological Process	1	P12815
6	GO:0007156	homophilic cell adhesion via plasma membrane adhesion molecules	Biological Process	1	Q9JKF6
6	GO:0033865	nucleoside bisphosphate metabolic process	Biological Process	1	E9QN99
6	GO:0042491	auditory receptor cell differentiation	Biological Process	2	Q3UL78, A0A1W2P882
6	GO:0010975	regulation of neuron projection development	Biological Process	4	Q3UL78, P28184, B9EJ30, O88351
6	GO:0050767	regulation of neurogenesis	Biological Process	5	Q3UL78, P28184, B9EJ30, P25785, O88351
6	GO:0019731	antibacterial humoral response	Biological Process	1	Q58E61
6	GO:0042098	T cell proliferation	Biological Process	1	Q61160
6	GO:0030809	negative regulation of nucleotide biosynthetic process	Biological Process	1	F7AA26
6	GO:0032527	protein exit from endoplasmic reticulum	Biological Process	1	E9PW43
6	GO:0034032	purine nucleoside bisphosphate metabolic process	Biological Process	1	E9QN99
6	GO:0007252	I-kappaB phosphorylation	Biological Process	1	O88351
6	GO:0006140	regulation of nucleotide metabolic process	Biological Process	3	P25785, Q3TQC7, F7AA26
6	GO:0002715	regulation of natural killer cell mediated immunity	Biological Process	1	Q9JKF6
6	GO:2000295	regulation of hydrogen peroxide catabolic process	Biological Process	1	P28184
6	GO:0048041	focal adhesion assembly	Biological Process	1	Q3UL78
6	GO:0031960	response to corticosteroid	Biological Process	1	A0A1W2P882
6	GO:0001936	regulation of endothelial cell proliferation	Biological Process	1	P12815
6	GO:0046942	carboxylic acid transport	Biological Process	2	Q761V0, Q543E2
6	GO:0030866	cortical actin cytoskeleton organization	Biological Process	1	O88351
6	GO:0010751	negative regulation of nitric oxide mediated signal transduction	Biological Process	1	A0A1W2P882
6	GO:0051197	positive regulation of coenzyme metabolic process	Biological Process	1	Q3TQC7
6	GO:0006733	oxidoreduction coenzyme metabolic process	Biological Process	2	P63143, Q3TQC7
6	GO:0032872	regulation of stress-activated MAPK cascade	Biological Process	2	Q3UL78, Q61160
6	GO:0042989	sequestering of actin monomers	Biological Process	1	Q6ZWY8
6	GO:0046466	membrane lipid catabolic process	Biological Process	1	P29416
6	GO:0032680	regulation of tumor necrosis factor production	Biological Process	2	Q91X23, Q61160
6	GO:0071242	cellular response to ammonium ion	Biological Process	1	G3X9W0
6	GO:0042773	ATP synthesis coupled electron transport	Biological Process	1	Q9CPX8
6	GO:0033044	regulation of chromosome organization	Biological Process	2	Q3U292, G3X9W0
6	GO:0034332	adherens junction organization	Biological Process	2	Q3UL78, Q9JKF6
6	GO:0071482	cellular response to light stimulus	Biological Process	1	P57080
6	GO:0006412	translation	Biological Process	7	Q6ZPT2, Q7TSZ3, G3X9W0, Q9CQK7, Q543E2, P14115, Q58E35
6	GO:0072657	protein localization to membrane	Biological Process	4	Q3UL78, P14115, Q58E35, O88351
6	GO:0008630	intrinsic apoptotic signaling pathway in response to DNA damage	Biological Process	2	Q3UGP2, P57080
6	GO:0015931	nucleobase-containing compound transport	Biological Process	2	Q3V2K7, Q61160
6	GO:0048016	inositol phosphate-mediated signaling	Biological Process	1	A0A1W2P882
6	GO:0009913	epidermal cell differentiation	Biological Process	2	Q3UL78, A0A1W2P882
6	GO:0051259	protein oligomerization	Biological Process	1	Q61160
6	GO:0006163	purine nucleotide metabolic process	Biological Process	7	E9QN99, P46664, P25785, Q3TQC7, F7AA26, Q9CPX8, A0A1W2P882
6	GO:0090281	negative regulation of calcium ion import	Biological Process	1	P12815
6	GO:0051896	regulation of protein kinase B signaling	Biological Process	1	P12815
6	GO:0006687	glycosphingolipid metabolic process	Biological Process	2	Q8C847, P29416
6	GO:0006417	regulation of translation	Biological Process	3	Q6ZPT2, Q7TSZ3, G3X9W0
6	GO:0048667	cell morphogenesis involved in neuron differentiation	Biological Process	7	Q3UL78, Q922F4, Q9JKF6, Q7TN89, P28184, P29416, A0A1W2P882
6	GO:0006310	DNA recombination	Biological Process	1	Q3UGP2
6	GO:0033241	regulation of cellular amine catabolic process	Biological Process	1	A0A1W2P882
6	GO:0090501	RNA phosphodiester bond hydrolysis	Biological Process	1	Q99LI7
6	GO:0000820	regulation of glutamine family amino acid metabolic process	Biological Process	1	A0A1W2P882
6	GO:1902656	calcium ion import into cytosol	Biological Process	2	P12815, A0A1W2P882
6	GO:0016571	histone methylation	Biological Process	1	Q3U292
6	GO:0000052	citrulline metabolic process	Biological Process	1	A0A1W2P882
6	GO:0030838	positive regulation of actin filament polymerization	Biological Process	1	Q3UL78
6	GO:0046365	monosaccharide catabolic process	Biological Process	1	Q8C847
6	GO:1990266	neutrophil migration	Biological Process	1	Q3UL78
6	GO:0030833	regulation of actin filament polymerization	Biological Process	2	Q3UL78, Q6ZWY8
6	GO:0045727	positive regulation of translation	Biological Process	1	G3X9W0
6	GO:0032272	negative regulation of protein polymerization	Biological Process	1	Q6ZWY8
6	GO:0030593	neutrophil chemotaxis	Biological Process	1	Q3UL78
6	GO:0007157	heterophilic cell-cell adhesion via plasma membrane cell adhesion molecules	Biological Process	1	Q9JKF6
6	GO:0045761	regulation of adenylate cyclase activity	Biological Process	2	P25785, F7AA26
6	GO:0043497	regulation of protein heterodimerization activity	Biological Process	1	Q3UL78
6	GO:0006401	RNA catabolic process	Biological Process	2	P14115, Q58E35
6	GO:0048812	neuron projection morphogenesis	Biological Process	5	Q3UL78, Q922F4, Q9JKF6, Q7TN89, P28184
6	GO:0050864	regulation of B cell activation	Biological Process	4	Q58E61, I6L958, Q6PJA7, Q58E56
6	GO:0090022	regulation of neutrophil chemotaxis	Biological Process	1	Q3UL78
6	GO:0016055	Wnt signaling pathway	Biological Process	2	Q3UL78, Q8C4X2
6	GO:0033619	membrane protein proteolysis	Biological Process	1	P25785
6	GO:0000060	protein import into nucleus, translocation	Biological Process	2	P28184, E9PW43
6	GO:1901653	cellular response to peptide	Biological Process	1	Q7TN89
6	GO:0009117	nucleotide metabolic process	Biological Process	8	E9QN99, P63143, P46664, P25785, Q3TQC7, F7AA26, Q9CPX8, A0A1W2P882
6	GO:0045019	negative regulation of nitric oxide biosynthetic process	Biological Process	1	A0A1W2P882
6	GO:0030099	myeloid cell differentiation	Biological Process	2	Q3UL78, Q61160
6	GO:0048663	neuron fate commitment	Biological Process	1	Q3UL78
6	GO:0086023	adrenergic receptor signaling pathway involved in heart process	Biological Process	1	A0A1W2P882
6	GO:0010959	regulation of metal ion transport	Biological Process	3	P12815, P63143, A0A1W2P882
6	GO:0006664	glycolipid metabolic process	Biological Process	2	Q8C847, P29416
6	GO:0098739	import across plasma membrane	Biological Process	1	A0A1W2P882
6	GO:0021799	cerebral cortex radially oriented cell migration	Biological Process	1	Q3UL78
6	GO:0048592	eye morphogenesis	Biological Process	1	Q9JKF6
6	GO:0042551	neuron maturation	Biological Process	1	Q3UL78
6	GO:0017148	negative regulation of translation	Biological Process	1	G3X9W0
6	GO:0034284	response to monosaccharide	Biological Process	1	Q3UL78
6	GO:0045981	positive regulation of nucleotide metabolic process	Biological Process	2	P25785, Q3TQC7
6	GO:0009615	response to virus	Biological Process	3	Q3UL78, Q61160, O88351
6	GO:0051403	stress-activated MAPK cascade	Biological Process	3	Q3UL78, Q61160, O88351
6	GO:0007178	transmembrane receptor protein serine/threonine kinase signaling pathway	Biological Process	2	B9EJ30, P29416
6	GO:0009617	response to bacterium	Biological Process	5	Q58E61, I6L958, Q6PJA7, O88351, Q58E56
6	GO:0071305	cellular response to vitamin D	Biological Process	1	A0A1W2P882
6	GO:0044070	regulation of anion transport	Biological Process	1	Q61160
6	GO:0048730	epidermis morphogenesis	Biological Process	1	Q3UL78
6	GO:1904586	cellular response to putrescine	Biological Process	1	G3X9W0
6	GO:0060538	skeletal muscle organ development	Biological Process	1	P63143
6	GO:0051898	negative regulation of protein kinase B signaling	Biological Process	1	P12815
6	GO:0043043	peptide biosynthetic process	Biological Process	7	Q6ZPT2, Q7TSZ3, G3X9W0, Q9CQK7, Q543E2, P14115, Q58E35
6	GO:0006551	leucine metabolic process	Biological Process	2	Q6ZPT2, Q7TSZ3
6	GO:0050851	antigen receptor-mediated signaling pathway	Biological Process	5	Q58E61, I6L958, Q6PJA7, O88351, Q58E56
6	GO:2000794	regulation of epithelial cell proliferation involved in lung morphogenesis	Biological Process	1	Q3UL78
6	GO:0010310	regulation of hydrogen peroxide metabolic process	Biological Process	2	Q3UL78, P28184
6	GO:0060338	regulation of type I interferon-mediated signaling pathway	Biological Process	1	Q61160
6	GO:0060337	type I interferon signaling pathway	Biological Process	1	Q61160
6	GO:0034612	response to tumor necrosis factor	Biological Process	2	Q61160, O88351
6	GO:0010762	regulation of fibroblast migration	Biological Process	1	Q3UL78
6	GO:0034394	protein localization to cell surface	Biological Process	1	P63143
6	GO:0051028	mRNA transport	Biological Process	1	Q3V2K7
6	GO:0002717	positive regulation of natural killer cell mediated immunity	Biological Process	1	Q9JKF6
6	GO:0045936	negative regulation of phosphate metabolic process	Biological Process	2	F7AA26, O88351
6	GO:0030810	positive regulation of nucleotide biosynthetic process	Biological Process	1	P25785
6	GO:0090023	positive regulation of neutrophil chemotaxis	Biological Process	1	Q3UL78
6	GO:0008064	regulation of actin polymerization or depolymerization	Biological Process	2	Q3UL78, Q6ZWY8
6	GO:0034333	adherens junction assembly	Biological Process	1	Q3UL78
6	GO:0045666	positive regulation of neuron differentiation	Biological Process	4	Q3UL78, B9EJ30, P25785, O88351
6	GO:1904892	regulation of STAT cascade	Biological Process	1	O88351
6	GO:0009101	glycoprotein biosynthetic process	Biological Process	3	P28184, Q3TQC7, P52875
6	GO:0010769	regulation of cell morphogenesis involved in differentiation	Biological Process	2	Q3UL78, P28184
6	GO:0061157	mRNA destabilization	Biological Process	1	G3X9W0
6	GO:0051494	negative regulation of cytoskeleton organization	Biological Process	1	Q6ZWY8
6	GO:0003334	keratinocyte development	Biological Process	1	Q3UL78
6	GO:0060160	negative regulation of dopamine receptor signaling pathway	Biological Process	1	F7AA26
6	GO:0022008	neurogenesis	Biological Process	10	Q3UL78, Q922F4, Q9JKF6, Q7TN89, P28184, B9EJ30, P25785, P29416, O88351, A0A1W2P882
6	GO:0002763	positive regulation of myeloid leukocyte differentiation	Biological Process	1	Q61160
6	GO:0061564	axon development	Biological Process	5	Q922F4, Q3UL78, Q9JKF6, Q7TN89, P28184
6	GO:0071375	cellular response to peptide hormone stimulus	Biological Process	1	Q7TN89
6	GO:0010921	regulation of phosphatase activity	Biological Process	1	O88351
6	GO:2000780	negative regulation of double-strand break repair	Biological Process	1	Q3UGP2
6	GO:0099587	inorganic ion import into cell	Biological Process	1	A0A1W2P882
6	GO:0009141	nucleoside triphosphate metabolic process	Biological Process	2	Q3TQC7, Q9CPX8
6	GO:0046847	filopodium assembly	Biological Process	2	Q3UL78, F7AA26
6	GO:0031058	positive regulation of histone modification	Biological Process	1	Q3U292
6	GO:0043065	positive regulation of apoptotic process	Biological Process	6	Q3UL78, Q8R2Y8, P12815, Q61160, Q3UGP2, B9EJ30
6	GO:0046394	carboxylic acid biosynthetic process	Biological Process	3	Q6ZPT2, Q7TSZ3, A0A1W2P882
6	GO:0043039	tRNA aminoacylation	Biological Process	2	Q6ZPT2, Q7TSZ3
6	GO:0036294	cellular response to decreased oxygen levels	Biological Process	1	P28184
6	GO:0007435	salivary gland morphogenesis	Biological Process	1	Q3UL78
6	GO:0043410	positive regulation of MAPK cascade	Biological Process	5	Q3UL78, Q61160, P28184, B9EJ30, P25785
6	GO:1990778	protein localization to cell periphery	Biological Process	2	Q3UL78, O88351
6	GO:0060088	auditory receptor cell stereocilium organization	Biological Process	1	A0A1W2P882
6	GO:0051412	response to corticosterone	Biological Process	1	A0A1W2P882
6	GO:0046718	viral entry into host cell	Biological Process	1	Q9JKF6
6	GO:1902259	regulation of delayed rectifier potassium channel activity	Biological Process	1	P63143
6	GO:0031281	positive regulation of cyclase activity	Biological Process	1	P25785
6	GO:2000112	regulation of cellular macromolecule biosynthetic process	Biological Process	13	E9QLZ1, Q6ZPT2, P28184, A0A1W2P882, Q3UL78, E9QN99, Q3U292, Q61160, Q3UGP2, Q7TSZ3, G3X9W0, B9EJ30, O88351
6	GO:0021891	olfactory bulb interneuron development	Biological Process	1	Q3UL78
6	GO:0009132	nucleoside diphosphate metabolic process	Biological Process	1	Q3TQC7
6	GO:0008203	cholesterol metabolic process	Biological Process	1	P28184
6	GO:0071357	cellular response to type I interferon	Biological Process	1	Q61160
6	GO:1903347	negative regulation of bicellular tight junction assembly	Biological Process	1	O88351
6	GO:0050870	positive regulation of T cell activation	Biological Process	2	Q3UL78, Q61160
6	GO:0044320	cellular response to leptin stimulus	Biological Process	1	P28184
6	GO:0019722	calcium-mediated signaling	Biological Process	2	P12815, A0A1W2P882
6	GO:0015858	nucleoside transport	Biological Process	1	Q61160
6	GO:0043631	RNA polyadenylation	Biological Process	1	Q99LI7
6	GO:0032981	mitochondrial respiratory chain complex I assembly	Biological Process	2	A0A0R4J174, Q9D1R1
6	GO:0090135	actin filament branching	Biological Process	1	Q3UL78
6	GO:0060544	regulation of necroptotic process	Biological Process	1	Q61160
6	GO:0006122	mitochondrial electron transport, ubiquinol to cytochrome c	Biological Process	1	Q9CPX8
6	GO:0032007	negative regulation of TOR signaling	Biological Process	1	P12815
6	GO:0050690	regulation of defense response to virus by virus	Biological Process	1	Q3UL78
6	GO:2001267	regulation of cysteine-type endopeptidase activity involved in apoptotic signaling pathway	Biological Process	1	Q61160
6	GO:0030203	glycosaminoglycan metabolic process	Biological Process	2	Q8C847, P29416
6	GO:0010976	positive regulation of neuron projection development	Biological Process	3	Q3UL78, B9EJ30, O88351
6	GO:0071871	response to epinephrine	Biological Process	1	A0A1W2P882
6	GO:0002521	leukocyte differentiation	Biological Process	2	Q3UL78, Q61160
6	GO:0031399	regulation of protein modification process	Biological Process	10	Q3UL78, Q3U292, Q61160, Q3UGP2, P28184, B9EJ30, P25785, Q58E35, O88351, A0A1W2P882
6	GO:0043010	camera-type eye development	Biological Process	2	Q9JKF6, A0A1W2P882
6	GO:0006812	cation transport	Biological Process	9	Q761V0, P12815, P63143, Q9JKF6, P28184, Q543E2, Q9CPX8, P52875, A0A1W2P882
6	GO:1902806	regulation of cell cycle G1/S phase transition	Biological Process	1	A0A1W2P882
6	GO:1901607	alpha-amino acid biosynthetic process	Biological Process	3	Q6ZPT2, Q7TSZ3, A0A1W2P882
6	GO:0034765	regulation of ion transmembrane transport	Biological Process	4	P12815, P63143, Q61160, A0A1W2P882
6	GO:1902680	positive regulation of RNA biosynthetic process	Biological Process	5	E9QN99, Q61160, G3X9W0, P28184, O88351
6	GO:0048873	homeostasis of number of cells within a tissue	Biological Process	1	Q3UL78
6	GO:0010749	regulation of nitric oxide mediated signal transduction	Biological Process	1	A0A1W2P882
6	GO:0099537	trans-synaptic signaling	Biological Process	3	Q761V0, Q3UL78, A0A1W2P882
6	GO:0021892	cerebral cortex GABAergic interneuron differentiation	Biological Process	1	Q3UL78
6	GO:0051495	positive regulation of cytoskeleton organization	Biological Process	1	Q3UL78
6	GO:0043550	regulation of lipid kinase activity	Biological Process	1	Q3UL78
6	GO:0006414	translational elongation	Biological Process	3	Q6ZPT2, Q7TSZ3, Q58E35
6	GO:0045445	myoblast differentiation	Biological Process	1	P63143
6	GO:0050801	ion homeostasis	Biological Process	4	P12815, P28184, P52875, A0A1W2P882
6	GO:0030182	neuron differentiation	Biological Process	10	Q3UL78, Q922F4, Q9JKF6, Q7TN89, P28184, B9EJ30, P25785, P29416, O88351, A0A1W2P882
6	GO:0071622	regulation of granulocyte chemotaxis	Biological Process	1	Q3UL78
6	GO:0071877	regulation of adrenergic receptor signaling pathway	Biological Process	1	A0A1W2P882
6	GO:0010977	negative regulation of neuron projection development	Biological Process	1	P28184
6	GO:0003094	glomerular filtration	Biological Process	1	Q58E61
6	GO:1901606	alpha-amino acid catabolic process	Biological Process	1	A0A1W2P882
6	GO:0071363	cellular response to growth factor stimulus	Biological Process	2	P12815, P28184
6	GO:0046164	alcohol catabolic process	Biological Process	1	P28184
6	GO:0038093	Fc receptor signaling pathway	Biological Process	3	Q3UL78, Q7TN89, O88351
6	GO:0019377	glycolipid catabolic process	Biological Process	1	P29416
6	GO:1901020	negative regulation of calcium ion transmembrane transporter activity	Biological Process	1	P12815
6	GO:0010803	regulation of tumor necrosis factor-mediated signaling pathway	Biological Process	1	O88351
6	GO:0045601	regulation of endothelial cell differentiation	Biological Process	1	O88351
6	GO:0046390	ribose phosphate biosynthetic process	Biological Process	3	P46664, P25785, F7AA26
6	GO:0043618	regulation of transcription from RNA polymerase II promoter in response to stress	Biological Process	1	P28184
6	GO:0008016	regulation of heart contraction	Biological Process	2	P12815, A0A1W2P882
6	GO:0051783	regulation of nuclear division	Biological Process	1	Q3UL78
6	GO:0006144	purine nucleobase metabolic process	Biological Process	1	P46664
6	GO:0007169	transmembrane receptor protein tyrosine kinase signaling pathway	Biological Process	5	Q3UL78, P12815, Q7TN89, P28184, B9EJ30
6	GO:0032640	tumor necrosis factor production	Biological Process	2	Q91X23, Q61160
6	GO:0050884	neuromuscular process controlling posture	Biological Process	1	P29416
6	GO:0019752	carboxylic acid metabolic process	Biological Process	14	Q6ZPT2, Q99JW2, Q761V0, Q543E2, A0A1W2P882, Q61160, Q7TSZ3, B9EJ30, Q6XPS7, P46664, Q3TQC7, Q8C4X2, O88351, A0A0R4J050
6	GO:0006611	protein export from nucleus	Biological Process	1	Q3V2K7
6	GO:0006026	aminoglycan catabolic process	Biological Process	2	Q8C847, P29416
6	GO:0006282	regulation of DNA repair	Biological Process	1	Q3UGP2
6	GO:0002066	columnar/cuboidal epithelial cell development	Biological Process	3	Q3UL78, B9EJ30, A0A1W2P882
6	GO:0050774	negative regulation of dendrite morphogenesis	Biological Process	1	P28184
6	GO:0032200	telomere organization	Biological Process	1	G3X9W0
6	GO:0030149	sphingolipid catabolic process	Biological Process	1	P29416
6	GO:0097343	ripoptosome assembly	Biological Process	1	Q61160
6	GO:0051058	negative regulation of small GTPase mediated signal transduction	Biological Process	1	P25785
6	GO:0006873	cellular ion homeostasis	Biological Process	4	P12815, P28184, P52875, A0A1W2P882
6	GO:0006549	isoleucine metabolic process	Biological Process	2	Q6ZPT2, Q7TSZ3
6	GO:0071103	DNA conformation change	Biological Process	2	Q3U292, Q3UGP2
6	GO:0060539	diaphragm development	Biological Process	1	P63143
6	GO:0018022	peptidyl-lysine methylation	Biological Process	1	Q3U292
6	GO:0003382	epithelial cell morphogenesis	Biological Process	1	Q3UL78
6	GO:0031401	positive regulation of protein modification process	Biological Process	9	Q3UL78, Q3U292, Q61160, Q3UGP2, P28184, B9EJ30, P25785, Q58E35, A0A1W2P882
6	GO:1990828	hepatocyte dedifferentiation	Biological Process	1	G3X9W0
6	GO:2000409	positive regulation of T cell extravasation	Biological Process	1	Q61160
6	GO:0034620	cellular response to unfolded protein	Biological Process	2	E9PW43, Q8R1L4
6	GO:0014706	striated muscle tissue development	Biological Process	2	Q3UL78, P63143
6	GO:0043277	apoptotic cell clearance	Biological Process	1	Q3UL78
6	GO:0045892	negative regulation of transcription, DNA-templated	Biological Process	2	Q3U292, P28184
6	GO:1903429	regulation of cell maturation	Biological Process	1	Q3UL78
6	GO:0072599	establishment of protein localization to endoplasmic reticulum	Biological Process	2	P14115, Q58E35
7	GO:0045664	regulation of neuron differentiation	Biological Process	5	Q3UL78, P28184, B9EJ30, P25785, O88351
7	GO:0048593	camera-type eye morphogenesis	Biological Process	1	Q9JKF6
7	GO:0007045	cell-substrate adherens junction assembly	Biological Process	1	Q3UL78
7	GO:0071887	leukocyte apoptotic process	Biological Process	2	E9QLZ1, Q61160
7	GO:0036003	positive regulation of transcription from RNA polymerase II promoter in response to stress	Biological Process	1	P28184
7	GO:0043281	regulation of cysteine-type endopeptidase activity involved in apoptotic process	Biological Process	3	P12815, Q61160, P28184
7	GO:0034067	protein localization to Golgi apparatus	Biological Process	1	Q7TN89
7	GO:0010657	muscle cell apoptotic process	Biological Process	1	B9EJ30
7	GO:0097049	motor neuron apoptotic process	Biological Process	1	Q61160
7	GO:0017014	protein nitrosylation	Biological Process	1	A0A1W2P882
7	GO:0007040	lysosome organization	Biological Process	3	P28184, P29416, P52875
7	GO:0071386	cellular response to corticosterone stimulus	Biological Process	1	A0A1W2P882
7	GO:1900542	regulation of purine nucleotide metabolic process	Biological Process	3	P25785, Q3TQC7, F7AA26
7	GO:0031123	RNA 3'-end processing	Biological Process	1	Q99LI7
7	GO:2000209	regulation of anoikis	Biological Process	1	Q8R2Y8
7	GO:0003300	cardiac muscle hypertrophy	Biological Process	1	A0A1W2P882
7	GO:1900371	regulation of purine nucleotide biosynthetic process	Biological Process	2	P25785, F7AA26
7	GO:1900373	positive regulation of purine nucleotide biosynthetic process	Biological Process	1	P25785
7	GO:0006165	nucleoside diphosphate phosphorylation	Biological Process	1	Q3TQC7
7	GO:0042325	regulation of phosphorylation	Biological Process	10	Q3UL78, Q61160, Q3UGP2, P28184, B9EJ30, P25785, Q3TQC7, Q58E35, O88351, A0A1W2P882
7	GO:0033173	calcineurin-NFAT signaling cascade	Biological Process	1	A0A1W2P882
7	GO:0098660	inorganic ion transmembrane transport	Biological Process	4	P12815, P63143, Q9CPX8, A0A1W2P882
7	GO:0002576	platelet degranulation	Biological Process	2	Q91X23, Q6ZWX2
7	GO:0097154	GABAergic neuron differentiation	Biological Process	1	Q3UL78
7	GO:0007409	axonogenesis	Biological Process	5	Q922F4, Q3UL78, Q9JKF6, Q7TN89, P28184
7	GO:0045446	endothelial cell differentiation	Biological Process	1	O88351
7	GO:0098659	inorganic cation import into cell	Biological Process	1	A0A1W2P882
7	GO:1902042	negative regulation of extrinsic apoptotic signaling pathway via death domain receptors	Biological Process	1	Q61160
7	GO:0043666	regulation of phosphoprotein phosphatase activity	Biological Process	1	O88351
7	GO:0051385	response to mineralocorticoid	Biological Process	1	A0A1W2P882
7	GO:0006613	cotranslational protein targeting to membrane	Biological Process	2	P14115, Q58E35
7	GO:0032486	Rap protein signal transduction	Biological Process	1	P25785
7	GO:0000725	recombinational repair	Biological Process	1	Q3UGP2
7	GO:0032392	DNA geometric change	Biological Process	1	Q3UGP2
7	GO:1903510	mucopolysaccharide metabolic process	Biological Process	2	Q8C847, P29416
7	GO:0043648	dicarboxylic acid metabolic process	Biological Process	1	P46664
7	GO:0051260	protein homooligomerization	Biological Process	1	Q61160
7	GO:0046479	glycosphingolipid catabolic process	Biological Process	1	P29416
7	GO:0097553	calcium ion transmembrane import into cytosol	Biological Process	2	P12815, A0A1W2P882
7	GO:0014065	phosphatidylinositol 3-kinase signaling	Biological Process	2	B9EJ30, Q3TQC7
7	GO:0043542	endothelial cell migration	Biological Process	1	P12815
7	GO:0051168	nuclear export	Biological Process	1	Q3V2K7
7	GO:0034644	cellular response to UV	Biological Process	1	P57080
7	GO:0015672	monovalent inorganic cation transport	Biological Process	4	Q761V0, P63143, Q9CPX8, A0A1W2P882
7	GO:0046128	purine ribonucleoside metabolic process	Biological Process	4	E9QN99, P46664, Q3TQC7, Q9CPX8
7	GO:0006027	glycosaminoglycan catabolic process	Biological Process	2	Q8C847, P29416
7	GO:0030041	actin filament polymerization	Biological Process	2	Q3UL78, Q6ZWY8
7	GO:0006399	tRNA metabolic process	Biological Process	3	Q6ZPT2, Q7TSZ3, Q8QZZ7
7	GO:0038094	Fc-gamma receptor signaling pathway	Biological Process	1	Q3UL78
7	GO:0006470	protein dephosphorylation	Biological Process	1	O88351
7	GO:0071542	dopaminergic neuron differentiation	Biological Process	1	Q3UL78
7	GO:0016233	telomere capping	Biological Process	1	G3X9W0
7	GO:0072511	divalent inorganic cation transport	Biological Process	4	P12815, P28184, P52875, A0A1W2P882
7	GO:0046580	negative regulation of Ras protein signal transduction	Biological Process	1	P25785
7	GO:0070647	protein modification by small protein conjugation or removal	Biological Process	4	Q3V2K7, Q3UL78, Q3UGP2, P57080
7	GO:0070374	positive regulation of ERK1 and ERK2 cascade	Biological Process	1	P28184
7	GO:1902041	regulation of extrinsic apoptotic signaling pathway via death domain receptors	Biological Process	1	Q61160
7	GO:0009098	leucine biosynthetic process	Biological Process	2	Q6ZPT2, Q7TSZ3
7	GO:0070926	regulation of ATP:ADP antiporter activity	Biological Process	1	Q61160
7	GO:0034968	histone lysine methylation	Biological Process	1	Q3U292
7	GO:0071276	cellular response to cadmium ion	Biological Process	1	P28184
7	GO:0035437	maintenance of protein localization in endoplasmic reticulum	Biological Process	1	Q8R1L4
7	GO:0018023	peptidyl-lysine trimethylation	Biological Process	1	Q3U292
7	GO:0010923	negative regulation of phosphatase activity	Biological Process	1	O88351
7	GO:0042327	positive regulation of phosphorylation	Biological Process	9	Q3UL78, Q61160, Q3UGP2, P28184, B9EJ30, P25785, Q3TQC7, Q58E35, A0A1W2P882
7	GO:0031062	positive regulation of histone methylation	Biological Process	1	Q3U292
7	GO:0006302	double-strand break repair	Biological Process	1	Q3UGP2
7	GO:0002709	regulation of T cell mediated immunity	Biological Process	1	Q61160
7	GO:0009144	purine nucleoside triphosphate metabolic process	Biological Process	2	Q3TQC7, Q9CPX8
7	GO:0098703	calcium ion import across plasma membrane	Biological Process	1	A0A1W2P882
7	GO:0098916	anterograde trans-synaptic signaling	Biological Process	3	Q761V0, Q3UL78, A0A1W2P882
7	GO:0031060	regulation of histone methylation	Biological Process	1	Q3U292
7	GO:0009161	ribonucleoside monophosphate metabolic process	Biological Process	3	P46664, Q3TQC7, Q9CPX8
7	GO:0050657	nucleic acid transport	Biological Process	1	Q3V2K7
7	GO:0035308	negative regulation of protein dephosphorylation	Biological Process	1	O88351
7	GO:0051384	response to glucocorticoid	Biological Process	1	A0A1W2P882
7	GO:1902600	hydrogen ion transmembrane transport	Biological Process	1	Q9CPX8
7	GO:0060048	cardiac muscle contraction	Biological Process	1	P12815
7	GO:1902043	positive regulation of extrinsic apoptotic signaling pathway via death domain receptors	Biological Process	1	Q61160
7	GO:2000104	negative regulation of DNA-dependent DNA replication	Biological Process	1	Q3UGP2
7	GO:0009127	purine nucleoside monophosphate biosynthetic process	Biological Process	1	P46664
7	GO:1903506	regulation of nucleic acid-templated transcription	Biological Process	9	E9QLZ1, E9QN99, Q3U292, Q61160, P28184, G3X9W0, B9EJ30, O88351, A0A1W2P882
7	GO:0001837	epithelial to mesenchymal transition	Biological Process	1	G3X9W0
7	GO:1903507	negative regulation of nucleic acid-templated transcription	Biological Process	2	Q3U292, P28184
7	GO:0014041	regulation of neuron maturation	Biological Process	1	Q3UL78
7	GO:0043266	regulation of potassium ion transport	Biological Process	1	P63143
7	GO:0061158	3'-UTR-mediated mRNA destabilization	Biological Process	1	G3X9W0
7	GO:0006366	transcription from RNA polymerase II promoter	Biological Process	8	E9QLZ1, E9QN99, Q3U292, Q61160, P28184, O88351, Q99LI7, A0A1W2P882
7	GO:0006522	alanine metabolic process	Biological Process	1	P46664
7	GO:0042775	mitochondrial ATP synthesis coupled electron transport	Biological Process	1	Q9CPX8
7	GO:2001257	regulation of cation channel activity	Biological Process	2	P12815, P63143
7	GO:0006357	regulation of transcription from RNA polymerase II promoter	Biological Process	6	E9QN99, Q3U292, Q61160, P28184, O88351, A0A1W2P882
7	GO:0043154	negative regulation of cysteine-type endopeptidase activity involved in apoptotic process	Biological Process	1	P28184
7	GO:0009126	purine nucleoside monophosphate metabolic process	Biological Process	3	P46664, Q3TQC7, Q9CPX8
7	GO:0038095	Fc-epsilon receptor signaling pathway	Biological Process	3	Q3UL78, Q7TN89, O88351
7	GO:0006379	mRNA cleavage	Biological Process	1	Q99LI7
7	GO:0006012	galactose metabolic process	Biological Process	1	Q8C847
7	GO:0030800	negative regulation of cyclic nucleotide metabolic process	Biological Process	1	F7AA26
7	GO:0086003	cardiac muscle cell contraction	Biological Process	1	P12815
7	GO:0055117	regulation of cardiac muscle contraction	Biological Process	1	P12815
7	GO:0009746	response to hexose	Biological Process	1	Q3UL78
7	GO:0006953	acute-phase response	Biological Process	1	Q91X23
7	GO:0048699	generation of neurons	Biological Process	10	Q3UL78, Q922F4, Q9JKF6, Q7TN89, P28184, B9EJ30, P25785, P29416, O88351, A0A1W2P882
7	GO:0060071	Wnt signaling pathway, planar cell polarity pathway	Biological Process	1	Q3UL78
7	GO:0015816	glycine transport	Biological Process	1	Q761V0
7	GO:0043297	apical junction assembly	Biological Process	1	O88351
7	GO:0043090	amino acid import	Biological Process	1	Q761V0
7	GO:0071384	cellular response to corticosteroid stimulus	Biological Process	1	A0A1W2P882
7	GO:0042490	mechanoreceptor differentiation	Biological Process	2	Q3UL78, A0A1W2P882
7	GO:0030803	negative regulation of cyclic nucleotide biosynthetic process	Biological Process	1	F7AA26
7	GO:0006531	aspartate metabolic process	Biological Process	1	P46664
7	GO:0009185	ribonucleoside diphosphate metabolic process	Biological Process	1	Q3TQC7
7	GO:0001934	positive regulation of protein phosphorylation	Biological Process	8	Q3UL78, Q61160, Q3UGP2, P28184, B9EJ30, P25785, Q58E35, A0A1W2P882
7	GO:0006418	tRNA aminoacylation for protein translation	Biological Process	2	Q6ZPT2, Q7TSZ3
7	GO:1900543	negative regulation of purine nucleotide metabolic process	Biological Process	1	F7AA26
7	GO:0045649	regulation of macrophage differentiation	Biological Process	1	Q61160
7	GO:2000106	regulation of leukocyte apoptotic process	Biological Process	2	E9QLZ1, Q61160
7	GO:0097720	calcineurin-mediated signaling	Biological Process	1	A0A1W2P882
7	GO:0071347	cellular response to interleukin-1	Biological Process	1	O88351
7	GO:0009199	ribonucleoside triphosphate metabolic process	Biological Process	2	Q3TQC7, Q9CPX8
7	GO:0009156	ribonucleoside monophosphate biosynthetic process	Biological Process	1	P46664
7	GO:0008645	hexose transport	Biological Process	1	Q3V2K7
7	GO:0006024	glycosaminoglycan biosynthetic process	Biological Process	1	P29416
7	GO:0043149	stress fiber assembly	Biological Process	1	Q3UL78
7	GO:0042771	intrinsic apoptotic signaling pathway in response to DNA damage by p53 class mediator	Biological Process	1	P57080
7	GO:0009135	purine nucleoside diphosphate metabolic process	Biological Process	1	Q3TQC7
7	GO:0021894	cerebral cortex GABAergic interneuron development	Biological Process	1	Q3UL78
7	GO:0006525	arginine metabolic process	Biological Process	1	A0A1W2P882
7	GO:0045944	positive regulation of transcription from RNA polymerase II promoter	Biological Process	4	E9QN99, Q61160, P28184, O88351
7	GO:0042455	ribonucleoside biosynthetic process	Biological Process	1	P46664
7	GO:0030260	entry into host cell	Biological Process	1	Q9JKF6
7	GO:0043161	proteasome-mediated ubiquitin-dependent protein catabolic process	Biological Process	1	E9PW43
7	GO:0010952	positive regulation of peptidase activity	Biological Process	2	P12815, Q61160
7	GO:0006541	glutamine metabolic process	Biological Process	1	P46664
7	GO:0036462	TRAIL-activated apoptotic signaling pathway	Biological Process	1	Q61160
7	GO:0070972	protein localization to endoplasmic reticulum	Biological Process	3	P14115, Q8R1L4, Q58E35
7	GO:0043405	regulation of MAP kinase activity	Biological Process	1	B9EJ30
7	GO:0045047	protein targeting to ER	Biological Process	2	P14115, Q58E35
7	GO:2000107	negative regulation of leukocyte apoptotic process	Biological Process	2	E9QLZ1, Q61160
[truncated: 327 more rows]

## Sheet: mf
Level	GO ID	GO Name	GO Type	#Seqs	Sequence Names
1	GO:0003674	molecular_function	Molecular Function	55	E9QLZ1, Q922F4, P12815, Q6ZWX2, Q9ESW8, P14115, F7AA26, Q58E35, Q3UL78, E9QN99, Q61160, B9EJ30, P46664, Q6XPS7, Q8C4X2, Q91X23, A0A1W2P882, Q9D1R1, Q58E61, Q9CVE7, G3X9W0, Q7TSZ3, Q9CQK7, P29416, Q8R1L4, Q3TQC7, Q78T81, Q6ZPT2, Q99JW2, Q6PJA7, Q761V0, Q3V2K7, Q9JKF6, P28184, Q58E56, Q8R2Y8, P63143, Q3UGP2, Q6ZWY8, P25785, E9PW43, O88351, Q8K207, Q7TN89, Q543E2, Q9CPX8, Q8C847, I6L958, Q3U292, Q6P…
2	GO:0005198	structural molecule activity	Molecular Function	4	Q922F4, Q543E2, P14115, Q58E35
2	GO:0098772	molecular function regulator	Molecular Function	5	P63143, P28184, P25785, Q58E35, A0A1W2P882
2	GO:0004871	signal transducer activity	Molecular Function	3	Q9JKF6, B9EJ30, O88351
2	GO:0060089	molecular transducer activity	Molecular Function	2	Q9JKF6, B9EJ30
2	GO:0001071	nucleic acid binding transcription factor activity	Molecular Function	2	E9QLZ1, G3X9W0
2	GO:0003824	catalytic activity	Molecular Function	26	Q6ZPT2, Q99JW2, Q922F4, P12815, Q9ESW8, Q3UL78, Q8R2Y8, E9QN99, Q61160, P63143, Q3UGP2, B9EJ30, P46664, Q6XPS7, Q8C4X2, O88351, Q7TN89, Q9CPX8, A0A1W2P882, Q8C847, Q7TSZ3, A0A0R4J174, P29416, Q3TQC7, P57080, A0A0R4J050
2	GO:0009055	electron carrier activity	Molecular Function	1	Q9CPX8
2	GO:0005488	binding	Molecular Function	51	E9QLZ1, Q922F4, P12815, Q6ZWX2, P14115, F7AA26, Q58E35, Q3UL78, E9QN99, Q61160, B9EJ30, P46664, Q8C4X2, Q91X23, A0A1W2P882, Q9D1R1, Q58E61, Q9CVE7, G3X9W0, Q7TSZ3, Q9CQK7, P29416, Q8R1L4, Q3TQC7, Q78T81, Q99JW2, Q6ZPT2, Q761V0, Q6PJA7, Q3V2K7, Q9JKF6, P28184, Q58E56, Q8R2Y8, P63143, Q3UGP2, Q6ZWY8, P25785, E9PW43, O88351, Q8K207, Q7TN89, I6L958, Q8C847, Q3U292, Q6PD19, A0A0R4J174, Q8QZZ7, P57080,…
2	GO:0016209	antioxidant activity	Molecular Function	1	P28184
2	GO:0005215	transporter activity	Molecular Function	6	Q761V0, P63143, Q543E2, E9PW43, Q9CPX8, A0A1W2P882
3	GO:1901363	heterocyclic compound binding	Molecular Function	19	Q6ZPT2, Q922F4, P12815, Q7TN89, Q6ZWX2, Q58E35, A0A1W2P882, Q3UL78, Q3U292, P63143, Q3UGP2, G3X9W0, Q7TSZ3, Q6ZWY8, B9EJ30, P46664, Q8C4X2, O88351, Q99LI7
3	GO:0030246	carbohydrate binding	Molecular Function	1	Q9JKF6
3	GO:0097159	organic cyclic compound binding	Molecular Function	19	Q6ZPT2, Q922F4, P12815, Q7TN89, Q6ZWX2, Q58E35, A0A1W2P882, Q3UL78, Q3U292, P63143, Q3UGP2, G3X9W0, Q7TSZ3, Q6ZWY8, B9EJ30, P46664, Q8C4X2, O88351, Q99LI7
3	GO:0097367	carbohydrate derivative binding	Molecular Function	11	Q6ZPT2, Q8C847, Q922F4, Q3UL78, Q7TN89, Q3UGP2, Q7TSZ3, P46664, Q8C4X2, O88351, A0A1W2P882
3	GO:0016874	ligase activity	Molecular Function	3	Q6ZPT2, Q7TSZ3, P46664
3	GO:0005200	structural constituent of cytoskeleton	Molecular Function	1	Q922F4
3	GO:0016247	channel regulator activity	Molecular Function	2	P63143, A0A1W2P882
3	GO:0005057	signal transducer activity, downstream of receptor	Molecular Function	1	B9EJ30
3	GO:0003823	antigen binding	Molecular Function	4	Q58E61, I6L958, Q6PJA7, Q58E56
3	GO:0016787	hydrolase activity	Molecular Function	18	Q6ZPT2, Q99JW2, Q922F4, P12815, Q7TN89, Q9ESW8, A0A1W2P882, Q8C847, Q3UL78, Q8R2Y8, E9QN99, Q3UGP2, Q7TSZ3, P46664, P29416, Q3TQC7, P57080, A0A0R4J050
3	GO:0033218	amide binding	Molecular Function	3	Q922F4, Q8R1L4, Q8C4X2
3	GO:0022857	transmembrane transporter activity	Molecular Function	6	Q761V0, P63143, Q543E2, E9PW43, Q9CPX8, A0A1W2P882
3	GO:0046790	virion binding	Molecular Function	1	Q9JKF6
3	GO:0008144	drug binding	Molecular Function	1	P28184
3	GO:0044877	macromolecular complex binding	Molecular Function	4	Q61160, Q7TN89, P46664, P25785
3	GO:0022892	substrate-specific transporter activity	Molecular Function	6	Q761V0, P63143, Q543E2, E9PW43, Q9CPX8, A0A1W2P882
3	GO:0003700	transcription factor activity, sequence-specific DNA binding	Molecular Function	2	E9QLZ1, G3X9W0
3	GO:0060090	binding, bridging	Molecular Function	1	P12815
3	GO:0043167	ion binding	Molecular Function	18	Q99JW2, Q6ZPT2, Q761V0, Q922F4, P12815, Q7TN89, P28184, A0A1W2P882, Q3UL78, Q9CVE7, P63143, Q3UGP2, Q7TSZ3, P46664, P25785, Q8C4X2, O88351, A0A0R4J050
3	GO:0004872	receptor activity	Molecular Function	2	Q9JKF6, B9EJ30
3	GO:0008384	IkappaB kinase activity	Molecular Function	1	O88351
3	GO:0003735	structural constituent of ribosome	Molecular Function	3	Q543E2, P14115, Q58E35
3	GO:0048037	cofactor binding	Molecular Function	1	P63143
3	GO:0030234	enzyme regulator activity	Molecular Function	4	P28184, P25785, Q58E35, A0A1W2P882
3	GO:0016829	lyase activity	Molecular Function	1	Q6XPS7
3	GO:0016491	oxidoreductase activity	Molecular Function	3	P63143, A0A0R4J174, Q9CPX8
3	GO:0042562	hormone binding	Molecular Function	1	E9PW43
3	GO:0005515	protein binding	Molecular Function	48	E9QLZ1, Q78T81, Q6ZPT2, Q99JW2, Q6PJA7, Q761V0, Q3V2K7, Q922F4, P12815, Q9JKF6, Q6ZWX2, P28184, P14115, F7AA26, Q58E35, Q58E56, Q3UL78, Q8R2Y8, E9QN99, Q61160, P63143, Q3UGP2, B9EJ30, Q6ZWY8, P46664, P25785, E9PW43, O88351, Q8C4X2, Q91X23, Q8K207, A0A1W2P882, Q9D1R1, Q58E61, I6L958, Q8C847, Q3U292, Q6PD19, G3X9W0, Q7TSZ3, Q9CQK7, A0A0R4J174, P29416, Q3TQC7, Q8QZZ7, P57080, A0A0R4J050, Q99LI7
3	GO:0016740	transferase activity	Molecular Function	6	Q3UL78, Q61160, B9EJ30, P29416, O88351, Q8C4X2
3	GO:0038023	signaling receptor activity	Molecular Function	2	Q9JKF6, B9EJ30
3	GO:0036094	small molecule binding	Molecular Function	13	Q6ZPT2, Q922F4, Q7TN89, A0A1W2P882, Q3UL78, P63143, Q3UGP2, G3X9W0, Q7TSZ3, B9EJ30, P46664, Q8C4X2, O88351
3	GO:0003682	chromatin binding	Molecular Function	2	Q3U292, G3X9W0
4	GO:1901265	nucleoside phosphate binding	Molecular Function	13	Q6ZPT2, Q922F4, Q7TN89, A0A1W2P882, Q3UL78, P63143, Q3UGP2, G3X9W0, Q7TSZ3, B9EJ30, P46664, Q8C4X2, O88351
4	GO:0050662	coenzyme binding	Molecular Function	1	P63143
4	GO:0008233	peptidase activity	Molecular Function	5	Q99JW2, P12815, Q9ESW8, P57080, A0A0R4J050
4	GO:0022804	active transmembrane transporter activity	Molecular Function	3	Q761V0, E9PW43, A0A1W2P882
4	GO:0019904	protein domain specific binding	Molecular Function	2	Q61160, A0A1W2P882
4	GO:0030235	nitric-oxide synthase regulator activity	Molecular Function	1	A0A1W2P882
4	GO:0003676	nucleic acid binding	Molecular Function	8	P12815, Q3U292, Q6ZWX2, Q3UGP2, G3X9W0, Q6ZWY8, Q58E35, Q99LI7
4	GO:0016798	hydrolase activity, acting on glycosyl bonds	Molecular Function	2	Q8C847, P29416
4	GO:0030742	GTP-dependent protein binding	Molecular Function	1	Q3UL78
4	GO:0044325	ion channel binding	Molecular Function	1	P63143
4	GO:0061134	peptidase regulator activity	Molecular Function	2	P28184, P25785
4	GO:0101005	ubiquitinyl hydrolase activity	Molecular Function	1	P57080
4	GO:0019838	growth factor binding	Molecular Function	2	B9EJ30, E9PW43
4	GO:0019899	enzyme binding	Molecular Function	12	Q3V2K7, P12815, A0A1W2P882, Q3UL78, Q3U292, Q61160, G3X9W0, B9EJ30, P25785, P57080, Q8QZZ7, O88351
4	GO:0048408	epidermal growth factor binding	Molecular Function	1	E9PW43
4	GO:0017080	sodium channel regulator activity	Molecular Function	1	A0A1W2P882
4	GO:0097110	scaffold protein binding	Molecular Function	2	O88351, A0A1W2P882
4	GO:0004888	transmembrane signaling receptor activity	Molecular Function	1	B9EJ30
4	GO:0016817	hydrolase activity, acting on acid anhydrides	Molecular Function	7	Q922F4, Q3UL78, Q7TN89, Q3UGP2, P46664, Q3TQC7, A0A1W2P882
4	GO:0043168	anion binding	Molecular Function	11	Q6ZPT2, Q922F4, Q3UL78, Q7TN89, P63143, Q3UGP2, Q7TSZ3, P46664, Q8C4X2, O88351, A0A1W2P882
4	GO:0016936	galactoside binding	Molecular Function	1	Q8C847
4	GO:0008092	cytoskeletal protein binding	Molecular Function	3	Q6ZWX2, Q6ZWY8, P46664
4	GO:0016810	hydrolase activity, acting on carbon-nitrogen (but not peptide) bonds	Molecular Function	2	Q99JW2, A0A0R4J050
4	GO:0008134	transcription factor binding	Molecular Function	1	G3X9W0
4	GO:0008047	enzyme activator activity	Molecular Function	2	P28184, Q58E35
4	GO:0016614	oxidoreductase activity, acting on CH-OH group of donors	Molecular Function	1	P63143
4	GO:0019207	kinase regulator activity	Molecular Function	2	P28184, Q58E35
4	GO:0042802	identical protein binding	Molecular Function	8	Q3UL78, P12815, Q9JKF6, Q61160, B9EJ30, P46664, P29416, O88351
4	GO:0042277	peptide binding	Molecular Function	3	Q922F4, Q8R1L4, Q8C4X2
4	GO:0051021	GDP-dissociation inhibitor binding	Molecular Function	1	Q3UL78
4	GO:0016679	oxidoreductase activity, acting on diphenols and related substances as donors	Molecular Function	1	Q9CPX8
4	GO:0016651	oxidoreductase activity, acting on NAD(P)H	Molecular Function	1	A0A0R4J174
4	GO:0032403	protein complex binding	Molecular Function	2	P46664, P25785
4	GO:0001882	nucleoside binding	Molecular Function	10	Q6ZPT2, Q922F4, Q3UL78, Q7TN89, Q3UGP2, Q7TSZ3, P46664, Q8C4X2, O88351, A0A1W2P882
4	GO:0016875	ligase activity, forming carbon-oxygen bonds	Molecular Function	2	Q6ZPT2, Q7TSZ3
4	GO:0032182	ubiquitin-like protein binding	Molecular Function	1	P57080
4	GO:0001618	virus receptor activity	Molecular Function	1	Q9JKF6
4	GO:0004702	signal transducer, downstream of receptor, with serine/threonine kinase activity	Molecular Function	1	B9EJ30
4	GO:0004857	enzyme inhibitor activity	Molecular Function	3	P28184, P25785, A0A1W2P882
4	GO:0048306	calcium-dependent protein binding	Molecular Function	1	P12815
4	GO:0050839	cell adhesion molecule binding	Molecular Function	2	Q9JKF6, P25785
4	GO:0016757	transferase activity, transferring glycosyl groups	Molecular Function	1	P29416
4	GO:0005516	calmodulin binding	Molecular Function	1	A0A1W2P882
4	GO:0043028	cysteine-type endopeptidase regulator activity involved in apoptotic process	Molecular Function	1	P28184
4	GO:0016879	ligase activity, forming carbon-nitrogen bonds	Molecular Function	1	P46664
4	GO:0000166	nucleotide binding	Molecular Function	13	Q6ZPT2, Q922F4, Q7TN89, A0A1W2P882, Q3UL78, P63143, Q3UGP2, Q7TSZ3, G3X9W0, B9EJ30, P46664, Q8C4X2, O88351
4	GO:0032553	ribonucleotide binding	Molecular Function	10	Q6ZPT2, Q922F4, Q3UL78, Q7TN89, Q3UGP2, Q7TSZ3, P46664, Q8C4X2, O88351, A0A1W2P882
4	GO:0046983	protein dimerization activity	Molecular Function	5	P12815, Q9JKF6, P46664, P29416, O88351
4	GO:0099600	transmembrane receptor activity	Molecular Function	1	B9EJ30
4	GO:0022891	substrate-specific transmembrane transporter activity	Molecular Function	6	Q761V0, P63143, Q543E2, E9PW43, Q9CPX8, A0A1W2P882
4	GO:0043495	protein anchor	Molecular Function	1	P12815
4	GO:0031490	chromatin DNA binding	Molecular Function	1	Q3U292
4	GO:0005102	receptor binding	Molecular Function	8	Q58E61, I6L958, Q6PJA7, Q3UL78, Q61160, Q9JKF6, P25785, Q58E56
4	GO:0016772	transferase activity, transferring phosphorus-containing groups	Molecular Function	4	Q61160, B9EJ30, O88351, Q8C4X2
4	GO:0008022	protein C-terminus binding	Molecular Function	1	A0A1W2P882
4	GO:0051219	phosphoprotein binding	Molecular Function	1	Q8C4X2
4	GO:0016788	hydrolase activity, acting on ester bonds	Molecular Function	3	Q6ZPT2, Q8R2Y8, Q7TSZ3
4	GO:0043169	cation binding	Molecular Function	10	Q99JW2, Q761V0, P12815, Q9CVE7, P28184, P46664, P25785, Q8C4X2, A0A1W2P882, A0A0R4J050
4	GO:0015026	coreceptor activity	Molecular Function	1	Q9JKF6
4	GO:0099106	ion channel regulator activity	Molecular Function	1	P63143
4	GO:0008565	protein transporter activity	Molecular Function	1	E9PW43
4	GO:0022803	passive transmembrane transporter activity	Molecular Function	1	P63143
4	GO:0019787	ubiquitin-like protein transferase activity	Molecular Function	1	Q3UL78
5	GO:0016681	oxidoreductase activity, acting on diphenols and related substances as donors, cytochrome as acceptor	Molecular Function	1	Q9CPX8
5	GO:0005126	cytokine receptor binding	Molecular Function	1	Q61160
5	GO:0019887	protein kinase regulator activity	Molecular Function	2	P28184, Q58E35
5	GO:0070402	NADPH binding	Molecular Function	1	P63143
5	GO:0004019	adenylosuccinate synthase activity	Molecular Function	1	P46664
5	GO:0015399	primary active transmembrane transporter activity	Molecular Function	2	E9PW43, A0A1W2P882
5	GO:0016758	transferase activity, transferring hexosyl groups	Molecular Function	1	P29416
5	GO:0015075	ion transmembrane transporter activity	Molecular Function	5	Q761V0, P63143, Q543E2, Q9CPX8, A0A1W2P882
5	GO:0015291	secondary active transmembrane transporter activity	Molecular Function	1	Q761V0
5	GO:0001883	purine nucleoside binding	Molecular Function	10	Q6ZPT2, Q922F4, Q3UL78, Q7TN89, Q3UGP2, Q7TSZ3, P46664, Q8C4X2, O88351, A0A1W2P882
5	GO:0016820	hydrolase activity, acting on acid anhydrides, catalyzing transmembrane movement of substances	Molecular Function	1	A0A1W2P882
5	GO:0004842	ubiquitin-protein transferase activity	Molecular Function	1	Q3UL78
5	GO:0004553	hydrolase activity, hydrolyzing O-glycosyl compounds	Molecular Function	2	Q8C847, P29416
5	GO:0034987	immunoglobulin receptor binding	Molecular Function	4	Q58E61, I6L958, Q6PJA7, Q58E56
5	GO:0019209	kinase activator activity	Molecular Function	2	P28184, Q58E35
5	GO:0051022	Rho GDP-dissociation inhibitor binding	Molecular Function	1	Q3UL78
5	GO:0036487	nitric-oxide synthase inhibitor activity	Molecular Function	1	A0A1W2P882
5	GO:0035639	purine ribonucleoside triphosphate binding	Molecular Function	10	Q6ZPT2, Q922F4, Q3UL78, Q7TN89, Q3UGP2, Q7TSZ3, P46664, Q8C4X2, O88351, A0A1W2P882
5	GO:0003779	actin binding	Molecular Function	3	Q6ZWX2, Q6ZWY8, P46664
5	GO:0016811	hydrolase activity, acting on carbon-nitrogen (but not peptide) bonds, in linear amides	Molecular Function	2	Q99JW2, A0A0R4J050
5	GO:0005178	integrin binding	Molecular Function	1	P25785
5	GO:0019199	transmembrane receptor protein kinase activity	Molecular Function	1	B9EJ30
5	GO:0022884	macromolecule transmembrane transporter activity	Molecular Function	1	E9PW43
5	GO:0008320	protein transmembrane transporter activity	Molecular Function	1	E9PW43
5	GO:0061135	endopeptidase regulator activity	Molecular Function	2	P28184, P25785
5	GO:0016616	oxidoreductase activity, acting on the CH-OH group of donors, NAD or NADP as acceptor	Molecular Function	1	P63143
5	GO:0043130	ubiquitin binding	Molecular Function	1	P57080
5	GO:0042826	histone deacetylase binding	Molecular Function	3	Q3UL78, Q3U292, G3X9W0
5	GO:0061659	ubiquitin-like protein ligase activity	Molecular Function	1	Q3UL78
5	GO:0005342	organic acid transmembrane transporter activity	Molecular Function	2	Q761V0, Q543E2
5	GO:1904455	ubiquitin-specific protease activity involved in negative regulation of ERAD pathway	Molecular Function	1	P57080
5	GO:0046982	protein heterodimerization activity	Molecular Function	4	P12815, Q9JKF6, P29416, O88351
5	GO:0043027	cysteine-type endopeptidase inhibitor activity involved in apoptotic process	Molecular Function	1	P28184
5	GO:0030165	PDZ domain binding	Molecular Function	1	A0A1W2P882
5	GO:0022838	substrate-specific channel activity	Molecular Function	1	P63143
5	GO:0070011	peptidase activity, acting on L-amino acid peptides	Molecular Function	5	Q99JW2, P12815, Q9ESW8, P57080, A0A0R4J050
5	GO:0032555	purine ribonucleotide binding	Molecular Function	10	Q6ZPT2, Q922F4, Q3UL78, Q7TN89, Q3UGP2, Q7TSZ3, P46664, Q8C4X2, O88351, A0A1W2P882
5	GO:0022853	active ion transmembrane transporter activity	Molecular Function	2	Q761V0, A0A1W2P882
5	GO:0036459	thiol-dependent ubiquitinyl hydrolase activity	Molecular Function	1	P57080
5	GO:0002020	protease binding	Molecular Function	3	P12815, Q61160, P25785
5	GO:0032549	ribonucleoside binding	Molecular Function	10	Q6ZPT2, Q922F4, Q3UL78, Q7TN89, Q3UGP2, Q7TSZ3, P46664, Q8C4X2, O88351, A0A1W2P882
5	GO:0019902	phosphatase binding	Molecular Function	2	B9EJ30, A0A1W2P882
5	GO:0004704	NF-kappaB-inducing kinase activity	Molecular Function	1	B9EJ30
5	GO:0008194	UDP-glycosyltransferase activity	Molecular Function	1	P29416
5	GO:0042301	phosphate ion binding	Molecular Function	1	P46664
5	GO:0070513	death domain binding	Molecular Function	1	Q61160
5	GO:0046872	metal ion binding	Molecular Function	10	Q99JW2, Q761V0, P12815, Q9CVE7, P28184, P46664, P25785, Q8C4X2, A0A1W2P882, A0A0R4J050
5	GO:0019900	kinase binding	Molecular Function	3	Q3UL78, Q8QZZ7, O88351
5	GO:0044389	ubiquitin-like protein ligase binding	Molecular Function	2	Q61160, P57080
5	GO:0035877	death effector domain binding	Molecular Function	1	Q61160
5	GO:0016773	phosphotransferase activity, alcohol group as acceptor	Molecular Function	4	Q61160, B9EJ30, O88351, Q8C4X2
5	GO:0050661	NADP binding	Molecular Function	1	P63143
5	GO:0034190	apolipoprotein receptor binding	Molecular Function	1	Q3UL78
5	GO:0003677	DNA binding	Molecular Function	3	Q3U292, Q3UGP2, G3X9W0
5	GO:0050998	nitric-oxide synthase binding	Molecular Function	1	A0A1W2P882
5	GO:0005520	insulin-like growth factor binding	Molecular Function	1	B9EJ30
5	GO:0031996	thioesterase binding	Molecular Function	1	Q3UL78
5	GO:0016301	kinase activity	Molecular Function	4	Q61160, B9EJ30, O88351, Q8C4X2
5	GO:0015267	channel activity	Molecular Function	1	P63143
5	GO:0051015	actin filament binding	Molecular Function	1	P46664
5	GO:0003723	RNA binding	Molecular Function	6	P12815, Q6ZWX2, G3X9W0, Q6ZWY8, Q58E35, Q99LI7
5	GO:0030414	peptidase inhibitor activity	Molecular Function	2	P28184, P25785
5	GO:0042803	protein homodimerization activity	Molecular Function	5	P12815, Q9JKF6, P46664, P29416, O88351
5	GO:0017076	purine nucleotide binding	Molecular Function	10	Q6ZPT2, Q922F4, Q3UL78, Q7TN89, Q3UGP2, Q7TSZ3, P46664, Q8C4X2, O88351, A0A1W2P882
5	GO:0051117	ATPase binding	Molecular Function	1	P57080
5	GO:0032183	SUMO binding	Molecular Function	1	P57080
5	GO:0051020	GTPase binding	Molecular Function	2	Q3V2K7, Q3UL78
5	GO:0052689	carboxylic ester hydrolase activity	Molecular Function	3	Q6ZPT2, Q8R2Y8, Q7TSZ3
5	GO:0016876	ligase activity, forming aminoacyl-tRNA and related compounds	Molecular Function	2	Q6ZPT2, Q7TSZ3
5	GO:0016818	hydrolase activity, acting on acid anhydrides, in phosphorus-containing anhydrides	Molecular Function	7	Q922F4, Q3UL78, Q7TN89, Q3UGP2, P46664, Q3TQC7, A0A1W2P882
5	GO:0015459	potassium channel regulator activity	Molecular Function	1	P63143
5	GO:0005048	signal sequence binding	Molecular Function	1	Q8R1L4
6	GO:0019901	protein kinase binding	Molecular Function	3	Q3UL78, Q8QZZ7, O88351
6	GO:0015293	symporter activity	Molecular Function	1	Q761V0
6	GO:0002161	aminoacyl-tRNA editing activity	Molecular Function	2	Q6ZPT2, Q7TSZ3
6	GO:0015405	P-P-bond-hydrolysis-driven transmembrane transporter activity	Molecular Function	2	E9PW43, A0A1W2P882
6	GO:0008375	acetylglucosaminyltransferase activity	Molecular Function	1	P29416
6	GO:0005216	ion channel activity	Molecular Function	1	P63143
6	GO:0003690	double-stranded DNA binding	Molecular Function	2	Q3UGP2, G3X9W0
6	GO:0005509	calcium ion binding	Molecular Function	2	P12815, A0A1W2P882
6	GO:0089720	caspase binding	Molecular Function	1	Q61160
6	GO:0015929	hexosaminidase activity	Molecular Function	1	P29416
6	GO:0043565	sequence-specific DNA binding	Molecular Function	1	G3X9W0
6	GO:0032813	tumor necrosis factor receptor superfamily binding	Molecular Function	1	Q61160
6	GO:0019903	protein phosphatase binding	Molecular Function	2	B9EJ30, A0A1W2P882
6	GO:0003727	single-stranded RNA binding	Molecular Function	1	G3X9W0
6	GO:0003697	single-stranded DNA binding	Molecular Function	2	Q3UGP2, G3X9W0
6	GO:0030295	protein kinase activator activity	Molecular Function	2	P28184, Q58E35
6	GO:0008234	cysteine-type peptidase activity	Molecular Function	3	P12815, Q9ESW8, P57080
6	GO:0005343	organic acid:sodium symporter activity	Molecular Function	1	Q761V0
6	GO:0030554	adenyl nucleotide binding	Molecular Function	6	Q6ZPT2, Q3UGP2, Q7TSZ3, Q8C4X2, O88351, A0A1W2P882
6	GO:0003785	actin monomer binding	Molecular Function	2	Q6ZWX2, Q6ZWY8
6	GO:0004046	aminoacylase activity	Molecular Function	2	Q99JW2, A0A0R4J050
6	GO:0008509	anion transmembrane transporter activity	Molecular Function	2	Q761V0, Q543E2
6	GO:0042625	ATPase coupled ion transmembrane transporter activity	Molecular Function	1	A0A1W2P882
6	GO:0004812	aminoacyl-tRNA ligase activity	Molecular Function	2	Q6ZPT2, Q7TSZ3
6	GO:0004672	protein kinase activity	Molecular Function	4	Q61160, B9EJ30, O88351, Q8C4X2
6	GO:0004843	thiol-dependent ubiquitin-specific protease activity	Molecular Function	1	P57080
6	GO:0015450	P-P-bond-hydrolysis-driven protein transmembrane transporter activity	Molecular Function	1	E9PW43
6	GO:0003729	mRNA binding	Molecular Function	2	G3X9W0, Q99LI7
6	GO:0019001	guanyl nucleotide binding	Molecular Function	4	Q922F4, Q3UL78, Q7TN89, P46664
6	GO:0031625	ubiquitin protein ligase binding	Molecular Function	2	Q61160, P57080
6	GO:0031267	small GTPase binding	Molecular Function	2	Q3V2K7, Q3UL78
6	GO:0016997	alpha-sialidase activity	Molecular Function	1	Q8C847
6	GO:0015925	galactosidase activity	Molecular Function	1	Q8C847
6	GO:0004045	aminoacyl-tRNA hydrolase activity	Molecular Function	1	Q8R2Y8
6	GO:0008238	exopeptidase activity	Molecular Function	3	Q99JW2, Q9ESW8, A0A0R4J050
6	GO:0042626	ATPase activity, coupled to transmembrane movement of substances	Molecular Function	1	A0A1W2P882
6	GO:0032550	purine ribonucleoside binding	Molecular Function	10	Q6ZPT2, Q922F4, Q3UL78, Q7TN89, Q3UGP2, Q7TSZ3, P46664, Q8C4X2, O88351, A0A1W2P882
6	GO:0046923	ER retention sequence binding	Molecular Function	1	Q8R1L4
6	GO:0019843	rRNA binding	Molecular Function	1	Q58E35
6	GO:0005524	ATP binding	Molecular Function	6	Q6ZPT2, Q3UGP2, Q7TSZ3, Q8C4X2, O88351, A0A1W2P882
6	GO:0005525	GTP binding	Molecular Function	4	Q922F4, Q3UL78, Q7TN89, P46664
6	GO:0005294	neutral L-amino acid secondary active transmembrane transporter activity	Molecular Function	1	Q761V0
6	GO:0004714	transmembrane receptor protein tyrosine kinase activity	Molecular Function	1	B9EJ30
6	GO:0008237	metallopeptidase activity	Molecular Function	2	Q99JW2, A0A0R4J050
6	GO:0022836	gated channel activity	Molecular Function	1	P63143
6	GO:0034191	apolipoprotein A-I receptor binding	Molecular Function	1	Q3UL78
6	GO:0000287	magnesium ion binding	Molecular Function	2	P46664, Q8C4X2
6	GO:0061630	ubiquitin protein ligase activity	Molecular Function	1	Q3UL78
6	GO:0032559	adenyl ribonucleotide binding	Molecular Function	6	Q6ZPT2, Q3UGP2, Q7TSZ3, Q8C4X2, O88351, A0A1W2P882
6	GO:0015296	anion:cation symporter activity	Molecular Function	1	Q761V0
6	GO:0046943	carboxylic acid transmembrane transporter activity	Molecular Function	2	Q761V0, Q543E2
6	GO:0016462	pyrophosphatase activity	Molecular Function	7	Q922F4, Q3UL78, Q7TN89, Q3UGP2, P46664, Q3TQC7, A0A1W2P882
6	GO:0017091	AU-rich element binding	Molecular Function	1	G3X9W0
6	GO:0004175	endopeptidase activity	Molecular Function	1	P12815
6	GO:0008324	cation transmembrane transporter activity	Molecular Function	5	Q761V0, P63143, Q543E2, Q9CPX8, A0A1W2P882
6	GO:0004866	endopeptidase inhibitor activity	Molecular Function	2	P28184, P25785
6	GO:0004033	aldo-keto reductase (NADP) activity	Molecular Function	1	P63143
6	GO:0046914	transition metal ion binding	Molecular Function	3	Q99JW2, P28184, A0A0R4J050
6	GO:0008121	ubiquinol-cytochrome-c reductase activity	Molecular Function	1	Q9CPX8
6	GO:0032561	guanyl ribonucleotide binding	Molecular Function	4	Q922F4, Q3UL78, Q7TN89, P46664
7	GO:0035925	mRNA 3'-UTR AU-rich region binding	Molecular Function	1	G3X9W0
7	GO:0046870	cadmium ion binding	Molecular Function	1	P28184
7	GO:0022890	inorganic cation transmembrane transporter activity	Molecular Function	4	Q761V0, P63143, Q9CPX8, A0A1W2P882
7	GO:0008270	zinc ion binding	Molecular Function	3	Q99JW2, P28184, A0A0R4J050
7	GO:0004197	cysteine-type endopeptidase activity	Molecular Function	1	P12815
7	GO:0015294	solute:cation symporter activity	Molecular Function	1	Q761V0
7	GO:0004869	cysteine-type endopeptidase inhibitor activity	Molecular Function	1	P28184
7	GO:0004565	beta-galactosidase activity	Molecular Function	1	Q8C847
7	GO:0008235	metalloexopeptidase activity	Molecular Function	2	Q99JW2, A0A0R4J050
7	GO:0005244	voltage-gated ion channel activity	Molecular Function	1	P63143
7	GO:0070180	large ribosomal subunit rRNA binding	Molecular Function	1	Q58E35
7	GO:0004823	leucine-tRNA ligase activity	Molecular Function	2	Q6ZPT2, Q7TSZ3
7	GO:0031435	mitogen-activated protein kinase kinase kinase binding	Molecular Function	1	Q3UL78
7	GO:0005261	cation channel activity	Molecular Function	1	P63143
7	GO:0015187	glycine transmembrane transporter activity	Molecular Function	1	Q761V0
7	GO:0005046	KDEL sequence binding	Molecular Function	1	Q8R1L4
7	GO:0005283	sodium:amino acid symporter activity	Molecular Function	1	Q761V0
7	GO:0017016	Ras GTPase binding	Molecular Function	2	Q3V2K7, Q3UL78
7	GO:0003730	mRNA 3'-UTR binding	Molecular Function	1	G3X9W0
7	GO:0015171	amino acid transmembrane transporter activity	Molecular Function	2	Q761V0, Q543E2
7	GO:0070717	poly-purine tract binding	Molecular Function	1	G3X9W0
7	GO:0004674	protein serine/threonine kinase activity	Molecular Function	4	Q61160, B9EJ30, O88351, Q8C4X2
7	GO:0004563	beta-N-acetylhexosaminidase activity	Molecular Function	1	P29416
7	GO:0005164	tumor necrosis factor receptor binding	Molecular Function	1	Q61160
7	GO:0000064	L-ornithine transmembrane transporter activity	Molecular Function	1	Q543E2
7	GO:0004713	protein tyrosine kinase activity	Molecular Function	1	B9EJ30
7	GO:0019829	cation-transporting ATPase activity	Molecular Function	1	A0A1W2P882
7	GO:0019783	ubiquitin-like protein-specific protease activity	Molecular Function	1	P57080
7	GO:0008191	metalloendopeptidase inhibitor activity	Molecular Function	1	P25785
7	GO:0008514	organic anion transmembrane transporter activity	Molecular Function	2	Q761V0, Q543E2
7	GO:0015375	glycine:sodium symporter activity	Molecular Function	1	Q761V0
7	GO:0008242	omega peptidase activity	Molecular Function	1	Q9ESW8
7	GO:0004308	exo-alpha-sialidase activity	Molecular Function	1	Q8C847
7	GO:0005123	death receptor binding	Molecular Function	1	Q61160
7	GO:0042162	telomeric DNA binding	Molecular Function	1	G3X9W0
7	GO:0016805	dipeptidase activity	Molecular Function	2	Q99JW2, A0A0R4J050
7	GO:0030346	protein phosphatase 2B binding	Molecular Function	1	A0A1W2P882
7	GO:0017111	nucleoside-triphosphatase activity	Molecular Function	6	Q922F4, Q3UL78, Q7TN89, Q3UGP2, P46664, A0A1W2P882
7	GO:1990837	sequence-specific double-stranded DNA binding	Molecular Function	1	G3X9W0
7	GO:0017110	nucleoside-diphosphatase activity	Molecular Function	1	Q3TQC7
7	GO:0022832	voltage-gated channel activity	Molecular Function	1	P63143
7	GO:0015662	ATPase activity, coupled to transmembrane movement of ions, phosphorylative mechanism	Molecular Function	1	A0A1W2P882
7	GO:0005507	copper ion binding	Molecular Function	1	P28184
8	GO:0022843	voltage-gated cation channel activity	Molecular Function	1	P63143
8	GO:0034046	poly(G) binding	Molecular Function	1	G3X9W0
8	GO:0005388	calcium-transporting ATPase activity	Molecular Function	1	A0A1W2P882
8	GO:0015077	monovalent inorganic cation transmembrane transporter activity	Molecular Function	3	Q761V0, P63143, Q9CPX8
8	GO:0008536	Ran GTPase binding	Molecular Function	1	Q3V2K7
8	GO:0015370	solute:sodium symporter activity	Molecular Function	1	Q761V0
8	GO:0008143	poly(A) binding	Molecular Function	1	G3X9W0
8	GO:0015179	L-amino acid transmembrane transporter activity	Molecular Function	2	Q761V0, Q543E2
8	GO:0045134	uridine-diphosphatase activity	Molecular Function	1	Q3TQC7
8	GO:0005267	potassium channel activity	Molecular Function	1	P63143
8	GO:0016887	ATPase activity	Molecular Function	2	Q3UGP2, A0A1W2P882
8	GO:0004382	guanosine-diphosphatase activity	Molecular Function	1	Q3TQC7
8	GO:0016920	pyroglutamyl-peptidase activity	Molecular Function	1	Q9ESW8
8	GO:0004198	calcium-dependent cysteine-type endopeptidase activity	Molecular Function	1	P12815
8	GO:0004386	helicase activity	Molecular Function	1	Q3UGP2
8	GO:0015175	neutral amino acid transmembrane transporter activity	Molecular Function	1	Q761V0
8	GO:0003924	GTPase activity	Molecular Function	4	Q922F4, Q3UL78, Q7TN89, P46664
8	GO:0005416	cation:amino acid symporter activity	Molecular Function	1	Q761V0
8	GO:0003680	AT DNA binding	Molecular Function	1	G3X9W0
8	GO:0072509	divalent inorganic cation transmembrane transporter activity	Molecular Function	1	A0A1W2P882
8	GO:0046873	metal ion transmembrane transporter activity	Molecular Function	3	Q761V0, P63143, A0A1W2P882
8	GO:0070573	metallodipeptidase activity	Molecular Function	2	Q99JW2, A0A0R4J050
8	GO:0017137	Rab GTPase binding	Molecular Function	1	Q3UL78
9	GO:0003678	DNA helicase activity	Molecular Function	1	Q3UGP2
9	GO:0042623	ATPase activity, coupled	Molecular Function	2	Q3UGP2, A0A1W2P882
9	GO:0070035	purine NTP-dependent helicase activity	Molecular Function	1	Q3UGP2
9	GO:0015081	sodium ion transmembrane transporter activity	Molecular Function	1	Q761V0
9	GO:0015078	hydrogen ion transmembrane transporter activity	Molecular Function	1	Q9CPX8
9	GO:0005249	voltage-gated potassium channel activity	Molecular Function	1	P63143
9	GO:0015085	calcium ion transmembrane transporter activity	Molecular Function	1	A0A1W2P882
9	GO:0015079	potassium ion transmembrane transporter activity	Molecular Function	1	P63143
10	GO:0004003	ATP-dependent DNA helicase activity	Molecular Function	1	Q3UGP2
10	GO:0008094	DNA-dependent ATPase activity	Molecular Function	1	Q3UGP2
10	GO:0030899	calcium-dependent ATPase activity	Molecular Function	1	A0A1W2P882
10	GO:0043138	3'-5' DNA helicase activity	Molecular Function	1	Q3UGP2
10	GO:0008026	ATP-dependent helicase activity	Molecular Function	1	Q3UGP2
10	GO:0043492	ATPase activity, coupled to movement of substances	Molecular Function	1	A0A1W2P882
11	GO:0015616	DNA translocase activity	Molecular Function	1	Q3UGP2

## Sheet: cc
Level	GO ID	GO Name	GO Type	#Seqs	Sequence Names
1	GO:0005575	cellular_component	Cellular Component	54	E9QLZ1, Q922F4, P12815, Q6ZWX2, Q9ESW8, P14115, F7AA26, Q58E35, P52875, Q3UL78, E9QN99, Q61160, B9EJ30, P46664, Q8C4X2, Q91X23, A0A1W2P882, Q9D1R1, Q58E61, Q9CVE7, G3X9W0, Q7TSZ3, Q9CQK7, P29416, Q8R1L4, Q3TQC7, Q6ZPT2, Q99JW2, Q6PJA7, Q761V0, Q3V2K7, Q9JKF6, Q5SSN7, P28184, Q58E56, Q8R2Y8, P63143, Q3UGP2, Q6ZWY8, P25785, E9PW43, O88351, Q7TN89, Q543E2, Q9CPX8, I6L958, Q8C847, Q3U292, Q6PD19, A0A…
2	GO:0019012	virion	Cellular Component	1	Q9JKF6
2	GO:0044421	extracellular region part	Cellular Component	27	Q99JW2, Q6PJA7, Q761V0, Q922F4, P12815, Q5SSN7, Q9JKF6, P28184, Q58E35, Q58E56, Q3UL78, E9QN99, B9EJ30, P46664, P25785, Q91X23, Q7TN89, A0A1W2P882, Q58E61, I6L958, Q8C847, Q3U292, G3X9W0, P29416, Q3TQC7, Q8R1L4, A0A0R4J050
2	GO:0031974	membrane-enclosed lumen	Cellular Component	15	Q91X23, Q3V2K7, P12815, Q6ZWX2, F7AA26, Q8C847, Q3UL78, Q3U292, E9QN99, G3X9W0, A0A0R4J174, P29416, P57080, O88351, Q99LI7
2	GO:0044456	synapse part	Cellular Component	5	P63143, Q9JKF6, P28184, F7AA26, A0A1W2P882
2	GO:0045202	synapse	Cellular Component	5	P63143, Q9JKF6, P28184, F7AA26, A0A1W2P882
2	GO:0032991	macromolecular complex	Cellular Component	29	E9QLZ1, Q6PJA7, Q3V2K7, Q9JKF6, Q6ZWX2, P28184, P14115, Q58E35, Q58E56, Q3UL78, Q61160, P63143, Q3UGP2, B9EJ30, Q6ZWY8, P25785, E9PW43, O88351, Q543E2, Q9CPX8, A0A1W2P882, Q58E61, I6L958, Q8C847, Q3U292, G3X9W0, Q9CQK7, P57080, Q99LI7
2	GO:0030054	cell junction	Cellular Component	5	Q3UL78, Q9JKF6, P63143, Q58E35, A0A1W2P882
2	GO:0005623	cell	Cellular Component	52	E9QLZ1, Q922F4, P12815, Q6ZWX2, Q9ESW8, P14115, F7AA26, Q58E35, P52875, Q3UL78, E9QN99, Q61160, B9EJ30, P46664, Q8C4X2, Q91X23, A0A1W2P882, Q9D1R1, Q58E61, Q9CVE7, G3X9W0, Q7TSZ3, Q9CQK7, P29416, Q8R1L4, Q3TQC7, Q6ZPT2, Q99JW2, Q761V0, Q6PJA7, Q3V2K7, Q9JKF6, P28184, Q58E56, Q8R2Y8, P63143, Q3UGP2, Q6ZWY8, P25785, E9PW43, O88351, Q7TN89, Q543E2, Q9CPX8, I6L958, Q8C847, Q3U292, A0A0R4J174, P57080,…
2	GO:0044464	cell part	Cellular Component	52	E9QLZ1, Q922F4, P12815, Q6ZWX2, Q9ESW8, P14115, F7AA26, Q58E35, P52875, Q3UL78, E9QN99, Q61160, B9EJ30, P46664, Q8C4X2, Q91X23, A0A1W2P882, Q9D1R1, Q58E61, Q9CVE7, G3X9W0, Q7TSZ3, Q9CQK7, P29416, Q8R1L4, Q3TQC7, Q6ZPT2, Q99JW2, Q761V0, Q6PJA7, Q3V2K7, Q9JKF6, P28184, Q58E56, Q8R2Y8, P63143, Q3UGP2, Q6ZWY8, P25785, E9PW43, O88351, Q7TN89, Q543E2, Q9CPX8, I6L958, Q8C847, Q3U292, A0A0R4J174, P57080,…
2	GO:0016020	membrane	Cellular Component	33	Q761V0, Q6PJA7, Q3V2K7, P12815, Q9JKF6, Q5SSN7, P28184, P14115, F7AA26, P52875, Q58E56, Q3UL78, Q8R2Y8, P63143, Q61160, B9EJ30, P46664, P25785, E9PW43, O88351, Q8C4X2, Q7TN89, Q543E2, Q9CPX8, A0A1W2P882, Q9D1R1, Q58E61, I6L958, Q6PD19, A0A0R4J174, P29416, Q8R1L4, Q3TQC7
2	GO:0099080	supramolecular complex	Cellular Component	8	Q922F4, Q3UL78, P12815, P63143, Q6ZWX2, P28184, Q6ZWY8, A0A1W2P882
2	GO:0043226	organelle	Cellular Component	48	E9QLZ1, Q922F4, P12815, Q6ZWX2, P14115, F7AA26, Q58E35, P52875, Q3UL78, E9QN99, Q61160, B9EJ30, P46664, Q8C4X2, Q91X23, A0A1W2P882, Q9D1R1, Q58E61, Q9CVE7, G3X9W0, Q7TSZ3, P29416, Q8R1L4, Q3TQC7, Q6ZPT2, Q99JW2, Q761V0, Q3V2K7, Q9JKF6, Q5SSN7, P28184, Q8R2Y8, P63143, Q3UGP2, Q6ZWY8, P25785, E9PW43, O88351, Q7TN89, Q543E2, Q9CPX8, Q8C847, Q3U292, A0A0R4J174, P57080, Q8QZZ7, Q99LI7, A0A0R4J050
2	GO:0044422	organelle part	Cellular Component	29	Q3V2K7, Q922F4, P12815, Q6ZWX2, P28184, P14115, F7AA26, Q58E35, P52875, Q3UL78, E9QN99, P63143, Q3UGP2, Q6ZWY8, E9PW43, O88351, Q91X23, Q543E2, Q9CPX8, A0A1W2P882, Q9D1R1, Q8C847, Q3U292, G3X9W0, A0A0R4J174, P29416, Q8R1L4, P57080, Q99LI7
2	GO:0044425	membrane part	Cellular Component	23	Q761V0, Q6PJA7, P12815, Q9JKF6, Q5SSN7, Q543E2, F7AA26, Q9CPX8, A0A1W2P882, Q58E56, Q9D1R1, P52875, Q58E61, I6L958, Q3UL78, P63143, Q61160, Q6PD19, B9EJ30, P25785, E9PW43, Q8R1L4, O88351
2	GO:0005576	extracellular region	Cellular Component	28	Q99JW2, Q6PJA7, Q761V0, Q922F4, P12815, Q5SSN7, Q9JKF6, Q6ZWX2, P28184, Q58E35, Q58E56, Q3UL78, E9QN99, B9EJ30, P46664, P25785, Q91X23, Q7TN89, A0A1W2P882, Q58E61, I6L958, Q8C847, Q3U292, G3X9W0, P29416, Q3TQC7, Q8R1L4, A0A0R4J050
3	GO:0098552	side of membrane	Cellular Component	7	Q58E61, I6L958, Q6PJA7, P63143, O88351, A0A1W2P882, Q58E56
3	GO:0019867	outer membrane	Cellular Component	1	P28184
3	GO:0098862	cluster of actin-based cell projections	Cellular Component	1	Q3UL78
3	GO:1902494	catalytic complex	Cellular Component	9	Q8C847, Q3UL78, Q3U292, Q61160, Q3UGP2, G3X9W0, O88351, Q9CPX8, A0A1W2P882
3	GO:0042571	immunoglobulin complex, circulating	Cellular Component	4	Q58E61, I6L958, Q6PJA7, Q58E56
3	GO:0043228	non-membrane-bounded organelle	Cellular Component	16	Q922F4, P12815, Q6ZWX2, P28184, Q543E2, P14115, Q58E35, A0A1W2P882, Q3UL78, Q3U292, E9QN99, P63143, Q3UGP2, G3X9W0, Q6ZWY8, P57080
3	GO:0044441	ciliary part	Cellular Component	1	A0A1W2P882
3	GO:0042175	nuclear outer membrane-endoplasmic reticulum membrane network	Cellular Component	4	Q3UL78, P12815, E9PW43, Q8R1L4
3	GO:0031224	intrinsic component of membrane	Cellular Component	16	Q761V0, Q9JKF6, Q5SSN7, Q543E2, F7AA26, Q9CPX8, A0A1W2P882, Q9D1R1, P52875, Q6PD19, P63143, B9EJ30, P25785, E9PW43, Q8R1L4, O88351
3	GO:0012505	endomembrane system	Cellular Component	15	Q91X23, Q3V2K7, P12815, Q7TN89, Q6ZWX2, P28184, P52875, A0A1W2P882, Q8C847, Q3UL78, P29416, Q8R1L4, E9PW43, Q3TQC7, P57080
3	GO:0042995	cell projection	Cellular Component	9	Q3UL78, Q922F4, Q61160, P63143, Q9JKF6, P28184, P25785, F7AA26, A0A1W2P882
3	GO:0044815	DNA packaging complex	Cellular Component	1	Q3U292
3	GO:1990904	ribonucleoprotein complex	Cellular Component	8	Q3UL78, P28184, G3X9W0, Q9CQK7, Q543E2, P14115, Q58E35, Q99LI7
3	GO:0043229	intracellular organelle	Cellular Component	40	E9QLZ1, Q6ZPT2, Q922F4, Q3V2K7, P12815, Q6ZWX2, Q9JKF6, P28184, P14115, F7AA26, Q58E35, P52875, Q3UL78, Q8R2Y8, E9QN99, Q61160, P63143, Q3UGP2, Q6ZWY8, E9PW43, Q8C4X2, O88351, Q91X23, Q7TN89, Q543E2, Q9CPX8, A0A1W2P882, Q9D1R1, Q8C847, Q3U292, Q9CVE7, G3X9W0, Q7TSZ3, A0A0R4J174, P29416, Q8R1L4, Q3TQC7, P57080, Q8QZZ7, Q99LI7
3	GO:0098796	membrane protein complex	Cellular Component	5	Q9JKF6, Q61160, P25785, E9PW43, Q9CPX8
3	GO:0099081	supramolecular polymer	Cellular Component	8	Q922F4, Q3UL78, P12815, P63143, Q6ZWX2, P28184, Q6ZWY8, A0A1W2P882
3	GO:0099572	postsynaptic specialization	Cellular Component	2	P63143, P28184
3	GO:0043227	membrane-bounded organelle	Cellular Component	46	E9QLZ1, Q6ZPT2, Q99JW2, Q761V0, Q922F4, Q3V2K7, P12815, Q6ZWX2, Q9JKF6, Q5SSN7, P28184, F7AA26, Q58E35, P52875, Q3UL78, Q8R2Y8, E9QN99, Q61160, Q3UGP2, Q6ZWY8, B9EJ30, P46664, P25785, E9PW43, Q8C4X2, O88351, Q91X23, Q7TN89, Q543E2, Q9CPX8, A0A1W2P882, Q9D1R1, Q58E61, Q8C847, Q3U292, Q9CVE7, Q7TSZ3, G3X9W0, A0A0R4J174, P29416, Q8R1L4, Q3TQC7, P57080, Q8QZZ7, Q99LI7, A0A0R4J050
3	GO:0043233	organelle lumen	Cellular Component	15	Q91X23, Q3V2K7, P12815, Q6ZWX2, F7AA26, Q8C847, Q3UL78, Q3U292, E9QN99, G3X9W0, A0A0R4J174, P29416, P57080, O88351, Q99LI7
3	GO:1902495	transmembrane transporter complex	Cellular Component	2	P63143, Q9CPX8
3	GO:0098793	presynapse	Cellular Component	3	P63143, Q9JKF6, P28184
3	GO:0008287	protein serine/threonine phosphatase complex	Cellular Component	1	A0A1W2P882
3	GO:0016942	insulin-like growth factor binding protein complex	Cellular Component	1	B9EJ30
3	GO:0030496	midbody	Cellular Component	1	Q3UL78
3	GO:0005911	cell-cell junction	Cellular Component	2	Q3UL78, Q9JKF6
3	GO:0009986	cell surface	Cellular Component	5	Q58E61, I6L958, Q6PJA7, P25785, Q58E56
3	GO:0044446	intracellular organelle part	Cellular Component	28	Q3V2K7, Q922F4, P12815, Q6ZWX2, P28184, P14115, F7AA26, Q58E35, P52875, Q3UL78, E9QN99, P63143, Q3UGP2, Q6ZWY8, E9PW43, O88351, Q91X23, Q543E2, Q9CPX8, Q9D1R1, Q8C847, Q3U292, G3X9W0, A0A0R4J174, P29416, Q8R1L4, P57080, Q99LI7
3	GO:0031090	organelle membrane	Cellular Component	11	Q3UL78, Q3V2K7, P12815, P28184, A0A0R4J174, Q543E2, Q8R1L4, E9PW43, Q9CPX8, P52875, Q9D1R1
3	GO:0032993	protein-DNA complex	Cellular Component	1	Q3U292
3	GO:1903561	extracellular vesicle	Cellular Component	22	Q99JW2, Q761V0, Q91X23, Q922F4, P12815, Q5SSN7, Q7TN89, Q58E35, A0A1W2P882, Q58E61, Q8C847, Q3UL78, Q3U292, E9QN99, G3X9W0, B9EJ30, P46664, P29416, P25785, Q3TQC7, Q8R1L4, A0A0R4J050
3	GO:0098805	whole membrane	Cellular Component	8	Q3UL78, P12815, Q61160, P28184, Q8R1L4, O88351, P52875, A0A1W2P882
3	GO:0005622	intracellular	Cellular Component	46	E9QLZ1, Q6ZPT2, Q99JW2, Q922F4, Q3V2K7, P12815, Q6ZWX2, Q9JKF6, P28184, Q9ESW8, P14115, F7AA26, Q58E35, P52875, Q3UL78, Q8R2Y8, E9QN99, P63143, Q61160, Q3UGP2, Q6ZWY8, B9EJ30, P46664, E9PW43, Q8C4X2, O88351, Q91X23, Q7TN89, Q543E2, Q9CPX8, A0A1W2P882, Q9D1R1, Q8C847, Q3U292, Q9CVE7, Q7TSZ3, G3X9W0, Q9CQK7, A0A0R4J174, P29416, Q8R1L4, Q3TQC7, P57080, Q8QZZ7, A0A0R4J050, Q99LI7
3	GO:0044449	contractile fiber part	Cellular Component	2	P12815, A0A1W2P882
3	GO:0097223	sperm part	Cellular Component	1	A0A1W2P882
3	GO:0030055	cell-substrate junction	Cellular Component	2	Q3UL78, Q58E35
3	GO:0005886	plasma membrane	Cellular Component	18	Q6PJA7, Q761V0, P12815, Q9JKF6, Q7TN89, P28184, F7AA26, A0A1W2P882, Q58E56, Q58E61, I6L958, Q3UL78, P63143, Q61160, B9EJ30, P46664, P25785, O88351
3	GO:0071944	cell periphery	Cellular Component	19	Q6PJA7, Q761V0, Q922F4, P12815, Q9JKF6, Q7TN89, P28184, F7AA26, A0A1W2P882, Q58E56, Q58E61, I6L958, Q3UL78, P63143, Q61160, B9EJ30, P46664, P25785, O88351
3	GO:1990204	oxidoreductase complex	Cellular Component	1	Q9CPX8
3	GO:0005789	endoplasmic reticulum membrane	Cellular Component	4	Q3UL78, P12815, E9PW43, Q8R1L4
3	GO:0098794	postsynapse	Cellular Component	2	P63143, P28184
3	GO:0019898	extrinsic component of membrane	Cellular Component	3	Q3UL78, P63143, Q9JKF6
3	GO:0098636	protein complex involved in cell adhesion	Cellular Component	1	P25785
3	GO:0008021	synaptic vesicle	Cellular Component	1	P28184
3	GO:0043209	myelin sheath	Cellular Component	1	Q3UL78
3	GO:0044463	cell projection part	Cellular Component	7	Q3UL78, Q9JKF6, P63143, P28184, P25785, F7AA26, A0A1W2P882
3	GO:0043234	protein complex	Cellular Component	15	E9QLZ1, Q6PJA7, Q3V2K7, Q9JKF6, Q6ZWX2, Q9CPX8, Q58E56, Q58E61, I6L958, Q61160, G3X9W0, B9EJ30, Q6ZWY8, P25785, E9PW43
3	GO:0031012	extracellular matrix	Cellular Component	2	Q3UL78, P25785
3	GO:0043230	extracellular organelle	Cellular Component	22	Q99JW2, Q761V0, Q91X23, Q922F4, P12815, Q5SSN7, Q7TN89, Q58E35, A0A1W2P882, Q58E61, Q8C847, Q3UL78, Q3U292, E9QN99, G3X9W0, B9EJ30, P46664, P29416, P25785, Q3TQC7, Q8R1L4, A0A0R4J050
3	GO:0044424	intracellular part	Cellular Component	46	E9QLZ1, Q6ZPT2, Q99JW2, Q922F4, Q3V2K7, P12815, Q6ZWX2, Q9JKF6, P28184, Q9ESW8, P14115, F7AA26, Q58E35, P52875, Q3UL78, Q8R2Y8, E9QN99, P63143, Q61160, Q3UGP2, Q6ZWY8, B9EJ30, P46664, E9PW43, Q8C4X2, O88351, Q91X23, Q7TN89, Q543E2, Q9CPX8, A0A1W2P882, Q9D1R1, Q8C847, Q3U292, Q9CVE7, Q7TSZ3, G3X9W0, Q9CQK7, A0A0R4J174, P29416, Q8R1L4, Q3TQC7, P57080, Q8QZZ7, A0A0R4J050, Q99LI7
3	GO:1990351	transporter complex	Cellular Component	2	P63143, Q9CPX8
3	GO:0030427	site of polarized growth	Cellular Component	2	Q9JKF6, P25785
3	GO:0005615	extracellular space	Cellular Component	7	Q58E61, I6L958, Q6PJA7, Q91X23, P28184, B9EJ30, Q58E56
3	GO:0098590	plasma membrane region	Cellular Component	4	Q3UL78, Q9JKF6, F7AA26, A0A1W2P882
3	GO:0044459	plasma membrane part	Cellular Component	14	Q6PJA7, Q761V0, Q9JKF6, F7AA26, A0A1W2P882, Q58E56, Q58E61, I6L958, Q3UL78, P63143, Q61160, B9EJ30, P25785, O88351
3	GO:0072562	blood microparticle	Cellular Component	5	Q58E61, I6L958, Q6PJA7, Q91X23, Q58E56
3	GO:0097458	neuron part	Cellular Component	9	Q3UL78, Q922F4, Q61160, P63143, Q9JKF6, P28184, P25785, F7AA26, A0A1W2P882
3	GO:0043235	receptor complex	Cellular Component	3	Q61160, P25785, O88351
3	GO:0098984	neuron to neuron synapse	Cellular Component	2	P63143, P28184
3	GO:0031252	cell leading edge	Cellular Component	3	Q3UL78, F7AA26, A0A1W2P882
3	GO:0060091	kinocilium	Cellular Component	1	Q3UL78
3	GO:0045177	apical part of cell	Cellular Component	2	Q3UL78, A0A1W2P882
3	GO:0070469	respiratory chain	Cellular Component	1	Q9CPX8
3	GO:0097060	synaptic membrane	Cellular Component	3	Q9JKF6, F7AA26, A0A1W2P882
3	GO:0005929	cilium	Cellular Component	2	Q3UL78, A0A1W2P882
3	GO:0070161	anchoring junction	Cellular Component	3	Q3UL78, Q9JKF6, Q58E35
3	GO:0098589	membrane region	Cellular Component	3	Q61160, O88351, A0A1W2P882
3	GO:0070062	extracellular exosome	Cellular Component	22	Q99JW2, Q761V0, Q91X23, Q922F4, P12815, Q5SSN7, Q7TN89, Q58E35, A0A1W2P882, Q58E61, Q8C847, Q3UL78, Q3U292, E9QN99, G3X9W0, B9EJ30, P46664, P29416, P25785, Q3TQC7, Q8R1L4, A0A0R4J050
3	GO:0044297	cell body	Cellular Component	6	Q922F4, Q3UL78, P63143, Q61160, P25785, A0A1W2P882
3	GO:0031975	envelope	Cellular Component	8	Q3V2K7, P12815, P28184, A0A0R4J174, Q543E2, E9PW43, Q9CPX8, Q9D1R1
4	GO:0019866	organelle inner membrane	Cellular Component	4	A0A0R4J174, Q543E2, Q9CPX8, Q9D1R1
4	GO:0031982	vesicle	Cellular Component	25	Q99JW2, Q761V0, Q922F4, P12815, Q5SSN7, Q6ZWX2, P28184, Q58E35, P52875, Q3UL78, E9QN99, B9EJ30, P46664, P25785, Q91X23, Q7TN89, A0A1W2P882, Q58E61, Q8C847, Q3U292, G3X9W0, P29416, Q8R1L4, Q3TQC7, A0A0R4J050
4	GO:0043232	intracellular non-membrane-bounded organelle	Cellular Component	16	Q922F4, P12815, Q6ZWX2, P28184, Q543E2, P14115, Q58E35, A0A1W2P882, Q3UL78, Q3U292, E9QN99, P63143, Q3UGP2, G3X9W0, Q6ZWY8, P57080
4	GO:0044428	nuclear part	Cellular Component	11	Q3UL78, Q3V2K7, Q3U292, E9QN99, P12815, G3X9W0, A0A0R4J174, F7AA26, P57080, O88351, Q99LI7
4	GO:0043025	neuronal cell body	Cellular Component	5	Q922F4, Q3UL78, P63143, P25785, A0A1W2P882
4	GO:0044429	mitochondrial part	Cellular Component	5	P28184, A0A0R4J174, Q543E2, Q9CPX8, Q9D1R1
4	GO:0016234	inclusion body	Cellular Component	1	P28184
4	GO:0032838	cell projection cytoplasm	Cellular Component	1	P63143
4	GO:0005774	vacuolar membrane	Cellular Component	1	P52875
4	GO:0031205	endoplasmic reticulum Sec complex	Cellular Component	1	E9PW43
4	GO:0032839	dendrite cytoplasm	Cellular Component	1	P63143
4	GO:0043197	dendritic spine	Cellular Component	1	P28184
4	GO:0031966	mitochondrial membrane	Cellular Component	5	P28184, A0A0R4J174, Q543E2, Q9CPX8, Q9D1R1
4	GO:0044427	chromosomal part	Cellular Component	3	Q3U292, Q3UGP2, G3X9W0
4	GO:0030529	intracellular ribonucleoprotein complex	Cellular Component	8	Q3UL78, P28184, G3X9W0, Q9CQK7, Q543E2, P14115, Q58E35, Q99LI7
4	GO:0031984	organelle subcompartment	Cellular Component	2	Q3UL78, P52875
4	GO:0005737	cytoplasm	Cellular Component	40	E9QLZ1, Q6ZPT2, Q99JW2, Q922F4, Q3V2K7, P12815, Q6ZWX2, P28184, Q9ESW8, P14115, Q58E35, P52875, Q3UL78, Q8R2Y8, E9QN99, Q61160, P63143, Q6ZWY8, B9EJ30, P46664, E9PW43, Q8C4X2, O88351, Q91X23, Q7TN89, Q543E2, Q9CPX8, A0A1W2P882, Q9D1R1, Q8C847, Q9CVE7, Q7TSZ3, G3X9W0, A0A0R4J174, P29416, Q8R1L4, Q3TQC7, P57080, Q8QZZ7, A0A0R4J050
4	GO:0098803	respiratory chain complex	Cellular Component	1	Q9CPX8
4	GO:0030018	Z disc	Cellular Component	2	P12815, A0A1W2P882
4	GO:0098857	membrane microdomain	Cellular Component	3	Q61160, O88351, A0A1W2P882
4	GO:0030315	T-tubule	Cellular Component	1	A0A1W2P882
4	GO:0097730	non-motile cilium	Cellular Component	1	Q3UL78
4	GO:0044431	Golgi apparatus part	Cellular Component	3	Q3UL78, Q8R1L4, P52875
4	GO:0030660	Golgi-associated vesicle membrane	Cellular Component	1	Q8R1L4
4	GO:0098858	actin-based cell projection	Cellular Component	2	Q3UL78, F7AA26
4	GO:0031226	intrinsic component of plasma membrane	Cellular Component	8	Q761V0, Q9JKF6, P63143, B9EJ30, P25785, F7AA26, O88351, A0A1W2P882
4	GO:0044430	cytoskeletal part	Cellular Component	6	Q3UL78, Q922F4, P63143, Q6ZWX2, P28184, Q6ZWY8
4	GO:0031965	nuclear membrane	Cellular Component	2	Q3V2K7, P12815
4	GO:0043204	perikaryon	Cellular Component	1	P63143
4	GO:0044433	cytoplasmic vesicle part	Cellular Component	6	Q91X23, Q3UL78, P12815, Q6ZWX2, Q8R1L4, P52875
4	GO:0005887	integral component of plasma membrane	Cellular Component	8	Q761V0, P63143, Q9JKF6, B9EJ30, P25785, F7AA26, O88351, A0A1W2P882
4	GO:0042383	sarcolemma	Cellular Component	1	A0A1W2P882
4	GO:0000118	histone deacetylase complex	Cellular Component	3	Q3UL78, Q3U292, G3X9W0
4	GO:0044435	plastid part	Cellular Component	1	E9PW43
4	GO:0043679	axon terminus	Cellular Component	1	P63143
4	GO:0090723	growth cone part	Cellular Component	1	Q9JKF6
4	GO:0042734	presynaptic membrane	Cellular Component	1	Q9JKF6
4	GO:0098562	cytoplasmic side of membrane	Cellular Component	3	P63143, O88351, A0A1W2P882
4	GO:0044391	ribosomal subunit	Cellular Component	2	P14115, Q58E35
4	GO:0019814	immunoglobulin complex	Cellular Component	4	Q58E61, I6L958, Q6PJA7, Q58E56
4	GO:0009897	external side of plasma membrane	Cellular Component	4	Q58E61, I6L958, Q6PJA7, Q58E56
4	GO:0070069	cytochrome complex	Cellular Component	1	Q9CPX8
4	GO:0030027	lamellipodium	Cellular Component	1	Q3UL78
4	GO:0030867	rough endoplasmic reticulum membrane	Cellular Component	1	E9PW43
4	GO:0097386	glial cell projection	Cellular Component	1	P28184
4	GO:1990635	proximal dendrite	Cellular Component	1	P63143
4	GO:0000786	nucleosome	Cellular Component	1	Q3U292
4	GO:0016327	apicolateral plasma membrane	Cellular Component	1	F7AA26
4	GO:0032584	growth cone membrane	Cellular Component	1	Q9JKF6
4	GO:0009898	cytoplasmic side of plasma membrane	Cellular Component	3	P63143, O88351, A0A1W2P882
4	GO:0031983	vesicle lumen	Cellular Component	2	Q91X23, Q6ZWX2
4	GO:0098588	bounding membrane of organelle	Cellular Component	6	Q3UL78, P12815, P28184, Q8R1L4, E9PW43, P52875
4	GO:0043231	intracellular membrane-bounded organelle	Cellular Component	36	E9QLZ1, Q6ZPT2, Q3V2K7, Q922F4, P12815, Q6ZWX2, Q9JKF6, P28184, F7AA26, P52875, Q3UL78, Q8R2Y8, E9QN99, Q61160, Q3UGP2, Q6ZWY8, E9PW43, O88351, Q8C4X2, Q7TN89, Q543E2, Q9CPX8, A0A1W2P882, Q9D1R1, Q8C847, Q3U292, Q9CVE7, G3X9W0, Q7TSZ3, A0A0R4J174, P29416, Q8R1L4, Q3TQC7, P57080, Q8QZZ7, Q99LI7
4	GO:0044432	endoplasmic reticulum part	Cellular Component	4	Q3UL78, P12815, E9PW43, Q8R1L4
4	GO:0036477	somatodendritic compartment	Cellular Component	6	Q922F4, Q3UL78, P63143, P28184, P25785, A0A1W2P882
4	GO:0031941	filamentous actin	Cellular Component	2	Q6ZWX2, Q6ZWY8
4	GO:0043005	neuron projection	Cellular Component	8	Q922F4, Q9JKF6, P63143, Q61160, P28184, P25785, F7AA26, A0A1W2P882
4	GO:0032809	neuronal cell body membrane	Cellular Component	1	A0A1W2P882
4	GO:0016323	basolateral plasma membrane	Cellular Component	2	F7AA26, A0A1W2P882
4	GO:0044298	cell body membrane	Cellular Component	1	A0A1W2P882
4	GO:0071256	translocon complex	Cellular Component	1	E9PW43
4	GO:0032421	stereocilium bundle	Cellular Component	1	Q3UL78
4	GO:0097228	sperm principal piece	Cellular Component	1	A0A1W2P882
4	GO:0005912	adherens junction	Cellular Component	3	Q3UL78, Q9JKF6, Q58E35
4	GO:0005955	calcineurin complex	Cellular Component	1	A0A1W2P882
4	GO:0005794	Golgi apparatus	Cellular Component	6	Q8C847, Q3UL78, Q7TN89, Q8R1L4, P52875, A0A1W2P882
4	GO:1903293	phosphatase complex	Cellular Component	1	A0A1W2P882
4	GO:0005783	endoplasmic reticulum	Cellular Component	8	Q3UL78, P12815, P28184, E9PW43, Q8R1L4, Q3TQC7, P57080, A0A1W2P882
4	GO:0030133	transport vesicle	Cellular Component	2	P28184, Q8R1L4
4	GO:0030426	growth cone	Cellular Component	2	Q9JKF6, P25785
4	GO:0071746	IgA immunoglobulin complex, circulating	Cellular Component	1	Q58E61
4	GO:0010008	endosome membrane	Cellular Component	2	Q3UL78, P52875
4	GO:0005768	endosome	Cellular Component	3	Q3UL78, P12815, P52875
4	GO:0036126	sperm flagellum	Cellular Component	1	A0A1W2P882
4	GO:0032591	dendritic spine membrane	Cellular Component	2	F7AA26, A0A1W2P882
4	GO:0008076	voltage-gated potassium channel complex	Cellular Component	1	P63143
4	GO:0034702	ion channel complex	Cellular Component	1	P63143
4	GO:0044306	neuron projection terminus	Cellular Component	1	P63143
4	GO:0098802	plasma membrane receptor complex	Cellular Component	2	P25785, O88351
4	GO:0016021	integral component of membrane	Cellular Component	16	Q761V0, Q9JKF6, Q5SSN7, Q543E2, F7AA26, Q9CPX8, A0A1W2P882, Q9D1R1, P52875, P63143, Q6PD19, B9EJ30, P25785, E9PW43, Q8R1L4, O88351
4	GO:0001891	phagocytic cup	Cellular Component	1	Q3UL78
4	GO:0005913	cell-cell adherens junction	Cellular Component	1	Q9JKF6
4	GO:0030017	sarcomere	Cellular Component	2	P12815, A0A1W2P882
4	GO:0030141	secretory granule	Cellular Component	5	Q91X23, Q3UL78, P12815, Q6ZWX2, P29416
4	GO:0032589	neuron projection membrane	Cellular Component	2	F7AA26, A0A1W2P882
4	GO:0014069	postsynaptic density	Cellular Component	2	P63143, P28184
[truncated: 167 more rows]

## Sheet: enrich
GO-ID	Term	Category	FDR	P-Value	#DIFF	#REF	%Diff	%Ref	Over/Under	TestSeqs
[truncated: 333 more rows]
