# Supplementary material for: A novel co-target of ACY1 governing plasma membrane translocation of SphK1 contributes to inflammatory and neuropathic pain
Source: iScience. 2023 May 28;26(6):106989. doi: 10.1016/j.isci.2023.106989 (PMC10291574; doi:10.1016/j.isci.2023.106989)
Supplement: Data S1. Data file of exported proteomics datasets, related to Figure 1 [file mmc2.zip › Date S1/1-M-GSGC0160906正式实验报告/KEGG分析结果文件夹/KEGG.xlsx]

## Sheet: query2map
ProteinID	KO	Name	Definition	MapID	MapName	URL
Q6PJA7
Q6ZWX2	K05764	TMSB4	thymosin, beta 4	ko04810	Regulation of actin cytoskeleton	http://www.kegg.jp/kegg-bin/show_pathway?ko04810+K05764
Q6ZWY8	K13785	TMSB10	thymosin beta 10
Q99JW2	K14677	ACY1	aminoacylase [EC:3.5.1.14;]	ko00220	Arginine biosynthesis	http://www.kegg.jp/kegg-bin/show_pathway?ko00220+K14677
Q99JW2	K14677	ACY1	aminoacylase [EC:3.5.1.14;]	ko01100	Metabolic pathways	http://www.kegg.jp/kegg-bin/show_pathway?ko01100+K14677
Q99JW2	K14677	ACY1	aminoacylase [EC:3.5.1.14;]	ko01110	Biosynthesis of secondary metabolites	http://www.kegg.jp/kegg-bin/show_pathway?ko01110+K14677
Q99JW2	K14677	ACY1	aminoacylase [EC:3.5.1.14;]	ko01130	Biosynthesis of antibiotics	http://www.kegg.jp/kegg-bin/show_pathway?ko01130+K14677
Q99JW2	K14677	ACY1	aminoacylase [EC:3.5.1.14;]	ko01210	2-Oxocarboxylic acid metabolism	http://www.kegg.jp/kegg-bin/show_pathway?ko01210+K14677
Q99JW2	K14677	ACY1	aminoacylase [EC:3.5.1.14;]	ko01230	Biosynthesis of amino acids	http://www.kegg.jp/kegg-bin/show_pathway?ko01230+K14677
Q6ZPT2	K01869	LARS, leuS	leucyl-tRNA synthetase [EC:6.1.1.4;]	ko00970	Aminoacyl-tRNA biosynthesis	http://www.kegg.jp/kegg-bin/show_pathway?ko00970+K01869
Q6XPS7	K01620	ltaE	threonine aldolase [EC:4.1.2.48;]	ko00260	Glycine, serine and threonine metabolism	http://www.kegg.jp/kegg-bin/show_pathway?ko00260+K01620
Q6XPS7	K01620	ltaE	threonine aldolase [EC:4.1.2.48;]	ko01100	Metabolic pathways	http://www.kegg.jp/kegg-bin/show_pathway?ko01100+K01620
Q6XPS7	K01620	ltaE	threonine aldolase [EC:4.1.2.48;]	ko01110	Biosynthesis of secondary metabolites	http://www.kegg.jp/kegg-bin/show_pathway?ko01110+K01620
Q6XPS7	K01620	ltaE	threonine aldolase [EC:4.1.2.48;]	ko01120	Microbial metabolism in diverse environments	http://www.kegg.jp/kegg-bin/show_pathway?ko01120+K01620
Q6XPS7	K01620	ltaE	threonine aldolase [EC:4.1.2.48;]	ko01130	Biosynthesis of antibiotics	http://www.kegg.jp/kegg-bin/show_pathway?ko01130+K01620
Q6XPS7	K01620	ltaE	threonine aldolase [EC:4.1.2.48;]	ko01230	Biosynthesis of amino acids	http://www.kegg.jp/kegg-bin/show_pathway?ko01230+K01620
Q58E61
E9QLZ1
Q761V0	K05038	SLC6A5S	solute carrier family 6 (neurotransmitter transporter, amino acid) member 5/7/9/14
Q9CVE7	K18171	CMC1	COX assembly mitochondrial protein 1
Q9JKF6	K06081	PVRL1, CD111	poliovirus receptor-related protein 1	ko04514	Cell adhesion molecules (CAMs)	http://www.kegg.jp/kegg-bin/show_pathway?ko04514+K06081
Q9JKF6	K06081	PVRL1, CD111	poliovirus receptor-related protein 1	ko04520	Adherens junction	http://www.kegg.jp/kegg-bin/show_pathway?ko04520+K06081
Q9JKF6	K06081	PVRL1, CD111	poliovirus receptor-related protein 1	ko05168	Herpes simplex infection	http://www.kegg.jp/kegg-bin/show_pathway?ko05168+K06081
Q91X23	K17308	ORM1, AGP1	alpha-1-acid glycoprotein 1
P25785	K22583	TIMP2	metalloproteinase inhibitor 2
Q8K207
P46664	K01939	purA, ADSS	adenylosuccinate synthase [EC:6.3.4.4;]	ko00230	Purine metabolism	http://www.kegg.jp/kegg-bin/show_pathway?ko00230+K01939
P46664	K01939	purA, ADSS	adenylosuccinate synthase [EC:6.3.4.4;]	ko00250	Alanine, aspartate and glutamate metabolism	http://www.kegg.jp/kegg-bin/show_pathway?ko00250+K01939
P46664	K01939	purA, ADSS	adenylosuccinate synthase [EC:6.3.4.4;]	ko01100	Metabolic pathways	http://www.kegg.jp/kegg-bin/show_pathway?ko01100+K01939
P52875
E9PW43	K09481	SEC61B, SBH2	protein transport protein SEC61 subunit beta	ko03060	Protein export	http://www.kegg.jp/kegg-bin/show_pathway?ko03060+K09481
E9PW43	K09481	SEC61B, SBH2	protein transport protein SEC61 subunit beta	ko04141	Protein processing in endoplasmic reticulum	http://www.kegg.jp/kegg-bin/show_pathway?ko04141+K09481
E9PW43	K09481	SEC61B, SBH2	protein transport protein SEC61 subunit beta	ko04145	Phagosome	http://www.kegg.jp/kegg-bin/show_pathway?ko04145+K09481
E9PW43	K09481	SEC61B, SBH2	protein transport protein SEC61 subunit beta	ko05110	Vibrio cholerae infection	http://www.kegg.jp/kegg-bin/show_pathway?ko05110+K09481
G3X9W0	K13044	HNRNPABD	heterogeneous nuclear ribonucleoprotein A/B/D
Q8R1L4	K10949	KDELR	ER lumen protein retaining receptor	ko05110	Vibrio cholerae infection	http://www.kegg.jp/kegg-bin/show_pathway?ko05110+K10949
P28184
O88351	K07209	IKBKB, IKKB	inhibitor of nuclear factor kappa-B kinase subunit beta [EC:2.7.11.10;]	ko01523	Antifolate resistance	http://www.kegg.jp/kegg-bin/show_pathway?ko01523+K07209
O88351	K07209	IKBKB, IKKB	inhibitor of nuclear factor kappa-B kinase subunit beta [EC:2.7.11.10;]	ko04010	MAPK signaling pathway	http://www.kegg.jp/kegg-bin/show_pathway?ko04010+K07209
O88351	K07209	IKBKB, IKKB	inhibitor of nuclear factor kappa-B kinase subunit beta [EC:2.7.11.10;]	ko04014	Ras signaling pathway	http://www.kegg.jp/kegg-bin/show_pathway?ko04014+K07209
O88351	K07209	IKBKB, IKKB	inhibitor of nuclear factor kappa-B kinase subunit beta [EC:2.7.11.10;]	ko04062	Chemokine signaling pathway	http://www.kegg.jp/kegg-bin/show_pathway?ko04062+K07209
O88351	K07209	IKBKB, IKKB	inhibitor of nuclear factor kappa-B kinase subunit beta [EC:2.7.11.10;]	ko04064	NF-kappa B signaling pathway	http://www.kegg.jp/kegg-bin/show_pathway?ko04064+K07209
O88351	K07209	IKBKB, IKKB	inhibitor of nuclear factor kappa-B kinase subunit beta [EC:2.7.11.10;]	ko04068	FoxO signaling pathway	http://www.kegg.jp/kegg-bin/show_pathway?ko04068+K07209
O88351	K07209	IKBKB, IKKB	inhibitor of nuclear factor kappa-B kinase subunit beta [EC:2.7.11.10;]	ko04150	mTOR signaling pathway	http://www.kegg.jp/kegg-bin/show_pathway?ko04150+K07209
O88351	K07209	IKBKB, IKKB	inhibitor of nuclear factor kappa-B kinase subunit beta [EC:2.7.11.10;]	ko04151	PI3K-Akt signaling pathway	http://www.kegg.jp/kegg-bin/show_pathway?ko04151+K07209
O88351	K07209	IKBKB, IKKB	inhibitor of nuclear factor kappa-B kinase subunit beta [EC:2.7.11.10;]	ko04210	Apoptosis	http://www.kegg.jp/kegg-bin/show_pathway?ko04210+K07209
O88351	K07209	IKBKB, IKKB	inhibitor of nuclear factor kappa-B kinase subunit beta [EC:2.7.11.10;]	ko04380	Osteoclast differentiation	http://www.kegg.jp/kegg-bin/show_pathway?ko04380+K07209
O88351	K07209	IKBKB, IKKB	inhibitor of nuclear factor kappa-B kinase subunit beta [EC:2.7.11.10;]	ko04620	Toll-like receptor signaling pathway	http://www.kegg.jp/kegg-bin/show_pathway?ko04620+K07209
O88351	K07209	IKBKB, IKKB	inhibitor of nuclear factor kappa-B kinase subunit beta [EC:2.7.11.10;]	ko04621	NOD-like receptor signaling pathway	http://www.kegg.jp/kegg-bin/show_pathway?ko04621+K07209
O88351	K07209	IKBKB, IKKB	inhibitor of nuclear factor kappa-B kinase subunit beta [EC:2.7.11.10;]	ko04622	RIG-I-like receptor signaling pathway	http://www.kegg.jp/kegg-bin/show_pathway?ko04622+K07209
O88351	K07209	IKBKB, IKKB	inhibitor of nuclear factor kappa-B kinase subunit beta [EC:2.7.11.10;]	ko04623	Cytosolic DNA-sensing pathway	http://www.kegg.jp/kegg-bin/show_pathway?ko04623+K07209
O88351	K07209	IKBKB, IKKB	inhibitor of nuclear factor kappa-B kinase subunit beta [EC:2.7.11.10;]	ko04624	Toll and Imd signaling pathway	http://www.kegg.jp/kegg-bin/show_pathway?ko04624+K07209
O88351	K07209	IKBKB, IKKB	inhibitor of nuclear factor kappa-B kinase subunit beta [EC:2.7.11.10;]	ko04625	C-type lectin receptor signaling pathway	http://www.kegg.jp/kegg-bin/show_pathway?ko04625+K07209
O88351	K07209	IKBKB, IKKB	inhibitor of nuclear factor kappa-B kinase subunit beta [EC:2.7.11.10;]	ko04657	IL-17 signaling pathway	http://www.kegg.jp/kegg-bin/show_pathway?ko04657+K07209
O88351	K07209	IKBKB, IKKB	inhibitor of nuclear factor kappa-B kinase subunit beta [EC:2.7.11.10;]	ko04658	Th1 and Th2 cell differentiation	http://www.kegg.jp/kegg-bin/show_pathway?ko04658+K07209
O88351	K07209	IKBKB, IKKB	inhibitor of nuclear factor kappa-B kinase subunit beta [EC:2.7.11.10;]	ko04659	Th17 cell differentiation	http://www.kegg.jp/kegg-bin/show_pathway?ko04659+K07209
O88351	K07209	IKBKB, IKKB	inhibitor of nuclear factor kappa-B kinase subunit beta [EC:2.7.11.10;]	ko04660	T cell receptor signaling pathway	http://www.kegg.jp/kegg-bin/show_pathway?ko04660+K07209
O88351	K07209	IKBKB, IKKB	inhibitor of nuclear factor kappa-B kinase subunit beta [EC:2.7.11.10;]	ko04662	B cell receptor signaling pathway	http://www.kegg.jp/kegg-bin/show_pathway?ko04662+K07209
O88351	K07209	IKBKB, IKKB	inhibitor of nuclear factor kappa-B kinase subunit beta [EC:2.7.11.10;]	ko04668	TNF signaling pathway	http://www.kegg.jp/kegg-bin/show_pathway?ko04668+K07209
O88351	K07209	IKBKB, IKKB	inhibitor of nuclear factor kappa-B kinase subunit beta [EC:2.7.11.10;]	ko04722	Neurotrophin signaling pathway	http://www.kegg.jp/kegg-bin/show_pathway?ko04722+K07209
O88351	K07209	IKBKB, IKKB	inhibitor of nuclear factor kappa-B kinase subunit beta [EC:2.7.11.10;]	ko04910	Insulin signaling pathway	http://www.kegg.jp/kegg-bin/show_pathway?ko04910+K07209
O88351	K07209	IKBKB, IKKB	inhibitor of nuclear factor kappa-B kinase subunit beta [EC:2.7.11.10;]	ko04920	Adipocytokine signaling pathway	http://www.kegg.jp/kegg-bin/show_pathway?ko04920+K07209
O88351	K07209	IKBKB, IKKB	inhibitor of nuclear factor kappa-B kinase subunit beta [EC:2.7.11.10;]	ko04930	Type II diabetes mellitus	http://www.kegg.jp/kegg-bin/show_pathway?ko04930+K07209
O88351	K07209	IKBKB, IKKB	inhibitor of nuclear factor kappa-B kinase subunit beta [EC:2.7.11.10;]	ko04931	Insulin resistance	http://www.kegg.jp/kegg-bin/show_pathway?ko04931+K07209
O88351	K07209	IKBKB, IKKB	inhibitor of nuclear factor kappa-B kinase subunit beta [EC:2.7.11.10;]	ko04932	Non-alcoholic fatty liver disease (NAFLD)	http://www.kegg.jp/kegg-bin/show_pathway?ko04932+K07209
O88351	K07209	IKBKB, IKKB	inhibitor of nuclear factor kappa-B kinase subunit beta [EC:2.7.11.10;]	ko05120	Epithelial cell signaling in Helicobacter pylori infection	http://www.kegg.jp/kegg-bin/show_pathway?ko05120+K07209
O88351	K07209	IKBKB, IKKB	inhibitor of nuclear factor kappa-B kinase subunit beta [EC:2.7.11.10;]	ko05131	Shigellosis	http://www.kegg.jp/kegg-bin/show_pathway?ko05131+K07209
O88351	K07209	IKBKB, IKKB	inhibitor of nuclear factor kappa-B kinase subunit beta [EC:2.7.11.10;]	ko05142	Chagas disease (American trypanosomiasis)	http://www.kegg.jp/kegg-bin/show_pathway?ko05142+K07209
O88351	K07209	IKBKB, IKKB	inhibitor of nuclear factor kappa-B kinase subunit beta [EC:2.7.11.10;]	ko05145	Toxoplasmosis	http://www.kegg.jp/kegg-bin/show_pathway?ko05145+K07209
O88351	K07209	IKBKB, IKKB	inhibitor of nuclear factor kappa-B kinase subunit beta [EC:2.7.11.10;]	ko05160	Hepatitis C	http://www.kegg.jp/kegg-bin/show_pathway?ko05160+K07209
O88351	K07209	IKBKB, IKKB	inhibitor of nuclear factor kappa-B kinase subunit beta [EC:2.7.11.10;]	ko05161	Hepatitis B	http://www.kegg.jp/kegg-bin/show_pathway?ko05161+K07209
O88351	K07209	IKBKB, IKKB	inhibitor of nuclear factor kappa-B kinase subunit beta [EC:2.7.11.10;]	ko05164	Influenza A	http://www.kegg.jp/kegg-bin/show_pathway?ko05164+K07209
O88351	K07209	IKBKB, IKKB	inhibitor of nuclear factor kappa-B kinase subunit beta [EC:2.7.11.10;]	ko05165	Human papillomavirus infection	http://www.kegg.jp/kegg-bin/show_pathway?ko05165+K07209
O88351	K07209	IKBKB, IKKB	inhibitor of nuclear factor kappa-B kinase subunit beta [EC:2.7.11.10;]	ko05166	HTLV-I infection	http://www.kegg.jp/kegg-bin/show_pathway?ko05166+K07209
O88351	K07209	IKBKB, IKKB	inhibitor of nuclear factor kappa-B kinase subunit beta [EC:2.7.11.10;]	ko05167	Kaposi's sarcoma-associated herpesvirus infection	http://www.kegg.jp/kegg-bin/show_pathway?ko05167+K07209
O88351	K07209	IKBKB, IKKB	inhibitor of nuclear factor kappa-B kinase subunit beta [EC:2.7.11.10;]	ko05168	Herpes simplex infection	http://www.kegg.jp/kegg-bin/show_pathway?ko05168+K07209
O88351	K07209	IKBKB, IKKB	inhibitor of nuclear factor kappa-B kinase subunit beta [EC:2.7.11.10;]	ko05169	Epstein-Barr virus infection	http://www.kegg.jp/kegg-bin/show_pathway?ko05169+K07209
O88351	K07209	IKBKB, IKKB	inhibitor of nuclear factor kappa-B kinase subunit beta [EC:2.7.11.10;]	ko05200	Pathways in cancer	http://www.kegg.jp/kegg-bin/show_pathway?ko05200+K07209
O88351	K07209	IKBKB, IKKB	inhibitor of nuclear factor kappa-B kinase subunit beta [EC:2.7.11.10;]	ko05206	MicroRNAs in cancer	http://www.kegg.jp/kegg-bin/show_pathway?ko05206+K07209
O88351	K07209	IKBKB, IKKB	inhibitor of nuclear factor kappa-B kinase subunit beta [EC:2.7.11.10;]	ko05212	Pancreatic cancer	http://www.kegg.jp/kegg-bin/show_pathway?ko05212+K07209
O88351	K07209	IKBKB, IKKB	inhibitor of nuclear factor kappa-B kinase subunit beta [EC:2.7.11.10;]	ko05215	Prostate cancer	http://www.kegg.jp/kegg-bin/show_pathway?ko05215+K07209
O88351	K07209	IKBKB, IKKB	inhibitor of nuclear factor kappa-B kinase subunit beta [EC:2.7.11.10;]	ko05220	Chronic myeloid leukemia	http://www.kegg.jp/kegg-bin/show_pathway?ko05220+K07209
O88351	K07209	IKBKB, IKKB	inhibitor of nuclear factor kappa-B kinase subunit beta [EC:2.7.11.10;]	ko05221	Acute myeloid leukemia	http://www.kegg.jp/kegg-bin/show_pathway?ko05221+K07209
O88351	K07209	IKBKB, IKKB	inhibitor of nuclear factor kappa-B kinase subunit beta [EC:2.7.11.10;]	ko05222	Small cell lung cancer	http://www.kegg.jp/kegg-bin/show_pathway?ko05222+K07209
O88351	K07209	IKBKB, IKKB	inhibitor of nuclear factor kappa-B kinase subunit beta [EC:2.7.11.10;]	ko05418	Fluid shear stress and atherosclerosis	http://www.kegg.jp/kegg-bin/show_pathway?ko05418+K07209
A0A0R4J174	K04405	ECSIT	evolutionarily conserved signaling intermediate in Toll pathway	ko04010	MAPK signaling pathway	http://www.kegg.jp/kegg-bin/show_pathway?ko04010+K04405
A0A1D5RLN7
Q9D1R1	K18165	TMEM126B	complex I assembly factor TMEM126B
P14115	K02900	RP-L27Ae, RPL27A	large subunit ribosomal protein L27Ae	ko03010	Ribosome	http://www.kegg.jp/kegg-bin/show_pathway?ko03010+K02900
Q3TQC7	K01511	ENTPD5_6	ectonucleoside triphosphate diphosphohydrolase 5/6 [EC:3.6.1.6;]	ko00230	Purine metabolism	http://www.kegg.jp/kegg-bin/show_pathway?ko00230+K01511
Q3TQC7	K01511	ENTPD5_6	ectonucleoside triphosphate diphosphohydrolase 5/6 [EC:3.6.1.6;]	ko00240	Pyrimidine metabolism	http://www.kegg.jp/kegg-bin/show_pathway?ko00240+K01511
Q6PD19
P12815
Q7TN89	K17196	ERAS	GTPase Eras
P29416	K12373	HEXA_B	hexosaminidase [EC:3.2.1.52;]	ko00511	Other glycan degradation	http://www.kegg.jp/kegg-bin/show_pathway?ko00511+K12373
P29416	K12373	HEXA_B	hexosaminidase [EC:3.2.1.52;]	ko00513	Various types of N-glycan biosynthesis	http://www.kegg.jp/kegg-bin/show_pathway?ko00513+K12373
P29416	K12373	HEXA_B	hexosaminidase [EC:3.2.1.52;]	ko00520	Amino sugar and nucleotide sugar metabolism	http://www.kegg.jp/kegg-bin/show_pathway?ko00520+K12373
P29416	K12373	HEXA_B	hexosaminidase [EC:3.2.1.52;]	ko00531	Glycosaminoglycan degradation	http://www.kegg.jp/kegg-bin/show_pathway?ko00531+K12373
P29416	K12373	HEXA_B	hexosaminidase [EC:3.2.1.52;]	ko00603	Glycosphingolipid biosynthesis - globo and isoglobo series	http://www.kegg.jp/kegg-bin/show_pathway?ko00603+K12373
P29416	K12373	HEXA_B	hexosaminidase [EC:3.2.1.52;]	ko00604	Glycosphingolipid biosynthesis - ganglio series	http://www.kegg.jp/kegg-bin/show_pathway?ko00604+K12373
P29416	K12373	HEXA_B	hexosaminidase [EC:3.2.1.52;]	ko01100	Metabolic pathways	http://www.kegg.jp/kegg-bin/show_pathway?ko01100+K12373
P29416	K12373	HEXA_B	hexosaminidase [EC:3.2.1.52;]	ko04142	Lysosome	http://www.kegg.jp/kegg-bin/show_pathway?ko04142+K12373
Q58E35	K02942	RP-LP1, RPLP1	large subunit ribosomal protein LP1	ko03010	Ribosome	http://www.kegg.jp/kegg-bin/show_pathway?ko03010+K02942
Q3UL78	K04393	CDC42	cell division control protein 42	ko04010	MAPK signaling pathway	http://www.kegg.jp/kegg-bin/show_pathway?ko04010+K04393
Q3UL78	K04393	CDC42	cell division control protein 42	ko04011	MAPK signaling pathway - yeast	http://www.kegg.jp/kegg-bin/show_pathway?ko04011+K04393
Q3UL78	K04393	CDC42	cell division control protein 42	ko04014	Ras signaling pathway	http://www.kegg.jp/kegg-bin/show_pathway?ko04014+K04393
Q3UL78	K04393	CDC42	cell division control protein 42	ko04015	Rap1 signaling pathway	http://www.kegg.jp/kegg-bin/show_pathway?ko04015+K04393
Q3UL78	K04393	CDC42	cell division control protein 42	ko04062	Chemokine signaling pathway	http://www.kegg.jp/kegg-bin/show_pathway?ko04062+K04393
Q3UL78	K04393	CDC42	cell division control protein 42	ko04144	Endocytosis	http://www.kegg.jp/kegg-bin/show_pathway?ko04144+K04393
Q3UL78	K04393	CDC42	cell division control protein 42	ko04360	Axon guidance	http://www.kegg.jp/kegg-bin/show_pathway?ko04360+K04393
Q3UL78	K04393	CDC42	cell division control protein 42	ko04370	VEGF signaling pathway	http://www.kegg.jp/kegg-bin/show_pathway?ko04370+K04393
Q3UL78	K04393	CDC42	cell division control protein 42	ko04510	Focal adhesion	http://www.kegg.jp/kegg-bin/show_pathway?ko04510+K04393
Q3UL78	K04393	CDC42	cell division control protein 42	ko04520	Adherens junction	http://www.kegg.jp/kegg-bin/show_pathway?ko04520+K04393
Q3UL78	K04393	CDC42	cell division control protein 42	ko04530	Tight junction	http://www.kegg.jp/kegg-bin/show_pathway?ko04530+K04393
Q3UL78	K04393	CDC42	cell division control protein 42	ko04660	T cell receptor signaling pathway	http://www.kegg.jp/kegg-bin/show_pathway?ko04660+K04393
Q3UL78	K04393	CDC42	cell division control protein 42	ko04666	Fc gamma R-mediated phagocytosis	http://www.kegg.jp/kegg-bin/show_pathway?ko04666+K04393
Q3UL78	K04393	CDC42	cell division control protein 42	ko04670	Leukocyte transendothelial migration	http://www.kegg.jp/kegg-bin/show_pathway?ko04670+K04393
Q3UL78	K04393	CDC42	cell division control protein 42	ko04722	Neurotrophin signaling pathway	http://www.kegg.jp/kegg-bin/show_pathway?ko04722+K04393
Q3UL78	K04393	CDC42	cell division control protein 42	ko04810	Regulation of actin cytoskeleton	http://www.kegg.jp/kegg-bin/show_pathway?ko04810+K04393
Q3UL78	K04393	CDC42	cell division control protein 42	ko04912	GnRH signaling pathway	http://www.kegg.jp/kegg-bin/show_pathway?ko04912+K04393
Q3UL78	K04393	CDC42	cell division control protein 42	ko04932	Non-alcoholic fatty liver disease (NAFLD)	http://www.kegg.jp/kegg-bin/show_pathway?ko04932+K04393
Q3UL78	K04393	CDC42	cell division control protein 42	ko04933	AGE-RAGE signaling pathway in diabetic complications	http://www.kegg.jp/kegg-bin/show_pathway?ko04933+K04393
Q3UL78	K04393	CDC42	cell division control protein 42	ko05100	Bacterial invasion of epithelial cells	http://www.kegg.jp/kegg-bin/show_pathway?ko05100+K04393
Q3UL78	K04393	CDC42	cell division control protein 42	ko05120	Epithelial cell signaling in Helicobacter pylori infection	http://www.kegg.jp/kegg-bin/show_pathway?ko05120+K04393
Q3UL78	K04393	CDC42	cell division control protein 42	ko05130	Pathogenic Escherichia coli infection	http://www.kegg.jp/kegg-bin/show_pathway?ko05130+K04393
Q3UL78	K04393	CDC42	cell division control protein 42	ko05131	Shigellosis	http://www.kegg.jp/kegg-bin/show_pathway?ko05131+K04393
Q3UL78	K04393	CDC42	cell division control protein 42	ko05132	Salmonella infection	http://www.kegg.jp/kegg-bin/show_pathway?ko05132+K04393
Q3UL78	K04393	CDC42	cell division control protein 42	ko05165	Human papillomavirus infection	http://www.kegg.jp/kegg-bin/show_pathway?ko05165+K04393
Q3UL78	K04393	CDC42	cell division control protein 42	ko05200	Pathways in cancer	http://www.kegg.jp/kegg-bin/show_pathway?ko05200+K04393
Q3UL78	K04393	CDC42	cell division control protein 42	ko05203	Viral carcinogenesis	http://www.kegg.jp/kegg-bin/show_pathway?ko05203+K04393
Q3UL78	K04393	CDC42	cell division control protein 42	ko05205	Proteoglycans in cancer	http://www.kegg.jp/kegg-bin/show_pathway?ko05205+K04393
Q3UL78	K04393	CDC42	cell division control protein 42	ko05211	Renal cell carcinoma	http://www.kegg.jp/kegg-bin/show_pathway?ko05211+K04393
Q3UL78	K04393	CDC42	cell division control protein 42	ko05212	Pancreatic cancer	http://www.kegg.jp/kegg-bin/show_pathway?ko05212+K04393
Q61160	K02373	FADD	FAS-associated death domain protein	ko01524	Platinum drug resistance	http://www.kegg.jp/kegg-bin/show_pathway?ko01524+K02373
Q61160	K02373	FADD	FAS-associated death domain protein	ko04210	Apoptosis	http://www.kegg.jp/kegg-bin/show_pathway?ko04210+K02373
Q61160	K02373	FADD	FAS-associated death domain protein	ko04215	Apoptosis - multiple species	http://www.kegg.jp/kegg-bin/show_pathway?ko04215+K02373
Q61160	K02373	FADD	FAS-associated death domain protein	ko04217	Necroptosis	http://www.kegg.jp/kegg-bin/show_pathway?ko04217+K02373
Q61160	K02373	FADD	FAS-associated death domain protein	ko04620	Toll-like receptor signaling pathway	http://www.kegg.jp/kegg-bin/show_pathway?ko04620+K02373
Q61160	K02373	FADD	FAS-associated death domain protein	ko04621	NOD-like receptor signaling pathway	http://www.kegg.jp/kegg-bin/show_pathway?ko04621+K02373
Q61160	K02373	FADD	FAS-associated death domain protein	ko04622	RIG-I-like receptor signaling pathway	http://www.kegg.jp/kegg-bin/show_pathway?ko04622+K02373
Q61160	K02373	FADD	FAS-associated death domain protein	ko04624	Toll and Imd signaling pathway	http://www.kegg.jp/kegg-bin/show_pathway?ko04624+K02373
Q61160	K02373	FADD	FAS-associated death domain protein	ko04657	IL-17 signaling pathway	http://www.kegg.jp/kegg-bin/show_pathway?ko04657+K02373
Q61160	K02373	FADD	FAS-associated death domain protein	ko04668	TNF signaling pathway	http://www.kegg.jp/kegg-bin/show_pathway?ko04668+K02373
Q61160	K02373	FADD	FAS-associated death domain protein	ko05010	Alzheimer's disease	http://www.kegg.jp/kegg-bin/show_pathway?ko05010+K02373
Q61160	K02373	FADD	FAS-associated death domain protein	ko05142	Chagas disease (American trypanosomiasis)	http://www.kegg.jp/kegg-bin/show_pathway?ko05142+K02373
Q61160	K02373	FADD	FAS-associated death domain protein	ko05152	Tuberculosis	http://www.kegg.jp/kegg-bin/show_pathway?ko05152+K02373
Q61160	K02373	FADD	FAS-associated death domain protein	ko05161	Hepatitis B	http://www.kegg.jp/kegg-bin/show_pathway?ko05161+K02373
Q61160	K02373	FADD	FAS-associated death domain protein	ko05165	Human papillomavirus infection	http://www.kegg.jp/kegg-bin/show_pathway?ko05165+K02373
Q61160	K02373	FADD	FAS-associated death domain protein	ko05167	Kaposi's sarcoma-associated herpesvirus infection	http://www.kegg.jp/kegg-bin/show_pathway?ko05167+K02373
Q61160	K02373	FADD	FAS-associated death domain protein	ko05168	Herpes simplex infection	http://www.kegg.jp/kegg-bin/show_pathway?ko05168+K02373
Q61160	K02373	FADD	FAS-associated death domain protein	ko05200	Pathways in cancer	http://www.kegg.jp/kegg-bin/show_pathway?ko05200+K02373
Q5SSN7
Q9ESW8	K01304	pcp	pyroglutamyl-peptidase [EC:3.4.19.3;]
Q58E56
Q543E2	K15101	SLC25A2_15, ORNT	solute carrier family 25 (mitochondrial ornithine transporter) member 2/15
P57080	K11849	USP25	ubiquitin carboxyl-terminal hydrolase 25 [EC:3.4.19.12;]	ko04657	IL-17 signaling pathway	http://www.kegg.jp/kegg-bin/show_pathway?ko04657+K11849
B9EJ30	K05118	LTK	leukocyte tyrosine kinase [EC:2.7.10.1;]
F7AA26	K16519	AKAP2	A-kinase anchor protein 2
A0A1W2P882	K05850	ATP2B	Ca2+ transporting ATPase, plasma membrane [EC:3.6.3.8;]	ko04020	Calcium signaling pathway	http://www.kegg.jp/kegg-bin/show_pathway?ko04020+K05850
A0A1W2P882	K05850	ATP2B	Ca2+ transporting ATPase, plasma membrane [EC:3.6.3.8;]	ko04022	cGMP-PKG signaling pathway	http://www.kegg.jp/kegg-bin/show_pathway?ko04022+K05850
A0A1W2P882	K05850	ATP2B	Ca2+ transporting ATPase, plasma membrane [EC:3.6.3.8;]	ko04024	cAMP signaling pathway	http://www.kegg.jp/kegg-bin/show_pathway?ko04024+K05850
A0A1W2P882	K05850	ATP2B	Ca2+ transporting ATPase, plasma membrane [EC:3.6.3.8;]	ko04261	Adrenergic signaling in cardiomyocytes	http://www.kegg.jp/kegg-bin/show_pathway?ko04261+K05850
A0A1W2P882	K05850	ATP2B	Ca2+ transporting ATPase, plasma membrane [EC:3.6.3.8;]	ko04925	Aldosterone synthesis and secretion	http://www.kegg.jp/kegg-bin/show_pathway?ko04925+K05850
A0A1W2P882	K05850	ATP2B	Ca2+ transporting ATPase, plasma membrane [EC:3.6.3.8;]	ko04970	Salivary secretion	http://www.kegg.jp/kegg-bin/show_pathway?ko04970+K05850
A0A1W2P882	K05850	ATP2B	Ca2+ transporting ATPase, plasma membrane [EC:3.6.3.8;]	ko04972	Pancreatic secretion	http://www.kegg.jp/kegg-bin/show_pathway?ko04972+K05850
Q3U292	K11275	H1_5	histone H1/5
Q8R2Y8	K04794	PTH2	peptidyl-tRNA hydrolase, PTH2 family [EC:3.1.1.29;]
I6L958
Q8C4X2	K08958	CSNK1G	casein kinase 1, gamma [EC:2.7.11.1;]	ko04340	Hedgehog signaling pathway	http://www.kegg.jp/kegg-bin/show_pathway?ko04340+K08958
Q8C4X2	K08958	CSNK1G	casein kinase 1, gamma [EC:2.7.11.1;]	ko04341	Hedgehog signaling pathway - fly	http://www.kegg.jp/kegg-bin/show_pathway?ko04341+K08958
P63143	K04882	KCNAB1	potassium voltage-gated channel Shaker-related subfamily A, beta member 1
Q3V2K7	K14295	NUP50, NPAP60	nuclear pore complex protein Nup50	ko03013	RNA transport	http://www.kegg.jp/kegg-bin/show_pathway?ko03013+K14295
Q9CQK7
Q8QZZ7	K15901	CGI121, TPRKB	EKC/KEOPS complex subunit CGI121/TPRKB
Q78T81
A0A0R4J050	K14677	ACY1	aminoacylase [EC:3.5.1.14;]	ko00220	Arginine biosynthesis	http://www.kegg.jp/kegg-bin/show_pathway?ko00220+K14677
A0A0R4J050	K14677	ACY1	aminoacylase [EC:3.5.1.14;]	ko01100	Metabolic pathways	http://www.kegg.jp/kegg-bin/show_pathway?ko01100+K14677
A0A0R4J050	K14677	ACY1	aminoacylase [EC:3.5.1.14;]	ko01110	Biosynthesis of secondary metabolites	http://www.kegg.jp/kegg-bin/show_pathway?ko01110+K14677
A0A0R4J050	K14677	ACY1	aminoacylase [EC:3.5.1.14;]	ko01130	Biosynthesis of antibiotics	http://www.kegg.jp/kegg-bin/show_pathway?ko01130+K14677
A0A0R4J050	K14677	ACY1	aminoacylase [EC:3.5.1.14;]	ko01210	2-Oxocarboxylic acid metabolism	http://www.kegg.jp/kegg-bin/show_pathway?ko01210+K14677
A0A0R4J050	K14677	ACY1	aminoacylase [EC:3.5.1.14;]	ko01230	Biosynthesis of amino acids	http://www.kegg.jp/kegg-bin/show_pathway?ko01230+K14677
Q3UGP2	K10300	FBXO18	F-box protein, helicase, 18 [EC:3.6.4.12;]
Q7TSZ3	K01869	LARS, leuS	leucyl-tRNA synthetase [EC:6.1.1.4;]	ko00970	Aminoacyl-tRNA biosynthesis	http://www.kegg.jp/kegg-bin/show_pathway?ko00970+K01869
Q99LI7	K14408	CSTF3, RNA14	cleavage stimulation factor subunit 3	ko03015	mRNA surveillance pathway	http://www.kegg.jp/kegg-bin/show_pathway?ko03015+K14408
E9QN99	K13706	ABHD14	abhydrolase domain-containing protein 14
Q9CPX8	K00420	QCR10, UQCR	ubiquinol-cytochrome c reductase subunit 10	ko00190	Oxidative phosphorylation	http://www.kegg.jp/kegg-bin/show_pathway?ko00190+K00420
Q9CPX8	K00420	QCR10, UQCR	ubiquinol-cytochrome c reductase subunit 10	ko01100	Metabolic pathways	http://www.kegg.jp/kegg-bin/show_pathway?ko01100+K00420
Q9CPX8	K00420	QCR10, UQCR	ubiquinol-cytochrome c reductase subunit 10	ko04260	Cardiac muscle contraction	http://www.kegg.jp/kegg-bin/show_pathway?ko04260+K00420
Q9CPX8	K00420	QCR10, UQCR	ubiquinol-cytochrome c reductase subunit 10	ko04714	Thermogenesis	http://www.kegg.jp/kegg-bin/show_pathway?ko04714+K00420
Q9CPX8	K00420	QCR10, UQCR	ubiquinol-cytochrome c reductase subunit 10	ko04932	Non-alcoholic fatty liver disease (NAFLD)	http://www.kegg.jp/kegg-bin/show_pathway?ko04932+K00420
Q9CPX8	K00420	QCR10, UQCR	ubiquinol-cytochrome c reductase subunit 10	ko05010	Alzheimer's disease	http://www.kegg.jp/kegg-bin/show_pathway?ko05010+K00420
Q9CPX8	K00420	QCR10, UQCR	ubiquinol-cytochrome c reductase subunit 10	ko05012	Parkinson's disease	http://www.kegg.jp/kegg-bin/show_pathway?ko05012+K00420
Q9CPX8	K00420	QCR10, UQCR	ubiquinol-cytochrome c reductase subunit 10	ko05016	Huntington's disease	http://www.kegg.jp/kegg-bin/show_pathway?ko05016+K00420
Q8C847	K12309	GLB1, ELNR1	beta-galactosidase [EC:3.2.1.23;]	ko00052	Galactose metabolism	http://www.kegg.jp/kegg-bin/show_pathway?ko00052+K12309
Q8C847	K12309	GLB1, ELNR1	beta-galactosidase [EC:3.2.1.23;]	ko00511	Other glycan degradation	http://www.kegg.jp/kegg-bin/show_pathway?ko00511+K12309
Q8C847	K12309	GLB1, ELNR1	beta-galactosidase [EC:3.2.1.23;]	ko00531	Glycosaminoglycan degradation	http://www.kegg.jp/kegg-bin/show_pathway?ko00531+K12309
Q8C847	K12309	GLB1, ELNR1	beta-galactosidase [EC:3.2.1.23;]	ko00600	Sphingolipid metabolism	http://www.kegg.jp/kegg-bin/show_pathway?ko00600+K12309
Q8C847	K12309	GLB1, ELNR1	beta-galactosidase [EC:3.2.1.23;]	ko00604	Glycosphingolipid biosynthesis - ganglio series	http://www.kegg.jp/kegg-bin/show_pathway?ko00604+K12309
Q8C847	K12309	GLB1, ELNR1	beta-galactosidase [EC:3.2.1.23;]	ko01100	Metabolic pathways	http://www.kegg.jp/kegg-bin/show_pathway?ko01100+K12309
Q8C847	K12309	GLB1, ELNR1	beta-galactosidase [EC:3.2.1.23;]	ko04142	Lysosome	http://www.kegg.jp/kegg-bin/show_pathway?ko04142+K12309
Q922F4	K07375	TUBB	tubulin beta	ko04145	Phagosome	http://www.kegg.jp/kegg-bin/show_pathway?ko04145+K07375
Q922F4	K07375	TUBB	tubulin beta	ko04540	Gap junction	http://www.kegg.jp/kegg-bin/show_pathway?ko04540+K07375
Q922F4	K07375	TUBB	tubulin beta	ko05130	Pathogenic Escherichia coli infection	http://www.kegg.jp/kegg-bin/show_pathway?ko05130+K07375

## Sheet: map2query
MapID	MapName	Seqs	#Seqs	URL
ko01130	Biosynthesis of antibiotics	Q99JW2 Q6XPS7 A0A0R4J050	3	http://www.kegg.jp/kegg-bin/show_pathway?ko01130+K14677+K01620+K14677
ko04714	Thermogenesis	Q9CPX8	1	http://www.kegg.jp/kegg-bin/show_pathway?ko04714+K00420
ko05203	Viral carcinogenesis	Q3UL78	1	http://www.kegg.jp/kegg-bin/show_pathway?ko05203+K04393
ko04932	Non-alcoholic fatty liver disease (NAFLD)	O88351 Q3UL78 Q9CPX8	3	http://www.kegg.jp/kegg-bin/show_pathway?ko04932+K07209+K04393+K00420
ko00970	Aminoacyl-tRNA biosynthesis	Q6ZPT2 Q7TSZ3	2	http://www.kegg.jp/kegg-bin/show_pathway?ko00970+K01869+K01869
ko04010	MAPK signaling pathway	O88351 A0A0R4J174 Q3UL78	3	http://www.kegg.jp/kegg-bin/show_pathway?ko04010+K07209+K04405+K04393
ko05145	Toxoplasmosis	O88351	1	http://www.kegg.jp/kegg-bin/show_pathway?ko05145+K07209
ko04210	Apoptosis	O88351 Q61160	2	http://www.kegg.jp/kegg-bin/show_pathway?ko04210+K07209+K02373
ko05222	Small cell lung cancer	O88351	1	http://www.kegg.jp/kegg-bin/show_pathway?ko05222+K07209
ko05200	Pathways in cancer	O88351 Q3UL78 Q61160	3	http://www.kegg.jp/kegg-bin/show_pathway?ko05200+K07209+K04393+K02373
ko00220	Arginine biosynthesis	Q99JW2 A0A0R4J050	2	http://www.kegg.jp/kegg-bin/show_pathway?ko00220+K14677+K14677
ko04011	MAPK signaling pathway - yeast	Q3UL78	1	http://www.kegg.jp/kegg-bin/show_pathway?ko04011+K04393
ko04970	Salivary secretion	A0A1W2P882	1	http://www.kegg.jp/kegg-bin/show_pathway?ko04970+K05850
ko04540	Gap junction	Q922F4	1	http://www.kegg.jp/kegg-bin/show_pathway?ko04540+K07375
ko05016	Huntington's disease	Q9CPX8	1	http://www.kegg.jp/kegg-bin/show_pathway?ko05016+K00420
ko04668	TNF signaling pathway	O88351 Q61160	2	http://www.kegg.jp/kegg-bin/show_pathway?ko04668+K07209+K02373
ko00190	Oxidative phosphorylation	Q9CPX8	1	http://www.kegg.jp/kegg-bin/show_pathway?ko00190+K00420
ko04931	Insulin resistance	O88351	1	http://www.kegg.jp/kegg-bin/show_pathway?ko04931+K07209
ko00513	Various types of N-glycan biosynthesis	P29416	1	http://www.kegg.jp/kegg-bin/show_pathway?ko00513+K12373
ko04141	Protein processing in endoplasmic reticulum	E9PW43	1	http://www.kegg.jp/kegg-bin/show_pathway?ko04141+K09481
ko00604	Glycosphingolipid biosynthesis - ganglio series	P29416 Q8C847	2	http://www.kegg.jp/kegg-bin/show_pathway?ko00604+K12373+K12309
ko04910	Insulin signaling pathway	O88351	1	http://www.kegg.jp/kegg-bin/show_pathway?ko04910+K07209
ko05169	Epstein-Barr virus infection	O88351	1	http://www.kegg.jp/kegg-bin/show_pathway?ko05169+K07209
ko04930	Type II diabetes mellitus	O88351	1	http://www.kegg.jp/kegg-bin/show_pathway?ko04930+K07209
ko04020	Calcium signaling pathway	A0A1W2P882	1	http://www.kegg.jp/kegg-bin/show_pathway?ko04020+K05850
ko00260	Glycine, serine and threonine metabolism	Q6XPS7	1	http://www.kegg.jp/kegg-bin/show_pathway?ko00260+K01620
ko04151	PI3K-Akt signaling pathway	O88351	1	http://www.kegg.jp/kegg-bin/show_pathway?ko04151+K07209
ko00240	Pyrimidine metabolism	Q3TQC7	1	http://www.kegg.jp/kegg-bin/show_pathway?ko00240+K01511
ko04514	Cell adhesion molecules (CAMs)	Q9JKF6	1	http://www.kegg.jp/kegg-bin/show_pathway?ko04514+K06081
ko01523	Antifolate resistance	O88351	1	http://www.kegg.jp/kegg-bin/show_pathway?ko01523+K07209
ko04912	GnRH signaling pathway	Q3UL78	1	http://www.kegg.jp/kegg-bin/show_pathway?ko04912+K04393
ko04810	Regulation of actin cytoskeleton	Q6ZWX2 Q3UL78	2	http://www.kegg.jp/kegg-bin/show_pathway?ko04810+K05764+K04393
ko05166	HTLV-I infection	O88351	1	http://www.kegg.jp/kegg-bin/show_pathway?ko05166+K07209
ko05168	Herpes simplex infection	Q9JKF6 O88351 Q61160	3	http://www.kegg.jp/kegg-bin/show_pathway?ko05168+K06081+K07209+K02373
ko05220	Chronic myeloid leukemia	O88351	1	http://www.kegg.jp/kegg-bin/show_pathway?ko05220+K07209
ko05012	Parkinson's disease	Q9CPX8	1	http://www.kegg.jp/kegg-bin/show_pathway?ko05012+K00420
ko05164	Influenza A	O88351	1	http://www.kegg.jp/kegg-bin/show_pathway?ko05164+K07209
ko05130	Pathogenic Escherichia coli infection	Q3UL78 Q922F4	2	http://www.kegg.jp/kegg-bin/show_pathway?ko05130+K04393+K07375
ko04144	Endocytosis	Q3UL78	1	http://www.kegg.jp/kegg-bin/show_pathway?ko04144+K04393
ko05160	Hepatitis C	O88351	1	http://www.kegg.jp/kegg-bin/show_pathway?ko05160+K07209
ko05165	Human papillomavirus infection	O88351 Q3UL78 Q61160	3	http://www.kegg.jp/kegg-bin/show_pathway?ko05165+K07209+K04393+K02373
ko05205	Proteoglycans in cancer	Q3UL78	1	http://www.kegg.jp/kegg-bin/show_pathway?ko05205+K04393
ko05167	Kaposi's sarcoma-associated herpesvirus infection	O88351 Q61160	2	http://www.kegg.jp/kegg-bin/show_pathway?ko05167+K07209+K02373
ko01110	Biosynthesis of secondary metabolites	Q99JW2 Q6XPS7 A0A0R4J050	3	http://www.kegg.jp/kegg-bin/show_pathway?ko01110+K14677+K01620+K14677
ko04623	Cytosolic DNA-sensing pathway	O88351	1	http://www.kegg.jp/kegg-bin/show_pathway?ko04623+K07209
ko04624	Toll and Imd signaling pathway	O88351 Q61160	2	http://www.kegg.jp/kegg-bin/show_pathway?ko04624+K07209+K02373
ko04658	Th1 and Th2 cell differentiation	O88351	1	http://www.kegg.jp/kegg-bin/show_pathway?ko04658+K07209
ko05418	Fluid shear stress and atherosclerosis	O88351	1	http://www.kegg.jp/kegg-bin/show_pathway?ko05418+K07209
ko04920	Adipocytokine signaling pathway	O88351	1	http://www.kegg.jp/kegg-bin/show_pathway?ko04920+K07209
ko05152	Tuberculosis	Q61160	1	http://www.kegg.jp/kegg-bin/show_pathway?ko05152+K02373
ko04150	mTOR signaling pathway	O88351	1	http://www.kegg.jp/kegg-bin/show_pathway?ko04150+K07209
ko01120	Microbial metabolism in diverse environments	Q6XPS7	1	http://www.kegg.jp/kegg-bin/show_pathway?ko01120+K01620
ko04670	Leukocyte transendothelial migration	Q3UL78	1	http://www.kegg.jp/kegg-bin/show_pathway?ko04670+K04393
ko05100	Bacterial invasion of epithelial cells	Q3UL78	1	http://www.kegg.jp/kegg-bin/show_pathway?ko05100+K04393
ko04340	Hedgehog signaling pathway	Q8C4X2	1	http://www.kegg.jp/kegg-bin/show_pathway?ko04340+K08958
ko04625	C-type lectin receptor signaling pathway	O88351	1	http://www.kegg.jp/kegg-bin/show_pathway?ko04625+K07209
ko01230	Biosynthesis of amino acids	Q99JW2 Q6XPS7 A0A0R4J050	3	http://www.kegg.jp/kegg-bin/show_pathway?ko01230+K14677+K01620+K14677
ko05161	Hepatitis B	O88351 Q61160	2	http://www.kegg.jp/kegg-bin/show_pathway?ko05161+K07209+K02373
ko04142	Lysosome	P29416 Q8C847	2	http://www.kegg.jp/kegg-bin/show_pathway?ko04142+K12373+K12309
ko05221	Acute myeloid leukemia	O88351	1	http://www.kegg.jp/kegg-bin/show_pathway?ko05221+K07209
ko04062	Chemokine signaling pathway	O88351 Q3UL78	2	http://www.kegg.jp/kegg-bin/show_pathway?ko04062+K07209+K04393
ko00603	Glycosphingolipid biosynthesis - globo and isoglobo series	P29416	1	http://www.kegg.jp/kegg-bin/show_pathway?ko00603+K12373
ko04261	Adrenergic signaling in cardiomyocytes	A0A1W2P882	1	http://www.kegg.jp/kegg-bin/show_pathway?ko04261+K05850
ko04510	Focal adhesion	Q3UL78	1	http://www.kegg.jp/kegg-bin/show_pathway?ko04510+K04393
ko04360	Axon guidance	Q3UL78	1	http://www.kegg.jp/kegg-bin/show_pathway?ko04360+K04393
ko04622	RIG-I-like receptor signaling pathway	O88351 Q61160	2	http://www.kegg.jp/kegg-bin/show_pathway?ko04622+K07209+K02373
ko05010	Alzheimer's disease	Q61160 Q9CPX8	2	http://www.kegg.jp/kegg-bin/show_pathway?ko05010+K02373+K00420
ko05110	Vibrio cholerae infection	E9PW43 Q8R1L4	2	http://www.kegg.jp/kegg-bin/show_pathway?ko05110+K09481+K10949
ko00531	Glycosaminoglycan degradation	P29416 Q8C847	2	http://www.kegg.jp/kegg-bin/show_pathway?ko00531+K12373+K12309
ko04660	T cell receptor signaling pathway	O88351 Q3UL78	2	http://www.kegg.jp/kegg-bin/show_pathway?ko04660+K07209+K04393
ko04621	NOD-like receptor signaling pathway	O88351 Q61160	2	http://www.kegg.jp/kegg-bin/show_pathway?ko04621+K07209+K02373
ko04022	cGMP-PKG signaling pathway	A0A1W2P882	1	http://www.kegg.jp/kegg-bin/show_pathway?ko04022+K05850
ko03010	Ribosome	P14115 Q58E35	2	http://www.kegg.jp/kegg-bin/show_pathway?ko03010+K02900+K02942
ko01210	2-Oxocarboxylic acid metabolism	Q99JW2 A0A0R4J050	2	http://www.kegg.jp/kegg-bin/show_pathway?ko01210+K14677+K14677
ko05206	MicroRNAs in cancer	O88351	1	http://www.kegg.jp/kegg-bin/show_pathway?ko05206+K07209
ko00052	Galactose metabolism	Q8C847	1	http://www.kegg.jp/kegg-bin/show_pathway?ko00052+K12309
ko04933	AGE-RAGE signaling pathway in diabetic complications	Q3UL78	1	http://www.kegg.jp/kegg-bin/show_pathway?ko04933+K04393
ko04215	Apoptosis - multiple species	Q61160	1	http://www.kegg.jp/kegg-bin/show_pathway?ko04215+K02373
ko03015	mRNA surveillance pathway	Q99LI7	1	http://www.kegg.jp/kegg-bin/show_pathway?ko03015+K14408
ko00511	Other glycan degradation	P29416 Q8C847	2	http://www.kegg.jp/kegg-bin/show_pathway?ko00511+K12373+K12309
ko04662	B cell receptor signaling pathway	O88351	1	http://www.kegg.jp/kegg-bin/show_pathway?ko04662+K07209
ko05132	Salmonella infection	Q3UL78	1	http://www.kegg.jp/kegg-bin/show_pathway?ko05132+K04393
ko04217	Necroptosis	Q61160	1	http://www.kegg.jp/kegg-bin/show_pathway?ko04217+K02373
ko04659	Th17 cell differentiation	O88351	1	http://www.kegg.jp/kegg-bin/show_pathway?ko04659+K07209
ko04341	Hedgehog signaling pathway - fly	Q8C4X2	1	http://www.kegg.jp/kegg-bin/show_pathway?ko04341+K08958
ko00600	Sphingolipid metabolism	Q8C847	1	http://www.kegg.jp/kegg-bin/show_pathway?ko00600+K12309
ko05131	Shigellosis	O88351 Q3UL78	2	http://www.kegg.jp/kegg-bin/show_pathway?ko05131+K07209+K04393
ko04722	Neurotrophin signaling pathway	O88351 Q3UL78	2	http://www.kegg.jp/kegg-bin/show_pathway?ko04722+K07209+K04393
ko00230	Purine metabolism	P46664 Q3TQC7	2	http://www.kegg.jp/kegg-bin/show_pathway?ko00230+K01939+K01511
ko04657	IL-17 signaling pathway	O88351 Q61160 P57080	3	http://www.kegg.jp/kegg-bin/show_pathway?ko04657+K07209+K02373+K11849
ko04145	Phagosome	E9PW43 Q922F4	2	http://www.kegg.jp/kegg-bin/show_pathway?ko04145+K09481+K07375
ko05215	Prostate cancer	O88351	1	http://www.kegg.jp/kegg-bin/show_pathway?ko05215+K07209
ko04015	Rap1 signaling pathway	Q3UL78	1	http://www.kegg.jp/kegg-bin/show_pathway?ko04015+K04393
ko01524	Platinum drug resistance	Q61160	1	http://www.kegg.jp/kegg-bin/show_pathway?ko01524+K02373
ko04666	Fc gamma R-mediated phagocytosis	Q3UL78	1	http://www.kegg.jp/kegg-bin/show_pathway?ko04666+K04393
ko05212	Pancreatic cancer	O88351 Q3UL78	2	http://www.kegg.jp/kegg-bin/show_pathway?ko05212+K07209+K04393
ko04260	Cardiac muscle contraction	Q9CPX8	1	http://www.kegg.jp/kegg-bin/show_pathway?ko04260+K00420
ko05142	Chagas disease (American trypanosomiasis)	O88351 Q61160	2	http://www.kegg.jp/kegg-bin/show_pathway?ko05142+K07209+K02373
ko05120	Epithelial cell signaling in Helicobacter pylori infection	O88351 Q3UL78	2	http://www.kegg.jp/kegg-bin/show_pathway?ko05120+K07209+K04393
ko00250	Alanine, aspartate and glutamate metabolism	P46664	1	http://www.kegg.jp/kegg-bin/show_pathway?ko00250+K01939
ko04520	Adherens junction	Q9JKF6 Q3UL78	2	http://www.kegg.jp/kegg-bin/show_pathway?ko04520+K06081+K04393
ko05211	Renal cell carcinoma	Q3UL78	1	http://www.kegg.jp/kegg-bin/show_pathway?ko05211+K04393
ko03060	Protein export	E9PW43	1	http://www.kegg.jp/kegg-bin/show_pathway?ko03060+K09481
ko01100	Metabolic pathways	Q99JW2 Q6XPS7 P46664 P29416 A0A0R4J050 Q9CPX8 Q8C847	7	http://www.kegg.jp/kegg-bin/show_pathway?ko01100+K14677+K01620+K01939+K12373+K14677+K00420+K12309
ko04380	Osteoclast differentiation	O88351	1	http://www.kegg.jp/kegg-bin/show_pathway?ko04380+K07209
ko04972	Pancreatic secretion	A0A1W2P882	1	http://www.kegg.jp/kegg-bin/show_pathway?ko04972+K05850
ko03013	RNA transport	Q3V2K7	1	http://www.kegg.jp/kegg-bin/show_pathway?ko03013+K14295
ko04014	Ras signaling pathway	O88351 Q3UL78	2	http://www.kegg.jp/kegg-bin/show_pathway?ko04014+K07209+K04393
ko04370	VEGF signaling pathway	Q3UL78	1	http://www.kegg.jp/kegg-bin/show_pathway?ko04370+K04393
ko04064	NF-kappa B signaling pathway	O88351	1	http://www.kegg.jp/kegg-bin/show_pathway?ko04064+K07209
ko04530	Tight junction	Q3UL78	1	http://www.kegg.jp/kegg-bin/show_pathway?ko04530+K04393
ko04620	Toll-like receptor signaling pathway	O88351 Q61160	2	http://www.kegg.jp/kegg-bin/show_pathway?ko04620+K07209+K02373
ko04925	Aldosterone synthesis and secretion	A0A1W2P882	1	http://www.kegg.jp/kegg-bin/show_pathway?ko04925+K05850
ko04024	cAMP signaling pathway	A0A1W2P882	1	http://www.kegg.jp/kegg-bin/show_pathway?ko04024+K05850
ko04068	FoxO signaling pathway	O88351	1	http://www.kegg.jp/kegg-bin/show_pathway?ko04068+K07209
ko00520	Amino sugar and nucleotide sugar metabolism	P29416	1	http://www.kegg.jp/kegg-bin/show_pathway?ko00520+K12373

## Sheet: enrich
MapID	MapName	#DIFF	#REF	%Diff	%Ref	P_Value	FDR	over_under	DiffSeqs
ko01130	Biosynthesis of antibiotics	3	167	5.17241	3.1737	0.431742	0.601417	OVER	Q99JW2 Q6XPS7 A0A0R4J050
ko04714	Thermogenesis	1	159	1.72414	3.02166	1	1	UNDER	Q9CPX8
ko05203	Viral carcinogenesis	1	76	1.72414	1.44432	0.571922	0.682636	OVER	Q3UL78
ko04932	Non-alcoholic fatty liver disease (NAFLD)	3	92	5.17241	1.74838	0.0802397	0.424477	OVER	O88351 Q3UL78 Q9CPX8
ko00970	Aminoacyl-tRNA biosynthesis	2	40	3.44828	0.760167	0.0713371	0.413755	OVER	Q6ZPT2 Q7TSZ3
ko04010	MAPK signaling pathway	3	107	5.17241	2.03345	0.113256	0.468677	OVER	O88351 A0A0R4J174 Q3UL78
ko05145	Toxoplasmosis	1	38	1.72414	0.722159	0.344708	0.601417	OVER	O88351
ko04210	Apoptosis	2	59	3.44828	1.12125	0.137371	0.468677	OVER	O88351 Q61160
ko05222	Small cell lung cancer	1	30	1.72414	0.570125	0.28354	0.573085	OVER	O88351
ko05200	Pathways in cancer	3	175	5.17241	3.32573	0.44267	0.601417	OVER	O88351 Q3UL78 Q61160
ko00220	Arginine biosynthesis	2	13	3.44828	0.247054	0.00861549	0.199879	OVER	Q99JW2 A0A0R4J050
ko04011	MAPK signaling pathway - yeast	1	18	1.72414	0.342075	0.18113	0.49026	OVER	Q3UL78
ko04970	Salivary secretion	1	42	1.72414	0.798176	0.373336	0.601417	OVER	A0A1W2P882
ko04540	Gap junction	1	55	1.72414	1.04523	0.45815	0.603925	OVER	Q922F4
ko05016	Huntington's disease	1	130	1.72414	2.47054	1	1	UNDER	Q9CPX8
ko04668	TNF signaling pathway	2	29	3.44828	0.551121	0.0400795	0.387067	OVER	O88351 Q61160
ko00190	Oxidative phosphorylation	1	107	1.72414	2.03345	1	1	UNDER	Q9CPX8
ko04931	Insulin resistance	1	50	1.72414	0.950209	0.426956	0.601417	OVER	O88351
ko00513	Various types of N-glycan biosynthesis	1	13	1.72414	0.247054	0.134331	0.468677	OVER	P29416
ko04141	Protein processing in endoplasmic reticulum	1	107	1.72414	2.03345	1	1	UNDER	E9PW43
ko00604	Glycosphingolipid biosynthesis - ganglio series	2	4	3.44828	0.0760167	0.0007064	0.0744206	OVER	P29416 Q8C847
ko04910	Insulin signaling pathway	1	77	1.72414	1.46332	0.57671	0.682636	OVER	O88351
ko05169	Epstein-Barr virus infection	1	85	1.72414	1.61536	0.613163	0.704227	OVER	O88351
ko04930	Type II diabetes mellitus	1	20	1.72414	0.380084	0.199145	0.502193	OVER	O88351
ko04020	Calcium signaling pathway	1	75	1.72414	1.42531	0.567081	0.682636	OVER	A0A1W2P882
ko00260	Glycine, serine and threonine metabolism	1	25	1.72414	0.475105	0.242497	0.561128	OVER	Q6XPS7
ko04151	PI3K-Akt signaling pathway	1	116	1.72414	2.20448	1	1	UNDER	O88351
ko00240	Pyrimidine metabolism	1	37	1.72414	0.703155	0.337352	0.601417	OVER	Q3TQC7
ko04514	Cell adhesion molecules (CAMs)	1	48	1.72414	0.912201	0.41399	0.601417	OVER	Q9JKF6
ko01523	Antifolate resistance	1	10	1.72414	0.190042	0.105	0.468677	OVER	O88351
ko04912	GnRH signaling pathway	1	50	1.72414	0.950209	0.426956	0.601417	OVER	Q3UL78
ko04810	Regulation of actin cytoskeleton	2	116	3.44828	2.20448	0.367188	0.601417	OVER	Q6ZWX2 Q3UL78
ko05166	HTLV-I infection	1	68	1.72414	1.29228	0.531656	0.663141	OVER	O88351
ko05168	Herpes simplex infection	3	53	5.17241	1.00722	0.0201676	0.257986	OVER	Q9JKF6 O88351 Q61160
ko05220	Chronic myeloid leukemia	1	34	1.72414	0.646142	0.314794	0.598626	OVER	O88351
ko05012	Parkinson's disease	1	115	1.72414	2.18548	1	1	UNDER	Q9CPX8
ko05164	Influenza A	1	53	1.72414	1.00722	0.445878	0.601417	OVER	O88351
ko05130	Pathogenic Escherichia coli infection	2	40	3.44828	0.760167	0.0713371	0.413755	OVER	Q3UL78 Q922F4
ko04144	Endocytosis	1	160	1.72414	3.04067	1	1	UNDER	Q3UL78
ko05160	Hepatitis C	1	47	1.72414	0.893197	0.407399	0.601417	OVER	O88351
ko05165	Human papillomavirus infection	3	109	5.17241	2.07146	0.118004	0.468677	OVER	O88351 Q3UL78 Q61160
ko05205	Proteoglycans in cancer	1	98	1.72414	1.86241	1	1	UNDER	Q3UL78
ko05167	Kaposi's sarcoma-associated herpesvirus infection	2	72	3.44828	1.3683	0.18795	0.49026	OVER	O88351 Q61160
ko01110	Biosynthesis of secondary metabolites	3	245	5.17241	4.65602	0.751072	0.845867	OVER	Q99JW2 Q6XPS7 A0A0R4J050
ko04623	Cytosolic DNA-sensing pathway	1	11	1.72414	0.209046	0.114884	0.468677	OVER	O88351
ko04624	Toll and Imd signaling pathway	2	19	3.44828	0.361079	0.0181056	0.257986	OVER	O88351 Q61160
ko04658	Th1 and Th2 cell differentiation	1	16	1.72414	0.304067	0.162717	0.49026	OVER	O88351
ko05418	Fluid shear stress and atherosclerosis	1	60	1.72414	1.14025	0.487674	0.628558	OVER	O88351
ko04920	Adipocytokine signaling pathway	1	31	1.72414	0.58913	0.291483	0.573085	OVER	O88351
ko05152	Tuberculosis	1	52	1.72414	0.988217	0.43964	0.601417	OVER	Q61160
ko04150	mTOR signaling pathway	1	66	1.72414	1.25428	0.521022	0.656941	OVER	O88351
ko01120	Microbial metabolism in diverse environments	1	130	1.72414	2.47054	1	1	UNDER	Q6XPS7
ko04670	Leukocyte transendothelial migration	1	55	1.72414	1.04523	0.45815	0.603925	OVER	Q3UL78
ko05100	Bacterial invasion of epithelial cells	1	59	1.72414	1.12125	0.481899	0.628093	OVER	Q3UL78
ko04340	Hedgehog signaling pathway	1	13	1.72414	0.247054	0.134331	0.468677	OVER	Q8C4X2
ko04625	C-type lectin receptor signaling pathway	1	35	1.72414	0.665146	0.322396	0.601417	OVER	O88351
ko01230	Biosynthesis of amino acids	3	55	5.17241	1.04523	0.0222402	0.257986	OVER	Q99JW2 Q6XPS7 A0A0R4J050
ko05161	Hepatitis B	2	49	3.44828	0.931205	0.101091	0.468677	OVER	O88351 Q61160
ko04142	Lysosome	2	64	3.44828	1.21627	0.15646	0.49026	OVER	P29416 Q8C847
ko05221	Acute myeloid leukemia	1	27	1.72414	0.513113	0.259185	0.561128	OVER	O88351
ko04062	Chemokine signaling pathway	2	72	3.44828	1.3683	0.18795	0.49026	OVER	O88351 Q3UL78
ko00603	Glycosphingolipid biosynthesis - globo and isoglobo series	1	4	1.72414	0.0760167	0.0433782	0.387067	OVER	P29416
ko04261	Adrenergic signaling in cardiomyocytes	1	77	1.72414	1.46332	0.57671	0.682636	OVER	A0A1W2P882
ko04510	Focal adhesion	1	105	1.72414	1.99544	1	1	UNDER	Q3UL78
ko04360	Axon guidance	1	82	1.72414	1.55834	0.59987	0.695849	OVER	Q3UL78
ko04622	RIG-I-like receptor signaling pathway	2	19	3.44828	0.361079	0.0181056	0.257986	OVER	O88351 Q61160
ko05010	Alzheimer's disease	2	125	3.44828	2.37552	0.402744	0.601417	OVER	Q61160 Q9CPX8
ko05110	Vibrio cholerae infection	2	35	3.44828	0.665146	0.0563352	0.40843	OVER	E9PW43 Q8R1L4
ko00531	Glycosaminoglycan degradation	2	6	3.44828	0.114025	0.00174107	0.0744206	OVER	P29416 Q8C847
ko04660	T cell receptor signaling pathway	2	38	3.44828	0.722159	0.0651906	0.413755	OVER	O88351 Q3UL78
ko04621	NOD-like receptor signaling pathway	2	56	3.44828	1.06423	0.126193	0.468677	OVER	O88351 Q61160
ko04022	cGMP-PKG signaling pathway	1	72	1.72414	1.3683	0.552234	0.68148	OVER	A0A1W2P882
ko03010	Ribosome	2	107	3.44828	2.03345	0.330896	0.601417	OVER	P14115 Q58E35
ko01210	2-Oxocarboxylic acid metabolism	2	17	3.44828	0.323071	0.0146039	0.257986	OVER	Q99JW2 A0A0R4J050
ko05206	MicroRNAs in cancer	1	49	1.72414	0.931205	0.420508	0.601417	OVER	O88351
ko00052	Galactose metabolism	1	16	1.72414	0.304067	0.162717	0.49026	OVER	Q8C847
ko04933	AGE-RAGE signaling pathway in diabetic complications	1	41	1.72414	0.779171	0.366297	0.601417	OVER	Q3UL78
ko04215	Apoptosis - multiple species	1	12	1.72414	0.22805	0.12466	0.468677	OVER	Q61160
ko03015	mRNA surveillance pathway	1	48	1.72414	0.912201	0.41399	0.601417	OVER	Q99LI7
ko00511	Other glycan degradation	2	10	3.44828	0.190042	0.00507708	0.147235	OVER	P29416 Q8C847
ko04662	B cell receptor signaling pathway	1	27	1.72414	0.513113	0.259185	0.561128	OVER	O88351
ko05132	Salmonella infection	1	45	1.72414	0.855188	0.393998	0.601417	OVER	Q3UL78
ko04217	Necroptosis	1	64	1.72414	1.21627	0.51015	0.650301	OVER	Q61160
ko04659	Th17 cell differentiation	1	23	1.72414	0.437096	0.22544	0.551976	OVER	O88351
ko04341	Hedgehog signaling pathway - fly	1	13	1.72414	0.247054	0.134331	0.468677	OVER	Q8C4X2
ko00600	Sphingolipid metabolism	1	19	1.72414	0.361079	0.190187	0.49026	OVER	Q8C847
ko05131	Shigellosis	2	43	3.44828	0.81718	0.0808935	0.424477	OVER	O88351 Q3UL78
ko04722	Neurotrophin signaling pathway	2	61	3.44828	1.15926	0.144942	0.48038	OVER	O88351 Q3UL78
ko00230	Purine metabolism	2	82	3.44828	1.55834	0.228404	0.551976	OVER	P46664 Q3TQC7
ko04657	IL-17 signaling pathway	3	23	5.17241	0.437096	0.00192467	0.0744206	OVER	O88351 Q61160 P57080
ko04145	Phagosome	2	72	3.44828	1.3683	0.18795	0.49026	OVER	E9PW43 Q922F4
ko05215	Prostate cancer	1	31	1.72414	0.58913	0.291483	0.573085	OVER	O88351
ko04015	Rap1 signaling pathway	1	88	1.72414	1.67237	0.626022	0.711947	OVER	Q3UL78
ko01524	Platinum drug resistance	1	31	1.72414	0.58913	0.291483	0.573085	OVER	Q61160
ko04666	Fc gamma R-mediated phagocytosis	1	53	1.72414	1.00722	0.445878	0.601417	OVER	Q3UL78
ko05212	Pancreatic cancer	2	32	3.44828	0.608134	0.0479513	0.39731	OVER	O88351 Q3UL78
ko04260	Cardiac muscle contraction	1	49	1.72414	0.931205	0.420508	0.601417	OVER	Q9CPX8
ko05142	Chagas disease (American trypanosomiasis)	2	40	3.44828	0.760167	0.0713371	0.413755	OVER	O88351 Q61160
ko05120	Epithelial cell signaling in Helicobacter pylori infection	2	35	3.44828	0.665146	0.0563352	0.40843	OVER	O88351 Q3UL78
ko00250	Alanine, aspartate and glutamate metabolism	1	27	1.72414	0.513113	0.259185	0.561128	OVER	P46664
ko04520	Adherens junction	2	44	3.44828	0.836184	0.0841635	0.424477	OVER	Q9JKF6 Q3UL78
ko05211	Renal cell carcinoma	1	37	1.72414	0.703155	0.337352	0.601417	OVER	Q3UL78
ko03060	Protein export	1	19	1.72414	0.361079	0.190187	0.49026	OVER	E9PW43
ko01100	Metabolic pathways	7	647	12.069	12.2957	1	1	UNDER	Q99JW2 Q6XPS7 P46664 P29416 A0A0R4J050 Q9CPX8 Q8C847
ko04380	Osteoclast differentiation	1	30	1.72414	0.570125	0.28354	0.573085	OVER	O88351
ko04972	Pancreatic secretion	1	47	1.72414	0.893197	0.407399	0.601417	OVER	A0A1W2P882
ko03013	RNA transport	1	90	1.72414	1.71038	1	1	OVER	Q3V2K7
ko04014	Ras signaling pathway	2	90	3.44828	1.71038	0.261215	0.561128	OVER	O88351 Q3UL78
ko04370	VEGF signaling pathway	1	26	1.72414	0.494109	0.250887	0.561128	OVER	Q3UL78
ko04064	NF-kappa B signaling pathway	1	18	1.72414	0.342075	0.18113	0.49026	OVER	O88351
ko04530	Tight junction	1	94	1.72414	1.78639	1	1	UNDER	Q3UL78
ko04620	Toll-like receptor signaling pathway	2	26	3.44828	0.494109	0.0327627	0.345498	OVER	O88351 Q61160
ko04925	Aldosterone synthesis and secretion	1	46	1.72414	0.874192	0.400735	0.601417	OVER	A0A1W2P882
ko04024	cAMP signaling pathway	1	82	1.72414	1.55834	0.59987	0.695849	OVER	A0A1W2P882
ko04068	FoxO signaling pathway	1	45	1.72414	0.855188	0.393998	0.601417	OVER	O88351
ko00520	Amino sugar and nucleotide sugar metabolism	1	34	1.72414	0.646142	0.314794	0.598626	OVER	P29416
