# Supplementary material for: A novel co-target of ACY1 governing plasma membrane translocation of SphK1 contributes to inflammatory and neuropathic pain
Source: iScience. 2023 May 28;26(6):106989. doi: 10.1016/j.isci.2023.106989 (PMC10291574; doi:10.1016/j.isci.2023.106989)
Supplement: Data S1. Data file of exported proteomics datasets, related to Figure 1 [file mmc2.zip › Date S1/1-M-GSGC0160906正式实验报告/聚类分析结果文件夹/cluster_data.txt]

Accession	A1	A2	A3	B1	B2	B3
Q6PJA7	-0.163824194853456	1.0017446668908	1.45830389844961	-0.939974888503435	-0.537128507716248	-0.819120974267279
Q6ZWX2	0.0550400619579105	1.39035982598026	0.910793373094812	-1.27166473584494	-0.421654735521035	-0.662873789667007
Q6ZWY8	0.504251666818718	1.41381954683983	0.635101782891931	-1.18403397715028	-0.730845770262573	-0.638293249137618
Q99JW2	0.598596024649632	0.33131593922468	1.54744032790821	-0.597482357627028	-1.02178949323914	-0.858080440916356
Q6ZPT2	0.584911367344587	0.767024311988091	1.25645285071751	-0.811287874922276	-0.568470615397604	-1.22863003973031
Q6XPS7	0.328955504540281	0.573322450770205	1.57898642179335	-0.733100838689769	-0.921075412712787	-0.827088125701278
Q58E61	1.11751993753564	0.459864399074401	0.919728798148802	-1.18180205783636	-1.12246471602031	-0.192846360902169
E9QLZ1	0.895173389749872	0.634491028998536	0.905010459966904	-1.62803512091872	-0.427912554440873	-0.378727203355715
Q761V0	0.476957934802075	1.34467658727332	0.770028473053953	-0.666591812494466	-1.15504270958093	-0.770028473053953
Q9CVE7	1.24115296813178	0.805235828105011	0.599386067536813	-0.756800590324258	-1.16244570673806	-0.726528566711288
Q9JKF6	0.290388759404352	1.79088335847164	0.158477146299537	-0.792385731497681	-0.78688941428498	-0.660474118392865
Q91X23	-0.223871228651121	1.41160645011397	1.09687535042035	-0.769030454906153	-0.673487085356302	-0.842093031620744
P25785	0.890788784190769	1.29455220237711	0.445964679409207	-0.785855918447427	-0.998002799189402	-0.847446948340259
Q8K207	0.0878272948874375	0.875098468336271	1.28143197721309	-0.375646863675183	-1.52480881846743	-0.343902058294182
P46664	0.290386194578625	1.13250615885664	1.13250615885664	-0.711446176717631	-0.653368937801907	-1.19058339777236
P52875	0.014256926487928	1.21841887139137	1.03417551370123	-0.268688229964793	-1.43336945536321	-0.564793626252525
E9PW43	1.32645507216333	0.755325302042681	0.466051782111441	-1.27700660721782	-0.720711376580823	-0.55011417251881
G3X9W0	0.31721239040066	1.29768705163906	0.735355995928803	-0.389306115491719	-1.52838697193045	-0.432562350546354
Q8R1L4	0.141666651909725	1.70708315551218	0.410833290538201	-0.453333286111119	-1.07666655451391	-0.729583257335081
P28184	0.994319296313873	1.17102484121592	0.346398965006384	-1.10090359323891	-1.10090359323891	-0.309935916058344
O88351	1.35928654700054	0.0818847317470204	0.876166629693118	-1.2037055566812	-0.163769463494041	-0.949862888265436
A0A0R4J174	1.23579897098313	0.488507319996691	0.61305592849443	0.0484355699713428	-1.12232134990741	-1.26347643953818
A0A1D5RLN7	0.782929105205267	1.20843405368639	0.357424156724144	-0.391464552602633	-1.58287840834978	-0.374444354663389
Q9D1R1	-0.00147613094010976	-1.27685326319502	-1.17057183550711	0.831061719281843	0.804491362359865	0.813348148000525
P14115	-0.369437991309561	-1.18862658073511	-0.666594636493339	0.176687734974138	0.361406730628919	1.68656474293496
Q3TQC7	-0.0175646489220882	-1.51731544150038	-0.812027230936533	0.485054535617663	1.11738189681283	0.744470888928502
Q6PD19	-0.321951708198482	-1.51815721815769	-0.580590737378852	0.963160968041483	1.09248048263167	0.365058213061876
P12815	-0.0442321060653201	-1.35645125266983	-0.840410015241089	1.38593932338004	0.715085714722681	0.140068335873515
Q7TN89	-0.00856829987534329	-0.926600429376463	-1.32319030932095	1.43090607918241	0.395365837105149	0.432087122285194
P29416	-0.0360214094193355	-0.943760926786589	-1.24634076590901	0.280966993470817	1.51289919561209	0.432256913032026
Q58E35	-0.0556896586636423	-1.13630601400921	-1.21450851340922	1.23109692237286	0.697898062827348	0.47750920088187
Q3UL78	-0.398268451580271	-0.945887572503144	-1.19480535474081	0.668522043724027	1.33704408744805	0.533395247652149
Q61160	-0.609267086006267	-1.32422336040138	-0.298416531921437	1.60398885907772	0.404105720310279	0.223812398941077
Q5SSN7	-0.106277392213431	-1.33826968641573	-0.818232738109231	0.153741081939818	1.42906978850099	0.679968946297583
Q9ESW8	-0.41960482509291	-0.859190832333103	-1.1855501407387	0.319698914356503	0.699341375154851	1.44530550865336
Q58E56	-0.649718172900803	-0.417280666411589	-1.41344140850822	0.379647927265716	0.884369369928009	1.21642295062689
Q543E2	-0.582948311784134	-1.16589662356827	-0.713947932409782	1.18554656666211	1.17244660459955	0.104799696500518
P57080	-0.496173784001808	-1.27370729022582	-0.867428521207868	0.785705780313452	1.07990764753335	0.771696167588695
B9EJ30	-0.194994393991758	-1.3194620660109	-0.97497196995879	1.17646617708361	0.766977949700914	0.545984303176923
F7AA26	-1.04955583064704	-0.440937656662365	-0.912927260977011	0.627249342576041	0.217363633565955	1.55880777214442
A0A1W2P882	-0.301649805500152	-1.06242084038867	-1.02560933870052	1.41622027328037	0.133952964476339	0.839506746832627
Q3U292	-1.00288131679125	-0.345425302661712	-1.15315697716372	0.46856785768915	1.3764833057728	0.656412433154733
Q8R2Y8	-0.264825362169029	-1.21063022705842	-1.08452291173983	0.718811697315936	1.11604974056948	0.725117063081864
I6L958	-1.13786445728218	-0.351572099986314	-0.758275043415211	1.18305367321873	1.25354885007973	-0.188890922614755
Q8C4X2	-0.479193426556606	-1.25162462160308	-0.8163657736007	1.26797237176279	0.875626367929662	0.40358508206793
P63143	-0.215828307565878	-1.33347863056262	-0.844506614251546	1.2994476111124	0.251650433302953	0.842715507964692
Q3V2K7	-0.498411919158754	-1.32909845109001	-0.681162956183631	1.03558920980763	0.310122971921002	1.16296114470376
Q9CQK7	-0.35748678182218	-1.3599431882896	-0.833513567016205	1.14899798543891	0.812979078243129	0.588966473445941
Q8QZZ7	-1.05909387105675	-0.947889014595794	-0.608978975857633	1.19677607429413	0.418342079067418	1.00084370814863
Q78T81	-0.843277698972855	-0.611083839490468	-1.21586784558413	0.749680174220266	1.08447132045068	0.836077889376503
A0A0R4J050	-0.600291368564347	-1.32921660182106	-0.457364852239502	0.133398081903188	0.895672835635693	1.35780190508602
Q3UGP2	-0.0803770377280123	-1.26239229843407	-1.07799791776393	1.13946271132064	0.397157127597237	0.884147415008134
Q7TSZ3	-0.712501987225842	-0.887088566877208	-0.821028779982097	0.188742248271746	1.61846477893023	0.613412306883176
Q99LI7	-0.713295339724765	-0.642918821108549	-1.00799701143017	-0.0975008018328816	1.3364207649725	1.12529120912386
E9QN99	-0.444923821102404	-1.2083277486067	-0.985470701447064	1.0060178050859	0.930151576265592	0.702552889804683
Q9CPX8	-0.273380649211425	-1.22607079040275	-0.989969320629251	0.339654745989952	0.985827189580593	1.16393882467288
Q8C847	-0.436095145527608	-1.10596689664922	-1.09856499884678	0.885143612209502	1.04428441496215	0.711199013851955
Q922F4	-0.519773977699153	-1.10438967242949	-0.754868545330924	1.49829443471517	0.832539906908383	0.0481978538360121
