# Supplementary material for: A novel co-target of ACY1 governing plasma membrane translocation of SphK1 contributes to inflammatory and neuropathic pain
Source: iScience. 2023 May 28;26(6):106989. doi: 10.1016/j.isci.2023.106989 (PMC10291574; doi:10.1016/j.isci.2023.106989)
Supplement: Data S1. Data file of exported proteomics datasets, related to Figure 1 [file mmc2.zip › Date S1/1-M-GSGC0160906正式实验报告/聚类分析结果文件夹/cluster_data_list.txt]

Q6ZWX2
Q6ZWY8
Q6PJA7
Q91X23
Q99JW2
Q6XPS7
Q6ZPT2
P46664
Q761V0
P25785
Q9JKF6
Q8R1L4
Q8K207
P52875
G3X9W0
A0A1D5RLN7
Q58E61
Q9CVE7
E9PW43
P28184
E9QLZ1
O88351
A0A0R4J174
Q61160
Q6PD19
P12815
B9EJ30
Q9CQK7
Q8C4X2
Q543E2
Q922F4
Q9D1R1
Q3UL78
Q8R2Y8
P57080
E9QN99
Q8C847
Q7TN89
Q58E35
A0A1W2P882
P63143
Q3UGP2
Q3V2K7
P29416
Q3TQC7
Q5SSN7
P14115
A0A0R4J050
Q9ESW8
Q9CPX8
Q58E56
Q3U292
Q78T81
Q7TSZ3
Q99LI7
F7AA26
Q8QZZ7
I6L958
