# Supplementary material for: A novel co-target of ACY1 governing plasma membrane translocation of SphK1 contributes to inflammatory and neuropathic pain
Source: iScience. 2023 May 28;26(6):106989. doi: 10.1016/j.isci.2023.106989 (PMC10291574; doi:10.1016/j.isci.2023.106989)
Supplement: Data S1. Data file of exported proteomics datasets, related to Figure 1 [file mmc2.zip › Date S1/1-M-GSGC0160906正式实验报告/质谱鉴定和定量结果/附件1_蛋白质鉴定列表.xlsx]

## Sheet: Proteins
Accession	Gene Name	Description	Coverage	# Peptides	# PSMs	# Unique Peptides	# AAs	MW [kDa]	calc. pI	Abundances A1	Abundances A2	Abundances A3	Abundances B1	Abundances B2	Abundances B3
A0A0G2JGX4	Atp1a3	Sodium/potassium-transporting ATPase subunit alpha OS=Mus musculus GN=Atp1a3 PE=1 SV=1	57.115	57	1041	36	1026	112.916	5.41	101.4	99.8	101.4	97.5	99.6	100.2
Q6ZQ49	Atp1a2	Sodium/potassium-transporting ATPase subunit alpha (Fragment) OS=Mus musculus GN=Atp1a2 PE=2 SV=1	57.8278	63	856	41	1022	112.22	5.6	98.9	100.6	103	98.9	100.8	97.8
P68369	Tuba1a	Tubulin alpha-1A chain OS=Mus musculus GN=Tuba1a PE=1 SV=1	63.8581	26	801	1	451	50.104	5.06	102.6	100.5	131.3	94.7	105.4	65.6
P63260	Actg1	Actin, cytoplasmic 2 OS=Mus musculus GN=Actg1 PE=1 SV=1	71.7333	22	592	1	375	41.766	5.48	99.7	95.8	104.1	94.3	104.7	101.5
Q3UBP6	Actb	Uncharacterized protein OS=Mus musculus GN=Actb PE=2 SV=1	73.0667	22	580	1	375	41.742	5.48	90.6	87.2	126.8	94.7	93.9	106.8
A0A0A0MQA5	Tuba4a	Tubulin alpha chain (Fragment) OS=Mus musculus GN=Tuba4a PE=1 SV=1	54.717	23	723	5	477	52.87	5.19	101.8	94.4	95.3	103.5	102.9	102.2
Q8VDN2	Atp1a1	Sodium/potassium-transporting ATPase subunit alpha-1 OS=Mus musculus GN=Atp1a1 PE=1 SV=1	53.1769	53	599	33	1023	112.91	5.45	99	100.5	100.8	103.5	99.8	96.4
Q3TIZ0	Tuba1c	Tubulin alpha chain OS=Mus musculus GN=Tuba1c PE=2 SV=1	59.4655	25	609	1	449	49.907	5.1	102.8	89.7	126.5	77.2	103.5	100.3
B7ZWK3	Sptan1	Spna2 protein OS=Mus musculus GN=Sptan1 PE=2 SV=1	73.6671	169	690	2	2457	282.72	5.33	100.2	99.9	106.2	96.5	99.3	97.9
Q04447	Ckb	Creatine kinase B-type OS=Mus musculus GN=Ckb PE=1 SV=1	84.5144	23	646	22	381	42.686	5.67	103.9	96.7	101.5	94.1	100.8	102.9
A3KGU9	Sptan1	Spectrin alpha chain, non-erythrocytic 1 OS=Mus musculus GN=Sptan1 PE=1 SV=2	72.9784	171	689	2	2498	287.426	5.35	94.4	102.4	106	92.1	105	100.2
E9Q447	Sptan1	Spectrin alpha chain, non-erythrocytic 1 OS=Mus musculus GN=Sptan1 PE=1 SV=1	73.2849	170	687	1	2478	285.17	5.34	106.6	104.9	101.8	94.9	93.9	97.8
P68372	Tubb4b	Tubulin beta-4B chain OS=Mus musculus GN=Tubb4b PE=1 SV=1	83.1461	28	758	1	445	49.799	4.89	101.3	106.9	96.9	101.7	98.8	94.4
A0A0R4J036	Nefm	Neurofilament 3, medium OS=Mus musculus GN=Nefm PE=1 SV=1	64.3868	60	721	55	848	95.884	4.78	100	98.6	100.8	95.7	102.1	103
P56480	Atp5b	ATP synthase subunit beta, mitochondrial OS=Mus musculus GN=Atp5b PE=1 SV=2	74.6692	28	526	28	529	56.265	5.34	101.2	102.1	98.8	99.3	99.6	99
Q5SXR6	Cltc	Clathrin heavy chain OS=Mus musculus GN=Cltc PE=1 SV=1	60.81	88	578	88	1679	191.864	5.69	101.6	97.5	98.4	101.9	100.4	100.2
Q9D6F9	Tubb4a	Tubulin beta-4A chain OS=Mus musculus GN=Tubb4a PE=1 SV=3	84.2342	27	714	6	444	49.554	4.88	92.9	115.7	93.1	104.6	101.4	92.3
P08551	Nefl	Neurofilament light polypeptide OS=Mus musculus GN=Nefl PE=1 SV=5	73.4807	42	781	38	543	61.471	4.64	97.9	100.6	99.6	97.6	101.1	103.3
Q9JJZ2	Tuba8	Tubulin alpha-8 chain OS=Mus musculus GN=Tuba8 PE=1 SV=1	47.4388	17	397	5	449	50.02	5.1	97.6	92	99.1	101.8	105.6	103.7
A0A0A0MQF6	Gapdh	Glyceraldehyde-3-phosphate dehydrogenase OS=Mus musculus GN=Gapdh PE=1 SV=1	68.5237	21	701	17	359	38.629	8.97	103.8	93.1	98.8	98.7	102.1	103.4
B2RSN3	Tubb2b	Tubulin beta chain OS=Mus musculus GN=Tubb2b PE=1 SV=1	83.1461	28	702	1	445	49.921	4.89	102.9	103	100.2	99.7	99.8	94.3
O08553	Dpysl2	Dihydropyrimidinase-related protein 2 OS=Mus musculus GN=Dpysl2 PE=1 SV=2	73.2517	29	405	24	572	62.239	6.38	100.4	98.4	102.6	97.2	100.6	100.8
P99024	Tubb5	Tubulin beta-5 chain OS=Mus musculus GN=Tubb5 PE=1 SV=1	83.3333	28	695	5	444	49.639	4.89	100.1	102	98.4	99.9	103.4	96.2
Q03265	Atp5a1	ATP synthase subunit alpha, mitochondrial OS=Mus musculus GN=Atp5a1 PE=1 SV=1	62.7486	36	465	1	553	59.716	9.19	100.3	97.8	99.8	93.6	99.6	108.9
Q7TMM9	Tubb2a	Tubulin beta-2A chain OS=Mus musculus GN=Tubb2a PE=1 SV=1	83.1461	28	675	2	445	49.875	4.89	100.5	101.1	99.8	97	100.2	101.5
D3Z6F5	Atp5a1	ATP synthase subunit alpha OS=Mus musculus GN=Atp5a1 PE=1 SV=1	67.7932	36	451	1	503	54.561	8.24	104.9	111	101.5	96.7	94.6	91.3
P05063	Aldoc	Fructose-bisphosphate aldolase C OS=Mus musculus GN=Aldoc PE=1 SV=4	79.0634	31	387	24	363	39.37	7.12	99.9	99.9	101.4	97.8	101	100.1
Q5FW97	EG433182	Enolase 1, alpha non-neuron OS=Mus musculus GN=EG433182 PE=1 SV=1	73.5023	24	376	18	434	47.111	6.8	101.5	96.9	100.7	96.8	102.6	101.5
Q9ERD7	Tubb3	Tubulin beta-3 chain OS=Mus musculus GN=Tubb3 PE=1 SV=1	82.2222	27	581	10	450	50.386	4.93	99.3	99.5	96.5	104	102.5	98.3
Q5FWB7	Aldoa	Fructose-bisphosphate aldolase OS=Mus musculus GN=Aldoa PE=1 SV=1	86.5385	30	385	8	364	39.331	8.09	104.4	99.7	99.6	97.9	98.8	99.5
Q62261	Sptbn1	Spectrin beta chain, non-erythrocytic 1 OS=Mus musculus GN=Sptbn1 PE=1 SV=2	73.8045	151	530	137	2363	274.052	5.58	100.5	98.3	101	99.3	100.6	100.4
Q3TIJ9	Actb	Uncharacterized protein OS=Mus musculus GN=Actb PE=2 SV=1	65.3333	19	399	2	375	41.64	5.71	80.2	94	85.7	101.8	107.4	130.9
Q3UJ20	Eno2	Uncharacterized protein OS=Mus musculus GN=Eno2 PE=2 SV=1	71.1982	21	302	15	434	47.301	5.11	98.7	96.3	97.5	101.6	105.8	100.1
P03995	Gfap	Glial fibrillary acidic protein OS=Mus musculus GN=Gfap PE=1 SV=4	76.7442	42	496	41	430	49.87	5.34	93.9	96.5	96	104.5	107	102.2
P52480	Pkm	Pyruvate kinase PKM OS=Mus musculus GN=Pkm PE=1 SV=4	75.3296	37	397	36	531	57.808	7.47	100.9	97.5	101.2	97.8	101	101.7
Q3THL7	Vdac1	Uncharacterized protein OS=Mus musculus GN=Vdac1 PE=2 SV=1	82.3322	20	293	1	283	30.738	7.9	106.2	97	100.4	98.5	101.6	96.4
P63017	Hspa8	Heat shock cognate 71 kDa protein OS=Mus musculus GN=Hspa8 PE=1 SV=1	75.387	45	430	28	646	70.827	5.52	98.9	99.2	99.5	100.9	100.8	100.7
Q9JHU4	Dync1h1	Cytoplasmic dynein 1 heavy chain 1 OS=Mus musculus GN=Dync1h1 PE=1 SV=2	53.553	218	552	218	4644	531.71	6.42	98.5	98.4	98.7	102.9	101.8	99.7
Q3TYV5	Cnp	2',3'-cyclic-nucleotide 3'-phosphodiesterase OS=Mus musculus GN=Cnp PE=2 SV=1	73.3333	36	555	36	420	47.094	8.97	103.1	97.5	97.8	98.5	99.7	103.4
Q922F4	Tubb6	Tubulin beta-6 chain OS=Mus musculus GN=Tubb6 PE=1 SV=1	50.1119	17	475	2	447	50.058	4.89	75	46.9	63.7	172	140	102.3
P19246	Nefh	Neurofilament heavy polypeptide OS=Mus musculus GN=Nefh PE=1 SV=3	38.8073	48	369	44	1090	116.924	5.81	98.6	98.6	99.7	102.2	100.8	100
P60202	Plp1	Myelin proteolipid protein OS=Mus musculus GN=Plp1 PE=1 SV=2	36.1011	13	435	13	277	30.057	8.35	99.5	93.3	92.2	109	100	106
Q60932	Vdac1	Voltage-dependent anion-selective channel protein 1 OS=Mus musculus GN=Vdac1 PE=1 SV=3	79.0541	20	281	1	296	32.331	8.43	99.5	99.8	99.1	99.5	108	94.1
Q9QXS1	Plec	Plectin OS=Mus musculus GN=Plec PE=1 SV=3	55.8303	232	452	204	4691	533.861	5.96	97.3	100.1	99.7	101.5	101.4	100.1
P63038	Hspd1	60 kDa heat shock protein, mitochondrial OS=Mus musculus GN=Hspd1 PE=1 SV=1	80.4538	41	247	41	573	60.917	6.18	101.3	96.2	101.8	99.2	100.5	101
A8DUQ1	Hbbt1	Beta-globin OS=Mus musculus GN=Hbbt1 PE=3 SV=1	84.3537	13	285	1	147	15.765	7.69	97.2	93.7	97.5	102.6	100.4	108.5
Q99KI0	Aco2	Aconitate hydratase, mitochondrial OS=Mus musculus GN=Aco2 PE=1 SV=1	58.4615	39	319	39	780	85.41	7.93	101.8	98.1	99.6	98.6	101.3	100.5
P08249	Mdh2	Malate dehydrogenase, mitochondrial OS=Mus musculus GN=Mdh2 PE=1 SV=3	65.6805	18	239	18	338	35.589	8.68	101.9	96.6	99.5	99.7	100.3	102
Q80Y52	Hsp90aa1	Heat shock protein 90, alpha (Cytosolic), class A member 1 OS=Mus musculus GN=Hsp90aa1 PE=1 SV=2	56.0709	43	294	26	733	84.735	5.01	98.4	96.8	99.3	102.7	101.5	101.4
P46660	Ina	Alpha-internexin OS=Mus musculus GN=Ina PE=1 SV=3	78.8423	40	361	35	501	55.349	5.4	99.7	108.1	101.9	95.8	97.7	96.9
P11499	Hsp90ab1	Heat shock protein HSP 90-beta OS=Mus musculus GN=Hsp90ab1 PE=1 SV=3	60.9116	42	296	23	724	83.229	5.03	99.7	98.2	98.7	99.3	101.9	102.2
A8DUP5	Hbbt1	Beta-globin OS=Mus musculus GN=Hbbt1 PE=3 SV=1	68.7075	9	236	1	147	15.884	7.62	92.2	105.7	97.4	100.4	105.9	98.4
A8DUL0	Hbbt1	Beta-globin OS=Mus musculus GN=Hbbt1 PE=3 SV=1	83.6735	13	211	1	147	15.822	7.3	50.4	51	76.4	68.6	96.8	256.8
P68134	Acta1	Actin, alpha skeletal muscle OS=Mus musculus GN=Acta1 PE=1 SV=1	70.0265	20	271	2	377	42.024	5.39	97.1	98.8	121.3	92.4	98.6	91.8
P62737	Acta2	Actin, aortic smooth muscle OS=Mus musculus GN=Acta2 PE=1 SV=1	70.0265	20	265	3	377	41.982	5.39	102.9	88	100.8	96.6	105.5	106.2
O89054	Actb	Cytoskeletal beta-actin (Fragment) OS=Mus musculus GN=Actb PE=2 SV=1	63.9706	7	177	2	136	15.199	4.65	96.4	100.4	99.5	101.1	98.7	103.9
F6RT34	Mbp	Myelin basic protein (Fragment) OS=Mus musculus GN=Mbp PE=1 SV=1	58.4906	16	317	16	212	23.182	10.87	99.9	100.4	110.2	87.4	90.4	111.8
B1Q450	HBB1	Hemoglobin beta chain subunit OS=Mus musculus GN=HBB1 PE=2 SV=1	74.1497	10	185	1	147	15.83	7.69	90.7	85.5	111	95.4	105.4	112
A0A1S6GWG6	Atp6v1b2	Uncharacterized protein OS=Mus musculus GN=Atp6v1b2 PE=2 SV=1	79.2593	30	177	30	540	59.241	6.09	100.5	96.7	100.9	99.7	100.6	101.6
Q3V3U0	Pygb	Alpha-1,4 glucan phosphorylase OS=Mus musculus GN=Pygb PE=2 SV=1	62.159	50	243	39	843	96.654	6.73	102.2	95.5	98.4	101.8	101	101.1
Q8BFZ3	Actbl2	Beta-actin-like protein 2 OS=Mus musculus GN=Actbl2 PE=1 SV=1	29.2553	9	161	2	376	41.977	5.49	96.3	87.7	89	99.1	110.1	117.9
A0A0A6YY91	Ncam1	Neural cell adhesion molecule 1 (Fragment) OS=Mus musculus GN=Ncam1 PE=1 SV=1	52.9844	41	266	9	1089	116.295	4.83	99.4	106.4	98.7	93.1	104	98.5
E9QB01	Ncam1	Neural cell adhesion molecule 1 OS=Mus musculus GN=Ncam1 PE=1 SV=2	52.4146	35	250	3	849	93.562	4.93	102.4	98.3	97.8	102.8	99.6	99.1
Q5SS40	Ywhae	Tyrosine 3-monooxygenase/tryptophan 5-monooxygenase activation protein, epsilon polypeptide, isoform CRA_c OS=Mus musculus GN=Ywhae PE=1 SV=1	78.4314	21	251	16	255	29.155	4.74	100.8	100	101.4	97.9	100.3	99.6
P15105	Glul	Glutamine synthetase OS=Mus musculus GN=Glul PE=1 SV=6	71.5818	22	191	22	373	42.092	7.08	101.5	101.9	101.6	98.9	98.7	97.4
P14873	Map1b	Microtubule-associated protein 1B OS=Mus musculus GN=Map1b PE=1 SV=2	41.599	75	219	73	2464	270.089	4.83	99.9	96.8	101.2	95.1	101.8	105.2
P26443	Glud1	Glutamate dehydrogenase 1, mitochondrial OS=Mus musculus GN=Glud1 PE=1 SV=1	50.3584	27	224	27	558	61.298	8	97.7	104	100	101.2	100.6	96.5
A2ARP8	Map1a	Microtubule-associated protein 1A OS=Mus musculus GN=Map1a PE=1 SV=1	42.8998	95	218	93	3014	325.687	5.01	99.5	100	105.2	91.1	96.6	107.6
O08599	Stxbp1	Syntaxin-binding protein 1 OS=Mus musculus GN=Stxbp1 PE=1 SV=2	64.8148	38	219	38	594	67.526	6.96	103.1	97.8	101.5	97.7	99.6	100.3
E9PWE8	Dpysl3	Dihydropyrimidinase-related protein 3 OS=Mus musculus GN=Dpysl3 PE=1 SV=1	59.4436	28	160	23	683	73.838	6.46	101.5	97.1	103.9	97.9	100.3	99.3
P09411	Pgk1	Phosphoglycerate kinase 1 OS=Mus musculus GN=Pgk1 PE=1 SV=4	75.5396	29	181	29	417	44.522	7.9	102.7	95.9	100.1	100.6	100.8	99.9
P61922	Abat	4-aminobutyrate aminotransferase, mitochondrial OS=Mus musculus GN=Abat PE=1 SV=1	78.6	30	141	30	500	56.416	8.09	102	96.1	97.7	100.6	102	101.7
P12960	Cntn1	Contactin-1 OS=Mus musculus GN=Cntn1 PE=1 SV=1	58.0392	46	183	46	1020	113.317	6.16	103.1	100.7	101.7	98.7	97	98.8
A6ZI46	Aldoart1	Fructose-bisphosphate aldolase OS=Mus musculus GN=Aldoart1 PE=1 SV=1	50.358	20	145	2	419	45.315	7.05	107.9	92.3	111.7	89.5	97.9	100.7
P0DP28	Calm3	Calmodulin-3 OS=Mus musculus GN=Calm3 PE=1 SV=1	85.2349	12	194	11	149	16.827	4.22	108.5	100.3	106.2	84.6	100.1	100.3
P39053	Dnm1	Dynamin-1 OS=Mus musculus GN=Dnm1 PE=1 SV=2	64.2445	48	215	2	867	97.741	7.74	107	100	102.8	91.3	99.9	99.1
P47857	Pfkm	ATP-dependent 6-phosphofructokinase, muscle type OS=Mus musculus GN=Pfkm PE=1 SV=3	60.3846	35	158	31	780	85.215	8	101.9	98.5	98	102.1	100.4	99.2
P50516	Atp6v1a	V-type proton ATPase catalytic subunit A OS=Mus musculus GN=Atp6v1a PE=1 SV=2	66.2885	33	150	33	617	68.283	5.58	101.3	97.7	101.9	99.1	100.2	99.9
P46460	Nsf	Vesicle-fusing ATPase OS=Mus musculus GN=Nsf PE=1 SV=2	63.4409	48	222	47	744	82.561	6.95	101.6	100.1	101.8	97.8	100.3	98.4
E9QK82	Mpz	Myelin protein P0 OS=Mus musculus GN=Mpz PE=1 SV=1	45.5645	14	202	14	248	27.634	9.47	83.3	110.7	96.7	112	98.1	99.1
A0A0J9YUN4	Dnm1	Dynamin-1 OS=Mus musculus GN=Dnm1 PE=1 SV=1	62.7315	47	204	1	864	97.234	6.87	96.5	103.5	100.3	100.4	111	88.3
Q01853	Vcp	Transitional endoplasmic reticulum ATPase OS=Mus musculus GN=Vcp PE=1 SV=4	63.3995	41	158	41	806	89.266	5.26	100.7	97.2	100.7	101	100.8	99.7
Q3UYK6	Slc1a2	Amino acid transporter OS=Mus musculus GN=Slc1a2 PE=2 SV=1	35.6643	20	181	20	572	61.99	6.68	106.6	91.6	100.2	94.5	101.2	105.9
P48962	Slc25a4	ADP/ATP translocase 1 OS=Mus musculus GN=Slc25a4 PE=1 SV=4	67.4497	22	203	10	298	32.883	9.72	98.7	90.5	92.4	107.9	103.1	107.3
P17742	Ppia	Peptidyl-prolyl cis-trans isomerase A OS=Mus musculus GN=Ppia PE=1 SV=2	75	13	214	13	164	17.96	7.9	104.1	98.9	102.5	95.6	98.8	100.1
Q9WUB3	Pygm	Glycogen phosphorylase, muscle form OS=Mus musculus GN=Pygm PE=1 SV=3	65.3207	54	187	42	842	97.225	7.11	102.8	93.7	100.1	101.2	100.9	101.2
A8IP69	Ywhag	14-3-3 protein gamma subtype OS=Mus musculus GN=Ywhag PE=1 SV=1	72.8745	16	224	10	247	28.285	4.89	101.2	100.7	100.9	94.9	101.2	101.1
P21550	Eno3	Beta-enolase OS=Mus musculus GN=Eno3 PE=1 SV=3	57.3733	18	122	11	434	46.995	7.18	96.1	102.1	128.6	94.7	90.8	87.7
Q546G4	Alb	Albumin 1 OS=Mus musculus GN=Alb PE=1 SV=1	74.3421	42	209	42	608	68.648	6.07	108.9	100.5	107.6	91	87.9	104.1
P17710	Hk1	Hexokinase-1 OS=Mus musculus GN=Hk1 PE=1 SV=3	52.2587	46	200	42	974	108.234	6.8	99.4	100.4	99.9	100.6	99.1	100.7
A8DUQ5	Hbbt1	Beta-globin OS=Mus musculus GN=Hbbt1 PE=3 SV=1	84.3537	14	191	1	147	15.781	8.19	103.3	101.8	92.7	102.3	95.7	104.2
Q8BYI9	Tnr	Tenascin-R OS=Mus musculus GN=Tnr PE=1 SV=2	40.5007	42	140	42	1358	149.495	4.94	101.2	99.4	103.7	98.8	98.3	98.7
Q3TQ70	Gnb1	Beta1 subnuit of GTP-binding protein OS=Mus musculus GN=Gnb1 PE=1 SV=1	69.4118	16	146	8	340	37.353	6	103.6	99.3	103.6	96.5	97.7	99.2
Q8BPF4		Uncharacterized protein OS=Mus musculus PE=2 SV=1	69.0141	9	173	1	142	15.172	8.68	87.8	108.8	99	96.5	96.5	111.4
Q8BH59	Slc25a12	Calcium-binding mitochondrial carrier protein Aralar1 OS=Mus musculus GN=Slc25a12 PE=1 SV=1	65.7312	33	150	28	677	74.523	8.25	101.9	98.3	98.5	101.2	100.6	99.4
P50396	Gdi1	Rab GDP dissociation inhibitor alpha OS=Mus musculus GN=Gdi1 PE=1 SV=3	67.7852	25	173	19	447	50.489	5.08	101.9	100.8	101.8	97.9	100.8	96.8
E9QQ57	Prx	Periaxin OS=Mus musculus GN=Prx PE=1 SV=1	55.4996	56	186	8	1391	147.537	8.24	88.3	107	99.3	108	102.9	94.5
Q545N7	Ckmt1	Creatine kinase, mitochondrial 1, ubiquitous, isoform CRA_a OS=Mus musculus GN=Ckmt1 PE=1 SV=1	56.2201	19	165	19	418	46.974	8.16	103.1	101.5	99.9	100.2	97.4	97.9
P63101	Ywhaz	14-3-3 protein zeta/delta OS=Mus musculus GN=Ywhaz PE=1 SV=1	73.0612	18	217	13	245	27.754	4.79	101.8	97.4	102.5	97.9	101	99.5
P19096	Fasn	Fatty acid synthase OS=Mus musculus GN=Fasn PE=1 SV=2	45.3275	87	205	87	2504	272.257	6.58	99	98.7	99.9	101.5	100.8	100.1
Q91VD9	Ndufs1	NADH-ubiquinone oxidoreductase 75 kDa subunit, mitochondrial OS=Mus musculus GN=Ndufs1 PE=1 SV=2	70.9766	41	165	41	727	79.726	5.72	101.7	99.9	101.5	100.3	99	97.7
S4R1C4	Atp2b2	Calcium-transporting ATPase OS=Mus musculus GN=Atp2b2 PE=1 SV=1	46.2738	50	169	36	1154	127.221	6.32	102.4	100.9	101.6	98.6	98	98.5
Q5EBQ0	Vdac3	Voltage-dependent anion channel 3 OS=Mus musculus GN=Vdac3 PE=2 SV=1	62.3239	14	134	1	284	30.864	8.79	104.9	101.8	105.7	97.7	92.5	97.5
Q5SV64	Myh10	Myosin-10 OS=Mus musculus GN=Myh10 PE=1 SV=1	46.6368	86	177	2	2007	232.329	5.54	98.2	110.7	96.5	96.9	100.9	96.8
A0A1S6GWH5	Uba1	Uncharacterized protein OS=Mus musculus GN=Uba1 PE=2 SV=1	49.7317	40	140	40	1118	124.157	5.99	99.3	96.9	102.6	101.4	100.1	99.6
Q9CQV8	Ywhab	14-3-3 protein beta/alpha OS=Mus musculus GN=Ywhab PE=1 SV=3	60.5691	13	181	6	246	28.069	4.83	100.2	98.7	101.4	98.6	101.8	99.4
Q3UH59	Myh10	Myosin-10 OS=Mus musculus GN=Myh10 PE=1 SV=1	45.4049	85	175	1	2013	233.305	5.57	99.3	100.8	99.4	94.7	105.2	100.6
Q3TIC8	Uqcrc1	Uncharacterized protein OS=Mus musculus GN=Uqcrc1 PE=2 SV=1	57.2917	20	144	19	480	52.719	6.1	103.6	98.8	101.8	98.1	97.8	99.9
A0A0U1RNK1	Prx	Periaxin OS=Mus musculus GN=Prx PE=1 SV=1	53.9137	49	159	1	1252	132.247	7.55	102.4	109.6	103.2	86.7	90.4	107.7
Q3TTN3	Vdac3	Uncharacterized protein OS=Mus musculus GN=Vdac3 PE=2 SV=1	62.1908	14	130	1	283	30.719	8.66	98.5	90.2	114.1	88.3	102.9	106
Q8K2B3	Sdha	Succinate dehydrogenase [ubiquinone] flavoprotein subunit, mitochondrial OS=Mus musculus GN=Sdha PE=1 SV=1	66.8675	31	116	31	664	72.539	7.37	103	101.3	101	99.7	97.1	98
Q3U7Z6	Pgam1	Phosphoglycerate mutase OS=Mus musculus GN=Pgam1 PE=1 SV=1	75.9843	18	140	14	254	28.814	7.18	103.1	97.1	101.4	97.2	100.5	100.7
O88935	Syn1	Synapsin-1 OS=Mus musculus GN=Syn1 PE=1 SV=2	62.6062	32	163	30	706	74.052	9.8	103.4	101.6	101.5	96	96.9	100.7
Q5SWR1	Ap2b1	AP complex subunit beta OS=Mus musculus GN=Ap2b1 PE=2 SV=1	50.4732	42	152	24	951	105.655	5.34	98.7	99.1	97.9	102.7	100.7	100.9
Q3TWV0	Vim	Uncharacterized protein OS=Mus musculus GN=Vim PE=2 SV=1	64.1631	32	163	2	466	53.633	5.16	93.5	101.8	97.3	104.3	104.4	98.7
Q9DB77	Uqcrc2	Cytochrome b-c1 complex subunit 2, mitochondrial OS=Mus musculus GN=Uqcrc2 PE=1 SV=1	49.8896	20	140	20	453	48.205	9.25	101.1	98.9	97.4	103.7	100	98.9
P17751	Tpi1	Triosephosphate isomerase OS=Mus musculus GN=Tpi1 PE=1 SV=4	61.5385	16	128	16	299	32.171	5.74	101.7	96.9	97	103.1	100.9	100.4
P62880	Gnb2	Guanine nucleotide-binding protein G(I)/G(S)/G(T) subunit beta-2 OS=Mus musculus GN=Gnb2 PE=1 SV=3	60.2941	15	123	6	340	37.307	6	101.5	102.5	102.2	98.4	99.9	95.4
P16125	Ldhb	L-lactate dehydrogenase B chain OS=Mus musculus GN=Ldhb PE=1 SV=2	56.2874	19	162	18	334	36.549	6.05	103	95.7	101.4	98.7	100.2	101
Q3V117	Acly	ATP-citrate synthase OS=Mus musculus GN=Acly PE=1 SV=1	49.6821	50	148	1	1101	120.718	7.44	84	110.1	99.1	94.1	99.3	113.4
Q91V92	Acly	ATP-citrate synthase OS=Mus musculus GN=Acly PE=1 SV=1	49.6792	50	148	1	1091	119.651	7.44	98	97.9	100.9	102.4	93.8	107.2
P38647	Hspa9	Stress-70 protein, mitochondrial OS=Mus musculus GN=Hspa9 PE=1 SV=3	55.9647	36	128	35	679	73.416	6.07	100.2	100.1	100.9	98.6	100.9	99.3
P35762	Cd81	CD81 antigen OS=Mus musculus GN=Cd81 PE=1 SV=2	33.8983	5	93	5	236	25.797	5.83	106.3	97.7	104.1	95.3	97.6	98.9
Q8VDD5	Myh9	Myosin-9 OS=Mus musculus GN=Myh9 PE=1 SV=4	42.6531	72	145	54	1960	226.232	5.66	97.8	102.6	101	98.5	102.4	97.8
P14152	Mdh1	Malate dehydrogenase, cytoplasmic OS=Mus musculus GN=Mdh1 PE=1 SV=3	45.509	16	167	16	334	36.488	6.58	101.9	91.9	97.8	101.4	103.9	103.1
F6VW30	Ywhaq	14-3-3 protein theta (Fragment) OS=Mus musculus GN=Ywhaq PE=1 SV=1	56.1056	17	170	11	303	34.327	6.38	99.6	93.2	98.2	102.4	103.5	103.1
Q571M2	Hspa4	MKIAA4025 protein (Fragment) OS=Mus musculus GN=Hspa4 PE=2 SV=1	55.5914	43	132	40	930	103.195	5.88	99.3	98.8	101.6	100.4	100.6	99.3
P97427	Crmp1	Dihydropyrimidinase-related protein 1 OS=Mus musculus GN=Crmp1 PE=1 SV=1	69.2308	27	122	22	572	62.129	7.12	101.6	95.3	99.1	101.4	100.1	102.5
P99029	Prdx5	Peroxiredoxin-5, mitochondrial OS=Mus musculus GN=Prdx5 PE=1 SV=2	60.4762	13	108	7	210	21.884	8.85	104.4	95.4	96.4	104.7	99.7	99.5
S4R2R5	Ank2	Ankyrin-2 OS=Mus musculus GN=Ank2 PE=1 SV=3	26.7436	76	162	39	3900	426.172	5.12	99.4	102.7	102.2	97.1	99	99.5
Q8QZT1	Acat1	Acetyl-CoA acetyltransferase, mitochondrial OS=Mus musculus GN=Acat1 PE=1 SV=1	72.4057	22	96	22	424	44.787	8.51	100.3	101	100.4	101.5	98.9	97.9
Q3U7N2	Immt	MICOS complex subunit MIC60 OS=Mus musculus GN=Immt PE=2 SV=1	60.3239	43	119	2	741	82.462	6.79	107.2	94.4	100.4	91.8	101.2	104.9
Q8BVI4	Qdpr	Dihydropteridine reductase OS=Mus musculus GN=Qdpr PE=1 SV=2	69.2946	12	96	12	241	25.554	7.81	96	100.8	98.9	102.4	103	99
Q60930	Vdac2	Voltage-dependent anion-selective channel protein 2 OS=Mus musculus GN=Vdac2 PE=1 SV=2	65.0847	14	131	14	295	31.713	7.49	102	98.4	101.7	101.2	99	97.7
Q8CAQ8	Immt	MICOS complex subunit Mic60 OS=Mus musculus GN=Immt PE=1 SV=1	60.2378	45	123	4	757	83.848	6.61	102.6	97.9	103.5	101	97	98.1
Q3TGC5	Pebp1	Uncharacterized protein OS=Mus musculus GN=Pebp1 PE=2 SV=1	88.2353	10	83	10	187	20.876	5.6	102.6	100.1	99.7	97.1	101.9	98.7
Q60597	Ogdh	2-oxoglutarate dehydrogenase, mitochondrial OS=Mus musculus GN=Ogdh PE=1 SV=3	57.869	53	156	44	1023	116.375	6.83	100.9	96.6	98.7	100.3	101.8	101.7
P51881	Slc25a5	ADP/ATP translocase 2 OS=Mus musculus GN=Slc25a5 PE=1 SV=3	62.7517	21	167	9	298	32.91	9.73	103.3	96.6	97.7	104.2	97.4	100.7
Q68FG2	Sptbn2	Spectrin beta chain OS=Mus musculus GN=Sptbn2 PE=1 SV=1	50.2513	91	167	79	2388	270.756	5.86	97.6	105.4	99.4	100.1	98.5	99.1
Q9CWS5		Uncharacterized protein OS=Mus musculus PE=2 SV=1	69.0141	9	146	1	142	15.081	7.72	66.1	99.2	151.2	79	85.5	118.9
P97807	Fh	Fumarate hydratase, mitochondrial OS=Mus musculus GN=Fh PE=1 SV=3	65.4832	25	104	25	507	54.322	9.04	100.6	99.2	101.5	99.6	101.2	97.8
B2RTK3	Hist1h2bm	Histone H2B OS=Mus musculus GN=Hist1h2bm PE=1 SV=1	58.7302	9	130	4	126	13.928	10.32	98.8	101.2	101.6	104.6	95.6	98.1
P40142	Tkt	Transketolase OS=Mus musculus GN=Tkt PE=1 SV=1	60.0321	29	147	29	623	67.588	7.5	99.6	96.1	102.1	101.4	101.9	98.9
Q3TFD9	Vim	Uncharacterized protein OS=Mus musculus GN=Vim PE=2 SV=1	69.3133	35	159	3	466	53.656	5.1	95.1	86.3	102.9	84.8	110.7	120.2
O55143	Atp2a2	Sarcoplasmic/endoplasmic reticulum calcium ATPase 2 OS=Mus musculus GN=Atp2a2 PE=1 SV=2	47.8927	44	126	30	1044	114.784	5.34	99.9	102.1	100.7	99.3	99.3	98.8
Q8K0U4	Hspa12a	Heat shock 70 kDa protein 12A OS=Mus musculus GN=Hspa12a PE=1 SV=1	52.2963	32	103	29	675	74.825	6.77	102.9	101.3	101.3	97.9	97.6	99
Q9D2G2	Dlst	Dihydrolipoyllysine-residue succinyltransferase component of 2-oxoglutarate dehydrogenase complex, mitochondrial OS=Mus musculus GN=Dlst PE=1 SV=1	37.2247	15	74	15	454	48.963	8.95	100.3	101.2	98.9	99.3	101.4	98.9
P62631	Eef1a2	Elongation factor 1-alpha 2 OS=Mus musculus GN=Eef1a2 PE=1 SV=1	53.9957	21	136	11	463	50.422	9.03	101.8	100.7	101.3	101.4	97.8	97.1
Q3UPA3	Gdi2	Rab GDP dissociation inhibitor (Fragment) OS=Mus musculus GN=Gdi2 PE=2 SV=1	65.2344	29	129	23	512	57.7	7.94	100.2	95.4	100.7	100.4	103.2	100.1
O08749	Dld	Dihydrolipoyl dehydrogenase, mitochondrial OS=Mus musculus GN=Dld PE=1 SV=2	55.9921	21	100	21	509	54.238	7.9	96.7	102	99.6	97.1	108.9	95.7
O35643	Ap1b1	AP-1 complex subunit beta-1 OS=Mus musculus GN=Ap1b1 PE=1 SV=2	46.9777	39	114	1	943	103.869	5.17	105.6	88.5	104.8	98.9	101.2	101.1
Q8BMF4	Dlat	Dihydrolipoyllysine-residue acetyltransferase component of pyruvate dehydrogenase complex, mitochondrial OS=Mus musculus GN=Dlat PE=1 SV=2	41.7445	20	100	20	642	67.899	8.57	102.9	95.3	98	100.3	100.8	102.6
Q8C605	Pfkp	ATP-dependent 6-phosphofructokinase OS=Mus musculus GN=Pfkp PE=1 SV=1	51.2755	32	119	29	784	85.492	6.89	100.7	98.1	101.3	99.3	101.3	99.4
Q8CC13	Ap1b1	AP complex subunit beta OS=Mus musculus GN=Ap1b1 PE=2 SV=1	46.7996	39	113	1	953	104.931	5.06	100.6	140.9	98.3	80.1	88.7	91.4
Q8VDQ8	Sirt2	NAD-dependent protein deacetylase sirtuin-2 OS=Mus musculus GN=Sirt2 PE=1 SV=2	66.0668	21	133	21	389	43.228	5.35	102.9	96	99.3	101.8	100.6	99.4
P60879	Snap25	Synaptosomal-associated protein 25 OS=Mus musculus GN=Snap25 PE=1 SV=1	73.301	18	107	17	206	23.3	4.77	99.6	105.4	100.8	98.2	99.5	96.5
P68510	Ywhah	14-3-3 protein eta OS=Mus musculus GN=Ywhah PE=1 SV=2	71.5447	17	156	12	246	28.194	4.89	99.8	96.1	100.9	99.9	102	101.3
E9Q1G8	Sept7	Septin-7 OS=Mus musculus GN=Sept7 PE=1 SV=2	66.5904	30	142	27	437	50.617	8.57	96.8	103	102	98.8	100.9	98.5
P00920	Ca2	Carbonic anhydrase 2 OS=Mus musculus GN=Ca2 PE=1 SV=4	66.1538	13	127	13	260	29.015	7.01	100	96.3	100	98.8	102.2	102.8
Q8CGP0	Hist3h2bb	Histone H2B type 3-B OS=Mus musculus GN=Hist3h2bb PE=1 SV=3	58.7302	9	117	4	126	13.9	10.32	110.6	95.3	103.6	98.8	92.6	99.1
F8WIT2	Anxa6	Annexin OS=Mus musculus GN=Anxa6 PE=1 SV=1	74.3628	48	136	3	667	75.241	5.55	103	92.6	101.1	96.8	104.5	102.1
P17426	Ap2a1	AP-2 complex subunit alpha-1 OS=Mus musculus GN=Ap2a1 PE=1 SV=1	55.1689	45	144	31	977	107.596	7.03	101.8	96.9	98.4	102.2	100.7	100.1
P20029	Hspa5	78 kDa glucose-regulated protein OS=Mus musculus GN=Hspa5 PE=1 SV=3	45.0382	28	133	25	655	72.377	5.16	100.3	98.7	100	102.2	101.7	97.2
P18872	Gnao1	Guanine nucleotide-binding protein G(o) subunit alpha OS=Mus musculus GN=Gnao1 PE=1 SV=3	57.9096	19	108	17	354	40.059	5.53	102.3	101.1	101.2	99.1	98.3	98
Q3UDK4	Anxa6	Annexin OS=Mus musculus GN=Anxa6 PE=2 SV=1	73.4027	48	135	3	673	75.935	5.62	98.6	91.4	114.7	80.3	113.1	101.8
P05202	Got2	Aspartate aminotransferase, mitochondrial OS=Mus musculus GN=Got2 PE=1 SV=1	67.6744	27	181	27	430	47.381	9	102.2	94.9	98	104.1	100.1	100.7
Q9WV92	Epb41l3	Band 4.1-like protein 3 OS=Mus musculus GN=Epb41l3 PE=1 SV=1	56.7277	47	135	1	929	103.274	5.31	89.9	105.7	122.2	81	103.1	98.1
D0VYV6	Epb41l3	Erythrocyte protein band 4.1-like 3 isoform B OS=Mus musculus GN=Epb41l3 PE=2 SV=1	58.1778	48	138	2	911	101.356	5.33	93.9	96.8	105.8	85.8	107.9	109.8
B7U582		Heat shock protein 70-2 OS=Mus musculus PE=3 SV=1	40.4423	25	135	9	633	69.681	5.68	100.8	97.3	96.4	104.3	98.4	102.8
P48722	Hspa4l	Heat shock 70 kDa protein 4L OS=Mus musculus GN=Hspa4l PE=1 SV=2	63.0072	44	142	42	838	94.322	5.74	99.3	103.1	99.9	101.3	99.7	96.8
E9QPD7	Pcx	Pyruvate carboxylase OS=Mus musculus GN=Pcx PE=1 SV=1	43.5115	43	111	43	1179	129.749	6.71	98.3	101.7	100.5	99	101.6	98.9
Q3UCC6	Sucla2	Succinate-CoA ligase subunit beta (Fragment) OS=Mus musculus GN=Sucla2 PE=2 SV=1	56.8085	27	131	27	470	50.765	7.69	99.5	97.4	99.1	102	101.4	100.7
Q542X7	Cct2	Chaperonin subunit 2 (Beta), isoform CRA_a OS=Mus musculus GN=Cct2 PE=1 SV=1	71.7757	29	79	29	535	57.441	6.4	100.3	99.4	101.8	99.6	100.8	98.2
Q80TJ1	Cadps	Calcium-dependent secretion activator 1 OS=Mus musculus GN=Cadps PE=1 SV=3	41.476	46	127	20	1355	153.016	5.74	100.6	98.1	101.3	99.7	100.2	100.1
Q8BMS1	Hadha	Trifunctional enzyme subunit alpha, mitochondrial OS=Mus musculus GN=Hadha PE=1 SV=1	50.7208	30	104	30	763	82.617	9.14	101.9	96.7	100	101.3	99.2	101
P06745	Gpi	Glucose-6-phosphate isomerase OS=Mus musculus GN=Gpi PE=1 SV=4	50.8961	26	136	26	558	62.727	8.13	104.3	96.3	99.4	98.9	99.6	101.6
Q6ZQ38	Cand1	Cullin-associated NEDD8-dissociated protein 1 OS=Mus musculus GN=Cand1 PE=1 SV=2	40.4878	40	124	40	1230	136.245	5.78	101.8	96.6	100.6	101.5	100.5	99
B2RXT3	Ogdhl	Ogdhl protein OS=Mus musculus GN=Ogdhl PE=2 SV=1	55.5446	45	121	36	1010	114.488	6.84	100.8	99.2	99.8	100.1	101.8	98.4
P05201	Got1	Aspartate aminotransferase, cytoplasmic OS=Mus musculus GN=Got1 PE=1 SV=3	63.6804	23	147	23	413	46.219	7.14	98.6	101	99.7	102	100.8	97.9
Q64521	Gpd2	Glycerol-3-phosphate dehydrogenase, mitochondrial OS=Mus musculus GN=Gpd2 PE=1 SV=2	64.6492	38	107	38	727	80.902	6.61	97.2	99.6	100	103.9	100.7	98.6
Q3UA81	Eef1a1	Elongation factor 1-alpha OS=Mus musculus GN=Eef1a1 PE=2 SV=1	61.039	22	143	12	462	50.081	9.13	101.9	98.7	97.4	101.4	99	101.5
G5E846	Prph	Peripherin OS=Mus musculus GN=Prph PE=1 SV=1	66.9474	34	134	31	475	54.265	5.52	93.5	102	99.1	103.3	102	100.1
Q80TM2	Tln1	MKIAA1027 protein (Fragment) OS=Mus musculus GN=Tln1 PE=2 SV=4	37.4025	63	97	52	2564	271.963	6.27	101.3	101.3	101.1	99.1	99.2	98
P61264	Stx1b	Syntaxin-1B OS=Mus musculus GN=Stx1b PE=1 SV=1	60.4167	21	120	18	288	33.224	5.38	101.8	101	102.8	92.9	100.6	100.9
Q5F2D0	Acsl6	Uncharacterized protein OS=Mus musculus GN=Acsl6 PE=2 SV=1	59.5568	37	110	2	722	80.734	7.23	92.1	96.9	104.7	101.8	98.6	105.9
Q3TZ32	Aars	Uncharacterized protein OS=Mus musculus GN=Aars PE=2 SV=1	47.5207	36	101	36	968	106.793	5.67	100.4	101	102.4	98.6	99.6	98.1
Q8R1X1	Acsl6	Acyl-CoA synthetase long-chain family member 6 OS=Mus musculus GN=Acsl6 PE=1 SV=2	57.2022	36	110	1	722	80.686	7.12	89.2	123.3	101	97.7	95	93.9
P18760	Cfl1	Cofilin-1 OS=Mus musculus GN=Cfl1 PE=1 SV=3	79.5181	17	124	15	166	18.548	8.09	102.1	94.3	97.7	100.4	102.7	102.8
Q9R0P9	Uchl1	Ubiquitin carboxyl-terminal hydrolase isozyme L1 OS=Mus musculus GN=Uchl1 PE=1 SV=1	68.1614	13	118	13	223	24.822	5.24	104.2	88.9	95.3	99.8	104.4	107.4
P08752	Gnai2	Guanine nucleotide-binding protein G(i) subunit alpha-2 OS=Mus musculus GN=Gnai2 PE=1 SV=5	56.0563	15	89	9	355	40.463	5.45	99.3	99.3	98.6	101.2	100.1	101.5
A2ALL9	Atp2b3	Calcium-transporting ATPase OS=Mus musculus GN=Atp2b3 PE=1 SV=1	33.9301	35	101	20	1173	128.658	6.04	102	101	101.5	99.3	97.3	99
Q80SW1	Ahcyl1	S-adenosylhomocysteine hydrolase-like protein 1 OS=Mus musculus GN=Ahcyl1 PE=1 SV=1	58.6792	31	99	16	530	58.913	6.89	101.4	98.2	103.4	97.1	97.1	102.8
Q08331	Calb2	Calretinin OS=Mus musculus GN=Calb2 PE=1 SV=3	74.5387	22	105	21	271	31.353	5.02	102.5	98.3	100.1	98.1	101.4	99.6
P20357	Map2	Microtubule-associated protein 2 OS=Mus musculus GN=Map2 PE=1 SV=2	38.895	54	103	44	1828	199.01	4.91	98.4	100.7	112.4	81.4	94.2	112.8
K3W4T3	Atp6v0a1	V-type proton ATPase subunit a OS=Mus musculus GN=Atp6v0a1 PE=1 SV=1	34.7255	26	108	26	838	96.364	6.84	101.3	99.2	99.2	100.6	100.8	98.9
Q64332	Syn2	Synapsin-2 OS=Mus musculus GN=Syn2 PE=1 SV=2	50.6826	23	101	20	586	63.333	8.43	101.6	99	99.8	100.8	99.8	99
Q9CZU6	Cs	Citrate synthase, mitochondrial OS=Mus musculus GN=Cs PE=1 SV=1	39.8707	18	130	11	464	51.703	8.57	101.5	93.3	94.4	107.5	101	102.3
A0A1L1SQ51	Tln2	Talin-2 OS=Mus musculus GN=Tln2 PE=1 SV=1	41.077	76	114	24	2544	271.756	5.57	96.8	105.3	98.9	99.2	100.3	99.5
Q91WD5	Ndufs2	NADH dehydrogenase [ubiquinone] iron-sulfur protein 2, mitochondrial OS=Mus musculus GN=Ndufs2 PE=1 SV=1	51.6199	18	99	18	463	52.592	6.99	102.7	98.7	100.4	98.7	100.5	99
Q9D051	Pdhb	Pyruvate dehydrogenase E1 component subunit beta, mitochondrial OS=Mus musculus GN=Pdhb PE=1 SV=1	54.3175	14	98	14	359	38.912	6.87	102.6	100.8	103.3	98	98.7	96.6
Q91YU9	Prdx5	Prdx5 protein (Fragment) OS=Mus musculus GN=Prdx5 PE=2 SV=1	94.382	7	63	1	89	9.603	5.38	102.9	83.3	86.6	103.4	115.4	108.4
P28663	Napb	Beta-soluble NSF attachment protein OS=Mus musculus GN=Napb PE=1 SV=2	79.5302	20	85	17	298	33.535	5.47	104.8	97.5	101.8	98.7	97.9	99.3
P35486	Pdha1	Pyruvate dehydrogenase E1 component subunit alpha, somatic form, mitochondrial OS=Mus musculus GN=Pdha1 PE=1 SV=1	67.9487	24	103	24	390	43.204	8.19	103	101.4	100	100.9	97.4	97.4
Q9D0K2	Oxct1	Succinyl-CoA:3-ketoacid coenzyme A transferase 1, mitochondrial OS=Mus musculus GN=Oxct1 PE=1 SV=1	56.1538	19	78	19	520	55.953	8.53	101.1	99.8	100.7	99.1	100.8	98.6
G5E829	Atp2b1	Plasma membrane calcium-transporting ATPase 1 OS=Mus musculus GN=Atp2b1 PE=1 SV=1	29.1803	31	95	12	1220	134.662	5.91	96.9	109.6	98.4	96.6	100.4	98.1
Q69ZX3	Myh11	MKIAA0866 protein (Fragment) OS=Mus musculus GN=Myh11 PE=2 SV=1	29.5867	49	94	29	1984	228.127	5.45	100	98.7	102	97.2	102	100
A0A0R4J1N7	Ank1	Ankyrin-1 OS=Mus musculus GN=Ank1 PE=1 SV=1	37.4934	53	104	48	1907	209.389	6.74	101.6	103.5	100.6	96.1	97.5	100.8
Q6GT24	Prdx6	Peroxiredoxin-6 OS=Mus musculus GN=Prdx6 PE=1 SV=1	72.7679	16	89	13	224	24.811	6.37	100.6	96.5	99.6	100	102.4	100.9
Q8C2E1	Ppp2r1a	Uncharacterized protein OS=Mus musculus GN=Ppp2r1a PE=2 SV=1	53.3107	27	88	21	589	65.278	5.11	98.1	101	99.1	102.3	99.3	100.2
Q6A0F1	Cct8	MKIAA0002 protein (Fragment) OS=Mus musculus GN=Cct8 PE=2 SV=1	69.7297	33	90	33	555	60.19	5.62	98.7	100.8	102.4	100.5	100.2	97.4
P48036	Anxa5	Annexin A5 OS=Mus musculus GN=Anxa5 PE=1 SV=1	79.3103	23	95	23	319	35.73	4.96	96.1	94.9	95.7	106.7	107.9	98.7
Q8R0Y6	Aldh1l1	Cytosolic 10-formyltetrahydrofolate dehydrogenase OS=Mus musculus GN=Aldh1l1 PE=1 SV=1	60.3104	45	93	41	902	98.647	5.91	101.1	100	98.3	101.3	101.7	97.7
E9PWQ3	Col6a3	Collagen, type VI, alpha 3 OS=Mus musculus GN=Col6a3 PE=1 SV=2	23.8733	60	102	60	3284	353.713	6.93	86.9	108.3	130	95.4	88.2	91.4
O08788	Dctn1	Dynactin subunit 1 OS=Mus musculus GN=Dctn1 PE=1 SV=3	48.2436	48	94	48	1281	141.588	5.9	97.8	100.1	99.9	99.5	101.9	100.8
F7BQW7	Synj1	Synaptojanin-1 (Fragment) OS=Mus musculus GN=Synj1 PE=1 SV=1	41.994	47	105	47	1324	146.41	7.9	99.5	101.7	99.3	101	100.1	98.3
O88342	Wdr1	WD repeat-containing protein 1 OS=Mus musculus GN=Wdr1 PE=1 SV=3	59.901	26	81	26	606	66.365	6.6	100.1	98.1	101.6	98.7	100.6	101
E9PYH2	Acot7	Cytosolic acyl coenzyme A thioester hydrolase OS=Mus musculus GN=Acot7 PE=1 SV=1	50.2604	14	88	14	384	42.799	8.68	98	96	96.2	104.4	104.1	101.3
Q8BWF0	Aldh5a1	Succinate-semialdehyde dehydrogenase, mitochondrial OS=Mus musculus GN=Aldh5a1 PE=1 SV=1	54.3021	21	77	21	523	55.933	8.25	103.8	97.1	100	101.8	98.7	98.6
Q8CHF1	mKIAA0531	Kinesin-like protein (Fragment) OS=Mus musculus GN=mKIAA0531 PE=2 SV=1	41.1348	34	72	20	987	112.567	6.42	99.4	102.2	102.1	98.6	98.9	98.9
Q642L7	Rps27a	MCG13441 OS=Mus musculus GN=Rps27a PE=2 SV=1	50.641	7	122	7	156	17.939	9.64	102.5	104.2	104.2	87.8	98.3	103
Q3TU36	Rap1gds1	RAP1, GTP-GDP dissociation stimulator 1 OS=Mus musculus GN=Rap1gds1 PE=1 SV=1	56.6007	27	79	3	606	65.963	5.35	98.5	96	101	96.9	107.2	100.3
B0V2P5	Dmxl2	DmX-like protein 2 OS=Mus musculus GN=Dmxl2 PE=1 SV=1	30.9103	71	108	67	3054	340.481	6.4	99.3	100	99.8	101	100.4	99.6
K3W4R2	Myh14	Myosin-14 OS=Mus musculus GN=Myh14 PE=1 SV=1	37.65	61	114	51	2000	228.422	5.58	95.7	101	99.2	98.7	104.2	101.2
Q99P72	Rtn4	Reticulon-4 OS=Mus musculus GN=Rtn4 PE=1 SV=2	44.6644	32	77	32	1162	126.535	4.54	99.1	95.3	106.1	89.2	98.5	111.8
P14094	Atp1b1	Sodium/potassium-transporting ATPase subunit beta-1 OS=Mus musculus GN=Atp1b1 PE=1 SV=1	42.1053	14	124	14	304	35.172	8.65	103.3	99.9	97.7	102.1	98.6	98.3
Q91VA7	Idh3b	Isocitrate dehydrogenase [NAD] subunit, mitochondrial OS=Mus musculus GN=Idh3b PE=1 SV=1	55.7292	19	89	19	384	42.168	8.6	101.5	100.7	99.5	99	99.3	99.9
Q8BFR5	Tufm	Elongation factor Tu, mitochondrial OS=Mus musculus GN=Tufm PE=1 SV=1	70.354	25	75	25	452	49.477	7.56	102.3	101.7	100.8	98.4	97.7	99.1
P63011	Rab3a	Ras-related protein Rab-3A OS=Mus musculus GN=Rab3a PE=1 SV=1	53.6364	11	90	5	220	24.954	5.03	103.3	95.6	104.4	92.1	100.9	103.7
D3Z4J3	Myo5a	Unconventional myosin-Va OS=Mus musculus GN=Myo5a PE=1 SV=1	40.1617	74	132	74	1855	215.388	8.5	100.6	103.2	99.9	100.3	99.3	96.7
Q9DB20	Atp5o	ATP synthase subunit O, mitochondrial OS=Mus musculus GN=Atp5o PE=1 SV=1	56.338	11	75	11	213	23.349	9.99	103.6	98	97.7	104.9	98.1	97.7
Q3V453	Ywhae	Uncharacterized protein (Fragment) OS=Mus musculus GN=Ywhae PE=2 SV=1	64.8352	4	89	1	91	10.347	4.25	84.6	105.7	121.5	84.1	114.4	89.6
Q61768	Kif5b	Kinesin-1 heavy chain OS=Mus musculus GN=Kif5b PE=1 SV=3	47.7674	39	78	27	963	109.484	6.44	97	105.1	100	99.4	99	99.5
S4R2T7	Ank2	Ankyrin-2 (Fragment) OS=Mus musculus GN=Ank2 PE=1 SV=2	45.1189	43	105	6	1219	131.12	8.25	96.6	104.9	101.5	100.1	98.8	98
Q69ZW4	Ap2a2	MKIAA0899 protein (Fragment) OS=Mus musculus GN=Ap2a2 PE=2 SV=1	43.2265	38	97	24	967	107.275	8.29	102.8	96.8	99	102.4	99.2	99.9
Q61553	Fscn1	Fascin OS=Mus musculus GN=Fscn1 PE=1 SV=4	67.3428	26	75	26	493	54.474	6.89	93.9	95	90.2	106.7	109.7	104.5
E9QLL2	Dnm3	Dynamin-3 OS=Mus musculus GN=Dnm3 PE=1 SV=1	48.7833	38	124	23	863	97.213	8.56	101.5	96.9	99.9	102.4	99.3	100.1
P63330	Ppp2ca	Serine/threonine-protein phosphatase 2A catalytic subunit alpha isoform OS=Mus musculus GN=Ppp2ca PE=1 SV=1	58.8997	13	43	2	309	35.585	5.54	103.6	102.1	103.2	88.9	101	101.2
Q61644	Pacsin1	Protein kinase C and casein kinase substrate in neurons protein 1 OS=Mus musculus GN=Pacsin1 PE=1 SV=1	70.2948	25	95	23	441	50.544	5.24	100.2	99.7	101.2	98.9	101	99
A0A0R4J2C2	Syt2	Synaptotagmin II OS=Mus musculus GN=Syt2 PE=1 SV=1	42.654	20	91	12	422	47.218	7.99	101	106.4	102.8	96.2	94.4	99.3
P10649	Gstm1	Glutathione S-transferase Mu 1 OS=Mus musculus GN=Gstm1 PE=1 SV=2	78.8991	19	108	15	218	25.953	7.94	106.7	101.2	99.4	95.9	98	98.7
P62962	Pfn1	Profilin-1 OS=Mus musculus GN=Pfn1 PE=1 SV=2	90	10	69	10	140	14.948	8.28	100	100	97.6	102.1	101.9	98.3
Q80YU5	Mog	Myelin oligodendrocyte glycoprotein (Fragment) OS=Mus musculus GN=Mog PE=2 SV=1	38.6861	15	102	14	274	31.121	8.54	104.5	103.8	99.9	98.7	95.3	97.8
Q3UR55	Atp1b2	Sodium/potassium-transporting ATPase subunit beta OS=Mus musculus GN=Atp1b2 PE=1 SV=1	46.8966	14	97	14	290	33.322	8.31	100.3	105.6	99.8	100.2	97.7	96.3
E9PUD2	Dnm1l	Dynamin-1-like protein OS=Mus musculus GN=Dnm1l PE=1 SV=1	65.309	39	85	3	712	79.483	7.08	98.2	104.4	100.6	96.8	97.8	102.2
Q810U3	Nfasc	Neurofascin OS=Mus musculus GN=Nfasc PE=1 SV=1	34.1935	35	95	3	1240	137.889	6.19	96.9	90.4	101.3	96	110.4	104.9
P13707	Gpd1	Glycerol-3-phosphate dehydrogenase [NAD(+)], cytoplasmic OS=Mus musculus GN=Gpd1 PE=1 SV=3	73.639	26	91	24	349	37.548	7.17	97.8	101.8	97.6	102.6	100.8	99.3
E9PW06	Nfasc	Neurofascin OS=Mus musculus GN=Nfasc PE=1 SV=1	38.5009	40	101	8	1174	132.12	6.79	99.3	103	105.5	99	99.4	93.9
P80313	Cct7	T-complex protein 1 subunit eta OS=Mus musculus GN=Cct7 PE=1 SV=1	59.5588	27	62	27	544	59.614	7.84	100.3	97	98.9	101.2	102.1	100.4
E9Q8N8	Slc4a4	Anion exchange protein OS=Mus musculus GN=Slc4a4 PE=1 SV=1	33.181	29	92	4	1094	123.008	6.89	100.7	101.3	98.5	94.4	99.7	105.4
Q8R464	Cadm4	Cell adhesion molecule 4 OS=Mus musculus GN=Cadm4 PE=1 SV=1	52.0619	14	53	14	388	42.697	6.3	98.5	101.2	100.2	99.9	100.4	99.8
Q8K1M6	Dnm1l	Dynamin-1-like protein OS=Mus musculus GN=Dnm1l PE=1 SV=2	60.1078	37	81	1	742	82.606	7.05	107.9	92.6	114	69	91.6	124.8
P11983	Tcp1	T-complex protein 1 subunit alpha OS=Mus musculus GN=Tcp1 PE=1 SV=3	73.9209	29	85	29	556	60.411	6.16	100	99.8	101.6	98.9	99.9	99.7
B2RTM0	Hist2h4	Histone H4 OS=Mus musculus GN=Hist2h4 PE=1 SV=1	53.3981	9	93	3	103	11.36	11.36	104	97.8	99.3	107.9	94.5	96.5
Q9Z0E0	Ncdn	Neurochondrin OS=Mus musculus GN=Ncdn PE=1 SV=1	43.0727	25	83	25	729	78.845	5.54	103.4	98.3	99.7	100.7	99.4	98.5
E9QNX7	Atp4a	Sodium/potassium-transporting ATPase subunit alpha OS=Mus musculus GN=Atp4a PE=1 SV=1	9.18762	8	85	2	1034	113.991	5.81	102.5	103.8	107.9	89.3	98.5	97.9
Q3UB66	Rab1a	Uncharacterized protein OS=Mus musculus GN=Rab1a PE=2 SV=1	78.5366	15	78	9	205	22.664	5.73	103.7	97.1	98.9	99.8	101.6	98.9
Q99PU5	Acsbg1	Long-chain-fatty-acid--CoA ligase ACSBG1 OS=Mus musculus GN=Acsbg1 PE=1 SV=1	49.3759	26	58	26	721	80.374	5.94	101.5	93.2	95.1	101.2	102.6	106.3
Q3TPZ5	Dctn2	Dynactin 2 OS=Mus musculus GN=Dctn2 PE=1 SV=1	60.6965	20	67	20	402	44.09	5.26	101.9	96.2	97.3	99.1	103.6	101.7
P17879	Hspa1b	Heat shock 70 kDa protein 1B OS=Mus musculus GN=Hspa1b PE=1 SV=3	32.243	16	78	10	642	70.133	5.72	93.8	99.5	103.4	100.5	105.7	97.1
P84078	Arf1	ADP-ribosylation factor 1 OS=Mus musculus GN=Arf1 PE=1 SV=2	58.5635	10	100	1	181	20.684	6.8	93.9	122.4	123.7	88.3	75.4	96.4
Q7TSJ2	Map6	Microtubule-associated protein 6 OS=Mus musculus GN=Map6 PE=1 SV=2	63.4658	47	113	47	906	96.391	9.5	100.6	103.8	104.7	88.6	96.3	106.1
Q4W4C9	Vsnl1	Neural visinin-like type 1 protein OS=Mus musculus GN=Vsnl1 PE=1 SV=1	76.9634	15	93	11	191	22.128	5.15	103.2	96.4	97.1	101.8	99.6	101.9
P62715	Ppp2cb	Serine/threonine-protein phosphatase 2A catalytic subunit beta isoform OS=Mus musculus GN=Ppp2cb PE=1 SV=1	58.8997	13	42	2	309	35.552	5.43	102.2	101.1	100.3	96.6	99.2	100.6
Q3TLU4	Rap1gds1	Uncharacterized protein OS=Mus musculus GN=Rap1gds1 PE=2 SV=1	53.8715	26	75	2	607	66.084	5.45	99.1	99.7	104.4	95.2	103.6	98
Q6PAC1	Gsn	Gelsolin, isoform CRA_c OS=Mus musculus GN=Gsn PE=2 SV=1	38.0301	23	57	1	731	80.712	5.76	110.9	88.4	108	85.8	102.2	104.7
P27773	Pdia3	Protein disulfide-isomerase A3 OS=Mus musculus GN=Pdia3 PE=1 SV=2	63.1683	31	92	31	505	56.643	6.21	100.9	96.4	99.7	102.5	100.4	100
P58281	Opa1	Dynamin-like 120 kDa protein, mitochondrial OS=Mus musculus GN=Opa1 PE=1 SV=1	52.9167	45	93	27	960	111.27	7.55	101	99.7	100.1	100.4	98.1	100.8
E9Q828	Atp2b4	Calcium-transporting ATPase OS=Mus musculus GN=Atp2b4 PE=1 SV=1	25.8532	26	74	11	1172	129.175	6.73	98.2	108.4	98.6	100	96.4	98.4
Q8BSL7	Arf2	ADP-ribosylation factor 2 OS=Mus musculus GN=Arf2 PE=1 SV=2	58.5635	9	90	1	181	20.733	6.58	96.8	91.1	96.4	105	111.9	98.8
P80316	Cct5	T-complex protein 1 subunit epsilon OS=Mus musculus GN=Cct5 PE=1 SV=1	67.6525	30	86	29	541	59.586	6.02	100.6	99.6	101.9	99.2	99.5	99.1
P47738	Aldh2	Aldehyde dehydrogenase, mitochondrial OS=Mus musculus GN=Aldh2 PE=1 SV=1	51.8304	21	65	20	519	56.502	7.62	104.8	95	99.3	102.2	98.7	100
A2ALV3	Sh3gl2	Endophilin-A1 OS=Mus musculus GN=Sh3gl2 PE=1 SV=1	42.9234	15	77	12	431	48.265	5.69	102	101.1	101.2	98.8	99.1	97.7
A7E1Z5	Slc4a4	Anion exchange protein OS=Mus musculus GN=Slc4a4 PE=1 SV=1	30.5607	26	85	1	1070	120.387	6.84	108.6	97.3	95.5	107.3	93.2	98.2
A0A286YDH6	Cadps	Calcium-dependent secretion activator 1 OS=Mus musculus GN=Cadps PE=1 SV=1	39.2157	27	81	1	867	97.093	6.9	92.1	112	100.1	90.7	105.9	99.1
Q61171	Prdx2	Peroxiredoxin-2 OS=Mus musculus GN=Prdx2 PE=1 SV=3	56.0606	11	61	11	198	21.765	5.41	100.7	107.9	106.7	95.2	94.5	95
B1AQZ0	Sept8	Septin-8 OS=Mus musculus GN=Sept8 PE=1 SV=1	49.5868	21	97	17	484	55.839	6.1	100.7	99.5	103.2	100.2	99.2	97.2
Q921I1	Tf	Serotransferrin OS=Mus musculus GN=Tf PE=1 SV=1	60.2582	38	96	2	697	76.674	7.18	116.4	101	98.4	93.4	94.7	96.1
Q9D0M3	Cyc1	Cytochrome c1, heme protein, mitochondrial OS=Mus musculus GN=Cyc1 PE=1 SV=1	37.8462	9	75	9	325	35.305	9.16	103.4	99.4	105.9	94.6	97.7	99
Q8R429	Atp2a1	Sarcoplasmic/endoplasmic reticulum calcium ATPase 1 OS=Mus musculus GN=Atp2a1 PE=1 SV=1	20.6237	19	52	5	994	109.355	5.22	85.9	102.3	154.2	86.4	84.1	87.1
Q6P1B9	Bin1	Bin1 protein OS=Mus musculus GN=Bin1 PE=1 SV=1	59.3291	23	87	1	477	52.731	5.24	96.7	101.2	110.9	96.6	102.3	92.3
O08539	Bin1	Myc box-dependent-interacting protein 1 OS=Mus musculus GN=Bin1 PE=1 SV=1	51.7007	25	90	3	588	64.43	5.03	100.3	107.2	99.1	96.9	99	97.5
Q91XH5	Spr	Sepiapterin reductase OS=Mus musculus GN=Spr PE=1 SV=1	71.374	16	42	16	262	27.91	6.21	100.2	99.4	95	102.1	103.6	99.7
W6PPR4	Ank3	480-kDa ankyrinG OS=Mus musculus GN=Ank3 PE=4 SV=1	14.0582	46	79	34	4332	473.49	6.52	98.1	102.7	101.6	98	100	99.6
P62835	Rap1a	Ras-related protein Rap-1A OS=Mus musculus GN=Rap1a PE=1 SV=1	73.3696	11	56	5	184	20.974	6.67	100.7	96.4	104.2	99.1	100.2	99.4
Q5SVJ0	Camk2b	Calcium/calmodulin-dependent protein kinase II, beta, isoform CRA_b OS=Mus musculus GN=Camk2b PE=1 SV=1	43.994	23	97	14	666	72.857	7.27	107.5	103.4	99.3	98.7	96.2	94.8
F8VPN4	Agl	Amylo-1,6-glucosidase, 4-alpha-glucanotransferase OS=Mus musculus GN=Agl PE=1 SV=1	37.7285	46	76	46	1532	174.175	6.74	100.8	96.4	97.5	102.8	99.9	102.7
O08529	Capn2	Calpain-2 catalytic subunit OS=Mus musculus GN=Capn2 PE=1 SV=4	56	26	63	26	700	79.822	4.96	96.7	100.2	98	102.9	101.3	100.9
P70404	Idh3g	Isocitrate dehydrogenase [NAD] subunit gamma 1, mitochondrial OS=Mus musculus GN=Idh3g PE=1 SV=1	51.9084	16	77	16	393	42.758	9.01	104.8	96.8	101.8	99.2	98.4	99
Q80UE4	Epb41l2	Band 4.1-like protein 2 OS=Mus musculus GN=Epb41l2 PE=1 SV=1	57.6826	37	85	32	794	88.408	5.68	96.5	105.3	103.9	95.4	98.2	100.6
Q9QUP5	Hapln1	Hyaluronan and proteoglycan link protein 1 OS=Mus musculus GN=Hapln1 PE=1 SV=1	65.4494	20	62	19	356	40.452	7.8	102.6	102.6	96.9	101.3	97.9	98.7
Q3TSX8	Tomm70a	Uncharacterized protein OS=Mus musculus GN=Tomm70a PE=2 SV=1	62.1931	30	83	30	611	67.529	7.53	101.7	100.5	104	100.1	96.7	97.1
B2RX08	Sptb	Spectrin beta chain OS=Mus musculus GN=Sptb PE=2 SV=1	32.675	58	92	51	2329	267.939	5.49	100.1	102.7	98.6	99.4	99.2	100
Q61699	Hsph1	Heat shock protein 105 kDa OS=Mus musculus GN=Hsph1 PE=1 SV=2	54.1958	37	78	35	858	96.346	5.53	97	96.5	99.5	104.7	103	99.2
Q80X68	Csl	Citrate synthase OS=Mus musculus GN=Csl PE=1 SV=1	23.8197	9	82	2	466	52.292	8.79	95.2	96.7	103.1	106.5	102	96.5
A0A087WPR1	Mag	Myelin-associated glycoprotein OS=Mus musculus GN=Mag PE=1 SV=1	34.4498	15	71	15	627	69.344	5.1	101.2	96.5	103.3	100.4	100.9	97.7
P07310	Ckm	Creatine kinase M-type OS=Mus musculus GN=Ckm PE=1 SV=1	53.8058	17	143	16	381	43.018	7.06	98.1	103.1	120.1	93.5	93.8	91.4
Q91XV3	Basp1	Brain acid soluble protein 1 OS=Mus musculus GN=Basp1 PE=1 SV=3	71.6814	12	45	12	226	22.074	4.51	105.8	101.5	102.3	93.6	96.8	100
Q3U4U6	Cct3	T-complex protein 1 subunit gamma OS=Mus musculus GN=Cct3 PE=1 SV=1	63.4862	30	96	30	545	60.591	6.7	100.9	99.8	100.7	100.3	99.5	98.8
O54991	Cntnap1	Contactin-associated protein 1 OS=Mus musculus GN=Cntnap1 PE=1 SV=2	29.1697	31	68	31	1385	156.212	7.06	101.4	100.5	98.7	103.4	97.1	99
P50518	Atp6v1e1	V-type proton ATPase subunit E 1 OS=Mus musculus GN=Atp6v1e1 PE=1 SV=2	61.5044	19	100	19	226	26.141	8.43	100.7	98.5	100	101.5	102.1	97.1
B0QZN5	Vamp2	Vesicle-associated membrane protein 2 OS=Mus musculus GN=Vamp2 PE=1 SV=1	46.0123	7	42	4	163	17.851	9.38	99.1	102.6	104.9	83	102	108.4
E9Q0J5	Kif21a	Kinesin-like protein KIF21A OS=Mus musculus GN=Kif21a PE=1 SV=2	29.7249	37	75	37	1672	186.52	6.47	98.4	103.7	101.3	98	99.4	99.2
Q3UHJ0	Aak1	AP2-associated protein kinase 1 OS=Mus musculus GN=Aak1 PE=1 SV=2	47.2367	28	50	28	959	103.282	6.7	100.3	104.2	101.2	91.6	97.5	105.2
P58252	Eef2	Elongation factor 2 OS=Mus musculus GN=Eef2 PE=1 SV=2	53.7296	39	94	38	858	95.253	6.83	98	98.1	98.3	105.2	99.6	100.6
Q68FL4	Ahcyl2	Putative adenosylhomocysteinase 3 OS=Mus musculus GN=Ahcyl2 PE=1 SV=1	43.23	26	75	11	613	66.857	7.36	97.3	100.4	103.5	93.6	101.5	103.7
Q60675	Lama2	Laminin subunit alpha-2 OS=Mus musculus GN=Lama2 PE=1 SV=2	27.7421	62	94	62	3118	343.593	6.09	92	108.4	100.2	104.2	99.4	95.8
A0A075DC90	COX2	Cytochrome c oxidase subunit 2 OS=Mus musculus GN=COX2 PE=3 SV=1	30.837	6	93	6	227	25.986	4.73	102.3	97.1	100.6	100.3	102.4	97.4
G3UYZ1	Igsf8	Immunoglobulin superfamily member 8 OS=Mus musculus GN=Igsf8 PE=1 SV=1	46.8978	16	45	16	548	58.096	7.91	100.9	103.3	103.2	99.8	96.3	96.6
B2RQX9	Slc6a5	Transporter OS=Mus musculus GN=Slc6a5 PE=1 SV=1	27.0544	16	44	1	791	86.972	7.4	103.1	109.2	121.1	80.7	80.3	105.6
P07356	Anxa2	Annexin A2 OS=Mus musculus GN=Anxa2 PE=1 SV=2	64.3068	22	57	22	339	38.652	7.69	97.3	97	105.6	104.2	100.5	95.4
Q5SYD0	Myo1d	Unconventional myosin-Id OS=Mus musculus GN=Myo1d PE=1 SV=1	41.9483	39	83	37	1006	116.007	9.41	102.2	99.4	97.8	102.8	99.5	98.3
Q9R0Y5	Ak1	Adenylate kinase isoenzyme 1 OS=Mus musculus GN=Ak1 PE=1 SV=1	72.6804	15	62	15	194	21.526	5.81	100.8	99.5	103.5	97.6	101.3	97.3
P80315	Cct4	T-complex protein 1 subunit delta OS=Mus musculus GN=Cct4 PE=1 SV=3	61.7811	28	71	27	539	58.03	8.02	100.7	101	100.3	101.4	98.3	98.3
Q3UAD6	Hsp90b1	Heat shock protein 90kDa beta (Grp94), member 1 OS=Mus musculus GN=Hsp90b1 PE=1 SV=1	41.6459	32	82	30	802	92.418	4.82	97.9	98.7	99.4	104.1	99.5	100.4
Q68FD6	Tln2	Tln2 protein OS=Mus musculus GN=Tln2 PE=2 SV=1	38.0282	48	73	1	1775	186.573	5.29	90.9	106.4	103.9	104.3	98.3	96.2
Q11011	Npepps	Puromycin-sensitive aminopeptidase OS=Mus musculus GN=Npepps PE=1 SV=2	50.3261	36	88	36	920	103.26	5.9	98.8	98.6	100.1	102.1	102.1	98.2
Q761V0	Slc6a5	Sodium- and chloride-dependent glycine transporter 2 OS=Mus musculus GN=Slc6a5 PE=1 SV=1	26.5332	16	44	1	799	87.804	7.23	108.3	123.4	113.4	88.4	79.9	86.6
Q9D1G1	Rab1b	Ras-related protein Rab-1B OS=Mus musculus GN=Rab1b PE=1 SV=1	80.597	16	85	8	201	22.173	5.73	100.6	103.1	102	97.7	97.5	99.2
Q8BVE3	Atp6v1h	V-type proton ATPase subunit H OS=Mus musculus GN=Atp6v1h PE=1 SV=1	53.6232	19	74	19	483	55.819	6.61	103.6	97.4	100.1	101.1	98.8	99
E9Q035	Gm20425	Predicted gene 20425 OS=Mus musculus GN=Gm20425 PE=4 SV=1	42.229	38	91	2	978	107.727	7.77	93.2	102.2	106.1	99.9	101.8	96.7
A2AQ07	Tubb1	Tubulin beta-1 chain OS=Mus musculus GN=Tubb1 PE=1 SV=1	18.1818	7	147	2	451	50.409	5.07	105.4	86.7	103.6	122.4	100.5	81.4
E9PVY8	Macf1	Microtubule-actin cross-linking factor 1 OS=Mus musculus GN=Macf1 PE=1 SV=2	15.7444	86	111	80	7355	831.361	5.41	97.3	104	99.8	98.5	100.7	99.7
P47708	Rph3a	Rabphilin-3A OS=Mus musculus GN=Rph3a PE=1 SV=2	50.514	24	53	24	681	75.442	8.27	102.1	99.5	99.2	98.9	98.4	101.8
Q3THQ5	Stip1	Uncharacterized protein OS=Mus musculus GN=Stip1 PE=2 SV=1	57.2744	36	89	36	543	62.461	6.65	98.4	98.3	96.8	103.9	102.2	100.4
P67778	Phb	Prohibitin OS=Mus musculus GN=Phb PE=1 SV=1	58.4559	14	52	14	272	29.802	5.76	103.2	98.9	100.6	98.1	99.4	99.8
P52760	Rida	2-iminobutanoate/2-iminopropanoate deaminase OS=Mus musculus GN=Rida PE=1 SV=3	84.4444	8	45	7	135	14.247	8.68	99.4	94.1	92.9	103.7	103.6	106.3
Q61548	Snap91	Clathrin coat assembly protein AP180 OS=Mus musculus GN=Snap91 PE=1 SV=1	27.7469	21	80	18	901	91.794	4.88	102.4	97.7	99	95.7	101.2	104
Q5FWI9	Ap2m1	Adaptor protein complex AP-2, mu1 OS=Mus musculus GN=Ap2m1 PE=1 SV=1	54.7126	23	80	23	435	49.623	9.54	99.1	99.6	97.5	102.6	101	100.1
Q61667		Histone H4 (Fragment) OS=Mus musculus PE=3 SV=1	72.7273	7	69	1	55	6.231	9.52	100.1	105.7	94.8	93.6	98.6	107.1
Q05816	Fabp5	Fatty acid-binding protein, epidermal OS=Mus musculus GN=Fabp5 PE=1 SV=3	72.5926	9	58	9	135	15.127	6.54	99	98.9	99.7	99.6	101.8	101
P19157	Gstp1	Glutathione S-transferase P 1 OS=Mus musculus GN=Gstp1 PE=1 SV=2	56.1905	10	65	10	210	23.594	7.87	102.2	90.9	101.2	97.7	101.6	106.3
P06801	Me1	NADP-dependent malic enzyme OS=Mus musculus GN=Me1 PE=1 SV=2	47.028	21	56	21	572	63.913	7.44	99.1	98.8	99.3	100.8	102.1	99.8
Q0PD65	Rab2a	RAB2, member RAS oncogene family OS=Mus musculus GN=Rab2a PE=1 SV=1	70.283	14	52	6	212	23.533	6.54	102	99	101.1	98.3	100	99.6
A0A076FSX1	Slc12a5	KCC2b variant 2 OS=Mus musculus GN=Slc12a5 PE=2 SV=1	34.7085	34	87	29	1115	123.507	6.24	100.2	95.8	94.2	103	102.3	104.5
A0A1L1STE6	Idh3a	Isocitrate dehydrogenase [NAD] subunit, mitochondrial OS=Mus musculus GN=Idh3a PE=1 SV=1	50.2604	19	104	19	384	41.493	6.93	100.4	102.1	101.8	100.4	98	97.3
A0A0J9YUQ8	Gsn	Gelsolin (Fragment) OS=Mus musculus GN=Gsn PE=1 SV=1	35.3873	15	42	1	568	62.316	6.92	101.9	95	89.6	101.8	114.7	96.9
Q8C338	Idh1	Isocitrate dehydrogenase [NADP] OS=Mus musculus GN=Idh1 PE=2 SV=1	69.4313	26	82	24	422	47.515	6.93	99.5	95.6	99.9	101	103.2	100.9
Q9DCX2	Atp5h	ATP synthase subunit d, mitochondrial OS=Mus musculus GN=Atp5h PE=1 SV=3	80.7453	10	94	10	161	18.738	5.69	104.6	94.4	98.4	100.8	101.6	100.2
A0A0R4J0I1	Serpina3k	MCG1051009 OS=Mus musculus GN=Serpina3k PE=1 SV=1	40.6699	14	36	13	418	46.643	5.16	91.9	96.7	107.5	102.6	95.7	105.6
Q3UD06	Atp5c1	ATP synthase subunit gamma OS=Mus musculus GN=Atp5c1 PE=1 SV=1	34.8993	12	76	1	298	32.865	9.01	89.4	109.8	117.8	81.1	100	101.9
A0A087WP80	Lsamp	Limbic system-associated membrane protein OS=Mus musculus GN=Lsamp PE=1 SV=1	36.9014	11	46	11	355	39.333	6.1	99.9	97.6	95.7	100.2	102.5	104
Q3V235	Phb2	Prohibitin 2 OS=Mus musculus GN=Phb2 PE=1 SV=1	74.2475	21	50	21	299	33.276	9.83	99.4	102	96.7	106.1	98.2	97.6
Q9EQF6	Dpysl5	Dihydropyrimidinase-related protein 5 OS=Mus musculus GN=Dpysl5 PE=1 SV=1	57.9787	24	52	24	564	61.477	7.09	97.1	102.3	100.5	101.6	99.5	99.1
Q923T9	Camk2g	Calcium/calmodulin-dependent protein kinase type II subunit gamma OS=Mus musculus GN=Camk2g PE=1 SV=1	41.2098	20	85	4	529	59.569	7.58	103.4	105.8	102.9	94.7	101.3	91.8
F8VQJ3	Lamc1	Laminin subunit gamma-1 OS=Mus musculus GN=Lamc1 PE=1 SV=1	33.9764	45	78	45	1607	177.074	5.19	93	108	103.6	102.3	98.4	94.6
Q9JJV2	Pfn2	Profilin-2 OS=Mus musculus GN=Pfn2 PE=1 SV=3	86.4286	9	51	9	140	15.022	6.99	103.1	94.6	96.4	104.2	102.3	99.3
Q3TXD3	Vat1	Uncharacterized protein OS=Mus musculus GN=Vat1 PE=2 SV=1	33.2512	11	44	11	406	43.097	6.37	98.6	96.6	99.5	102.3	102.3	100.6
Q9CR62	Slc25a11	Mitochondrial 2-oxoglutarate/malate carrier protein OS=Mus musculus GN=Slc25a11 PE=1 SV=3	49.3631	14	46	14	314	34.133	9.94	100.6	94.9	98	106.9	98.4	101.2
Q99JI6	Rap1b	Ras-related protein Rap-1b OS=Mus musculus GN=Rap1b PE=1 SV=2	72.8261	10	51	4	184	20.812	5.78	102.6	98.3	105	95.9	98.6	99.6
Q9Z1G3	Atp6v1c1	V-type proton ATPase subunit C 1 OS=Mus musculus GN=Atp6v1c1 PE=1 SV=4	60.9948	23	60	23	382	43.86	7.46	100	97.6	97.7	104.2	101.2	99.3
Q61361	Bcan	Brevican core protein OS=Mus musculus GN=Bcan PE=1 SV=2	34.9943	25	55	25	883	95.755	4.93	99.9	98.5	97.4	98.5	100.8	104.9
B2RSH2	Gnai1	Guanine nucleotide-binding protein G(i) subunit alpha-1 OS=Mus musculus GN=Gnai1 PE=1 SV=1	52.5424	13	62	7	354	40.335	5.97	95.3	105.9	100.8	98.2	99.4	100.4
D3Z7P3	Gls	Glutaminase kidney isoform, mitochondrial OS=Mus musculus GN=Gls PE=1 SV=1	37.092	18	58	17	674	73.916	7.99	99.5	104.1	100.5	98.9	99.3	97.7
Q5FWJ5	Hnrnpk	Hnrpk protein OS=Mus musculus GN=Hnrnpk PE=2 SV=1	57.1121	20	56	1	464	50.996	5.33	111.1	97.8	114.4	83	76.3	117.4
Q9CXX2	Vamp1	Uncharacterized protein OS=Mus musculus GN=Vamp1 PE=2 SV=1	42.3077	7	32	6	182	20.108	7.47	101.7	103.7	107.9	89.3	100	97.3
A0A1L1SV25	Actn4	Alpha-actinin-4 OS=Mus musculus GN=Actn4 PE=1 SV=1	45.1717	34	67	12	932	107.041	5.36	97.8	102.8	100.8	97.5	101.8	99.3
Q64727	Vcl	Vinculin OS=Mus musculus GN=Vcl PE=1 SV=4	51.4071	47	85	47	1066	116.644	6	102.4	101	102.5	98.9	97.7	97.6
Q91YT0	Ndufv1	NADH dehydrogenase [ubiquinone] flavoprotein 1, mitochondrial OS=Mus musculus GN=Ndufv1 PE=1 SV=1	60.9914	21	66	21	464	50.802	8.21	101.6	98.1	100.4	102.9	98.8	98.2
P42208	Sept2	Septin-2 OS=Mus musculus GN=Sept2 PE=1 SV=2	60.9418	16	49	15	361	41.499	6.55	99.4	99.9	100.9	100.5	101.2	98.1
Q9CR61	Ndufb7	NADH dehydrogenase [ubiquinone] 1 beta subcomplex subunit 7 OS=Mus musculus GN=Ndufb7 PE=1 SV=3	70.8029	8	48	8	137	16.32	8.18	106.5	99.4	95.1	98.9	100.8	99.3
Q3TE95	Rcn2	Uncharacterized protein OS=Mus musculus GN=Rcn2 PE=2 SV=1	50.4225	14	40	14	355	41.014	4.59	101.8	107.2	98.4	95.5	100.6	96.5
Q66JR7	Pgm2	Pgm2 protein (Fragment) OS=Mus musculus GN=Pgm2 PE=2 SV=1	50.1695	26	82	25	590	64.118	6.76	100.5	95.4	100.9	101.3	103.2	98.7
B2M1R6	Hnrnpk	Heterogeneous nuclear ribonucleoprotein K OS=Mus musculus GN=Hnrnpk PE=1 SV=1	54.7727	20	54	1	440	48.532	5.54	110.4	88.4	96.4	95.1	107	102.7
Q3USR5	Fbxo2	Uncharacterized protein OS=Mus musculus GN=Fbxo2 PE=1 SV=1	64.6465	13	42	13	297	33.655	4.28	102.3	98	105.6	94.9	100.4	98.8
V9GX06	Gm11214	Predicted gene 11214 (Fragment) OS=Mus musculus GN=Gm11214 PE=1 SV=1	28.4153	5	61	1	183	19.852	7.42	93.6	88.1	97.8	98.9	123.2	98.4
Q7TQD2	Tppp	Tubulin polymerization-promoting protein OS=Mus musculus GN=Tppp PE=1 SV=1	51.3761	10	34	10	218	23.56	9.42	100	104.1	100.5	96.6	96.2	102.7
Q63810	Ppp3r1	Calcineurin subunit B type 1 OS=Mus musculus GN=Ppp3r1 PE=1 SV=3	72.9412	11	58	11	170	19.288	4.81	102.9	90.3	99.1	99.3	107.4	101
Q7TPR4	Actn1	Alpha-actinin-1 OS=Mus musculus GN=Actn1 PE=1 SV=1	47.5336	36	63	24	892	103.004	5.38	99.6	97.5	99.8	100.4	101.9	100.8
P61164	Actr1a	Alpha-centractin OS=Mus musculus GN=Actr1a PE=1 SV=1	42.2872	11	51	6	376	42.587	6.64	102.1	97.5	104.8	94	99.8	101.9
Q9ESN6	Trim2	Tripartite motif-containing protein 2 OS=Mus musculus GN=Trim2 PE=1 SV=1	31.1828	18	38	16	744	81.394	6.96	99.9	97.2	101.6	100.2	101.5	99.5
Q9R1Q8	Tagln3	Transgelin-3 OS=Mus musculus GN=Tagln3 PE=1 SV=1	81.407	16	53	14	199	22.456	7.33	95.7	97.2	92.1	107.8	106.6	100.6
P40124	Cap1	Adenylyl cyclase-associated protein 1 OS=Mus musculus GN=Cap1 PE=1 SV=4	52.7426	22	63	22	474	51.532	7.52	100.7	107.4	101.6	98.7	96.2	95.5
S4R1P5	Dst	Dystonin OS=Mus musculus GN=Dst PE=1 SV=1	11.7274	68	89	63	7717	869.994	5.45	97.5	100.8	101.3	99.8	99.8	100.9
P46096	Syt1	Synaptotagmin-1 OS=Mus musculus GN=Syt1 PE=1 SV=1	42.9929	19	66	11	421	47.388	8.53	104.9	96.7	98.1	100	98	102.3
Q9EQ20	Aldh6a1	Methylmalonate-semialdehyde dehydrogenase [acylating], mitochondrial OS=Mus musculus GN=Aldh6a1 PE=1 SV=1	55.1402	24	51	24	535	57.879	8.07	98.5	99.2	100.8	99.9	101.5	100.1
Q99JY0	Hadhb	Trifunctional enzyme subunit beta, mitochondrial OS=Mus musculus GN=Hadhb PE=1 SV=1	49.2632	20	71	20	475	51.353	9.38	101.1	99.6	100.7	101.2	98	99.3
A0A0G2JGS4	Camk2d	Calcium/calmodulin-dependent protein kinase type II subunit delta OS=Mus musculus GN=Camk2d PE=1 SV=1	47.0919	19	62	13	533	59.965	7.27	101.2	106.3	100.8	100.2	99	92.4
P70168	Kpnb1	Importin subunit beta-1 OS=Mus musculus GN=Kpnb1 PE=1 SV=2	30.7078	21	47	21	876	97.122	4.78	100.8	97.2	99.6	99.8	101.2	101.3
Q3UKH3	Acaa2	Uncharacterized protein OS=Mus musculus GN=Acaa2 PE=2 SV=1	68.5139	17	41	1	397	41.802	8.25	93.9	101.6	111.4	90	99.4	103.7
Q8BWT1	Acaa2	3-ketoacyl-CoA thiolase, mitochondrial OS=Mus musculus GN=Acaa2 PE=1 SV=3	68.5139	17	41	1	397	41.803	8.09	113.5	101.8	96.9	100.4	93.9	93.6
Q3UM23	Rnh1	Uncharacterized protein OS=Mus musculus GN=Rnh1 PE=2 SV=1	80.0439	24	52	24	456	49.811	4.78	98.1	102.3	100.6	98.6	101.2	99.2
E9PZ16	Hspg2	Basement membrane-specific heparan sulfate proteoglycan core protein OS=Mus musculus GN=Hspg2 PE=1 SV=1	17.7732	51	74	51	4383	469.486	6.47	95.3	103.3	102.7	102.2	98.1	98.5
P19783	Cox4i1	Cytochrome c oxidase subunit 4 isoform 1, mitochondrial OS=Mus musculus GN=Cox4i1 PE=1 SV=2	56.8047	11	73	11	169	19.518	9.23	101.7	100.3	97.3	96.9	101.6	102.2
Q9QYG0	Ndrg2	Protein NDRG2 OS=Mus musculus GN=Ndrg2 PE=1 SV=1	55.5256	13	60	13	371	40.763	5.4	103.8	91.8	93.1	107.1	98.5	105.7
Q9D6J6	Ndufv2	NADH dehydrogenase [ubiquinone] flavoprotein 2, mitochondrial OS=Mus musculus GN=Ndufv2 PE=1 SV=2	55.6452	13	51	13	248	27.268	7.4	102.6	98.1	98.5	101.5	99.6	99.7
Q3UBP0	Adssl1	Adenylosuccinate synthetase isozyme 1 OS=Mus musculus GN=Adssl1 PE=2 SV=1	55.7987	19	45	16	457	50.223	8.43	98.9	98.7	103.7	100.3	102.8	95.7
Q69ZY2	Endod1	MKIAA0830 protein (Fragment) OS=Mus musculus GN=Endod1 PE=2 SV=1	36.8866	16	46	16	591	64.598	6.54	99.2	99.3	101.5	102.3	100.1	97.7
Q3UDF3	Dpp3	Dipeptidyl peptidase 3 OS=Mus musculus GN=Dpp3 PE=2 SV=1	37.3984	18	28	18	738	82.832	5.34	100	97.8	99.9	98.7	100.7	102.8
A0A0R4J221	Plec	Plectin (Fragment) OS=Mus musculus GN=Plec PE=1 SV=1	44.0171	24	46	1	702	80.621	7.03	92.2	122.4	85.9	103.4	99.4	96.8
Q547J4	Mapt	Microtubule-associated protein OS=Mus musculus GN=Mapt PE=2 SV=1	51.6129	17	54	1	372	38.937	9.5	106.1	94.5	96.3	91	103.2	108.9
P09103	P4hb	Protein disulfide-isomerase OS=Mus musculus GN=P4hb PE=1 SV=2	55.5992	25	54	25	509	57.023	4.88	98.6	102.6	99.4	99.9	101.1	98.4
Q6PB66	Lrpprc	Leucine-rich PPR motif-containing protein, mitochondrial OS=Mus musculus GN=Lrpprc PE=1 SV=2	36.1351	41	66	41	1392	156.516	6.83	98.6	97	98	102.8	103.1	100.6
Q4VBX4	Ube2v2	MCG127675 OS=Mus musculus GN=Ube2v2 PE=2 SV=1	55.1724	7	31	2	145	16.356	8.09	98.2	103	100.9	100.3	97.9	99.7
Q56A15	Cycs	Cytochrome c OS=Mus musculus GN=Cycs PE=1 SV=1	62.8571	9	52	9	105	11.598	9.58	101	95.5	99.1	107.7	98.7	98.1
A2AKU9	Atp5c1	ATP synthase subunit gamma OS=Mus musculus GN=Atp5c1 PE=1 SV=1	34.6801	12	72	1	297	32.75	9.13	75.4	155.3	133.6	95.6	90.7	49.3
Q58E70	Tpm3	Tpm3 protein OS=Mus musculus GN=Tpm3 PE=2 SV=1	54.8387	19	60	3	248	29.003	4.78	101.5	97.7	96.6	92.5	112.1	99.5
Q920I9	Wdr7	WD repeat-containing protein 7 OS=Mus musculus GN=Wdr7 PE=1 SV=3	32.505	35	57	35	1489	163.345	6.9	101.1	100.6	100.1	101.3	98.6	98.4
Q3UM45	Ppp1r7	Protein phosphatase 1 regulatory subunit 7 OS=Mus musculus GN=Ppp1r7 PE=1 SV=2	53.4626	16	53	16	361	41.266	4.92	100.4	101.4	99.9	99.5	100.7	98.2
Q9R0P5	Dstn	Destrin OS=Mus musculus GN=Dstn PE=1 SV=3	66.6667	13	59	12	165	18.509	7.97	102.5	101.5	99.7	98	100.9	97.3
P12382	Pfkl	ATP-dependent 6-phosphofructokinase, liver type OS=Mus musculus GN=Pfkl PE=1 SV=4	31.9231	19	49	14	780	85.305	7.17	100.9	102.8	100.4	99.7	98.8	97.4
P62141	Ppp1cb	Serine/threonine-protein phosphatase PP1-beta catalytic subunit OS=Mus musculus GN=Ppp1cb PE=1 SV=3	65.7492	16	40	6	327	37.163	6.19	96.6	102.9	97.6	100.4	102	100.6
P33175	Kif5a	Kinesin heavy chain isoform 5A OS=Mus musculus GN=Kif5a PE=1 SV=3	32.5219	27	52	14	1027	116.946	5.94	98.7	101.3	102	100.2	100.7	97
P60335	Pcbp1	Poly(rC)-binding protein 1 OS=Mus musculus GN=Pcbp1 PE=1 SV=1	42.1348	11	38	7	356	37.474	7.09	105.5	94.8	94.7	108.3	99.2	97.4
A0A1B0GSX0	Ldha	L-lactate dehydrogenase OS=Mus musculus GN=Ldha PE=1 SV=1	47.9224	17	59	16	361	39.733	8.35	99.8	99.6	105.5	98.4	98.1	98.6
Q9CQD1	Rab5a	Ras-related protein Rab-5A OS=Mus musculus GN=Rab5a PE=1 SV=1	66.5116	10	39	6	215	23.584	8.15	97.6	100.7	109	95.5	99.2	97.9
Q5DQJ3	Capza2	Capping protein (Actin filament) muscle Z-line, alpha 2, isoform CRA_c OS=Mus musculus GN=Capza2 PE=1 SV=1	62.5874	10	50	8	286	32.947	5.85	99.6	93	100.9	96.5	102.3	107.7
O54774	Ap3d1	AP-3 complex subunit delta-1 OS=Mus musculus GN=Ap3d1 PE=1 SV=1	27.7731	25	39	25	1199	134.996	7.37	100.9	98.3	98.2	99.9	100.6	102.1
Q50HX4	Rab14	RAB14 protein OS=Mus musculus GN=Rab14 PE=1 SV=1	80.9302	15	54	1	215	23.882	6.21	104.5	92.2	103.3	88.8	102.8	108.4
Q62059	Vcan	Versican core protein OS=Mus musculus GN=Vcan PE=1 SV=2	7.11945	19	47	19	3357	366.56	4.64	100.8	105.4	99.7	99.5	96.4	98.2
P84084	Arf5	ADP-ribosylation factor 5 OS=Mus musculus GN=Arf5 PE=1 SV=2	64.4444	10	71	4	180	20.517	6.79	97.7	103.9	95.3	103.2	96.9	102.9
Q5SRX1	Tom1l2	TOM1-like protein 2 OS=Mus musculus GN=Tom1l2 PE=1 SV=1	48.5207	18	40	18	507	55.628	4.82	103.4	98.5	98.9	98.1	103.2	98
Q5DTG0	Atp8a1	Phospholipid-transporting ATPase (Fragment) OS=Mus musculus GN=Atp8a1 PE=2 SV=1	29.4561	30	56	29	1195	134.591	7.05	100.5	103.6	100.5	98.8	99.9	96.7
Q9CPY7	Lap3	Cytosol aminopeptidase OS=Mus musculus GN=Lap3 PE=1 SV=3	67.4374	28	60	28	519	56.106	7.72	101.3	99.1	97.1	101.1	100.1	101.4
Q9CWS0	Ddah1	N(G),N(G)-dimethylarginine dimethylaminohydrolase 1 OS=Mus musculus GN=Ddah1 PE=1 SV=3	71.5789	19	53	18	285	31.361	5.97	103.4	97.9	100.7	97.6	97.1	103.3
P56399	Usp5	Ubiquitin carboxyl-terminal hydrolase 5 OS=Mus musculus GN=Usp5 PE=1 SV=1	34.0326	22	52	22	858	95.772	5.01	98.8	99.6	101.7	98.2	101.6	100
Q3UDZ1	Rhog	Ras homolog gene family, member G OS=Mus musculus GN=Rhog PE=1 SV=1	73.2984	14	41	13	191	21.295	8.12	98.5	100.7	102.9	99.4	101	97.6
P48678	Lmna	Prelamin-A/C OS=Mus musculus GN=Lmna PE=1 SV=2	44.6617	31	62	30	665	74.193	6.98	98.3	103.6	105.7	97.9	98.6	95.8
Q0PD56	Rab5b	Rab5B OS=Mus musculus GN=Rab5b PE=2 SV=1	67.6856	11	37	7	229	25.259	6.92	102.1	98	101.2	97.4	103.9	97.4
P35700	Prdx1	Peroxiredoxin-1 OS=Mus musculus GN=Prdx1 PE=1 SV=1	61.809	12	63	10	199	22.162	8.12	100.6	98.1	99.8	101	100.9	99.6
Q9DCT2	Ndufs3	NADH dehydrogenase [ubiquinone] iron-sulfur protein 3, mitochondrial OS=Mus musculus GN=Ndufs3 PE=1 SV=2	37.2624	12	37	12	263	30.131	7.17	104.2	99	97.4	102.2	98.3	98.8
A0A0R4J1N0	Dpysl4	Dihydropyrimidinase-related protein 4 OS=Mus musculus GN=Dpysl4 PE=1 SV=1	46.8803	16	38	15	593	64.263	7.09	100.9	102.4	100.5	96	97.9	102.3
P63024	Vamp3	Vesicle-associated membrane protein 3 OS=Mus musculus GN=Vamp3 PE=1 SV=1	38.835	4	22	1	103	11.473	8.5	100.3	102.1	104.6	92.1	100.3	100.5
P10852	Slc3a2	4F2 cell-surface antigen heavy chain OS=Mus musculus GN=Slc3a2 PE=1 SV=1	35.9316	19	53	19	526	58.3	5.91	103.8	97.4	97.4	103.1	99.7	98.7
A2ASZ8	Slc25a25	Calcium-binding mitochondrial carrier protein SCaMC-2 OS=Mus musculus GN=Slc25a25 PE=1 SV=1	46.6951	19	38	16	469	52.587	8.54	99.3	102.3	101.6	100.8	98.5	97.5
Q9DBF1	Aldh7a1	Alpha-aminoadipic semialdehyde dehydrogenase OS=Mus musculus GN=Aldh7a1 PE=1 SV=4	49.9072	19	43	19	539	58.824	7.47	100.6	97	98.1	101.6	101.1	101.6
Q50HX0	Rab14	RAB14 protein OS=Mus musculus GN=Rab14 PE=2 SV=1	80.9302	15	55	1	215	23.895	5.9	109.2	86.6	108.2	86.5	102.1	107.3
Q5GQ64	Sncg	Gamma-synuclein (Fragment) OS=Mus musculus GN=Sncg PE=1 SV=1	83.7398	10	42	9	123	13.152	4.65	101	99.7	105.2	88	100.6	105.5
P42669	Pura	Transcriptional activator protein Pur-alpha OS=Mus musculus GN=Pura PE=1 SV=1	52.3364	12	47	12	321	34.862	6.44	101.7	95.6	99.6	107.7	97.5	98
Q3TF14	Ahcy	Adenosylhomocysteinase OS=Mus musculus GN=Ahcy PE=1 SV=1	52.0833	23	55	21	432	47.657	6.54	98.3	100.7	102.3	100.4	99.5	98.7
O88569	Hnrnpa2b1	Heterogeneous nuclear ribonucleoproteins A2/B1 OS=Mus musculus GN=Hnrnpa2b1 PE=1 SV=2	49.5751	22	69	19	353	37.38	8.95	102.3	100.5	100.9	97.1	97.6	101.7
Q9D0M5	Dynll2	Dynein light chain 2, cytoplasmic OS=Mus musculus GN=Dynll2 PE=1 SV=1	57.3034	4	42	2	89	10.343	7.37	98.5	98.2	104.6	91.4	99.8	107.5
Q9CR68	Uqcrfs1	Cytochrome b-c1 complex subunit Rieske, mitochondrial OS=Mus musculus GN=Uqcrfs1 PE=1 SV=1	53.2847	14	60	14	274	29.349	8.7	100.8	102.1	95.3	104.2	97.7	99.9
E9QNN1	Dhx9	ATP-dependent RNA helicase A OS=Mus musculus GN=Dhx9 PE=1 SV=1	23.4104	25	42	25	1384	149.596	6.83	96.1	101.7	99.3	100	101.8	101.2
Q9CQ92	Fis1	Mitochondrial fission 1 protein OS=Mus musculus GN=Fis1 PE=1 SV=1	42.7632	7	26	7	152	16.998	8.53	102.5	104.8	100.9	97.5	96.4	97.9
A0A0G2JEG8	Amph	Amphiphysin OS=Mus musculus GN=Amph PE=1 SV=1	40.5797	23	60	21	690	75.293	4.63	101.3	102.8	99.9	100.2	97.4	98.4
E0CXB9	Ctnna2	Catenin alpha-2 OS=Mus musculus GN=Ctnna2 PE=1 SV=1	45.2381	36	64	25	966	106.663	5.69	102.1	99	101.3	97.1	99.4	101.2
Q3TVV6	Hnrnpu	Uncharacterized protein OS=Mus musculus GN=Hnrnpu PE=2 SV=1	29.125	19	56	19	800	87.891	6.24	100.8	106.1	101.6	96.5	97.4	97.7
Q9CZY3	Ube2v1	Ubiquitin-conjugating enzyme E2 variant 1 OS=Mus musculus GN=Ube2v1 PE=1 SV=1	60.5442	8	32	3	147	16.344	7.96	103.5	106	97.9	97	97.6	98.1
B9EKR1	Ptprz1	Receptor-type tyrosine-protein phosphatase zeta OS=Mus musculus GN=Ptprz1 PE=1 SV=1	6.7474	14	48	14	2312	254.247	4.88	102.2	96.7	101.1	100	99.6	100.4
Q8K1M3	Prkar2a	Protein kinase, cAMP dependent regulatory, type II alpha OS=Mus musculus GN=Prkar2a PE=1 SV=1	61.194	19	33	17	402	45.561	4.93	99.4	98.6	103	99.1	100.7	99.1
Q8C2Q7	Hnrnph1	Heterogeneous nuclear ribonucleoprotein H OS=Mus musculus GN=Hnrnph1 PE=1 SV=1	50	16	41	8	472	51.185	6.8	101.8	105.7	103.4	97.2	95.5	96.3
G5E902	Slc25a3	MCG10343, isoform CRA_b OS=Mus musculus GN=Slc25a3 PE=1 SV=1	45.8101	16	92	16	358	39.711	9.29	101.5	100.2	100.2	105.1	96.2	96.8
Q3V1R3	Lgi3	Uncharacterized protein OS=Mus musculus GN=Lgi3 PE=2 SV=1	42.5182	19	49	19	548	61.839	8.21	100.8	100.6	101.3	98.4	98.8	100.1
Q5SX39	Myh4	Myosin-4 OS=Mus musculus GN=Myh4 PE=2 SV=1	29.7576	44	64	14	1939	222.72	5.74	85.7	93.3	163.6	82.2	83	92.2
Q6ZPJ3	Ube2o	(E3-independent) E2 ubiquitin-conjugating enzyme UBE2O OS=Mus musculus GN=Ube2o PE=1 SV=3	26.1646	27	44	27	1288	140.746	5.06	97.7	101	102.4	98.1	100.1	100.6
Q921M7	Fam49b	Protein FAM49B OS=Mus musculus GN=Fam49b PE=1 SV=1	65.4321	16	39	14	324	36.753	6.06	100.9	100.3	104.6	97.6	99.1	97.5
P24549	Aldh1a1	Retinal dehydrogenase 1 OS=Mus musculus GN=Aldh1a1 PE=1 SV=5	47.1058	18	46	18	501	54.433	7.8	97.8	92.7	101	103.5	103.9	101
V9GX76	Myo6	Unconventional myosin-VI OS=Mus musculus GN=Myo6 PE=1 SV=1	31.6847	32	54	1	1294	149.135	8.46	86	99	104.4	87.7	101.1	121.8
Q3ULZ3	Psat1	Phosphoserine aminotransferase OS=Mus musculus GN=Psat1 PE=2 SV=1	51.0811	16	49	16	370	40.42	8.03	98	98.8	100.8	104.6	100.6	97.1
Q8C7C3	Tpm3	Uncharacterized protein OS=Mus musculus GN=Tpm3 PE=2 SV=1	57.6613	18	57	2	248	28.879	4.75	97	95.2	101.7	93.7	114.3	98.1
P20108	Prdx3	Thioredoxin-dependent peroxide reductase, mitochondrial OS=Mus musculus GN=Prdx3 PE=1 SV=1	54.8638	10	49	10	257	28.109	7.58	101.4	97.2	98.6	98.7	101.8	102.4
P08228	Sod1	Superoxide dismutase [Cu-Zn] OS=Mus musculus GN=Sod1 PE=1 SV=2	59.0909	9	43	9	154	15.933	6.51	103.9	105.5	104.6	89.3	99.8	96.9
Q9DCW4	Etfb	Electron transfer flavoprotein subunit beta OS=Mus musculus GN=Etfb PE=1 SV=3	67.8431	15	43	15	255	27.606	8.1	100.7	97.4	101.8	98.8	100.2	101.1
Q3U7K1		Serine/threonine-protein phosphatase OS=Mus musculus PE=2 SV=1	52.6316	15	40	3	323	37.009	6.54	102.5	105.1	105.5	93	97	96.9
P51863	Atp6v0d1	V-type proton ATPase subunit d 1 OS=Mus musculus GN=Atp6v0d1 PE=1 SV=2	51.2821	15	44	15	351	40.275	5	104	95.4	98.7	100.7	99.5	101.7
Q99LX0	Park7	Protein/nucleic acid deglycase DJ-1 OS=Mus musculus GN=Park7 PE=1 SV=1	67.1958	12	58	12	189	20.008	6.77	100.8	101.4	101.4	99.6	98	98.8
A0A0R4J1E2	Eef1d	Elongation factor 1-delta OS=Mus musculus GN=Eef1d PE=1 SV=1	27.5758	13	26	12	660	72.886	6.51	97.7	99.7	100.2	97.9	97.9	106.5
Q3TI05	Cct6a	Chaperonin containing Tcp1, subunit 6a (Zeta) OS=Mus musculus GN=Cct6a PE=2 SV=1	42.3729	21	50	21	531	57.968	7.08	100.5	98.5	103.2	98.5	98.9	100.5
Q5M8R8	Rplp0	60S acidic ribosomal protein P0 OS=Mus musculus GN=Rplp0 PE=2 SV=1	40.0631	11	32	11	317	34.195	6.25	103.1	93.5	91.5	109	102.1	100.8
A0A0J9YUL3	Sept11	Septin 11, isoform CRA_b OS=Mus musculus GN=Sept11 PE=1 SV=1	48.8426	17	60	8	432	49.75	6.68	96.6	98.3	100.1	97.8	108.2	99.1
B2RRX2	Ppp3ca	Serine/threonine-protein phosphatase OS=Mus musculus GN=Ppp3ca PE=2 SV=1	45.8733	18	65	4	521	58.606	5.86	101.4	96.8	101.3	98.4	97	105.1
Q5YLW3	Rps3	Ribosomal protein S3 OS=Mus musculus GN=Rps3 PE=1 SV=1	74.0741	18	49	18	243	26.657	9.66	103.4	95.3	100.1	101.4	99.3	100.4
A0A0R4J0S4	Llgl1	Lethal(2) giant larvae protein homolog 1 OS=Mus musculus GN=Llgl1 PE=1 SV=1	23.5405	18	33	18	1062	115.492	6.39	96.1	105.3	105.4	94.3	104.1	94.7
Q99LC5	Etfa	Electron transfer flavoprotein subunit alpha, mitochondrial OS=Mus musculus GN=Etfa PE=1 SV=2	56.1562	14	41	14	333	34.988	8.38	99.6	99.5	103.3	96.8	99.1	101.8
Q3TW28	Tpp2	Uncharacterized protein OS=Mus musculus GN=Tpp2 PE=2 SV=1	34.988	37	66	37	1249	138.377	6.3	101.3	99.4	99.3	100.9	99.4	99.7
P45591	Cfl2	Cofilin-2 OS=Mus musculus GN=Cfl2 PE=1 SV=1	74.0964	11	57	9	166	18.698	7.88	100.7	96.8	100.7	100.3	101.2	100.4
Q9R1T4	Sept6	Septin-6 OS=Mus musculus GN=Sept6 PE=1 SV=4	51.3825	18	53	11	434	49.588	6.43	100.8	97.9	109.5	97.1	96.1	98.7
E9QM38	Slc12a2	Solute carrier family 12 member 2 OS=Mus musculus GN=Slc12a2 PE=1 SV=1	30.0166	29	64	29	1206	130.585	6.52	99.7	101.1	100.4	99.8	99.9	99.1
P31650	Slc6a11	Sodium- and chloride-dependent GABA transporter 3 OS=Mus musculus GN=Slc6a11 PE=1 SV=2	17.7033	11	50	11	627	69.914	6.98	106.4	100	98.5	98.8	97.6	98.7
Q3TJH1	Gnai3	Uncharacterized protein OS=Mus musculus GN=Gnai3 PE=2 SV=1	40.678	11	43	6	354	40.513	5.57	101.6	101.5	101	96.4	98.9	100.6
Q99KC8	Vwa5a	von Willebrand factor A domain-containing protein 5A OS=Mus musculus GN=Vwa5a PE=1 SV=2	39.2182	24	47	22	793	87.087	6.58	96.4	97.6	99.8	102.2	101.2	102.9
G5E884	Pak1	Serine/threonine-protein kinase PAK 1 OS=Mus musculus GN=Pak1 PE=1 SV=1	45.5882	20	53	10	544	60.57	5.86	105.2	99.2	101	97.7	97.4	99.4
Q61990	Pcbp2	Poly(rC)-binding protein 2 OS=Mus musculus GN=Pcbp2 PE=1 SV=1	31.2155	9	30	3	362	38.197	6.79	92.4	109.7	91.3	111.4	102.4	92.7
A0JNY3	Gphn	Gephyrin OS=Mus musculus GN=Gphn PE=1 SV=1	44.3005	24	53	24	772	83.613	5.76	100.6	101.9	98.6	99.3	99.6	99.9
Q61292	Lamb2	Laminin subunit beta-2 OS=Mus musculus GN=Lamb2 PE=1 SV=2	24.5692	36	55	35	1799	196.451	6.67	92.5	110.3	102.7	100.5	97.4	96.6
P14733	Lmnb1	Lamin-B1 OS=Mus musculus GN=Lmnb1 PE=1 SV=3	49.3197	28	56	24	588	66.745	5.16	99.2	101.7	101.9	99.2	98.6	99.5
A0A0R4J0Q5	Lmnb2	Lamin-B2 OS=Mus musculus GN=Lmnb2 PE=1 SV=1	44.878	25	39	21	615	69.043	5.55	98.4	103.9	99.9	96.9	98.2	102.7
D6QSS8	Adam22	A disintegrin and metallopeptidase domain 22 isoform OS=Mus musculus GN=Adam22 PE=2 SV=1	26.1062	19	41	19	904	99.651	7.83	100.4	97.2	97.9	101.5	101.2	101.8
Q8JZQ2	Afg3l2	AFG3-like protein 2 OS=Mus musculus GN=Afg3l2 PE=1 SV=1	36.5337	24	46	20	802	89.463	8.6	102	98.3	97.1	102.8	100	99.8
E9Q616	Ahnak	AHNAK nucleoprotein (desmoyokin) OS=Mus musculus GN=Ahnak PE=1 SV=1	28.8543	45	65	45	5656	603.866	6.3	90.4	105.5	106.1	98.9	102	97.2
Q8CGC7	Eprs	Bifunctional glutamate/proline--tRNA ligase OS=Mus musculus GN=Eprs PE=1 SV=4	27.5132	32	44	32	1512	169.972	7.66	99.6	102.2	102.2	99.4	98.4	98.2
Q3T9Z2	Grhpr	Glyoxylate reductase/hydroxypyruvate reductase OS=Mus musculus GN=Grhpr PE=1 SV=1	38.4146	12	30	12	328	35.306	7.65	99.5	98.8	97.4	100.5	103.3	100.5
Q91ZJ5	Ugp2	UTP--glucose-1-phosphate uridylyltransferase OS=Mus musculus GN=Ugp2 PE=1 SV=3	45.8661	20	53	20	508	56.944	7.61	99.6	102.3	99.9	99.8	98.9	99.5
P01831	Thy1	Thy-1 membrane glycoprotein OS=Mus musculus GN=Thy1 PE=1 SV=1	32.0988	5	52	5	162	18.069	8.97	103.9	99.6	97.8	102.7	96.2	99.8
Q3TCS0	Prep	Uncharacterized protein OS=Mus musculus GN=Prep PE=2 SV=1	45.6338	25	44	25	710	80.631	5.67	95.9	106.7	100.9	101.2	99.4	95.8
P31001	Des	Desmin OS=Mus musculus GN=Des PE=1 SV=3	8.52878	5	50	1	469	53.465	5.27	84.8	122	102.2	116	91.3	83.6
Q9CPV4	Glod4	Glyoxalase domain-containing protein 4 OS=Mus musculus GN=Glod4 PE=1 SV=1	65.7718	17	36	17	298	33.296	5.47	97.2	99.7	97	102.8	104.3	99.1
Q99LC3	Ndufa10	NADH dehydrogenase [ubiquinone] 1 alpha subcomplex subunit 10, mitochondrial OS=Mus musculus GN=Ndufa10 PE=1 SV=1	57.1831	19	48	19	355	40.578	7.78	104.6	97.4	101.8	99.6	97.8	98.8
Q9JME5	Ap3b2	AP-3 complex subunit beta-2 OS=Mus musculus GN=Ap3b2 PE=1 SV=2	35.305	31	51	31	1082	119.118	5.63	99.7	101.9	101	100.8	98.1	98.5
A0A286YCW8	Camk2g	Calcium/calmodulin-dependent protein kinase type II subunit gamma (Fragment) OS=Mus musculus GN=Camk2g PE=1 SV=1	63.8686	15	62	1	274	30.019	8.07	83.2	126.5	99	97.9	92.2	101.2
Q8BGN3	Enpp6	Ectonucleotide pyrophosphatase/phosphodiesterase family member 6 OS=Mus musculus GN=Enpp6 PE=1 SV=1	38.4091	14	46	14	440	50.586	7.31	100.6	94.9	98.3	102.9	103.6	99.7
P43274	Hist1h1e	Histone H1.4 OS=Mus musculus GN=Hist1h1e PE=1 SV=2	47.4886	13	36	4	219	21.964	11.11	92.8	98	88	121.5	103.6	96
Q3TGJ9	Gsn	Uncharacterized protein OS=Mus musculus GN=Gsn PE=2 SV=1	35.0205	22	47	1	731	80.798	5.69	104.5	97.9	87.7	95.2	123.5	91.2
A0A0R4J083	Acadl	Long-chain-specific acyl-CoA dehydrogenase, mitochondrial OS=Mus musculus GN=Acadl PE=1 SV=1	42.3256	17	55	17	430	47.866	8.15	100.1	102.6	101.9	97.3	98.8	99.2
B1AX58	Pls3	Plastin-3 OS=Mus musculus GN=Pls3 PE=1 SV=1	51.4867	28	54	23	639	71.701	5.62	101.5	97.7	100.3	99.3	102.4	98.9
Q3TJ39	Rab5c	RAB5C, member RAS oncogene family, isoform CRA_a OS=Mus musculus GN=Rab5c PE=1 SV=1	71.7593	11	43	7	216	23.398	8.41	102.5	96.3	97.3	102.4	100.7	100.8
Q8CHP8	Pgp	Glycerol-3-phosphate phosphatase OS=Mus musculus GN=Pgp PE=1 SV=1	45.1713	11	30	11	321	34.519	5.35	100.6	97.5	97.7	97.8	104	102.5
Q8CAY6	Acat2	Acetyl-CoA acetyltransferase, cytosolic OS=Mus musculus GN=Acat2 PE=1 SV=2	60.9572	14	33	14	397	41.271	7.5	100.8	95.8	98.2	99.3	101.1	104.8
Q8BTM8	Flna	Filamin-A OS=Mus musculus GN=Flna PE=1 SV=5	23.2716	39	50	37	2647	281.046	6.04	98	103.6	102	97.9	100.1	98.4
E9Q2W9	Actn4	Alpha-actinin-4 (Fragment) OS=Mus musculus GN=Actn4 PE=1 SV=1	47.2973	19	47	1	518	59.86	6.01	90.1	117.7	101.1	94.3	99.3	97.6
D3Z6I8	Tpm3	Tropomyosin alpha-3 chain OS=Mus musculus GN=Tpm3 PE=1 SV=1	58.2996	20	62	3	247	28.706	4.79	100.4	97	103.3	100.1	97.9	101.3
P63321	Rala	Ras-related protein Ral-A OS=Mus musculus GN=Rala PE=1 SV=1	49.5146	8	33	4	206	23.538	7.11	103.9	94.1	105.8	95.8	98.2	102.2
P63005	Pafah1b1	Platelet-activating factor acetylhydrolase IB subunit alpha OS=Mus musculus GN=Pafah1b1 PE=1 SV=2	64.3902	22	65	21	410	46.64	7.37	101	96.6	101.8	101	99	100.5
P56391	Cox6b1	Cytochrome c oxidase subunit 6B1 OS=Mus musculus GN=Cox6b1 PE=1 SV=2	70.9302	7	44	7	86	10.065	8.72	104.8	101.9	99.5	103.8	94.2	95.8
Q545M7	Pvalb	Parvalbumin, isoform CRA_a OS=Mus musculus GN=Pvalb PE=1 SV=1	83.6364	12	41	12	110	11.923	5.19	112.9	98.3	106.4	95.9	96.4	90.1
Q9CZC8	Scrn1	Secernin-1 OS=Mus musculus GN=Scrn1 PE=1 SV=1	52.8986	17	38	17	414	46.297	4.79	99	100.2	101.9	96.9	101.8	100.2
H3BKH6	Esd	S-formylglutathione hydrolase OS=Mus musculus GN=Esd PE=1 SV=1	55.2542	11	30	11	295	32.808	7.83	101.4	94.7	102.1	98.3	101.6	101.9
A0A286YDL6	Camk2g	Calcium/calmodulin-dependent protein kinase type II subunit gamma (Fragment) OS=Mus musculus GN=Camk2g PE=1 SV=1	52.6971	12	53	1	241	26.09	8.73	110.8	97.6	99.9	84.2	105.6	101.9
Q7M6W1	Rtn1	Reticulon OS=Mus musculus GN=Rtn1 PE=1 SV=1	46.1538	9	42	3	208	23.543	8.91	102.6	98.6	95.5	105.2	97.4	100.7
P62137	Ppp1ca	Serine/threonine-protein phosphatase PP1-alpha catalytic subunit OS=Mus musculus GN=Ppp1ca PE=1 SV=1	46.6667	12	35	1	330	37.516	6.33	97.4	96.3	106.2	102.8	99.3	97.9
Q61753	Phgdh	D-3-phosphoglycerate dehydrogenase OS=Mus musculus GN=Phgdh PE=1 SV=3	41.4634	19	48	19	533	56.549	6.54	101.2	97.9	100.6	99.2	100	101
Q3U3L3	Serpinb6a	Uncharacterized protein OS=Mus musculus GN=Serpinb6a PE=2 SV=1	55.0265	18	45	18	378	42.541	5.74	97.1	96.3	98.4	103.5	101.6	103
Q3U621	Rab10	Uncharacterized protein OS=Mus musculus GN=Rab10 PE=2 SV=1	70	15	59	13	200	22.559	8.38	100.7	96.6	97.9	102.8	100	102.1
P97370	Atp1b3	Sodium/potassium-transporting ATPase subunit beta-3 OS=Mus musculus GN=Atp1b3 PE=1 SV=1	39.2086	9	35	9	278	31.755	8.51	103.4	95.4	103.4	103.8	96.8	97.2
Q9JKR6	Hyou1	Hypoxia up-regulated protein 1 OS=Mus musculus GN=Hyou1 PE=1 SV=1	32.1321	24	40	24	999	111.112	5.19	99.3	94.9	99.9	101.1	102.6	102.3
Q9DCS9	Ndufb10	NADH dehydrogenase [ubiquinone] 1 beta subcomplex subunit 10 OS=Mus musculus GN=Ndufb10 PE=1 SV=3	59.6591	10	41	10	176	21.01	8.03	105	97	98.3	99.1	100.3	100.4
Q7TMQ1	Gja1	Gap junction protein OS=Mus musculus GN=Gja1 PE=2 SV=1	43.0876	13	48	13	434	49.492	9.51	100.3	98.9	104.1	96.3	98.4	101.9
D3Z4B2	Napg	Gamma-soluble NSF attachment protein (Fragment) OS=Mus musculus GN=Napg PE=1 SV=1	47.0255	15	41	15	353	39.342	5.97	99.3	106.4	102.8	97.8	97.1	96.5
Q52KC1	Eif4a2	Eukaryotic translation initiation factor 4A2 OS=Mus musculus GN=Eif4a2 PE=2 SV=1	57.2482	20	53	9	407	46.373	5.48	97.9	91.4	95.4	102.5	108.5	104.2
Q8K0T0	Rtn1	Reticulon-1 OS=Mus musculus GN=Rtn1 PE=1 SV=1	25.1282	15	43	9	780	83.521	4.58	100.7	104.2	107.9	84	93.7	109.4
F8WIV5	Dnm2	Dynamin-2 OS=Mus musculus GN=Dnm2 PE=1 SV=2	32.5287	28	76	11	870	98.036	7.64	98.8	101.4	96.3	103.4	100.3	99.8
P28474	Adh5	Alcohol dehydrogenase class-3 OS=Mus musculus GN=Adh5 PE=1 SV=3	40.6417	12	35	12	374	39.522	7.25	100.7	98.4	100.7	98.9	101.4	100
Q564E8	Rpl4	Ribosomal protein L4 OS=Mus musculus GN=Rpl4 PE=1 SV=1	39.8568	15	41	15	419	47.124	11	98.4	96.3	95.7	103.3	103	103.2
P61750	Arf4	ADP-ribosylation factor 4 OS=Mus musculus GN=Arf4 PE=1 SV=2	64.4444	9	66	1	180	20.384	7.14	101.5	102.8	102.6	96.7	95.1	101.2
Q08642	Padi2	Protein-arginine deiminase type-2 OS=Mus musculus GN=Padi2 PE=1 SV=2	41.3076	22	46	22	673	76.2	5.53	97.3	99.8	97.4	109.3	101.3	94.9
Q3TK29	Trap1	Uncharacterized protein OS=Mus musculus GN=Trap1 PE=2 SV=1	37.8187	20	42	19	706	80.145	6.68	98	102.6	97.9	97.9	101.5	102.1
Q9D154	Serpinb1a	Leukocyte elastase inhibitor A OS=Mus musculus GN=Serpinb1a PE=1 SV=1	56.9921	21	62	15	379	42.548	6.21	99.3	97	95.2	101.4	103.7	103.3
G5E924	Hnrnpl	Heterogeneous nuclear ribonucleoprotein L (Fragment) OS=Mus musculus GN=Hnrnpl PE=1 SV=1	42.439	20	45	20	615	66.89	8.18	102.4	104.4	100.5	101.3	95.4	96.1
Q3U2X5	Maoa	Amine oxidase OS=Mus musculus GN=Maoa PE=2 SV=1	31.5589	15	43	14	526	59.592	7.81	101.9	99.1	99.1	100.8	100.2	99
Q3TGI6	Pitpna	Uncharacterized protein (Fragment) OS=Mus musculus GN=Pitpna PE=2 SV=1	51.8732	17	48	14	347	39.623	8.66	100.8	100.1	99.5	99.8	100.9	98.8
Q9JIS5	Sv2a	Synaptic vesicle glycoprotein 2A OS=Mus musculus GN=Sv2a PE=1 SV=1	18.5984	15	55	14	742	82.594	5.57	104.7	99.5	94.9	100.9	98.9	101.1
Q5EBJ4	Ermn	Ermin OS=Mus musculus GN=Ermn PE=1 SV=1	51.6014	10	26	10	281	32.128	4.59	99.2	100.6	108.4	85.2	94.8	111.9
O55042	Snca	Alpha-synuclein OS=Mus musculus GN=Snca PE=1 SV=2	60	10	38	7	140	14.476	4.77	101.7	104.8	102.3	90.7	97.4	103.2
Q8C0M9	Asrgl1	Isoaspartyl peptidase/L-asparaginase OS=Mus musculus GN=Asrgl1 PE=1 SV=1	48.1595	12	37	12	326	33.928	7.65	101.3	92.6	96.9	102.5	103.8	102.9
Q3U5R8	Impa1	Inositol-1-monophosphatase OS=Mus musculus GN=Impa1 PE=2 SV=1	64.2599	17	42	17	277	30.393	5.19	103.8	97.2	99.5	100.4	98.7	100.4
Q9DC69	Ndufa9	NADH dehydrogenase [ubiquinone] 1 alpha subcomplex subunit 9, mitochondrial OS=Mus musculus GN=Ndufa9 PE=1 SV=2	47.2149	16	52	16	377	42.498	9.74	103.1	98.1	99.9	99.8	98.9	100.3
P50544	Acadvl	Very long-chain specific acyl-CoA dehydrogenase, mitochondrial OS=Mus musculus GN=Acadvl PE=1 SV=3	43.1402	21	38	21	656	70.831	8.75	103	100.1	101.6	98.4	98.8	98
Q9DD04	Arf4	Uncharacterized protein OS=Mus musculus GN=Arf4 PE=2 SV=1	64.0884	9	64	1	181	20.465	6.01	102.1	93.7	107.9	98.5	103	94.9
P24527	Lta4h	Leukotriene A-4 hydrolase OS=Mus musculus GN=Lta4h PE=1 SV=4	50.4092	25	46	25	611	69.007	6.42	99.6	97.8	97.7	101.6	102.7	100.6
Q64433	Hspe1	10 kDa heat shock protein, mitochondrial OS=Mus musculus GN=Hspe1 PE=1 SV=2	75.4902	8	41	8	102	10.956	8.35	101.9	97.1	96.6	103.7	102.4	98.3
Q8BIJ6	Iars2	Isoleucine--tRNA ligase, mitochondrial OS=Mus musculus GN=Iars2 PE=1 SV=1	34.2885	29	44	29	1012	112.732	6.81	101.4	96.5	96.9	101.8	101.5	101.9
P48771	Cox7a2	Cytochrome c oxidase subunit 7A2, mitochondrial OS=Mus musculus GN=Cox7a2 PE=1 SV=2	27.7108	2	38	2	83	9.285	10.27	104.2	100.8	101.5	93.7	100.6	99.2
Q80W21	Gstm7	Glutathione S-transferase Mu 7 OS=Mus musculus GN=Gstm7 PE=1 SV=1	63.7615	14	51	7	218	25.693	6.8	98.1	98.1	101.7	97.2	105.8	99.1
Q6R0H7	Gnas	Guanine nucleotide-binding protein G(s) subunit alpha isoforms XLas OS=Mus musculus GN=Gnas PE=1 SV=1	15.7988	15	49	11	1133	121.429	4.81	96.5	92.6	99.6	106.1	104.6	100.6
A0A087WQE8	Kif1a	Kinesin-like protein KIF1A OS=Mus musculus GN=Kif1a PE=1 SV=1	23.0039	31	47	28	1791	202.047	5.48	99.5	102.4	97.9	98	100.7	101.4
F7AEH4	Rps12	40S ribosomal protein S12 OS=Mus musculus GN=Rps12 PE=1 SV=1	67.8832	7	26	7	137	15.171	8.35	104.1	98.8	100.1	102.6	96.2	98.2
Q7TQI3	Otub1	Ubiquitin thioesterase OTUB1 OS=Mus musculus GN=Otub1 PE=1 SV=2	51.6605	12	34	12	271	31.25	4.94	105	95.8	100.1	99	100.2	99.8
Q9CRB6	Tppp3	Tubulin polymerization-promoting protein family member 3 OS=Mus musculus GN=Tppp3 PE=1 SV=1	64.7727	14	53	14	176	18.954	9.11	98.9	99	98.1	102.3	101.7	99.9
Q9WUM5	Suclg1	Succinate--CoA ligase [ADP/GDP-forming] subunit alpha, mitochondrial OS=Mus musculus GN=Suclg1 PE=1 SV=4	37.5723	10	38	10	346	36.132	9.39	103.5	98.5	96.5	105.7	96.9	98.8
P62482	Kcnab2	Voltage-gated potassium channel subunit beta-2 OS=Mus musculus GN=Kcnab2 PE=1 SV=1	53.1335	16	50	1	367	40.995	9	85.1	139.9	91.2	85.4	101.1	97.3
P31324	Prkar2b	cAMP-dependent protein kinase type II-beta regulatory subunit OS=Mus musculus GN=Prkar2b PE=1 SV=3	53.8462	15	26	13	416	46.138	4.98	99.3	101.5	98.9	100.9	99.3	100
O08917	Flot1	Flotillin-1 OS=Mus musculus GN=Flot1 PE=1 SV=1	62.1495	21	40	1	428	47.484	7.15	92.1	98	96.8	107.2	102.6	103.3
Q5SX40	Myh1	Myosin-1 OS=Mus musculus GN=Myh1 PE=1 SV=1	20.9578	31	49	1	1942	223.203	5.76	62.3	127	190.6	90.9	62.1	67.1
A0A0R4J0I9	Lrp1	Low density lipoprotein receptor-related protein 1 OS=Mus musculus GN=Lrp1 PE=1 SV=1	11.0671	40	59	40	4545	504.441	5.36	100.6	102.9	100.3	100.5	98.6	97.1
Q8R5C5	Actr1b	Beta-centractin OS=Mus musculus GN=Actr1b PE=1 SV=1	50	12	47	7	376	42.255	6.4	105.1	99.6	102.9	92.9	99.8	99.8
Q8VCW8	Acsf2	Acyl-CoA synthetase family member 2, mitochondrial OS=Mus musculus GN=Acsf2 PE=1 SV=1	34.4715	16	37	16	615	67.907	8.18	98.7	98	94.1	100.2	106.8	102.3
Q3UIT9	Psma7	Proteasome subunit alpha type OS=Mus musculus GN=Psma7 PE=2 SV=1	52.4194	11	32	11	248	27.81	8.46	104.1	100.9	95.7	100.2	100.4	98.6
Q14AI7	Cops4	COP9 (Constitutive photomorphogenic) homolog, subunit 4 (Arabidopsis thaliana) OS=Mus musculus GN=Cops4 PE=1 SV=1	60.8374	17	43	17	406	46.256	5.83	98.3	97	102.2	99.5	100.8	102.3
Q9Z2Q6	Sept5	Septin-5 OS=Mus musculus GN=Sept5 PE=1 SV=2	51.7615	16	46	14	369	42.721	6.67	102.9	99.3	96.7	102	96.5	102.6
A7VL18	Aldh9a1	Gamma-aminobutyraldehyde dehydrogenase OS=Mus musculus GN=Aldh9a1 PE=2 SV=1	44.332	18	35	18	494	53.498	6.83	100.9	98.9	98.6	102.6	99.1	99.9
E9PVU0	Myo6	Unconventional myosin-VI OS=Mus musculus GN=Myo6 PE=1 SV=1	31.6746	32	50	1	1266	146.215	8.47	96.2	102.8	109.3	91.4	101	99.2
E9QNF7	Cntnap2	Contactin-associated protein-like 2 OS=Mus musculus GN=Cntnap2 PE=1 SV=1	23.1231	24	43	24	1332	148.156	6.76	98.8	104.5	97.8	99.3	98.9	100.8
Q5SZA3	Hist1h1c	Histone cluster 1, H1c OS=Mus musculus GN=Hist1h1c PE=1 SV=1	40.0943	10	29	2	212	21.254	11	94	96.1	111.8	119.4	87.9	90.7
Q9D8N0	Eef1g	Elongation factor 1-gamma OS=Mus musculus GN=Eef1g PE=1 SV=3	53.0892	21	52	21	437	50.029	6.74	98.3	101.3	102.1	101.9	98.6	97.7
Q8C243	Ctsd	Uncharacterized protein OS=Mus musculus GN=Ctsd PE=2 SV=1	31.0112	11	37	11	445	48.343	7.27	103.4	97.3	100.6	99	98.2	101.6
Q91ZZ3	Sncb	Beta-synuclein OS=Mus musculus GN=Sncb PE=1 SV=1	52.6316	7	27	3	133	14.043	4.37	101.4	98.5	104.1	81	104.6	110.4
Q6PGJ3	L1cam	L1 cell adhesion molecule OS=Mus musculus GN=L1cam PE=1 SV=1	22.1604	17	23	17	1259	140.829	5.96	103.1	103.7	98.6	101.7	98.4	94.5
O70250	Pgam2	Phosphoglycerate mutase 2 OS=Mus musculus GN=Pgam2 PE=1 SV=3	28.0632	8	35	4	253	28.809	8.5	101.5	99.2	115.6	96	93.6	94.1
P28661	Sept4	Septin-4 OS=Mus musculus GN=Sept4 PE=1 SV=1	45.8159	17	50	14	478	54.901	5.87	96.4	108.8	102.3	99.1	98.3	95.1
P60766	Cdc42	Cell division control protein 42 homolog OS=Mus musculus GN=Cdc42 PE=1 SV=2	48.1675	8	38	1	191	21.245	6.55	111.1	77.6	74.5	125.3	99.4	112.1
P48774	Gstm5	Glutathione S-transferase Mu 5 OS=Mus musculus GN=Gstm5 PE=1 SV=1	66.5179	17	47	15	224	26.617	7.21	103.3	94.5	95.3	101.4	105.1	100.3
Q3UAG2	Pgd	6-phosphogluconate dehydrogenase, decarboxylating OS=Mus musculus GN=Pgd PE=2 SV=1	39.1304	16	34	16	483	53.212	7.23	98.5	99.3	96.9	102	100.2	103.1
Q9JMH6	Txnrd1	Thioredoxin reductase 1, cytoplasmic OS=Mus musculus GN=Txnrd1 PE=1 SV=3	30.9951	12	21	12	613	67.042	7.44	99.3	99.1	99.6	102.4	101.9	97.6
Q80Y09	Pdcd6ip	Pdcd6ip protein OS=Mus musculus GN=Pdcd6ip PE=2 SV=1	44.4954	31	53	31	872	96.251	6.52	99	99.5	100.7	102.8	98.6	99.4
Q0PD62	Rab3b	RAB3B, member RAS oncogene family, isoform CRA_a OS=Mus musculus GN=Rab3b PE=1 SV=1	41.0959	9	53	3	219	24.741	5.11	100.9	94.8	99.8	96.9	106.6	101.1
Q3TFG3	Eif4a1	Uncharacterized protein OS=Mus musculus GN=Eif4a1 PE=2 SV=1	58.3744	21	47	10	406	46.153	5.48	101.2	98.4	98.7	98.6	101.5	101.6
O88485	Dync1i1	Cytoplasmic dynein 1 intermediate chain 1 OS=Mus musculus GN=Dync1i1 PE=1 SV=2	41.242	16	23	16	628	70.681	5.12	101	98.3	105.4	94.2	99.8	101.3
Q64516	Gk	Glycerol kinase OS=Mus musculus GN=Gk PE=1 SV=2	42.0394	20	39	19	559	61.188	5.87	97.5	98.3	100	102.2	100.8	101.3
A2A5Y6	Mapt	Microtubule-associated protein OS=Mus musculus GN=Mapt PE=1 SV=1	41.255	25	58	8	749	78.038	6.51	101.1	102.4	107.1	87.6	94.1	107.6
Q8BK99	Opa1	Uncharacterized protein OS=Mus musculus GN=Opa1 PE=2 SV=1	43.3862	19	36	1	567	64.338	8.78	107.2	100	97.1	100.7	99.7	95.3
Q3TLP8	Rac1	RAS-related C3 botulinum substrate 1, isoform CRA_a OS=Mus musculus GN=Rac1 PE=1 SV=1	35.545	8	38	4	211	23.417	8.69	100.1	103.5	93.1	116.7	99.1	87.6
Q61330	Cntn2	Contactin-2 OS=Mus musculus GN=Cntn2 PE=1 SV=2	39.8077	28	52	28	1040	113.146	7.62	104.5	96.8	101.2	101	98.8	97.7
Q9DB05	Napa	Alpha-soluble NSF attachment protein OS=Mus musculus GN=Napa PE=1 SV=1	56.2712	14	45	11	295	33.168	5.45	99.6	98	103.5	97.3	101.5	100.1
Q9CQJ8	Ndufb9	NADH dehydrogenase [ubiquinone] 1 beta subcomplex subunit 9 OS=Mus musculus GN=Ndufb9 PE=1 SV=3	56.4246	7	34	7	179	21.97	7.8	102.8	97	103.2	98	98	101
Q91VR5	Ddx1	ATP-dependent RNA helicase DDX1 OS=Mus musculus GN=Ddx1 PE=1 SV=1	43.5135	23	45	23	740	82.448	7.21	100.4	100.6	99.4	100.7	99.9	99
Q02248	Ctnnb1	Catenin beta-1 OS=Mus musculus GN=Ctnnb1 PE=1 SV=1	44.5583	25	39	22	781	85.416	5.86	97.4	102.5	95.4	103.7	99.3	101.7
Q3U292	Hist1h1d	Uncharacterized protein OS=Mus musculus GN=Hist1h1d PE=2 SV=1	42.5339	11	31	1	221	22.068	11.03	84	94.5	81.6	107.5	122	110.5
P14211	Calr	Calreticulin OS=Mus musculus GN=Calr PE=1 SV=1	46.875	16	52	16	416	47.965	4.49	101.3	94.8	96.4	102.2	103	102.4
Q3UWW9	Psmd11	Uncharacterized protein OS=Mus musculus GN=Psmd11 PE=2 SV=1	53.0806	19	34	19	422	47.335	6.48	99.9	96.9	102.8	98.4	102.4	99.6
P29387	Gnb4	Guanine nucleotide-binding protein subunit beta-4 OS=Mus musculus GN=Gnb4 PE=1 SV=4	55	14	46	8	340	37.355	6.16	99.5	103.5	96.7	105.6	98.1	96.7
Q80XN0	Bdh1	D-beta-hydroxybutyrate dehydrogenase, mitochondrial OS=Mus musculus GN=Bdh1 PE=1 SV=2	51.0204	14	47	14	343	38.274	9.01	102.1	98	98.5	101.2	102.3	97.9
O35215	Ddt	D-dopachrome decarboxylase OS=Mus musculus GN=Ddt PE=1 SV=3	62.7119	5	21	5	118	13.069	6.54	104.9	97.2	100.9	99.4	96.6	101.2
Q9QXS6	Dbn1	Drebrin OS=Mus musculus GN=Dbn1 PE=1 SV=4	28.4703	14	30	14	706	77.239	4.49	99.2	100.4	103	96.4	101.6	99.5
Q9JMA1	Usp14	Ubiquitin carboxyl-terminal hydrolase 14 OS=Mus musculus GN=Usp14 PE=1 SV=3	48.2759	17	34	17	493	55.966	5.24	100.2	97.9	101.5	96.9	102	101.5
P68040	Rack1	Receptor of activated protein C kinase 1 OS=Mus musculus GN=Rack1 PE=1 SV=3	72.2397	17	37	17	317	35.055	7.69	99.7	96.9	98.2	105.6	101.6	98
P63085	Mapk1	Mitogen-activated protein kinase 1 OS=Mus musculus GN=Mapk1 PE=1 SV=3	57.8212	20	50	13	358	41.249	6.98	100	95.5	97.4	106	101.7	99.4
Q8K183	Pdxk	Pyridoxal kinase OS=Mus musculus GN=Pdxk PE=1 SV=1	47.1154	13	37	13	312	34.993	6.29	111.4	95.9	102.1	95	97.3	98.3
Q4VAE6	Rhoa	Ras family member A OS=Mus musculus GN=Rhoa PE=1 SV=1	55.9585	9	39	3	193	21.768	6.1	102.6	102.8	102	100.7	97	95
P34884	Mif	Macrophage migration inhibitory factor OS=Mus musculus GN=Mif PE=1 SV=2	47.8261	5	52	5	115	12.496	7.34	111.5	93.7	90	108.4	94.5	101.8
P26041	Msn	Moesin OS=Mus musculus GN=Msn PE=1 SV=3	45.9272	27	62	18	577	67.725	6.6	96.4	102.8	99.6	103.9	99.2	98.1
E0CXZ9	Kcnab2	Voltage-gated potassium channel subunit beta-2 OS=Mus musculus GN=Kcnab2 PE=1 SV=1	46.8586	16	49	1	382	42.707	8.98	98.9	96.5	101.1	102.1	99.6	101.9
Q3TKG4	Psmc3	Uncharacterized protein (Fragment) OS=Mus musculus GN=Psmc3 PE=2 SV=1	47.8088	19	40	19	502	55.603	5.24	102.4	100.6	103.1	97.9	98.2	97.8
P51660	Hsd17b4	Peroxisomal multifunctional enzyme type 2 OS=Mus musculus GN=Hsd17b4 PE=1 SV=3	36.1905	21	42	21	735	79.432	8.57	95.1	107.3	96.9	99.6	103	98.1
Q9D394	Rufy3	Protein RUFY3 OS=Mus musculus GN=Rufy3 PE=1 SV=1	56.7164	25	60	5	469	52.973	5.49	99.9	95.8	103.9	95.6	100.6	104.2
P09528	Fth1	Ferritin heavy chain OS=Mus musculus GN=Fth1 PE=1 SV=2	67.033	12	38	12	182	21.053	5.88	103.6	100.7	104.3	96.4	103.1	92
Q9D172	D10Jhu81e	ES1 protein homolog, mitochondrial OS=Mus musculus GN=D10Jhu81e PE=1 SV=1	56.015	11	39	11	266	28.073	8.78	102.9	96.7	100.5	99.6	99.4	101
Q4FJX4	Csrp1	Csrp1 protein OS=Mus musculus GN=Csrp1 PE=1 SV=1	64.7668	12	35	12	193	20.57	8.57	104.7	95.1	104	95.9	101.5	98.7
Q3TXS7	Psmd1	26S proteasome non-ATPase regulatory subunit 1 OS=Mus musculus GN=Psmd1 PE=1 SV=1	35.1522	25	43	25	953	105.663	5.39	98.9	100.5	100	100.8	100.5	99.4
Q8R5L1	C1qbp	Complement component 1 Q subcomponent-binding protein, mitochondrial OS=Mus musculus GN=C1qbp PE=1 SV=1	31.8996	6	31	6	279	31.006	4.87	103.5	94.2	103.9	94	104.4	100
Q9Z1R9	Prss1	MCG124046 OS=Mus musculus GN=Prss1 PE=1 SV=1	12.1951	2	45	1	246	26.118	4.94	111.6	87.2	102.2	91.2	99.6	108.2
E9PV14	Epb41l1	Band 4.1-like protein 1 (Fragment) OS=Mus musculus GN=Epb41l1 PE=1 SV=1	25.7519	22	49	7	1064	117.1	5.92	96.1	99.3	104.1	93.3	98.2	109.1
Q4FK49	Ppa1	Pyp protein OS=Mus musculus GN=Ppa1 PE=1 SV=1	69.8962	15	38	15	289	32.646	5.6	100.4	93.3	96.8	104.2	105.6	99.7
P27601	Gna13	Guanine nucleotide-binding protein subunit alpha-13 OS=Mus musculus GN=Gna13 PE=1 SV=1	55.1724	20	50	18	377	44.027	8.21	98	100.7	97.1	102.8	104.4	96.9
Q921G7	Etfdh	Electron transfer flavoprotein-ubiquinone oxidoreductase, mitochondrial OS=Mus musculus GN=Etfdh PE=1 SV=1	42.5325	22	40	22	616	68.048	7.58	102.5	101.5	103.2	100	95.3	97.5
A0A286YCB8	Camk2g	Calcium/calmodulin-dependent protein kinase type II subunit gamma (Fragment) OS=Mus musculus GN=Camk2g PE=1 SV=1	61.6071	12	46	1	224	24.759	8.63	109.1	95.1	102.1	84.5	107.1	102.2
A0A286YCT6	Epb41l3	Band 4.1-like protein 3 (Fragment) OS=Mus musculus GN=Epb41l3 PE=1 SV=1	63.2287	10	29	2	223	24.535	4.63	95.6	107.2	115.3	86.7	91.4	103.8
Q9R1V7	Adam23	Disintegrin and metalloproteinase domain-containing protein 23 OS=Mus musculus GN=Adam23 PE=1 SV=1	19.9035	13	24	13	829	91.488	7.68	105.4	100.6	99.4	100.8	96.3	97.5
B9EKB0	Lamb1	Laminin B1 subunit 1 OS=Mus musculus GN=Lamb1 PE=2 SV=1	21.4831	34	53	33	1834	202.283	5.01	89.3	107.9	104.4	105.2	99.5	93.6
P46664	Adss	Adenylosuccinate synthetase isozyme 2 OS=Mus musculus GN=Adss PE=1 SV=2	38.1579	14	31	11	456	49.99	6.38	104	115.6	115.6	90.2	91	83.6
Q6PHN9	Rab35	Ras-related protein Rab-35 OS=Mus musculus GN=Rab35 PE=1 SV=1	61.194	12	51	8	201	23.011	8.29	99.7	102.3	109	104.3	91.5	93.2
P10493	Nid1	Nidogen-1 OS=Mus musculus GN=Nid1 PE=1 SV=2	30.6024	29	45	28	1245	136.45	5.44	93.1	106.8	100.9	103	98.3	97.8
E9QKH0	Clasp1	CLIP-associating protein 1 OS=Mus musculus GN=Clasp1 PE=1 SV=1	22.2005	27	40	22	1536	169.21	9.03	97.6	98.9	102.1	99.7	101.5	100.2
Q8BP47	Nars	Asparagine--tRNA ligase, cytoplasmic OS=Mus musculus GN=Nars PE=1 SV=2	37.0304	19	36	19	559	64.238	5.86	97.9	98.4	102.6	97.4	102.1	101.7
Q6PER3	Mapre3	Microtubule-associated protein RP/EB family member 3 OS=Mus musculus GN=Mapre3 PE=1 SV=1	53.3808	15	47	12	281	31.946	5.54	102.4	97.4	100.2	100.5	96.4	103
Q3TWJ4	Actr3	Uncharacterized protein OS=Mus musculus GN=Actr3 PE=2 SV=1	45.4545	15	43	12	418	47.293	5.88	99	97.7	101.4	97.1	104.2	100.6
P51150	Rab7a	Ras-related protein Rab-7a OS=Mus musculus GN=Rab7a PE=1 SV=2	72.9469	12	34	12	207	23.475	6.7	101.6	96.8	98	102.6	100	101.2
Q3TE45	Sdhb	Succinate dehydrogenase [ubiquinone] iron-sulfur subunit, mitochondrial OS=Mus musculus GN=Sdhb PE=2 SV=1	44.3262	13	40	13	282	31.797	8.68	102.5	100.1	99.2	100.2	98.3	99.6
Q3UWT6	Psma2	Proteasome subunit alpha type OS=Mus musculus GN=Psma2 PE=2 SV=1	56.2753	11	29	11	247	27.492	8.22	99.4	102	100.7	97.5	101.9	98.4
P70333	Hnrnph2	Heterogeneous nuclear ribonucleoprotein H2 OS=Mus musculus GN=Hnrnph2 PE=1 SV=1	34.5212	12	28	5	449	49.248	6.3	100.6	99.2	107	110.8	89.3	93
Q548L4	Gad2	Glutamate decarboxylase OS=Mus musculus GN=Gad2 PE=1 SV=1	37.6068	16	30	15	585	65.181	6.9	103.9	94.8	95	102.7	100.3	103.2
Q3UH19	Mapt	Microtubule-associated protein OS=Mus musculus GN=Mapt PE=2 SV=1	51.8605	18	49	1	430	44.925	8.5	101	100	103.8	84.6	104.8	105.9
P42125	Eci1	Enoyl-CoA delta isomerase 1, mitochondrial OS=Mus musculus GN=Eci1 PE=1 SV=2	29.4118	7	23	7	289	32.23	8.98	100.3	99.7	97.3	98.8	102.8	101.1
Q9CZD3	Gars	Glycine--tRNA ligase OS=Mus musculus GN=Gars PE=1 SV=1	36.0768	21	36	21	729	81.826	6.65	101.5	98.5	99.2	100.2	101.4	99.3
Q3TKB2	Psap	Uncharacterized protein OS=Mus musculus GN=Psap PE=2 SV=1	34.8375	16	39	16	554	61.024	5.29	107.5	100.6	108	90.3	97.2	96.4
Q3UK83	Hnrnpa1	Uncharacterized protein OS=Mus musculus GN=Hnrnpa1 PE=2 SV=1	31.9035	12	41	9	373	38.78	9.13	107.1	96.3	98.7	101.4	97.2	99.3
P31786	Dbi	Acyl-CoA-binding protein OS=Mus musculus GN=Dbi PE=1 SV=2	66.6667	6	42	6	87	9.994	8.82	103.8	97.2	103	90.6	100.2	105.1
Q3TJS0	Flot1	Uncharacterized protein OS=Mus musculus GN=Flot1 PE=2 SV=1	62.1495	21	38	1	428	47.502	7.15	100.4	98.6	113.1	87.1	99	101.7
K3W4M4	Naxd	ATP-dependent (S)-NAD(P)H-hydrate dehydratase OS=Mus musculus GN=Naxd PE=1 SV=1	52.6027	13	25	13	365	38.887	8.24	98.9	99.7	101.4	101.8	97	101.1
O08532	Cacna2d1	Voltage-dependent calcium channel subunit alpha-2/delta-1 OS=Mus musculus GN=Cacna2d1 PE=1 SV=1	27.3799	23	40	1	1103	124.551	5.3	101.6	82.1	94.7	92	113.2	116.4
P48318	Gad1	Glutamate decarboxylase 1 OS=Mus musculus GN=Gad1 PE=1 SV=2	25.9696	13	29	12	593	66.605	7.17	105.7	101.5	104.3	95.2	95	98.2
A2AS98	Nckap1	Nck-associated protein 1 OS=Mus musculus GN=Nckap1 PE=1 SV=1	26.6314	29	54	29	1134	129.427	6.68	100.6	99.3	98	102	100.2	99.8
Q6P5F9	Xpo1	Exportin-1 OS=Mus musculus GN=Xpo1 PE=1 SV=1	24.183	20	35	20	1071	123.013	6.07	97.5	101.5	100	98.3	103.3	99.3
Q8VHP7	Serpinb1b	Leukocyte elastase inhibitor B OS=Mus musculus GN=Serpinb1b PE=1 SV=1	71.2042	22	56	16	382	42.86	6.74	103.9	97.2	98	100.8	97.2	102.8
Q8BT38	Epb41l3	Uncharacterized protein OS=Mus musculus GN=Epb41l3 PE=2 SV=1	55.4455	12	33	1	303	32.937	4.96	87.2	107.5	104.6	95.4	102.4	102.9
Q9ERS2	Ndufa13	NADH dehydrogenase [ubiquinone] 1 alpha subcomplex subunit 13 OS=Mus musculus GN=Ndufa13 PE=1 SV=3	60.4167	8	37	8	144	16.849	9.48	102.9	101	103.9	96.2	97.9	98
Q64487	Ptprd	Receptor-type tyrosine-protein phosphatase delta OS=Mus musculus GN=Ptprd PE=1 SV=3	20.8682	28	41	20	1912	214.274	6.55	94.7	102.2	99.5	99.5	103.8	100.4
Q3TJL8	Pdia6	Uncharacterized protein OS=Mus musculus GN=Pdia6 PE=2 SV=1	35.0562	11	26	11	445	48.64	5.19	96.7	99.1	100.4	97.9	103.9	101.9
Q4FJX9	Sod2	Superoxide dismutase OS=Mus musculus GN=Sod2 PE=1 SV=1	41.8919	10	53	10	222	24.588	8.62	104.2	96.9	94.9	106.8	98.9	98.3
Q8BH95	Echs1	Enoyl-CoA hydratase, mitochondrial OS=Mus musculus GN=Echs1 PE=1 SV=1	47.2414	14	44	14	290	31.454	8.48	99.7	100.7	101.8	99.8	100.7	97.4
Q9Z1B3	Plcb1	1-phosphatidylinositol 4,5-bisphosphate phosphodiesterase beta-1 OS=Mus musculus GN=Plcb1 PE=1 SV=2	23.602	22	29	22	1216	138.309	6.13	101.6	95.5	100.6	99.1	102.1	101.1
P22599	Serpina1b	Alpha-1-antitrypsin 1-2 OS=Mus musculus GN=Serpina1b PE=1 SV=2	31.7191	11	28	3	413	45.946	5.54	103.1	101.2	101.2	100.4	92.7	101.4
A1L2Z3	Emc1	C230096C10Rik protein OS=Mus musculus GN=Emc1 PE=2 SV=1	21.0632	14	25	14	997	111.563	7.43	95	104.6	101.3	99.3	101.1	98.7
A0A0A0MQA3	Serpina1a	Alpha-1-antitrypsin 1-1 OS=Mus musculus GN=Serpina1a PE=1 SV=1	25.9174	10	29	2	436	48.765	6.43	96.6	105	106.8	94.7	94.8	102.2
A2A7S7	Yars	Tyrosine--tRNA ligase OS=Mus musculus GN=Yars PE=1 SV=1	51.4184	28	47	28	564	62.962	8.44	101.9	97.1	102.9	97.1	100.9	100
P97450	Atp5j	ATP synthase-coupling factor 6, mitochondrial OS=Mus musculus GN=Atp5j PE=1 SV=1	46.2963	6	29	6	108	12.489	9.36	105.1	97.2	101	95.7	100.6	100.5
Q3UBN8	Bpnt1	Uncharacterized protein OS=Mus musculus GN=Bpnt1 PE=2 SV=1	75.6494	16	30	1	308	33.191	5.82	94.5	89.1	114.1	102.9	93.5	105.8
F8WIS9	Camk2a	Calcium/calmodulin-dependent protein kinase type II subunit alpha OS=Mus musculus GN=Camk2a PE=1 SV=1	31.4928	14	38	9	489	55.312	7.44	108.2	98.5	99.9	101.1	94.6	97.6
Q8CE30	Ncl	Uncharacterized protein OS=Mus musculus GN=Ncl PE=2 SV=1	30.976	22	46	22	707	76.666	4.77	99.4	101.2	101.8	100.4	99.6	97.6
Q62425	Ndufa4	Cytochrome c oxidase subunit NDUFA4 OS=Mus musculus GN=Ndufa4 PE=1 SV=2	56.0976	6	38	6	82	9.321	9.52	105.6	100.6	102.5	100.9	94.7	95.6
G3UWS4	Ppp2r1b	Serine/threonine-protein phosphatase 2A 65 kDa regulatory subunit A beta isoform OS=Mus musculus GN=Ppp2r1b PE=1 SV=1	11.0951	7	24	1	694	76.017	5.19	102.9	101.1	89.9	104.8	104.5	96.8
P61161	Actr2	Actin-related protein 2 OS=Mus musculus GN=Actr2 PE=1 SV=1	33.5025	11	31	11	394	44.732	6.74	99.1	98.5	98.4	100.8	101.4	101.9
Q6IRU5	Cltb	Clathrin light chain B OS=Mus musculus GN=Cltb PE=1 SV=1	37.9913	10	29	10	229	25.156	4.63	104.5	98.5	100.4	99.5	98.2	98.9
Q3U505	Rpn2	Uncharacterized protein (Fragment) OS=Mus musculus GN=Rpn2 PE=2 SV=1	33.5357	15	26	15	659	72.05	6.49	95.6	99	100.8	102.3	103.3	99
P59279	Rab2b	Ras-related protein Rab-2B OS=Mus musculus GN=Rab2b PE=1 SV=1	55.0926	11	29	1	216	24.183	6.68	94	106.8	104.9	88	109.7	96.6
Q3TL58	Skp1a	Uncharacterized protein OS=Mus musculus GN=Skp1a PE=2 SV=1	68.0982	9	40	1	163	18.659	4.58	98.1	81.7	124.9	96.9	99.5	98.8
O88441	Mtx2	Metaxin-2 OS=Mus musculus GN=Mtx2 PE=1 SV=1	41.8251	8	16	8	263	29.739	5.63	105	94.3	96.1	104.3	98.5	101.9
Q9EP69	Sacm1l	Phosphatidylinositide phosphatase SAC1 OS=Mus musculus GN=Sacm1l PE=1 SV=1	44.8041	23	44	23	587	66.901	7.3	95.6	98.5	97.4	106.3	102.2	99.9
Q3TD71	Scamp1	Secretory carrier-associated membrane protein OS=Mus musculus GN=Scamp1 PE=1 SV=1	31.9527	7	21	7	338	38.004	7.71	102.9	103.3	101.7	92.1	95.3	104.6
A0A0G2JFT8	Rufy3	Protein RUFY3 OS=Mus musculus GN=Rufy3 PE=1 SV=1	30.3438	21	51	1	669	74.723	6.19	92.5	120.5	89.4	95.8	92.9	108.8
P12815	Pdcd6	Programmed cell death protein 6 OS=Mus musculus GN=Pdcd6 PE=1 SV=2	36.1257	5	20	5	191	21.854	5.4	99.4	81.6	88.6	118.8	109.7	101.9
Q9CWJ9	Atic	Bifunctional purine biosynthesis protein PURH OS=Mus musculus GN=Atic PE=1 SV=2	39.527	17	29	17	592	64.177	6.76	100.6	101	99.2	100.1	99.5	99.5
Q5SUR3	Skp1a	MCG3634, isoform CRA_b OS=Mus musculus GN=Skp1a PE=1 SV=1	68.0982	9	38	1	163	18.66	4.54	101.7	93.9	122.7	81.1	107.3	93.3
P32921	Wars	Tryptophan--tRNA ligase, cytoplasmic OS=Mus musculus GN=Wars PE=1 SV=2	51.3514	19	42	19	481	54.323	6.89	97	101.5	98.8	103.9	100.6	98.2
E9PZF0	Gm20390	Nucleoside diphosphate kinase OS=Mus musculus GN=Gm20390 PE=3 SV=1	70.0375	15	58	6	267	30.181	8.72	103.2	90.8	98	104.3	100.1	103.6
Q6ZQ56	mKIAA0743	MKIAA0743 protein (Fragment) OS=Mus musculus GN=mKIAA0743 PE=4 SV=1	25.852	24	42	19	1203	132.701	6.34	100.8	101	98.3	100.3	98.8	100.8
Q5SQB7	Npm1	MCG68069 OS=Mus musculus GN=Npm1 PE=1 SV=1	47.2603	12	25	12	292	32.54	4.77	104.8	98	99.3	98.3	99.6	99.9
P10605	Ctsb	Cathepsin B OS=Mus musculus GN=Ctsb PE=1 SV=2	35.9882	9	26	9	339	37.256	5.91	100	104.4	103.6	101.7	92.9	97.3
Q3THK7	Gmps	GMP synthase [glutamine-hydrolyzing] OS=Mus musculus GN=Gmps PE=1 SV=2	38.961	21	31	21	693	76.675	6.73	96.3	106.3	96.9	101.6	101.1	97.8
Q7TMF4	Pccb	Propionyl Coenzyme A carboxylase, beta polypeptide OS=Mus musculus GN=Pccb PE=2 SV=1	56.1922	22	37	22	541	58.34	7.66	96.9	101.6	99.7	99.8	102.2	99.8
P61089	Ube2n	Ubiquitin-conjugating enzyme E2 N OS=Mus musculus GN=Ube2n PE=1 SV=1	71.7105	9	36	9	152	17.127	6.57	104.3	86.7	95.7	104.8	104.4	104.1
Q3TW51	Snd1	Uncharacterized protein OS=Mus musculus GN=Snd1 PE=2 SV=1	31.7582	21	32	21	910	101.967	7.56	95.8	99.1	100.3	97.3	100.6	106.9
Q80U23	Snph	Syntaphilin OS=Mus musculus GN=Snph PE=1 SV=3	32.9293	12	22	12	495	53.72	5.9	101.9	104.9	98.8	99.8	96.1	98.6
Q6ZPT2	Lars	MKIAA1352 protein (Fragment) OS=Mus musculus GN=Lars PE=2 SV=1	28.595	27	34	1	1210	137.687	7.3	115.4	120.2	133.1	78.6	85	67.6
Q545B6	Stmn1	Stathmin OS=Mus musculus GN=Stmn1 PE=1 SV=1	58.3893	12	44	8	149	17.264	5.97	98.9	107.6	94.3	95.8	100	103.4
Q99JB2	Stoml2	Stomatin-like protein 2, mitochondrial OS=Mus musculus GN=Stoml2 PE=1 SV=1	41.6431	10	21	10	353	38.361	8.87	96.4	107.7	102.6	95.8	103.5	94
Q4FJM5	Rhob	Ras homolog gene family, member B OS=Mus musculus GN=Rhob PE=1 SV=1	52.551	9	27	6	196	22.109	5.24	99.8	99.3	97.3	106.6	100.3	96.8
F7CVJ5	Ahnak2	AHNAK nucleoprotein 2 (Fragment) OS=Mus musculus GN=Ahnak2 PE=1 SV=1	60.1243	13	40	1	1126	115.18	5.59	100	105.6	114.3	74.8	99.7	105.6
E0CYV0	Pcmt1	Protein-L-isoaspartate O-methyltransferase OS=Mus musculus GN=Pcmt1 PE=1 SV=1	48.2517	11	38	11	286	30.422	7.24	99.5	98.4	100.6	99.6	100.5	101.5
A2AN08	Ubr4	E3 ubiquitin-protein ligase UBR4 OS=Mus musculus GN=Ubr4 PE=1 SV=1	11.0039	43	56	43	5180	571.927	6.06	99.6	101.8	100.2	100	98.8	99.5
Q8BVQ9	Psmc2	26S proteasome regulatory subunit 7 OS=Mus musculus GN=Psmc2 PE=1 SV=1	39.7895	16	34	16	475	52.833	6.28	100	102.9	99.1	101.5	99	97.5
Q3U011	Gltp	Uncharacterized protein OS=Mus musculus GN=Gltp PE=2 SV=1	42.5837	9	29	9	209	23.674	7.39	98.9	97.2	97.7	103.1	102	101.2
Q54A87	Atp6v1g2	V-type proton ATPase subunit G OS=Mus musculus GN=Atp6v1g2 PE=1 SV=1	59.322	7	26	7	118	13.643	10.26	95.4	113.3	99.8	95.5	99.1	96.9
P68404	Prkcb	Protein kinase C beta type OS=Mus musculus GN=Prkcb PE=1 SV=4	42.4739	23	47	13	671	76.701	7.01	100.6	100.3	103.8	96.7	97.9	100.7
P62823	Rab3c	Ras-related protein Rab-3C OS=Mus musculus GN=Rab3c PE=1 SV=1	50.6608	11	55	6	227	25.856	5.24	101.8	97.5	105.5	97.2	98.6	99.4
F7DBB3	Ahnak2	AHNAK nucleoprotein 2 (Fragment) OS=Mus musculus GN=Ahnak2 PE=1 SV=1	25.6345	16	36	5	1576	166.388	5.78	97	111.5	94.8	103.7	97.2	95.7
Q9CQY3	Atp5l	Uncharacterized protein OS=Mus musculus GN=Atp5l PE=2 SV=1	38.7597	4	26	4	129	14.152	8.63	103.5	97.1	101.7	101.9	97	98.8
Q790I0	Vars	Valyl-tRNA synthetase 2, isoform CRA_b OS=Mus musculus GN=Vars PE=1 SV=1	27.5534	25	37	25	1263	140.127	7.77	100	100.5	101.3	97.6	101.1	99.5
Q3UGR5	Hdhd2	Haloacid dehalogenase-like hydrolase domain-containing protein 2 OS=Mus musculus GN=Hdhd2 PE=1 SV=2	45.9459	8	27	8	259	28.712	6.05	100	97.6	96.8	105	102.5	98.1
Q9Z2I0	Letm1	Mitochondrial proton/calcium exchanger protein OS=Mus musculus GN=Letm1 PE=1 SV=1	40.6504	23	62	23	738	82.937	6.52	100.4	102.3	100.5	96.3	102.5	98
Q52L78	Cryab	Cryab protein OS=Mus musculus GN=Cryab PE=1 SV=1	65.7143	10	23	10	175	20.056	7.33	91.3	101.1	101.9	106.2	98.6	100.8
Q99LD8	Ddah2	N(G),N(G)-dimethylarginine dimethylaminohydrolase 2 OS=Mus musculus GN=Ddah2 PE=1 SV=1	56.1404	13	27	12	285	29.627	6.01	97.5	102.2	97.7	100.9	100.4	101.3
Q3TL79	Ahsa1	Uncharacterized protein OS=Mus musculus GN=Ahsa1 PE=2 SV=1	51.7751	13	34	13	338	38.121	5.53	97.7	96	97.2	101.9	103.6	103.7
Q7TMF3	Ndufa12	NADH dehydrogenase [ubiquinone] 1 alpha subcomplex subunit 12 OS=Mus musculus GN=Ndufa12 PE=1 SV=2	72.4138	9	39	9	145	17.076	9.36	103.2	102.2	98.1	101.3	99.3	96
Q80YN3	Bcas1	Breast carcinoma-amplified sequence 1 homolog OS=Mus musculus GN=Bcas1 PE=1 SV=3	25.9084	16	46	16	633	67.336	6.21	96	104.8	99.8	95.8	98.7	104.8
Q3U7R1	Esyt1	Extended synaptotagmin-1 OS=Mus musculus GN=Esyt1 PE=1 SV=2	23.9011	21	38	21	1092	121.478	5.95	98.1	101.7	97.7	100.4	101.7	100.4
Q7TSZ3	Lars	Leucyl-tRNA synthetase OS=Mus musculus GN=Lars PE=2 SV=1	29.3718	27	35	1	1178	134.106	7.05	84.9	81.2	82.6	104	134.3	113
Q8BGT8	Phyhipl	Phytanoyl-CoA hydroxylase-interacting protein-like OS=Mus musculus GN=Phyhipl PE=1 SV=1	44.8	16	45	14	375	42.314	6.35	103.4	101.4	99.4	101.4	96.8	97.6
Q14BH8	Cacna2d1	Cacna2d1 protein OS=Mus musculus GN=Cacna2d1 PE=2 SV=1	27.9926	23	38	1	1086	122.627	5.25	105.5	89.2	92.9	95.2	102.9	114.3
P12787	Cox5a	Cytochrome c oxidase subunit 5A, mitochondrial OS=Mus musculus GN=Cox5a PE=1 SV=2	58.9041	7	45	7	146	16.091	6.54	102.3	106.2	102.6	99.1	95	94.9
A0A1L1STC6	Syne1	Nesprin-1 OS=Mus musculus GN=Syne1 PE=1 SV=1	9.16013	62	70	62	8799	1009.29	5.58	97.2	106.2	100	97.6	100.5	98.5
A0A068BFR3	Rab11b	RAS oncogene family protein OS=Mus musculus GN=Rab11b PE=2 SV=1	61.0092	13	37	13	218	24.473	5.94	97.9	100.8	98	101.5	103.2	98.7
O35295	Purb	Transcriptional activator protein Pur-beta OS=Mus musculus GN=Purb PE=1 SV=3	37.3457	6	12	6	324	33.881	5.43	96.1	94.7	111.3	106.6	94.9	96.4
Q3UL78	Cdc42	Uncharacterized protein OS=Mus musculus GN=Cdc42 PE=2 SV=1	61.9048	7	29	1	147	16.493	6.55	94.4	86.7	83.2	109.4	118.8	107.5
Q04857	Col6a1	Collagen alpha-1(VI) chain OS=Mus musculus GN=Col6a1 PE=1 SV=1	23.4146	18	29	18	1025	108.422	5.36	85.8	112.3	119.8	99.7	90.1	92.3
Q3TG75	Oat	Ornithine aminotransferase, isoform CRA_b OS=Mus musculus GN=Oat PE=1 SV=1	47.836	15	28	15	439	48.324	6.62	101.3	103.4	97	103.3	97.8	97.2
A2AWI7	Sh3glb2	Endophilin-B2 OS=Mus musculus GN=Sh3glb2 PE=1 SV=1	42.5743	16	40	15	404	44.88	5.58	101.2	101.9	98.4	97.8	100.1	100.7
Q60676	Ppp5c	Serine/threonine-protein phosphatase 5 OS=Mus musculus GN=Ppp5c PE=1 SV=3	33.6673	13	27	13	499	56.84	6.2	104.9	99.6	97.9	100.6	97.1	99.9
Q3UGC8	Pcca	Propionyl-Coenzyme A carboxylase, alpha polypeptide, isoform CRA_b OS=Mus musculus GN=Pcca PE=1 SV=1	38.674	21	35	21	724	79.871	7.25	99.5	96.8	103.4	98.5	102.7	99.2
P70670	Naca	Nascent polypeptide-associated complex subunit alpha, muscle-specific form OS=Mus musculus GN=Naca PE=1 SV=2	3.20073	5	18	5	2187	220.364	9.35	96.2	95.7	98.4	96.8	104	108.9
Q8CGP7	Hist1h2ak	Histone H2A type 1-K OS=Mus musculus GN=Hist1h2ak PE=1 SV=3	37.6923	5	39	1	130	14.141	11.05	108.1	93.6	107.9	99.6	93.9	97
Q64426	H2A	Histone H2A (Fragment) OS=Mus musculus domesticus GN=H2A PE=2 SV=1	35.7664	5	40	1	137	14.737	10.59	120.6	68.7	119.1	99.6	89.6	102.4
Q99PT1	Arhgdia	Rho GDP-dissociation inhibitor 1 OS=Mus musculus GN=Arhgdia PE=1 SV=3	74.5098	12	45	12	204	23.393	5.2	99.4	100.1	101.6	97.2	102.4	99.3
A0A0R4J094	Fahd2a	Fumarylacetoacetate hydrolase domain-containing 2A OS=Mus musculus GN=Fahd2a PE=1 SV=1	54.3131	11	29	11	313	34.654	8.16	97.5	100.3	99.4	102.7	99.9	100.2
Q8BKC5	Ipo5	Importin-5 OS=Mus musculus GN=Ipo5 PE=1 SV=3	28.2589	21	34	21	1097	123.511	4.93	98.9	99.5	100.1	101	101.9	98.6
E9Q452	Tpm1	Tropomyosin alpha-1 chain OS=Mus musculus GN=Tpm1 PE=1 SV=1	54.4484	21	59	3	281	32.476	4.77	97.4	117.3	100	91.6	101.5	92.2
Q99L13	Hibadh	3-hydroxyisobutyrate dehydrogenase, mitochondrial OS=Mus musculus GN=Hibadh PE=1 SV=1	46.8657	11	27	11	335	35.417	8.13	100.7	99.7	96.6	101.1	100.1	101.9
P27546	Map4	Microtubule-associated protein 4 OS=Mus musculus GN=Map4 PE=1 SV=3	30.4889	25	36	17	1125	117.357	4.98	95.9	113.1	101.4	87.7	95.8	106.2
Q3TJD4	Atp5f1	Uncharacterized protein OS=Mus musculus GN=Atp5f1 PE=2 SV=1	38.6719	13	59	13	256	28.929	9.26	99.9	98.5	100.3	102.1	102	97.2
Q60771	Cldn11	Claudin-11 OS=Mus musculus GN=Cldn11 PE=1 SV=1	14.9758	4	72	4	207	22.099	7.91	106.2	95.2	100.7	100	98	99.8
A2AUK5	Epb41l1	Band 4.1-like protein 1 OS=Mus musculus GN=Epb41l1 PE=1 SV=1	29.9204	23	50	8	879	98.254	5.66	96.8	103.4	105.6	89.4	95.7	109.1
P52503	Ndufs6	NADH dehydrogenase [ubiquinone] iron-sulfur protein 6, mitochondrial OS=Mus musculus GN=Ndufs6 PE=1 SV=2	62.069	7	18	7	116	13.012	8.65	106	106.8	105.8	94.9	94.2	92.3
Q9QYB5	Add3	Gamma-adducin OS=Mus musculus GN=Add3 PE=1 SV=2	26.4873	15	32	15	706	78.728	5.95	100.6	106.6	100.3	97.1	94.4	101
Q3UJW9	Akr1a1	Uncharacterized protein OS=Mus musculus GN=Akr1a1 PE=2 SV=1	54.4615	15	38	14	325	36.592	7.39	103	100	101.2	97.2	99.9	98.7
K3W4R5	Ckap5	Cytoskeleton-associated protein 5 OS=Mus musculus GN=Ckap5 PE=1 SV=1	18.6024	31	49	31	2032	225.493	7.85	98.8	103.7	97.9	99.1	99.3	101.2
Q3U111	Rdx	Uncharacterized protein (Fragment) OS=Mus musculus GN=Rdx PE=2 SV=1	42.9003	27	52	18	662	77.415	8.94	96.2	100.8	102.2	99.8	101.4	99.6
Q544E3	Pip4k2a	Phosphatidylinositol-4-phosphate 5-kinase, type II, alpha OS=Mus musculus GN=Pip4k2a PE=1 SV=1	31.8519	11	28	6	405	46.122	6.99	98.8	104.4	100.3	99.9	98.9	97.7
P57722	Pcbp3	Poly(rC)-binding protein 3 OS=Mus musculus GN=Pcbp3 PE=1 SV=3	23.1806	7	22	1	371	39.269	7.52	96.4	83.9	97.3	108.2	103.7	110.5
O55029	Copb2	Coatomer subunit beta' OS=Mus musculus GN=Copb2 PE=1 SV=2	27.5138	20	28	20	905	102.384	5.3	98	101.1	102.4	97.9	99.1	101.5
A2AFQ2	Hsd17b10	3-hydroxyacyl-CoA dehydrogenase type-2 OS=Mus musculus GN=Hsd17b10 PE=1 SV=1	62.7306	12	25	12	271	28.356	8.76	99.1	95.7	99.2	99.8	103.5	102.7
Q923G3	Capzb	Capping protein (Actin filament) muscle Z-line, beta OS=Mus musculus GN=Capzb PE=2 SV=1	57.7206	17	48	3	272	30.609	6	100.9	101.1	102.3	101.5	98.9	95.2
Q9D7X3	Dusp3	Dual specificity protein phosphatase 3 OS=Mus musculus GN=Dusp3 PE=1 SV=1	63.2432	7	20	7	185	20.459	6.54	96.7	102.4	100.1	97.7	103.6	99.5
Q91V61	Sfxn3	Sideroflexin-3 OS=Mus musculus GN=Sfxn3 PE=1 SV=1	52.648	13	30	11	321	35.384	9.51	100.6	98.6	103.8	102.5	97.4	97
Q3TJ43	Vps35	Vacuolar protein sorting-associated protein 35 OS=Mus musculus GN=Vps35 PE=2 SV=1	34.799	25	54	25	796	91.632	5.4	97.7	97.1	96	105.6	102.4	101.2
A0A1B0GR11	Taldo1	Transaldolase OS=Mus musculus GN=Taldo1 PE=1 SV=1	38.4817	17	48	17	382	42.125	7.02	98.6	95.1	98.4	104	104.4	99.5
Q5BLK0	Rpl12	MCG18564, isoform CRA_a OS=Mus musculus GN=Rpl12 PE=1 SV=1	63.6364	8	21	8	165	17.794	9.42	102	101.4	103	100.2	96.5	97
B7ZWC0	Ndrg1	N-myc downstream regulated gene 1 OS=Mus musculus GN=Ndrg1 PE=2 SV=1	31.7259	8	27	8	394	42.971	6.1	97.4	96.7	96.7	108.8	100.8	99.6
E9PWX1	Dpp6	Dipeptidyl aminopeptidase-like protein 6 OS=Mus musculus GN=Dpp6 PE=1 SV=1	27.0081	21	46	19	859	97.163	6.48	99.1	106.3	98.3	100	95.4	100.9
Q8C483	Sars	Serine--tRNA ligase, cytoplasmic OS=Mus musculus GN=Sars PE=1 SV=1	49.4403	21	39	21	536	61.128	7.43	98.8	95.8	100.8	101.7	104.2	98.6
B2CY77	Rpsa	Laminin receptor (Fragment) OS=Mus musculus GN=Rpsa PE=2 SV=1	40.678	8	20	8	295	32.829	4.87	100	96.9	97.4	102.7	101.6	101.5
E9Q1K3	Add1	Alpha-adducin OS=Mus musculus GN=Add1 PE=1 SV=1	35.6061	17	37	2	660	72.881	6.32	93.1	95.1	104.2	84.4	101.9	121.4
P31938	Map2k1	Dual specificity mitogen-activated protein kinase kinase 1 OS=Mus musculus GN=Map2k1 PE=1 SV=2	38.4224	13	28	7	393	43.446	6.7	96.3	97.3	93.8	105.5	106.5	100.6
E9QAX2	Myo18a	Unconventional myosin-XVIIIa OS=Mus musculus GN=Myo18a PE=1 SV=1	20.6913	37	46	37	2083	235.671	6.07	98.8	105	98.4	101.1	98.9	97.8
Q3THE2	Myl12b	Myosin regulatory light chain 12B OS=Mus musculus GN=Myl12b PE=1 SV=2	60.4651	8	32	1	172	19.767	4.84	97.8	88.4	106.5	94.7	102	110.5
P06837	Gap43	Neuromodulin OS=Mus musculus GN=Gap43 PE=1 SV=1	68.2819	12	28	12	227	23.618	4.73	104.9	100	101	93.6	98.2	102.4
Q0PD49	Rab8b	RAB8B, member RAS oncogene family OS=Mus musculus GN=Rab8b PE=1 SV=1	45.8937	10	42	3	207	23.588	9.07	102.1	96.3	102.7	98.1	100.4	100.4
Q9CVB6	Arpc2	Actin-related protein 2/3 complex subunit 2 OS=Mus musculus GN=Arpc2 PE=1 SV=3	58.6667	15	39	15	300	34.336	7.36	101.4	96.2	96.2	104.3	100.8	101.1
Q8VDC3	aco1	Cytoplasmic aconitase OS=Mus musculus GN=aco1 PE=3 SV=1	33.2592	21	33	21	899	99.04	7.34	98.4	101.9	95.9	100.8	100.8	102.1
D6Q0F5	Dync1i2	Cytoplasmic dynein intermediate chain 2 isoform 2.1 OS=Mus musculus GN=Dync1i2 PE=2 SV=1	33.2824	13	25	13	655	73.273	5.15	96	99.9	98.9	97	102.3	106
Q9QUM9	Psma6	Proteasome subunit alpha type-6 OS=Mus musculus GN=Psma6 PE=1 SV=1	51.626	12	29	12	246	27.355	6.76	101.6	99.3	104.8	100.4	98.4	95.5
Q8BGH2	Samm50	Sorting and assembly machinery component 50 homolog OS=Mus musculus GN=Samm50 PE=1 SV=1	56.0768	21	43	21	469	51.831	6.8	101.7	95.5	98.1	104.6	101.2	98.9
Q61282	Acan	Aggrecan core protein OS=Mus musculus GN=Acan PE=1 SV=2	13.0394	23	36	22	2132	221.805	4.3	98.3	102.9	97.3	105	98.1	98.4
Q8K2C9	Hacd3	Very-long-chain (3R)-3-hydroxyacyl-CoA dehydratase 3 OS=Mus musculus GN=Hacd3 PE=1 SV=2	32.3204	9	22	9	362	43.103	9.13	101.6	98.4	99.3	95.2	100.2	105.3
E9PYB0	Ahnak2	AHNAK nucleoprotein 2 (Fragment) OS=Mus musculus GN=Ahnak2 PE=1 SV=8	42.1174	16	36	5	1738	182.496	7.08	100.7	100.6	99.3	96.5	100.2	102.6
Q3TXE5	Canx	Uncharacterized protein OS=Mus musculus GN=Canx PE=2 SV=1	27.7496	20	48	20	591	67.217	4.65	100.4	97	98.9	102.4	103.6	97.7
Q3UVN5	Nsfl1c	Uncharacterized protein OS=Mus musculus GN=Nsfl1c PE=2 SV=1	44.6237	12	22	12	372	40.929	5.2	103.1	99.9	98.4	94.9	102.4	101.3
P25444	Rps2	40S ribosomal protein S2 OS=Mus musculus GN=Rps2 PE=1 SV=3	56.9966	16	28	16	293	31.212	10.24	103.6	97.8	100.8	100.7	96.2	100.8
P47757	Capzb	F-actin-capping protein subunit beta OS=Mus musculus GN=Capzb PE=1 SV=3	57.4007	16	43	2	277	31.326	5.74	100.1	106	98.1	92	102.6	101.2
Q61411	Hras	GTPase HRas OS=Mus musculus GN=Hras PE=1 SV=2	69.8413	9	27	3	189	21.285	5.31	97.6	98	106.2	105	101.9	91.3
Q8K232	Add1	Adducin 1 (Alpha) OS=Mus musculus GN=Add1 PE=2 SV=1	30.3401	17	36	2	735	80.573	5.83	100.9	99.2	106.8	85.7	99.4	108
A0A1B0GRV0	Bpnt1	3'(2'),5'-bisphosphate nucleotidase 1 OS=Mus musculus GN=Bpnt1 PE=1 SV=1	70.5882	17	33	2	323	34.952	5.82	100.8	117.3	103	93.2	88.6	97.1
Q8CD76	Klc1	Kinesin light chain 1 OS=Mus musculus GN=Klc1 PE=1 SV=1	42.3701	25	44	16	616	69.452	5.96	98.8	101	98.6	99.5	101.3	100.9
Q9QYB8	Add2	Beta-adducin OS=Mus musculus GN=Add2 PE=1 SV=4	38.2069	21	43	20	725	80.591	6.21	99.2	101.8	103.1	97.8	97.2	100.9
Q3USB7	Plcl1	Inactive phospholipase C-like protein 1 OS=Mus musculus GN=Plcl1 PE=1 SV=3	24.9088	23	40	21	1096	122.594	5.64	100.4	101.2	99.7	99.5	99.4	99.8
O09061	Psmb1	Proteasome subunit beta type-1 OS=Mus musculus GN=Psmb1 PE=1 SV=1	54.5833	10	26	10	240	26.355	7.81	99.6	103	100.3	96.8	100.1	100.2
J3QNY1	Gm9242	Predicted pseudogene 9242 OS=Mus musculus GN=Gm9242 PE=4 SV=1	38.9356	14	40	1	357	37.117	8.31	94.8	119.3	99.9	105.3	92.9	87.7
Q9ES97	Rtn3	Reticulon-3 OS=Mus musculus GN=Rtn3 PE=1 SV=2	32.0539	21	37	20	964	103.814	4.92	96.3	99.2	100.6	96.8	99.7	107.4
Q4FJP3	Nras	Nras protein OS=Mus musculus GN=Nras PE=2 SV=1	64.7668	8	23	2	193	21.675	5.3	94.7	119.6	104	102.2	99.4	80.1
Q91WS0	Cisd1	CDGSH iron-sulfur domain-containing protein 1 OS=Mus musculus GN=Cisd1 PE=1 SV=1	44.4444	5	34	5	108	12.089	9.06	99.5	101.6	100.5	103.6	98	96.8
Q8CCG5	Ralb	Uncharacterized protein OS=Mus musculus GN=Ralb PE=2 SV=1	43.2039	8	21	4	206	23.334	7.28	112.9	107.3	94.5	92.9	97.2	95.3
Q9DCN2	Cyb5r3	NADH-cytochrome b5 reductase 3 OS=Mus musculus GN=Cyb5r3 PE=1 SV=3	40.8638	10	32	10	301	34.106	8.38	99.4	99	100.1	104.8	98.2	98.5
P51880	Fabp7	Fatty acid-binding protein, brain OS=Mus musculus GN=Fabp7 PE=1 SV=2	55.303	5	12	5	132	14.883	5.63	93.6	92.4	101	105.6	101.2	106.2
P63242	Eif5a	Eukaryotic translation initiation factor 5A-1 OS=Mus musculus GN=Eif5a PE=1 SV=2	66.8831	10	34	3	154	16.821	5.24	97.4	97.4	91.2	98.2	113.7	102.1
P15532	Nme1	Nucleoside diphosphate kinase A OS=Mus musculus GN=Nme1 PE=1 SV=1	71.0526	12	44	3	152	17.197	7.37	103.5	90.8	109	100.3	96.8	99.4
Q3UZG3	Hnrnpa3	Uncharacterized protein OS=Mus musculus GN=Hnrnpa3 PE=2 SV=1	41.4248	16	43	3	379	39.727	9.1	104.5	104.1	111.9	98.7	89.1	91.6
P00493	Hprt1	Hypoxanthine-guanine phosphoribosyltransferase OS=Mus musculus GN=Hprt1 PE=1 SV=3	74.7706	12	36	12	218	24.555	6.68	99.2	98.3	98	101.6	104.1	98.8
B2RXY7	Cbr1	Carbonyl reductase 1 OS=Mus musculus GN=Cbr1 PE=1 SV=1	77.9783	20	42	19	277	30.622	8.31	98.7	98.8	102	101.1	101.1	98.5
O55234	Psmb5	Proteasome subunit beta type-5 OS=Mus musculus GN=Psmb5 PE=1 SV=3	46.9697	11	21	11	264	28.514	7.02	99.2	98.8	100.3	102.3	98.6	100.8
Q9QZQ8	H2afy	Core histone macro-H2A.1 OS=Mus musculus GN=H2afy PE=1 SV=3	42.4731	14	30	12	372	39.71	9.8	100.8	100.2	101.7	102.3	97.9	97.1
E9Q456	Tpm1	Tropomyosin alpha-1 chain OS=Mus musculus GN=Tpm1 PE=1 SV=1	42.3387	14	48	3	248	28.651	4.77	100.1	100.3	109.3	96.7	95.3	98.4
Q497E9	Rps8	40S ribosomal protein S8 OS=Mus musculus GN=Rps8 PE=1 SV=1	45.6731	8	27	8	208	24.19	10.32	99.1	101.8	106.3	96.6	99.7	96.5
Q80TB8	Vat1l	Synaptic vesicle membrane protein VAT-1 homolog-like OS=Mus musculus GN=Vat1l PE=1 SV=2	39.0887	16	35	16	417	45.788	5.06	96.1	101.4	98.8	101.8	102.1	99.8
Q8BMR3	Rpn1	Dolichyl-diphosphooligosaccharide--protein glycosyltransferase subunit 1 OS=Mus musculus GN=Rpn1 PE=2 SV=1	41.7763	21	37	21	608	68.485	6.46	96.3	101	103	104.8	99.5	95.2
Q9QXV0	Pcsk1n	ProSAAS OS=Mus musculus GN=Pcsk1n PE=1 SV=2	29.845	6	27	6	258	27.254	5.85	103.8	102.9	101.8	96.4	96	99
Q8K4Z3	Naxe	NAD(P)H-hydrate epimerase OS=Mus musculus GN=Naxe PE=1 SV=1	36.1702	9	22	9	282	30.953	7.69	101.1	92.9	99.2	105.2	99.8	101.8
P97351	Rps3a	40S ribosomal protein S3a OS=Mus musculus GN=Rps3a PE=1 SV=3	63.2576	19	40	19	264	29.866	9.73	100.3	100.8	99.4	100.8	98.3	100.5
Q91V77	S100a1	Protein S100 OS=Mus musculus GN=S100a1 PE=1 SV=1	62.766	5	13	5	94	10.498	4.59	101.7	91.5	98	94	113	101.9
Q63844	Mapk3	Mitogen-activated protein kinase 3 OS=Mus musculus GN=Mapk3 PE=1 SV=5	52.6316	20	54	13	380	43.039	6.61	96.3	99.1	96.5	103.5	103.4	101.2
O08547	Sec22b	Vesicle-trafficking protein SEC22b OS=Mus musculus GN=Sec22b PE=1 SV=3	40.9302	7	19	7	215	24.725	8.51	99	101.6	101.5	95.8	97.8	104.2
Q6ZPE2	Sbf1	Myotubularin-related protein 5 OS=Mus musculus GN=Sbf1 PE=1 SV=2	19.0145	25	28	22	1867	208.561	7.12	100.2	100.2	97.9	102.5	100	99.2
Q5J7N1	Kras	Kras protein OS=Mus musculus GN=Kras PE=2 SV=1	70.2128	9	26	4	188	21.469	8.12	103.2	103.6	104.9	93.7	100	94.5
Q3UA17	Mtch2	Uncharacterized protein OS=Mus musculus GN=Mtch2 PE=2 SV=1	46.8647	10	23	10	303	33.467	8.25	100.3	97.2	98.7	108.8	98.8	96.2
Q810U4	Nrcam	Neuronal cell adhesion molecule OS=Mus musculus GN=Nrcam PE=1 SV=2	18.7898	15	26	15	1256	138.435	5.91	100.6	101.4	100.8	98.4	98.3	100.5
Q571F3	Necap1	MFLJ00061 protein (Fragment) OS=Mus musculus GN=Necap1 PE=2 SV=1	36.4286	8	20	8	280	30.044	6.8	106	95.8	97.2	91.5	99.9	109.5
Q5SWU9	Acaca	Acetyl-CoA carboxylase 1 OS=Mus musculus GN=Acaca PE=1 SV=1	20.2559	35	45	35	2345	265.088	6.39	97.2	98.7	98.9	103	101.5	100.6
Q9QXX4	Slc25a13	Calcium-binding mitochondrial carrier protein Aralar2 OS=Mus musculus GN=Slc25a13 PE=1 SV=1	20.5621	11	28	6	676	74.42	8.6	98.9	100.1	99.7	99.7	102.9	98.7
Q6ZQ77	Hip1r	MKIAA0655 protein (Fragment) OS=Mus musculus GN=Hip1r PE=2 SV=1	24.6537	21	31	20	1083	120.917	6.58	98.6	104.6	100.7	98.9	100.1	97.1
Q3UIH7	Rabggta	Uncharacterized protein OS=Mus musculus GN=Rabggta PE=2 SV=1	51.6755	22	31	22	567	65.017	5.88	99.8	98.4	97.2	102.3	103	99.5
Q9D881	Gm11273	Cytochrome c oxidase subunit 5B, mitochondrial OS=Mus musculus GN=Gm11273 PE=1 SV=1	58.1395	8	54	7	129	13.838	8.12	103.6	105.7	104.4	95.7	96.5	94.1
A0A1W2P7Q9	Myl6	Myosin light polypeptide 6 OS=Mus musculus GN=Myl6 PE=1 SV=1	67.7215	11	35	8	158	17.661	4.65	104.4	105.7	101.3	96.3	97.7	94.6
Q9CQI6	Cotl1	Coactosin-like protein OS=Mus musculus GN=Cotl1 PE=1 SV=3	66.9014	9	27	9	142	15.934	5.4	102	100	102.4	99.3	98.8	97.4
Q6ZQ84	mKIAA0617	MKIAA0617 protein (Fragment) OS=Mus musculus GN=mKIAA0617 PE=3 SV=1	34.596	23	34	23	792	91.219	8.68	99.1	95.2	99.9	100.6	103.6	101.6
P62075	Timm13	Mitochondrial import inner membrane translocase subunit Tim13 OS=Mus musculus GN=Timm13 PE=1 SV=1	77.8947	6	18	6	95	10.451	8.18	97.4	100.4	94.7	108.1	101.2	98.3
Q3TJX0	Lcp1	Uncharacterized protein OS=Mus musculus GN=Lcp1 PE=2 SV=1	35.8852	18	35	15	627	70.091	5.33	98.9	94.4	99.9	105	102	99.8
Q9CQM9	Glrx3	Glutaredoxin-3 OS=Mus musculus GN=Glrx3 PE=1 SV=1	43.3234	11	32	11	337	37.754	5.59	101.5	91.2	98.3	103.1	102.8	103
P56564	Slc1a3	Excitatory amino acid transporter 1 OS=Mus musculus GN=Slc1a3 PE=1 SV=2	13.628	5	21	4	543	59.584	8.4	101.9	97.2	99.1	103.8	97.7	100.3
A2AQL0	Stk39	Serine/threonine kinase 39, STE20/SPS1 homolog (Yeast) OS=Mus musculus GN=Stk39 PE=1 SV=1	39.3885	16	28	12	556	60.282	6.29	97.9	100.2	93.4	106.6	100.7	101.2
A4PI81	Cadps2	Ca2+-dependent activator protein for secretion 2 isoform b OS=Mus musculus GN=Cadps2 PE=2 SV=1	6.21166	8	25	1	1304	148.459	6.1	114.1	96.9	92.1	103.3	98.4	95.3
Q3TQX5	Ddx3x	Uncharacterized protein OS=Mus musculus GN=Ddx3x PE=1 SV=1	34.139	21	38	2	662	73.056	7.18	100.2	100	104.8	99.9	98.9	96.2
Q921H8	Acaa1a	3-ketoacyl-CoA thiolase A, peroxisomal OS=Mus musculus GN=Acaa1a PE=1 SV=1	57.0755	15	23	15	424	43.926	8.44	97.7	103.7	97.7	98.5	101.5	100.9
O35864	Cops5	COP9 signalosome complex subunit 5 OS=Mus musculus GN=Cops5 PE=1 SV=3	42.2156	11	22	11	334	37.525	6.54	99.3	98.9	97.9	101.2	103.4	99.3
P15626	Gstm2	Glutathione S-transferase Mu 2 OS=Mus musculus GN=Gstm2 PE=1 SV=2	34.8624	7	35	1	218	25.7	7.39	97.4	120.9	108.1	107.9	75.9	89.8
Q3UH60	Dip2b	Disco-interacting protein 2 homolog B OS=Mus musculus GN=Dip2b PE=1 SV=1	19.695	23	32	22	1574	171.017	8.09	97.9	106.9	100	96.6	98	100.7
Q4KMM3	Oxr1	Oxidation resistance protein 1 OS=Mus musculus GN=Oxr1 PE=1 SV=3	31.7552	21	36	21	866	95.852	5.33	99.5	101.1	100.8	94	97.9	106.7
Q8C167	Prepl	Prolyl endopeptidase-like OS=Mus musculus GN=Prepl PE=1 SV=1	36.5517	21	30	21	725	83.141	6.65	96.6	106.9	100.5	98	100	98
A0A0R4IZX5	Ncan	Neurocan core protein OS=Mus musculus GN=Ncan PE=1 SV=1	18.2177	19	32	18	1268	137.089	5.76	101.7	101.1	100.3	98.4	99	99.5
P21279	Gnaq	Guanine nucleotide-binding protein G(q) subunit alpha OS=Mus musculus GN=Gnaq PE=1 SV=4	47.9109	15	41	10	359	42.131	5.68	97.5	97.8	99.8	103.7	100.5	100.7
Q545X8	Rps4x	40S ribosomal protein S4 OS=Mus musculus GN=Rps4x PE=1 SV=1	48.6692	14	30	14	263	29.579	10.15	100.4	100.7	102.1	102.4	96.4	98
Q0PD50	Rab8a	RAB8A, member RAS oncogene family, isoform CRA_a OS=Mus musculus GN=Rab8a PE=1 SV=1	56.0386	12	47	5	207	23.653	9.07	97.7	114.4	101.5	97.3	96.7	92.4
A0A0R4J0Z1	Pdia4	Protein disulfide-isomerase A4 OS=Mus musculus GN=Pdia4 PE=1 SV=1	36.6615	20	31	20	641	72.325	5.22	96.1	95.8	101.6	100.4	100.2	105.9
P28658	Atxn10	Ataxin-10 OS=Mus musculus GN=Atxn10 PE=1 SV=2	41.2632	17	29	17	475	53.673	5.25	97.7	96.3	97.6	101.7	106	100.5
Q91YH5	Atl3	Atlastin-3 OS=Mus musculus GN=Atl3 PE=1 SV=1	30.4991	10	18	10	541	60.537	6.1	99.2	96.7	97	101.7	102.9	102.5
Q60902	Eps15l1	Epidermal growth factor receptor substrate 15-like 1 OS=Mus musculus GN=Eps15l1 PE=1 SV=3	34.6196	21	29	21	907	99.248	5.02	98	99.5	99.1	101.9	99.9	101.6
Q8VCV2	Ndrg3	Ndrg3 protein OS=Mus musculus GN=Ndrg3 PE=1 SV=1	37.3711	8	11	8	388	42.955	5.25	95.6	102.2	105.5	94.9	97.4	104.4
P99028	Uqcrh	Cytochrome b-c1 complex subunit 6, mitochondrial OS=Mus musculus GN=Uqcrh PE=1 SV=2	44.9438	4	20	4	89	10.428	4.87	108.3	103.4	95.6	96.1	96.7	100
A2AP31	Ndufb6	MCG9810 OS=Mus musculus GN=Ndufb6 PE=1 SV=1	37.5	4	18	4	128	15.505	9.79	101.4	93.7	93.8	104.7	104.2	102.1
Q9D0E1	Hnrnpm	Heterogeneous nuclear ribonucleoprotein M OS=Mus musculus GN=Hnrnpm PE=1 SV=3	30.8642	18	28	18	729	77.597	8.63	101.5	102.9	95.5	97	96.9	106.2
Q9Z0P4	Palm	Paralemmin-1 OS=Mus musculus GN=Palm PE=1 SV=1	50.3916	16	26	15	383	41.589	4.84	93.8	109.9	97.3	93.3	92.6	113.1
Q9DBE8	Alg2	Alpha-1,3/1,6-mannosyltransferase ALG2 OS=Mus musculus GN=Alg2 PE=1 SV=2	44.3373	13	24	13	415	47.374	7.97	101.1	98	100.2	98.6	101.5	100.6
Q99LF4	Rtcb	tRNA-splicing ligase RtcB homolog OS=Mus musculus GN=Rtcb PE=1 SV=1	42.7723	19	31	19	505	55.214	7.23	99.2	96.3	100.3	100.5	100.7	102.9
Q91XM9	Dlg2	Disks large homolog 2 OS=Mus musculus GN=Dlg2 PE=1 SV=2	40.0235	23	33	20	852	94.821	6.24	102.6	103.9	100.4	99.1	97.9	96.1
Q61941	Nnt	NAD(P) transhydrogenase, mitochondrial OS=Mus musculus GN=Nnt PE=1 SV=2	23.2965	22	41	22	1086	113.765	7.64	98.4	103	99.8	104.4	96.4	98
Q9WTP7	Ak3	GTP:AMP phosphotransferase AK3, mitochondrial OS=Mus musculus GN=Ak3 PE=1 SV=3	62.9956	13	22	13	227	25.41	8.84	96.8	96.9	98.9	103.7	108	95.7
Q3TUX3	Psma5	Proteasome subunit alpha type OS=Mus musculus GN=Psma5 PE=2 SV=1	63.0705	10	29	10	241	26.38	4.79	97.3	106.7	103.2	97.6	98.5	96.7
Q9D6M3	Slc25a22	Mitochondrial glutamate carrier 1 OS=Mus musculus GN=Slc25a22 PE=1 SV=1	46.7492	12	26	7	323	34.648	9.09	100.5	104.3	99.1	106	93.5	96.5
Q8R016	Blmh	Bleomycin hydrolase OS=Mus musculus GN=Blmh PE=1 SV=1	32.3077	12	31	12	455	52.477	6.48	98	102	98.2	102.2	99	100.6
Q3UAS2	Capza1	Uncharacterized protein OS=Mus musculus GN=Capza1 PE=2 SV=1	56.993	10	33	8	286	32.919	5.55	97.1	96.1	101.9	100.7	100.9	103.2
P99027	Rplp2	60S acidic ribosomal protein P2 OS=Mus musculus GN=Rplp2 PE=1 SV=3	46.9565	6	26	6	115	11.644	4.54	100.2	99.9	104.7	95.1	100.5	99.6
Q78IK2	Usmg5	Up-regulated during skeletal muscle growth protein 5 OS=Mus musculus GN=Usmg5 PE=1 SV=1	44.8276	3	20	3	58	6.377	9.83	104.4	95.3	97.6	98.8	100.8	103.1
Q9R1P1	Psmb3	Proteasome subunit beta type-3 OS=Mus musculus GN=Psmb3 PE=1 SV=1	45.3659	7	19	7	205	22.949	6.55	101.8	96	101.4	102.9	98.1	99.8
Q9JHI5	Ivd	Isovaleryl-CoA dehydrogenase, mitochondrial OS=Mus musculus GN=Ivd PE=1 SV=1	38.9151	14	32	14	424	46.296	8.29	103.5	97.1	99.9	99.4	99.7	100.4
Q58E35	Rplp1	MCG10168 OS=Mus musculus GN=Rplp1 PE=1 SV=1	66.6667	3	11	3	114	11.468	4.32	99.2	84	82.9	117.3	109.8	106.7
Q8VE47	Uba5	Ubiquitin-like modifier-activating enzyme 5 OS=Mus musculus GN=Uba5 PE=1 SV=2	27.5434	7	13	7	403	44.761	4.96	104.5	111.2	100.2	96.2	92.6	95.3
A0A0N4SW28	Gng12	Guanine nucleotide-binding protein subunit gamma OS=Mus musculus GN=Gng12 PE=1 SV=1	68.6747	6	32	6	83	9.176	9.25	100	105.8	99.4	97.9	100.6	96.3
A2AMH4	Slc44a1	Choline transporter-like protein 1 OS=Mus musculus GN=Slc44a1 PE=1 SV=1	18.1058	11	30	11	718	80.011	8.22	97.8	100.2	99.8	102.1	102.3	98
Q570Z8	Picalm	MKIAA4114 protein (Fragment) OS=Mus musculus GN=Picalm PE=2 SV=1	20.0297	12	34	9	674	72.881	9	100.1	100.6	96.4	99.3	100.1	103.5
P70398	Usp9x	Probable ubiquitin carboxyl-terminal hydrolase FAF-X OS=Mus musculus GN=Usp9x PE=1 SV=2	16.8816	37	52	36	2559	290.526	5.87	100.7	103.6	96.5	100.3	99.4	99.5
Q9Z1P6	Ndufa7	NADH dehydrogenase [ubiquinone] 1 alpha subcomplex subunit 7 OS=Mus musculus GN=Ndufa7 PE=1 SV=3	61.0619	7	24	7	113	12.568	10.17	105	101.2	99.7	100.5	95.9	97.8
Q9JKK7	Tmod2	Tropomodulin-2 OS=Mus musculus GN=Tmod2 PE=1 SV=2	48.7179	14	32	13	351	39.487	5.35	96.7	104.2	100.6	101.6	99.6	97.4
Q14AQ1	Psmc6	Proteasome (Prosome, macropain) 26S subunit, ATPase, 6 OS=Mus musculus GN=Psmc6 PE=1 SV=1	45.2442	13	26	13	389	44.145	7.49	102.7	101.8	100.7	100	98.9	95.9
Q8BNW9	Kbtbd11	Kelch repeat and BTB domain-containing protein 11 OS=Mus musculus GN=Kbtbd11 PE=1 SV=3	37.4408	16	23	16	633	67.904	5.39	104	101.9	99.6	99.7	97.6	97.2
Q91VM9	Ppa2	Inorganic pyrophosphatase 2, mitochondrial OS=Mus musculus GN=Ppa2 PE=1 SV=1	50.303	14	25	14	330	38.09	6.98	102.8	97.9	100.7	97.6	99.9	101.1
P60764	Rac3	Ras-related C3 botulinum toxin substrate 3 OS=Mus musculus GN=Rac3 PE=1 SV=1	27.0833	5	27	1	192	21.365	8.15	91.8	85.5	83.9	100	106.4	132.4
Q3UQL2	Cops3	Uncharacterized protein OS=Mus musculus GN=Cops3 PE=1 SV=1	30.9693	10	21	10	423	47.801	6.65	100.1	97.1	103.4	99.2	99.8	100.5
Q80UT7	Rpl7a	Rpl7a protein (Fragment) OS=Mus musculus GN=Rpl7a PE=2 SV=1	42.963	13	28	13	270	30.455	10.55	98.3	98.7	99.6	104	100.2	99.2
P54071	Idh2	Isocitrate dehydrogenase [NADP], mitochondrial OS=Mus musculus GN=Idh2 PE=1 SV=3	42.9204	19	32	17	452	50.874	8.69	97.8	97.2	102	102.6	101.6	98.7
Q922D8	Mthfd1	C-1-tetrahydrofolate synthase, cytoplasmic OS=Mus musculus GN=Mthfd1 PE=1 SV=4	33.5829	24	38	24	935	101.136	7.14	98.1	98.6	99.7	96.9	101.8	104.8
E9PX29	Sptbn4	Spectrin beta chain OS=Mus musculus GN=Sptbn4 PE=1 SV=1	13.9008	27	41	23	2561	288.646	6	97.1	108.4	100	99.3	98.4	96.8
Q5M9P3	Rps19	Rps19 protein (Fragment) OS=Mus musculus GN=Rps19 PE=2 SV=1	54.3046	11	25	11	151	16.651	10.52	100.6	92.1	94.7	106.8	102.2	103.6
Q3TQY2	Dctn4	Uncharacterized protein OS=Mus musculus GN=Dctn4 PE=2 SV=1	38.6957	12	18	12	460	52.209	7.69	99.3	96.6	102.8	102	99.9	99.4
Q3TT94	Ppp2r2a	Serine/threonine-protein phosphatase 2A 55 kDa regulatory subunit B OS=Mus musculus GN=Ppp2r2a PE=1 SV=1	46.7562	14	33	8	447	51.659	6.2	101.5	98.1	99	99.8	100.7	100.9
P23492	Pnp	Purine nucleoside phosphorylase OS=Mus musculus GN=Pnp PE=1 SV=2	41.8685	9	17	9	289	32.256	6.16	96.8	102.6	99.6	99.9	101.4	99.7
Q62108	Dlg4	Disks large homolog 4 OS=Mus musculus GN=Dlg4 PE=1 SV=1	36.326	20	32	17	724	80.423	5.87	102.2	101.5	98.7	97.6	99.4	100.6
Q3U484	Ddx3y	Uncharacterized protein OS=Mus musculus GN=Ddx3y PE=2 SV=1	32.0669	20	36	1	658	73.339	7.34	105.9	92.9	104.7	95.6	98.7	102.3
Q49S98	Slc32a1	Vasicular inhibitory amino acid transporter 10D OS=Mus musculus GN=Slc32a1 PE=2 SV=1	29.3333	13	27	13	525	57.344	6.64	101.1	99.1	101.5	97.7	96.5	104
Q8VHX6	Flnc	Filamin-C OS=Mus musculus GN=Flnc PE=1 SV=3	12.9494	23	26	19	2726	290.937	5.95	95.4	106.1	100	100.5	99.7	98.3
B9EHZ5	Mpp6	Membrane protein, palmitoylated 6 (MAGUK p55 subfamily member 6) OS=Mus musculus GN=Mpp6 PE=2 SV=1	46.0111	21	38	20	539	60.887	6.18	96.5	99.1	98.1	100.1	102.5	103.8
Q8R570	Snap47	Synaptosomal-associated protein 47 OS=Mus musculus GN=Snap47 PE=1 SV=1	46.247	14	25	14	413	46.495	5.76	100.5	101.9	102.2	97.9	99.4	98.2
Q00898	Serpina1e	Alpha-1-antitrypsin 1-5 OS=Mus musculus GN=Serpina1e PE=1 SV=1	27.6029	10	22	3	413	45.862	5.73	89.3	90.9	96.1	115.5	95.1	113.2
Q3US35	Slc1a4	Amino acid transporter OS=Mus musculus GN=Slc1a4 PE=2 SV=1	25.3759	9	24	8	532	56.066	6.01	100.8	98.3	98.2	99.1	102.6	101.1
Q9D1A2	Cndp2	Cytosolic non-specific dipeptidase OS=Mus musculus GN=Cndp2 PE=1 SV=1	42.7368	16	36	16	475	52.734	5.66	97.3	101.9	101.9	100.9	99.7	98.3
B7ZNL3	Tpm1	Tpm1 protein OS=Mus musculus GN=Tpm1 PE=1 SV=1	59.507	21	57	5	284	32.618	4.74	101.2	109.3	102.6	95.3	102.3	89.3
Q9Z140	Cpne6	Copine-6 OS=Mus musculus GN=Cpne6 PE=1 SV=1	44.3447	18	36	17	557	61.742	5.59	100.3	99.4	100.8	101.8	98.5	99.2
Q9DCL9	Paics	Multifunctional protein ADE2 OS=Mus musculus GN=Paics PE=1 SV=4	40.4706	15	27	15	425	46.976	7.23	98.9	97.6	100.9	99.3	101.1	102.1
A0A1S6GWJ9	Tsfm	Elongation factor Ts, mitochondrial OS=Mus musculus GN=Tsfm PE=2 SV=1	27.7946	6	12	6	331	35.997	7.68	100.6	102.7	100	95.2	99.7	101.8
Q9CQW1	Ykt6	Synaptobrevin homolog YKT6 OS=Mus musculus GN=Ykt6 PE=1 SV=1	71.7172	12	25	12	198	22.3	6.35	100.4	99.4	102.9	96.9	100.1	100.3
O70251	Eef1b	Elongation factor 1-beta OS=Mus musculus GN=Eef1b PE=1 SV=5	49.7778	8	26	7	225	24.678	4.69	99.8	96.3	102.1	98.8	100.9	102.1
P62196	Psmc5	26S proteasome regulatory subunit 8 OS=Mus musculus GN=Psmc5 PE=1 SV=1	57.1429	22	37	20	406	45.597	7.55	98.6	98.2	101.4	99.8	102.9	99.1
B2RSR7	Gpd1l	Glycerol-3-phosphate dehydrogenase [NAD(+)] OS=Mus musculus GN=Gpd1l PE=2 SV=1	54.416	18	35	16	351	38.201	6.77	99.9	101	100.5	100.3	99.2	99.1
Q3TDN8	Bphl	Uncharacterized protein OS=Mus musculus GN=Bphl PE=2 SV=1	57.8595	14	31	14	299	33.684	8.94	99	100.7	96.4	100.9	100.8	102.2
Q925N0	Sfxn5	Sideroflexin-5 OS=Mus musculus GN=Sfxn5 PE=1 SV=2	42.9825	10	27	10	342	37.305	9.44	104.3	96.5	97.3	99	98.5	104.4
Q7TMB8	Cyfip1	Cytoplasmic FMR1-interacting protein 1 OS=Mus musculus GN=Cyfip1 PE=1 SV=1	24.4214	27	42	13	1253	145.148	6.9	96.1	104.5	96.9	103.5	101.2	97.8
A0A0R4J023	Auh	Methylglutaconyl-CoA hydratase, mitochondrial OS=Mus musculus GN=Auh PE=1 SV=1	49.0446	14	46	14	314	33.317	9.42	100.5	102.6	99.6	101.5	97.9	97.9
Q3U4W5	Rab6a	RAB6, member RAS oncogene family, isoform CRA_c OS=Mus musculus GN=Rab6a PE=2 SV=1	69.7115	13	50	1	208	23.531	5.54	99.1	97.5	97.5	98.7	98.5	108.6
P26883	Fkbp1a	Peptidyl-prolyl cis-trans isomerase FKBP1A OS=Mus musculus GN=Fkbp1a PE=1 SV=2	41.6667	4	15	4	108	11.915	8.16	103.7	103.3	100.6	98.4	97.5	96.5
Q8BW75	Maob	Amine oxidase [flavin-containing] B OS=Mus musculus GN=Maob PE=1 SV=4	36.9231	14	29	13	520	58.52	8.29	102	96.2	97.1	103.4	98.5	102.9
Q9ESM3	Hapln2	Hyaluronan and proteoglycan link protein 2 OS=Mus musculus GN=Hapln2 PE=1 SV=1	36.3636	10	23	10	341	37.901	9.09	106.1	99.7	98.9	99.6	99	96.7
Q9CQR2	Rps21	40S ribosomal protein S21 OS=Mus musculus GN=Rps21 PE=1 SV=1	67.4699	5	14	5	83	9.136	8.51	102.7	114.2	95.8	99.9	92.6	94.7
A0A1D5RM83	Iqsec1	IQ motif and SEC7 domain-containing protein 1 OS=Mus musculus GN=Iqsec1 PE=1 SV=1	25.0238	23	31	19	1051	117.856	7.68	102.4	105	98.6	98.4	98.7	97
E9Q3L2	Pi4ka	Phosphatidylinositol 4-kinase alpha OS=Mus musculus GN=Pi4ka PE=1 SV=2	15.2494	24	31	24	2105	236.889	7.06	99.7	100.4	99	102.2	100.6	98.1
Q8BH66	Atl1	Atlastin-1 OS=Mus musculus GN=Atl1 PE=1 SV=1	47.3118	19	38	18	558	63.337	6.49	99.2	103.3	101.6	98.6	98.8	98.5
O35136	Ncam2	Neural cell adhesion molecule 2 OS=Mus musculus GN=Ncam2 PE=1 SV=1	29.2712	19	35	19	837	93.145	6.07	98.8	105.4	98.5	100	98.3	99
E0CZ72	Kif2a	Kinesin-like protein OS=Mus musculus GN=Kif2a PE=1 SV=1	27.86	18	31	18	743	83.808	6.42	100.8	102.1	96.7	101.3	98.8	100.2
P57746	Atp6v1d	V-type proton ATPase subunit D OS=Mus musculus GN=Atp6v1d PE=1 SV=1	59.919	16	35	16	247	28.351	9.45	98.2	98.6	99.5	100	101.8	102
A2AEW8	Gripap1	GRIP1-associated protein 1 OS=Mus musculus GN=Gripap1 PE=1 SV=1	27.1207	16	25	16	837	95.855	5.17	99.9	103.4	97.4	96.5	102.2	100.5
Q5SS83	Flot2	Flotillin 2, isoform CRA_a OS=Mus musculus GN=Flot2 PE=1 SV=1	47.1963	18	38	1	428	47.087	5.25	109.1	114.1	90.9	93.3	94.8	97.9
Q3TWG5	Dync1li1	Dynein cytoplasmic 1 light intermediate chain 1 OS=Mus musculus GN=Dync1li1 PE=1 SV=1	38.0497	15	30	14	523	56.579	6.42	96.7	95.7	96.2	105.2	106	100.1
Q3U890	Hars	Uncharacterized protein OS=Mus musculus GN=Hars PE=2 SV=1	51.277	23	37	20	509	57.382	6	101.2	96.9	99.4	99	101.9	101.6
Q8R5I6	Gstm4	Glutathione S-transferase mu 4 OS=Mus musculus GN=Gstm4 PE=1 SV=1	22.9358	4	24	1	218	25.503	6.93	94.4	98.3	93	103.6	109.2	101.6
Q61838	Pzp	Pregnancy zone protein OS=Mus musculus GN=Pzp PE=1 SV=3	22.5418	26	38	26	1495	165.748	6.68	100.6	100	104.6	98.2	93.6	103.1
K4DI58	Cadm3	Cell adhesion molecule 3 OS=Mus musculus GN=Cadm3 PE=1 SV=1	30.4651	9	34	9	430	46.663	5.21	99.7	100.9	103.1	96.3	100.3	99.8
Q925I1	Atad3	ATPase family AAA domain-containing protein 3 OS=Mus musculus GN=Atad3 PE=1 SV=1	38.4095	18	33	18	591	66.701	9.29	98.6	101.5	98.7	101	100.1	100.1
P35279	Rab6a	Ras-related protein Rab-6A OS=Mus musculus GN=Rab6a PE=1 SV=4	69.7115	13	46	1	208	23.575	5.54	110.6	92.6	104.8	85.3	104.5	102.1
Q8JZN5	Acad9	Acyl-CoA dehydrogenase family member 9, mitochondrial OS=Mus musculus GN=Acad9 PE=1 SV=2	39.04	19	31	19	625	68.679	7.46	99.5	99.7	100.5	100.9	101.1	98.3
Q3TI07	Capn1	Uncharacterized protein OS=Mus musculus GN=Capn1 PE=1 SV=1	32.1178	18	26	18	713	82.054	5.87	97.6	98.1	100.3	99.4	101.8	102.9
Q9D1K2	Atp6v1f	V-type proton ATPase subunit F OS=Mus musculus GN=Atp6v1f PE=1 SV=2	82.3529	8	27	8	119	13.362	5.82	101.1	102.1	98.2	101.1	98.8	98.7
Q3UNH3	Txnl1	Uncharacterized protein (Fragment) OS=Mus musculus GN=Txnl1 PE=2 SV=1	55.4817	11	24	11	301	33.463	4.94	99.7	106.9	98.6	101.5	98.3	94.9
P10639	Txn	Thioredoxin OS=Mus musculus GN=Txn PE=1 SV=3	77.1429	7	22	7	105	11.668	4.92	100	96.4	97.6	100	105.7	100.3
Q8VHQ9	Acot11	Acyl-coenzyme A thioesterase 11 OS=Mus musculus GN=Acot11 PE=1 SV=1	40.2357	18	30	18	594	67.312	6.8	101.2	95.8	97.5	105.4	100.6	99.5
P45376	Akr1b1	Aldose reductase OS=Mus musculus GN=Akr1b1 PE=1 SV=3	55.6962	18	42	17	316	35.709	7.18	98	98.5	97.5	106.6	102.5	96.9
Q3TH64	Cyb5b	Uncharacterized protein OS=Mus musculus GN=Cyb5b PE=2 SV=1	51.3699	5	16	5	146	16.236	4.97	103.7	97.4	107.8	95.4	97.9	97.8
P99026	Psmb4	Proteasome subunit beta type-4 OS=Mus musculus GN=Psmb4 PE=1 SV=1	35.9848	5	16	5	264	29.097	5.64	100.5	96.8	101.1	100.1	99	102.5
Q9D8W5	Psmd12	26S proteasome non-ATPase regulatory subunit 12 OS=Mus musculus GN=Psmd12 PE=1 SV=4	42.3246	16	24	16	456	52.861	7.06	99.6	101.2	96.9	104	101	97.3
O54724	Cavin1	Caveolae-associated protein 1 OS=Mus musculus GN=Cavin1 PE=1 SV=1	29.0816	9	19	9	392	43.927	5.52	96.6	106.7	111.9	93.1	95.3	96.5
Q3V3R1	Mthfd1l	Monofunctional C1-tetrahydrofolate synthase, mitochondrial OS=Mus musculus GN=Mthfd1l PE=1 SV=2	21.392	17	28	17	977	105.662	7.02	98.3	100.8	100.6	100	100.1	100.3
Q9CS84	Nrxn1	Neurexin-1 OS=Mus musculus GN=Nrxn1 PE=1 SV=3	14.0026	16	25	12	1514	166.063	6.09	97.9	105.4	100.7	99.2	100.4	96.5
Q3TXU4	Apoe	Apolipoprotein E, isoform CRA_h OS=Mus musculus GN=Apoe PE=1 SV=1	46.3023	15	30	15	311	35.844	5.68	97	102	100	99.1	99.3	102.6
Q3U1J4	Ddb1	DNA damage-binding protein 1 OS=Mus musculus GN=Ddb1 PE=1 SV=2	28.5088	27	44	27	1140	126.772	5.26	97.8	100.7	101.4	101.1	100.9	98
B1GX81	Pak3	PAK3cb protein OS=Mus musculus GN=Pak3 PE=2 SV=1	31.2069	15	28	5	580	64.578	5.47	99.7	102.1	97.1	101	101.7	98.3
Q9Z1S5	Sept3	Neuronal-specific septin-3 OS=Mus musculus GN=Sept3 PE=1 SV=2	41.1429	12	32	12	350	40.013	6.81	97.8	95.4	102.7	107.8	100.2	96.1
Q3UEG9	Flot2	Uncharacterized protein OS=Mus musculus GN=Flot2 PE=2 SV=1	44.2982	18	39	1	456	50.224	5.33	97.2	96.4	102.7	102.5	102.7	98.5
Q8CBC8	Bcat1	Branched-chain-amino-acid aminotransferase OS=Mus musculus GN=Bcat1 PE=1 SV=1	24.9448	10	22	10	453	49.868	6.77	96.8	94.7	99.1	97.2	104.8	107.4
O88456	Capns1	Calpain small subunit 1 OS=Mus musculus GN=Capns1 PE=1 SV=1	23.7918	5	16	5	269	28.445	5.63	97.5	97.6	92.3	107.3	103.9	101.3
Q9D3L3	Snap23	Synaptosomal-associated protein OS=Mus musculus GN=Snap23 PE=1 SV=1	42.0814	6	20	5	221	24.535	4.94	93.5	105.8	105.3	98.7	102.4	94.3
Q3TDG9	Stx12	Uncharacterized protein OS=Mus musculus GN=Stx12 PE=2 SV=1	34.3066	7	15	7	274	31.16	5.58	100.2	98.8	104	96.6	99.1	101.3
P27659	Rpl3	60S ribosomal protein L3 OS=Mus musculus GN=Rpl3 PE=1 SV=3	52.1092	19	41	19	403	46.081	10.21	95.3	106.8	97.6	101.4	97.7	101.3
Q99L04	Dhrs1	Dehydrogenase/reductase SDR family member 1 OS=Mus musculus GN=Dhrs1 PE=1 SV=1	54.9521	15	23	15	313	33.983	8.35	98.4	104.8	99.7	103.2	98.2	95.6
Q3UJ70	Hmgcs1	3-hydroxy-3-methylglutaryl coenzyme A synthase OS=Mus musculus GN=Hmgcs1 PE=2 SV=1	35.7692	17	27	17	520	57.46	6.1	96.2	98.5	96.7	100.6	104.5	103.6
Q6GQT9	Nomo1	Nodal modulator 1 OS=Mus musculus GN=Nomo1 PE=1 SV=1	24.7117	22	29	22	1214	133.336	6.09	97.2	102.7	98.6	101.2	102.8	97.4
Q9CR16	Ppid	Peptidyl-prolyl cis-trans isomerase D OS=Mus musculus GN=Ppid PE=1 SV=3	62.973	20	48	19	370	40.717	7.43	98.9	99.7	97.9	102.4	101.6	99.6
P62881	Gnb5	Guanine nucleotide-binding protein subunit beta-5 OS=Mus musculus GN=Gnb5 PE=1 SV=1	23.7975	8	18	8	395	43.537	6.46	102.8	100.4	100.9	99.8	96.5	99.5
Q3UII2	Cd82	Tetraspanin OS=Mus musculus GN=Cd82 PE=1 SV=1	19.5489	5	22	5	266	29.609	5.02	106.9	99.6	103.2	96.2	96.5	97.7
Q9D7N9	Apmap	Adipocyte plasma membrane-associated protein OS=Mus musculus GN=Apmap PE=1 SV=1	45.7831	14	25	14	415	46.405	6.32	96.8	101.7	101.8	101.6	99.9	98.1
A0A0R4J0A6	Slc17a6	Solute carrier family 17 (Sodium-dependent inorganic phosphate cotransporter), member 6, isoform CRA_a OS=Mus musculus GN=Slc17a6 PE=1 SV=1	23.3677	10	24	8	582	64.518	6.83	100.9	97.3	104.3	92.8	98.4	106.2
Q4VA93	Prkca	Protein kinase C OS=Mus musculus GN=Prkca PE=1 SV=1	36.0119	19	34	9	672	76.774	7.05	94.5	106.7	106.9	104.6	95.4	91.9
Q9CRB9	Chchd3	MICOS complex subunit Mic19 OS=Mus musculus GN=Chchd3 PE=1 SV=1	56.3877	14	29	2	227	26.318	8.37	101.7	104.7	104.9	97.3	94.3	97
Q00897	Serpina1d	Alpha-1-antitrypsin 1-4 OS=Mus musculus GN=Serpina1d PE=1 SV=1	34.3826	11	27	4	413	45.969	5.44	96.6	98.7	100.3	97.1	102.7	104.6
P55264	Adk	Adenosine kinase OS=Mus musculus GN=Adk PE=1 SV=2	36.5651	10	29	10	361	40.123	6.21	100.4	96.4	95.3	105.7	102.5	99.7
Q9JIF7	Copb1	Coatomer subunit beta OS=Mus musculus GN=Copb1 PE=1 SV=1	27.5971	20	37	20	953	106.998	6	97.7	98.6	100.6	99	103.7	100.4
E9QKI2	Kcnc3	Potassium voltage-gated channel subfamily C member 3 OS=Mus musculus GN=Kcnc3 PE=1 SV=1	18.961	11	16	9	770	81.992	6.98	101.7	93.4	96.4	93.4	104.7	110.4
B2RRY8	Hpcal4	Hippocalcin-like 4 OS=Mus musculus GN=Hpcal4 PE=1 SV=1	54.9738	9	41	5	191	22.201	4.89	107.8	95.3	96	101.1	95.6	104.2
Q62418	Dbnl	Drebrin-like protein OS=Mus musculus GN=Dbnl PE=1 SV=2	43.1193	14	29	14	436	48.67	4.92	103	102.6	102.3	92.4	98.2	101.4
Q91X72	Hpx	Hemopexin OS=Mus musculus GN=Hpx PE=1 SV=2	34.1304	12	22	12	460	51.285	7.8	101.6	107.1	104.5	95.9	93.1	97.8
Q5M9J2	Hint2	Histidine triad nucleotide binding protein 2 OS=Mus musculus GN=Hint2 PE=1 SV=1	49.0798	6	13	6	163	17.309	9.82	100.8	100.9	98.8	102.1	99.2	98.2
Q3TYC2	Ntm	Uncharacterized protein OS=Mus musculus GN=Ntm PE=2 SV=1	33.4302	9	19	6	344	37.93	7.81	100.3	102.1	99.8	100.4	98.4	99.1
Q3U8D2	St13	Uncharacterized protein OS=Mus musculus GN=St13 PE=2 SV=1	29.9191	11	28	11	371	41.53	5.21	96.4	98.5	99.2	105.1	101.4	99.4
Q60692	Psmb6	Proteasome subunit beta type-6 OS=Mus musculus GN=Psmb6 PE=1 SV=3	28.9916	6	16	6	238	25.362	5.11	99.9	103.2	102.2	99.1	98	97.5
A0A0B4J1E7	Kpna4	Importin subunit alpha-3 OS=Mus musculus GN=Kpna4 PE=1 SV=1	13.9647	5	11	3	623	67.989	5.34	101.8	101.3	104.6	83.1	107.3	101.9
P30416	Fkbp4	Peptidyl-prolyl cis-trans isomerase FKBP4 OS=Mus musculus GN=Fkbp4 PE=1 SV=5	41.7031	16	26	16	458	51.54	5.72	97.6	102.7	98.2	100.6	99.7	101
A1A4T2	Ganab	Alpha glucosidase 2 alpha neutral subunit OS=Mus musculus GN=Ganab PE=2 SV=1	31.1594	26	36	26	966	109.335	6.15	94.6	107.8	97.2	106.3	98.3	95.8
P24270	Cat	Catalase OS=Mus musculus GN=Cat PE=1 SV=4	46.4896	21	36	21	527	59.758	7.88	95.6	100.2	99.5	104.7	101.4	98.6
Q06185	Atp5i	ATP synthase subunit e, mitochondrial OS=Mus musculus GN=Atp5i PE=1 SV=2	71.831	6	29	6	71	8.23	9.35	104.1	100.7	104.1	101.1	94.7	95.2
P27612	Plaa	Phospholipase A-2-activating protein OS=Mus musculus GN=Plaa PE=1 SV=4	33.1234	22	30	22	794	87.166	6.14	95.9	98.5	96.7	100.4	103.2	105.3
Q9EPN1	Nbea	Neurobeachin OS=Mus musculus GN=Nbea PE=1 SV=1	9.02589	20	26	16	2936	326.536	6.2	100	99.4	102	99.2	99.3	100.1
O88398	Avil	Advillin OS=Mus musculus GN=Avil PE=1 SV=2	35.2869	20	28	20	819	91.974	5.54	96.9	98.2	99.2	98.4	99.9	107.4
Q66L47	Gnal	Guanine nucleotide binding protein, alpha stimulating, olfactory type OS=Mus musculus GN=Gnal PE=1 SV=1	18.0804	6	20	2	448	51.324	7.09	90.3	105.2	101.6	100.1	99.1	103.7
Q8R127	Sccpdh	Saccharopine dehydrogenase-like oxidoreductase OS=Mus musculus GN=Sccpdh PE=1 SV=1	50.1166	14	27	14	429	47.099	8.6	101.4	89.8	95.1	106.1	104.1	103.5
Q80XI4	Pip4k2b	Phosphatidylinositol 5-phosphate 4-kinase type-2 beta OS=Mus musculus GN=Pip4k2b PE=1 SV=1	30.5288	10	24	5	416	47.289	7.33	96.2	105.7	97.9	97.3	103.7	99.2
Q91V55	Rps5	40S ribosomal protein S5 OS=Mus musculus GN=Rps5 PE=1 SV=1	49.5098	8	19	8	204	22.862	9.72	95.5	112	98.2	104.7	95.2	94.4
Q3TF87	Dars	Uncharacterized protein OS=Mus musculus GN=Dars PE=2 SV=1	48.1038	21	41	21	501	57.067	6.49	99.7	99.2	99.2	102.6	99.5	99.9
Q9QZ06	Tollip	Toll-interacting protein OS=Mus musculus GN=Tollip PE=1 SV=1	45.9854	10	20	10	274	30.325	5.17	102.2	98.9	102.3	95.6	101.4	99.7
P62073	Timm10	Mitochondrial import inner membrane translocase subunit Tim10 OS=Mus musculus GN=Timm10 PE=1 SV=1	68.8889	7	16	7	90	10.326	6.29	98.8	109	102.5	96.6	97	96.1
P16015	Ca3	Carbonic anhydrase 3 OS=Mus musculus GN=Ca3 PE=1 SV=3	60.7692	13	30	13	260	29.348	7.37	99.3	105.9	123.2	91.5	90.5	89.7
B9EJA4	Clasp2	Clasp2 protein OS=Mus musculus GN=Clasp2 PE=2 SV=1	22.1713	23	36	18	1308	142.918	8.7	99.9	102.3	98.6	97.2	100.3	101.6
Q8BJY1	Psmd5	26S proteasome non-ATPase regulatory subunit 5 OS=Mus musculus GN=Psmd5 PE=1 SV=4	38.4921	13	22	13	504	55.937	5.21	95.3	99.3	98.4	102.7	102.7	101.5
P63040	Cplx1	Complexin-1 OS=Mus musculus GN=Cplx1 PE=1 SV=1	57.4627	6	30	4	134	15.112	4.97	103.7	100	102	90	101.5	102.8
Q9ERK4	Cse1l	Exportin-2 OS=Mus musculus GN=Cse1l PE=1 SV=1	21.3182	18	28	18	971	110.384	5.77	98.2	99.3	97.7	106	100.6	98.3
Q8C845	Efhd2	EF-hand domain-containing protein D2 OS=Mus musculus GN=Efhd2 PE=1 SV=1	40	8	23	6	240	26.784	5.14	97.1	100.3	101.3	100.4	102	98.9
Q9DCU2	Pllp	Plasmolipin OS=Mus musculus GN=Pllp PE=1 SV=1	28.022	4	14	4	182	19.788	9.41	99.8	107.1	103.2	96.1	93.1	100.7
P48453	Ppp3cb	Serine/threonine-protein phosphatase 2B catalytic subunit beta isoform OS=Mus musculus GN=Ppp3cb PE=1 SV=2	31.8095	14	32	7	525	59.136	5.91	94.3	102.9	99.6	99.6	99.1	104.6
Q3TIP0	Psmd2	Uncharacterized protein OS=Mus musculus GN=Psmd2 PE=2 SV=1	38.5463	25	40	25	908	100.155	5.2	100.9	103.9	101.1	100.8	97.5	95.7
Q8C1W9	Nap1l4	Uncharacterized protein OS=Mus musculus GN=Nap1l4 PE=2 SV=1	29.8578	10	23	9	422	47.332	4.73	100.7	104.1	100.3	94.3	99.3	101.3
Q8BRF7	Scfd1	Sec1 family domain-containing protein 1 OS=Mus musculus GN=Scfd1 PE=1 SV=1	28.482	13	20	13	639	72.277	6.38	96.9	103.4	99.5	98.3	101	101
P62827	Ran	GTP-binding nuclear protein Ran OS=Mus musculus GN=Ran PE=1 SV=3	41.6667	8	22	3	216	24.408	7.49	97.1	97.1	101.7	104.1	101.4	98.6
Q9CRC9	Gnpda2	Glucosamine-6-phosphate isomerase 2 OS=Mus musculus GN=Gnpda2 PE=1 SV=1	67.029	12	18	10	276	31.064	6.9	102.1	95.2	100	100.1	102.5	100.2
Q5U458	Dnajc11	DnaJ homolog subfamily C member 11 OS=Mus musculus GN=Dnajc11 PE=1 SV=2	36.136	17	28	17	559	63.194	8.32	98.6	103.2	101.6	100.4	98.7	97.5
E9PYL9	Gm10036	Predicted gene 10036 OS=Mus musculus GN=Gm10036 PE=3 SV=1	28.0899	5	21	5	178	20.254	9.51	102.6	97.1	100.9	105.9	96.8	96.7
Q60668	Hnrnpd	Heterogeneous nuclear ribonucleoprotein D0 OS=Mus musculus GN=Hnrnpd PE=1 SV=2	16.9014	5	17	1	355	38.33	7.81	93.7	120.4	90.3	103.2	87	105.5
Q9DCY1	Ppib	Peptidyl-prolyl cis-trans isomerase OS=Mus musculus GN=Ppib PE=1 SV=1	53.7037	11	27	11	216	23.699	9.55	101.5	99.1	100.6	100.4	97.9	100.4
Q9DC70	Ndufs7	NADH dehydrogenase [ubiquinone] iron-sulfur protein 7, mitochondrial OS=Mus musculus GN=Ndufs7 PE=1 SV=1	21.875	6	24	6	224	24.667	9.92	107.3	93.1	92.9	103.9	99.6	103.2
G3UXL2	Prps1l3	Phosphoribosyl pyrophosphate synthetase 1-like 3 OS=Mus musculus GN=Prps1l3 PE=3 SV=1	52.2013	14	32	6	318	34.802	6.98	102.9	95.1	97.4	98.5	100	106.1
Q2TPA8	Hsdl2	Hydroxysteroid dehydrogenase-like protein 2 OS=Mus musculus GN=Hsdl2 PE=1 SV=1	32.6531	12	20	12	490	54.174	6.74	99.1	96.4	98.1	103.5	102.1	100.9
Q8VIJ6	Sfpq	Splicing factor, proline- and glutamine-rich OS=Mus musculus GN=Sfpq PE=1 SV=1	16.5951	11	21	10	699	75.394	9.44	101.2	97.2	107.5	95.8	100.4	97.8
Q3TVT6	Pcyox1	Uncharacterized protein OS=Mus musculus GN=Pcyox1 PE=2 SV=1	43.1683	14	28	14	505	56.425	6.92	102.1	98.9	97.8	99.4	99.4	102.5
Q00612	G6pdx	Glucose-6-phosphate 1-dehydrogenase X OS=Mus musculus GN=G6pdx PE=1 SV=3	47.5728	22	33	1	515	59.225	6.49	103.1	92	104.4	92.9	102.6	105
P70349	Hint1	Histidine triad nucleotide-binding protein 1 OS=Mus musculus GN=Hint1 PE=1 SV=3	78.5714	7	23	7	126	13.768	6.87	104.4	99.6	99.8	98.6	95.4	102.3
Q571A2	Cul2	MKIAA4106 protein (Fragment) OS=Mus musculus GN=Cul2 PE=2 SV=1	28.6096	19	25	19	748	87.126	6.99	97.5	105.2	100.4	99.8	99	98
A0A0R4IZY0	Thop1	Thimet oligopeptidase OS=Mus musculus GN=Thop1 PE=1 SV=1	32.46	20	26	20	687	77.977	5.99	99.5	98.2	97.6	101.7	101.6	101.4
Q9Z0H8	Clip2	CAP-Gly domain-containing linker protein 2 OS=Mus musculus GN=Clip2 PE=1 SV=2	29.0353	29	40	25	1047	115.84	6.48	97.3	103.5	101.2	98.7	99.7	99.5
A0A0A1HAM8	Marcks	80K protein OS=Mus musculus GN=Marcks PE=2 SV=1	44.0129	7	12	7	309	29.704	4.34	95.5	98.1	96.4	105.2	107.1	97.7
Q3TNL1	G6pdx	Glucose-6-phosphate 1-dehydrogenase OS=Mus musculus GN=G6pdx PE=2 SV=1	47.5728	22	32	1	515	59.226	6.38	92.7	105.9	99.7	107.9	103.1	90.7
Q9R1P3	Psmb2	Proteasome subunit beta type-2 OS=Mus musculus GN=Psmb2 PE=1 SV=1	28.3582	4	12	4	201	22.892	7.02	101.4	100.5	101.9	97.4	99.3	99.5
Q61206	Pafah1b2	Platelet-activating factor acetylhydrolase IB subunit beta OS=Mus musculus GN=Pafah1b2 PE=1 SV=2	39.3013	6	17	6	229	25.565	5.92	106	91.6	98.6	100.8	99.4	103.6
D3Z0L4	Chchd3	MICOS complex subunit (Fragment) OS=Mus musculus GN=Chchd3 PE=1 SV=1	51.0417	13	25	1	192	22.438	6.42	117.1	104.3	92.9	102	96.4	87.2
Q80WM4	Hapln4	Hyaluronan and proteoglycan link protein 4 OS=Mus musculus GN=Hapln4 PE=2 SV=2	59.5	17	36	16	400	42.782	8.85	102.9	105.9	99.1	98.5	97.3	96.3
Q99MR8	Mccc1	Methylcrotonoyl-CoA carboxylase subunit alpha, mitochondrial OS=Mus musculus GN=Mccc1 PE=1 SV=2	35.1464	17	24	17	717	79.293	7.83	99.9	102.6	97.9	103.1	99.6	96.9
A2RS23	Pepd	Peptidase D OS=Mus musculus GN=Pepd PE=1 SV=1	34.0771	12	15	12	493	54.993	5.78	99.2	103.4	101.6	98.2	101.4	96.2
Q4FK74	Atp5d	ATP synthase, H+ transporting, mitochondrial F1 complex, delta subunit, isoform CRA_c OS=Mus musculus GN=Atp5d PE=1 SV=1	13.6905	2	18	2	168	17.589	5.08	101.1	106.6	95.7	98.8	103	94.8
Q9Z1Z0	Uso1	General vesicular transport factor p115 OS=Mus musculus GN=Uso1 PE=1 SV=2	24.1919	21	29	21	959	106.917	4.93	96.3	104.4	98.8	99.5	103.3	97.8
P97300	Nptn	Neuroplastin OS=Mus musculus GN=Nptn PE=1 SV=3	31.4861	12	35	12	397	44.345	7.74	105.1	98.6	101.5	100.1	95.2	99.5
P35505	Fah	Fumarylacetoacetase OS=Mus musculus GN=Fah PE=1 SV=2	43.4368	12	24	12	419	46.146	7.18	99.6	99.8	95.9	104.7	100.5	99.5
Q5SQX6	Cyfip2	Cytoplasmic FMR1-interacting protein 2 OS=Mus musculus GN=Cyfip2 PE=1 SV=2	22.4262	24	38	10	1253	145.565	7.05	97.9	105.8	94.7	104.3	96.8	100.4
Q05BC3	Eml1	Echinoderm microtubule-associated protein-like 1 OS=Mus musculus GN=Eml1 PE=1 SV=1	36.1179	24	32	24	814	89.624	7.02	98.5	99.8	100.3	101.5	100.3	99.6
Q9WVA4	Tagln2	Transgelin-2 OS=Mus musculus GN=Tagln2 PE=1 SV=4	63.3166	11	22	9	199	22.381	8.24	97.7	102.9	97.1	103.7	99.5	99.1
P61294	Rab6b	Ras-related protein Rab-6B OS=Mus musculus GN=Rab6b PE=1 SV=1	69.2308	13	48	5	208	23.447	5.53	98.7	97.9	96.5	101.6	106.2	99
Q543P7	Arl3	Uncharacterized protein OS=Mus musculus GN=Arl3 PE=1 SV=1	77.4725	9	23	9	182	20.474	7.24	98.4	93.7	97.6	102.3	109	99
Q9Z2X1	Hnrnpf	Heterogeneous nuclear ribonucleoprotein F OS=Mus musculus GN=Hnrnpf PE=1 SV=3	27.9518	8	13	6	415	45.701	5.49	95.4	112.6	107.9	91.6	96.7	95.8
E9PUW7	Xpo7	Exportin-7 OS=Mus musculus GN=Xpo7 PE=1 SV=1	22.0588	18	23	18	1088	123.818	6.38	99.9	99.6	96.9	104.9	100.2	98.5
Q3UIT2	Cops6	COP9 (Constitutive photomorphogenic) homolog, subunit 6 (Arabidopsis thaliana), isoform CRA_b OS=Mus musculus GN=Cops6 PE=1 SV=1	49.0741	10	23	10	324	35.857	5.73	102	98.5	99.5	99.2	102.1	98.8
Q9CPQ3	Tomm22	Mitochondrial import receptor subunit TOM22 homolog OS=Mus musculus GN=Tomm22 PE=1 SV=3	47.8873	4	8	4	142	15.527	4.34	103.6	98.1	99.6	93.8	102.3	102.7
G3X9W0	Hnrnpd	Heterogeneous nuclear ribonucleoprotein D, isoform CRA_a OS=Mus musculus GN=Hnrnpd PE=1 SV=1	18.75	5	17	1	336	36.185	8.1	104.4	118	110.2	94.6	78.8	94
Q66JR8	Ptms	Ptms protein OS=Mus musculus GN=Ptms PE=2 SV=1	30.3318	6	22	1	211	23.144	4.79	102	105.3	102.4	91.7	101.9	96.6
Q61543	Glg1	Golgi apparatus protein 1 OS=Mus musculus GN=Glg1 PE=1 SV=1	23.7447	20	34	20	1175	133.646	6.84	96.3	101.6	99.9	103.3	98.6	100.2
Q9QYA2	Tomm40	Mitochondrial import receptor subunit TOM40 homolog OS=Mus musculus GN=Tomm40 PE=1 SV=3	33.241	8	28	8	361	37.871	7.74	100.5	99.5	101	97.4	99.3	102.3
Q3TML6	Eif2s3x	Eukaryotic translation initiation factor 2, subunit 3, structural gene X-linked OS=Mus musculus GN=Eif2s3x PE=1 SV=1	35.1695	13	21	13	472	51.033	8.4	97.4	99.6	95.2	103.8	102.4	101.6
Q3U125	Fam213a	Redox-regulatory protein FAM213A OS=Mus musculus GN=Fam213a PE=1 SV=1	43.6681	11	26	11	229	25.665	9.03	103.6	102.6	102.5	101.3	94.4	95.6
Q80ZJ1	Rap2a	Ras-related protein Rap-2a OS=Mus musculus GN=Rap2a PE=1 SV=2	57.9235	8	16	4	183	20.629	4.82	99.6	102.4	98.7	101.4	101.4	96.6
P63037	Dnaja1	DnaJ homolog subfamily A member 1 OS=Mus musculus GN=Dnaja1 PE=1 SV=1	39.5466	12	27	12	397	44.839	7.08	98.7	105.2	98.1	102.1	96.6	99.4
E9QK48	Eml2	Echinoderm microtubule-associated protein-like 2 OS=Mus musculus GN=Eml2 PE=1 SV=1	29.8454	18	23	18	841	90.735	6.98	101.1	96.6	101.2	99.2	100.3	101.6
C9K0Z8	Hcn2	Hyperpolarization-activated cation channel 2 OS=Mus musculus GN=Hcn2 PE=2 SV=1	21.7845	17	29	13	863	94.651	8.73	98.1	100.2	94.1	102.5	99.2	105.9
P14685	Psmd3	26S proteasome non-ATPase regulatory subunit 3 OS=Mus musculus GN=Psmd3 PE=1 SV=3	43.5849	21	32	21	530	60.68	8.44	99.4	104.9	99.6	98.9	97.9	99.3
P70663	Sparcl1	SPARC-like protein 1 OS=Mus musculus GN=Sparcl1 PE=1 SV=3	22.3077	11	17	11	650	72.243	4.6	101.4	100.7	96.7	101.6	99.6	100
O70439	Stx7	Syntaxin-7 OS=Mus musculus GN=Stx7 PE=1 SV=3	40.2299	7	15	7	261	29.802	5.78	98.3	105.3	100	94.6	103.3	98.5
Q8BL66	Eea1	Early endosome antigen 1 OS=Mus musculus GN=Eea1 PE=1 SV=2	25.9391	30	33	30	1411	160.817	5.77	98.5	104.3	99.9	98.6	99.7	98.9
Q62277	Syp	Synaptophysin OS=Mus musculus GN=Syp PE=1 SV=2	26.7516	7	31	7	314	34.002	4.94	102.3	96.5	95.7	102.6	100.6	102.3
Q3V0Z8	Ddx5	Uncharacterized protein (Fragment) OS=Mus musculus GN=Ddx5 PE=2 SV=1	29.2754	21	37	15	690	76.71	8.6	99.7	98.5	99	100.1	101.3	101.5
Q920E5	Fdps	Farnesyl pyrophosphate synthase OS=Mus musculus GN=Fdps PE=1 SV=1	37.9603	13	31	13	353	40.556	5.66	98.4	101.7	98.2	101.4	101.1	99.3
Q9Z1Z2	Strap	Serine-threonine kinase receptor-associated protein OS=Mus musculus GN=Strap PE=1 SV=2	50.5714	15	30	15	350	38.418	5.12	103.3	98.8	100.3	96.1	100.3	101.3
Q91VN4	Chchd6	MICOS complex subunit Mic25 OS=Mus musculus GN=Chchd6 PE=1 SV=2	41.0256	10	18	10	273	29.833	8.41	100.3	105.3	102.4	96.7	96.4	98.9
Q3TDN2	Faf2	FAS-associated factor 2 OS=Mus musculus GN=Faf2 PE=1 SV=2	23.8202	7	13	7	445	52.438	5.47	99.5	91.9	97.9	97.4	108	105.3
Q8CIN4	Pak2	Serine/threonine-protein kinase PAK 2 OS=Mus musculus GN=Pak2 PE=1 SV=1	40.0763	17	31	10	524	57.894	5.77	98.9	99.8	104.5	95	100.9	101
Q80TZ3	Dnajc6	Putative tyrosine-protein phosphatase auxilin OS=Mus musculus GN=Dnajc6 PE=1 SV=2	17.484	14	28	12	938	102.235	7.23	98.8	104.7	99.1	99.5	99.8	98.1
Q80TL4	Phf24	PHD finger protein 24 OS=Mus musculus GN=Phf24 PE=1 SV=2	32.75	10	18	10	400	45.194	5.77	101.1	108.5	100.2	97.6	95.1	97.4
P56371	Rab4a	Ras-related protein Rab-4A OS=Mus musculus GN=Rab4a PE=1 SV=2	50.9174	11	30	7	218	24.393	6.07	95.9	104.9	101.6	103.6	98.3	95.7
Q3UY00	S100b	Protein S100 OS=Mus musculus GN=S100b PE=1 SV=1	40.2174	4	17	4	92	10.721	4.55	97.8	83.8	95	100.5	116	106.8
Q8K010	Oplah	5-oxoprolinase OS=Mus musculus GN=Oplah PE=1 SV=1	14.9845	14	17	14	1288	137.525	6.28	96.2	102.1	103.9	97.5	100.3	100.1
P47941	Crkl	Crk-like protein OS=Mus musculus GN=Crkl PE=1 SV=2	39.2739	8	13	8	303	33.809	6.74	99.3	98.9	98.2	99.2	104.1	100.4
Q9D9V3	Echdc1	Ethylmalonyl-CoA decarboxylase OS=Mus musculus GN=Echdc1 PE=1 SV=2	58.3851	14	28	14	322	35.444	7.01	96.6	100.6	99.6	103.3	101.1	98.8
P62627	Dynlrb1	Dynein light chain roadblock-type 1 OS=Mus musculus GN=Dynlrb1 PE=1 SV=3	82.2917	5	17	5	96	10.983	7.25	101.4	96.2	98.5	102.1	101.2	100.6
P12658	Calb1	Calbindin OS=Mus musculus GN=Calb1 PE=1 SV=2	54.4061	12	33	11	261	29.975	4.83	104.1	100	102.4	96.9	97.5	99
Q811D0	Dlg1	Disks large homolog 1 OS=Mus musculus GN=Dlg1 PE=1 SV=1	29.1713	19	30	15	905	100.058	5.8	97.2	104.1	100.6	97.2	98.7	102.2
Q3TYL3	Opcml	Uncharacterized protein OS=Mus musculus GN=Opcml PE=2 SV=1	32.9377	9	18	1	337	37.205	6.4	100.6	88.5	93.7	100.4	111.7	105.1
Q3U0D7	Arf6	Uncharacterized protein OS=Mus musculus GN=Arf6 PE=1 SV=1	38.8571	5	17	5	175	20.069	8.95	102.8	94.6	97.3	101.8	102.2	101.2
A0A0R4J050	Acy1	Aminoacylase-1 OS=Mus musculus GN=Acy1 PE=1 SV=1	48.2843	15	18	1	408	45.766	6.21	87.4	72.1	90.4	102.8	118.8	128.5
B2RSC8	Nedd4	E3 ubiquitin-protein ligase OS=Mus musculus GN=Nedd4 PE=1 SV=1	26.6065	19	24	16	887	102.642	5.26	98.9	104	103.7	97.1	99.1	97.3
A0A087WNT1	Eloc	Elongin-C OS=Mus musculus GN=Eloc PE=1 SV=1	54.4776	6	19	6	134	14.93	4.73	103.3	102.8	97.4	99.9	99.8	96.8
Q9CY64	Blvra	Biliverdin reductase A OS=Mus musculus GN=Blvra PE=1 SV=1	41.3559	11	19	11	295	33.504	7.02	101.2	100.2	102.9	94.6	100.8	100.3
Q8BWM0	Ptges2	Prostaglandin E synthase 2 OS=Mus musculus GN=Ptges2 PE=1 SV=3	39.5833	11	24	11	384	43.296	9	99.6	101	100.3	101	98.8	99.3
Q9EPL8	Ipo7	Importin-7 OS=Mus musculus GN=Ipo7 PE=1 SV=2	16.2813	13	20	13	1038	119.41	4.82	99.3	100.2	95.6	103.3	100.3	101.3
Q6P9K8	Caskin1	Caskin-1 OS=Mus musculus GN=Caskin1 PE=1 SV=2	19.427	20	26	20	1431	150.403	9.17	99.5	99.5	101.9	98.9	99.7	100.7
Q544Z9	Cyb5a	Cytochrome b-5, isoform CRA_d OS=Mus musculus GN=Cyb5a PE=1 SV=1	47.7612	5	13	5	134	15.232	5.07	99.6	103.3	99	100.2	101	97
Q8C878	Uba3	NEDD8-activating enzyme E1 catalytic subunit OS=Mus musculus GN=Uba3 PE=1 SV=2	35.7143	11	16	11	462	51.704	5.45	100.5	99.1	101.9	99.6	100	98.9
P39447	Tjp1	Tight junction protein ZO-1 OS=Mus musculus GN=Tjp1 PE=1 SV=2	15.1862	20	29	20	1745	194.622	6.64	100	103.4	99.9	100.1	99.5	97.1
Q9CRD0	Ociad1	OCIA domain-containing protein 1 OS=Mus musculus GN=Ociad1 PE=1 SV=1	33.1984	6	12	6	247	27.593	7.81	103.2	96.5	101.4	95.8	99.9	103.1
Q9CPU4	Mgst3	Microsomal glutathione S-transferase 3 OS=Mus musculus GN=Mgst3 PE=1 SV=1	24.8366	3	12	3	153	16.947	9.5	109.6	96.6	104.8	96.7	93	99.4
A0A0R4J0G0	Pck2	Phosphoenolpyruvate carboxykinase [GTP], mitochondrial OS=Mus musculus GN=Pck2 PE=1 SV=1	23.988	11	19	11	667	73.371	7.74	96.3	99.1	101.7	99.3	105	98.5
F7A8H6	Gpx4	Glutathione peroxidase OS=Mus musculus GN=Gpx4 PE=1 SV=1	41.1067	11	23	11	253	29.128	10.15	101.7	98.8	100.6	101.4	98	99.5
P63028	Tpt1	Translationally-controlled tumor protein OS=Mus musculus GN=Tpt1 PE=1 SV=1	32.5581	6	18	6	172	19.45	4.86	105.5	94.3	103.5	93.2	102.7	100.8
Q3TJQ7	Pygl	Alpha-1,4 glucan phosphorylase OS=Mus musculus GN=Pygl PE=2 SV=1	8	7	36	1	850	97.395	7.06	110.1	102.4	97	97.9	95.1	97.4
Q9R0Q6	Arpc1a	Actin-related protein 2/3 complex subunit 1A OS=Mus musculus GN=Arpc1a PE=1 SV=1	61.8919	18	35	17	370	41.6	8.18	99.4	98.8	97.8	103.8	99.9	100.2
O70569	rps14	Ribosomal protein S14 OS=Mus musculus GN=rps14 PE=3 SV=1	36.4238	5	16	5	151	16.291	10.13	102.4	100.7	101.3	98.5	98.2	98.9
E9QPX3	Ndufs4	NADH dehydrogenase [ubiquinone] iron-sulfur protein 4, mitochondrial OS=Mus musculus GN=Ndufs4 PE=1 SV=1	37.1429	6	24	6	175	19.79	9.99	102.7	98.2	101.2	101.1	98.8	97.9
Q8BX70	Vps13c	Vacuolar protein sorting-associated protein 13C OS=Mus musculus GN=Vps13c PE=1 SV=2	9.84525	27	32	27	3748	419.824	6.81	99.4	98.7	96.7	100.8	102	102.5
A2AEG6	Gpm6b	Glycoprotein m6b, isoform CRA_g OS=Mus musculus GN=Gpm6b PE=1 SV=1	25.3049	6	21	6	328	36.173	6.14	102.2	101	95.7	105.8	97.6	97.8
Q9CPP6	Ndufa5	NADH dehydrogenase [ubiquinone] 1 alpha subcomplex subunit 5 OS=Mus musculus GN=Ndufa5 PE=1 SV=3	60.3448	7	26	7	116	13.351	8.1	106.6	96.5	98.1	99.2	99.3	100.2
Q3UKX8	Ap1g1	Uncharacterized protein OS=Mus musculus GN=Ap1g1 PE=2 SV=1	20.7273	14	21	14	825	91.636	6.8	97.3	97.5	96.8	102.3	104	102.1
Q9D0I9	Rars	Arginine--tRNA ligase, cytoplasmic OS=Mus musculus GN=Rars PE=1 SV=2	35.6061	20	29	20	660	75.625	7.55	98.5	104.4	99.6	100.8	98.5	98.2
Q6ZQ61	Matr3	MCG121979, isoform CRA_c (Fragment) OS=Mus musculus GN=Matr3 PE=2 SV=1	21.3615	14	26	14	852	95.219	6.27	98.5	104.7	98.3	98.3	99.4	100.7
P47791	Gsr	Glutathione reductase, mitochondrial OS=Mus musculus GN=Gsr PE=1 SV=3	25	8	17	8	500	53.629	7.99	102.2	103.3	101.7	94.4	97.1	101.3
Q8CC88	Vwa8	von Willebrand factor A domain-containing protein 8 OS=Mus musculus GN=Vwa8 PE=1 SV=2	17.1654	25	33	25	1905	213.287	6.6	98.7	97.4	99.3	102.3	102.2	99.9
Q01065	Pde1b	Calcium/calmodulin-dependent 3',5'-cyclic nucleotide phosphodiesterase 1B OS=Mus musculus GN=Pde1b PE=1 SV=2	40.9346	18	29	18	535	61.187	5.72	98.9	98.9	100.7	96.8	99.9	104.8
P52825	Cpt2	Carnitine O-palmitoyltransferase 2, mitochondrial OS=Mus musculus GN=Cpt2 PE=1 SV=2	29.1793	14	19	14	658	73.934	8.37	99.4	101.2	100.5	100.1	97.6	101.2
Q8VBV7	Cops8	COP9 signalosome complex subunit 8 OS=Mus musculus GN=Cops8 PE=1 SV=1	34.9282	5	10	5	209	23.241	5.2	94.5	104.8	98	100.2	100.6	101.9
Q8BTX9	Hsdl1	Inactive hydroxysteroid dehydrogenase-like protein 1 OS=Mus musculus GN=Hsdl1 PE=1 SV=1	33.0303	9	17	9	330	36.844	8.48	97.9	100.4	95.9	106.9	100.3	98.6
Q9JIA1	Lgi1	Leucine-rich glioma-inactivated protein 1 OS=Mus musculus GN=Lgi1 PE=1 SV=1	28.3662	14	29	14	557	63.603	8.02	102.9	96.3	99.8	101.9	98.5	100.5
P35293	Rab18	Ras-related protein Rab-18 OS=Mus musculus GN=Rab18 PE=1 SV=2	52.4272	9	20	9	206	23.021	5.36	98	98.9	102	101	102.2	97.9
G3X9H5	Htt	Huntingtin OS=Mus musculus GN=Htt PE=1 SV=1	9.51923	21	24	21	3120	344.569	6.28	94.6	102.7	100.4	101.5	100.2	100.6
P24472	Gsta4	Glutathione S-transferase A4 OS=Mus musculus GN=Gsta4 PE=1 SV=3	44.1441	8	22	5	222	25.547	7.39	100.5	99.5	98.8	101.6	101.4	98.2
Q543F6	Cdk5	Cyclin-dependent kinase 5, isoform CRA_c OS=Mus musculus GN=Cdk5 PE=1 SV=1	54.7945	13	28	12	292	33.267	7.66	99	101.6	97.1	101.2	102.3	98.8
O88712	Ctbp1	C-terminal-binding protein 1 OS=Mus musculus GN=Ctbp1 PE=1 SV=2	31.9728	13	24	8	441	47.715	6.77	103.4	97.3	99.2	104.2	97.9	97.9
B1AQX9	Srcin1	SRC kinase-signaling inhibitor 1 OS=Mus musculus GN=Srcin1 PE=1 SV=1	23.0074	21	27	21	1217	130.53	9.25	96.6	101.6	97.3	100.6	99.8	104
Q8BVQ5	Ppme1	Protein phosphatase methylesterase 1 OS=Mus musculus GN=Ppme1 PE=1 SV=5	42.487	13	22	13	386	42.229	5.97	100.1	103.1	98.7	100.9	100.7	96.5
Q3TEF1	Gclc	Glutamate-cysteine ligase, catalytic subunit, isoform CRA_c OS=Mus musculus GN=Gclc PE=1 SV=1	42.2292	18	25	18	637	72.525	5.9	97.5	101.3	102	98.8	100.2	100.3
E9QKE4	Rab3gap2	Rab3 GTPase-activating protein non-catalytic subunit OS=Mus musculus GN=Rab3gap2 PE=1 SV=1	18.385	18	20	18	1387	154.542	6.07	100.9	102.1	100.8	100.9	100.3	94.9
Q99K86	Bcam	Bcam protein OS=Mus musculus GN=Bcam PE=2 SV=1	28.7692	12	16	12	650	70.813	6.46	93.1	115.1	94.7	101.4	101.6	94.1
Q9DCZ1	Gmpr	GMP reductase 1 OS=Mus musculus GN=Gmpr PE=1 SV=1	39.7101	10	16	10	345	37.458	7.09	106.3	101.1	99.5	96.9	97.7	98.5
Q8K3J1	Ndufs8	NADH dehydrogenase [ubiquinone] iron-sulfur protein 8, mitochondrial OS=Mus musculus GN=Ndufs8 PE=1 SV=1	39.6226	7	12	7	212	24.023	6.21	108.1	96	94.2	100.4	100.9	100.3
Q80X90	Flnb	Filamin-B OS=Mus musculus GN=Flnb PE=1 SV=3	11.4912	21	22	19	2602	277.651	5.71	96.2	103.2	102.2	100.5	100.7	97.3
Q922J6	Tspan2	Tetraspanin-2 OS=Mus musculus GN=Tspan2 PE=1 SV=1	26.6968	5	20	5	221	24.165	7.96	108	98.9	103.5	95.8	96	97.8
Q61102	Abcb7	ATP-binding cassette sub-family B member 7, mitochondrial OS=Mus musculus GN=Abcb7 PE=1 SV=3	19.5479	10	18	10	752	82.529	9.32	102	100	97.5	102.9	98.7	98.9
Q9WVJ2	Psmd13	26S proteasome non-ATPase regulatory subunit 13 OS=Mus musculus GN=Psmd13 PE=1 SV=1	55.5851	19	37	19	376	42.782	5.71	97.3	103.3	99.9	100.8	99.1	99.7
Q99LR1	Abhd12	Monoacylglycerol lipase ABHD12 OS=Mus musculus GN=Abhd12 PE=1 SV=2	30.402	10	19	10	398	45.241	8.72	98.7	109	97	104.2	95.4	95.6
Q9JJK2	Lancl2	LanC-like protein 2 OS=Mus musculus GN=Lancl2 PE=1 SV=1	37.7778	13	18	13	450	50.745	7.28	98.3	106.2	96.3	95.2	105.2	98.7
Q3UW66	Mpst	Sulfurtransferase OS=Mus musculus GN=Mpst PE=1 SV=1	42.7609	10	18	10	297	33.077	6.47	100	104.1	98.3	98.2	100.3	99.1
Q8CGK3	Lonp1	Lon protease homolog, mitochondrial OS=Mus musculus GN=Lonp1 PE=1 SV=2	23.393	18	29	18	949	105.776	6.57	99.5	100.8	98.6	101.7	101.1	98.3
P49442	Inpp1	Inositol polyphosphate 1-phosphatase OS=Mus musculus GN=Inpp1 PE=1 SV=2	38.8889	12	19	12	396	43.319	5.01	98.6	100.6	99	98.6	99.2	103.9
Q8K298	Anln	Anillin OS=Mus musculus GN=Anln PE=1 SV=2	21.1418	19	32	19	1121	122.718	6.98	97.5	97.6	98.9	104.3	101.9	99.9
Q9ESJ4	Nckipsd	NCK-interacting protein with SH3 domain OS=Mus musculus GN=Nckipsd PE=1 SV=2	28.0112	17	20	17	714	78.523	6.05	97	113.1	100.8	99	96.2	93.9
Q9D8B7	Jam3	Junctional adhesion molecule C OS=Mus musculus GN=Jam3 PE=1 SV=2	30.3226	8	17	8	310	34.816	7.03	100.3	103.3	102	100.8	97.9	95.8
P29341	Pabpc1	Polyadenylate-binding protein 1 OS=Mus musculus GN=Pabpc1 PE=1 SV=2	32.0755	19	30	13	636	70.626	9.5	100	96.8	100	103.5	98.6	101
Q3UXP2	Ruvbl2	RuvB-like helicase OS=Mus musculus GN=Ruvbl2 PE=2 SV=1	37.797	14	21	14	463	51.112	5.64	94.2	105.8	97.6	95.5	113	93.8
P16045	Lgals1	Galectin-1 OS=Mus musculus GN=Lgals1 PE=1 SV=3	65.9259	8	28	8	135	14.856	5.49	96.9	105	101.9	102.6	97.4	96.2
Q0PD40	Rab15	Rab15 OS=Mus musculus GN=Rab15 PE=2 SV=1	28.7736	5	30	3	212	24.303	5.71	101	97.5	98.5	102.5	99.9	100.6
Q9CZ04	Cops7a	COP9 signalosome complex subunit 7a OS=Mus musculus GN=Cops7a PE=1 SV=2	46.5455	10	15	10	275	30.206	7.87	98.7	96.8	104.8	96.9	101.6	101.3
Q8R1B4	Eif3c	Eukaryotic translation initiation factor 3 subunit C OS=Mus musculus GN=Eif3c PE=1 SV=1	13.2821	9	15	9	911	105.465	5.78	97.1	103.8	96.5	102.7	102	97.9
Q5PR73	Diras2	GTP-binding protein Di-Ras2 OS=Mus musculus GN=Diras2 PE=1 SV=1	53.2663	9	14	7	199	22.484	8.76	96.3	100.4	100.8	98.5	103.9	100.1
P62918	Rpl8	60S ribosomal protein L8 OS=Mus musculus GN=Rpl8 PE=1 SV=2	54.4747	10	17	10	257	28.007	11.03	99.6	103.6	99.3	102	96.9	98.7
Q62159	Rhoc	Rho-related GTP-binding protein RhoC OS=Mus musculus GN=Rhoc PE=1 SV=2	47.1503	8	22	1	193	21.992	6.58	110.5	78	105.6	94	121.3	90.7
Q3UTI7	Pin1	Peptidyl-prolyl cis-trans isomerase OS=Mus musculus GN=Pin1 PE=2 SV=1	49.0909	5	17	5	165	18.363	8.79	100.2	99.9	105.2	96.9	98.9	99
Q9R1P0	Psma4	Proteasome subunit alpha type-4 OS=Mus musculus GN=Psma4 PE=1 SV=1	39.4636	8	22	8	261	29.452	7.72	98.3	101.2	98.5	102.2	101.3	98.4
P21981	Tgm2	Protein-glutamine gamma-glutamyltransferase 2 OS=Mus musculus GN=Tgm2 PE=1 SV=4	24.6356	12	16	12	686	77.012	5.1	98.6	102.4	103	101.4	98.4	96.3
Q9CWK0	Rpl14	Uncharacterized protein OS=Mus musculus GN=Rpl14 PE=2 SV=1	27.7533	6	17	6	227	26.3	11.9	95.3	100.4	101.9	105.8	96.9	99.7
Q61081	Cdc37	Hsp90 co-chaperone Cdc37 OS=Mus musculus GN=Cdc37 PE=1 SV=1	23.7467	8	23	8	379	44.565	5.34	99.4	100.4	102.6	97.7	100.6	99.3
O09111	Ndufb11	NADH dehydrogenase [ubiquinone] 1 beta subcomplex subunit 11, mitochondrial OS=Mus musculus GN=Ndufb11 PE=1 SV=2	45.0331	5	19	5	151	17.433	5.22	100.7	95.1	103.1	96.8	106.3	98
Q9Z0X1	Aifm1	Apoptosis-inducing factor 1, mitochondrial OS=Mus musculus GN=Aifm1 PE=1 SV=1	33.0065	18	33	18	612	66.724	9.17	99.3	106.7	100.4	100.4	96.5	96.7
P63141	Kcna2	Potassium voltage-gated channel subfamily A member 2 OS=Mus musculus GN=Kcna2 PE=1 SV=1	20.4409	8	19	3	499	56.664	4.86	106.2	97.9	99.4	98.4	100	98.1
Q9D7F5	Ube2d3	Uncharacterized protein OS=Mus musculus GN=Ube2d3 PE=2 SV=1	40.8163	4	17	2	147	16.608	7.3	100.8	98.2	102.8	99.2	101.1	98
P32020	Scp2	Non-specific lipid-transfer protein OS=Mus musculus GN=Scp2 PE=1 SV=3	19.7441	10	24	10	547	59.088	7.44	99.6	107.4	96.4	104.1	95.7	96.8
Q01405	Sec23a	Protein transport protein Sec23A OS=Mus musculus GN=Sec23a PE=1 SV=2	24.5752	14	26	12	765	86.106	7.08	97.3	102.5	99	104.2	98.5	98.5
P61971	Nutf2	Nuclear transport factor 2 OS=Mus musculus GN=Nutf2 PE=1 SV=1	69.2913	5	11	5	127	14.469	5.38	102.6	94.7	99.3	104.2	98.7	100.5
Q9CXJ4	Abcb8	ATP-binding cassette sub-family B member 8, mitochondrial OS=Mus musculus GN=Abcb8 PE=1 SV=1	19.3863	10	12	10	717	77.95	9.07	98.6	106.3	106.1	96.3	99.9	92.7
P60904	Dnajc5	DnaJ homolog subfamily C member 5 OS=Mus musculus GN=Dnajc5 PE=1 SV=1	31.8182	5	20	5	198	22.086	5.07	102.6	98.7	102.5	96	100.5	99.8
Q8BFZ9	Erlin2	Erlin-2 OS=Mus musculus GN=Erlin2 PE=1 SV=1	35	11	20	11	340	37.849	5.5	100.9	103.2	101.4	98.3	99.4	96.8
M0QWP1	Agrn	Agrin OS=Mus musculus GN=Agrn PE=1 SV=1	10.177	15	22	15	2034	216.508	6.15	94.7	106.1	101.9	96.9	103.8	96.7
Q99KR7	Ppif	Peptidyl-prolyl cis-trans isomerase F, mitochondrial OS=Mus musculus GN=Ppif PE=1 SV=1	62.1359	10	26	9	206	21.723	9.16	98.1	99.7	99.2	100.9	102	100.1
Q9JKN6	Nova1	RNA-binding protein Nova-1 OS=Mus musculus GN=Nova1 PE=1 SV=2	24.4576	9	15	5	507	51.724	8.72	98.2	99.7	101	95.8	104.6	100.6
B2RSY3	Hepacam	Hepatocyte cell adhesion molecule OS=Mus musculus GN=Hepacam PE=1 SV=1	22.2488	6	17	6	418	46.338	9.42	101.5	101.2	92.4	106.5	100.7	97.6
D3YYH0	Pex5l	PEX5-related protein OS=Mus musculus GN=Pex5l PE=1 SV=1	31.3029	16	21	16	591	65.795	5.22	100.7	102.3	99.5	95.6	100.6	101.3
Q8CHG1	Dclk1	MKIAA0369 protein (Fragment) OS=Mus musculus GN=Dclk1 PE=2 SV=1	35.019	19	23	19	791	87.349	8.81	100.2	99.8	102.6	99.2	98.6	99.6
Q63932	Map2k2	Dual specificity mitogen-activated protein kinase kinase 2 OS=Mus musculus GN=Map2k2 PE=1 SV=2	31.4214	11	24	5	401	44.374	7.05	98.7	99.7	99.2	99.3	102.3	100.8
P62245	Rps15a	40S ribosomal protein S15a OS=Mus musculus GN=Rps15a PE=1 SV=2	56.9231	7	19	7	130	14.83	10.13	100.9	100.3	95.4	104.3	99	100.2
P62743	Ap2s1	AP-2 complex subunit sigma OS=Mus musculus GN=Ap2s1 PE=1 SV=1	38.7324	6	15	6	142	17.007	6.18	104	92	96	107.5	101.3	99.2
P62838	Ube2d2	Ubiquitin-conjugating enzyme E2 D2 OS=Mus musculus GN=Ube2d2 PE=1 SV=1	40.8163	4	18	2	147	16.724	7.83	98	109.5	102.8	97.9	95.6	96.1
Q8VBZ3	Clptm1	Cleft lip and palate transmembrane protein 1 homolog OS=Mus musculus GN=Clptm1 PE=1 SV=1	25.3012	11	14	11	664	75.243	6.3	96.9	106.5	97.1	105.4	97.3	96.8
Q499F6	Kcnj10	Kcnj10 protein (Fragment) OS=Mus musculus GN=Kcnj10 PE=2 SV=1	21.8182	10	19	10	440	48.874	9.09	109.5	97	98.9	100.9	93.7	100.1
Q91X97	Ncald	Neurocalcin-delta OS=Mus musculus GN=Ncald PE=1 SV=4	50.2591	9	18	5	193	22.231	5.35	100.4	92.6	91.8	102.9	106.2	106
Q9D6J5	Ndufb8	NADH dehydrogenase [ubiquinone] 1 beta subcomplex subunit 8, mitochondrial OS=Mus musculus GN=Ndufb8 PE=1 SV=1	54.8387	7	27	7	186	21.862	6.64	103.4	102.6	101.6	96.1	99.1	97.1
Q5SUR0	Pfas	Phosphoribosylformylglycinamidine synthase OS=Mus musculus GN=Pfas PE=1 SV=1	10.6956	8	10	8	1337	144.538	5.67	100.9	101	97	100	101.6	99.4
Q62048	Pea15	Astrocytic phosphoprotein PEA-15 OS=Mus musculus GN=Pea15 PE=1 SV=1	77.6923	8	28	8	130	15.045	5.02	97.2	101.3	96.4	99.3	104.1	101.7
O70443	Gnaz	Guanine nucleotide-binding protein G(z) subunit alpha OS=Mus musculus GN=Gnaz PE=1 SV=4	45.0704	13	24	12	355	40.824	7.61	99.6	101.4	99.2	99.8	100.1	100
Q7TPM6	Fsd1	Fibronectin type III and SPRY domain-containing protein 1 OS=Mus musculus GN=Fsd1 PE=1 SV=1	35.8871	12	18	12	496	55.49	6.67	99.4	104	98.2	99.9	99.5	99
A0A1L1SS61	Gsta4	Glutathione S-transferase A4 (Fragment) OS=Mus musculus GN=Gsta4 PE=1 SV=1	60.9524	4	9	1	105	12.275	5.54	78.5	104.4	113.4	95	121.2	87.5
G5E8G3	Opcml	MCG9827 OS=Mus musculus GN=Opcml PE=1 SV=1	32.7536	10	18	2	345	37.987	6.87	99.8	115.9	98.3	101.4	92.4	92.2
Q9QYB1	Clic4	Chloride intracellular channel protein 4 OS=Mus musculus GN=Clic4 PE=1 SV=3	55.336	10	26	10	253	28.711	5.59	102.1	95.7	101.3	94.4	103.3	103.2
E9QAQ5	Gsk3b	Glycogen synthase kinase-3 beta OS=Mus musculus GN=Gsk3b PE=1 SV=1	48.7298	15	28	11	433	47.96	8.78	101	98.4	100.3	98.8	98.2	103.2
Q9DB15	Mrpl12	39S ribosomal protein L12, mitochondrial OS=Mus musculus GN=Mrpl12 PE=1 SV=2	46.2687	6	11	6	201	21.695	9.29	104.7	91.9	90.5	103.9	104.4	104.5
Q9QZM0	Ubqln2	Ubiquilin-2 OS=Mus musculus GN=Ubqln2 PE=1 SV=2	25.5486	9	22	6	638	67.308	5.22	101.2	97.8	98.9	102.9	98.2	101
Q3U3T6	Stk24	Uncharacterized protein OS=Mus musculus GN=Stk24 PE=2 SV=1	31.3225	10	13	10	431	47.925	5.3	103.4	98.9	96.9	100.6	100.8	99.4
Q9ESW4	Agk	Acylglycerol kinase, mitochondrial OS=Mus musculus GN=Agk PE=1 SV=1	44.4181	15	22	15	421	46.946	8.4	98	98.2	101.6	101.7	102.1	98.2
Q9QZB7	Actr10	Actin-related protein 10 OS=Mus musculus GN=Actr10 PE=1 SV=2	35.7314	11	20	11	417	46.178	7.61	100.7	103.6	99.1	99.1	99.7	97.8
O55106	Strn	Striatin OS=Mus musculus GN=Strn PE=1 SV=2	24.2308	11	14	11	780	85.913	5.27	99.2	104.6	98.5	96.9	99.5	101.3
Q3TLX1	Nampt	Uncharacterized protein OS=Mus musculus GN=Nampt PE=2 SV=1	28.7169	11	14	11	491	55.429	7.15	98.9	89.2	97.4	102.2	106.5	105.7
Q3TXJ4	Sar1a	Uncharacterized protein OS=Mus musculus GN=Sar1a PE=2 SV=1	46.9697	7	18	4	198	22.312	7.03	96.4	120.6	94	98.5	98.6	92
A2AFQ0	Huwe1	E3 ubiquitin-protein ligase HUWE1 OS=Mus musculus GN=Huwe1 PE=1 SV=1	6.8296	22	27	22	4378	482.389	5.22	96.7	101	97.2	102.5	98.1	104.4
Q9CZW4	Acsl3	Long-chain-fatty-acid--CoA ligase 3 OS=Mus musculus GN=Acsl3 PE=1 SV=2	28.3333	16	20	15	720	80.441	8.54	102.3	100.5	102.4	93.7	99.7	101.4
Q58DZ3	Rpl30	MCG20799 OS=Mus musculus GN=Rpl30 PE=1 SV=1	66.087	7	22	7	115	12.776	9.63	101	98.2	97.7	104.9	100.6	97.6
Q9WUR2	Eci2	Enoyl-CoA delta isomerase 2, mitochondrial OS=Mus musculus GN=Eci2 PE=1 SV=2	29.156	8	14	8	391	43.24	8.92	101.2	100	101.2	99.1	100.3	98.2
Q9EQ06	Hsd17b11	Estradiol 17-beta-dehydrogenase 11 OS=Mus musculus GN=Hsd17b11 PE=1 SV=1	31.5436	10	19	10	298	32.86	8.66	100.7	95.4	97.3	103	103.3	100.4
Q4V9X0	Ppp3ca	Ppp3ca protein OS=Mus musculus GN=Ppp3ca PE=2 SV=1	49.3333	10	38	1	225	24.921	7.97	97.9	110.5	100.3	100.1	98.5	92.7
A0A2C9F2D2	Anxa7	Annexin A7 OS=Mus musculus GN=Anxa7 PE=4 SV=1	20.8247	9	15	9	485	52.237	5.52	104.5	95.5	93.3	105.2	99.7	101.9
Q9WVL0	Gstz1	Maleylacetoacetate isomerase OS=Mus musculus GN=Gstz1 PE=1 SV=1	56.0185	9	19	9	216	24.26	7.85	99.2	96.3	92.1	104.9	106.2	101.4
Q9Z2I8	Suclg2	Succinate--CoA ligase [GDP-forming] subunit beta, mitochondrial OS=Mus musculus GN=Suclg2 PE=1 SV=3	39.261	11	16	11	433	46.811	7.02	96.8	103.9	104.4	98.2	104	92.5
Q9WVK4	Ehd1	EH domain-containing protein 1 OS=Mus musculus GN=Ehd1 PE=1 SV=1	39.3258	18	29	11	534	60.565	6.83	97.6	102.6	98.2	98.7	102.3	100.7
Q3TMH2	Scrn3	Secernin-3 OS=Mus musculus GN=Scrn3 PE=1 SV=1	32.2967	10	18	10	418	47.631	5.66	99	97.5	102.3	99.9	101.2	100
Q9R1P4	Psma1	Proteasome subunit alpha type-1 OS=Mus musculus GN=Psma1 PE=1 SV=1	63.8783	13	27	13	263	29.528	6.46	102.2	95.1	100.2	101.1	101.3	100.2
Q5EBQ6	Rpl9	MCG10266, isoform CRA_a OS=Mus musculus GN=Rpl9 PE=1 SV=1	53.125	9	24	9	192	21.868	9.95	100.2	101.6	98.5	102.2	100.9	96.6
P47199	Cryz	Quinone oxidoreductase OS=Mus musculus GN=Cryz PE=1 SV=1	64.3505	16	26	16	331	35.246	8.07	102.1	100.7	102.1	97.6	98.1	99.5
Q8BMF3	Me3	NADP-dependent malic enzyme, mitochondrial OS=Mus musculus GN=Me3 PE=1 SV=2	27.649	12	20	11	604	67.056	7.83	98.5	100.7	95.9	100.4	102.8	101.9
Q8BH80	Vapb	Vesicle-associated membrane protein, associated protein B and C OS=Mus musculus GN=Vapb PE=1 SV=1	59.2593	13	32	12	243	26.901	7.78	100	99.5	104.3	95.5	99.4	101.2
Q65CL1	Ctnna3	Catenin alpha-3 OS=Mus musculus GN=Ctnna3 PE=1 SV=2	29.0503	21	27	21	895	99.74	6.52	95	95.9	101.2	100.9	104.1	102.8
G3X925	Pklr	Pyruvate kinase OS=Mus musculus GN=Pklr PE=1 SV=1	6.27178	2	16	1	574	62.189	7.09	102.5	105.7	111.3	90.1	105.4	84.9
Q8R404	Mic13	MICOS complex subunit MIC13 OS=Mus musculus GN=Mic13 PE=1 SV=1	47.0588	4	11	4	119	13.365	8.63	100.6	93	99.6	100.8	103.8	102.2
Q9QXY6	Ehd3	EH domain-containing protein 3 OS=Mus musculus GN=Ehd3 PE=1 SV=2	41.1215	20	37	12	535	60.783	6.46	99.1	99.4	100.7	102.1	100.1	98.7
Q3TJF2	Ola1	Obg-like ATPase 1 OS=Mus musculus GN=Ola1 PE=2 SV=1	38.3838	11	26	11	396	44.759	7.52	100.7	96.1	101.4	101.9	99.9	100
O35465	Fkbp8	Peptidyl-prolyl cis-trans isomerase FKBP8 OS=Mus musculus GN=Fkbp8 PE=1 SV=2	36.0697	11	20	11	402	43.501	5.16	99.1	104.6	102.5	98.7	96.2	99
P61759	Vbp1	Prefoldin subunit 3 OS=Mus musculus GN=Vbp1 PE=1 SV=2	49.4898	9	16	9	196	22.421	6.28	99.1	102.4	98.6	99.9	100.5	99.4
P16390	Kcna3	Potassium voltage-gated channel subfamily A member 3 OS=Mus musculus GN=Kcna3 PE=1 SV=3	12.8788	6	16	1	528	58.526	5.33	89.6	91.2	94.6	105.7	116.1	102.8
P55096	Abcd3	ATP-binding cassette sub-family D member 3 OS=Mus musculus GN=Abcd3 PE=1 SV=2	25.0379	10	12	10	659	75.426	9.26	95.6	103.1	99.3	99.3	97.4	105.3
Q9Z0U1	Tjp2	Tight junction protein ZO-2 OS=Mus musculus GN=Tjp2 PE=1 SV=2	15.2528	14	20	14	1167	131.2	6.79	97.5	98.8	95.5	95.9	112.6	99.8
Q3TJG2	Ndufab1	Acyl carrier protein OS=Mus musculus GN=Ndufab1 PE=2 SV=1	15.3846	3	19	3	156	17.375	5.21	106.9	93.5	91.7	104.1	101.5	102.3
Q8CGY8	Ogt	UDP-N-acetylglucosamine--peptide N-acetylglucosaminyltransferase 110 kDa subunit OS=Mus musculus GN=Ogt PE=1 SV=2	20.8413	16	22	15	1046	116.877	6.7	98.5	101.5	97.7	101	104.4	96.9
Q8BU31	Rap2c	Ras-related protein Rap-2c OS=Mus musculus GN=Rap2c PE=1 SV=1	54.0984	7	15	3	183	20.731	4.94	90.7	101.2	97.6	106.7	104.5	99.4
Q6ZWX6	Eif2s1	Eukaryotic translation initiation factor 2 subunit 1 OS=Mus musculus GN=Eif2s1 PE=1 SV=3	38.0952	11	17	11	315	36.085	5.08	100.1	98.5	98	101.8	99.7	101.9
P60487	Pdxp	Pyridoxal phosphate phosphatase OS=Mus musculus GN=Pdxp PE=1 SV=1	50.6849	10	14	10	292	31.492	5.74	102	100.5	100	101.9	98.6	97.1
P31648	Slc6a1	Sodium- and chloride-dependent GABA transporter 1 OS=Mus musculus GN=Slc6a1 PE=1 SV=2	13.1886	5	16	5	599	66.957	7.96	106.3	98.7	98.6	100.7	95.2	100.6
Q8CHT0	Aldh4a1	Delta-1-pyrroline-5-carboxylate dehydrogenase, mitochondrial OS=Mus musculus GN=Aldh4a1 PE=1 SV=3	37.9004	16	24	16	562	61.802	8.24	100	97	97.9	102.4	100.4	102.4
Q91ZR1	Rab4b	Ras-related protein Rab-4B OS=Mus musculus GN=Rab4b PE=1 SV=2	64.7887	12	33	8	213	23.614	6.06	102.3	101.2	100.4	99.4	99.7	97
Q9D892	Itpa	Inosine triphosphate pyrophosphatase OS=Mus musculus GN=Itpa PE=1 SV=2	62.6263	8	13	8	198	21.883	5.87	99.6	103.9	98.7	96	102.5	99.3
Q3TCP5	Ezr	Uncharacterized protein OS=Mus musculus GN=Ezr PE=2 SV=1	27.8157	17	33	10	586	69.363	6.3	99	106.2	104.1	98	97.4	95.4
Q8R146	Apeh	Acylamino-acid-releasing enzyme OS=Mus musculus GN=Apeh PE=1 SV=3	24.0437	12	18	12	732	81.529	5.59	100	99.3	102.1	98.1	101.7	98.7
N0E4C5	Csnk2b-Ly6g5b	Casein kinase II subunit beta OS=Mus musculus GN=Csnk2b-Ly6g5b PE=2 SV=1	37.3272	6	17	6	217	25.147	5.27	101.7	97.6	99.2	98.4	99.7	103.4
Q3U4H0	Mapre1	Microtubule-associated protein, RP/EB family, member 1 OS=Mus musculus GN=Mapre1 PE=1 SV=1	49.6269	11	22	8	268	29.997	5.22	98.5	95.3	103.8	100.4	103.3	98.7
A0A0R4J093	Cmpk1	UMP-CMP kinase OS=Mus musculus GN=Cmpk1 PE=1 SV=1	43.6123	8	18	8	227	25.698	7.97	97.5	97.6	102.4	100.5	102.2	99.8
P62320	Snrpd3	Small nuclear ribonucleoprotein Sm D3 OS=Mus musculus GN=Snrpd3 PE=1 SV=1	47.619	4	12	4	126	13.907	10.32	98.9	92.8	98.8	102.4	104.3	102.8
Q3UX10	Tubal3	Tubulin alpha chain-like 3 OS=Mus musculus GN=Tubal3 PE=2 SV=2	8.29596	4	37	1	446	49.956	5.58	99.1	95.2	95.2	112.6	98.5	99.4
Q921F2	Tardbp	TAR DNA-binding protein 43 OS=Mus musculus GN=Tardbp PE=1 SV=1	26.8116	7	15	7	414	44.519	6.7	103.2	98.1	97.9	100.1	101.2	99.6
Q3V386	Wasf3	Uncharacterized protein OS=Mus musculus GN=Wasf3 PE=2 SV=1	25.7485	7	10	7	501	55.184	6.37	93.1	113	95.8	102.2	97.6	98.2
Q3U4S1	Snx1	Uncharacterized protein OS=Mus musculus GN=Snx1 PE=2 SV=1	23.9464	11	18	9	522	58.976	5.22	98.1	103.1	98.9	98	101.3	100.6
P62830	Rpl23	60S ribosomal protein L23 OS=Mus musculus GN=Rpl23 PE=1 SV=1	62.8571	8	23	8	140	14.856	10.51	102.6	93.4	97.7	106.2	99.1	101
Q9CQZ5	Ndufa6	NADH dehydrogenase [ubiquinone] 1 alpha subcomplex subunit 6 OS=Mus musculus GN=Ndufa6 PE=1 SV=1	51.9084	6	19	6	131	15.273	10.11	105.7	95.6	99.6	102.1	96.5	100.6
Q14AZ9	Zadh2	Zinc binding alcohol dehydrogenase, domain containing 2 OS=Mus musculus GN=Zadh2 PE=1 SV=1	26.2599	8	14	8	377	40.503	7.42	97.2	103.7	100	101.9	99.8	97.3
Q3UIA5	Cul1	Uncharacterized protein OS=Mus musculus GN=Cul1 PE=2 SV=1	22.2938	14	19	14	776	89.621	8	97.4	105.5	98.9	97	100.6	100.6
Q9CYG7	Tomm34	Mitochondrial import receptor subunit TOM34 OS=Mus musculus GN=Tomm34 PE=1 SV=1	34.9515	8	15	8	309	34.257	9.14	97.3	94	100.8	99.2	102.8	105.8
P35235	Ptpn11	Tyrosine-protein phosphatase non-receptor type 11 OS=Mus musculus GN=Ptpn11 PE=1 SV=2	40.536	19	30	19	597	68.417	7.3	100.4	99.7	98.9	101.7	100.3	99
P54728	Rad23b	UV excision repair protein RAD23 homolog B OS=Mus musculus GN=Rad23b PE=1 SV=2	22.3558	10	19	10	416	43.486	4.83	97.7	102.1	95.1	102.9	103.4	98.8
Q541E2	Gss	Glutathione synthetase (Fragment) OS=Mus musculus GN=Gss PE=1 SV=1	41.7722	17	26	17	474	52.214	5.8	100	110.5	93.5	99.3	97.1	99.6
P63213	Gng2	Guanine nucleotide-binding protein G(I)/G(S)/G(O) subunit gamma-2 OS=Mus musculus GN=Gng2 PE=1 SV=2	78.8732	5	18	5	71	7.845	7.99	101.8	101.7	100.9	100.7	95.2	99.8
Q6A0C7	Rab21	MKIAA0118 protein (Fragment) OS=Mus musculus GN=Rab21 PE=2 SV=1	39.1304	9	17	9	253	27.45	9.28	101.7	102	102.5	97.7	96.6	99.4
Q8VE33	Gdap1l1	Ganglioside-induced differentiation-associated protein 1-like 1 OS=Mus musculus GN=Gdap1l1 PE=1 SV=1	31.8919	9	20	9	370	42.291	6.6	99.4	102.5	104.1	99.9	101.9	92.3
O70503	Hsd17b12	Very-long-chain 3-oxoacyl-CoA reductase OS=Mus musculus GN=Hsd17b12 PE=1 SV=1	40.7051	11	22	11	312	34.719	9.52	98.6	98.7	97.7	105.3	100.9	98.7
Q9Z1F9	Uba2	SUMO-activating enzyme subunit 2 OS=Mus musculus GN=Uba2 PE=1 SV=1	25.8621	10	13	10	638	70.525	5.24	98.6	99	98.8	94.3	104.4	104.8
P15116	Cdh2	Cadherin-2 OS=Mus musculus GN=Cdh2 PE=1 SV=2	13.245	8	19	8	906	99.734	4.78	97.7	97	102.9	94.7	106	101.8
Q9CS42	Prps2	Ribose-phosphate pyrophosphokinase 2 OS=Mus musculus GN=Prps2 PE=1 SV=4	50.9434	13	26	5	318	34.764	6.61	95.5	102.6	101.2	101.2	99.6	99.9
Q3U741	Ddx17	DEAD (Asp-Glu-Ala-Asp) box polypeptide 17, isoform CRA_a OS=Mus musculus GN=Ddx17 PE=1 SV=1	30.3681	19	32	13	652	72.539	8.68	99.1	101.4	102.3	96	100.5	100.7
Q5BLK1	Rps6	40S ribosomal protein S6 OS=Mus musculus GN=Rps6 PE=1 SV=1	26.1044	6	16	6	249	28.663	10.84	101	101.9	100	99.2	98.9	99
Q64442	Sord	Sorbitol dehydrogenase OS=Mus musculus GN=Sord PE=1 SV=3	35.8543	10	15	10	357	38.225	7.02	101.4	104.9	102.2	99.8	94.8	97
P26231	Ctnna1	Catenin alpha-1 OS=Mus musculus GN=Ctnna1 PE=1 SV=1	23.8411	19	26	8	906	100.044	6.23	99.2	99.9	99.5	104.9	103.2	93.2
Q6P8X1	Snx6	Sorting nexin-6 OS=Mus musculus GN=Snx6 PE=1 SV=2	36.4532	14	18	13	406	46.62	6.16	99.2	97.3	98.4	101.9	99.1	104.1
Q8BIW1	Prune1	Exopolyphosphatase PRUNE1 OS=Mus musculus GN=Prune1 PE=1 SV=1	28.4141	9	15	9	454	50.208	5.11	98.8	95.8	99.1	101.6	105.3	99.4
Q03517	Scg2	Secretogranin-2 OS=Mus musculus GN=Scg2 PE=1 SV=1	35.0081	17	39	17	617	70.6	4.75	100.7	99.2	102.3	96.3	96.7	104.9
Q3U0V1	Khsrp	Far upstream element-binding protein 2 OS=Mus musculus GN=Khsrp PE=1 SV=2	29.0107	16	27	14	748	76.728	7.33	100.4	103.8	101.8	96.4	98.5	99
Q9JJ59	Abcb9	ATP-binding cassette sub-family B member 9 OS=Mus musculus GN=Abcb9 PE=2 SV=1	24.0157	13	14	12	762	83.91	7.62	99.7	107.8	104.2	96.6	95.1	96.6
Q8BIG7	Comtd1	Catechol O-methyltransferase domain-containing protein 1 OS=Mus musculus GN=Comtd1 PE=1 SV=1	20.6107	3	5	3	262	28.943	8.32	91.7	124.7	98.9	96	95.7	93
Q99JI4	Psmd6	26S proteasome non-ATPase regulatory subunit 6 OS=Mus musculus GN=Psmd6 PE=1 SV=1	40.3599	15	23	15	389	45.507	5.52	99.8	99.9	98.9	105	101.5	95
Q8JZU2	Slc25a1	Tricarboxylate transport protein, mitochondrial OS=Mus musculus GN=Slc25a1 PE=1 SV=1	34.4051	10	24	10	311	33.91	9.89	100.3	94.7	91.8	110.4	99.4	103.5
Q9DB41	Slc25a18	Mitochondrial glutamate carrier 2 OS=Mus musculus GN=Slc25a18 PE=1 SV=4	40.3125	13	20	10	320	34.144	9.19	100.7	106.6	99.3	100.8	97.5	95
Q561N4	Ube2l3	MCG1032217 OS=Mus musculus GN=Ube2l3 PE=1 SV=1	69.4805	8	25	8	154	17.85	8.51	102.5	96.1	102.1	97.1	102.3	99.9
Q3TI98	Farsb	Uncharacterized protein OS=Mus musculus GN=Farsb PE=2 SV=1	29.8812	15	23	15	589	65.773	7.43	101.9	95.7	99.4	98.4	102	102.5
Q9CQ65	Mtap	S-methyl-5'-thioadenosine phosphorylase OS=Mus musculus GN=Mtap PE=1 SV=1	71.3781	14	22	14	283	31.042	7.14	106.4	98	100.2	99.1	96.9	99.5
Q8BHZ0	Fam49a	Protein FAM49A OS=Mus musculus GN=Fam49a PE=1 SV=1	32.1981	7	17	5	323	37.319	6.01	95.7	104.7	98.1	97.7	99.6	104.2
O88533	Ddc	Aromatic-L-amino-acid decarboxylase OS=Mus musculus GN=Ddc PE=1 SV=1	22.5	9	15	9	480	53.839	6.6	97.6	100.5	105.8	97.6	100.2	98.2
A2AEX6	Fhl1	Four and a half LIM domains protein 1 OS=Mus musculus GN=Fhl1 PE=1 SV=1	50.4854	13	23	13	309	35.056	8.44	99.6	107.4	101.2	101.8	94.7	95.3
Q6ZWQ9	Myl12a	MCG5400 OS=Mus musculus GN=Myl12a PE=1 SV=1	50	7	20	1	172	19.883	4.81	90.2	83	118.6	86.6	117.7	103.8
Q9CQ75	Ndufa2	NADH dehydrogenase [ubiquinone] 1 alpha subcomplex subunit 2 OS=Mus musculus GN=Ndufa2 PE=1 SV=3	42.4242	5	19	5	99	10.909	9.99	101.4	101.8	94.3	104.7	100.8	96.9
Q3U5I2	Ptbp1	Uncharacterized protein OS=Mus musculus GN=Ptbp1 PE=2 SV=1	17.4775	7	14	5	555	59.239	9.17	93.2	95.7	103	103.6	101.6	102.9
Q8BTF0	Copa	Coatomer subunit alpha OS=Mus musculus GN=Copa PE=2 SV=1	28.6765	27	36	27	1224	138.434	7.66	97.8	102.1	99	100	100.4	100.6
Q0GNC1	Inf2	Inverted formin-2 OS=Mus musculus GN=Inf2 PE=1 SV=1	12.5687	10	13	10	1273	138.474	5.21	97.1	107.6	99.9	94.4	104.9	96.2
A7VJ98	Gmfb	Glia maturation factor beta OS=Mus musculus GN=Gmfb PE=2 SV=1	58.4507	7	16	7	142	16.711	5.44	100.8	97.6	101.1	99.7	100.3	100.6
Q3TGU7	Pa2g4	Proliferation-associated 2G4 OS=Mus musculus GN=Pa2g4 PE=1 SV=1	47.2081	16	28	16	394	43.671	6.86	99.1	100.1	100	100.9	99	100.9
Q80Z24	Negr1	Neuronal growth regulator 1 OS=Mus musculus GN=Negr1 PE=1 SV=1	36.2069	8	14	8	348	37.876	6.52	103.3	98	96.9	102.8	98.7	100.3
Q62426	Cstb	Cystatin-B OS=Mus musculus GN=Cstb PE=1 SV=1	64.2857	4	12	4	98	11.039	7.39	104.5	98.6	102.3	104.1	92.8	97.7
P70202	Lxn	Latexin OS=Mus musculus GN=Lxn PE=1 SV=2	30.6306	5	29	5	222	25.476	5.74	93.5	100.1	95.7	107.8	103.1	99.7
Q91UZ1	Plcb4	Phosphoinositide phospholipase C OS=Mus musculus GN=Plcb4 PE=1 SV=1	18.2128	17	21	17	1175	134.442	6.9	98.1	97.3	95.4	101.9	106.4	100.9
P63168	Dynll1	Dynein light chain 1, cytoplasmic OS=Mus musculus GN=Dynll1 PE=1 SV=1	57.3034	4	23	2	89	10.359	7.4	99.4	101.2	99.8	100.7	100.1	98.7
P97355	Sms	Spermine synthase OS=Mus musculus GN=Sms PE=1 SV=1	36.612	11	19	11	366	41.287	5.06	99.3	104	105.3	96.8	97.1	97.6
Q8BH44	Coro2b	Coronin-2B OS=Mus musculus GN=Coro2b PE=1 SV=2	33.9583	15	26	15	480	54.901	8.27	100.4	110.3	97	100.4	94.6	97.2
Q6P9R2	Oxsr1	Serine/threonine-protein kinase OSR1 OS=Mus musculus GN=Oxsr1 PE=1 SV=1	25.4269	11	13	7	527	58.177	6.43	99.9	95.9	101.8	99.6	102.7	100.1
Q9JKB1	Uchl3	Ubiquitin carboxyl-terminal hydrolase isozyme L3 OS=Mus musculus GN=Uchl3 PE=1 SV=2	51.3043	9	17	9	230	26.135	5.05	100.3	102.1	100.8	94.3	99	103.6
Q3THW7	Eif3h	Eukaryotic translation initiation factor 3 subunit H OS=Mus musculus GN=Eif3h PE=2 SV=1	34.375	7	13	7	352	39.779	6.54	104	98.5	104.9	98.8	97.5	96.4
Q791T5	Mtch1	Mitochondrial carrier homolog 1 OS=Mus musculus GN=Mtch1 PE=1 SV=1	29.8201	11	27	11	389	41.538	9.32	96.2	111.1	94	105.3	96.4	97
Q8BNY6	Ncs1	Neuronal calcium sensor 1 OS=Mus musculus GN=Ncs1 PE=1 SV=3	48.9474	8	18	8	190	21.865	4.83	105.1	101.3	101.2	98.9	97.4	96.1
A0A1S6GWH2	Ddx39b	Uncharacterized protein OS=Mus musculus GN=Ddx39b PE=2 SV=1	27.9503	13	24	8	483	54.608	5.67	97.1	100.4	103	95.8	104.7	99
P56375	Acyp2	Acylphosphatase-2 OS=Mus musculus GN=Acyp2 PE=1 SV=2	49.0566	5	13	5	106	11.87	9.26	98	101.3	99.1	105.5	99.5	96.6
P16388	Kcna1	Potassium voltage-gated channel subfamily A member 1 OS=Mus musculus GN=Kcna1 PE=1 SV=1	27.8788	11	22	7	495	56.373	5.14	103.4	98.2	101.9	97.3	99.9	99.3
Q00PI9	Hnrnpul2	Heterogeneous nuclear ribonucleoprotein U-like protein 2 OS=Mus musculus GN=Hnrnpul2 PE=1 SV=2	17.9866	10	19	10	745	84.888	4.89	100.3	100.5	100	99.6	99.8	99.8
P47911	Rpl6	60S ribosomal protein L6 OS=Mus musculus GN=Rpl6 PE=1 SV=3	46.6216	15	30	15	296	33.489	10.7	98.3	102	99.2	102.4	100.1	97.9
Q6PJ18	Tpm2	Tpm2 protein OS=Mus musculus GN=Tpm2 PE=2 SV=1	40.8451	13	30	4	284	32.938	4.67	101	92	103.4	98.2	108.3	97
B0V2N1	Ptprs	Receptor-type tyrosine-protein phosphatase S OS=Mus musculus GN=Ptprs PE=1 SV=1	10.3304	13	18	8	1907	211.771	7.23	99.7	111.1	97.3	103.5	95.4	93.1
A0A087WSP5	Stat1	Signal transducer and activator of transcription OS=Mus musculus GN=Stat1 PE=1 SV=1	18.543	10	12	10	755	87.977	5.71	97.6	97.5	96.3	94.3	105.8	108.6
Q99JW2	Acy1	Aminoacylase-1 OS=Mus musculus GN=Acy1 PE=1 SV=1	45.5882	15	18	1	408	45.752	6.32	117.9	109.9	146.3	82.1	69.4	74.3
Q3TVK3	Dnpep	Aspartyl aminopeptidase OS=Mus musculus GN=Dnpep PE=1 SV=1	41.4737	14	24	14	475	52.433	7.25	100.9	97.9	98.1	101.1	103.9	98.1
Q3ULD5	Mccc2	Methylcrotonoyl-CoA carboxylase beta chain, mitochondrial OS=Mus musculus GN=Mccc2 PE=1 SV=1	21.8472	9	12	9	563	61.34	8	95.9	99.6	99.5	102.5	98.1	104.3
Q9WVA2	Timm8a1	Mitochondrial import inner membrane translocase subunit Tim8 A OS=Mus musculus GN=Timm8a1 PE=1 SV=1	79.3814	5	14	5	97	11.035	5.16	100.4	95.6	99.1	100.9	103.8	100.2
O35226	Psmd4	26S proteasome non-ATPase regulatory subunit 4 OS=Mus musculus GN=Psmd4 PE=1 SV=1	37.5	10	17	10	376	40.678	4.79	101.2	97.7	99.1	97.6	100.5	104
Q9WV34	Mpp2	MAGUK p55 subfamily member 2 OS=Mus musculus GN=Mpp2 PE=1 SV=1	36.7754	14	19	13	552	61.517	6.44	100.9	104.4	104.4	94.2	97.5	98.6
G3XA53	Omg	Oligodendrocyte-myelin glycoprotein OS=Mus musculus GN=Omg PE=1 SV=1	15.1242	7	23	7	443	49.567	8.41	100	97.5	100.3	104.2	104	94
Q53YU5	Nol3	Apoptosis repressor interacting with CARD OS=Mus musculus GN=Nol3 PE=1 SV=1	41.3636	6	9	6	220	24.552	4.07	99.6	97.4	97.6	102.3	101.4	101.7
Q9R062	Gyg1	Glycogenin-1 OS=Mus musculus GN=Gyg1 PE=1 SV=3	22.5225	6	14	6	333	37.378	5.29	97.1	96.3	93.9	107.1	102.2	103.5
Q99JX4	Eif3m	Eukaryotic translation initiation factor 3 subunit M OS=Mus musculus GN=Eif3m PE=1 SV=1	27.0053	7	11	7	374	42.49	5.74	100.7	90.2	88.7	103.3	96.8	120.3
Q58EV4	Psma3	Proteasome subunit alpha type OS=Mus musculus GN=Psma3 PE=1 SV=1	47.8431	14	24	14	255	28.387	5.44	99	111.1	96.5	97.5	98.3	97.7
O35459	Ech1	Delta(3,5)-Delta(2,4)-dienoyl-CoA isomerase, mitochondrial OS=Mus musculus GN=Ech1 PE=1 SV=1	32.1101	8	12	8	327	36.095	7.71	97.4	103.5	100.1	97.5	98.5	103
P61226	Rap2b	Ras-related protein Rap-2b OS=Mus musculus GN=Rap2b PE=1 SV=1	58.4699	8	11	5	183	20.491	4.81	98.4	98.6	100.5	101.8	103.1	97.6
Q06138	Cab39	Calcium-binding protein 39 OS=Mus musculus GN=Cab39 PE=1 SV=2	43.4018	15	33	11	341	39.818	6.89	102.2	89.7	93	109.3	104	101.9
Q8BU33	Ilvbl	Acetolactate synthase-like protein OS=Mus musculus GN=Ilvbl PE=1 SV=1	19.462	7	10	7	632	68.113	8.69	96.8	98.6	95.8	102.7	103.6	102.5
Q5SSL4	Abr	Active breakpoint cluster region-related protein OS=Mus musculus GN=Abr PE=1 SV=1	17.9278	12	20	11	859	97.605	6.58	98.8	99.5	102.3	100.4	99.3	99.6
E9QKC0	Gria2	Glutamate receptor 2 OS=Mus musculus GN=Gria2 PE=1 SV=1	24.1223	19	23	15	883	98.755	7.75	101.3	98.4	96.5	100.7	101.6	101.6
Q99PV0	Prpf8	Pre-mRNA-processing-splicing factor 8 OS=Mus musculus GN=Prpf8 PE=1 SV=2	6.55246	12	15	12	2335	273.443	8.84	94.7	112.7	98.1	99.6	95.4	99.5
A2APV2	Fmnl2	Formin-like protein 2 OS=Mus musculus GN=Fmnl2 PE=1 SV=2	14.9171	15	24	13	1086	123.024	7.53	99.2	95.4	94.4	105.2	103.3	102.5
Q8K0S0	Phyhip	Phytanoyl-CoA hydroxylase-interacting protein OS=Mus musculus GN=Phyhip PE=1 SV=1	21.8182	6	14	4	330	37.53	7.01	99.9	101.3	97.4	92.4	100.9	108
O08807	Prdx4	Peroxiredoxin-4 OS=Mus musculus GN=Prdx4 PE=1 SV=1	24.8175	6	21	4	274	31.033	7.15	103.9	97.9	103.8	96.8	99.5	98
D3YVV7	Nova2	Neuro-oncological ventral antigen 2 OS=Mus musculus GN=Nova2 PE=1 SV=3	23.0216	9	16	5	556	55.642	8.43	100.7	105.1	98.8	96.7	100.1	98.5
Q3U9A8	Sh3bgrl	SH3 domain-binding glutamic acid-rich-like protein OS=Mus musculus GN=Sh3bgrl PE=2 SV=1	70.1754	6	15	6	114	12.731	5.05	102.3	96.9	104.9	93.4	98.8	103.7
Q3TIS3	Sec23b	Uncharacterized protein OS=Mus musculus GN=Sec23b PE=2 SV=1	13.4289	8	17	6	767	86.366	6.96	95.6	95.9	99.3	102.5	103.7	103
Q9D3A9	Ttyh1	Protein tweety homolog 1 OS=Mus musculus GN=Ttyh1 PE=1 SV=1	12.6667	5	12	5	450	49.001	5.03	97.6	99.1	98.7	99.6	103.7	101.2
P61022	Chp1	Calcineurin B homologous protein 1 OS=Mus musculus GN=Chp1 PE=1 SV=2	34.359	5	8	5	195	22.418	5.1	104.6	100.3	102.6	96.2	101.5	94.7
A0A1D5RM85	Rpl18a	60S ribosomal protein L18a (Fragment) OS=Mus musculus GN=Rpl18a PE=1 SV=1	31.5068	7	20	7	219	24.622	9.94	101.9	99	94.4	107.6	97.2	100
Q9CXU9	Eif1b	Eukaryotic translation initiation factor 1b OS=Mus musculus GN=Eif1b PE=1 SV=2	62.8319	4	7	1	113	12.816	7.37	92.1	93.1	92.2	101.7	112.3	108.5
Q9CQN3	Tomm6	Mitochondrial import receptor subunit TOM6 homolog OS=Mus musculus GN=Tomm6 PE=3 SV=1	56.7568	2	8	2	74	7.86	4.89	100.1	99.9	100.8	97.3	101.5	100.4
G3X9J1	Slc8a1	Sodium/calcium exchanger 1 OS=Mus musculus GN=Slc8a1 PE=1 SV=1	18.4536	12	20	12	970	107.97	4.98	100.5	106	101.9	95.1	99.4	97
Q3U630	Tars	Uncharacterized protein OS=Mus musculus GN=Tars PE=2 SV=1	29.2244	17	24	16	722	83.344	7.47	99.3	106.9	101.1	99.1	97.8	95.8
B7ZN50	Stxbp5l	Stxbp5l protein OS=Mus musculus GN=Stxbp5l PE=2 SV=1	18.1202	12	14	1	1032	114.806	7.3	93.5	95.1	125.1	81.4	101.3	103.5
Q6NZL0	Soga3	Protein SOGA3 OS=Mus musculus GN=Soga3 PE=1 SV=2	19.1534	16	23	16	945	103.416	6.14	98.9	100.4	101.4	98.6	99.9	100.7
Q8C163	Exog	Nuclease EXOG, mitochondrial OS=Mus musculus GN=Exog PE=1 SV=1	37.7717	9	19	9	368	41.358	8.12	99.8	102.2	103.2	100.1	95.6	99.2
Q8BG51	Rhot1	Mitochondrial Rho GTPase 1 OS=Mus musculus GN=Rhot1 PE=1 SV=1	32.8051	13	19	11	631	72.196	6.49	97.9	103.7	103	97.1	101.3	97.1
P37040	Por	NADPH--cytochrome P450 reductase OS=Mus musculus GN=Por PE=1 SV=2	35.5457	18	25	18	678	76.995	5.53	99.2	100.7	97.9	101.8	99.6	100.8
Q61490	Alcam	CD166 antigen OS=Mus musculus GN=Alcam PE=1 SV=3	27.2727	10	17	10	583	65.051	6.15	101.5	101.9	102.5	101.3	97.3	95.4
D3Z230	Inpp4a	Type I inositol 3,4-bisphosphate 4-phosphatase OS=Mus musculus GN=Inpp4a PE=1 SV=1	17.6049	13	17	13	977	109.595	6.95	99.7	99.4	100.2	99	101.8	99.9
E9QNY8	Sacs	Sacsin OS=Mus musculus GN=Sacs PE=1 SV=1	8.86076	34	45	34	4582	520.36	7.05	98.1	105.6	94.6	100.5	103.6	97.7
Q8CIB5	Fermt2	Fermitin family homolog 2 OS=Mus musculus GN=Fermt2 PE=1 SV=1	31.4706	17	23	17	680	77.751	6.7	99	96.7	99.6	102.2	102.3	100.2
Q9DCM2	Gstk1	Glutathione S-transferase kappa 1 OS=Mus musculus GN=Gstk1 PE=1 SV=3	50.885	10	20	10	226	25.687	8.88	100.3	97.7	102.5	99.6	98.5	101.4
Q3UUH0	Asl	Uncharacterized protein OS=Mus musculus GN=Asl PE=2 SV=1	37.5	16	23	16	464	51.737	6.96	96.5	100.1	103.2	99.2	100.4	100.6
P68181	Prkacb	cAMP-dependent protein kinase catalytic subunit beta OS=Mus musculus GN=Prkacb PE=1 SV=2	34.7578	10	23	4	351	40.682	8.56	105.7	96.7	99.8	100.4	99.4	97.9
F8VQC7	Ktn1	Kinectin OS=Mus musculus GN=Ktn1 PE=1 SV=1	25.7724	29	41	28	1327	152.449	5.9	98.1	103.5	100.3	97	99.5	101.7
Q8R527	Rhoq	Rho-related GTP-binding protein RhoQ OS=Mus musculus GN=Rhoq PE=1 SV=2	12.1951	2	8	1	205	22.63	6.32	100.2	99.5	89.4	104.5	106.9	99.4
Q9Z2D6	Mecp2	Methyl-CpG-binding protein 2 OS=Mus musculus GN=Mecp2 PE=1 SV=1	36.9835	14	20	14	484	52.275	9.96	98.2	101.6	102.6	96.1	98.6	102.8
Q9Z1A1	Tfg	TFG protein OS=Mus musculus GN=Tfg PE=1 SV=1	31.738	9	15	9	397	42.994	5.1	99.8	101.6	100.4	97.4	102.3	98.5
P61148	Fgf1	Fibroblast growth factor 1 OS=Mus musculus GN=Fgf1 PE=1 SV=1	62.5806	8	12	8	155	17.407	7.02	94.1	102.9	98	102.4	100.6	102.1
E9Q3X0	Mvp	Major vault protein OS=Mus musculus GN=Mvp PE=1 SV=1	35.2874	21	26	21	870	96.798	5.64	97.5	104.6	101.6	97.8	104	94.5
Q3TU64	Col1a2	Uncharacterized protein OS=Mus musculus GN=Col1a2 PE=2 SV=1	7.28863	8	13	8	1372	129.518	9.19	100.4	115.5	99.1	106.4	86.3	92.2
Q3T9S3	Set	SET translocation OS=Mus musculus GN=Set PE=2 SV=1	16.609	4	12	4	289	33.358	4.32	103.6	98.8	101.6	95.9	103.9	96.2
Q6IFZ6	Krt77	Keratin, type II cytoskeletal 1b OS=Mus musculus GN=Krt77 PE=1 SV=1	6.81818	4	13	1	572	61.322	8.02	153.7	88.5	74.1	80.7	120.9	82.1
Q61704	Itih3	Inter-alpha-trypsin inhibitor heavy chain H3 OS=Mus musculus GN=Itih3 PE=1 SV=3	15.5231	9	18	9	889	99.296	6.05	99.9	101.4	101.7	96.2	104.5	96.3
Q99L43	Cds2	Phosphatidate cytidylyltransferase 2 OS=Mus musculus GN=Cds2 PE=1 SV=1	21.8468	6	12	5	444	51.28	7.05	98.9	101.4	96.4	107.1	99.2	97
Q8BGY2	Eif5a2	Eukaryotic translation initiation factor 5A-2 OS=Mus musculus GN=Eif5a2 PE=1 SV=3	69.281	9	24	3	153	16.782	5.58	83.5	121.8	106.5	104.6	89.7	93.9
P53668	Limk1	LIM domain kinase 1 OS=Mus musculus GN=Limk1 PE=1 SV=1	25.8114	13	20	13	647	72.746	6.9	97.2	107.4	97.5	102.8	97	98.2
P23116	Eif3a	Eukaryotic translation initiation factor 3 subunit A OS=Mus musculus GN=Eif3a PE=1 SV=5	17.7083	22	34	22	1344	161.838	6.77	99.6	103.1	99.6	98.1	99.4	100.3
P52196	Tst	Thiosulfate sulfurtransferase OS=Mus musculus GN=Tst PE=1 SV=3	47.4747	13	29	13	297	33.445	7.85	94.9	96.4	95.7	103.1	104	106
A0A1L1SSF2	Adpgk	ADP-dependent glucokinase OS=Mus musculus GN=Adpgk PE=1 SV=1	20.1613	8	11	8	496	53.883	5.62	97	105	95.5	102.4	102	98
B1AW58	Camk1d	Calcium/calmodulin-dependent protein kinase ID OS=Mus musculus GN=Camk1d PE=2 SV=1	30.6494	11	24	7	385	42.892	7.17	104	97.1	99	99.8	98.6	101.5
Q9R008	Mvk	Mevalonate kinase OS=Mus musculus GN=Mvk PE=1 SV=1	24.3038	7	13	7	395	41.851	6.68	101.7	95.9	97.6	103.2	103.9	97.7
A0A0R4J0Z3	Aqp4	Aquaporin 4, isoform CRA_a OS=Mus musculus GN=Aqp4 PE=1 SV=1	19.5046	6	16	6	323	34.513	7.69	94.3	93.6	92.8	104.9	108	106.4
Q549A5	Clu	Clusterin OS=Mus musculus GN=Clu PE=1 SV=1	29.2411	10	16	10	448	51.623	5.67	96.9	98	103	99.4	105.5	97.2
Q9D8B3	Chmp4b	Charged multivesicular body protein 4b OS=Mus musculus GN=Chmp4b PE=1 SV=2	33.4821	8	18	8	224	24.921	4.82	99.3	101.6	101.2	100.7	100.2	97
Q04690	Nf1	Neurofibromin OS=Mus musculus GN=Nf1 PE=1 SV=1	8.34213	20	24	20	2841	319.391	7.39	98	105.7	96.2	99.2	100.4	100.5
P51910	Apod	Apolipoprotein D OS=Mus musculus GN=Apod PE=1 SV=1	33.3333	5	12	5	189	21.516	4.91	102.3	97.1	101.2	102.1	100.7	96.6
Q60770	Stxbp3	Syntaxin-binding protein 3 OS=Mus musculus GN=Stxbp3 PE=1 SV=1	25.6757	13	23	13	592	67.899	8.02	96.1	99.8	98.8	102.5	99.6	103.2
Q6PGN3	Dclk2	Serine/threonine-protein kinase DCLK2 OS=Mus musculus GN=Dclk2 PE=1 SV=1	17.8571	9	19	9	756	82.927	8.44	99.3	94.4	98	101.4	103	103.9
Q8C5H8	Nadk2	NAD kinase 2, mitochondrial OS=Mus musculus GN=Nadk2 PE=1 SV=2	42.9204	14	23	14	452	50.827	8.07	100.3	102.8	99	99.2	101	97.8
P70699	Gaa	Lysosomal alpha-glucosidase OS=Mus musculus GN=Gaa PE=1 SV=2	19.0976	13	18	13	953	106.18	5.83	104.5	102.2	101	97.6	97.2	97.5
Q6PGF7	Exoc8	Exocyst complex component 8 OS=Mus musculus GN=Exoc8 PE=1 SV=1	17.7374	10	12	10	716	80.984	5.4	96	113.5	98.7	98.9	101.4	91.5
Q8QZS1	Hibch	3-hydroxyisobutyryl-CoA hydrolase, mitochondrial OS=Mus musculus GN=Hibch PE=1 SV=1	37.1429	12	24	12	385	43.01	8.06	100.2	98.6	100.4	99.2	100.2	101.5
E9PY16	Adap1	ArfGAP with dual PH domains 1 OS=Mus musculus GN=Adap1 PE=1 SV=1	37.7005	11	22	11	374	43.343	8.65	98	95	94.1	104.2	105.4	103.3
Q3UUI3	Them4	Acyl-coenzyme A thioesterase THEM4 OS=Mus musculus GN=Them4 PE=1 SV=1	31.7391	6	11	6	230	26.015	9.64	94.4	90.3	99.9	105.6	107.6	102.3
Q8BLY2	Tarsl2	Probable threonine--tRNA ligase 2, cytoplasmic OS=Mus musculus GN=Tarsl2 PE=1 SV=1	18.8608	14	15	13	790	91.26	7.53	97.8	103.5	100.5	98.5	99.6	100
Q7TMK9	Syncrip	Heterogeneous nuclear ribonucleoprotein Q OS=Mus musculus GN=Syncrip PE=1 SV=2	34.0289	16	25	11	623	69.59	8.59	99.1	101.5	100.3	98.4	103.3	97.3
P45878	Fkbp2	Peptidyl-prolyl cis-trans isomerase FKBP2 OS=Mus musculus GN=Fkbp2 PE=1 SV=1	58.5714	6	17	6	140	15.334	8.88	104.1	95.9	100.4	99.2	97.6	102.8
Q9CQE8	RTRAF	RNA transcription, translation and transport factor protein OS=Mus musculus GN=RTRAF PE=1 SV=1	43.4426	9	18	9	244	28.135	6.89	102.6	98.6	97.9	102.3	97.9	100.7
Q54AE3	Gnb3	GTP-binding protein beta3 subunit OS=Mus musculus GN=Gnb3 PE=4 SV=1	16.1765	4	25	1	340	37.216	5.69	115.9	93.6	94	109.4	91.5	95.7
Q5M9P7	Carhsp1	Calcium regulated heat stable protein 1 OS=Mus musculus GN=Carhsp1 PE=1 SV=1	53.3784	6	12	6	148	16.052	8.21	95.8	104.1	100.5	96.3	100.4	102.9
Q9D0J4	Arl2	ADP-ribosylation factor-like protein 2 OS=Mus musculus GN=Arl2 PE=1 SV=1	52.1739	7	12	7	184	20.851	5.96	101.7	95	97.2	106.6	104.6	94.8
E9Q6X0	Mapre2	Microtubule-associated protein RP/EB family member 2 OS=Mus musculus GN=Mapre2 PE=1 SV=1	60.5634	14	46	12	284	32.245	5.26	102	95.2	100.7	98.8	100.7	102.6
A0A286YCI8	Sorbs1	Sorbin and SH3 domain-containing protein 1 OS=Mus musculus GN=Sorbs1 PE=1 SV=1	9.45736	9	15	9	1290	143.047	8.31	97.3	103.7	100.2	98.1	99.5	101.2
E9PZ43	Map4	Microtubule-associated protein OS=Mus musculus GN=Map4 PE=1 SV=3	22.9368	16	22	8	933	97.736	9.09	99.7	97.2	108.5	85.8	97.7	111
Q541Z2	Fnta	Uncharacterized protein OS=Mus musculus GN=Fnta PE=1 SV=1	44.8276	14	24	14	377	43.986	4.93	93.2	106.8	94.5	102.9	103.1	99.5
O88587	Comt	Catechol O-methyltransferase OS=Mus musculus GN=Comt PE=1 SV=2	30.1887	7	10	7	265	29.467	5.83	96.8	102.2	101.5	98.2	102.5	98.7
Q80ZI8	Itga6	Itga6 protein (Fragment) OS=Mus musculus GN=Itga6 PE=2 SV=1	14.841	13	16	13	1132	126.583	7.3	92.4	104.2	99.1	106.6	99.2	98.5
Q80UG5	Sept9	Septin-9 OS=Mus musculus GN=Sept9 PE=1 SV=1	25.729	12	32	12	583	65.534	8.9	93	99.4	99	103.5	107.6	97.5
Q6NZJ6	Eif4g1	Eukaryotic translation initiation factor 4 gamma 1 OS=Mus musculus GN=Eif4g1 PE=1 SV=1	11.875	16	25	13	1600	175.967	5.4	100.1	100.8	99.7	95.7	101.4	102.3
P27600	Gna12	Guanine nucleotide-binding protein subunit alpha-12 OS=Mus musculus GN=Gna12 PE=1 SV=3	10.8179	4	17	2	379	44.067	9.83	93.9	102.4	94.1	106.7	99.9	103
P70195	Psmb7	Proteasome subunit beta type-7 OS=Mus musculus GN=Psmb7 PE=1 SV=1	21.6606	6	13	6	277	29.872	7.99	99.5	109.1	100.5	99.6	95.6	95.7
Q02788	Col6a2	Collagen alpha-2(VI) chain OS=Mus musculus GN=Col6a2 PE=1 SV=3	14.9903	12	22	12	1034	110.266	6.42	88.3	106.5	124.2	99	89.7	92.2
P01027	C3	Complement C3 OS=Mus musculus GN=C3 PE=1 SV=3	21.828	31	38	31	1663	186.366	6.73	99.6	110	102.2	95.6	97.5	95
Q9CQ19	Myl9	Myosin regulatory light polypeptide 9 OS=Mus musculus GN=Myl9 PE=1 SV=3	66.2791	9	22	3	172	19.841	4.92	101.4	101.5	103.5	96.4	97.6	99.6
A0A1W2P6J7	Sept10	Septin-10 OS=Mus musculus GN=Sept10 PE=1 SV=1	15.2655	5	16	4	452	52.402	6.6	99.4	110.9	107.2	96.1	89.4	97
Q3U9P0	Rps10	Uncharacterized protein OS=Mus musculus GN=Rps10 PE=2 SV=1	37.5758	7	15	6	165	18.919	10.27	102.8	89	91.8	105.4	101	109.9
Q80V42	Cpm	Carboxypeptidase M OS=Mus musculus GN=Cpm PE=1 SV=2	26.4108	9	14	9	443	50.523	7.78	99.7	97.1	97.3	107.4	100.4	98.2
P62311	Lsm3	U6 snRNA-associated Sm-like protein LSm3 OS=Mus musculus GN=Lsm3 PE=1 SV=2	32.3529	2	5	2	102	11.838	4.7	107.6	96.1	103.5	97.5	95.7	99.6
E5Q371	Cd47	Integrin-associated protein OS=Mus musculus GN=Cd47 PE=2 SV=1	12.2112	3	10	3	303	33.062	8.63	107.1	95.2	92.7	104.5	99.7	100.7
Q99LY9	Ndufs5	NADH dehydrogenase [ubiquinone] iron-sulfur protein 5 OS=Mus musculus GN=Ndufs5 PE=1 SV=3	61.3208	7	20	7	106	12.639	8.92	103.4	104.4	101.2	98.2	96.1	96.8
Q9CQE1	Nipsnap3b	Protein NipSnap homolog 3B OS=Mus musculus GN=Nipsnap3b PE=1 SV=1	25.1012	5	11	5	247	28.291	9.48	97.8	99.8	101.3	98	102.2	100.8
Q3UDP0	Wdr41	WD repeat-containing protein 41 OS=Mus musculus GN=Wdr41 PE=1 SV=1	18.6957	5	9	5	460	51.478	5.15	97	99.3	102.8	95.6	106.3	99.1
P05132	Prkaca	cAMP-dependent protein kinase catalytic subunit alpha OS=Mus musculus GN=Prkaca PE=1 SV=3	34.4729	11	24	5	351	40.545	8.79	100.2	103	97.2	97.3	98.1	104.2
Q8VD37	Sgip1	SH3-containing GRB2-like protein 3-interacting protein 1 OS=Mus musculus GN=Sgip1 PE=1 SV=1	22.7047	11	20	5	806	86.01	7.87	99.2	102.6	99.1	95	102.6	101.5
O35551	Rabep1	Rab GTPase-binding effector protein 1 OS=Mus musculus GN=Rabep1 PE=1 SV=2	20.7657	15	18	15	862	99.462	5.01	95.1	103.7	99.9	95.2	104.4	101.8
Q542P4	Mpp1	Membrane protein, palmitoylated OS=Mus musculus GN=Mpp1 PE=1 SV=1	33.9056	11	16	11	466	52.194	7.2	100.3	98.8	104.7	94.8	101.1	100.3
Q99KE1	Me2	NAD-dependent malic enzyme, mitochondrial OS=Mus musculus GN=Me2 PE=1 SV=1	29.202	13	21	12	589	65.757	7.61	98.8	97.8	97.5	103.2	101.2	101.5
Q6A0E3	Eftud2	MKIAA0031 protein (Fragment) OS=Mus musculus GN=Eftud2 PE=2 SV=1	19.1598	13	19	12	976	109.737	5	95.5	101.9	94.8	99.2	102.7	105.9
P98200	Atp8a2	Phospholipid-transporting ATPase IB OS=Mus musculus GN=Atp8a2 PE=1 SV=1	11.4111	11	15	10	1148	129.333	7.33	97.6	103	98.6	99.3	102.1	99.5
Q8HW98	Iglon5	IgLON family member 5 OS=Mus musculus GN=Iglon5 PE=2 SV=2	16.6667	4	7	4	336	36.744	7.69	101.3	100.3	101.3	99.5	99.1	98.6
Q3THG9	Aarsd1	Alanyl-tRNA editing protein Aarsd1 OS=Mus musculus GN=Aarsd1 PE=1 SV=2	35.9223	10	16	10	412	44.943	6.42	100.9	95.8	92.6	105	105.2	100.6
O88737	Bsn	Protein bassoon OS=Mus musculus GN=Bsn PE=1 SV=4	9.71588	25	29	25	3942	418.587	7.71	97.3	118	96.6	88.2	96.9	103
P50446	Krt6a	Keratin, type II cytoskeletal 6A OS=Mus musculus GN=Krt6a PE=1 SV=3	13.3816	9	31	1	553	59.299	7.94	156.9	77.9	77.6	90.2	122	75.4
Q9CR51	Atp6v1g1	V-type proton ATPase subunit G 1 OS=Mus musculus GN=Atp6v1g1 PE=1 SV=3	36.4407	3	11	3	118	13.716	7.97	103.7	102.6	105.2	85.1	98	105.3
Q69ZS6	Sv2c	Synaptic vesicle glycoprotein 2C OS=Mus musculus GN=Sv2c PE=1 SV=2	12.3796	8	18	7	727	82.238	5.11	103.4	105.5	96.3	98.8	98.6	97.4
Q3U5Q7	Cmpk2	UMP-CMP kinase 2, mitochondrial OS=Mus musculus GN=Cmpk2 PE=1 SV=2	36.0179	10	16	10	447	50.005	7.27	96.4	99.1	101.4	98.4	103.5	101.2
Q4FJR4	Pdk3	Pdk3 protein OS=Mus musculus GN=Pdk3 PE=1 SV=1	36.1446	10	14	9	415	47.893	8.82	99.3	99.2	103.3	100.1	98.4	99.8
Q9D1E6	Tbcb	Tubulin-folding cofactor B OS=Mus musculus GN=Tbcb PE=1 SV=2	36.4754	9	22	9	244	27.368	5.24	95.6	109.5	98.4	103.2	101.1	92.3
Q545F4	Hspb1	Hspb1 protein OS=Mus musculus GN=Hspb1 PE=2 SV=1	50.7177	11	23	11	209	23	6.55	94.3	95.7	96	104.4	104.2	105.4
Q9CQS4	Slc25a46	Solute carrier family 25 member 46 OS=Mus musculus GN=Slc25a46 PE=1 SV=1	29.4258	10	11	10	418	46.195	7.64	100	107.9	100.4	96.5	95.9	99.4
Q8VBT9	Aspscr1	Tether containing UBX domain for GLUT4 OS=Mus musculus GN=Aspscr1 PE=1 SV=1	14.1818	5	7	5	550	59.759	6.96	92.2	98.2	105.6	99.1	107.4	97.6
A0A1S6GWG0	Mff	Uncharacterized protein OS=Mus musculus GN=Mff PE=2 SV=1	24.5614	5	10	5	342	38.408	8.13	99.1	102.9	101	95.5	102.5	99.1
D3YUY7	Trim3	Tripartite motif protein 3, isoform CRA_a OS=Mus musculus GN=Trim3 PE=1 SV=2	27.5538	17	30	15	744	80.724	7.81	101.4	98.3	101.5	98.8	99	101
Q3UXI9	Ilf2	Uncharacterized protein OS=Mus musculus GN=Ilf2 PE=2 SV=1	30	8	14	8	390	42.983	5.14	104.6	96.8	98.5	102	100.8	97.3
Q5DQR4	Stxbp5l	Syntaxin-binding protein 5-like OS=Mus musculus GN=Stxbp5l PE=1 SV=1	18.8186	14	18	3	1185	131.76	6.86	105.9	90.4	99.1	98.9	108.6	97.1
P51125	Cast	Calpastatin OS=Mus musculus GN=Cast PE=1 SV=2	7.99492	3	7	3	788	84.871	5.52	98	97	113.2	85.6	102.4	103.8
Q9DCJ5	Ndufa8	NADH dehydrogenase [ubiquinone] 1 alpha subcomplex subunit 8 OS=Mus musculus GN=Ndufa8 PE=1 SV=3	58.1395	8	27	8	172	19.979	8.46	104.9	102.8	93.7	105.7	96.7	96.3
P62748	Hpcal1	Hippocalcin-like protein 1 OS=Mus musculus GN=Hpcal1 PE=1 SV=2	71.5026	13	27	7	193	22.324	5.5	93.7	99.1	103.1	105.2	105.8	93
Q9QYR9	Acot2	Acyl-coenzyme A thioesterase 2, mitochondrial OS=Mus musculus GN=Acot2 PE=1 SV=2	24.7241	10	13	3	453	49.626	7.36	95.4	105	102.6	94.2	97.4	105.4
Q542I9	Psmc1	MCG122657 OS=Mus musculus GN=Psmc1 PE=1 SV=1	42.7273	15	22	13	440	49.154	6.21	98.3	104.2	100.3	99.5	97.6	100.1
Q8BL86	Mblac2	Metallo-beta-lactamase domain-containing protein 2 OS=Mus musculus GN=Mblac2 PE=1 SV=2	37.6344	9	13	9	279	31.186	6.86	92.7	103.4	94.1	104.3	97.8	107.7
P54822	Adsl	Adenylosuccinate lyase OS=Mus musculus GN=Adsl PE=1 SV=2	24.7934	7	10	7	484	54.831	7.27	105.8	100.1	96.4	102.9	99.4	95.4
Q544Z7	Apex1	DNA-(apurinic or apyrimidinic site) lyase OS=Mus musculus GN=Apex1 PE=1 SV=1	21.4511	5	7	5	317	35.468	7.91	101.3	103.4	100.2	97.7	96.3	101.1
Q8R2R9	Ap3m2	AP-3 complex subunit mu-2 OS=Mus musculus GN=Ap3m2 PE=1 SV=1	37.5598	11	24	8	418	46.886	7.56	95.4	96.5	103.8	101.8	101.7	100.8
Q0PD14	Rab39b	RAB39B, member RAS oncogene family OS=Mus musculus GN=Rab39b PE=1 SV=1	46.4789	9	26	7	213	24.621	7.83	101.8	97.8	104	95.3	98.1	102.9
A0A0R4J263	Agpat1	1-acyl-sn-glycerol-3-phosphate acyltransferase OS=Mus musculus GN=Agpat1 PE=1 SV=1	18.5965	5	9	5	285	31.717	9.14	110	102.9	94.2	105.9	95	92.1
P97742	Cpt1a	Carnitine O-palmitoyltransferase 1, liver isoform OS=Mus musculus GN=Cpt1a PE=1 SV=4	22.6391	15	26	15	773	88.195	8.62	97.1	100.6	97.8	101	103.8	99.7
O88741	Gdap1	Ganglioside-induced differentiation-associated protein 1 OS=Mus musculus GN=Gdap1 PE=1 SV=1	26.8156	11	30	11	358	41.285	8.37	104.8	103.1	101.3	97.7	97.4	95.6
Q8BJI1	Slc6a17	Sodium-dependent neutral amino acid transporter SLC6A17 OS=Mus musculus GN=Slc6a17 PE=1 SV=1	12.1045	7	10	7	727	81.018	6.23	102.4	99.1	107.1	97.3	97.7	96.4
A0A1D5RLG3	Rab3gap1	Rab3 GTPase-activating protein catalytic subunit OS=Mus musculus GN=Rab3gap1 PE=1 SV=1	18.9271	14	17	14	988	110.889	5.62	100.8	99.5	98.6	100.2	99.3	101.5
Q6ZWQ6	Ube2k	Huntingtin interacting protein 2, isoform CRA_e OS=Mus musculus GN=Ube2k PE=1 SV=1	49	8	14	8	200	22.393	5.44	93.7	97.9	97.9	98.4	102.4	109.6
Q8CAA7	Pgm2l1	Glucose 1,6-bisphosphate synthase OS=Mus musculus GN=Pgm2l1 PE=1 SV=1	44.1224	21	36	21	621	70.234	6.49	101.5	95.8	101.7	100.9	100.6	99.5
Q32P04	Krt5	Keratin 5 OS=Mus musculus GN=Krt5 PE=1 SV=2	15.3448	11	33	3	580	61.729	7.75	154.6	91.5	74.5	87.8	109.5	82.1
Q6P6I8	Sirpa	Signal-regulatory protein alpha OS=Mus musculus GN=Sirpa PE=1 SV=1	18.2711	7	11	7	509	55.951	8.28	104	99.2	95.7	104.8	97.8	98.6
Q8R4N0	Clybl	Citramalyl-CoA lyase, mitochondrial OS=Mus musculus GN=Clybl PE=1 SV=2	41.716	12	19	12	338	37.525	8.54	94	100.5	99	96.3	105.6	104.6
D3YVV3	Ankrd29	Ankyrin repeat domain 29 OS=Mus musculus GN=Ankrd29 PE=1 SV=1	46.2783	11	18	11	309	33.155	8.43	98.4	94.5	94.8	106.6	103.2	102.4
B1ATI0	Aldh3a2	Aldehyde dehydrogenase OS=Mus musculus GN=Aldh3a2 PE=1 SV=1	24.6241	10	15	10	532	59.239	8.13	102.2	93.8	104	100.6	98.9	100.4
B2RSV4	Sf3b3	Splicing factor 3b, subunit 3 OS=Mus musculus GN=Sf3b3 PE=2 SV=1	15.3657	14	18	14	1217	135.465	5.26	100.2	102.2	100.8	98.6	99.4	99
Q61820	Rasl2-9	GTP-binding nuclear protein Ran, testis-specific isoform OS=Mus musculus GN=Rasl2-9 PE=2 SV=1	33.7963	6	14	1	216	24.436	6.54	122.7	125.2	73.9	86.1	95	97.1
F8WHQ1	Tpd52	Tumor protein D52 OS=Mus musculus GN=Tpd52 PE=1 SV=1	39.6761	8	11	8	247	26.91	4.96	99.2	94.7	91	102.3	105	107.8
Q64010	Crk	Adapter molecule crk OS=Mus musculus GN=Crk PE=1 SV=1	51.9737	12	21	12	304	33.794	5.55	95.6	107.1	99	99.7	101.5	97.1
P85094	Isoc2a	Isochorismatase domain-containing protein 2A OS=Mus musculus GN=Isoc2a PE=1 SV=1	53.3981	7	14	7	206	22.403	8.02	102.1	100.4	98.9	102.4	97.4	98.8
Q8BU30	Iars	Isoleucine--tRNA ligase, cytoplasmic OS=Mus musculus GN=Iars PE=1 SV=2	17.4326	21	26	21	1262	144.179	6.55	97.5	98.3	100.7	100.3	99.9	103.3
E9PW66	Nap1l1	Nucleosome assembly protein 1-like 1 OS=Mus musculus GN=Nap1l1 PE=1 SV=1	19.8565	5	13	4	418	48.513	4.48	101.9	94.4	104.4	97.9	102.3	99.1
P43276	Hist1h1b	Histone H1.5 OS=Mus musculus GN=Hist1h1b PE=1 SV=2	36.3229	8	15	5	223	22.562	10.92	87.8	109.2	102	107.2	100.6	93.2
Q9Z0Y1	Dctn3	Dynactin subunit 3 OS=Mus musculus GN=Dctn3 PE=1 SV=2	46.7742	8	16	8	186	20.965	6.06	99.8	98.5	100.7	102.6	99.4	98.9
Q91W87	Cyp2d22	Cytochrome P450, family 2, subfamily d, polypeptide 22 OS=Mus musculus GN=Cyp2d22 PE=2 SV=1	16.6	6	9	6	500	56.457	6.95	100	104.9	109.2	92.9	95.9	97
Q3TIT6	Dnajb1	Uncharacterized protein OS=Mus musculus GN=Dnajb1 PE=2 SV=1	18.2353	5	7	4	340	38.116	8.63	94.2	96.3	99.8	103.2	103.4	103.3
Q8R0W0	Eppk1	Epiplakin OS=Mus musculus GN=Eppk1 PE=1 SV=2	1.45082	5	18	2	6548	724.183	6.07	102.3	80.1	97.9	92.2	117.2	110.3
Q9CR26	Vta1	Vacuolar protein sorting-associated protein VTA1 homolog OS=Mus musculus GN=Vta1 PE=1 SV=1	32.6861	9	17	9	309	33.892	6.13	101.9	93.7	97.2	99	103.2	105.1
Q64018	Glra1	Glycine receptor subunit alpha-1 OS=Mus musculus GN=Glra1 PE=1 SV=2	15.7549	6	14	5	457	52.623	8.9	101.1	100.4	104.6	105.7	94.7	93.5
Q9CQ54	Ndufc2	NADH dehydrogenase [ubiquinone] 1 subunit C2 OS=Mus musculus GN=Ndufc2 PE=1 SV=1	50	8	21	8	120	14.154	9.2	106	99.1	99.4	100.1	99.3	96.1
Q8K400	Stxbp5	Syntaxin-binding protein 5 OS=Mus musculus GN=Stxbp5 PE=1 SV=3	16.5799	13	17	12	1152	127.57	7.21	96.1	107.3	96.1	103.6	101.4	95.5
Q9CQW2	Arl8b	ADP-ribosylation factor-like protein 8B OS=Mus musculus GN=Arl8b PE=1 SV=1	58.0645	10	23	3	186	21.525	8.43	101.3	107.2	101.8	103.5	93.2	93.1
O54734	Ddost	Dolichyl-diphosphooligosaccharide--protein glycosyltransferase 48 kDa subunit OS=Mus musculus GN=Ddost PE=1 SV=2	28.5714	10	14	10	441	48.997	5.83	99	96.7	99.5	103.7	102.4	98.7
Q6PF93	Pik3c3	Phosphatidylinositol 3-kinase catalytic subunit type 3 OS=Mus musculus GN=Pik3c3 PE=1 SV=1	9.58286	7	9	7	887	101.423	6.73	102.6	100.8	100.5	96.9	101.4	97.7
Q3U8W9	Hnrnpr	Uncharacterized protein OS=Mus musculus GN=Hnrnpr PE=2 SV=1	30.0633	16	23	11	632	70.834	8.13	97.2	97.7	105.5	96.6	103.3	99.7
Q3UJP8	Gart	Trifunctional purine biosynthetic protein adenosine-3 OS=Mus musculus GN=Gart PE=2 SV=1	20.099	14	17	14	1010	107.404	6.68	95	112.1	98	101.6	98.8	94.5
Q99K87	Shmt2	Serine hydroxymethyltransferase OS=Mus musculus GN=Shmt2 PE=2 SV=1	21.8254	8	10	8	504	55.726	8.46	97.3	99.6	100.5	96.8	106.4	99.3
Q99KP6	Prpf19	Pre-mRNA-processing factor 19 OS=Mus musculus GN=Prpf19 PE=1 SV=1	43.4524	12	19	12	504	55.204	6.61	102.5	102.5	101.6	100.9	96.1	96.3
Q3TFF0	Dnaja2	Uncharacterized protein OS=Mus musculus GN=Dnaja2 PE=2 SV=1	34.2233	12	22	12	412	45.718	6.35	98.3	101.7	95.7	99.7	101.7	102.8
Q91VE0	Slc27a4	Long-chain fatty acid transport protein 4 OS=Mus musculus GN=Slc27a4 PE=1 SV=1	27.9938	13	18	13	643	72.272	8.59	100	101.6	99.3	99.2	96.9	103.1
Q3U6P5	Hnrnpc	Uncharacterized protein OS=Mus musculus GN=Hnrnpc PE=2 SV=1	31.4371	10	20	10	334	36.883	7.36	101.4	99.5	98.8	99.3	99.2	101.8
Q02819	Nucb1	Nucleobindin-1 OS=Mus musculus GN=Nucb1 PE=1 SV=2	37.4728	15	23	5	459	53.376	5.07	100.5	97.5	100.9	97.9	103.7	99.6
A2APX8	Scn1a	Sodium channel protein type 1 subunit alpha OS=Mus musculus GN=Scn1a PE=1 SV=1	6.91887	10	15	7	2009	228.651	5.87	105.5	98.5	96.6	94.5	101.4	103.4
Q8VBX5	Ppt1	Palmitoyl-protein thioesterase OS=Mus musculus GN=Ppt1 PE=2 SV=1	25.0814	6	11	6	307	34.598	8	105.3	96.1	90.4	102.7	101.8	103.7
Q8BH58	Tiprl	TIP41-like protein OS=Mus musculus GN=Tiprl PE=1 SV=1	35.4244	7	11	7	271	31.234	5.63	104.3	102.4	104.2	90.1	99.7	99.2
Q8BME1	Pgm3	Phosphoacetylglucosamine mutase OS=Mus musculus GN=Pgm3 PE=2 SV=1	27.0073	11	14	11	548	60.405	6.4	96.7	103.6	101.6	101.5	102.2	94.4
Q3TEU8	Coro1c	Coronin OS=Mus musculus GN=Coro1c PE=2 SV=1	28.692	14	31	11	474	53.074	6.79	101.3	100.4	102.3	100.1	98.7	97.1
Q8R0F8	Fahd1	Acylpyruvase FAHD1, mitochondrial OS=Mus musculus GN=Fahd1 PE=1 SV=2	35.6828	6	12	6	227	25.156	7.69	97.5	103.8	104.5	96.7	100.1	97.3
Q3ULF4	Spg7	Paraplegin OS=Mus musculus GN=Spg7 PE=1 SV=1	9.73111	6	11	6	781	85.942	9.04	94	102.6	102.5	105.3	102.4	93.2
Q9Z1Q2	Abhd16a	Protein ABHD16A OS=Mus musculus GN=Abhd16a PE=1 SV=3	24.552	10	11	10	558	63.046	8.25	96.2	107.1	96.5	106.7	98.8	94.6
Q9CX86	Hnrnpa0	Heterogeneous nuclear ribonucleoprotein A0 OS=Mus musculus GN=Hnrnpa0 PE=1 SV=1	44.2623	10	20	8	305	30.512	9.31	103.3	99.4	102.4	90.6	100.8	103.5
P40240	Cd9	CD9 antigen OS=Mus musculus GN=Cd9 PE=1 SV=2	16.3717	3	17	3	226	25.241	7.23	98.1	103.1	112.6	100.2	92.6	93.4
Q91Z61	Diras1	GTP-binding protein Di-Ras1 OS=Mus musculus GN=Diras1 PE=1 SV=1	53.5354	9	14	7	198	22.25	8.9	96.7	103.1	97.9	100.1	102.4	99.8
P05977	Myl1	Myosin light chain 1/3, skeletal muscle isoform OS=Mus musculus GN=Myl1 PE=1 SV=2	36.1702	7	19	4	188	20.581	5.03	78.9	93.4	192	86.4	66.2	83
P97441	Slc30a3	Zinc transporter 3 OS=Mus musculus GN=Slc30a3 PE=1 SV=1	17.268	6	13	6	388	41.797	6.38	97.4	101.7	95.7	98.4	104.5	102.4
Q8K212	Pacs1	Phosphofurin acidic cluster sorting protein 1 OS=Mus musculus GN=Pacs1 PE=1 SV=2	14.36	10	15	10	961	104.764	7.74	103.5	100.4	98.8	97.7	99	100.6
P54775	Psmc4	26S proteasome regulatory subunit 6B OS=Mus musculus GN=Psmc4 PE=1 SV=2	38.9952	12	19	4	418	47.379	5.21	105.6	95.4	102	94.4	101.5	101
Q8R3B1	Plcd1	1-phosphatidylinositol 4,5-bisphosphate phosphodiesterase delta-1 OS=Mus musculus GN=Plcd1 PE=1 SV=2	24.2063	11	14	11	756	85.819	6.21	97.7	100.1	98.3	101.4	103.2	99.3
Q5XJY5	Arcn1	Coatomer subunit delta OS=Mus musculus GN=Arcn1 PE=1 SV=2	32.4853	17	23	17	511	57.193	6.21	100.3	106.8	100.7	98	96.5	97.6
Q9JK42	Pdk2	[Pyruvate dehydrogenase (acetyl-transferring)] kinase isozyme 2, mitochondrial OS=Mus musculus GN=Pdk2 PE=1 SV=2	28.2555	8	12	7	407	46.011	6.61	102.6	99.5	98.8	97.9	98.5	102.7
G3X9A7	Plcxd3	MCG49978 OS=Mus musculus GN=Plcxd3 PE=1 SV=1	29.9065	7	11	7	321	36.291	6.46	99.7	94.7	100.5	99	102	104.1
Q8JZX5	Lrrc57	Leucine rich repeat containing 57 OS=Mus musculus GN=Lrrc57 PE=1 SV=1	49.7908	11	26	11	239	26.709	8.35	95.7	104.5	101.5	102.3	100.7	95.3
Q91YR1	Twf1	Twinfilin-1 OS=Mus musculus GN=Twf1 PE=1 SV=2	24.5714	8	12	6	350	40.054	6.67	98.5	98.9	101.8	99.5	103.5	97.8
Q3U9U5	Bcap31	Uncharacterized protein OS=Mus musculus GN=Bcap31 PE=2 SV=1	35.102	10	23	10	245	27.969	8.43	101	99.3	99.7	101.5	98.5	100
Q99LP6	Grpel1	GrpE protein homolog 1, mitochondrial OS=Mus musculus GN=Grpel1 PE=1 SV=1	37.3272	7	12	7	217	24.292	8.38	101.6	95.5	102.3	96.5	102.6	101.5
Q8VEK0	Tmem30a	Cell cycle control protein 50A OS=Mus musculus GN=Tmem30a PE=1 SV=1	23.6264	7	13	7	364	41.035	8.37	103.5	103.1	94.6	104.1	96.5	98.3
A0A0R4J0F6	Gak	Cyclin-G-associated kinase OS=Mus musculus GN=Gak PE=1 SV=1	13.1034	15	20	13	1305	143.58	5.69	94.2	104.6	97.9	102.2	101	100.1
Q8K2T1	Nmral1	NmrA-like family domain-containing protein 1 OS=Mus musculus GN=Nmral1 PE=1 SV=1	43.0421	13	19	13	309	34.355	6.86	99.5	96.5	97.6	101.2	103.8	101.4
Q3U5L3	Snx2	Uncharacterized protein OS=Mus musculus GN=Snx2 PE=2 SV=1	23.1214	11	19	9	519	58.445	5.12	98.1	103.6	99.5	97.4	99.8	101.6
P97429	Anxa4	Annexin A4 OS=Mus musculus GN=Anxa4 PE=1 SV=4	35.1097	9	14	8	319	35.893	5.57	94.4	102.4	103.7	101.5	101.9	96.1
Q6ZWN5	Rps9	40S ribosomal protein S9 OS=Mus musculus GN=Rps9 PE=1 SV=3	34.5361	10	26	10	194	22.578	10.65	102.8	95.3	96.4	104.9	100.3	100.2
Q80UU9	Pgrmc2	Membrane-associated progesterone receptor component 2 OS=Mus musculus GN=Pgrmc2 PE=1 SV=2	45.1613	7	10	6	217	23.32	5.15	102.9	97.8	98.5	99.5	98.2	103.1
Q9DBG5	Plin3	Perilipin-3 OS=Mus musculus GN=Plin3 PE=1 SV=1	30.8924	7	14	7	437	47.233	5.62	94.2	92.2	109.1	101.7	103.7	99.1
B2RRE0	Akap12	A kinase (PRKA) anchor protein (Gravin) 12 OS=Mus musculus GN=Akap12 PE=2 SV=1	14.4299	18	24	18	1684	180.586	4.44	100.1	100.8	104.4	88.9	98.8	107
Q9R0X4	Acot9	Acyl-coenzyme A thioesterase 9, mitochondrial OS=Mus musculus GN=Acot9 PE=1 SV=1	32.8018	13	25	13	439	50.528	8.59	98.7	97.2	95.6	104.8	99.6	104.1
P14148	Rpl7	60S ribosomal protein L7 OS=Mus musculus GN=Rpl7 PE=1 SV=2	36.6667	10	30	10	270	31.4	10.89	97.9	98.7	95.2	106.1	102.6	99.6
Q9DC07	Nebl	LIM zinc-binding domain-containing Nebulette OS=Mus musculus GN=Nebl PE=1 SV=1	35.5556	9	15	9	270	31.093	8.31	98.1	105.4	102.9	94.2	97.7	101.7
Q3U8X1	Eif3f	Eukaryotic translation initiation factor 3 subunit F OS=Mus musculus GN=Eif3f PE=2 SV=1	22.7147	6	11	6	361	37.964	5.58	97.5	100.9	97	100.5	102.3	101.7
Q8BWR2	Pithd1	PITH domain-containing protein 1 OS=Mus musculus GN=Pithd1 PE=1 SV=1	35.545	6	9	6	211	24.177	5.74	103	98.9	101.6	104.1	96.8	95.5
O88986	Gcat	2-amino-3-ketobutyrate coenzyme A ligase, mitochondrial OS=Mus musculus GN=Gcat PE=1 SV=2	33.8942	8	12	8	416	44.902	7.33	98.2	102.2	105.1	97	100.6	96.8
Q3UPA1	Gna11	Guanine nucleotide binding protein, alpha 11 OS=Mus musculus GN=Gna11 PE=1 SV=1	43.1755	14	29	8	359	41.997	5.97	101	98.5	96.1	104.7	100.8	98.8
Q3KN99	Syn3	Synapsin III OS=Mus musculus GN=Syn3 PE=2 SV=1	14.3351	7	10	5	579	63.273	9.38	98.9	100.6	98.4	101.7	101.4	99
Q9CQ60	Pgls	6-phosphogluconolactonase OS=Mus musculus GN=Pgls PE=1 SV=1	44.358	9	18	9	257	27.237	5.85	97	104.1	105.6	96.4	100.6	96.2
Q6PHQ9	Pabpc4	Polyadenylate-binding protein OS=Mus musculus GN=Pabpc4 PE=1 SV=1	18.6364	11	15	5	660	72.197	9.39	99	104.4	96.1	100.9	101	98.6
O89112	Lancl1	LanC-like protein 1 OS=Mus musculus GN=Lancl1 PE=1 SV=1	21.3033	6	14	6	399	45.312	7.77	97.8	94.8	103.7	98.6	103.3	101.8
F8VQE9	Agap3	Arf-GAP with GTPase, ANK repeat and PH domain-containing protein 3 OS=Mus musculus GN=Agap3 PE=1 SV=1	12.1978	7	11	5	910	97.634	7.77	100.3	98.2	99.9	98.6	102.8	100.1
Q01730	Rsu1	Ras suppressor protein 1 OS=Mus musculus GN=Rsu1 PE=1 SV=3	37.5451	8	16	8	277	31.531	8.88	95	105.6	98.2	103.9	100	97.2
P84075	Hpca	Neuron-specific calcium-binding protein hippocalcin OS=Mus musculus GN=Hpca PE=1 SV=2	51.8135	10	22	3	193	22.413	4.97	104.3	93.4	97.4	93	101.7	110.3
Q9D710	Tmx2	Thioredoxin-related transmembrane protein 2 OS=Mus musculus GN=Tmx2 PE=1 SV=1	26.1017	7	16	7	295	33.921	8.75	100.5	101.3	99.4	100.6	99.5	98.6
A0A068BEQ2	H2-Ke6	H2-K region expressed gene 6, isoform CRA_a OS=Mus musculus GN=H2-Ke6 PE=2 SV=1	29.7297	5	9	5	259	26.571	6.92	93.9	100.8	101.6	105	101.8	96.9
Q91YS4	Klc2	Kinesin light chain 2 OS=Mus musculus GN=Klc2 PE=1 SV=1	32.3102	18	27	11	619	68.378	7.06	100.5	101.3	99.1	100.8	99.3	98.8
Q9Z0P5	Twf2	Twinfilin-2 OS=Mus musculus GN=Twf2 PE=1 SV=1	43.8395	12	14	10	349	39.446	6.8	106.7	103.5	99.9	92.6	100.5	96.8
Q8K1Z0	Coq9	Ubiquinone biosynthesis protein COQ9, mitochondrial OS=Mus musculus GN=Coq9 PE=1 SV=1	38.3387	8	12	8	313	35.061	5.92	104.3	100.1	98.1	100.1	98.2	99.4
Q3V100	Mpi	Mannose-6-phosphate isomerase OS=Mus musculus GN=Mpi PE=1 SV=1	36.643	9	16	9	423	46.545	5.95	98.7	98	100.8	100.2	103.7	98.5
P60824	Cirbp	Cold-inducible RNA-binding protein OS=Mus musculus GN=Cirbp PE=1 SV=1	26.7442	3	11	3	172	18.596	9.61	103.8	100.2	109.9	91.1	98.1	96.8
P35585	Ap1m1	AP-1 complex subunit mu-1 OS=Mus musculus GN=Ap1m1 PE=1 SV=3	43.9716	14	23	14	423	48.512	7.3	100.3	98.7	100.9	99.5	99.3	101.3
Q60714	Slc27a1	Long-chain fatty acid transport protein 1 OS=Mus musculus GN=Slc27a1 PE=1 SV=1	20.5882	10	13	10	646	71.231	8.38	95.4	103	104	96.7	103	97.9
Q6ZQ18	Efr3b	Protein EFR3 homolog B OS=Mus musculus GN=Efr3b PE=1 SV=2	23.8678	14	15	14	817	92.348	6.54	96.2	98.2	102.3	100.9	104.3	98.1
O70589	Cask	Peripheral plasma membrane protein CASK OS=Mus musculus GN=Cask PE=1 SV=2	21.5983	16	20	16	926	105.042	6.43	96.7	104.4	98.1	99.5	100.1	101.3
Q9D1M0	Sec13	Protein SEC13 homolog OS=Mus musculus GN=Sec13 PE=1 SV=3	24.8447	5	10	5	322	35.543	5.38	103.1	98.6	101.8	98	98.3	100.2
Q99L15	Acot1	Acot1 protein (Fragment) OS=Mus musculus GN=Acot1 PE=2 SV=1	31.4286	10	15	3	420	46.219	6.58	96.1	100.6	98	96	98.9	110.4
E9Q6R7	Utrn	Utrophin OS=Mus musculus GN=Utrn PE=1 SV=1	7.34694	17	30	16	3430	392.461	5.33	95	101.4	100.2	100.5	102.3	100.6
A2ATZ8	Cacnb4	Calcium channel, voltage-dependent, beta 4 subunit OS=Mus musculus GN=Cacnb4 PE=4 SV=1	28.9017	11	17	7	519	57.914	9.28	105.9	101.5	96.7	95.3	100.3	100.4
B2M0S2	Gm45927	Secretory carrier-associated membrane protein OS=Mus musculus GN=Gm45927 PE=2 SV=1	6.39687	3	5	3	766	88.88	9.42	99.7	95.3	102.9	96.1	100	106.1
Q9JKC8	Ap3m1	AP-3 complex subunit mu-1 OS=Mus musculus GN=Ap3m1 PE=1 SV=1	39.4737	12	24	9	418	46.906	6.93	102.9	98.4	96.3	101.5	104.7	96.2
Q3TEE8	Txndc5	Uncharacterized protein OS=Mus musculus GN=Txndc5 PE=1 SV=1	21.3429	6	9	6	417	46.386	5.78	94.7	103.8	100.7	95	104.7	101
Q6PDY2	Ado	2-aminoethanethiol dioxygenase OS=Mus musculus GN=Ado PE=1 SV=2	39.8438	9	17	9	256	28.354	5.97	98.5	103.3	105	99	95.5	98.8
Q3TXK6	Tsnax	Uncharacterized protein OS=Mus musculus GN=Tsnax PE=2 SV=1	46.5517	10	14	10	290	32.892	6.55	97.5	105.4	97.6	101.4	101	97.2
A0A023J6C2	ATP8	ATP synthase protein 8 OS=Mus musculus musculus GN=ATP8 PE=3 SV=1	34.3284	2	11	2	67	7.747	9.88	104.8	107.8	100.6	96.9	93.4	96.5
O35954	Pitpnm1	Membrane-associated phosphatidylinositol transfer protein 1 OS=Mus musculus GN=Pitpnm1 PE=1 SV=1	15.2051	14	17	14	1243	134.855	6.06	100	104.4	100	98.7	100.9	96
Q80TL0	Ppm1e	Protein phosphatase 1E OS=Mus musculus GN=Ppm1e PE=1 SV=2	13.0841	8	13	8	749	83.367	4.97	99.1	96.3	102.7	102.2	100.8	98.8
Q3TEX7	Mfn2	Uncharacterized protein OS=Mus musculus GN=Mfn2 PE=2 SV=1	22.0608	14	17	13	757	86.132	6.86	100.5	100.8	99.6	97.4	100.3	101.3
Q8BT60	Cpne3	Copine-3 OS=Mus musculus GN=Cpne3 PE=1 SV=2	17.636	7	11	5	533	59.547	5.78	96	102.4	105.8	101	98.5	96.4
P58389	Ptpa	Serine/threonine-protein phosphatase 2A activator OS=Mus musculus GN=Ptpa PE=1 SV=1	46.4396	12	21	12	323	36.687	6.39	103.4	95.6	94.1	103.9	100.4	102.5
P56376	Acyp1	Acylphosphatase-1 OS=Mus musculus GN=Acyp1 PE=1 SV=2	54.5455	5	13	5	99	11.234	9.04	101.9	94.3	96	105.1	100.9	101.8
P63046	Sult4a1	Sulfotransferase 4A1 OS=Mus musculus GN=Sult4a1 PE=1 SV=1	50	11	18	11	284	33.032	5.53	102.9	94.8	98.2	103.3	101	99.8
Q9D7P6	Iscu	Iron-sulfur cluster assembly enzyme ISCU, mitochondrial OS=Mus musculus GN=Iscu PE=1 SV=1	45.8333	7	12	7	168	18.087	9.29	104.6	97.6	106.5	95.4	96.1	99.8
Q3U6G1	Blvrb	Biliverdin reductase B (Flavin reductase (NADPH)) OS=Mus musculus GN=Blvrb PE=1 SV=1	54.8544	7	11	7	206	22.183	7.01	101	98.7	99.1	100.3	99.7	101.2
Q59J78	Ndufaf2	NADH dehydrogenase [ubiquinone] 1 alpha subcomplex assembly factor 2 OS=Mus musculus GN=Ndufaf2 PE=1 SV=1	66.0714	10	14	10	168	19.616	8.25	98.8	102.9	99.7	97.6	98.4	102.6
Q8C7R4	Uba6	Ubiquitin-like modifier-activating enzyme 6 OS=Mus musculus GN=Uba6 PE=1 SV=1	14.5299	12	14	12	1053	117.891	6.11	91.1	135.2	92.1	95.7	93.8	92.1
Q99JR1	Sfxn1	Sideroflexin-1 OS=Mus musculus GN=Sfxn1 PE=1 SV=3	37.5776	9	16	7	322	35.626	9.23	101.6	101	98.4	101.5	96.9	100.6
Q8CGF6	Wdr47	WD repeat-containing protein 47 OS=Mus musculus GN=Wdr47 PE=1 SV=2	19.7826	12	15	12	920	102.247	5.97	103.7	101.5	98.7	100	97.2	98.9
Q60737	Csnk2a1	Casein kinase II subunit alpha OS=Mus musculus GN=Csnk2a1 PE=1 SV=2	45.2685	14	25	14	391	45.105	7.74	99.6	101	98.7	100.3	104.8	95.6
A2A841	Epb41	Protein 4.1 OS=Mus musculus GN=Epb41 PE=1 SV=1	12.4281	10	21	3	869	97.18	5.49	105.5	106.2	94.2	99.5	97.1	97.5
P39688	Fyn	Tyrosine-protein kinase Fyn OS=Mus musculus GN=Fyn PE=1 SV=4	29.2365	12	21	8	537	60.636	6.67	94.7	111.3	103.5	95.8	98.5	96.2
Q3TDD9	Ppp1r21	Protein phosphatase 1 regulatory subunit 21 OS=Mus musculus GN=Ppp1r21 PE=1 SV=2	22.1795	11	14	11	780	88.282	6.9	98.6	102	101.9	95.9	99.7	101.9
P63216	Gng3	Guanine nucleotide-binding protein G(I)/G(S)/G(O) subunit gamma-3 OS=Mus musculus GN=Gng3 PE=1 SV=1	72	4	11	4	75	8.299	7.78	97.8	109.1	97.1	101	97.4	97.6
Q3UMC8	Stam	Uncharacterized protein OS=Mus musculus GN=Stam PE=2 SV=1	24.0506	10	14	9	553	60.205	4.84	96.1	99.7	103.5	93.9	99.6	107.3
Q80VP0	Tecpr1	Tectonin beta-propeller repeat-containing protein 1 OS=Mus musculus GN=Tecpr1 PE=1 SV=1	12.2642	11	12	11	1166	130.184	6.48	98.8	104.7	97.7	95.9	102	100.9
O54901	Cd200	OX-2 membrane glycoprotein OS=Mus musculus GN=Cd200 PE=1 SV=1	17.2662	4	11	4	278	31.236	8.79	103	97.1	95.4	109.2	95.8	99.5
P28653	Bgn	Biglycan OS=Mus musculus GN=Bgn PE=1 SV=1	33.0623	9	20	8	369	41.613	7.27	88.4	103.8	128.3	100.4	91.1	87.9
Q3THJ6		Uncharacterized protein OS=Mus musculus PE=2 SV=1	37.3832	6	10	6	214	24.617	10.01	100.9	101.8	101.1	103.9	95.8	96.5
O35685	Nudc	Nuclear migration protein nudC OS=Mus musculus GN=Nudc PE=1 SV=1	42.4699	14	20	14	332	38.334	5.26	99.3	103.3	101	97.1	99.3	100.1
Q9CRY7	Gdpd1	Lysophospholipase D GDPD1 OS=Mus musculus GN=Gdpd1 PE=1 SV=1	34.0764	9	11	9	314	35.844	8.31	99.7	98.6	98.6	100.9	101.9	100.3
Q8VD75	Hip1	Huntingtin-interacting protein 1 OS=Mus musculus GN=Hip1 PE=1 SV=2	18.9504	16	19	14	1029	115.13	5.43	98.8	102.7	101.9	100.3	100.6	95.6
Q9WV55	Vapa	Vesicle-associated membrane protein-associated protein A OS=Mus musculus GN=Vapa PE=1 SV=2	58.2329	15	35	14	249	27.837	8.4	100.1	98.1	101	98.1	99.4	103.3
Q9JKC6	Cend1	Cell cycle exit and neuronal differentiation protein 1 OS=Mus musculus GN=Cend1 PE=1 SV=1	58.3893	8	24	8	149	14.978	8.97	97.1	108.2	100.6	100.7	95.7	97.7
P47962	Rpl5	60S ribosomal protein L5 OS=Mus musculus GN=Rpl5 PE=1 SV=3	43.0976	12	23	12	297	34.379	9.77	98.5	100.5	105	101.8	98.3	95.9
Q62422	Ostf1	Osteoclast-stimulating factor 1 OS=Mus musculus GN=Ostf1 PE=1 SV=2	46.5116	7	15	7	215	23.768	5.68	97.4	99.2	98.2	103	101.2	101
Q4VAI2	Acp1	Acid phosphatase 1, soluble OS=Mus musculus GN=Acp1 PE=2 SV=1	39.8734	5	14	1	158	18.18	6.74	105	90	101	103	95.2	105.7
E9QB02	Mars	Methionine--tRNA ligase, cytoplasmic OS=Mus musculus GN=Mars PE=1 SV=1	23.1868	17	22	17	910	102.308	6.92	99.1	106.1	101.5	101.9	96.4	95
Q543H0	Srm	MCG16662 OS=Mus musculus GN=Srm PE=1 SV=1	51.9868	10	16	10	302	33.973	5.5	99.5	94	100.4	101.8	103.4	100.9
Q8R326	Pspc1	Paraspeckle component 1 OS=Mus musculus GN=Pspc1 PE=1 SV=1	21.2237	9	14	8	523	58.721	6.67	97.4	107.3	97.8	98.4	101.6	97.6
Q9CPX4	Ftl1	Ferritin OS=Mus musculus GN=Ftl1 PE=1 SV=1	53.0055	7	11	7	183	20.759	6	108.2	100.5	94.3	104.8	96.9	95.3
Q60900	Elavl3	ELAV-like protein 3 OS=Mus musculus GN=Elavl3 PE=1 SV=1	30.2452	9	22	3	367	39.508	9.28	95.8	102.3	100.8	100	100.9	100.2
Q3V0K9	Pls1	Plastin-1 OS=Mus musculus GN=Pls1 PE=1 SV=1	18.254	9	15	6	630	70.363	5.38	90.2	99.8	108.2	99.6	104.2	98
Q02257	Jup	Junction plakoglobin OS=Mus musculus GN=Jup PE=1 SV=3	15.5705	9	15	6	745	81.749	6.14	102	108.8	104.9	98.9	95.4	90.1
Q922B1	Macrod1	O-acetyl-ADP-ribose deacetylase MACROD1 OS=Mus musculus GN=Macrod1 PE=1 SV=2	25.387	5	7	5	323	35.272	8.85	104	102.9	106.2	92.7	96.7	97.6
O35344	Kpna3	Importin subunit alpha-4 OS=Mus musculus GN=Kpna3 PE=1 SV=1	16.1228	6	11	4	521	57.737	4.94	97.9	108.1	94.9	100.9	98.7	99.5
A2AJQ0	Pdp1	[Pyruvate dehydrogenase [acetyl-transferring]]-phosphatase 1, mitochondrial OS=Mus musculus GN=Pdp1 PE=1 SV=2	17.4204	6	9	6	597	67.573	7.06	96.2	102.1	102.3	97.4	97	105
Q3UPL0	Sec31a	Protein transport protein Sec31A OS=Mus musculus GN=Sec31a PE=1 SV=2	19.7561	20	26	20	1230	133.486	6.76	95.4	106.9	96.5	102.9	101.3	97
Q5M8N4	Sdr39u1	Epimerase family protein SDR39U1 OS=Mus musculus GN=Sdr39u1 PE=1 SV=1	26.9481	7	12	7	308	32.974	8.91	99.2	96.5	94	107.7	102.7	100
Q91VM5	Rbmxl1	RNA binding motif protein, X-linked-like-1 OS=Mus musculus GN=Rbmxl1 PE=1 SV=1	14.433	5	17	1	388	42.136	9.99	105.8	86.6	98.8	105	104.5	99.4
O08992	Sdcbp	Syntenin-1 OS=Mus musculus GN=Sdcbp PE=1 SV=1	23.7458	5	10	5	299	32.359	7.15	95	105.2	93.2	109.2	102.5	95
Q9DAK9	Phpt1	14 kDa phosphohistidine phosphatase OS=Mus musculus GN=Phpt1 PE=1 SV=1	67.7419	7	10	7	124	13.988	5.53	100.1	106.6	101	93.6	100.3	98.4
Q9R1T2	Sae1	SUMO-activating enzyme subunit 1 OS=Mus musculus GN=Sae1 PE=1 SV=1	32.2857	8	16	8	350	38.596	5.36	101.8	98.4	101	101.5	99.6	97.8
H3BK65	Eps15	Epidermal growth factor receptor substrate 15 OS=Mus musculus GN=Eps15 PE=1 SV=1	16.5059	11	14	11	933	102.166	4.65	97.9	99	98.5	102.3	102.3	99.9
E9Q0N0	Itsn1	Intersectin-1 OS=Mus musculus GN=Itsn1 PE=1 SV=1	14.3106	21	24	17	1719	194.776	7.91	97.1	110.4	96	101	95.7	99.9
Q3USD5	Pcyt2	Phosphate cytidylyltransferase 2, ethanolamine, isoform CRA_a OS=Mus musculus GN=Pcyt2 PE=1 SV=1	32.9208	10	19	10	404	45.207	6.58	96.9	104.2	101.3	98.2	98.3	101
G3X914	Cul5	Cullin-5 OS=Mus musculus GN=Cul5 PE=1 SV=1	22.3392	17	20	17	855	98.979	8.79	98.3	99.8	98.2	101.8	103	98.9
Q91XL9	Osbpl1a	Oxysterol-binding protein-related protein 1 OS=Mus musculus GN=Osbpl1a PE=1 SV=2	12.7368	11	18	10	950	107.727	6.44	103	97.1	98.5	99.1	101.5	100.8
Q3TMZ1	Pycr2	Pyrroline-5-carboxylate reductase OS=Mus musculus GN=Pycr2 PE=1 SV=1	32.5	7	8	7	320	33.638	7.77	94	116.1	102.3	96.9	96.5	94.3
Q9CPU0	Glo1	Lactoylglutathione lyase OS=Mus musculus GN=Glo1 PE=1 SV=3	84.7826	14	38	14	184	20.796	5.47	99	91	93.5	107.5	105.3	103.7
E9PVA8	Gcn1	eIF-2-alpha kinase activator GCN1 OS=Mus musculus GN=Gcn1 PE=1 SV=1	6.43954	13	13	13	2671	292.834	7.36	94.3	109.5	99.1	99.6	98.5	99
Q80U19	Daam2	Disheveled-associated activator of morphogenesis 2 OS=Mus musculus GN=Daam2 PE=1 SV=4	18.296	18	22	15	1115	128.289	6.92	99.4	103.4	99.2	104.1	98.2	95.8
A0A075DCI1	ND4	NADH-ubiquinone oxidoreductase chain 4 OS=Mus musculus GN=ND4 PE=3 SV=1	9.78261	5	15	5	460	51.916	9.45	100.8	100.7	99.5	100.9	98.8	99.2
V9GXM1	Arfgap1	ADP-ribosylation factor GTPase-activating protein 1 OS=Mus musculus GN=Arfgap1 PE=1 SV=1	27.1226	9	13	9	424	46.511	5.57	102.5	103.3	102.9	95.3	95.5	100.5
Q8K4X7	Agpat4	1-acyl-sn-glycerol-3-phosphate acyltransferase delta OS=Mus musculus GN=Agpat4 PE=1 SV=1	35.1852	13	22	13	378	43.781	8.38	97	99.8	97.2	103.1	102	100.8
Q68FH0	Pkp4	Plakophilin-4 OS=Mus musculus GN=Pkp4 PE=1 SV=1	16.8908	17	23	16	1190	131.47	8.94	96.3	103.7	98	97.7	101.9	102.5
Q6IRU2	Tpm4	Tropomyosin alpha-4 chain OS=Mus musculus GN=Tpm4 PE=1 SV=3	64.1129	19	33	16	248	28.45	4.68	97.6	99	105.2	97.1	102.7	98.4
Q9WTL7	Lypla2	Acyl-protein thioesterase 2 OS=Mus musculus GN=Lypla2 PE=1 SV=1	44.5887	8	18	8	231	24.778	7.23	99.8	104.8	105.6	98.8	95.2	95.6
Q8C0C7	Farsa	Phenylalanine--tRNA ligase alpha subunit OS=Mus musculus GN=Farsa PE=1 SV=1	27.1654	11	14	11	508	57.563	8.28	97.6	105.4	96.6	100.5	100.6	99.3
A0A0N4SUZ3	Lsm8	U6 snRNA-associated Sm-like protein LSm8 OS=Mus musculus GN=Lsm8 PE=1 SV=1	49	3	4	3	100	11.033	4.53	97.2	106.7	98.9	96.1	99.6	101.5
B2RVP5	H2afv	Histone H2A OS=Mus musculus GN=H2afv PE=2 SV=1	31.25	4	18	2	128	13.501	10.58	100.9	104.1	105.9	99.1	98.2	91.7
Q8VHL1	Setd7	Histone-lysine N-methyltransferase SETD7 OS=Mus musculus GN=Setd7 PE=1 SV=2	36.612	9	15	9	366	40.481	4.65	98.4	101.2	98.1	98.6	102.3	101.4
P60521	Gabarapl2	Gamma-aminobutyric acid receptor-associated protein-like 2 OS=Mus musculus GN=Gabarapl2 PE=1 SV=1	41.8803	6	14	5	117	13.658	8.1	103.1	103.3	96.4	100.1	98.3	98.8
Q9Z1R2	Bag6	Large proline-rich protein BAG6 OS=Mus musculus GN=Bag6 PE=1 SV=1	19.9307	16	23	16	1154	120.962	5.71	101.4	100.4	101.1	96.5	99	101.6
P62071	Rras2	Ras-related protein R-Ras2 OS=Mus musculus GN=Rras2 PE=1 SV=1	36.2745	6	10	4	204	23.385	6.01	98	106.1	100.6	100.1	99.8	95.4
Q8BKZ9	Pdhx	Pyruvate dehydrogenase protein X component, mitochondrial OS=Mus musculus GN=Pdhx PE=1 SV=1	30.1397	12	28	12	501	53.965	7.75	100.6	101.5	101.5	99.4	98.5	98.4
Q9CZ46	Stmn2	Uncharacterized protein OS=Mus musculus GN=Stmn2 PE=2 SV=1	19.1388	5	17	1	209	23.808	8.19	96.8	98.2	98.2	99.2	106.7	100.9
O88322	Nid2	Nidogen-2 OS=Mus musculus GN=Nid2 PE=1 SV=2	9.62224	11	17	10	1403	153.816	5.38	92	106.9	102.6	97.5	100.9	100.2
Q99M71	Epdr1	Mammalian ependymin-related protein 1 OS=Mus musculus GN=Epdr1 PE=1 SV=1	26.3393	5	12	5	224	25.469	7.58	94.7	96.9	97.3	103.1	110.5	97.4
A0A087WPD1	Rgs6	Regulator of G-protein-signaling 6 OS=Mus musculus GN=Rgs6 PE=1 SV=1	16.8317	7	13	5	505	58.421	8.24	97.6	95.3	104.2	98.3	103	101.6
P49443	Ppm1a	Protein phosphatase 1A OS=Mus musculus GN=Ppm1a PE=1 SV=1	34.8168	11	20	11	382	42.406	5.36	100.7	102	106.8	98.3	93.8	98.4
P11352	Gpx1	Glutathione peroxidase 1 OS=Mus musculus GN=Gpx1 PE=1 SV=2	46.2687	7	16	7	201	22.316	7.21	97.5	103.8	99.7	101.8	99	98.3
O35639	Anxa3	Annexin A3 OS=Mus musculus GN=Anxa3 PE=1 SV=4	33.7461	11	15	11	323	36.362	5.76	96.5	103.8	104	98.4	101	96.3
O55091	Impact	Protein IMPACT OS=Mus musculus GN=Impact PE=1 SV=2	28.3019	7	10	7	318	36.253	5.05	97.4	113.6	94.9	103	95.6	95.3
G5E895	Akr1b10	Aldo-keto reductase family 1, member B10 (aldose reductase) OS=Mus musculus GN=Akr1b10 PE=1 SV=1	47.1519	14	23	13	316	35.826	7.28	104.7	92.6	99.2	103.9	101.6	98
Q3UK27	Nae1	NEDD8-activating enzyme E1 regulatory subunit OS=Mus musculus GN=Nae1 PE=1 SV=1	14.4195	6	10	6	534	60.236	5.52	98.1	98.3	98	96.2	104.9	104.5
Q9EPU0	Upf1	Regulator of nonsense transcripts 1 OS=Mus musculus GN=Upf1 PE=1 SV=2	21.4413	15	20	15	1124	123.889	6.61	98.4	102.5	97.4	98.1	102	101.6
Q9DBX3	Susd2	Sushi domain-containing protein 2 OS=Mus musculus GN=Susd2 PE=1 SV=1	13.2927	9	19	9	820	90.583	6.62	102.7	92.6	94	107.9	101.3	101.6
Q8CHK3	Mboat7	Lysophospholipid acyltransferase 7 OS=Mus musculus GN=Mboat7 PE=1 SV=1	12.0507	3	5	3	473	53.4	8.69	102.6	91.8	99.6	93.5	103.6	108.9
Q8BG39	Sv2b	Synaptic vesicle glycoprotein 2B OS=Mus musculus GN=Sv2b PE=1 SV=1	14.4949	10	20	8	683	77.406	5.57	105.5	96.1	95.5	99.8	99.6	103.4
Q0PD32	Rab23	Rab23 OS=Mus musculus GN=Rab23 PE=2 SV=1	49.789	9	12	9	237	26.662	6.79	95.6	100.4	101.7	96.8	103.6	101.9
D3YU89	Cit	Citron Rho-interacting kinase OS=Mus musculus GN=Cit PE=1 SV=1	9.4686	18	24	18	2070	236.912	6.6	104.9	107.1	95	100.8	99.6	92.7
Q8VDK4	Cdh13	Cadherin 13 OS=Mus musculus GN=Cdh13 PE=1 SV=1	10.9244	5	11	5	714	78.068	5.08	96.5	103.7	102.3	97.3	105.5	94.7
Q8BT90	Rps17	Uncharacterized protein (Fragment) OS=Mus musculus GN=Rps17 PE=2 SV=1	53.1915	6	21	6	141	16.131	9.94	98.4	99.8	95.1	101	105.8	99.9
Q9WV02	Rbmx	RNA-binding motif protein, X chromosome OS=Mus musculus GN=Rbmx PE=1 SV=1	14.3223	5	15	1	391	42.275	10.05	102.8	102.8	102.7	102.3	92.4	97
E9QN59	Mapk10	Mitogen-activated protein kinase OS=Mus musculus GN=Mapk10 PE=1 SV=1	28.3401	12	20	7	494	55.678	6.6	101.4	80.7	88.3	100	108.1	121.4
Q3T9L1	Coro1a	Coronin OS=Mus musculus GN=Coro1a PE=2 SV=1	22.7766	11	18	10	461	50.985	6.48	99.9	102.6	100.4	99.3	96.8	101.1
Q3UYN1	Plpbp	Pyridoxal phosphate homeostasis protein OS=Mus musculus GN=Plpbp PE=2 SV=1	34.6626	7	15	7	326	35.851	8.51	96.9	105.6	99	99.3	100.3	98.9
P24526	Pmp2	Myelin P2 protein OS=Mus musculus GN=Pmp2 PE=2 SV=2	49.2424	8	19	7	132	14.926	9.57	88.8	113.4	95.4	107.4	102.3	92.7
Q9DCT8	Crip2	Cysteine-rich protein 2 OS=Mus musculus GN=Crip2 PE=1 SV=1	37.0192	4	6	4	208	22.712	8.63	100.3	94	103.4	94.6	103.1	104.6
Q3UG80	Vps18	Uncharacterized protein OS=Mus musculus GN=Vps18 PE=2 SV=1	11.6016	9	13	9	974	110.104	6.14	96	105	95.9	100.8	104.3	97.9
P50608	Fmod	Fibromodulin OS=Mus musculus GN=Fmod PE=2 SV=1	23.6702	6	14	6	376	43.027	6.04	96.5	101	102.4	105	96.5	98.5
Q8BJU0	Sgta	Small glutamine-rich tetratricopeptide repeat-containing protein alpha OS=Mus musculus GN=Sgta PE=1 SV=2	29.2063	8	15	8	315	34.301	5.06	99.8	100.5	101.7	99.9	98.5	99.6
Q3URM4	Erp44	Uncharacterized protein OS=Mus musculus GN=Erp44 PE=2 SV=1	26.3547	9	14	8	406	46.717	5.27	99.8	104.6	98.6	97.6	100	99.4
Q5NCJ9	Uqcr10	RIKEN cDNA 1110020P15, isoform CRA_b OS=Mus musculus GN=Uqcr10 PE=1 SV=1	26.5625	1	13	1	64	7.441	9.19	109.3	89.9	108.8	88.5	100.1	103.3
Q3UVK0	Ermp1	Endoplasmic reticulum metallopeptidase 1 OS=Mus musculus GN=Ermp1 PE=1 SV=2	14.588	10	14	10	898	100.084	7.49	98.6	99.3	97.8	101.4	103.6	99.3
Q3U3J1	Bckdha	2-oxoisovalerate dehydrogenase subunit alpha, mitochondrial OS=Mus musculus GN=Bckdha PE=1 SV=1	35.2018	10	17	10	446	50.741	8.06	97.2	100.8	98.8	96.2	104	103
Q9JM76	Arpc3	Actin-related protein 2/3 complex subunit 3 OS=Mus musculus GN=Arpc3 PE=1 SV=3	19.1011	4	8	4	178	20.511	8.59	100.9	89.4	97.3	104.3	108.4	99.7
E9QM90	2310035C23Rik	RIKEN cDNA 2310035C23 gene OS=Mus musculus GN=2310035C23Rik PE=1 SV=2	10.6086	10	13	10	1216	134.486	5.34	98.8	98.8	98.9	103.4	99.6	100.5
Q80VQ0	Aldh3b1	Aldehyde dehydrogenase family 3 member B1 OS=Mus musculus GN=Aldh3b1 PE=1 SV=1	22.0085	8	11	8	468	52.259	7.55	105.8	100.3	101.7	94.8	98.8	98.6
P97927	Lama4	Laminin subunit alpha-4 OS=Mus musculus GN=Lama4 PE=1 SV=2	7.70925	10	13	10	1816	201.692	6.21	95.3	100.6	103.8	101.6	100.6	98.1
P62843	Rps15	40S ribosomal protein S15 OS=Mus musculus GN=Rps15 PE=1 SV=2	30.3448	3	10	3	145	17.029	10.39	97.3	98.2	100.4	96.3	102.7	105.1
Q8BNU0	Armc6	Armadillo repeat-containing protein 6 OS=Mus musculus GN=Armc6 PE=1 SV=1	19.4444	7	11	7	468	50.651	6	99.1	101.7	95.8	98.5	105.7	99.1
Q80Y14	Glrx5	Glutaredoxin-related protein 5, mitochondrial OS=Mus musculus GN=Glrx5 PE=1 SV=2	29.6053	3	6	3	152	16.282	6.55	98.3	102.2	100.7	102.7	101.3	94.8
Q543S0	Prelp	Proline arginine-rich end leucine-rich repeat OS=Mus musculus GN=Prelp PE=1 SV=1	26.455	10	17	10	378	43.265	9.54	92.7	96.8	102.2	106.7	104.5	97.2
Q9QXB9	Drg2	Developmentally-regulated GTP-binding protein 2 OS=Mus musculus GN=Drg2 PE=1 SV=1	27.1978	9	15	8	364	40.692	8.88	98.3	108.9	97.5	93.5	102.2	99.5
Q3T992	Ubqln1	Uncharacterized protein OS=Mus musculus GN=Ubqln1 PE=2 SV=1	24.3682	8	16	5	554	58.569	4.98	96.1	93.8	97.4	92.5	111.7	108.5
P19253	Rpl13a	60S ribosomal protein L13a OS=Mus musculus GN=Rpl13a PE=1 SV=4	36.9458	8	16	8	203	23.449	11.02	100	97.1	97.4	105	100.4	100.1
Q6ZWU9	Rps27	40S ribosomal protein S27 OS=Mus musculus GN=Rps27 PE=1 SV=3	38.0952	3	11	1	84	9.455	9.45	101.8	104.6	103.2	92	99.9	98.5
Q569U9	Rdh14	Retinol dehydrogenase 14 (All-trans and 9-cis) OS=Mus musculus GN=Rdh14 PE=2 SV=1	31.7365	9	10	9	334	36.342	8.53	99.4	98.9	99.6	101.4	103	97.6
G5E8T9	Hagh	Hydroxyacyl glutathione hydrolase OS=Mus musculus GN=Hagh PE=1 SV=1	29.7735	8	18	8	309	34.081	7.94	99.5	96.7	102.3	97.3	105.4	98.7
O88952	Lin7c	Protein lin-7 homolog C OS=Mus musculus GN=Lin7c PE=1 SV=2	39.0863	7	15	2	197	21.82	8.43	105.2	102.8	101.4	97.4	97.9	95.3
Q3UGC7	Eif3j1	Eukaryotic translation initiation factor 3 subunit J-A OS=Mus musculus GN=Eif3j1 PE=2 SV=1	44.0613	7	9	7	261	29.326	4.81	97.9	98	101.2	98.6	101.7	102.5
Q9CX34	Sugt1	Protein SGT1 homolog OS=Mus musculus GN=Sugt1 PE=1 SV=3	38.3929	10	18	10	336	38.135	5.45	96.6	99.1	98.9	97.4	103.2	104.8
Q5M9J8	Rpl28	MCG13936 OS=Mus musculus GN=Rpl28 PE=1 SV=1	50.365	8	14	8	137	15.724	12.02	100.1	104.2	99.4	104.9	95.3	96
Q9Z1L5	Cacna2d3	Voltage-dependent calcium channel subunit alpha-2/delta-3 OS=Mus musculus GN=Cacna2d3 PE=1 SV=1	16.3153	14	16	14	1091	122.7	5.73	94.4	95.2	94.7	103.8	105.2	106.8
Q58EW0	Rpl18	MCG132477, isoform CRA_a OS=Mus musculus GN=Rpl18 PE=1 SV=1	37.234	6	14	6	188	21.631	11.78	97.8	102.1	99	105.6	98.1	97.4
Q8VEH3	Arl8a	ADP-ribosylation factor-like protein 8A OS=Mus musculus GN=Arl8a PE=1 SV=1	60.7527	10	21	3	186	21.376	7.77	96.2	104.6	99.8	94.4	107.4	97.7
O54984	Asna1	ATPase Asna1 OS=Mus musculus GN=Asna1 PE=1 SV=2	37.3563	8	22	8	348	38.797	4.91	104.9	96.4	98.6	97.7	100.9	101.6
Q9CY58	Serbp1	Plasminogen activator inhibitor 1 RNA-binding protein OS=Mus musculus GN=Serbp1 PE=1 SV=2	23.5872	8	11	8	407	44.687	8.54	92.5	102.2	96.7	97.6	100.5	110.4
P31750	Akt1	RAC-alpha serine/threonine-protein kinase OS=Mus musculus GN=Akt1 PE=1 SV=2	26.0417	11	13	7	480	55.672	5.9	99.6	101.6	101.3	100	100.4	97.1
Q62318	Trim28	Transcription intermediary factor 1-beta OS=Mus musculus GN=Trim28 PE=1 SV=3	19.7842	12	18	12	834	88.791	5.77	99.7	105.6	102.5	97.9	96.7	97.7
Q8C729	Fam126b	Protein FAM126B OS=Mus musculus GN=Fam126b PE=1 SV=1	17.5472	7	10	7	530	58.55	7.72	94.9	110.7	98.6	105.1	97.2	93.5
Q3TB15	Appl2	Uncharacterized protein OS=Mus musculus GN=Appl2 PE=2 SV=1	25.8308	11	15	11	662	73.821	5.03	97.5	96.1	97.9	94.1	106	108.5
Q6P4T2	Snrnp200	U5 small nuclear ribonucleoprotein 200 kDa helicase OS=Mus musculus GN=Snrnp200 PE=1 SV=1	13.015	22	22	22	2136	244.392	6.06	99.1	100.4	98.3	101.3	100.8	100.1
Q9DBS2	Tprg1l	Tumor protein p63-regulated gene 1-like protein OS=Mus musculus GN=Tprg1l PE=1 SV=1	57.8947	9	17	9	266	29.795	7.37	100.9	91.7	96.7	104	103.3	103.3
P35285	Rab22a	Ras-related protein Rab-22A OS=Mus musculus GN=Rab22a PE=1 SV=2	49.4845	7	11	5	194	21.788	8.15	99.7	96.9	107.6	99.6	100.2	96
P56379	Mp68	6.8 kDa mitochondrial proteolipid OS=Mus musculus GN=Mp68 PE=1 SV=1	29.3103	2	13	2	58	6.694	9.99	101.3	88.1	86.7	119.4	103.4	101
Q07417	Acads	Short-chain specific acyl-CoA dehydrogenase, mitochondrial OS=Mus musculus GN=Acads PE=1 SV=2	28.6408	9	17	9	412	44.861	8.47	99.9	104	102	96.7	99.6	97.8
Q148P2	Oxsm	3-oxoacyl-[acyl-carrier-protein] synthase, mitochondrial OS=Mus musculus GN=Oxsm PE=2 SV=1	28.5403	8	11	8	459	48.613	7.06	98.7	104.4	99.4	99.7	97.5	100.3
Q9JHQ5	Lztfl1	Leucine zipper transcription factor-like protein 1 OS=Mus musculus GN=Lztfl1 PE=1 SV=1	36.7893	9	13	9	299	34.752	5.17	96.5	114.2	101.1	95.8	94.4	97.9
Q9WUP7	Uchl5	Ubiquitin carboxyl-terminal hydrolase isozyme L5 OS=Mus musculus GN=Uchl5 PE=1 SV=2	35.8663	7	10	7	329	37.593	5.33	102.8	97.4	105.6	93	105.4	95.7
Q9WU79	Prodh	Proline dehydrogenase 1, mitochondrial OS=Mus musculus GN=Prodh PE=1 SV=2	20.7012	9	10	9	599	67.993	8.24	97.9	99.7	99	104	100.8	98.5
Q8C854	Myef2	Myelin expression factor 2 OS=Mus musculus GN=Myef2 PE=1 SV=1	24.3655	12	16	12	591	63.254	8.87	100.3	103.5	95.9	101.2	99	100.1
Q60847	Col12a1	Collagen alpha-1(XII) chain OS=Mus musculus GN=Col12a1 PE=2 SV=3	8.91026	19	21	19	3120	340.004	5.64	91.9	109.7	109	101.9	92.8	94.8
Q8BML9	Qars	Glutamine--tRNA ligase OS=Mus musculus GN=Qars PE=1 SV=1	20.2581	12	15	12	775	87.621	7.31	97.2	107.1	98.8	101.3	98.4	97.1
Q3UYC0	Ppm1h	Protein phosphatase 1H OS=Mus musculus GN=Ppm1h PE=1 SV=1	27.0955	10	15	10	513	56.345	6.73	95.1	101.9	95.9	97.3	104.6	105.2
P45952	Acadm	Medium-chain specific acyl-CoA dehydrogenase, mitochondrial OS=Mus musculus GN=Acadm PE=1 SV=1	38.4798	14	28	14	421	46.452	8.37	102.6	100.5	100.6	102.5	97.1	96.7
Q8BHK1	Nipa1	Magnesium transporter NIPA1 OS=Mus musculus GN=Nipa1 PE=1 SV=1	13.9319	3	4	3	323	34.083	8.37	98.6	102.3	103.2	100.1	96.3	99.4
Q4VAE3	Tmem65	Transmembrane protein 65 OS=Mus musculus GN=Tmem65 PE=1 SV=1	31.1966	7	21	7	234	24.902	7.78	101.6	101.3	103.2	100.3	96.8	96.8
Q8CIJ3	Eif3b	Eukaryotic translation initiation factor 3 subunit B OS=Mus musculus GN=Eif3b PE=2 SV=1	19.6907	17	26	17	970	108.914	5.54	95.5	97.1	105	104.4	100.4	97.6
O35381	Anp32a	Acidic leucine-rich nuclear phosphoprotein 32 family member A OS=Mus musculus GN=Anp32a PE=1 SV=1	27.9352	8	14	6	247	28.52	4.07	101.7	95.8	97.8	105	99.5	100.2
Q9ER72	Cars	Cysteine--tRNA ligase, cytoplasmic OS=Mus musculus GN=Cars PE=1 SV=2	23.1047	15	17	15	831	94.8	6.76	95.1	100.3	101	100	102.4	101.2
Q3TSV1	Dcn	Decorin OS=Mus musculus GN=Dcn PE=2 SV=1	28.8136	10	18	9	354	39.75	8.68	87.3	105.3	119.6	103.2	93.8	90.8
P47963	Rpl13	60S ribosomal protein L13 OS=Mus musculus GN=Rpl13 PE=1 SV=3	37.4408	8	17	8	211	24.291	11.55	97.7	97.8	96.2	104.4	99.4	104.5
Q3TES0	Iqsec3	IQ motif and SEC7 domain-containing protein 3 OS=Mus musculus GN=Iqsec3 PE=1 SV=1	12.887	12	16	11	1195	129.038	6.19	103.3	98	91.2	106	103.6	98
Q9WU28	Pfdn5	Prefoldin subunit 5 OS=Mus musculus GN=Pfdn5 PE=1 SV=1	42.8571	5	10	5	154	17.345	6.33	102.3	92.3	93.5	107.5	99.7	104.8
Q80XU6	Ogt	Ogt protein OS=Mus musculus GN=Ogt PE=2 SV=1	21.0526	2	2	1	171	18.881	6.01
P21460	Cst3	Cystatin-C OS=Mus musculus GN=Cst3 PE=1 SV=2	48.5714	6	9	6	140	15.521	9	96.4	101	105.8	101.8	98.3	96.7
Q922Q8	Lrrc59	Leucine-rich repeat-containing protein 59 OS=Mus musculus GN=Lrrc59 PE=1 SV=1	33.5505	9	16	9	307	34.856	9.52	95.8	99.9	97.4	104.9	102.5	99.5
Q9D1D4	Tmed10	Transmembrane emp24 domain-containing protein 10 OS=Mus musculus GN=Tmed10 PE=1 SV=1	35.1598	6	13	6	219	24.895	6.7	99.5	100.1	98.8	102.5	99.8	99.4
Q8QZY1	Eif3l	Eukaryotic translation initiation factor 3 subunit L OS=Mus musculus GN=Eif3l PE=1 SV=1	22.3404	9	12	9	564	66.57	6.44	97.1	98.2	101.8	101.2	103.4	98.4
P98086	C1qa	Complement C1q subcomponent subunit A OS=Mus musculus GN=C1qa PE=1 SV=2	18.3673	3	4	3	245	25.958	9.11	96.2	103.8	97.8	102.7	96.9	102.7
Q3UIG0	Eif3e	Eukaryotic translation initiation factor 3 subunit E OS=Mus musculus GN=Eif3e PE=1 SV=1	30.3371	12	14	12	445	52.187	6.04	97.3	100.6	100	102.5	100.2	99.3
Q8R2Y2	Mcam	Cell surface glycoprotein MUC18 OS=Mus musculus GN=Mcam PE=1 SV=1	22.6852	10	11	10	648	71.501	5.83	108.1	98.3	98	97.6	98.1	100
Q64676	Ugt8	2-hydroxyacylsphingosine 1-beta-galactosyltransferase OS=Mus musculus GN=Ugt8 PE=1 SV=2	13.8632	6	10	6	541	61.21	9.42	97.9	101.3	97	101.8	101.2	100.8
D3YYS6	Mgll	Monoglyceride lipase OS=Mus musculus GN=Mgll PE=1 SV=1	42.9003	10	13	10	331	36.631	7.21	111.6	99.5	95.6	101	96.9	95.3
A0A1Y7VKY1	Gm11361	MCG116671 OS=Mus musculus GN=Gm11361 PE=3 SV=1	34.8684	7	21	7	152	17.738	10.86	100.4	97	94.9	106.6	101.6	99.6
Q9JJ28	Flii	Protein flightless-1 homolog OS=Mus musculus GN=Flii PE=1 SV=1	13.454	11	14	11	1271	144.712	6.06	101.2	101.3	98.4	101.4	100.9	96.8
Q62446	Fkbp3	Peptidyl-prolyl cis-trans isomerase FKBP3 OS=Mus musculus GN=Fkbp3 PE=1 SV=2	39.2857	8	12	8	224	25.132	9.28	100.2	93.6	104.7	101.3	102.1	98.1
Q497P1	Stx1a	Syntaxin 1A (Brain) OS=Mus musculus GN=Stx1a PE=1 SV=1	52.0833	13	22	10	288	33.034	5.24	101.1	100	98.1	98.5	100.7	101.5
O35969	Gamt	Guanidinoacetate N-methyltransferase OS=Mus musculus GN=Gamt PE=1 SV=1	42.3729	6	10	6	236	26.319	5.71	96.8	88.5	96	99.8	112.4	106.5
Q9DC13	Lamp1	Lysosomal membrane glycoprotein 1, isoform CRA_a OS=Mus musculus GN=Lamp1 PE=2 SV=1	8.35381	3	8	3	407	43.908	8.4	100.2	103.8	94.4	105.8	100.1	95.8
Q3TXV4	Rab31	Rab22B OS=Mus musculus GN=Rab31 PE=1 SV=1	42.0513	6	10	4	195	21.449	7.4	96.6	108.8	105.8	93.5	98	97.3
P54923	Adprh	[Protein ADP-ribosylarginine] hydrolase OS=Mus musculus GN=Adprh PE=1 SV=1	29.8343	6	10	6	362	40.042	5.76	97.3	93.4	95.2	108.1	103.1	102.8
O55125	Nipsnap1	Protein NipSnap homolog 1 OS=Mus musculus GN=Nipsnap1 PE=1 SV=1	32.7465	9	21	9	284	33.342	9.44	102.5	104.2	103.8	98.8	95.2	95.7
Q3TWN8	Aldh18a1	Delta-1-pyrroline-5-carboxylate synthase OS=Mus musculus GN=Aldh18a1 PE=2 SV=1	28.3019	17	23	17	795	87.209	7.68	97.4	101.6	101	102.6	100	97.4
Q99LG2	Tnpo2	Transportin-2 OS=Mus musculus GN=Tnpo2 PE=1 SV=1	14.3179	10	13	6	887	100.391	4.98	85.1	98.4	92	95.6	110.6	118.3
A2AE27	Ampd2	AMP deaminase OS=Mus musculus GN=Ampd2 PE=1 SV=1	22.0874	17	23	17	824	94.636	6.51	98.9	101.8	100.4	97.7	99.6	101.7
Q9QZE5	Copg1	Coatomer subunit gamma-1 OS=Mus musculus GN=Copg1 PE=1 SV=1	20.595	12	15	11	874	97.45	5.35	98.2	109	99.3	95.2	99.1	99.2
Q505F5	Lrrc47	Leucine-rich repeat-containing protein 47 OS=Mus musculus GN=Lrrc47 PE=1 SV=1	34.4234	13	25	13	581	63.551	8.1	103.2	101.8	96.6	98.4	102.3	97.7
Q9CYT6	Cap2	Adenylyl cyclase-associated protein 2 OS=Mus musculus GN=Cap2 PE=1 SV=1	27.521	10	14	10	476	52.829	6.43	96.9	106.2	100.7	100.6	99.3	96.3
O70310	Nmt1	Glycylpeptide N-tetradecanoyltransferase 1 OS=Mus musculus GN=Nmt1 PE=1 SV=1	16.5323	6	7	6	496	56.852	8	95.1	99.9	99	102.9	104.9	98.2
Q7TSQ8	Pdpr	Pyruvate dehydrogenase phosphatase regulatory subunit, mitochondrial OS=Mus musculus GN=Pdpr PE=1 SV=1	17.6538	12	14	12	878	99.167	6.35	101.4	98	99.1	99.6	101.8	100
O70194	Eif3d	Eukaryotic translation initiation factor 3 subunit D OS=Mus musculus GN=Eif3d PE=1 SV=2	37.5912	11	15	11	548	63.948	6.05	101.5	97.9	99.4	100.4	101.2	99.7
Q3UIB5	Dhrs4	Uncharacterized protein OS=Mus musculus GN=Dhrs4 PE=2 SV=1	45.7692	11	18	11	260	27.709	8.9	97.5	97.5	99.1	106.5	99.1	100.3
Q9DB79	Rps11	Uncharacterized protein OS=Mus musculus GN=Rps11 PE=2 SV=1	53.6145	11	25	11	166	19.402	10.14	101.8	97.6	97.6	104.6	97.6	100.9
Q3UGJ5	Rasa3	Uncharacterized protein OS=Mus musculus GN=Rasa3 PE=2 SV=1	21.223	14	20	14	834	95.854	7.44	97.9	100.2	96.2	103.7	102.5	99.4
Q80UG2	Plxna4	Plexin-A4 OS=Mus musculus GN=Plxna4 PE=1 SV=3	12.467	18	19	15	1893	212.423	6.83	95.5	106.8	96.8	100	102.5	98.4
A0A1D5RLV1	Epb41	Protein 4.1 (Fragment) OS=Mus musculus GN=Epb41 PE=1 SV=1	13.8655	6	12	1	476	53.975	9.09	100	108.7	101.1	95	94.2	101
Q62351	Tfrc	Transferrin receptor protein 1 OS=Mus musculus GN=Tfrc PE=1 SV=1	23.1979	16	21	16	763	85.677	6.57	101.6	102.8	98	101.9	98.4	97.2
Q9CQ69	Uqcrq	Cytochrome b-c1 complex subunit 8 OS=Mus musculus GN=Uqcrq PE=1 SV=3	57.3171	7	24	7	82	9.762	10.26	100.4	106.3	96.6	103.9	97.9	94.8
O35593	Psmd14	26S proteasome non-ATPase regulatory subunit 14 OS=Mus musculus GN=Psmd14 PE=1 SV=2	31.2903	8	11	8	310	34.555	6.52	98.1	99.3	102.8	99.3	101.1	99.3
O88384	Vti1b	Vesicle transport through interaction with t-SNAREs homolog 1B OS=Mus musculus GN=Vti1b PE=1 SV=1	33.6207	6	7	6	232	26.697	8.79	99.8	100.4	99.5	99.5	106.5	94.3
Q1XG79	Mettl7a1	UbiE1 OS=Mus musculus GN=Mettl7a1 PE=2 SV=1	28.0488	5	8	5	246	28.169	7.18	101.7	98	99.1	100.3	98.9	102
Q9D6K8	Fundc2	FUN14 domain-containing protein 2 OS=Mus musculus GN=Fundc2 PE=1 SV=1	29.1391	4	8	4	151	16.554	9.7	98.9	101.9	98.5	102.4	99.6	98.7
Q6P069	Sri	Sorcin OS=Mus musculus GN=Sri PE=1 SV=1	61.1111	10	17	10	198	21.613	5.59	101.2	97.4	98.2	106.2	98.9	98.1
Q3UHL1	Camkv	CaM kinase-like vesicle-associated protein OS=Mus musculus GN=Camkv PE=1 SV=2	27.1484	12	16	12	512	54.785	5.54	103	101.3	99.1	103.1	97	96.5
Q6ZQ33	Rab11fip5	MKIAA0857 protein (Fragment) OS=Mus musculus GN=Rab11fip5 PE=2 SV=1	8.57354	7	7	7	1353	142.822	5.21	99.9	101.8	104.3	97.6	93.4	102.9
Q561M1	Acp1	Acp1 protein OS=Mus musculus GN=Acp1 PE=1 SV=1	49.3671	6	18	2	158	17.911	6.54	103.6	110.9	95.4	100.8	90.2	99.1
Q3TRJ7	Sh3gl1	SH3-domain GRB2-like 1 OS=Mus musculus GN=Sh3gl1 PE=1 SV=1	16.5761	6	15	3	368	41.492	5.72	93.1	96.8	100.7	95.9	109	104.6
Q8BTG7	Ndrg4	Protein NDRG4 OS=Mus musculus GN=Ndrg4 PE=1 SV=1	26.1364	6	10	6	352	38.484	6.32	101.4	106.4	102.7	96.3	96.1	97
Q3THS6	Mat2a	S-adenosylmethionine synthase isoform type-2 OS=Mus musculus GN=Mat2a PE=1 SV=2	27.8481	9	16	9	395	43.661	6.48	99.9	105.6	101.2	96.9	99.1	97.4
Q921F4	Hnrnpll	Heterogeneous nuclear ribonucleoprotein L-like OS=Mus musculus GN=Hnrnpll PE=1 SV=3	12.8596	6	8	6	591	64.084	5.85	105.3	102.8	101.7	97.4	96.8	96
Q99PL5	Rrbp1	Ribosome-binding protein 1 OS=Mus musculus GN=Rrbp1 PE=1 SV=2	12.648	18	26	18	1605	172.776	9.33	96.7	104.3	100.6	100.2	101.1	97.1
B1AT82	Prpsap1	MCG6846, isoform CRA_c OS=Mus musculus GN=Prpsap1 PE=1 SV=1	31.4286	9	13	7	385	42.44	8.4	100.4	96.7	102.9	98.8	102.5	98.7
P28571	Slc6a9	Sodium- and chloride-dependent glycine transporter 1 OS=Mus musculus GN=Slc6a9 PE=1 SV=3	11.5607	7	21	3	692	76.494	7.81	100	99.6	105.7	92.5	101.2	101
Q3UMR5	Mcu	Calcium uniporter protein, mitochondrial OS=Mus musculus GN=Mcu PE=1 SV=2	25.4286	7	11	7	350	39.657	8.56	112.5	93.8	97.1	98.9	101.7	96.2
Q9QYI5	Dnajb2	DnaJ homolog subfamily B member 2 OS=Mus musculus GN=Dnajb2 PE=1 SV=3	16.0494	5	7	4	324	35.572	5.91	94.3	115.5	94.5	98.3	99.9	97.5
P37804	Tagln	Transgelin OS=Mus musculus GN=Tagln PE=1 SV=3	48.2587	8	13	8	201	22.561	8.81	104.4	95.6	100.8	96.8	100.6	101.9
A0A0J9YVJ3	Slc25a22	Mitochondrial glutamate carrier 1 (Fragment) OS=Mus musculus GN=Slc25a22 PE=1 SV=1	44.4444	5	9	2	99	10.306	8	93.9	90.7	95	100.4	115	104.9
B2RU82	Slc30a9	Solute carrier family 30 (Zinc transporter), member 9 OS=Mus musculus GN=Slc30a9 PE=2 SV=1	20.4586	11	15	11	567	62.808	8.69	99.9	97.5	99	102	100.5	101
G3UXW9	Gps1	COP9 signalosome complex subunit 1 OS=Mus musculus GN=Gps1 PE=1 SV=1	21.673	9	13	9	526	58.824	6.74	97.2	105.7	97	103.9	99.1	97.1
Q9CQX8	Mrps36	28S ribosomal protein S36, mitochondrial OS=Mus musculus GN=Mrps36 PE=1 SV=1	56.8627	3	6	3	102	11.094	9.99	104.9	93.2	104.7	91.1	99.6	106.4
E9QN47	Madd	MAP kinase-activating death domain protein OS=Mus musculus GN=Madd PE=1 SV=2	11.9238	16	18	16	1627	180.907	6.2	101.1	98.5	97.4	99.8	100.7	102.3
P43406	Itgav	Integrin alpha-V OS=Mus musculus GN=Itgav PE=1 SV=2	23.659	22	32	22	1044	115.287	5.63	95.9	104.5	99.5	102	100.2	97.8
E9Q4K0	Ablim2	Actin-binding LIM protein 2 OS=Mus musculus GN=Ablim2 PE=1 SV=1	25	13	20	9	664	73.603	8.07	98.8	98.6	99.2	97.1	99.5	106.8
Q7TMY2	Acadsb	Acyl-Coenzyme A dehydrogenase, short/branched chain OS=Mus musculus GN=Acadsb PE=2 SV=1	28.2407	10	12	10	432	47.847	7.87	100.1	99.8	102	97.5	98.2	102.4
P11087	Col1a1	Collagen alpha-1(I) chain OS=Mus musculus GN=Col1a1 PE=1 SV=4	4.67997	6	13	6	1453	137.948	5.85	100.1	107.7	104.5	107	89.7	91
Q8BYL4	Yars2	Tyrosine--tRNA ligase, mitochondrial OS=Mus musculus GN=Yars2 PE=1 SV=2	17.161	5	7	5	472	52.564	9.16	96.1	104	99.6	99.7	100	100.6
Q9D967	Mdp1	Magnesium-dependent phosphatase 1 OS=Mus musculus GN=Mdp1 PE=1 SV=1	54.878	7	13	7	164	18.571	6.8	93.2	98.2	97.4	103.8	103	104.4
Q8BK37	Prpsap2	Uncharacterized protein OS=Mus musculus GN=Prpsap2 PE=2 SV=1	31.4363	9	13	7	369	40.894	6.93	99.8	93.7	104.1	100.4	100.4	101.7
P54731	Faf1	FAS-associated factor 1 OS=Mus musculus GN=Faf1 PE=1 SV=2	17.5655	7	13	7	649	73.816	4.86	96.6	111.4	96.1	95.3	102.9	97.7
A0A0A6YVU8	Gm9774	MCG119397 OS=Mus musculus GN=Gm9774 PE=4 SV=1	10.3194	3	6	3	407	42.121	5.07	111.1	105.3	102.2	89.2	95.2	97
Q8BYA0	Tbcd	Tubulin-specific chaperone D OS=Mus musculus GN=Tbcd PE=1 SV=1	13.2943	14	18	14	1196	133.236	6.51	98.2	112.6	97.1	97	98.1	97
Q6ZWY3	Rps27l	40S ribosomal protein S27-like OS=Mus musculus GN=Rps27l PE=1 SV=3	38.0952	3	10	1	84	9.471	9.45	111.2	101.2	110.4	97.5	91.4	88.3
Q6A0D1	Emc2	MKIAA0103 protein (Fragment) OS=Mus musculus GN=Emc2 PE=1 SV=1	29.9663	7	10	7	297	34.912	6.81	100	100.8	102.8	99.2	100.8	96.4
Q91Z31	Ptbp2	Polypyrimidine tract-binding protein 2 OS=Mus musculus GN=Ptbp2 PE=1 SV=2	24.8588	8	15	7	531	57.453	8.66	102.6	97.1	101.4	100.6	101.3	97.1
O70591	Pfdn2	Prefoldin subunit 2 OS=Mus musculus GN=Pfdn2 PE=1 SV=2	42.8571	5	8	5	154	16.524	6.58	101.4	94.3	98.7	101.4	103.2	101
Q32P00	Cbx3	Chromobox homolog 3 (Drosophila HP1 gamma) OS=Mus musculus GN=Cbx3 PE=2 SV=1	52.459	6	10	5	183	20.799	5.14	98.5	105.3	110.7	92.7	95.6	97.3
F8WIA1	Clip1	CAP-Gly domain-containing linker protein 1 OS=Mus musculus GN=Clip1 PE=1 SV=1	9.60334	12	14	8	1437	161.137	5.24	96.7	108.8	100.1	98.1	99.4	96.9
P59325	Eif5	Eukaryotic translation initiation factor 5 OS=Mus musculus GN=Eif5 PE=1 SV=1	28.6713	11	17	11	429	48.938	5.52	101.4	102.2	102.5	99.5	98.3	96.1
Q8CIV8	Tbce	Tubulin-specific chaperone E OS=Mus musculus GN=Tbce PE=1 SV=1	15.6489	6	6	6	524	59.048	6.29	97.7	108.1	99.4	97.6	95.6	101.5
E9PWR4	Dip2c	Disco-interacting protein 2 homolog C OS=Mus musculus GN=Dip2c PE=1 SV=1	11.3038	13	19	7	1557	170.959	7.62	101.2	102.4	95.5	100.5	100.3	100.1
Q6ZQK2	Iqgap1	MKIAA0051 protein (Fragment) OS=Mus musculus GN=Iqgap1 PE=2 SV=1	8.38786	9	9	7	1681	191.193	6.57	98.8	102.4	104.4	94.3	101.3	98.8
Q91ZP9	Necab2	N-terminal EF-hand calcium-binding protein 2 OS=Mus musculus GN=Necab2 PE=1 SV=1	31.3625	8	9	8	389	43.414	5.3	97.3	108.5	98.6	99.9	99.9	95.8
O08997	Atox1	Copper transport protein ATOX1 OS=Mus musculus GN=Atox1 PE=1 SV=1	85.2941	5	7	5	68	7.334	6.51	109.2	92.3	110.2	84.8	104.9	98.8
Q8R2K3	Ssbp1	Single-stranded DNA binding protein 1 OS=Mus musculus GN=Ssbp1 PE=1 SV=1	33.7838	4	7	4	148	17.146	9.79	98.5	107.9	107	93.6	98.1	94.8
Q5SUH6	Clint1	Clathrin interactor 1 OS=Mus musculus GN=Clint1 PE=1 SV=1	13.5725	7	9	7	641	69.715	6.65	102.1	99.3	102.2	95.7	100.7	100
O70252	Hmox2	Heme oxygenase 2 OS=Mus musculus GN=Hmox2 PE=1 SV=1	51.4286	12	17	12	315	35.716	5.87	96.9	100.5	100.8	102	102.4	97.4
Q99M87	Dnaja3	DnaJ homolog subfamily A member 3, mitochondrial OS=Mus musculus GN=Dnaja3 PE=1 SV=1	26.4583	10	12	10	480	52.41	9.22	101.9	99.1	97.6	97	104.8	99.6
Q9CPQ1	Cox6c	Cytochrome c oxidase subunit 6C OS=Mus musculus GN=Cox6c PE=1 SV=3	52.6316	5	26	5	76	8.464	10.14	107.3	105.6	106	97.2	91.1	92.9
Q3U6L3	Glrx	Glutaredoxin, isoform CRA_a OS=Mus musculus GN=Glrx PE=1 SV=1	42.9907	4	10	4	107	11.863	8.37	102.5	100.5	98.5	103.8	96.9	97.8
G3X972	Sec24c	SEC24 related gene family, member C (S. cerevisiae), isoform CRA_a OS=Mus musculus GN=Sec24c PE=1 SV=1	14.0511	11	11	11	1096	118.505	6.84	99.7	102.8	98	101.1	99.6	98.8
P10922	H1f0	Histone H1.0 OS=Mus musculus GN=H1f0 PE=2 SV=4	20.6186	4	17	4	194	20.848	10.9	94	91.7	91.4	114.7	106.9	101.3
Q2NL51	Gsk3a	Glycogen synthase kinase-3 alpha OS=Mus musculus GN=Gsk3a PE=1 SV=2	21.6327	8	15	4	490	51.628	8.81	96.2	100.3	95.8	103.2	104.9	99.7
P84086	Cplx2	Complexin-2 OS=Mus musculus GN=Cplx2 PE=1 SV=1	52.9851	5	11	3	134	15.385	5.08	102.3	105.4	104.7	89.4	98.1	100.2
A2VDF5	Gria3	Gria3 protein OS=Mus musculus GN=Gria3 PE=2 SV=1	15.2027	12	14	7	888	100.374	8.29	99.6	100.4	98.1	102.1	98.9	100.9
P62774	Mtpn	Myotrophin OS=Mus musculus GN=Mtpn PE=1 SV=2	41.5254	5	14	5	118	12.853	5.52	100.8	100	97.9	98.9	101.7	100.7
Q8BXZ1	Tmx3	Protein disulfide-isomerase TMX3 OS=Mus musculus GN=Tmx3 PE=1 SV=2	20.8333	8	13	8	456	51.815	5.16	100.8	105.4	95.4	99.4	102.1	97
Q3UJ44	Capg	Uncharacterized protein OS=Mus musculus GN=Capg PE=2 SV=1	34.957	7	12	7	349	38.646	6.73	94.3	106.2	95.7	106	101.4	96.4
Q3UWL8	Pfdn4	Prefoldin subunit 4 OS=Mus musculus GN=Pfdn4 PE=1 SV=1	29.1045	3	6	3	134	15.229	4.61	102.7	100.8	98.9	98.7	103.6	95.2
D3Z3N4	Hnrnph3	Heterogeneous nuclear ribonucleoprotein H3 OS=Mus musculus GN=Hnrnph3 PE=1 SV=1	22.2543	6	7	5	346	36.846	6.87	104	100.6	102.9	98.1	94.8	99.5
Q9DCZ4	Apoo	MICOS complex subunit Mic26 OS=Mus musculus GN=Apoo PE=1 SV=2	21.7172	4	11	4	198	22.59	9.25	99.5	97.5	104	105	99	95
Q6F4J1	Tubg1	Tubulin gamma chain OS=Mus musculus GN=Tubg1 PE=1 SV=1	15.7428	4	5	4	451	51.069	6.02	99.8	103.2	104.6	95.1	98.6	98.8
Q8BGS2	Bola2	BolA-like protein 2 OS=Mus musculus GN=Bola2 PE=1 SV=1	73.2558	6	11	6	86	10.208	6.16	99.9	103.8	97.6	101.2	100.2	97.4
Q9DCB8	Isca2	Iron-sulfur cluster assembly 2 homolog, mitochondrial OS=Mus musculus GN=Isca2 PE=1 SV=2	31.1688	4	9	4	154	16.708	5.6	100.6	106.9	106	88	102.7	95.9
P51885	Lum	Lumican OS=Mus musculus GN=Lum PE=1 SV=2	31.0651	8	18	8	338	38.241	6.43	83.5	112.2	131.2	98	88.7	86.5
P26369	U2af2	Splicing factor U2AF 65 kDa subunit OS=Mus musculus GN=U2af2 PE=1 SV=3	22.3158	8	13	8	475	53.483	9.09	96.8	95.7	95.2	104.2	103.5	104.6
Q78JE5	Fbxo22	F-box only protein 22 OS=Mus musculus GN=Fbxo22 PE=1 SV=2	28.3582	8	9	8	402	44.175	7.61	101.1	98.8	99.2	100	102	98.9
Q3UJR3	Htra2	Uncharacterized protein OS=Mus musculus GN=Htra2 PE=2 SV=1	25.5459	8	12	8	458	49.318	9.6	100	94.5	99.3	99.6	102.4	104.2
B2RTN5	Arhgap35	Glucocorticoid receptor DNA binding factor 1 OS=Mus musculus GN=Arhgap35 PE=1 SV=1	12.4083	16	20	16	1499	170.285	6.61	99.5	104.4	97.5	103.4	96.8	98.4
Q9CZP5	Bcs1l	Mitochondrial chaperone BCS1 OS=Mus musculus GN=Bcs1l PE=1 SV=1	28.9474	8	11	8	418	47.376	7.93	95.6	113	99.1	97	97	98.3
Q80VD1	Fam98b	Protein FAM98B OS=Mus musculus GN=Fam98b PE=1 SV=1	22.1445	7	9	4	429	45.321	8.5	100.1	102.4	99.3	101.7	98.3	98.1
P10833	Rras	Ras-related protein R-Ras OS=Mus musculus GN=Rras PE=1 SV=1	30.7339	5	9	3	218	23.749	6.79	101.4	97.9	104.3	93.5	97.1	105.8
B2RPY3	Fbxl16	F-box and leucine-rich repeat protein 16 OS=Mus musculus GN=Fbxl16 PE=1 SV=1	14.405	5	5	5	479	51.845	6.6	101.2	106.7	92.7	101.8	96.8	100.7
Q9CXW3	Cacybp	Calcyclin-binding protein OS=Mus musculus GN=Cacybp PE=1 SV=1	50.655	10	17	10	229	26.494	7.87	101.5	94.2	98.9	101	101	103.4
P04104	Krt1	Keratin, type II cytoskeletal 1 OS=Mus musculus GN=Krt1 PE=1 SV=4	5.96546	4	9	1	637	65.565	8.15	124.5	80.6	71.5	77.3	127.3	118.9
P43275	Hist1h1a	Histone H1.1 OS=Mus musculus GN=Hist1h1a PE=1 SV=2	26.7606	5	11	3	213	21.772	10.93	96.7	97.2	101.6	102.9	100.6	101
Q8K0D5	Gfm1	Elongation factor G, mitochondrial OS=Mus musculus GN=Gfm1 PE=1 SV=1	17.976	10	12	10	751	83.496	6.92	97.1	100.5	99.8	101.9	100.1	100.6
P62855	Rps26	40S ribosomal protein S26 OS=Mus musculus GN=Rps26 PE=1 SV=3	37.3913	4	7	4	115	13.007	11	100	98.3	98.9	97.7	98.5	106.7
P62301	Rps13	40S ribosomal protein S13 OS=Mus musculus GN=Rps13 PE=1 SV=2	49.6689	8	22	8	151	17.212	10.54	103.4	96.2	99.2	102.8	97.8	100.6
P70697	Urod	Uroporphyrinogen decarboxylase OS=Mus musculus GN=Urod PE=1 SV=2	27.5204	7	12	7	367	40.666	6.65	100.8	99.8	99.8	99.3	106.1	94.1
Q3TF40	Nono	Uncharacterized protein (Fragment) OS=Mus musculus GN=Nono PE=2 SV=1	18.1818	10	19	8	528	60.369	9.61	91.2	108.9	94.8	115.8	94.9	94.3
O35887	Calu	Calumenin OS=Mus musculus GN=Calu PE=1 SV=1	44.4444	10	15	10	315	37.041	4.67	97	105.2	105	92.3	102	98.5
Q1MWP8	Ehd4	EH-domain containing 4-KJR (Fragment) OS=Mus musculus GN=Ehd4 PE=2 SV=1	20.7721	11	19	8	544	61.613	6.76	93	104.6	102.7	99.7	107.2	92.9
Q9DCS2	Mettl26	Methyltransferase-like 26 OS=Mus musculus GN=Mettl26 PE=1 SV=1	36.2745	4	8	4	204	22.673	6.52	96.2	96.9	116.7	92.2	95.4	102.6
Q5BLK2	Rps20	MCG3574 OS=Mus musculus GN=Rps20 PE=1 SV=1	25.2101	3	11	3	119	13.364	9.94	96.7	104	99	102.8	100.4	97.1
A2CG35	Rab12	Ras-related protein Rab-12 OS=Mus musculus GN=Rab12 PE=1 SV=1	21.9931	6	19	5	291	32.218	8.84	104.8	93.8	97.4	101.2	100.5	102.4
Q20BD0	Hnrnpab	Heterogeneous nuclear ribonucleoprotein A/B OS=Mus musculus GN=Hnrnpab PE=1 SV=1	16.5663	4	8	3	332	36.188	6.95	96.5	103.8	97	101.1	101.8	99.8
Q8JZS0	Lin7a	Protein lin-7 homolog A OS=Mus musculus GN=Lin7a PE=1 SV=2	35.6223	8	16	2	233	25.977	8.72	97.6	109.9	104.3	97.3	96.6	94.4
Q3UE92	Xpnpep1	X-prolyl aminopeptidase (Aminopeptidase P) 1, soluble, isoform CRA_b OS=Mus musculus GN=Xpnpep1 PE=1 SV=1	27.3273	13	18	13	666	74.513	5.83	98.4	94.2	107.4	99.3	99.9	100.6
P09055	Itgb1	Integrin beta-1 OS=Mus musculus GN=Itgb1 PE=1 SV=1	16.6667	10	21	10	798	88.173	5.94	98	98.3	102.9	103.2	100.1	97.5
Q8K411	Pitrm1	Presequence protease, mitochondrial OS=Mus musculus GN=Pitrm1 PE=1 SV=1	18.2432	14	15	14	1036	117.297	7.2	98.7	105.2	100.1	99.8	98.9	97.2
Q6PDI5	Ecm29	Proteasome-associated protein ECM29 homolog OS=Mus musculus GN=Ecm29 PE=1 SV=3	10.8696	16	19	16	1840	203.573	7.06	98.9	102	96.7	103.9	102.7	95.7
Q9D964	Gatm	Glycine amidinotransferase, mitochondrial OS=Mus musculus GN=Gatm PE=1 SV=1	20.8038	6	6	6	423	48.266	7.88	94.5	111.7	93.2	98	101.6	101
P21447	Abcb1a	Multidrug resistance protein 1A OS=Mus musculus GN=Abcb1a PE=1 SV=3	13.7147	14	20	13	1276	140.558	8.85	95.9	104.7	106.2	97.3	99	96.8
Q571M5	Itch	MKIAA4011 protein (Fragment) OS=Mus musculus GN=Itch PE=2 SV=1	5.70776	4	6	3	876	100.183	6.19	96.6	94.4	108.5	94.9	103.9	101.7
O55022	Pgrmc1	Membrane-associated progesterone receptor component 1 OS=Mus musculus GN=Pgrmc1 PE=1 SV=4	41.0256	7	17	6	195	21.681	4.7	99	97.6	98.6	104.9	101	98.8
Q60967	Papss1	Bifunctional 3'-phosphoadenosine 5'-phosphosulfate synthase 1 OS=Mus musculus GN=Papss1 PE=1 SV=1	16.5064	8	9	7	624	70.749	6.77	100.2	110.8	96.9	96.8	99.8	95.5
Q564G0	Guk1	Guanylate kinase OS=Mus musculus GN=Guk1 PE=1 SV=1	30.5936	5	7	5	219	24.017	7.44	96.1	94.4	100.7	96.9	108.4	103.4
P38060	Hmgcl	Hydroxymethylglutaryl-CoA lyase, mitochondrial OS=Mus musculus GN=Hmgcl PE=1 SV=2	26.4615	6	7	6	325	34.217	8.41	103.7	97.7	99.4	89.9	102.8	106.5
Q8BH55	Thnsl1	Threonine synthase-like 1 OS=Mus musculus GN=Thnsl1 PE=1 SV=1	21.8206	13	18	13	747	83.047	7.2	95.3	105.1	99.3	98.6	103.1	98.5
O35409	Folh1	Glutamate carboxypeptidase 2 OS=Mus musculus GN=Folh1 PE=1 SV=2	21.6755	12	14	12	752	84.521	8.1	98.5	98.8	103.1	105.1	97.7	96.7
Q8BHG2		UPF0587 protein C1orf123 homolog OS=Mus musculus PE=1 SV=1	30.625	4	8	4	160	18.009	5.12	100.7	100	101	96.5	100.1	101.7
Q9JLN9	Mtor	Serine/threonine-protein kinase mTOR OS=Mus musculus GN=Mtor PE=1 SV=2	10.3962	23	25	23	2549	288.605	7.17	97.2	106	97.1	99.8	99.3	100.6
A0A0J9YUR2	Specc1	Cytospin-B OS=Mus musculus GN=Specc1 PE=1 SV=1	12.3722	9	11	9	978	108.777	5.81	95.8	107.4	100.7	94.7	101.7	99.6
Q3UUU2	Fubp1	Far upstream element-binding protein 1 OS=Mus musculus GN=Fubp1 PE=1 SV=1	20.1429	12	15	9	700	74.439	7.74	98	109.8	101.5	95.5	96.6	98.5
A0A1B0GR41	Nucb1	Nucleobindin-1 (Fragment) OS=Mus musculus GN=Nucb1 PE=1 SV=1	42.4354	11	15	1	271	32.312	4.96	96.2	77.2	133.2	74.8	112.7	106
Q62443	Nptx1	Neuronal pentraxin-1 OS=Mus musculus GN=Nptx1 PE=1 SV=1	23.3796	8	9	8	432	47.088	6.44	94.5	100.6	98.9	105.4	97.6	103
Q8R0A7	Kiaa0513	Uncharacterized protein KIAA0513 OS=Mus musculus GN=Kiaa0513 PE=1 SV=1	27.5184	10	16	10	407	46.289	5.02	101.9	98.7	99.2	98.5	98.1	103.6
F7CPX0	Sgip1	SH3-containing GRB2-like protein 3-interacting protein 1 (Fragment) OS=Mus musculus GN=Sgip1 PE=1 SV=1	20.3478	7	15	1	575	61.974	7.01	99.9	86.8	92.8	102.1	111.5	106.9
Q9CXS4	Cenpv	Centromere protein V OS=Mus musculus GN=Cenpv PE=1 SV=2	23.4127	4	8	4	252	27.524	9.79	102.8	103.1	105.9	99.6	94.4	94.2
Q542P2	Gpm6a	Glycoprotein m6a, isoform CRA_b OS=Mus musculus GN=Gpm6a PE=1 SV=1	16.1871	7	16	7	278	31.128	5.27	103.3	98.9	102	99	95.5	101.3
Q0KL02	Trio	Triple functional domain protein OS=Mus musculus GN=Trio PE=1 SV=3	3.804	8	9	8	3102	347.643	6.35	96.6	101	97.7	99.4	105.7	99.6
P62858	Rps28	40S ribosomal protein S28 OS=Mus musculus GN=Rps28 PE=1 SV=1	46.3768	3	7	3	69	7.836	10.7	102.1	97.9	101.9	97.3	103.4	97.4
Q6PHS9	Cacna2d2	Voltage-dependent calcium channel subunit alpha-2/delta-2 OS=Mus musculus GN=Cacna2d2 PE=1 SV=1	15.338	14	19	13	1154	130.303	5.66	98.1	103.3	103.2	96.8	100.7	97.8
Q14BI1	Slc24a2	Slc24a2 protein OS=Mus musculus GN=Slc24a2 PE=1 SV=1	8.72011	5	11	5	711	78.926	6.2	101.7	102.1	103.5	93.1	98.3	101.3
Q3UI33	Metap2	Methionine aminopeptidase 2 OS=Mus musculus GN=Metap2 PE=1 SV=1	27.8689	11	13	11	488	54.083	5.81	97.7	102.8	100.8	95.1	103.3	100.3
E9PU87	Sik3	Serine/threonine-protein kinase SIK3 OS=Mus musculus GN=Sik3 PE=1 SV=1	7.52374	7	7	7	1369	150.564	7.02	98.7	104.7	98.5	97.1	101.9	99.2
P97467	Pam	Peptidyl-glycine alpha-amidating monooxygenase OS=Mus musculus GN=Pam PE=1 SV=2	12.0531	9	11	9	979	108.894	6.55	95.2	106.8	100.3	100.5	98.2	99
Q6RHR9	Magi1	Membrane-associated guanylate kinase, WW and PDZ domain-containing protein 1 OS=Mus musculus GN=Magi1 PE=1 SV=1	7.34194	8	10	8	1471	161.876	7.36	99.6	105.6	99.9	100.3	99.6	95
P97390	Vps45	Vacuolar protein sorting-associated protein 45 OS=Mus musculus GN=Vps45 PE=1 SV=1	24.2105	12	19	12	570	65.012	8.25	95.8	96.7	97.6	102.1	103.1	104.8
P16332	Mut	Methylmalonyl-CoA mutase, mitochondrial OS=Mus musculus GN=Mut PE=1 SV=2	14.5722	8	9	8	748	82.792	6.89	94.6	104.8	99	102.6	102.2	96.9
Q61165	Slc9a1	Sodium/hydrogen exchanger 1 OS=Mus musculus GN=Slc9a1 PE=1 SV=1	14.3902	8	10	8	820	91.41	7.12	103.1	98.9	103.4	91.8	101.2	101.6
Q8BZF8	Pgm5	Phosphoglucomutase-like protein 5 OS=Mus musculus GN=Pgm5 PE=1 SV=2	15.873	7	8	6	567	62.181	7.18	96.6	101	97.3	108.3	98.3	98.6
E9Q401	Ryr2	Ryanodine receptor 2 OS=Mus musculus GN=Ryr2 PE=1 SV=1	4.34958	15	15	15	4966	564.458	6.09	99.4	101.4	95.2	102.6	101.1	100.3
E9Q0F0	Krt78	Keratin 78 OS=Mus musculus GN=Krt78 PE=1 SV=1	1.77903	2	15	1	1068	112.194	7.97	177.4	83.6	67.3	77.3	119.4	75
Q99PL6	Ubxn6	UBX domain-containing protein 6 OS=Mus musculus GN=Ubxn6 PE=1 SV=1	23.5294	7	10	7	442	49.765	8.54	94.3	107.2	95.7	92.7	109.4	100.7
Q9QZ88	Vps29	Vacuolar protein sorting-associated protein 29 OS=Mus musculus GN=Vps29 PE=1 SV=1	33.5165	6	16	6	182	20.483	6.79	99.6	99.9	99.1	100.5	101	99.9
Q9CQ62	Decr1	2,4-dienoyl-CoA reductase, mitochondrial OS=Mus musculus GN=Decr1 PE=1 SV=1	31.9403	9	20	9	335	36.191	8.95	94.4	91.4	95.9	101.8	111.1	105.4
Q9DB72	Btbd17	BTB/POZ domain-containing protein 17 OS=Mus musculus GN=Btbd17 PE=1 SV=1	21.1297	6	7	6	478	52.569	9.42	103.2	95.8	97.4	97.4	98.8	107.4
Q6A065	Cep170	Centrosomal protein of 170 kDa OS=Mus musculus GN=Cep170 PE=1 SV=2	10.1385	12	15	11	1588	174.943	7.17	100.2	105.7	99.5	94.6	98.8	101.3
Q8K0G5	Eipr1	EARP-interacting protein OS=Mus musculus GN=Eipr1 PE=1 SV=2	30.0518	8	11	8	386	43.1	5.14	98	108.3	96.7	99.2	103.1	94.6
P97822	Anp32e	Acidic leucine-rich nuclear phosphoprotein 32 family member E OS=Mus musculus GN=Anp32e PE=1 SV=2	23.8462	5	8	5	260	29.604	3.88	104.4	97.1	103.8	98.4	100.3	96
Q9D5T0	Atad1	ATPase family AAA domain-containing protein 1 OS=Mus musculus GN=Atad1 PE=1 SV=1	24.9307	7	13	7	361	40.718	6.9	99.6	98.8	99.5	105.1	101.4	95.6
F8WGX5	Dmxl1	DmX-like protein 1 OS=Mus musculus GN=Dmxl1 PE=1 SV=1	5.22314	11	16	7	3025	337.18	6.42	101.2	104.5	102.4	92.3	104.1	95.6
Q8K3H0	Appl1	DCC-interacting protein 13-alpha OS=Mus musculus GN=Appl1 PE=1 SV=1	23.9038	12	14	12	707	79.278	5.41	100	101.8	102.9	98.9	97.4	98.9
A0A0A0MQ68	Gcdh	Glutaryl-CoA dehydrogenase, mitochondrial OS=Mus musculus GN=Gcdh PE=1 SV=1	28.4116	8	9	8	447	49.538	8.72	97.9	96	101.2	98.6	104.4	101.9
Q9JHW2	Nit2	Omega-amidase NIT2 OS=Mus musculus GN=Nit2 PE=1 SV=1	50.3623	10	17	10	276	30.483	6.9	99.1	96.8	97.2	104.3	102.9	99.7
Q9D379	Ephx1	Epoxide hydrolase 1 OS=Mus musculus GN=Ephx1 PE=1 SV=2	22.1978	9	18	9	455	52.543	8.35	101.3	99.1	98.6	100.3	100.6	100.1
Q4VAG4	Rpl22	MCG12304 OS=Mus musculus GN=Rpl22 PE=1 SV=1	39.0625	3	9	3	128	14.75	9.19	95.3	97.6	107.2	98.1	101	100.8
E9QN63	Asap1	Arf-GAP with SH3 domain, ANK repeat and PH domain-containing protein 1 OS=Mus musculus GN=Asap1 PE=1 SV=2	11.9442	11	16	10	1147	127.311	7.53	98	100.6	96.3	103.3	103.9	97.9
Q8C671	Srsf2	Uncharacterized protein OS=Mus musculus GN=Srsf2 PE=2 SV=1	23.2283	5	8	5	254	28.983	11.22	99.7	99.1	101.1	97.2	98.8	104.1
O35621	Pmm1	Phosphomannomutase 1 OS=Mus musculus GN=Pmm1 PE=1 SV=1	40.458	9	11	7	262	29.756	5.47	104.7	96.2	103	101.6	99.2	95.3
Q3B7Z2	Osbp	Oxysterol-binding protein 1 OS=Mus musculus GN=Osbp PE=1 SV=3	20.8696	14	17	14	805	88.741	7.2	95.7	103.5	98.9	99.4	101.1	101.3
P48024	Eif1	Eukaryotic translation initiation factor 1 OS=Mus musculus GN=Eif1 PE=1 SV=2	62.8319	4	6	1	113	12.739	7.44	85.4	84.7	87.2	100	106.8	135.9
Q61425	Hadh	Hydroxyacyl-coenzyme A dehydrogenase, mitochondrial OS=Mus musculus GN=Hadh PE=1 SV=2	41.7197	9	25	9	314	34.442	8.65	98.5	106.1	99.2	99.6	99.9	96.7
Q8VDQ1	Ptgr2	Prostaglandin reductase 2 OS=Mus musculus GN=Ptgr2 PE=1 SV=2	22.792	6	11	6	351	37.991	5.41	96.9	101.1	97.8	101.3	104.7	98.1
Q3TTM6	Pmpca	Uncharacterized protein OS=Mus musculus GN=Pmpca PE=2 SV=1	11.6412	5	7	5	524	58.182	6.83	98.2	97.7	97.6	103.6	103.8	99.2
F6ZHD8	Gbe1	1,4-alpha-glucan-branching enzyme OS=Mus musculus GN=Gbe1 PE=1 SV=2	11.1111	6	8	6	702	80.286	6.38	102.4	100.7	106	93.7	98.5	98.6
Q8C7K6	Pcyox1l	Prenylcysteine oxidase-like OS=Mus musculus GN=Pcyox1l PE=1 SV=1	16.3636	6	10	6	495	54.84	7.65	99	97.9	100	104.4	99.8	99
O35927	Ctnnd2	Catenin delta-2 OS=Mus musculus GN=Ctnnd2 PE=1 SV=1	9.30233	8	9	7	1247	134.916	7.65	98.6	105.1	94.3	94.5	103.6	103.9
Q8VIM9	Irgq	Immunity-related GTPase family Q protein OS=Mus musculus GN=Irgq PE=1 SV=1	18.0103	6	10	6	583	59.287	4.83	95.7	103.9	102.1	100.4	102.9	95
Q9WTU6	Mapk9	Mitogen-activated protein kinase 9 OS=Mus musculus GN=Mapk9 PE=1 SV=2	25.0591	10	16	5	423	48.158	5.97	98.3	99.5	92.6	103.3	106.2	100.1
Q9D020	Nt5c3a	Cytosolic 5'-nucleotidase 3A OS=Mus musculus GN=Nt5c3a PE=1 SV=4	41.994	11	17	11	331	37.228	6.65	100	97.2	105	98.4	101.7	97.8
Q66JR2	Stard10	Stard10 protein (Fragment) OS=Mus musculus GN=Stard10 PE=2 SV=1	15.5556	5	6	5	405	43.873	9.07	96.6	98.2	97.9	100.9	106.3	100
B1AUN2	Eif2b3	Eukaryotic translation initiation factor 2B, subunit 3 OS=Mus musculus GN=Eif2b3 PE=1 SV=1	23.6726	6	8	6	452	50.456	6.74	108.2	102.8	98.4	92	100.8	97.8
Q8BZA9	Tigar	Fructose-2,6-bisphosphatase TIGAR OS=Mus musculus GN=Tigar PE=1 SV=1	18.5874	3	6	3	269	29.172	8.18	98.2	99.2	101.2	91	98.3	112.1
Q9CQU0	Txndc12	Thioredoxin domain-containing protein 12 OS=Mus musculus GN=Txndc12 PE=1 SV=1	36.4706	5	10	5	170	19.036	5.26	98.4	98.4	99.9	99.8	103.5	100
Q60803	Traf3	TNF receptor-associated factor 3 OS=Mus musculus GN=Traf3 PE=1 SV=2	27.5132	13	20	13	567	64.252	8.05	99.7	103.8	102.1	97.6	99	97.8
P60670	Nploc4	Nuclear protein localization protein 4 homolog OS=Mus musculus GN=Nploc4 PE=1 SV=3	11.8421	6	8	6	608	67.974	6.46	99.7	97.7	100.9	100.1	98.1	103.6
Q3TWI2	Sardh	Sarcosine dehydrogenase OS=Mus musculus GN=Sardh PE=1 SV=1	15.4516	9	14	9	919	101.618	6.74	98.4	100.9	101	97.2	100.6	101.9
O08583	Alyref	THO complex subunit 4 OS=Mus musculus GN=Alyref PE=1 SV=3	12.549	2	4	2	255	26.924	11.15	97.6	99.3	99.9	94.4	102.3	106.5
Q8K341	Atat1	Alpha-tubulin N-acetyltransferase 1 OS=Mus musculus GN=Atat1 PE=1 SV=1	17.3397	5	7	5	421	47.135	9.98	97.2	95.7	101.8	100	102.5	102.8
D3YYT1	Glyr1	Putative oxidoreductase GLYR1 OS=Mus musculus GN=Glyr1 PE=1 SV=1	13.587	4	4	4	552	60.397	9.13	104.4	100.5	100.7	96.4	102.5	95.5
Q3TGR2	Fgb	Fibrinogen, B beta polypeptide, isoform CRA_a OS=Mus musculus GN=Fgb PE=1 SV=1	19.3347	7	8	7	481	54.718	7.08	99.4	109.9	105.3	98.4	91.2	95.7
G3X8X7	Vps16	Vacuolar protein sorting 16 (Yeast) OS=Mus musculus GN=Vps16 PE=1 SV=1	10.1311	6	7	6	839	94.766	6.92	98.4	108.6	95.1	92.2	104.3	101.4
Q9R0H0	Acox1	Peroxisomal acyl-coenzyme A oxidase 1 OS=Mus musculus GN=Acox1 PE=1 SV=5	23.4493	10	11	10	661	74.601	8.48	95.9	93.4	99.6	100.3	104.7	106.2
A0A0G2JEC4	Sh3glb1	Endophilin-B1 OS=Mus musculus GN=Sh3glb1 PE=1 SV=1	29.1878	9	16	8	394	44.276	6.44	97.2	103.5	97.7	98.8	102.6	100.2
Q3UJU9	Rmdn3	Regulator of microtubule dynamics protein 3 OS=Mus musculus GN=Rmdn3 PE=1 SV=2	20.8511	8	13	8	470	51.997	5.21	96.9	99.1	99.4	101.5	101.9	101.2
F8VPU2	Farp1	FERM, ARHGEF and pleckstrin domain-containing protein 1 OS=Mus musculus GN=Farp1 PE=1 SV=1	12.3092	9	14	9	1048	118.801	7.88	98.4	111.2	95.4	100.6	99.2	95.3
P50153	Gng4	Guanine nucleotide-binding protein G(I)/G(S)/G(O) subunit gamma-4 OS=Mus musculus GN=Gng4 PE=1 SV=1	44	2	6	2	75	8.399	7.08	96.1	108.2	92.8	102.5	102.1	98.3
P27671	Rasgrf1	Ras-specific guanine nucleotide-releasing factor 1 OS=Mus musculus GN=Rasgrf1 PE=1 SV=2	11.6482	11	13	11	1262	144.011	7.17	101.7	102.7	98.9	101.8	98.9	96
G5E881	Tamm41	Phosphatidate cytidylyltransferase, mitochondrial OS=Mus musculus GN=Tamm41 PE=1 SV=1	20.178	6	8	6	337	37.873	9.11	96	102.2	97.8	102.5	100.3	101.3
O35598	Adam10	Disintegrin and metalloproteinase domain-containing protein 10 OS=Mus musculus GN=Adam10 PE=1 SV=2	13.3511	7	15	7	749	83.914	7.94	96.6	100.8	97.9	104.1	99.4	101.1
Q3UER8	Fgg	Fibrinogen gamma chain OS=Mus musculus GN=Fgg PE=1 SV=1	27.7652	8	13	8	443	50.317	5.62	101.9	98.1	108.9	99.5	93	98.6
Q922Q1	Marc2	Mitochondrial amidoxime reducing component 2 OS=Mus musculus GN=Marc2 PE=1 SV=1	24.2604	10	15	10	338	38.17	8.68	105	99.5	99.5	97.3	97.7	101
P17563	Selenbp1	Selenium-binding protein 1 OS=Mus musculus GN=Selenbp1 PE=1 SV=2	35.3814	13	18	13	472	52.48	6.29	99	99.7	100.2	98	101.1	102.1
Q8CI71	Vps50	Syndetin OS=Mus musculus GN=Vps50 PE=1 SV=2	13.278	8	11	8	964	111.104	6.07	98.5	96.5	98.7	98.8	105.2	102.3
Q8JZN7	Rhot2	Mitochondrial Rho GTPase 2 OS=Mus musculus GN=Rhot2 PE=1 SV=1	16.2903	7	8	5	620	69.027	6	94.4	105	100.9	93.5	106.4	99.7
A6H663	Bag3	BCL2-associated athanogene 3 OS=Mus musculus GN=Bag3 PE=2 SV=1	21.6638	11	14	11	577	61.821	7.44	97.1	106.5	99.9	96.5	101.2	98.8
Q8VBY2	Camkk1	Calcium/calmodulin-dependent protein kinase kinase 1 OS=Mus musculus GN=Camkk1 PE=1 SV=1	23.5644	11	13	11	505	55.802	5.99	98.5	104.7	97.7	101.4	100.6	97.1
A0A0R4IZX2	Slc9a3r2	Na(+)/H(+) exchange regulatory cofactor NHE-RF OS=Mus musculus GN=Slc9a3r2 PE=1 SV=1	35.3116	8	9	8	337	37.41	7.59	97.8	103	101.4	94.9	104.4	98.5
Q8BLF1	Nceh1	Neutral cholesterol ester hydrolase 1 OS=Mus musculus GN=Nceh1 PE=1 SV=1	29.1667	9	14	9	408	45.711	7.05	102.7	92.5	98	102.3	105.7	98.8
Q924N4	Slc12a6	Solute carrier family 12 member 6 OS=Mus musculus GN=Slc12a6 PE=1 SV=2	8.26087	10	21	5	1150	127.444	7.03	99.5	101.4	99	96.5	101.8	101.8
Q3TDA7	Pacsin2	Protein kinase C and casein kinase substrate in neurons 2, isoform CRA_a OS=Mus musculus GN=Pacsin2 PE=1 SV=1	32.716	14	24	13	486	55.798	5.2	97.4	97.3	100	102.8	103.3	99.1
A0A0R4J065	Atg4b	Cysteine protease OS=Mus musculus GN=Atg4b PE=1 SV=1	34.0967	8	9	8	393	44.375	5.07	96.8	98.5	98.6	98.1	104.4	103.6
Q62000	Ogn	Mimecan OS=Mus musculus GN=Ogn PE=1 SV=1	39.5973	9	15	9	298	33.991	5.74	81	100.6	117.3	106.6	99.9	94.5
O35857	Timm44	Mitochondrial import inner membrane translocase subunit TIM44 OS=Mus musculus GN=Timm44 PE=1 SV=2	25	10	15	10	452	51.059	8.13	97	104.9	102.1	95.4	101.9	98.7
Q3U6B1	G3bp2	Uncharacterized protein (Fragment) OS=Mus musculus GN=G3bp2 PE=2 SV=1	18.7273	9	12	9	550	61.028	5.87	95.9	96	97.7	100.4	104.4	105.6
A0A0U1RNF2	Lcmt1	Leucine carboxyl methyltransferase 1 OS=Mus musculus GN=Lcmt1 PE=1 SV=1	27.1084	8	11	8	332	38.136	5.74	103.4	100.5	101.4	98.3	99.5	96.9
A0A068BGT0	Vps52	Vacuolar protein sorting 52 OS=Mus musculus GN=Vps52 PE=2 SV=1	14.9378	7	10	7	723	81.979	5.9	99.5	106.9	96.8	97.1	99.7	99.9
Q99J77	Nans	Sialic acid synthase OS=Mus musculus GN=Nans PE=1 SV=1	36.7688	10	17	10	359	39.998	7.06	97.9	102.3	98.2	99.8	100.5	101.4
Q923S9	Rab30	Ras-related protein Rab-30 OS=Mus musculus GN=Rab30 PE=1 SV=1	24.6305	5	23	2	203	23.044	4.97	104.3	96.2	102.9	101.8	97.6	97.1
Q6IR34	Gpsm1	G-protein-signaling modulator 1 OS=Mus musculus GN=Gpsm1 PE=1 SV=3	25.26	11	11	11	673	74.316	6.23	98.6	104.8	101	96	98.9	100.6
Q8JZR6	Slc4a8	Electroneutral sodium bicarbonate exchanger 1 OS=Mus musculus GN=Slc4a8 PE=2 SV=1	8.90725	7	11	4	1089	122.342	6.6	101.6	102.9	97.2	93.2	99	106
Q61234	Snta1	Alpha-1-syntrophin OS=Mus musculus GN=Snta1 PE=1 SV=1	21.0736	9	13	9	503	53.632	6.86	97.8	112.3	96.3	102.3	93.8	97.5
P0DP60	Lynx1	Ly-6/neurotoxin-like protein 1 OS=Mus musculus GN=Lynx1 PE=1 SV=1	24.1379	2	6	2	116	12.826	8.19	110.6	105.6	110.1	89.7	90.6	93.4
Q5XK33	Sdhc	Succinate dehydrogenase complex, subunit C, integral membrane protein OS=Mus musculus GN=Sdhc PE=2 SV=1	28.9941	4	11	4	169	18.369	10.14	102	90.6	97.6	111.1	99.3	99.4
O35435	Dhodh	Dihydroorotate dehydrogenase (quinone), mitochondrial OS=Mus musculus GN=Dhodh PE=1 SV=2	13.4177	4	6	4	395	42.674	9.55	96.1	102.3	111.6	94.7	97.8	97.4
P12023	App	Amyloid-beta A4 protein OS=Mus musculus GN=App PE=1 SV=3	20.3896	12	17	11	770	86.667	4.79	98.2	109.6	99.1	99.2	97	96.8
P70441	Slc9a3r1	Na(+)/H(+) exchange regulatory cofactor NHE-RF1 OS=Mus musculus GN=Slc9a3r1 PE=1 SV=3	33.8028	10	14	10	355	38.577	5.9	101.8	100.3	100	100.1	99.8	97.9
Q9QXT0	Cnpy2	Protein canopy homolog 2 OS=Mus musculus GN=Cnpy2 PE=1 SV=1	42.8571	6	10	6	182	20.754	5.07	103	102.9	99.7	94.6	99.6	100.2
O09172	Gclm	Glutamate--cysteine ligase regulatory subunit OS=Mus musculus GN=Gclm PE=1 SV=1	29.927	7	15	7	274	30.516	5.52	98.6	101	99.5	102.9	99.4	98.6
Q91YE6	Ipo9	Importin-9 OS=Mus musculus GN=Ipo9 PE=1 SV=3	12.3919	8	12	8	1041	115.978	4.81	99.3	109.7	95.5	102.2	97.1	96.3
P14106	C1qb	Complement C1q subcomponent subunit B OS=Mus musculus GN=C1qb PE=1 SV=2	10.2767	2	6	2	253	26.701	8.15	92.7	97.5	93.7	97.4	110.7	108.1
P56380	Nudt2	Bis(5'-nucleosyl)-tetraphosphatase [asymmetrical] OS=Mus musculus GN=Nudt2 PE=1 SV=3	69.3878	9	12	9	147	16.979	6.28	102.2	96.8	102.9	96.7	104.6	96.8
Q3UW40	Rpl24	Uncharacterized protein OS=Mus musculus GN=Rpl24 PE=2 SV=1	39.375	8	19	8	160	18.241	11.05	101.9	97.9	99.9	103.4	96.8	100.1
Q80U92	Mlc1	MKIAA0027 protein (Fragment) OS=Mus musculus GN=Mlc1 PE=2 SV=1	17.0213	5	7	5	423	46.058	8.38	101	99.3	100.8	100	96.6	102.2
Q7TPD5	Rps6ka2	Ribosomal protein S6 kinase OS=Mus musculus GN=Rps6ka2 PE=2 SV=1	23.8745	14	20	9	733	83.134	8.5	97.3	100.6	101.1	105	96.6	99.4
Q9WV18	Gabbr1	Gamma-aminobutyric acid type B receptor subunit 1 OS=Mus musculus GN=Gabbr1 PE=1 SV=1	7.60417	6	8	6	960	108.147	8.21	97.1	100.7	97.9	99.1	100	105.3
Q3U740	Eif6	Eukaryotic translation initiation factor 6 OS=Mus musculus GN=Eif6 PE=2 SV=1	26.9388	4	6	4	245	26.409	4.68	96.5	110.2	95.7	101.1	100.6	95.9
Q8BR92	Palm2	Paralemmin-2 OS=Mus musculus GN=Palm2 PE=1 SV=1	27.9255	9	12	3	376	42.069	5.15	95	102.3	103.2	95.5	97.5	106.4
P60122	Ruvbl1	RuvB-like 1 OS=Mus musculus GN=Ruvbl1 PE=1 SV=1	37.9386	13	17	13	456	50.182	6.42	97.1	103.9	98.3	101.6	101.5	97.5
Q61151	Ppp2r5e	Serine/threonine-protein phosphatase 2A 56 kDa regulatory subunit epsilon isoform OS=Mus musculus GN=Ppp2r5e PE=1 SV=3	22.4839	8	10	7	467	54.679	6.95	101	100.7	96.4	101.7	103	97.2
Q6ZPH4	Rangap1	MKIAA1835 protein (Fragment) OS=Mus musculus GN=Rangap1 PE=2 SV=1	17.6471	11	13	11	646	69.419	4.72	92.9	106.1	98.1	111.9	99.5	91.5
Q924L1	Letmd1	LETM1 domain-containing protein 1 OS=Mus musculus GN=Letmd1 PE=1 SV=1	17.2222	5	7	5	360	41.674	10.54	102.7	101.8	101.6	103.1	95.4	95.5
Q3V244	Eif4h	Uncharacterized protein OS=Mus musculus GN=Eif4h PE=2 SV=1	28.629	5	10	5	248	27.266	8.07	101	95.7	105.2	97.2	98.4	102.6
Q9DBZ5	Eif3k	Eukaryotic translation initiation factor 3 subunit K OS=Mus musculus GN=Eif3k PE=1 SV=1	30.7339	5	9	5	218	25.07	4.93	94.3	100.7	99.9	97.6	105.6	101.8
F8VQK3	Gucy1a2	Guanylate cyclase 1, soluble, alpha 2 OS=Mus musculus GN=Gucy1a2 PE=1 SV=1	18.3562	11	13	11	730	81.778	6.87	100.4	98.6	100.8	98.9	101.3	100
Q9D2R0	Aacs	Acetoacetyl-CoA synthetase OS=Mus musculus GN=Aacs PE=1 SV=1	19.494	13	19	13	672	75.152	6.71	93.2	99	96	102.1	107	102.7
Q00623	Apoa1	Apolipoprotein A-I OS=Mus musculus GN=Apoa1 PE=1 SV=2	50.3788	15	22	15	264	30.597	5.73	107.3	93.3	99	104.1	95.3	101.1
Q9DB60	Fam213b	Prostamide/prostaglandin F synthase OS=Mus musculus GN=Fam213b PE=1 SV=1	26.8657	6	12	6	201	21.656	6.74	99.9	104.1	93.4	105.7	99.6	97.3
A0A0R4J0D1	Saraf	Store-operated calcium entry-associated regulatory factor OS=Mus musculus GN=Saraf PE=1 SV=1	4.95868	1	2	1	363	38.681	8.57	92.9	94	122.1	89.8	104.3	97
Q3U281	Sar1b	Uncharacterized protein OS=Mus musculus GN=Sar1b PE=2 SV=1	35.3535	5	11	2	198	22.295	6.39	97.9	88.4	106.9	89.2	110.2	107.3
Q3V2H3	Snx12	Sorting nexin-12 OS=Mus musculus GN=Snx12 PE=1 SV=1	46.4706	8	17	7	170	19.795	8.44	98.3	100.5	101.8	101.7	98	99.7
Q3TYK4	Prkar1a	Uncharacterized protein OS=Mus musculus GN=Prkar1a PE=2 SV=1	23.3333	11	18	8	510	57.245	6.89	104.8	104.9	97.3	96.9	96.4	99.9
Q5DTL8	Sel1l	MKIAA4137 protein (Fragment) OS=Mus musculus GN=Sel1l PE=2 SV=1	10.6971	6	8	6	832	93.35	6.54	99.3	99.5	102.4	97.2	97.6	104
A0JNY7	Eif4g2	Eukaryotic translation initiation factor 4, gamma 2 OS=Mus musculus GN=Eif4g2 PE=2 SV=1	10.596	7	8	7	906	102.068	7.14	98.7	94.6	104.7	92.6	104	105.4
Q9D7A8	Armc1	Armadillo repeat-containing protein 1 OS=Mus musculus GN=Armc1 PE=1 SV=1	28.7234	6	11	6	282	31.227	5.57	99.4	99.8	103.1	95.6	99.1	103
Q8BKP1	Tpd52l2	Tumor protein D52-like 2, isoform CRA_d OS=Mus musculus GN=Tpd52l2 PE=1 SV=1	55.5	8	14	1	200	21.693	6.4	101.5	106.8	104.6	94.6	85.8	106.7
Q9CZ22	Tpd52l2	Uncharacterized protein OS=Mus musculus GN=Tpd52l2 PE=2 SV=1	54.5872	9	15	2	218	23.844	5.88	103.8	109.1	99.5	92.6	91.7	103.4
Q69ZK9	Nlgn2	Neuroligin-2 OS=Mus musculus GN=Nlgn2 PE=1 SV=2	13.6364	9	13	5	836	90.932	6.18	101.1	97.2	104	95.5	100.5	101.8
A0A0A6YW36	Rgs7	Regulator of G-protein-signaling 7 OS=Mus musculus GN=Rgs7 PE=1 SV=1	16.3522	6	13	4	477	55.642	8.03	108.7	102.5	96.2	93.9	106.5	92.2
Q7TQG7	Adam11	A disintegrin and metallopeptidase domain 11, isoform CRA_a OS=Mus musculus GN=Adam11 PE=1 SV=1	11.8252	7	10	7	778	84.767	7.43	100.2	104.6	99.8	100.6	97	97.8
Q8VCT3	Rnpep	Aminopeptidase B OS=Mus musculus GN=Rnpep PE=1 SV=2	14.6154	7	9	7	650	72.37	5.35	96.2	106.7	100.3	101.9	97.8	97.2
Q5F283	Plscr3	Phospholipid scramblase OS=Mus musculus GN=Plscr3 PE=1 SV=1	12.1622	2	2	2	296	31.782	6.38	101.5	103.7	105.3	87.7	97.2	104.7
Q9D7M1	Gid8	Glucose-induced degradation protein 8 homolog OS=Mus musculus GN=Gid8 PE=1 SV=1	9.21053	1	2	1	228	26.762	4.97	103.9	97	95.6	88.3	106.6	108.6
Q6PA06	Atl2	Atlastin-2 OS=Mus musculus GN=Atl2 PE=1 SV=1	14.0652	6	13	5	583	66.182	5.43	102.1	94.9	94.2	100.1	107.1	101.6
Q922R1		UPF0183 protein C16orf70 homolog OS=Mus musculus PE=1 SV=2	24.4076	7	8	7	422	47.386	7.74	93.5	100.1	94.2	95.3	101.9	115
Q62283	Tspan7	Tetraspanin-7 OS=Mus musculus GN=Tspan7 PE=1 SV=2	12.8514	3	6	3	249	27.526	7.2	99.3	107.1	99.5	96.5	102.8	94.8
Q8BMI3	Gga3	ADP-ribosylation factor-binding protein GGA3 OS=Mus musculus GN=Gga3 PE=1 SV=2	10.8635	5	6	4	718	77.924	5.66	97.3	93.7	107	86.3	97.4	118.3
P10518	Alad	Delta-aminolevulinic acid dehydratase OS=Mus musculus GN=Alad PE=1 SV=1	26.9697	7	11	7	330	36	6.79	103.4	109.5	112.3	93.6	91.9	89.3
Q56A07	Scn2b	Sodium channel subunit beta-2 OS=Mus musculus GN=Scn2b PE=1 SV=1	9.30233	1	2	1	215	24.212	6.54	97.8	104.5	95.5	95.5	94.6	112
Q4FZE6	Rps7	40S ribosomal protein S7 OS=Mus musculus GN=Rps7 PE=2 SV=1	42.268	8	19	8	194	22.113	10.1	98.3	101.9	100	103.1	96.8	99.9
Q543T5	Scrg1	Scrapie responsive gene 1 OS=Mus musculus GN=Scrg1 PE=2 SV=1	50	4	6	4	98	11.166	7.91	108.5	101.1	102.5	98.9	94.1	95
E9PXY8	Usp7	Ubiquitin carboxyl-terminal hydrolase 7 OS=Mus musculus GN=Usp7 PE=1 SV=1	10.9361	9	14	9	1143	132.763	5.66	96.1	103.5	99.7	98.3	101.3	101.1
A0A1S6GWG9	Man2c1	Alpha-mannosidase OS=Mus musculus GN=Man2c1 PE=2 SV=1	7.88732	6	8	6	1065	118.3	6.57	93.6	109.1	96.3	105.2	98.6	97.1
Q80WQ2	Vac14	Protein VAC14 homolog OS=Mus musculus GN=Vac14 PE=1 SV=1	12.6598	7	9	7	782	87.992	6.13	103.2	102	99.5	96.9	99.6	98.8
Q564F6	Pdcd5	MCG128907 OS=Mus musculus GN=Pdcd5 PE=1 SV=1	66.6667	8	21	8	126	14.266	5.68	105.3	98.2	96.4	100.1	99.1	100.8
D3YZP9	Ccdc6	Coiled-coil domain-containing protein 6 OS=Mus musculus GN=Ccdc6 PE=1 SV=1	21.7484	9	15	9	469	52.906	7.34	100	100.6	96.2	104.7	99.6	98.9
Q3TDF8	Etf1	Uncharacterized protein OS=Mus musculus GN=Etf1 PE=2 SV=1	24.4851	8	9	8	437	48.973	5.71	98.2	101.1	95.1	107.2	99.9	98.4
Q3TJG6	Ptges3	Uncharacterized protein OS=Mus musculus GN=Ptges3 PE=2 SV=1	38.75	6	19	6	160	18.735	4.55	100.8	101.2	100.3	101.6	98.6	97.5
P23953	Ces1c	Carboxylesterase 1C OS=Mus musculus GN=Ces1c PE=1 SV=4	12.6354	5	6	5	554	61.017	5.06	94.9	109.6	105.3	90.6	99.3	100.3
P24668	M6pr	Cation-dependent mannose-6-phosphate receptor OS=Mus musculus GN=M6pr PE=1 SV=1	24.1007	6	9	6	278	31.152	5.39	101.4	109.3	97.9	100.2	94.4	96.8
B2RTP7	Krt2	Krt2 protein OS=Mus musculus GN=Krt2 PE=2 SV=1	7.92079	7	19	3	707	70.88	8.06	134.5	96.2	78.9	94.2	116.3	79.8
B2RQQ7	Cdc42bpb	CDC42 binding protein kinase beta OS=Mus musculus GN=Cdc42bpb PE=2 SV=1	10.7998	15	16	12	1713	194.614	6.46	93.1	106.1	101.6	101.2	101.3	96.6
Q9DCC4	Pycr3	Pyrroline-5-carboxylate reductase 3 OS=Mus musculus GN=Pycr3 PE=1 SV=2	27.7372	6	8	6	274	28.703	7.27	97.6	104	102.3	101.9	96.9	97.3
Q3UAP1	Preb	Prolactin regulatory element binding, isoform CRA_c OS=Mus musculus GN=Preb PE=1 SV=1	23.741	7	13	7	417	45.409	8.76	98.8	101.6	100.7	99.3	100.4	99.2
Q8C6B2	Rtkn	Rhotekin OS=Mus musculus GN=Rtkn PE=1 SV=3	15.2482	4	6	4	564	62.973	6.67	96.2	87.1	119.2	92.8	100.1	104.6
P19137	Lama1	Laminin subunit alpha-1 OS=Mus musculus GN=Lama1 PE=1 SV=1	5.25292	12	16	12	3084	337.954	6.7	97.9	104.7	98.4	102.9	98.7	97.4
Q3KNA5	Rab9b	RAB9B, member RAS oncogene family OS=Mus musculus GN=Rab9b PE=1 SV=1	30.3483	5	9	4	201	22.69	4.93	100.8	102.2	102	97.7	98.7	98.6
Q3UHD6	Snx27	Sorting nexin-27 OS=Mus musculus GN=Snx27 PE=1 SV=2	28.5714	11	18	11	539	60.95	6.4	101.8	97	100.7	99.1	100	101.4
P34022	Ranbp1	Ran-specific GTPase-activating protein OS=Mus musculus GN=Ranbp1 PE=1 SV=2	57.1429	7	16	7	203	23.582	5.22	100.8	98.2	104.2	96	101	99.8
Q8BR63	Fam177a1	Protein FAM177A1 OS=Mus musculus GN=Fam177a1 PE=1 SV=1	34.2995	6	13	5	207	23.563	4.59	99.9	100.6	109.4	97.5	97.4	95.3
Q4VA32	Acot13	Thioesterase superfamily member 2 OS=Mus musculus GN=Acot13 PE=1 SV=1	43.5714	5	13	5	140	15.173	8.82	99.8	101	101.7	99.4	99.4	98.6
Q91V76		Ester hydrolase C11orf54 homolog OS=Mus musculus PE=1 SV=1	30.7937	9	13	9	315	34.973	6.29	94.9	95.6	100.8	98.9	105.4	104.4
Q9QZD8	Slc25a10	Mitochondrial dicarboxylate carrier OS=Mus musculus GN=Slc25a10 PE=1 SV=2	37.9791	9	11	9	287	31.694	9.32	94.8	102.1	99.5	105.9	101.7	96.1
Q14AG7	Syt12	Synaptotagmin XII OS=Mus musculus GN=Syt12 PE=1 SV=1	22.3278	8	11	8	421	46.651	5.64	103.5	95.1	101.1	95.3	101.2	103.9
Q6PFA2	Clta	Clathrin light chain OS=Mus musculus GN=Clta PE=1 SV=1	38.5321	10	21	1	218	23.618	4.5	98.1	97.2	96.7	93.6	100.2	114.1
Q3UQM7	Slc7a5	Uncharacterized protein OS=Mus musculus GN=Slc7a5 PE=2 SV=1	8.39844	3	4	3	512	55.836	7.9	103.3	103.8	98.3	97.6	95.8	101.3
B1AQZ2	Kif3a	Kinesin-like protein OS=Mus musculus GN=Kif3a PE=1 SV=1	12.4138	7	8	6	725	82.582	6.39	98	107.8	96.9	101.4	98.7	97.2
Q8R5J9	Arl6ip5	PRA1 family protein 3 OS=Mus musculus GN=Arl6ip5 PE=1 SV=2	28.7234	6	12	6	188	21.543	9.61	104	97.2	102.3	101.9	95.5	99
Q9D1C8	Vps28	Vacuolar protein sorting-associated protein 28 homolog OS=Mus musculus GN=Vps28 PE=1 SV=1	45.2489	7	9	7	221	25.436	5.54	101.3	95.9	103.9	96	98.6	104.3
Q61001	Lama5	Laminin subunit alpha-5 OS=Mus musculus GN=Lama5 PE=1 SV=4	3.20065	8	9	8	3718	403.792	6.73	98	113.5	97.6	98	98.7	94.2
Q52L53	Psmc4	Psmc4 protein (Fragment) OS=Mus musculus GN=Psmc4 PE=2 SV=1	52.093	9	11	1	215	24.421	7.37	93	109.4	90.2	113.8	96.7	97
D3YTQ3	Hnrnpdl	Heterogeneous nuclear ribonucleoprotein D-like OS=Mus musculus GN=Hnrnpdl PE=1 SV=1	14.5238	5	11	3	420	46.242	9.57	97.4	105.9	103.4	95.4	103.6	94.3
Q8R3P0	Aspa	Aspartoacylase OS=Mus musculus GN=Aspa PE=1 SV=2	29.4872	7	13	7	312	35.322	6.58	99.5	100.4	98.2	99.1	104.6	98.2
Q549X4	Rab27b	RAB27b, member RAS oncogene family, isoform CRA_a OS=Mus musculus GN=Rab27b PE=1 SV=1	53.6697	9	11	9	218	24.544	5.54	100.9	101.5	97.8	101	99.9	98.8
Q9D517	Agpat3	1-acyl-sn-glycerol-3-phosphate acyltransferase gamma OS=Mus musculus GN=Agpat3 PE=1 SV=2	29.5213	12	19	12	376	43.268	8.51	99.5	100.9	97.2	101.3	102.8	98.3
O70378	Emc8	ER membrane protein complex subunit 8 OS=Mus musculus GN=Emc8 PE=1 SV=1	34.7826	6	8	6	207	23.333	6.15	94.8	104.8	101.8	98	103	97.6
Q9CQR6	Ppp6c	Serine/threonine-protein phosphatase 6 catalytic subunit OS=Mus musculus GN=Ppp6c PE=1 SV=1	30.8197	7	9	7	305	35.136	5.69	96.5	102.3	92.6	104.8	98.7	105
Q921C1	Gjc3	Gap junction gamma-3 protein OS=Mus musculus GN=Gjc3 PE=1 SV=2	25.2788	5	11	5	269	30.273	8.37	104.2	93.2	106.5	100	94.7	101.4
Q80ZW2	Them6	Protein THEM6 OS=Mus musculus GN=Them6 PE=1 SV=1	46.3768	10	15	10	207	23.788	9.11	102.1	98.4	96.9	102.7	99.2	100.7
Q8BGX2	Timm29	Mitochondrial import inner membrane translocase subunit Tim29 OS=Mus musculus GN=Timm29 PE=1 SV=1	38.7218	7	11	7	266	29.397	6.73	99.9	98.1	91.8	105.2	98.4	106.6
Q3UK30		Uncharacterized protein OS=Mus musculus PE=2 SV=1	16.2162	8	13	6	518	52.584	9.42	107.9	101.4	102.7	96.7	91.2	100.1
A0A286YCG8	Ssr1	Translocon-associated protein subunit alpha OS=Mus musculus GN=Ssr1 PE=1 SV=1	10.6918	3	4	3	318	35.536	4.44	104.8	98	98.3	98.8	98.2	101.8
Q8C6G8	Wdr26	WD repeat-containing protein 26 OS=Mus musculus GN=Wdr26 PE=1 SV=3	6.39626	3	4	3	641	70.499	6.16	93.7	108.1	98.8	96	107.7	95.7
Q4QRK2	Fech	Fech protein (Fragment) OS=Mus musculus GN=Fech PE=2 SV=1	40.3509	13	21	1	399	44.727	9.07	94.8	101.8	91.2	101.9	107.2	103.2
Q544X6	Fech	Ferrochelatase OS=Mus musculus GN=Fech PE=1 SV=1	38.3886	13	21	1	422	47.391	8.91	120.1	109.3	97.4	92.4	90.8	90
P14131	Rps16	40S ribosomal protein S16 OS=Mus musculus GN=Rps16 PE=1 SV=4	60.274	11	17	11	146	16.435	10.21	100.4	95.9	101.2	102.6	99	100.8
Q6DI68	Atp9a	Phospholipid-transporting ATPase (Fragment) OS=Mus musculus GN=Atp9a PE=2 SV=1	12.0253	11	16	11	1106	124.478	8.21	100.5	107.4	95.5	100.8	100.2	95.6
Q3TKM9	Arpc5	Actin-related protein 2/3 complex subunit 5 OS=Mus musculus GN=Arpc5 PE=2 SV=1	38.4106	5	9	5	151	16.218	5.67	100.6	99.7	98.6	107.7	95.7	97.6
P16460	Ass1	Argininosuccinate synthase OS=Mus musculus GN=Ass1 PE=1 SV=1	24.5146	8	10	8	412	46.555	8.22	105.2	94.5	99.7	98.7	99.3	102.6
Q8BQX0	Rab37	RAB37, member of RAS oncogene family, isoform CRA_a OS=Mus musculus GN=Rab37 PE=1 SV=1	26.3889	6	20	4	216	24.134	6.7	98.1	104.7	95.8	101.3	102.2	98
Q3TJN6	Snx5	Sorting nexin OS=Mus musculus GN=Snx5 PE=2 SV=1	23.7624	9	14	9	404	46.769	6.37	101	99.3	99	101.8	98.7	100.2
O35901	Lsm2	U6 snRNA-associated Sm-like protein LSm2 OS=Mus musculus GN=Lsm2 PE=1 SV=1	29.0076	2	5	2	131	14.848	7.34	101.7	88.9	99.7	107	97.7	104.9
H7BX95	Srsf1	Serine/arginine-rich-splicing factor 1 OS=Mus musculus GN=Srsf1 PE=1 SV=1	35.9684	8	18	8	253	28.312	10.08	102.4	104.5	99.1	100	97.8	96.2
O54946	Dnajb6	DnaJ homolog subfamily B member 6 OS=Mus musculus GN=Dnajb6 PE=1 SV=4	13.6986	5	6	4	365	39.783	9.36	114.7	130.1	95.4	87.2	86.6	86.1
Q9DBS5	Klc4	Kinesin light chain 4 OS=Mus musculus GN=Klc4 PE=1 SV=1	13.8934	7	11	2	619	68.571	6.09	95.6	107.8	101.7	90.7	101.6	102.7
E9Q8Z8	Ctnnd1	Catenin delta-1 OS=Mus musculus GN=Ctnnd1 PE=1 SV=1	14.2709	10	11	10	967	108.108	6.23	100.4	104.9	98.2	99.4	95.4	101.7
Q8CGB9	Ide	Insulin degrading enzyme OS=Mus musculus GN=Ide PE=2 SV=1	21.1973	17	20	17	1019	117.62	6.52	99.4	98.1	98.7	102.5	102.8	98.6
Q8K274	Fn3krp	Ketosamine-3-kinase OS=Mus musculus GN=Fn3krp PE=1 SV=2	30.0971	8	8	8	309	34.446	7.87	100.8	106.6	98.3	101.3	96.6	96.3
Q91Z67	Srgap2	SLIT-ROBO Rho GTPase-activating protein 2 OS=Mus musculus GN=Srgap2 PE=1 SV=2	15.3128	12	16	11	1071	120.723	6.64	96.2	108.3	101.2	96.4	101.2	96.7
A0A1B0GRG1	Rras	Ras-related protein R-Ras (Fragment) OS=Mus musculus GN=Rras PE=1 SV=1	33.6449	3	6	1	107	11.536	5.1	92.4	101.2	102.5	100.7	105.7	97.5
[truncated: 3,266 more rows]
