# Supplementary material for: A novel co-target of ACY1 governing plasma membrane translocation of SphK1 contributes to inflammatory and neuropathic pain
Source: iScience. 2023 May 28;26(6):106989. doi: 10.1016/j.isci.2023.106989 (PMC10291574; doi:10.1016/j.isci.2023.106989)
Supplement: Data S1. Data file of exported proteomics datasets, related to Figure 1 [file mmc2.zip › Date S1/1-M-GSGC0160906正式实验报告/质谱鉴定和定量结果/附件2_肽段鉴定列表.xlsx]

## Sheet: PeptideGroups
Sequence	Modifications	Qvality PEP	Qvality q-value	# PSMs	Master Protein Accessions	# Missed Cleavages	Theo. MH+ [Da]	Abundances A1	Abundances A2	Abundances A3	Abundances B1	Abundances B2	Abundances B3	Ions Score Mascot	Charge Mascot	DeltaM [ppm] Mascot	RT [min] Mascot
GQIQEIVLVGGSTR	1xiTRAQ8plex [N-Term]	1.43903e-07	0	1	B7U582	0	1761.02	103.8	81.8	94.2	99.9	101.3	119.1	45.99	2	10.9295	31.2147
GGGAISHMLLPFR	1xiTRAQ8plex [N-Term]	3.41344e-05	0	1	Q5M8N4	0	1659.93	103.5	100.9	94.1	111.5	91.9	98.1	28.32	3	-0.0579365	33.8489
TTPTGWTLDQCIQTGVDNPGHPFIK	2xiTRAQ8plex [N-Term; K25]; 1xCarbamidomethyl [C11]; 2xDeamidated [Q10; Q13]	8.45922e-09	0	4	Q545N7	0	3393.72	105.4	99.8	102.7	93	96.6	102.5	72.66	3	12.9038	39.0956
VILQDFTGVPAVVDFAAMR	1xiTRAQ8plex [N-Term]; 1xOxidation [M18]	1.80654e-05	0	2	Q8VDC3	0	2369.28	105.1	99.4	99.6	85.8	107.6	102.5	41.71	3	-1.31494	50.9628
VDGALCLDK	2xiTRAQ8plex [N-Term; K9]; 1xCarbamidomethyl [C6]	3.89843e-05	0	1	Q91X72	0	1598.9	91.7	184.2	113.8	79	64	67.4	32.1	2	2.63834	27.46
IGSSLYALGTQDSTDICK	2xiTRAQ8plex [N-Term; K18]; 1xCarbamidomethyl [C17]	7.97061e-06	0	1	Q6P8X1	0	2537.34	105.7	102	93.4	96.9	97.5	104.6	27.89	4	0.130121	37.6507
MGEEICACIR	1xiTRAQ8plex [N-Term]; 2xCarbamidomethyl [C6; C8]	1.09021e-05	0	1	Q8VCW8	0	1542.74	111.9	98.6	96.9	98.4	93.1	101.1	36	2	0.697604	27.4537
VILQDFTGVPAVVDFAAMR	1xiTRAQ8plex [N-Term]	2.87861e-06	0	3	Q8VDC3	0	2353.29	101.1	96	89.8	94.8	110.7	107.5	70.19	2	1.44889	51.9092
ESIPFAVIGSNTVVEAR	1xiTRAQ8plex [N-Term]	3.53874e-08	0	3	P28661	0	2093.15	97.2	101.8	104.6	100.1	97.1	99.3	87.52	3	-1.66545	40.1247
YCEVLGAAATTDYNNNHEGREEDQR	1xiTRAQ8plex [N-Term]; 1xCarbamidomethyl [C2]; 1xDeamidated [N]	7.45202e-06	0	3	Q9Z1R2	1	3217.44	117.9	92	109.3	88.8	96	96	17.96	4	6.74545	27.4065
SQSLTNAFNLPEPAPPRPSLSQDEVK	2xiTRAQ8plex [N-Term; K26]; 3xDeamidated [N6; N9; Q22]	1.01389e-05	0	1	O88935	0	3433.79	94.8	98.6	99.8	79.9	111.5	115.4	12.11	4	9.49722	37.3081
AFQFVETHGEVCPANWTPESPTIKPSPTASK	3xiTRAQ8plex [N-Term; K24; K31]; 1xCarbamidomethyl [C12]	2.40301e-06	0	1	P20108	0	4326.26	108.4	81.3	97.3	89.7	112	111.3	24.1	5	2.35223	38.2359
AFQFVETHGEVCPANWTPESPTIKPSPTASK	3xiTRAQ8plex [N-Term; K24; K31]; 1xCarbamidomethyl [C12]; 1xDeamidated [N15]	3.47742e-07	0	1	P20108	0	4327.25	103.7	89	106.8	97.5	104.1	98.9	24.89	5	4.15545	37.6669
VAVLEEELELSNQEALNLR	1xiTRAQ8plex [N-Term]	2.38061e-07	0	1	C7G3P1	0	2473.35	88.6	106	105.5	105.6	108.2	86	37.17	3	4.20085	51.0558
GALVLGYEGWLAGYQMNFETSK	2xiTRAQ8plex [N-Term; K22]; 1xDeamidated [Q15]; 1xOxidation [M16]	1.35989e-07	0	2	Q3THL7; Q60932	0	3059.56	102.7	88.3	94.8	103.5	105.3	105.5	45.35	3	13.93	51.0784
LQALDTGWNELHK	2xiTRAQ8plex [N-Term; K13]	1.09154e-09	0	4	Q62261	0	2133.19	95.3	63.5	70.5	132.1	119.8	118.8	58.99	3	0.467126	38.1836
DVYSILQAEGILLPR	1xiTRAQ8plex [N-Term]	3.27737e-06	0	1	E9Q9J4	0	1991.15	82.8	102.2	114.9	101.7	104.7	93.8	45.87	3	3.92565	51.0859
SFFSEIISSVSDVK	2xiTRAQ8plex [N-Term; K14]	5.40792e-05	0	1	Q8BG02	0	2153.19	103.8	96.2	96.2	92.3	112.3	99.1	23.6	3	-2.18493	50.9616
TTPTGWTLDQCIQTGVDNPGHPFIK	2xiTRAQ8plex [N-Term; K25]; 1xCarbamidomethyl [C11]; 1xDeamidated [Q13]	2.8691e-07	0	2	Q545N7	0	3392.74	100	86.3	90.8	87.8	103	132.1	37.13	4	5.22402	40.0096
QQPALEQFPEAAAHSTPVK	2xiTRAQ8plex [N-Term; K19]	4.31349e-08	0	1	Q9WV92; D0VYV6	0	2657.45	100.1	105.8	116.9	73.7	89.5	114	41.11	4	2.25271	27.6282
AIAQSQSVQESMESLLQSIR	1xiTRAQ8plex [N-Term]	3.02154e-09	0	1	E9PVY8	0	2509.32	100.6	93.9	84.8	93.5	115.2	112	80.2	3	2.31308	50.8875
QQMLENQMEVR	1xiTRAQ8plex [N-Term]	1.53051e-05	0	1	Q62261	0	1709.86	105.8	101	105.9	92.5	91.7	103	25.41	2	1.07962	28.2752
ALYEALDLQSAFFK	2xiTRAQ8plex [N-Term; K14]	6.51294e-06	0	2	Q920E5	0	2224.25	98	82.6	100	101.4	104.4	113.6	48.58	3	1.2044	50.9427
TAELSPFIVFIAPTDQGTQTEALQQLQK	2xiTRAQ8plex [N-Term; K28]	7.76218e-07	0	1	Q542P4	0	3683.02	94.6	102.3	112.9	82.6	103.5	104.2	46.13	4	2.74585	50.9038
TTPTGWTLDQCIQTGVDNPGHPFIK	2xiTRAQ8plex [N-Term; K25]; 1xCarbamidomethyl [C11]	1.37645e-09	0	6	Q545N7	0	3391.76	108.7	104.9	101.8	91.6	92.7	100.5	87.91	3	2.76629	39.1206
AEVSELPNVVR	1xiTRAQ8plex [N-Term]	3.98164e-05	0	2	Q9CZD3	0	1516.86	101.4	88.5	103.8	98	106.3	102	26.57	3	4.21406	27.5423
VAYISFGPHAGK	2xiTRAQ8plex [N-Term; K12]	2.51401e-06	0	2	Q9CWK0	0	1855.07	97.4	93.1	96.9	103.5	97.6	111.5	27.15	3	0.577885	27.5782
IDSDISGTLK	2xiTRAQ8plex [N-Term; K10]	1.70013e-05	0	1	Q9QXT0	0	1656.96	108.3	98.9	96.7	90.3	110.1	95.7	41.43	2	-1.5378	27.5248
MEDDAPVIYGLEFQAR	1xAcetyl [N-Term]	9.4072e-07	0	1	Q8K0G5	0	1895.88							68.51	2	1.1889	50.9051
YIEESIGESANLLGAMEK	2xiTRAQ8plex [N-Term; K18]	1.67718e-08	0	3	A0A0R4J0A6	0	2562.36	97.3	99.7	107.2	88.2	108.5	99.2	69.32	3	2.01	50.9781
LSTNQQNILK	2xiTRAQ8plex [N-Term; K10]	5.51904e-05	0	2	Q9CR67	0	1767.06	104.7	94.7	90.7	108.8	100	101.2	33.15	2	2.32881	22.5724
YIEESIGESANLLGAMEK	2xiTRAQ8plex [N-Term; K18]; 1xDeamidated [N11]	4.46869e-05	0	2	A0A0R4J0A6	0	2563.34	90.4	87	110.2	110.4	107.1	94.9	21.49	3	-0.350848	50.914
IILDLISESPIK	2xiTRAQ8plex [N-Term; K12]	2.86242e-06	0	3	Q5FWJ5; B2M1R6	0	1949.21	103.4	67.3	75.3	123.9	118.6	111.5	53.92	2	1.94995	51.0758
TAGAQVVLTDQELQLWPSDLDKPSASEGLPPGSR	2xiTRAQ8plex [N-Term; K22]	1.85972e-12	0	18	Q3TYV5	0	4171.21	109.1	94.9	110.3	85.8	99.2	100.7	67.08	4	1.38864	47.1107
GELSGLLHQLQEK	2xiTRAQ8plex [N-Term; K13]	4.61047e-05	0	1	F8VQC7	0	2060.2	98.6	96.2	88.6	112.4	101.3	102.9	31.74	4	-0.258783	37.6768
FAGGDYTTTIEAFISASGR	1xiTRAQ8plex [N-Term]	1.96102e-06	0	2	Q8CGC7	0	2268.14	98.5	111.8	83.4	94.9	116.2	95.3	41.07	3	0.258107	51.3192
SFQYADIYEQMMLTGLGPACPTR	1xiTRAQ8plex [N-Term]; 1xCarbamidomethyl [C20]	7.90408e-09	0	1	A2ARP8	0	2953.42	92.9	77.6	102.8	95.6	111.1	119.9	80.7	3	2.35763	51.1223
FVFTPHMEAECLSESTALQK	2xiTRAQ8plex [N-Term; K20]; 1xCarbamidomethyl [C11]	6.16016e-08	0	2	P19096	0	2933.5	99.3	97.2	102.8	96.2	103.3	101.3	51.64	3	-0.114912	37.7879
IVEAAENEYQTAISENYQTMSDTTFK	2xiTRAQ8plex [N-Term; K26]; 1xDeamidated [N/Q]	2.54898e-08	0	3	Q5DQJ3	0	3592.75	102.8	88.7	115	92.8	103.9	96.8	71.03	3	8.15258	51.5686
VMVAEALDISR	1xiTRAQ8plex [N-Term]	1.99452e-06	0	1	Q9Z2I8	0	1507.85	106.5	100.4	97.7	95	112.5	87.9	59.1	3	0.451849	37.8028
IVEAAENEYQTAISENYQTMSDTTFK	2xiTRAQ8plex [N-Term; K26]; 3xDeamidated [N/Q]	1.28854e-05	0	4	Q5DQJ3	0	3594.71	101.8	88.9	96.2	96.4	102.7	114	30.41	5	16.4904	51.2027
VQSCPDPAVYGVVQSGDHVGR	1xiTRAQ8plex [N-Term]; 1xCarbamidomethyl [C4]; 2xDeamidated [Q2; Q14]	1.76712e-05	0	1	Q6ZPJ3	0	2533.23	91.2	102.3	108.6	98	95.2	104.7	44.89	3	18.6135	27.1977
VQSCPDPAVYGVVQSGDHVGR	1xiTRAQ8plex [N-Term]; 1xCarbamidomethyl [C4]; 1xDeamidated [Q14]	1.23931e-05	0	1	Q6ZPJ3	0	2532.25	101	99.4	98.7	96.9	106	98.1	23.26	4	8.4226	27.2337
TKDEYLINSQTTEHIIK	3xiTRAQ8plex [N-Term; K2; K17]	1.40055e-05	0	1	Q8BIJ6	1	2945.67	96.3	102.2	107.9	91.1	96	106.5	17.86	4	0.000211751	27.2349
VQSCPDPAVYGVVQSGDHVGR	1xiTRAQ8plex [N-Term]; 1xCarbamidomethyl [C4]	2.30223e-08	0	2	Q6ZPJ3	0	2531.26	111.7	97.9	103	88.1	101	98.3	72.59	3	2.43001	27.2548
GILAADESTGSIAK	2xiTRAQ8plex [N-Term; K14]	6.09323e-09	0	7	Q5FWB7	0	1941.11	96	102.8	102.8	96	100.7	101.7	64.59	2	-0.00108008	26.6646
EMNDAATFYTNR	1xiTRAQ8plex [N-Term]	5.78488e-07	0	1	Q9CYT6	0	1736.82	99.1	110.5	103.2	92.4	100.2	94.6	39.86	2	-0.383361	27.1753
EQDCALTVASLR	1xiTRAQ8plex [N-Term]; 1xCarbamidomethyl [C4]	2.08425e-05	0	1	A0A0A0MQF5	0	1666.87	106.9	102.4	100.2	92.2	97.7	100.6	40.25	2	0.458989	27.174
IEQGSLILSNVQPSDTMVTQCEAR	1xiTRAQ8plex [N-Term]; 1xCarbamidomethyl [C21]	1.59453e-09	0	1	Q6PGJ3	0	2980.5	81.5	102.9	120.2	89	89.7	116.8	86.17	3	0.514912	40.6083
TAGAQVVLTDQELQLWPSDLDKPSASEGLPPGSR	2xiTRAQ8plex [N-Term; K22]; 3xDeamidated [Q5; Q11; Q14]	2.79357e-11	0	6	Q3TYV5	0	4174.17	108.2	97.8	120.5	79	96.3	98.2	50.78	3	16.5196	45.0588
AETLEFNDIFQEVK	1xAcetyl [N-Term]; 1xiTRAQ8plex [K14]	1.57348e-05	0	1	Q08943	0	2029.04	77.1	94.6	109.7	99.7	112.3	106.6	63.89	2	-0.892207	51.2804
IEEGVPQFLVLISSGK	2xiTRAQ8plex [N-Term; K16]	6.15718e-06	0	3	E9PWQ3	0	2324.37	85	104.8	131.6	96.9	90.6	91.2	43.68	4	1.79336	51.3416
EGFGHLSPTGTTEFWLGNEK	2xiTRAQ8plex [N-Term; K20]	1.61837e-06	0	1	Q3UER8	0	2815.45	116.4	81.1	117.7	86.3	91.1	107.4	24.64	3	-3.64527	37.7691
TAGAQVVLTDQELQLWPSDLDKPSASEGLPPGSR	2xiTRAQ8plex [N-Term; K22]; 2xDeamidated [Q11; Q14]	1.90086e-10	0	10	Q3TYV5	0	4173.18	109	94.9	106.9	90.1	100.6	98.4	65.54	3	13.5416	45.2011
IEQGSLILSNVQPSDTMVTQCEAR	1xiTRAQ8plex [N-Term]; 1xCarbamidomethyl [C21]; 2xDeamidated [N10; Q12]	1.55944e-10	0	1	Q6PGJ3	0	2982.47	86.1	105.6	119.7	79.9	96.3	112.5	83.42	3	14.5075	40.6633
YEQLLFLAPLGTTEEPLGR	1xiTRAQ8plex [N-Term]	2.71134e-07	0	1	Q3UHD9	0	2451.34	88.9	109.1	96.1	90.1	120.2	95.6	45.84	3	4.63351	51.1312
ALVFQPVTELKDQTDFEHR	2xiTRAQ8plex [N-Term; K11]; 1xDeamidated [Q13]	7.57845e-06	0	1	P47857	1	2882.55	104.4	119.9	119.1	85.7	75.7	95.2	26.12	3	6.22788	37.8768
NLDIERPTYTNLNR	1xiTRAQ8plex [N-Term]	1.03102e-05	0	6	Q3TIZ0; Q9JJZ2; P68369; A0A0A0MQA5	0	2023.09	89.2	75.3	78.5	143	109.4	104.6	45.31	2	1.90398	24.7877
AVTQSAEITIPVTFEAR	1xiTRAQ8plex [N-Term]	2.01073e-09	0	1	Q545F4	0	2137.18	97.8	103.7	98	103.4	105.2	91.9	89.15	2	1.41659	37.6944
TAGAQVVLTDQELQLWPSDLDKPSASEGLPPGSR	2xiTRAQ8plex [N-Term; K22]; 1xDeamidated [Q]	4.18048e-15	0	15	Q3TYV5	0	4172.2	104.7	96.3	109.5	88.4	98.5	102.7	100.4	3	8.54339	45.5648
IETQDIQALR	1xiTRAQ8plex [N-Term]	5.00819e-05	0	1	Q99KE1	0	1490.85	93	97.3	99.9	97.8	111.9	99.9	15.76	2	2.43019	27.3394
DPLGDFFEVESELGR	1xiTRAQ8plex [N-Term]	1.53051e-05	0	1	P08414	0	2014.01	105.1	86.3	98.6	101.3	100.6	108.1	41.78	3	2.90285	51.1476
SLFGSIGDIESCK	2xiTRAQ8plex [N-Term; K13]; 1xCarbamidomethyl [C12]	1.92996e-05	0	1	Q60900	0	2021.08	98.1	111.6	101.8	100.8	92.5	95.3	49.01	3	-3.97621	37.7056
QSNGTFYEFR	1xiTRAQ8plex [N-Term]; 1xDeamidated [N3]	2.78245e-05	0	3	Q9CQE1	0	1553.75	94.2	104.1	100.2	100.1	102.9	98.5	50.1	3	0.670727	28.2689
LQQETLDVQVR	1xiTRAQ8plex [N-Term]	3.27043e-05	0	1	O88398	0	1632.92	97.7	103	98.1	107.4	96.4	97.4	34.76	2	2.73668	27.3082
ATAGAPPDSSLVTYELHSRPEQDK	2xiTRAQ8plex [N-Term; K24]	2.96958e-08	0	2	Q3TPZ5	0	3177.66	113.6	98.1	92.5	93.7	101.3	100.7	29.54	4	0.64994	27.3045
LPGISETAMIFAGVDVTK	2xiTRAQ8plex [N-Term; K18]	1.40518e-06	0	4	Q8K2B3	0	2457.39	102.4	91.1	91.5	102	108.5	104.6	46.78	3	2.4079	50.6828
CDAGWLADGSVR	1xiTRAQ8plex [N-Term]; 1xCarbamidomethyl [C1]	2.08669e-06	0	3	Q9QUP5	0	1610.79	106.9	100.6	98.7	102.9	93.9	96.9	47.29	2	1.45352	27.7857
RDENVCNFLEGGLLIGGSDNK	2xiTRAQ8plex [N-Term; K21]; 1xCarbamidomethyl [C6]	1.14005e-06	0	1	A0A286YDU3; Q9DCR2	1	2915.51	102.4	101.4	105.7	92	95.4	103	22.86	4	0.151868	40.6146
WADLMLVAPLDANTLGK	2xiTRAQ8plex [N-Term; K17]	3.63885e-05	0	1	Q8BZB2	0	2436.38	90	103.8	87.1	95.7	117.7	105.7	16.3	3	2.71959	51.1764
LQTFLETQSQALTEVAMPGK	2xiTRAQ8plex [N-Term; K20]; 1xDeamidated [Q10]	4.74887e-08	0	1	S4R1P5	0	2801.52	111.6	74.5	97.4	96.5	108.8	111.2	58.98	3	6.87602	50.8775
DALNIETAVK	2xiTRAQ8plex [N-Term; K10]	1.10244e-05	0	1	P07356	0	1681.99	96.5	107.8	113.5	98	96	88.2	54.89	2	3.26415	27.6505
SKPGAAMVEMADGYAVDR	2xiTRAQ8plex [N-Term; K2]	3.98294e-07	0	3	G5E924	0	2476.28	98.2	103.7	106.7	99.9	95.5	95.9	40.45	3	-0.960672	27.6394
EFEMSNLQSK	2xiTRAQ8plex [N-Term; K10]	1.58221e-05	0	1	Q5SX40; Q5SX39	0	1820.97	82.7	79.7	261.1	55.2	48.9	72.4	44.49	2	2.06522	27.6444
VISAEEALPGR	1xiTRAQ8plex [N-Term]	2.7081e-05	0	1	Q9D6Y7	0	1445.83	97.1	92.9	98.2	105	104.5	102.3	30.62	3	1.61686	27.9322
VMQEEIFGPILPIVSVK	2xiTRAQ8plex [N-Term; K17]	9.95428e-07	0	2	B1ATI0	0	2507.48	95.1	90.4	119.2	113.2	100.4	81.6	62.73	4	2.43497	50.729
VSCLDTCGDLLVTLQSLSR	1xiTRAQ8plex [N-Term]; 2xCarbamidomethyl [C3; C7]	1.99452e-06	0	1	Q6GQT9	0	2441.27	80.1	97.2	97.8	90.3	117.3	117.3	49	3	1.78991	50.6799
SKIEDYFPEFAR	2xiTRAQ8plex [N-Term; K2]	2.15395e-05	0	4	Q6R0H7	1	2110.14	104.8	104.1	108.7	100.3	90.3	91.8	37.98	3	1.92192	37.9609
MIPCEHEDLLNITLR	1xiTRAQ8plex [N-Term]; 1xCarbamidomethyl [C4]	2.59305e-05	0	1	P70188	0	2158.13	89.8	113.2	109.2	107.2	106.2	74.4	22.09	3	1.40749	37.455
CQCTDGQIYEIFSLIR	1xiTRAQ8plex [N-Term]; 2xCarbamidomethyl [C1; C3]	1.98376e-05	0	1	A0A0R4J1N0	0	2307.14	102.3	96.3	106.5	87.2	110.7	97	22.86	3	0.0989276	50.6812
SLASYGVSQDGDPAFLYLLSAPR	1xiTRAQ8plex [N-Term]; 1xDeamidated [Q9]	1.09583e-06	0	1	Q91WA6	0	2732.41	85.7	107.2	92.2	90.9	131.3	92.7	39.35	3	13.5064	50.6661
QIGWLTEQLPSGGTAPTLALLTEK	2xiTRAQ8plex [N-Term; K24]	5.13715e-07	0	1	Q61234	0	3132.78	100.4	104.6	78.4	110.1	102	104.5	46.6	4	1.73368	50.6824
AYAALAALEK	2xiTRAQ8plex [N-Term; K10]	3.0115e-06	0	2	A0A1L1STE4	0	1628.98	102	98	104.2	99.6	95.9	100.3	48.35	2	-1.46218	37.6407
VIPAVSISYVVYENLK	2xiTRAQ8plex [N-Term; K16]	5.05996e-05	0	3	A2ASZ8	0	2402.42	99.7	90.8	101.3	96.1	101.6	110.5	36.53	3	1.98887	51.2177
LIQNNHYAMEDVATR	2xiTRAQ8plex [N-Term; Y7]	3.52449e-05	0	2	E9Q447; A3KGU9; B7ZWK3	0	2383.26	84.9	121.5	93.7	119.1	98.8	82	17.41	3	-0.592489	22.4391
LIQNNHYAMEDVATR	1xiTRAQ8plex [N-Term]; 1xOxidation [M9]	4.21883e-05	0	1	E9Q447; A3KGU9; B7ZWK3	0	2095.05	96.3	113.7	103.5	93	93.6	99.9	29.93	3	2.76168	19.8915
LIQNNHYAMEDVATR	1xiTRAQ8plex [N-Term]; 1xDeamidated [N]	2.10724e-05	0	5	E9Q447; A3KGU9; B7ZWK3	0	2080.04	102	100.9	105.6	86.3	102.3	102.8	18.49	3	3.35583	28.6345
EVLLDEDDDLWIALR	1xiTRAQ8plex [N-Term]	5.92552e-10	0	6	O08599	0	2119.12	103.1	88.9	100.2	92.5	113.3	102.1	85.02	2	2.15678	50.7265
AQGMPEGGGALAEGFQVR	1xiTRAQ8plex [N-Term]	2.23887e-09	0	1	Q3TEX7	0	2079.06	100.1	107.1	106.1	95.9	93.1	97.7	54.41	3	2.30404	32.0067
LLDAQLSTGGIVDPSK	2xiTRAQ8plex [N-Term; K16]	5.20152e-06	0	2	Q9QXS1	0	2222.29	98	100.6	98.3	98.9	105.6	98.7	27.09	3	-2.42	37.4488
TEDSGLQTQVIAAATQCALSTSQLVACTK	2xiTRAQ8plex [N-Term; K29]; 2xCarbamidomethyl [C17; C27]	3.46088e-09	0	1	Q80TM2	0	3660.9	94.6	101.5	99.6	90.8	101.3	112.2	57.65	4	4.99047	50.6648
TDTLLYSVLPPSVANELR	1xiTRAQ8plex [N-Term]	2.15395e-05	0	1	O54865	0	2292.28	108.1	85.5	82.8	100.7	115.8	107.2	22.75	3	2.44931	50.6585
GTNVIAGVWLEEAGQK	2xiTRAQ8plex [N-Term; K16]	4.19091e-07	0	2	Q9QXS1	0	2280.28	92.7	93.6	103.8	95.5	102.2	112.2	48.49	4	1.01794	40.6933
GSIHSQPCSFTEAEIDIR	1xiTRAQ8plex [N-Term]; 1xCarbamidomethyl [C8]	2.45575e-05	0	1	Q80TL7	0	2351.16	94.4	100.1	109	93.3	99.4	103.8	28.32	3	1.22996	28.0865
TSLALDESLFR	1xiTRAQ8plex [N-Term]	2.87861e-06	0	1	D3Z5F7	0	1555.86	103.4	100.9	119.8	91.7	95.1	89.1	44.66	2	-1.47393	37.4325
ELAEQTLNNVK	2xiTRAQ8plex [N-Term; K11]	1.17391e-07	0	2	Q91VR5	0	1867.07	98.7	101.8	109.2	99	94.5	96.8	69.06	2	-1.4201	28.1944
RGEITIQEGWEGVK	2xiTRAQ8plex [N-Term; K14]	1.56479e-05	0	1	Q0PD14	1	2210.24	100.8	105.4	107.5	93.7	95.8	96.9	25.44	3	8.64791	28.0617
VVYDAMIEK	2xiTRAQ8plex [N-Term; K9]	2.26271e-05	0	7	B9EKR1	0	1675.95	101.8	101.1	102.1	98.8	96.9	99.4	45.12	2	-0.216777	31.7035
FCTLLGGTTADAMCPILEFEADRR	1xiTRAQ8plex [N-Term]; 2xCarbamidomethyl [C2; C14]	8.17371e-08	0	2	P51863	1	3048.49	100.5	100.9	106.6	96.5	94.1	101.3	47.07	3	3.29904	50.5957
NIQVDSPYDISR	1xiTRAQ8plex [N-Term]	3.54331e-05	0	2	Q8BMR3	0	1710.9	98.2	105.6	100.4	92.7	98.7	104.4	30.24	3	-0.390801	28.038
NLISPDLGVVFLNVPENLK	2xiTRAQ8plex [N-Term; K19]	5.26038e-06	0	2	P14873	0	2689.57	99.6	87.1	95.5	96.1	119.1	102.6	51.17	3	0.962821	50.7013
TVDISMILSEAIR	1xiTRAQ8plex [N-Term]	5.47162e-06	0	2	Q8BK37	0	1751.99	96.8	85.5	100.4	115.1	108.4	93.8	48.02	3	1.69328	50.6271
EALLSSAVDHGSDEAR	1xiTRAQ8plex [N-Term]	3.52143e-10	0	2	Q542X7	0	1960.99	101.8	94.9	107	88.4	103.7	104	88.68	3	0.859937	28.5512
AIEINPDSAQPYK	2xiTRAQ8plex [N-Term; K13]	2.26271e-05	0	3	Q3U8D2	0	2054.14	101.2	88.3	103.9	102.5	104.9	99.2	54.51	3	0.409005	28.151
IGGDAGTSLNSNDYGYGGQK	2xiTRAQ8plex [N-Term; K20]; 1xDeamidated [N12]	9.25684e-08	0	1	Q3UUU2	0	2583.28	99.7	98.1	112.1	86.5	94	109.6	73.59	3	6.9538	28.0031
AVQHSNVVINLIGR	1xiTRAQ8plex [N-Term]; 1xDeamidated [Q3]	4.15291e-05	0	1	Q9DC69	0	1825.06	94.7	81.8	104.9	115.9	111.6	91.1	42.42	2	13.4596	28.094
AVQHSNVVINLIGR	1xiTRAQ8plex [N-Term]	2.85429e-08	0	3	Q9DC69	0	1824.08	99.9	88.8	89.7	109.9	106.9	104.7	59.54	2	-0.181176	27.3594
EVMQEVAQLSQFDEELYK	2xiTRAQ8plex [N-Term; K18]	3.25894e-06	0	1	Q8C483	0	2794.44	102.9	82.8	108.9	83.9	108	113.5	38.74	4	-1.87995	50.7303
TLLQGSGCLAGIYLEDSKEK	3xiTRAQ8plex [N-Term; K18; K20]; 1xCarbamidomethyl [C8]	9.63072e-08	0	1	Q9QXS1	1	3094.72	96.4	103	109.5	98.7	86.5	105.9	29.29	4	3.62131	37.8404
ESADPLSAWLQDAK	2xiTRAQ8plex [N-Term; K14]	3.58125e-05	0	3	Q9QXS1	0	2139.15	99.5	106.9	99.4	98.1	103.7	92.4	32.44	3	-2.41318	43.938
SIQEELQHLR	1xiTRAQ8plex [N-Term]	3.37715e-05	0	2	Q9QXS1	0	1556.87	92.8	107.8	100.8	95.3	101.1	102.3	37.16	3	2.35224	27.8577
FATDGEGYKPCDPQVIR	2xiTRAQ8plex [N-Term; K9]; 1xCarbamidomethyl [C11]	1.01245e-06	0	4	Q62261	0	2561.33	104.6	98.5	105.4	91.9	97.6	102	27.36	4	-0.964043	28.3595
HALVEADIAIQAER	1xiTRAQ8plex [N-Term]; 1xDeamidated [Q11]	2.73761e-05	0	2	Q62261	0	1841.01	93.1	105.6	107.7	101.8	93	98.9	24.06	3	17.6956	27.7224
HALVEADIAIQAER	1xiTRAQ8plex [N-Term]	7.25302e-07	0	3	Q62261	0	1840.02	101.1	100.3	101.4	100.8	97.4	99	35.43	2	1.26358	27.7944
RPDVVESQPDAASQLNVGASGNLAK	2xiTRAQ8plex [N-Term; K25]	1.54074e-08	0	1	Q99LB6	0	3131.69	97.6	99.7	113.5	94	98.9	96.3	69.23	4	1.664	27.7163
EDVLSFIQSHNPLGP	1xiTRAQ8plex [N-Term]	1.84681e-05	0	1	Q9DBC3	0	1957.03	92.1	99	89.8	89.6	113.7	115.9	43.78	3	2.06648	50.8071
LTEELAVANNR	1xiTRAQ8plex [N-Term]	3.50679e-06	0	2	Q9D394; A0A0G2JFT8	0	1533.85	89.1	110.8	97.3	92.5	104.8	105.6	38.28	2	1.83479	27.7088
EFEGEEEYLEILGITR	1xiTRAQ8plex [N-Term]	1.54189e-10	0	5	A0A087WP80	0	2231.14	108.5	92.6	97.6	96.4	104.8	100.1	85.11	3	2.12827	50.7857
MSESAPLPETHQFGEGVSSPK	2xiTRAQ8plex [N-Term; K21]	2.579e-05	0	1	Q0VGU4	0	2823.44	105.7	98.7	97.7	85.4	104.2	108.4	23.03	4	2.31392	27.7063
TFIFSDLEYMGQSPGFYR	1xiTRAQ8plex [N-Term]	3.23092e-07	0	1	P32921	0	2462.2	84.7	114.9	85.9	107.2	104.7	102.6	34.44	3	5.7216	50.8084
NAFACFDEEAIGTIQEDYLR	1xiTRAQ8plex [N-Term]; 1xCarbamidomethyl [C5]	3.6609e-08	0	1	Q6ZWQ9	0	2666.27	90.2	83	118.6	86.6	117.7	103.8	56.63	3	-0.0430074	50.8172
ASVGTLAFDEYGRPFLIIK	1xAcetyl [N-Term]; 1xiTRAQ8plex [K19]	8.86557e-06	0	1	P80316	0	2443.35	89.5	91.2	96	107.1	110	106.2	25.33	3	6.38118	50.8386
LGDSMANYPQGLDDK	2xiTRAQ8plex [N-Term; K15]	7.707e-06	0	1	D3Z4E2	0	2232.14	116.2	96.3	101.5	92.3	95.3	98.4	28.8	3	0.565329	31.9091
ICGDIHGQYTDLLR	1xiTRAQ8plex [N-Term]; 1xCarbamidomethyl [C2]	5.05374e-08	0	2	P62141	0	1965.02	95.5	98.6	96.5	95.4	105.4	108.7	52.03	2	2.23702	31.8504
QINPTLGSQEDFK	2xiTRAQ8plex [N-Term; K13]	1.07811e-05	0	3	P10852	0	2085.14	98.6	96.7	95.2	96.6	108.5	104.5	47.64	2	-0.124847	27.7522
KHEDESEAWLHR	2xiTRAQ8plex [N-Term; K1]	2.33614e-06	0	5	E9PWX1	1	2145.13	96.4	126.5	89.3	104.4	92.8	90.6	34.75	4	0.720955	14.8215
SDNILLGMDGSVK	2xiTRAQ8plex [N-Term; K13]	1.01337e-07	0	4	B1GX81; G5E884	0	1957.09	94.4	103.1	104.6	91.5	102.6	103.7	65.97	2	0.444102	32.7368
LMESHGFEEYMK	2xiTRAQ8plex [N-Term; K12]	4.5904e-08	0	4	Q05816	0	2109.06	102.5	94.2	106.9	97.7	97.4	101.2	76.72	2	1.09489	31.2803
QPQGHLLLIGVSGAGK	2xiTRAQ8plex [N-Term; K16]	3.77341e-06	0	2	Q9JHU4	0	2183.31	100.5	91.9	96.9	106.3	101.1	103.3	39.19	3	1.85635	27.7745
ADASSLTVDVTSPASK	2xiTRAQ8plex [N-Term; K16]	2.11039e-06	0	1	Q3TIK1	0	2157.19	106.9	90.8	113.6	81.4	99.2	108.1	51.37	3	-2.57053	27.844
ALMLQGVDLLADAVAVTMGPK	2xiTRAQ8plex [N-Term; K21]	7.34645e-10	0	5	P63038	0	2721.55	95.3	77.5	82.6	103	111.6	130	92.34	3	3.94246	54.2227
NSGIENGAFQGLK	2xiTRAQ8plex [N-Term; K13]; 1xDeamidated [N6]	2.09115e-08	0	2	Q3TSV1	0	1944.06	79.1	118.9	130.8	102.3	87.3	81.7	72.81	2	2.87936	27.8379
ALMLQGVDLLADAVAVTMGPK	2xiTRAQ8plex [N-Term; K21]; 1xOxidation [M]	4.2908e-09	0	12	P63038	0	2737.55	96.2	91.2	96.3	96.5	116.6	103.2	89.64	4	3.43098	52.4335
DINTDFLLVVLR	1xiTRAQ8plex [N-Term]	1.23931e-05	0	2	E9QNN1	0	1722.01	97.3	96.3	103.1	97.7	101.9	103.7	44.63	3	3.57218	50.7542
DIFHDLIACVTMDNLQER	1xiTRAQ8plex [N-Term]; 1xCarbamidomethyl [C9]	5.14333e-06	0	2	Q91Z67	0	2494.24	97.2	96.8	103.1	97.2	108.9	96.8	34.18	3	4.06063	50.7555
TAELSLDQFHDK	2xiTRAQ8plex [N-Term; K12]	9.30144e-07	0	4	Q3TXE5	0	2012.09	98.6	91.6	100.7	98.5	109.3	101.4	45.47	2	1.09862	27.9534
TFNMDEYVGLPR	1xiTRAQ8plex [N-Term]	2.33812e-05	0	2	O88958; Q9CRC9	0	1745.88	107.9	105.6	96	94.6	95.3	100.5	26.9	2	0.887272	37.596
HIDGSLNQWAVTFADK	2xiTRAQ8plex [N-Term; K16]	4.49342e-06	0	2	B0V2P5	0	2410.3	92.7	101.8	107	110.3	95.5	92.7	26.4	4	0.714352	37.5535
TAPDDLQDLHTLHLQDR	1xiTRAQ8plex [N-Term]	2.06326e-06	0	1	O08688	0	2292.19	98.7	88.6	107.9	98.4	103.9	102.5	19.56	4	1.73325	27.7919
QDLATLDVTK	2xiTRAQ8plex [N-Term; K10]	2.07285e-05	0	2	Q3TML6	0	1712	99.8	92.7	104.6	93.4	102.8	106.8	35.29	2	-0.824917	27.7907
QSFTTVADTPENLR	1xiTRAQ8plex [N-Term]	4.96578e-07	0	2	Q9DC07	0	1882.98	107.8	99.1	108	85.7	91.2	108.2	52.49	2	3.01551	27.8057
SMVAVMDSDTTGK	2xiTRAQ8plex [N-Term; K13]	1.07234e-07	0	1	O88456	0	1950.01	100.3	90.4	100.6	112.9	105.2	90.6	69.78	2	-1.10977	27.7795
LILPYVELDLHSYDLGIENR	1xiTRAQ8plex [N-Term]	1.69077e-05	0	2	Q8C338	0	2676.45	96.3	87.6	102.5	99.1	106.9	107.6	34.38	3	1.29712	50.8008
YPNAELAWCQEEHK	2xiTRAQ8plex [N-Term; K14]; 1xCarbamidomethyl [C9]	2.26271e-05	0	1	Q60597	0	2383.2	98.2	96.1	97.2	93.3	108.4	106.7	31.08	4	-0.153392	27.7583
GANIQLLDLPGIIEGAAQGRGR	1xiTRAQ8plex [N-Term]; 1xDeamidated [Q18]	1.87758e-05	0	1	Q9QXB9	1	2524.41	90.7	102.2	105.7	104.7	106.4	90.3	36.39	3	1.94437	50.7353
LAAVTYNGVDNNKNK	3xiTRAQ8plex [N-Term; K13; K15]; 3xDeamidated [N7; N]	3.18389e-05	0	3	E9Q1G8	1	2536.4	104.5	97.4	97.7	97.3	104.1	99	23.43	4	-3.13503	27.1405
AALNELVECVGCTR	1xiTRAQ8plex [N-Term]; 2xCarbamidomethyl [C9; C12]	9.37572e-06	0	1	Q6PD28	0	1895.96	109.3	98.3	100.7	90.7	101.5	99.5	27.47	2	1.11351	37.8793
ALAAAGYDVEK	2xiTRAQ8plex [N-Term; K11]	3.088e-07	0	9	P43274; Q3U292; Q5SZA3	0	1715.98	92.1	87.5	92.6	118.8	110.1	98.9	69.57	2	-0.840721	27.6158
TTETQVLVASAQK	2xiTRAQ8plex [N-Term; K13]	2.42913e-05	0	1	Q3U890	0	1984.15	95.5	100.2	105.6	92.3	109.4	97	31.2	3	-1.15803	26.1355
LQTENCELLQR	1xiTRAQ8plex [N-Term]; 1xCarbamidomethyl [C6]	2.6644e-05	0	2	Q9Z1Z0	0	1707.9	91.7	98.1	85	122.3	112.7	90.3	52.97	2	-0.373282	26.1255
AEEGIAAGGVMDVNTALQEVLK	1xDeamidated [N/Q]; 1xAcetyl [N-Term]; 1xiTRAQ8plex [K22]	6.55818e-09	0	3	F7AEH4	0	2562.33	105.3	113.1	122.5	60	67.9	131.3	93.24	2	12.206	52.9829
LQSQLLSIEK	2xiTRAQ8plex [N-Term; K10]	1.17873e-05	0	8	P39053; A0A0J9YUN4; F8WIV5	0	1767.08	95.7	76.8	91	120	106.5	110	45.21	3	-2.65579	34.8736
SGLTSLHLAAQEDKVNVADILTK	3xiTRAQ8plex [N-Term; K14; K23]; 1xDeamidated [N16]	1.58221e-05	0	1	S4R2R5; S4R2T7	1	3336.91	92	99.5	121.9	91.4	97.4	97.7	11.55	4	1.63377	38.2522
DIVNMLMHHDR	1xiTRAQ8plex [N-Term]	1.95131e-05	0	3	Q9WUB3	0	1684.86	101.5	72.9	68	127.8	116	113.9	40.55	4	2.1771	31.5661
AEEGIAAGGVMDVNTALQEVLK	1xAcetyl [N-Term]; 1xiTRAQ8plex [K22]	2.62087e-07	0	4	F7AEH4	0	2561.34	99.7	105	119.1	88.2	92.9	95.1	73.95	3	5.27387	53.9203
AEEGIAAGGVMDVNTALQEVLK	1xAcetyl [N-Term]; 1xOxidation [M11]; 1xiTRAQ8plex [K22]	7.20538e-06	0	3	F7AEH4	0	2577.34	101	99.7	109	80.1	108.1	102.1	61.29	3	-2.18743	51.8125
SNLVGMGVIPLEYLPGETADSLGLTGR	1xiTRAQ8plex [N-Term]; 1xDeamidated [N2]	6.44783e-09	0	1	Q8VDC3	0	3064.62	110.3	100.2	107.2	87.3	117.5	77.5	46.15	3	11.2688	51.8998
DWNVDLIPK	2xiTRAQ8plex [N-Term; K9]	4.61047e-05	0	5	Q3UPA3; P50396	0	1707.99	105.8	81.9	94.2	105.1	108.9	104.2	50.06	2	-0.295705	36.2991
TTPSYVAFTDTER	1xiTRAQ8plex [N-Term]	1.01819e-06	0	10	B7U582; P63017; P17879	0	1791.91	98.4	97.6	100.9	99	103.9	100.2	65.18	2	0.567213	27.0162
EEFTSGGPLGQK	2xiTRAQ8plex [N-Term; K12]	1.31752e-05	0	2	P63005	0	1858.02	105.4	88.9	100.4	98.3	102.8	104.2	42.96	3	-1.21083	26.3552
GTITVSAQELK	2xiTRAQ8plex [N-Term; K11]	9.48117e-06	0	1	Q8C166	0	1755.05	108.9	88.7	100.1	98.9	101.1	102.2	50.24	2	-0.644395	26.0235
QEELGDLVDKEMAATSAAIEAATTR	2xiTRAQ8plex [N-Term; K10]	4.0602e-06	0	1	Q8VD75	1	3228.69	103.6	91.2	103.8	97.5	115.1	88.7	27.97	4	8.8831	51.8806
SNLVGMGVIPLEYLPGETADSLGLTGR	1xiTRAQ8plex [N-Term]	7.51176e-09	0	1	Q8VDC3	0	3063.63	84.4	103.2	118.5	91.8	103.5	98.6	71.38	4	4.83542	51.8616
SPPTSASVSTVIDGPTQILVR	1xiTRAQ8plex [N-Term]	4.88697e-09	0	5	Q8BYI9	0	2429.36	93.5	97.9	101.8	93.5	107.6	105.7	75.12	3	0.818889	39.0617
QEYFVVAATLQDIIR	1xiTRAQ8plex [N-Term]	4.1932e-08	0	2	Q3V3U0; Q9WUB3	0	2070.15	97.7	73.5	81.9	134.3	116.6	95.9	64.91	3	3.41464	51.8062
SNEDQSMGNWQIR	1xiTRAQ8plex [N-Term]	1.41619e-05	0	1	P48678	0	1868.89	104.6	102.6	109.6	93.1	95.9	94.1	34.94	2	1.13095	26.1828
WLHGLESQIQSDDYGK	2xiTRAQ8plex [N-Term; K16]; 2xDeamidated [Q8; Q10]	8.28944e-06	0	1	Q62261	0	2486.27	100.7	84.6	95.4	94.3	114.4	110.6	34.03	3	13.0291	38.4345
AKEILQEEEDLAEIVQLVGK	3xiTRAQ8plex [N-Term; K2; K20]	1.89568e-06	0	3	P50516	1	3166.83	100.5	113	116	78.4	85.8	106.3	38.82	4	0.813348	52.1974
YVYDSAFHPDTGEK	2xiTRAQ8plex [N-Term; K14]	3.60036e-05	0	4	Q91V61	0	2237.13	103.2	90.3	111	96.8	99.8	98.9	22.73	3	0.686241	26.4136
GSGIFDESTPVQTR	1xiTRAQ8plex [N-Term]	9.56809e-07	0	1	Q3TM10	0	1797.93	93.5	116	88.9	79.4	95.2	127	42.77	2	1.27348	26.3677
GFCHLCDGQEACCVGLEAGINPTDHLITAYR	1xiTRAQ8plex [N-Term]; 4xCarbamidomethyl [C3; C6; C12; C13]	8.23867e-14	0	1	P35486	0	3838.77	116	91.6	109.4	72	100.5	110.5	80.85	4	1.79117	38.207
AKEILQEEEDLAEIVQLVGK	3xiTRAQ8plex [N-Term; K2; K20]; 1xDeamidated [Q16]	2.79755e-05	0	5	P50516	1	3167.82	101.6	106	109.6	83.6	97.9	101.3	43.53	5	12.733	51.6842
LIAAYCNVGDIEGASK	2xiTRAQ8plex [N-Term; K16]; 1xCarbamidomethyl [C6]	1.13362e-06	0	2	Q6PB66	0	2289.24	103.9	98	102.6	98	98.2	99.4	33.95	3	0.499322	38.532
DDITFVSGAPR	1xiTRAQ8plex [N-Term]	1.48868e-05	0	1	Q80ZI8	0	1481.79	98.5	99	100.4	92.9	100.1	109.1	26.87	2	-0.52882	26.2835
GEFEGFVAMVNK	2xiTRAQ8plex [N-Term; K12]	5.9866e-06	0	2	Q3UDF3	0	1936.05	102.9	91.4	97.2	99	108.5	101	49.01	2	2.14639	40.5062
GGGGNFGPGPGSNFRGGSDGYGSGR	1xiTRAQ8plex [N-Term]; 1xDeamidated [N13]	3.31454e-06	0	1	O88569	1	2576.18	93.6	128	108.7	117.6	68.6	83.5	30.66	3	-0.101516	26.2251
LLWEQELYNNFVYNSPR	1xiTRAQ8plex [N-Term]	3.39525e-05	0	1	Q3TXX8	0	2489.28	102.2	75.8	98.8	134.9	93.1	95.1	29.23	3	9.58947	51.7345
ILGTLALIDQSETDWK	2xiTRAQ8plex [N-Term; K16]	1.28371e-06	0	2	Q91VM9	0	2411.36	114	94.8	101.5	90	106.1	93.6	55.68	4	2.32064	51.7734
KGESVMVVPTLSEEEAK	3xiTRAQ8plex [N-Term; K1; K17]	3.96048e-07	0	5	Q6GT24	1	2745.55	100.1	95.7	104.5	94.4	107.7	97.6	47.99	3	1.00275	28.9725
FIECYIAEQNMVSIAVGCATR	1xiTRAQ8plex [N-Term]; 2xCarbamidomethyl [C4; C18]	2.2244e-07	0	3	P40142	0	2736.35	107.5	87.2	108.2	81.6	104.5	110.9	54.61	3	-5.02444	51.7759
ATMNLALAGDILAAGQDAQCQLLR	1xiTRAQ8plex [N-Term]; 1xCarbamidomethyl [C20]; 2xDeamidated [Q16; N/Q]	7.29942e-08	0	2	Q3UAP1	0	2820.45	103.2	88.7	90.8	102.4	115.4	99.6	50.16	3	18.0528	51.7797
ALDEYYDKHFTEFVPLR	2xiTRAQ8plex [N-Term; K8]	1.06021e-05	0	3	P50516	1	2751.46	109.4	109.1	127	86.1	72.9	95.5	34.07	4	-0.479134	38.7917
GTTASQMAQALALDK	2xiTRAQ8plex [N-Term; K15]	1.13362e-06	0	1	Q3U3L3	0	2114.17	74.2	104	103.1	110.1	84.9	123.8	32.6	3	-0.0488838	34.8368
TMLELLNQLDGFDSR	1xiTRAQ8plex [N-Term]	3.99215e-06	0	2	Q542I9	0	2056.07	96.7	92.7	110.1	88.9	108.9	102.7	50.8	3	5.76726	51.9366
QLIYNYPEQLFGAAGVMAIEHADFAGVER	1xiTRAQ8plex [N-Term]	2.75157e-06	0	1	Q542X7	0	3513.78	101.5	102.7	85.4	122.6	88.5	99.2	37.21	4	5.67638	52.0227
GIQEEMEALVK	2xiTRAQ8plex [N-Term; K11]	1.24091e-06	0	8	O08553	0	1855.05	102.4	90.7	107.2	99.3	99.3	101.1	68.18	2	-1.26469	39.0963
ADIWSLGITAIELAK	2xiTRAQ8plex [N-Term; K15]	2.70538e-06	0	1	Q3U3T6	0	2209.31	106.7	94.8	89.2	102.3	106.7	100.3	64.75	3	0.0577258	52.117
ADIDKLNIDSIIQR	1xAcetyl [N-Term]; 1xiTRAQ8plex [K5]	4.58656e-05	0	3	Q3U7K1	1	1960.1	104	109	105.5	89.6	94.5	97.4	37.35	2	6.33928	43.8686
NYDIGAALDTIQYSK	2xiTRAQ8plex [N-Term; K15]; 1xDeamidated [Q12]	3.89843e-05	0	1	Q64337	0	2281.22	100.2	95.8	100.4	81.1	101.8	120.8	30.76	3	7.3396	40.4012
APEVSQHVYQAYETILK	2xiTRAQ8plex [N-Term; K17]; 2xDeamidated [Q6; Q10]	4.88078e-05	0	1	Q8CC13; O35643	0	2586.39	118.8	78	97.4	92.2	107.3	106.3	28.23	3	14.7835	39.0843
CTSFLVDELGVVDR	1xiTRAQ8plex [N-Term]; 1xCarbamidomethyl [C1]	1.12834e-07	0	1	Q3TEX7	0	1913.99	97.1	86.4	116.2	91.1	92.8	116.3	52.75	2	-1.57409	44.0516
GIQEEMEALVK	2xiTRAQ8plex [N-Term; K11]; 1xOxidation [M6]	8.76687e-06	0	5	O08553	0	1871.04	102.3	95.1	101	98.8	102.5	100.2	66.29	3	-1.51183	26.3329
CVDMVISELISTVR	1xiTRAQ8plex [N-Term]; 1xCarbamidomethyl [C1]	2.43508e-07	0	5	P39053	0	1926.03	109.2	108.3	105.5	88.5	94.1	94.3	61.74	3	2.60013	52.6583
AAQLCGAGMAAVVEK	2xiTRAQ8plex [N-Term; K15]; 1xCarbamidomethyl [C5]	1.91235e-11	0	2	P17710	0	2084.15	95.9	101.6	109	107.9	102.8	82.8	107.18	2	2.38877	30.9145
NLEVLNFFNNQIEELPTQISSLQK	2xiTRAQ8plex [N-Term; K24]	5.95305e-06	0	1	Q01730	0	3426.87	93.7	76.4	95.6	116.3	104.9	113.1	48.63	4	3.79813	52.3969
VLAQQGEYSEAIPILR	1xiTRAQ8plex [N-Term]	6.30113e-08	0	3	O35465	0	2091.18	98	101	105.9	96.2	100.5	98.4	70.07	3	1.78492	41.1135
YNQPFFVTSLPDDK	2xiTRAQ8plex [N-Term; K14]	1.18531e-05	0	1	Q3TW28	0	2279.22	104.3	100.3	105.9	90	98.6	100.9	35.91	3	0.181584	38.3809
LGTVADCGVPEAR	1xiTRAQ8plex [N-Term]; 1xCarbamidomethyl [C7]	4.62172e-06	0	3	Q8BWF0	0	1648.86	99.3	96.8	103.7	95.4	97.5	107.2	47.94	2	1.54086	25.7384
TCTTVAFTQVNSEDK	2xiTRAQ8plex [N-Term; K15]; 1xCarbamidomethyl [C2]; 2xDeamidated [Q9; N11]	2.72282e-05	0	1	Q80UT7	0	2311.16	95.2	77.4	96.5	103.8	120.1	107.1	36.71	3	14.0039	25.793
CVDMVISELISTVR	1xiTRAQ8plex [N-Term]; 1xCarbamidomethyl [C1]; 1xOxidation [M4]	7.66391e-06	0	3	P39053	0	1942.03	87.6	83	108.2	110.7	118	92.5	40.46	3	3.65711	52.2677
GYECILNIQGIEQR	1xiTRAQ8plex [N-Term]; 1xCarbamidomethyl [C4]; 1xDeamidated [N7]	6.12141e-07	0	1	Q80UG2	0	1998.03	108.8	90	104.1	101.4	100.9	94.8	41.25	2	9.48202	38.3286
YLAEVAAGDDKK	3xiTRAQ8plex [N-Term; K11; K12]	6.74368e-08	0	8	P63101	1	2192.27	103.7	91.8	108	95.5	101.1	100	32.45	5	-1.45193	26.8448
NMDPLNDNVAALLHQSTDR	1xiTRAQ8plex [N-Term]	1.02977e-06	0	1	K3W4R2	0	2428.22	101.2	111.4	90.5	94.7	98.8	103.4	30.27	3	2.51794	38.3236
DGSIPLPAEILAGGCAGGSQVIFTNPLEIVK	2xiTRAQ8plex [N-Term; K31]; 1xCarbamidomethyl [C15]	1.22183e-08	0	5	Q8BH59	0	3732.05	105.8	83.9	111.3	86.8	106.5	105.7	61.93	3	0.382363	52.1887
DGSIPLPAEILAGGCAGGSQVIFTNPLEIVK	2xiTRAQ8plex [N-Term; K31]; 1xCarbamidomethyl [C15]; 2xDeamidated [Q20; N25]	4.88078e-05	0	2	Q8BH59	0	3734.02	95.9	91.9	111.7	81	116.8	102.7	25.02	4	13.7291	53.2332
HVFGESDELIGQK	2xiTRAQ8plex [N-Term; K13]	1.24623e-05	0	6	P17751	0	2067.13	108.9	89.3	96.6	96.6	104.3	104.3	44.19	2	-1.27477	26.3403
ACFLVTDYAPSPDGSIR	1xiTRAQ8plex [N-Term]; 1xCarbamidomethyl [C2]	1.45364e-06	0	2	E9QKI2	0	2173.09	103.6	99.8	104.7	96.2	95.5	100.3	46.99	3	-0.375985	38.2798
QQNWDSLIAGDQLINQK	2xiTRAQ8plex [N-Term; K17]	1.14005e-06	0	2	F7BQW7	0	2579.4	106.8	99	103.4	95.8	95.4	99.6	49.72	3	-1.26513	40.4174
VQEIWQEFLAPGAPSAINLDSK	2xiTRAQ8plex [N-Term; K22]	2.72671e-07	0	1	A0A0A6YW36	0	3021.65	94.3	113	100	97	110.3	85.4	32.44	4	0.973633	52.0843
VLLFSDGNSQGATAEAIEK	2xiTRAQ8plex [N-Term; K19]; 1xDeamidated [Q10]	6.12268e-06	0	1	Q04857	0	2559.38	80.3	120.6	138.3	84.7	93.6	82.5	53.34	3	8.39301	38.2012
VQEIWQEFLAPGAPSAINLDSK	2xiTRAQ8plex [N-Term; K22]; 1xDeamidated [Q6]	1.20759e-07	0	1	A0A0A6YW36	0	3022.63	76.4	74.8	98.6	117.3	127.1	105.8	61.58	3	6.54856	52.1094
GVHAEEGWPNSAYGVTK	2xiTRAQ8plex [N-Term; K17]	3.91593e-07	0	3	B2RXY7	0	2410.26	98	95.7	101.4	95.4	100	109.5	35.6	4	1.32567	25.1903
TLESVDPLGGLNTIDILTAIR	1xiTRAQ8plex [N-Term]	4.77764e-09	0	2	E9PUD2; Q8K1M6	0	2515.43	98.2	96.3	110.8	92.3	94.9	107.5	70.82	3	0.773065	52.0981
VYVGNLGNNGNK	2xiTRAQ8plex [N-Term; K12]; 1xDeamidated [N9]	1.76401e-07	0	3	P84104	0	1858.03	99.3	107.1	97.1	103	96.5	96.9	47.81	2	-2.68362	24.0406
APMEFGYVGIDSILEQMR	1xiTRAQ8plex [N-Term]	3.22239e-06	0	1	Q80UG5	0	2360.19	88.2	103	109.6	93.7	109.3	96.2	47.92	3	-2.15475	52.1132
DGLLPEDTFIVGYAR	1xiTRAQ8plex [N-Term]	1.68145e-05	0	3	Q00612; Q3TNL1	0	1970.05	93.3	87.1	85.5	109	116.3	108.7	43.94	3	-1.0841	44.0378
IGAEVYHNLK	2xiTRAQ8plex [N-Term; K10]	4.75366e-06	0	4	Q5FW97	0	1752.03	103	65	88.9	115	117.1	111	41.23	2	4.67424	24.1889
IVQVVTAEAVAVLK	2xiTRAQ8plex [N-Term; K14]	7.25302e-07	0	2	P20357	0	2048.29	84.6	86.8	165.6	64.9	87.7	110.5	52.87	3	0.629103	52.1144
DQDLNTYSLLAVFAATDGGITR	1xiTRAQ8plex [N-Term]	7.13613e-08	0	1	Q6PHS9	0	2645.37	91.9	93.7	73.2	95.8	137.1	108.4	64.28	3	0.930295	51.9696
KLDVSIEMPEELDISQLR	2xiTRAQ8plex [N-Term; K1]	5.56471e-06	0	2	P56399	1	2723.51	96.4	99.8	108.5	100	101	94.4	29.11	3	-0.880537	44.1268
GTTASQMAQALALDK	2xiTRAQ8plex [N-Term; K15]; 1xOxidation [M7]	7.05085e-07	0	1	Q3U3L3	0	2130.17	94	116.6	117.4	86.8	86.9	98.4	45.5	3	1.45038	26.385
AHVTLGCAADVQPVQTGLDLLDILQQVK	2xiTRAQ8plex [N-Term; K28]; 1xCarbamidomethyl [C7]; 1xDeamidated [Q]	1.35329e-09	0	11	Q3TYV5	0	3611.99	130.3	82.3	89.3	85.5	94.7	118	71.86	3	9.11974	51.7169
MEMLAGCGAGICQVVITCPMEMLK	2xiTRAQ8plex [N-Term; K24]; 3xCarbamidomethyl [C7; C12; C18]	7.81209e-08	0	1	Q9DB41	0	3307.63	100.3	81.4	88.1	121.6	102.2	106.3	42.55	4	1.81016	51.4304
DLGADYVLTEEELR	1xiTRAQ8plex [N-Term]	3.87395e-08	0	1	Q9DCS3	0	1927	105.6	94.1	104.3	87	110.8	98.2	54.09	2	1.63363	38.09
YLSEVASGENK	2xiTRAQ8plex [N-Term; K11]	1.34308e-06	0	5	Q9CQV8	0	1804.99	103	101.3	106.9	94.2	97.2	97.4	39.64	2	-0.360439	26.8895
NILAEQLQAETELFAEAEEMR	1xiTRAQ8plex [N-Term]	9.85504e-09	0	1	Q5SV64; Q3UH59	0	2739.38	116.4	97.2	101.9	85.6	120.5	78.4	78.15	3	-0.817233	52.5563
GVIDMGNSLIER	1xiTRAQ8plex [N-Term]	5.13715e-07	0	3	E9Q447; A3KGU9; B7ZWK3	0	1607.87	96	106.1	103.1	100.1	95.9	98.8	58.07	3	2.55286	34.2888
GAGEAGLLPALDLSIPQLSLDAQLPSGK	2xiTRAQ8plex [N-Term; K28]; 2xDeamidated [Q17; Q23]	4.46869e-05	0	1	A0A0U1RNK1; E9QQ57	0	3341.87	113.6	92.1	100.7	78.5	105.8	109.3	14.49	5	14.4872	51.5235
VFAMSPEEFGK	2xiTRAQ8plex [N-Term; K11]	4.4223e-05	0	3	Q9WV69	0	1850	96.6	98.5	96.5	106.2	102.3	99.9	51.1	3	1.89721	38.1187
LLDVPILLTEQYPEGLGPTVPELGAQGIRPVSK	2xiTRAQ8plex [N-Term; K33]	1.4554e-07	0	1	P85094	0	4108.35	118.7	79.9	105.5	95.8	95.8	104.3	30.89	5	2.18061	51.5247
LLDVPILLTEQYPEGLGPTVPELGAQGIRPVSK	2xiTRAQ8plex [N-Term; K33]; 1xDeamidated [Q26]	2.43712e-09	0	1	P85094	0	4109.34	109.5	110.8	96.2	79.3	97.3	107	36.81	4	7.79596	51.6214
AIELATTLDGSLTNR	1xiTRAQ8plex [N-Term]	4.4431e-06	0	4	G3X8Y3	0	1879.04	88	110.3	101.9	93.8	107.3	98.6	45.74	3	-0.839068	44.4642
LVNADGEAVYCK	2xiTRAQ8plex [N-Term; K12]; 1xCarbamidomethyl [C11]	4.56997e-06	0	2	P24270	0	1947.05	97.4	89.9	126.9	108	92.3	85.5	61.9	2	-1.93892	26.8858
HLEVSSASMAEDLCR	1xiTRAQ8plex [N-Term]; 1xCarbamidomethyl [C14]	2.80492e-07	0	1	A2AEW8	0	2008.97	108.9	103.2	105.7	79.5	99.8	102.9	62.24	3	4.44634	26.8198
HNGIVLLLPHGMEGMGPEHSSARPER	1xiTRAQ8plex [N-Term]	5.11447e-06	0	1	B2RXT3	0	3125.6	98.8	99	94.2	110.4	101.5	96	12.89	5	2.52149	26.8161
TASDLMVLLLLGDESMQK	2xiTRAQ8plex [N-Term; K18]	1.29973e-07	0	1	Q3TLU4; Q3TU36	0	2572.42	90.9	113.3	92.8	89.1	119.4	94.5	49.85	3	-0.183037	52.9121
HGLEVIYMIEPIDEYCVQQLK	2xiTRAQ8plex [N-Term; K21]; 1xCarbamidomethyl [C16]	6.26559e-08	0	5	Q80Y52	0	3185.68	100.6	89.2	99.5	101.7	104	105.1	54.79	3	1.52238	47.4694
GLLCGLGAGVAEAVVVVCPMETIK	2xiTRAQ8plex [N-Term; K24]; 2xCarbamidomethyl [C4; C18]	7.01879e-09	0	1	Q8JZU2	0	3051.69	96.3	77	104	104.5	108	110.3	71.98	4	-0.410815	51.3955
CTLDPETSEPTDSLTEQAVEFCQR	1xiTRAQ8plex [N-Term]; 2xCarbamidomethyl [C1; C22]	1.50376e-06	0	2	Q99PU5	0	3117.43	94.7	106.1	107	98.8	95.2	98	69.32	3	1.45754	38.0624
KIQALQQQADDAEDR	2xiTRAQ8plex [N-Term; K1]	1.76147e-06	0	1	Q6IRU2	1	2337.26	97.6	109.1	113.4	89.8	88.9	101.3	34.66	3	-0.0877599	26.3627
LPCQLHQVIVAR	1xiTRAQ8plex [N-Term]; 1xCarbamidomethyl [C3]	5.11447e-06	0	3	O08529	0	1738.01	96	93.3	91	112.1	101.8	105.7	48	3	1.6139	27.1343
QVAEEWVNQGR	1xiTRAQ8plex [N-Term]	7.16507e-06	0	1	Q9DCJ9	0	1619.84	101.1	104	107.7	93.5	93.3	100.4	34.64	2	2.1022	27.0846
VGWIFTDLVSEDTR	1xiTRAQ8plex [N-Term]	3.47742e-07	0	1	P60670	0	1942.02	105.7	87.8	83.3	104	110.9	108.4	58.26	2	1.47871	51.3479
AALCHFIVDELNAK	2xiTRAQ8plex [N-Term; K14]; 1xCarbamidomethyl [C4]	1.34714e-05	0	6	P28663	0	2209.23	102.7	91.9	99.5	95	101.5	109.4	29.49	3	-2.00927	43.2965
MEMINVSGYVAQEK	2xiTRAQ8plex [N-Term; K14]	7.08511e-06	0	1	Q8CGK3	0	2207.17	94.8	101.6	105.3	101.3	100.3	96.7	32.71	3	1.28999	37.9396
LTLDQGSVQGPPTETER	1xiTRAQ8plex [N-Term]	2.27512e-05	0	1	Q3TIB7	0	2132.11	87	135.5	110.3	87.1	89.3	90.8	38.48	3	-4.85471	27.0424
TILSNQTVDIPENVEITLK	2xiTRAQ8plex [N-Term; K19]	1.2924e-07	0	3	Q5EBQ6	0	2735.57	95.5	97.4	91.4	118.1	104	93.7	51.81	4	0.365751	44.0203
LGPQDSDPTEANLESAEPELCIR	1xiTRAQ8plex [N-Term]; 1xCarbamidomethyl [C21]	1.92996e-05	0	1	Q0GNC1	0	2845.38	117.3	91.9	103.6	85.5	100.8	100.9	31.32	3	1.1895	37.9471
DLSFTEEGYQVHPR	1xiTRAQ8plex [N-Term]	5.9866e-06	0	1	P35436	0	1981.99	96.9	107.9	97.6	96.8	104	96.8	44.88	3	-1.25517	27.0175
LGPQDSDPTEANLESAEPELCIR	1xiTRAQ8plex [N-Term]; 1xCarbamidomethyl [C21]; 1xDeamidated [N12]	1.39101e-07	0	1	Q0GNC1	0	2846.37	101.8	104.1	98.2	88.7	103.8	103.4	61.24	3	5.94695	37.9873
IESSSSHVAEGQTLDLNCVVPGQAQVTWR	1xiTRAQ8plex [N-Term]; 1xCarbamidomethyl [C18]; 2xDeamidated [N17; Q]	5.9907e-09	0	2	E9PZ16	0	3474.71	113.1	97.6	115	105	77.9	91.3	41.98	4	11.1953	38.0011
GASFEELCHNYAQDR	1xiTRAQ8plex [N-Term]; 1xCarbamidomethyl [C8]	1.42115e-06	0	1	E9QAX2	0	2100.97	97.8	103.7	111.2	90.8	98.9	97.6	40.06	3	0.150173	26.9764
IESWLETHAMQER	1xiTRAQ8plex [N-Term]	2.56502e-05	0	1	Q6ZPJ3	0	1933.97	105.8	96.4	93.6	103.2	102.2	98.8	24.9	3	1.26857	38.0374
ELDSGLAESVSTLIWAAPR	1xiTRAQ8plex [N-Term]	1.03113e-08	0	1	Q9CX00	0	2319.25	69.1	154.2	139.8	100.8	71.3	64.7	71.19	3	1.17263	51.3592
NLYLSQLIILDTLEK	2xiTRAQ8plex [N-Term; K15]; 1xDeamidated [Q6]	8.57273e-06	0	1	Q04690	0	2385.41	93.6	96.3	102.4	96.3	108.1	103.4	38.96	3	4.17257	51.363
GSYGDLGGPIITTQVTIPK	2xiTRAQ8plex [N-Term; K19]	7.55141e-08	0	3	Q5FWJ5; B2M1R6	0	2525.44	113.1	97.3	101.6	86.7	95.4	105.8	54.81	5	2.50141	38.2083
AHVTLGCAADVQPVQTGLDLLDILQQVK	2xiTRAQ8plex [N-Term; K28]; 1xCarbamidomethyl [C7]; 2xDeamidated [Q12; Q15]	5.9907e-09	0	2	Q3TYV5	0	3612.98	120.8	89.5	95.4	98.7	89.2	106.3	41.3	4	16.4263	51.7088
ISEISMEVAEPGHVLAGSPPAHLIER	1xiTRAQ8plex [N-Term]	5.69115e-08	0	1	Q60675	0	3043.62	93.4	78.6	88.6	92.2	104	143.2	34.12	4	-0.879025	40.5238
FYPEDVSEELIQDITQR	1xiTRAQ8plex [N-Term]	4.91693e-06	0	2	P26041	0	2386.21	92.6	119.6	98.1	97	99.9	92.7	45.23	3	2.67284	51.5597
LAGDPAPVVNDIHK	2xiTRAQ8plex [N-Term; K14]	6.69839e-06	0	2	Q62165	0	2054.19	111.9	101.3	95.8	97.7	96	97.3	28.1	3	1.56219	26.6616
RNWISENQEAQNQVTVSASEK	2xiTRAQ8plex [N-Term; K21]	2.66572e-07	0	1	D3YYH0	1	3026.58	96.4	92.4	96.9	105.7	112.4	96.2	48.55	4	2.24863	26.6479
TIDIEPDIETLLSQQSGNS	1xiTRAQ8plex [N-Term]	6.77402e-06	0	2	P11352	0	2364.21	102	103.3	116.2	89.5	95.6	93.6	81.52	2	5.14425	51.287
HGLEVIYMIEPIDEYCVQQLK	3xiTRAQ8plex [N-Term; Y15; K21]; 1xCarbamidomethyl [C16]	2.92115e-05	0	1	Q80Y52	0	3489.89	96.9	125.6	83.9	108.9	99.7	85.1	15.34	4	2.44185	42.9658
INAANIATDDERDKFAGR	2xiTRAQ8plex [N-Term; K14]	1.74417e-07	0	1	Q3UR55	2	2585.39	87.7	146.7	107.5	81.6	79.6	96.9	43.77	4	0.149085	26.6141
NDSLESTGLGLSSSR	1xiTRAQ8plex [N-Term]	2.645e-06	0	1	Q8CI71	0	1826.94	92.8	100.1	92.2	104.3	103.7	106.9	34.85	3	-0.0912003	26.5854
ISVYYNEASSHK	2xiTRAQ8plex [N-Term; K12]	2.2753e-07	0	6	Q9ERD7	0	2006.08	106.2	91.3	107.4	94.4	99.1	101.6	54.94	2	0.161511	24.1876
LGSGAFSEVMLAQER	1xiTRAQ8plex [N-Term]	8.28944e-06	0	1	Q3UYI0	0	1898.99	99.8	103.1	97.9	90.9	98.2	110	30.51	3	2.56948	38.1922
LAQEQGGSDNSLLVR	1xiTRAQ8plex [N-Term]	3.24061e-06	0	1	Q3UVL4	0	1891.02	96.5	111	101.8	99	97.2	94.6	46.82	3	0.169792	26.563
AAGAAAALAFLNQESR	1xAcetyl [N-Term]	2.27112e-06	0	1	Q3TAH3	0	1602.82							62.66	2	-0.858502	51.5976
QEELGAMVDKEMAATSAAIEDAVR	2xiTRAQ8plex [N-Term; K10]	4.1932e-08	0	1	Q6ZQ77	1	3143.62	103.6	108.4	89.3	91.1	92	115.5	76.25	4	-0.98353	51.6415
QVLLSAAEAAEVILR	1xiTRAQ8plex [N-Term]	1.46427e-08	0	6	Q542X7	0	1887.12	88	87.9	85.2	103	124.6	111.3	79.18	3	1.89428	53.8405
AHVTLGCAADVQPVQTGLDLLDILQQVK	2xiTRAQ8plex [N-Term; K28]; 1xCarbamidomethyl [C7]	4.5405e-09	0	6	Q3TYV5	0	3611.01	117	82.4	93.5	97	100.4	109.6	50.5	5	1.79798	52.3518
GSNELNETLLQR	1xiTRAQ8plex [N-Term]	9.06626e-06	0	1	O88533	0	1677.91	103.5	97.9	110.6	85.7	100.6	101.7	42.96	2	0.352697	26.4385
SQSLTNAFNLPEPAPPRPSLSQDEVK	2xiTRAQ8plex [N-Term; K26]; 2xDeamidated [N9; Q22]	1.20759e-07	0	1	O88935	0	3432.81	112	90.3	116.2	78.3	81.9	121.3	31.83	4	13.947	36.1524
ISVYYNEASSHK	2xiTRAQ8plex [N-Term; K12]; 1xDeamidated [N6]	5.11447e-06	0	6	Q9ERD7	0	2007.06	101.9	103.8	105.7	91.1	99.8	97.7	53.32	2	-1.48431	23.2216
ISVYYNEASSHK	3xiTRAQ8plex [N-Term; K12; Y]	9.21971e-06	0	7	Q9ERD7	0	2310.29	91	119.2	84.1	116	100.5	89.2	24.63	5	-1.13524	22.7049
AAAGELQEDSGLHVLAR	1xiTRAQ8plex [N-Term]	6.81215e-06	0	1	Q8C845	0	2041.1	91.5	101.9	103.7	97.2	107.9	97.8	32.76	3	-0.484489	26.6802
YTVQDESHSEWVSCVR	1xiTRAQ8plex [N-Term]; 1xCarbamidomethyl [C14]	5.22504e-07	0	1	P68040	0	2286.08	95.3	95.3	100.3	94.9	117.1	97	26.33	3	0.36532	26.7861
SFIPVAEDSDFPIQNLPYGVFSTQSNPKPR	1xAcetyl [N-Term]; 1xiTRAQ8plex [K28]	1.96207e-05	0	1	P35505	0	3696.89	91.9	82.3	91.3	111	130.2	93.3	17.03	4	1.59735	51.561
INVYYNEATGNK	2xiTRAQ8plex [N-Term; K12]	4.90993e-07	0	6	B2RSN3	0	1994.08	106.5	98.4	101.9	99.5	99.2	94.4	49.37	3	0.614863	29.4968
AEAGDNLGALVR	1xiTRAQ8plex [N-Term]	5.11447e-06	0	2	Q8BFR5	0	1489.83	99.4	100.5	98	101.2	104.4	96.7	28.08	3	-3.46625	26.8471
LGGSVVVSLEGKPL	2xiTRAQ8plex [N-Term; K12]	1.26018e-05	0	4	P45591	0	1963.2	101.5	96.7	99.1	99.6	102.6	100.4	41.1	3	0.116115	38.1711
ALNEVFIGESLSSR	1xiTRAQ8plex [N-Term]	5.59608e-06	0	2	Q8C5H8	0	1826	96.1	108	97.8	94.6	105.1	98.3	41.34	2	1.08806	38.1762
EDVLTLLLPVMGDSK	2xiTRAQ8plex [N-Term; K15]	3.33328e-06	0	1	Q3TIP0	0	2238.29	96.1	74.8	73.4	124.6	121.7	109.4	41.88	3	0.0564488	51.5623
HGLEVIYMIEPIDEYCVQQLK	2xiTRAQ8plex [N-Term; K21]; 1xCarbamidomethyl [C16]; 1xDeamidated [Q]	2.99456e-06	0	4	Q80Y52	0	3186.67	94.9	98.8	103.3	101.7	108.8	92.5	40.61	3	6.69104	47.4443
ISNGGLEEGQPVDLVLSCVDNFEAR	1xiTRAQ8plex [N-Term]; 1xCarbamidomethyl [C18]; 1xDeamidated [N/Q]	1.69753e-10	0	3	Q8VE47	0	3023.49	94.4	102.9	105.9	92.9	104.7	99.2	107.47	3	7.21003	51.6418
FTQSALDCMGVEVGR	1xiTRAQ8plex [N-Term]; 1xCarbamidomethyl [C8]	2.8691e-07	0	2	O08788	0	1973.97	99.1	97.5	105.7	101.1	100.1	96.7	56.32	3	1.89486	38.1872
ISNGGLEEGQPVDLVLSCVDNFEAR	1xiTRAQ8plex [N-Term]; 1xCarbamidomethyl [C18]; 2xDeamidated [N3; Q10]	7.71842e-07	0	1	Q8VE47	0	3024.48	87.1	115	104.7	98	104.7	90.4	73.5	3	13.9254	51.59
VEEILAQADYLYESGETEK	2xiTRAQ8plex [N-Term; K19]	3.94742e-06	0	1	Q9DCV4	0	2795.44	103.9	81.6	97	88.9	126.9	101.7	19.78	3	-1.72308	51.5673
YPCHSFIGEESVAAGEK	2xiTRAQ8plex [N-Term; K17]; 1xCarbamidomethyl [C3]	9.37572e-06	0	2	Q3U5R8	0	2489.26	93.5	109.8	101.8	101.2	94	99.6	31.06	3	3.92643	26.7961
NFVDSPIIVDIPK	2xiTRAQ8plex [N-Term; K13]	1.06614e-05	0	1	P17439	0	2065.22	104.8	107.7	96	96.9	96.4	98.2	35.53	3	2.61976	40.5213
AAAGELQEDSGLHVLAR	1xiTRAQ8plex [N-Term]; 1xDeamidated [Q7]	5.5919e-07	0	1	Q8C845	0	2042.08	109.9	100.5	101.3	86.2	101.3	100.7	46.84	3	16.3694	27.7274
IGGVQQDTILAEGLHFR	1xiTRAQ8plex [N-Term]	8.27615e-11	0	4	Q3V235	0	2158.19	109	101.2	96	94	102.4	97.4	92.18	3	2.28667	38.1674
MIVECVMNNATCTR	1xiTRAQ8plex [N-Term]; 2xCarbamidomethyl [C5; C12]	3.52662e-06	0	4	Q05816	0	2002.95	96.1	102.8	100.3	96.1	100.4	104.2	67.32	3	2.38191	37.8074
MIVECVMNNATCTR	1xiTRAQ8plex [N-Term]; 2xCarbamidomethyl [C5; C12]; 1xDeamidated [N]	5.13849e-05	0	4	Q05816	0	2003.93	89.3	113	88.8	100.9	105.1	103	24.71	2	-0.357341	34.6871
MIVECVMNNATCTR	1xiTRAQ8plex [N-Term]; 2xCarbamidomethyl [C5; C12]; 1xOxidation [M]	1.74772e-05	0	4	Q05816	0	2018.94	87.7	115.8	106.7	105.3	97.7	86.9	22.98	3	4.57937	27.8003
HVINFDLPSDIEEYVHR	2xiTRAQ8plex [N-Term; Y14]	9.95428e-07	0	2	Q3TQX5; Q3U484	0	2691.44	112.8	113.7	83.1	108.4	99.7	82.2	33.3	5	2.16055	37.9105
INQDPQVMLAPLISIALK	2xiTRAQ8plex [N-Term; K18]	7.58861e-07	0	3	Q66JR7	0	2572.54	97.9	94.4	100.1	100	106.1	101.5	34.53	3	-0.0464063	51.7771
YYGGAEVVDEIELLCQR	1xiTRAQ8plex [N-Term]; 1xCarbamidomethyl [C15]	2.04437e-08	0	1	Q99K87	0	2318.16	91.2	90.2	113.9	95.7	105.1	103.9	56.8	3	4.3956	49.673
TQLEENISQLR	1xiTRAQ8plex [N-Term]	1.89568e-06	0	4	Q9DCZ4	0	1634.9	100.6	100.6	108.5	102.6	96.6	91.1	48.29	3	2.22973	30.0836
TVDLGLTGDLGVVHPSLGDSANK	2xiTRAQ8plex [N-Term; K23]	1.2924e-07	0	1	Q8JZN5	0	2873.58	102.2	90.9	99.2	92.2	101	114.4	26.93	4	0.194621	36.9407
LVVIGSGGVGK	2xiTRAQ8plex [N-Term; K11]	4.26262e-07	0	10	Q99JI6; P62835	0	1594.01	104.8	89.6	100.6	112.1	97.1	95.9	50.99	3	0.783257	30.0438
AQMQEAMTQEVSDVFSDTTTPIK	2xiTRAQ8plex [N-Term; K23]; 2xDeamidated [Q4; Q9]	7.53607e-06	0	3	Q64727	0	3167.56	98.6	97.7	101.3	89.9	108.9	103.6	37.04	3	12.9253	49.7396
IVCSGLLQASSSNLISGSVMSIEEK	2xiTRAQ8plex [N-Term; K25]; 1xCarbamidomethyl [C3]; 1xDeamidated [N13]	2.579e-05	0	1	Q3TVT6	0	3218.71	88.5	96.1	93.2	116.2	109.3	96.6	39.88	4	3.41983	49.6943
EIEDAAQFATADPEPPLEELGYHIYSSDPPFEVR	1xiTRAQ8plex [N-Term]; 1xDeamidated [Q7]	9.24901e-07	0	1	P35486	0	4137.98	112.1	90.6	111.1	69.3	101.5	115.5	25.67	5	7.7599	51.1211
EIEDAAQFATADPEPPLEELGYHIYSSDPPFEVR	2xiTRAQ8plex [N-Term; Y22]; 1xDeamidated [Q7]	1.10244e-05	0	2	P35486	0	4442.18	111.4	94.7	98	84.5	118.3	93.1	11.75	5	4.60942	49.6956
IINDDQSFYADVYLEDGLIK	2xiTRAQ8plex [N-Term; K20]	2.60731e-08	0	1	P97427	0	2939.55	111.1	93	107.2	79.2	101.5	108	59.72	3	5.95019	49.8189
IINDDQSFYADVYLEDGLIK	2xiTRAQ8plex [N-Term; K20]; 1xDeamidated [Q6]	2.17082e-06	0	1	P97427	0	2940.53	103.9	90.8	98.1	81.7	109.4	116.2	40.96	3	9.12149	49.7219
VEFEELCADLFDR	1xiTRAQ8plex [N-Term]; 1xCarbamidomethyl [C7]	9.84238e-07	0	2	Q9JKR6	0	1946.95	106.8	87	105	100.8	101.3	99.2	65.81	3	2.98218	49.7835
DCLTPMGMTSENVAER	1xiTRAQ8plex [N-Term]; 1xCarbamidomethyl [C2]	5.29005e-06	0	1	Q921H8	0	2114.98	95	107	100.1	89.4	110.9	97.5	37.93	3	-0.0764256	29.3905
EKPYFPIPEDCTFIQNVPLEDR	2xiTRAQ8plex [N-Term; K2]; 1xCarbamidomethyl [C11]	1.15918e-05	0	1	Q3TVV6	0	3315.72	108.3	111.5	110.6	85.7	88	95.9	30.14	4	2.64086	43.8058
QTNPSAMEVEEDDPVPEIR	1xiTRAQ8plex [N-Term]	7.13103e-07	0	1	Q01853	0	2460.19	99.9	103.5	96.7	88.9	105.2	105.8	60.98	3	1.26299	31.9583
AQMQEAMTQEVSDVFSDTTTPIK	2xiTRAQ8plex [N-Term; K23]	2.04346e-07	0	1	Q64727	0	3165.59	96.2	109	110.4	73.2	98.6	112.6	60.87	3	4.1458	49.9195
VENQENVSNLVIDDTELK	2xiTRAQ8plex [N-Term; K18]	3.17814e-08	0	2	P40124	0	2667.43	98.7	96	105.1	90.2	105.4	104.5	66.62	3	-4.24372	36.9281
LEQEHLLEDIAHVR	1xiTRAQ8plex [N-Term]	7.51176e-09	0	10	P19246	0	2006.1	96.9	98	96.9	99.9	101.5	106.8	70.55	2	2.55415	33.6614
QMEQISQFLK	2xiTRAQ8plex [N-Term; K10]	8.96536e-06	0	6	Q9R1Q8	0	1860.05	96.2	96.9	92.3	107.7	104.9	102	56.82	2	-2.40312	37.1377
LLLQGLMDSVEAK	2xiTRAQ8plex [N-Term; K13]	1.50376e-06	0	2	Q6PDI5	0	2025.19	97.9	109.4	92.8	96.4	99.6	103.9	51.11	3	1.03184	49.6028
DDPSGQMLLLLSDAR	1xiTRAQ8plex [N-Term]; 1xDeamidated [Q6]	2.81272e-05	0	1	Q9QXS1	0	1936	90.4	94.5	105.7	97.6	116.5	95.4	34.99	2	7.90885	44.9495
ELLPSAAENFLILGR	1xiTRAQ8plex [N-Term]	6.92784e-06	0	1	Q8BP00	0	1947.12	95.3	97.8	88.2	109	106.3	103.3	55.63	3	-0.703151	49.609
KFEEFQTDLAAHEER	2xiTRAQ8plex [N-Term; K1]; 1xDeamidated [Q6]	3.34244e-07	0	1	E9Q447; A3KGU9; B7ZWK3	1	2459.27	96.6	110.8	104.3	88.7	98.1	101.4	40.27	3	11.5473	30.8913
KFEEFQTDLAAHEER	2xiTRAQ8plex [N-Term; K1]	4.69545e-08	0	8	E9Q447; A3KGU9; B7ZWK3	1	2458.28	100	96.4	98	102.1	104.4	99	60.58	4	1.04695	30.8538
LWGDSGIQECFNR	1xiTRAQ8plex [N-Term]; 1xCarbamidomethyl [C10]	4.34414e-06	0	7	P18872	0	1885.92	107	100.5	101.3	97.2	96.8	97.2	47.26	3	-0.533541	37.2836
LVVVFGATGAQGGSVAR	1xiTRAQ8plex [N-Term]	2.76714e-06	0	1	Q8K2T1	0	1893.09	103.5	100.4	92.5	100.5	103.2	100	35.27	3	3.05491	36.8895
LMAAMEIFSAQQQEDIKDEDER	2xiTRAQ8plex [N-Term; K17]; 1xDeamidated [Q]	7.92607e-06	0	3	P54731	1	3206.58	89.2	104.1	104.1	98	114.3	90.4	24.8	4	6.37565	49.6115
LSAEDLVLEGAGLR	1xiTRAQ8plex [N-Term]	7.58861e-07	0	3	F8VQJ3	0	1746.99	92.6	100	98.1	98.8	113	97.5	33.39	2	0.761708	43.8622
VVLVTGAGGGLGR	1xiTRAQ8plex [N-Term]	5.95305e-06	0	4	P51660	0	1459.89	96	103	102.3	99.7	104.2	94.7	33.59	3	0.823696	30.2383
LFIVGSNSSSSTR	1xiTRAQ8plex [N-Term]	5.21808e-05	0	2	O09172	0	1658.9	98.5	107	93.7	108.8	95.2	96.7	22.56	3	1.31445	27.3739
QGQDVAPPPNPGDQIFNK	2xiTRAQ8plex [N-Term; K18]	2.97772e-06	0	1	Q6PER3	0	2530.35	91.9	101.9	120.2	102.1	108.7	75.3	40.32	3	0.193373	29.6694
LQNNNVYTIAK	2xiTRAQ8plex [N-Term; K11]	1.08454e-07	0	3	Q5SWR1	0	1886.1	99.5	98.8	101.9	104.3	97	98.5	64.35	2	-0.991822	25.3945
RQIQSLMCEVDGLR	1xiTRAQ8plex [N-Term]; 1xCarbamidomethyl [C8]	1.29572e-05	0	1	G5E846	1	2009.06	100.5	109.4	90.2	107.4	94.7	97.8	14.33	3	1.73235	36.9631
LEQEHLLEDIAHVR	1xiTRAQ8plex [N-Term]; 1xDeamidated [Q3]	1.84681e-05	0	1	P19246	0	2007.08	109.3	104.1	92.6	85.9	105.9	102.1	41.05	2	13.7402	34.2113
AVVYSNTIQSIMAIVK	2xiTRAQ8plex [N-Term; K16]; 2xDeamidated [N6; Q9]	3.27737e-06	0	1	P08752	0	2347.34	79.3	82.7	81.7	132.2	113.1	111.1	62.38	3	7.26943	49.737
YDLASHLGIR	1xiTRAQ8plex [N-Term]	6.92784e-06	0	2	Q6NZL0	0	1448.82	102.2	91.3	100.4	101.6	101.1	103.5	48.98	3	2.10275	29.8656
GPLLEEQALSK	2xiTRAQ8plex [N-Term; K11]	4.65861e-05	0	1	Q80VD1; Q8CAB7	0	1793.06	98.4	115.2	95.8	101.4	94.4	94.9	48.3	3	0.300901	29.1875
DATNVGDEGGFAPNILENNEALELLK	2xiTRAQ8plex [N-Term; K26]	8.70514e-10	0	2	P21550	0	3351.75	94.8	99.5	161.7	90.7	80.5	72.8	78.65	3	5.38032	49.8917
IDINMSGFNETDDLKR	2xiTRAQ8plex [N-Term; K15]	4.63448e-05	0	2	B1AX58	1	2476.3	104.9	97.8	100.1	95.7	104.8	96.7	20.73	5	1.37111	33.3953
GNPTVEVDLYTAK	3xiTRAQ8plex [N-Term; Y10; K13]	7.17146e-07	0	2	Q5FW97; Q3UJ20	0	2319.33	86.6	132.2	79.4	117.2	104.9	79.7	27.56	3	0.650436	26.5619
GNPTVEVDLYTAK	2xiTRAQ8plex [N-Term; K13]	6.4844e-09	0	8	Q5FW97; Q3UJ20	0	2015.13	106.2	95.5	104.3	98	98.4	97.6	73.8	2	0.349986	29.7169
QAQIEVVPSASALIIK	2xiTRAQ8plex [N-Term; K16]	1.08351e-06	0	3	Q5BLK0	0	2275.38	98.8	99.1	103.2	103	97.8	97.9	46.42	2	0.0227272	37.3651
ISVCDEDKFGHNEFIGETR	2xiTRAQ8plex [N-Term; K8]; 1xCarbamidomethyl [C4]	1.60925e-06	0	3	P47708	1	2861.43	106.5	97.6	102.2	98.7	98.2	96.9	30.48	4	1.50841	29.1899
TESVPFEGLLSEGSSIR	1xiTRAQ8plex [N-Term]	1.35069e-06	0	2	A0A1D5RMI4	0	2112.11	93.5	101.5	98.1	95.4	100.8	110.7	35.23	3	2.68235	43.8334
FVVGYALDYNEYFR	1xiTRAQ8plex [N-Term]	4.4223e-05	0	1	P00493	0	2060.04	103.8	89.5	97.1	89.2	115.8	104.6	37.52	2	2.70563	49.9106
INNITCDSFK	2xiTRAQ8plex [N-Term; K10]; 1xCarbamidomethyl [C6]	1.10861e-05	0	2	Q8BGT8	0	1819.98	104.6	103.5	98.5	99.3	97.7	96.4	53.87	2	-2.49102	27.403
ASEQIYGSPSSSPYECLR	1xiTRAQ8plex [N-Term]; 1xCarbamidomethyl [C16]	1.43091e-07	0	1	O08788	0	2335.12	93.2	132.1	101.8	92.9	88.2	91.9	56.6	3	0.973608	29.1166
NTLDLIAPSPADVQHWVQGLR	1xiTRAQ8plex [N-Term]	4.14603e-08	0	1	Q8R3B1	0	2634.43	106.3	86.6	102.2	106.8	103.2	94.9	48.52	3	3.93896	49.8678
RPSANCDPYAVTEAIVR	1xiTRAQ8plex [N-Term]; 1xCarbamidomethyl [C6]; 1xDeamidated [N5]	1.69553e-07	0	3	P15105	0	2224.13	113.9	97.3	97.5	96.5	100	94.9	37.62	3	1.75098	29.1141
RPSANCDPYAVTEAIVR	1xiTRAQ8plex [N-Term]; 1xCarbamidomethyl [C6]	2.6221e-08	0	7	P15105	0	2223.15	101.3	99.5	104.2	97.1	98.1	99.9	59.04	3	1.42554	27.404
TVEEALTIK	2xiTRAQ8plex [N-Term; K9]	2.579e-05	0	2	Q9D7P6	0	1611.98	107.8	98.7	104.1	94	98.6	96.8	37.64	2	-0.841588	29.1228
IDSVLLTHIGADNLPGINGLLQR	1xiTRAQ8plex [N-Term]; 1xDeamidated [N18]	4.72566e-10	0	2	A2ARP8	0	2734.54	94.2	81.7	77.4	104.7	119.8	122.2	68.4	3	4.61315	49.859
LLAVAATAPPDAPNREEVFDER	1xiTRAQ8plex [N-Term]	5.26038e-06	0	3	Q64727	1	2685.41	93.1	106.5	97.8	96.5	108.3	97.9	21.76	4	2.64175	37.8044
CILCGEQLGMLGSACVVCEDCKK	3xiTRAQ8plex [N-Term; K22; K23]; 5xCarbamidomethyl [C1; C4; C15; C18; C21]	2.42135e-07	0	1	P47708	1	3599.79	103.6	105.1	101	86	96.9	107.5	41.53	5	-0.635392	37.0727
NLNAPVQPFEDPEHMK	2xiTRAQ8plex [N-Term; K16]; 1xDeamidated [Q7]	4.90604e-05	0	1	A0A0R4J0I9	0	2475.28	90.7	113.2	116.6	94.8	99.7	85	21.14	3	8.04843	29.4166
NLNAPVQPFEDPEHMK	2xiTRAQ8plex [N-Term; K16]	4.53908e-05	0	2	A0A0R4J0I9	0	2474.3	90.9	108.4	90.1	110.2	106.5	93.9	20.26	3	0.654236	29.3568
EKPYFPIPEDCTFIQNVPLEDR	2xiTRAQ8plex [N-Term; K2]; 1xCarbamidomethyl [C11]; 1xDeamidated [Q/N]	7.04546e-06	0	4	Q3TVV6	0	3316.7	99.9	107	99.2	88.4	105.7	99.8	33.86	3	7.44497	43.7895
MSLVEEGAVK	2xiTRAQ8plex [N-Term; K10]	2.41661e-06	0	6	Q9WUB3	0	1670.96	98.9	99.1	106.4	98.3	101.1	96.2	63.15	2	-2.30861	29.8531
TPYNILSSPDYVGVTK	2xiTRAQ8plex [N-Term; K16]	2.62137e-05	0	3	Q60675	0	2362.31	91.5	103.7	98.4	104.5	104.4	97.4	48.72	3	0.0616472	37.8869
MNLASSFVNGFVNAAFGQDK	2xiTRAQ8plex [N-Term; K20]	1.7381e-05	0	1	Q3TIP0	0	2725.42	94.1	104.1	86.4	116	98.9	100.6	26.25	3	-0.360637	49.7861
STLNELVDYITISR	1xiTRAQ8plex [N-Term]	4.64263e-08	0	2	Q61151	0	1928.06	102.5	90.7	95.8	99.7	111.6	99.7	50.65	2	3.45486	49.8515
AVDIPHMDIEALK	2xiTRAQ8plex [N-Term; K13]	5.49108e-05	0	4	Q3U561	0	2060.17	101.7	95.1	98.4	94.6	108.7	101.6	28.53	3	-2.2075	35.1645
EELIAELQDCEGLIVR	1xiTRAQ8plex [N-Term]; 1xCarbamidomethyl [C10]	5.31444e-07	0	3	Q61753	0	2191.16	97	91.8	101.8	102.1	106.4	101	58.08	3	-4.78555	50.325
HQLMGGNLVIMSPTK	2xiTRAQ8plex [N-Term; K15]	3.20103e-05	0	1	Q61330	0	2234.26	103.4	100.3	97.2	102.6	98.2	98.2	6.56	4	5.45073	29.2796
GYVVGAIHPVIQPVGQR	1xiTRAQ8plex [N-Term]	3.93814e-07	0	1	Q8CHX7	0	2094.21	96.5	92.6	90.8	106.6	101.1	112.4	44.88	3	-1.73179	29.2684
DIILQSNPLLEAFGNAK	2xiTRAQ8plex [N-Term; K17]	6.22676e-06	0	2	E9Q634	0	2451.41	91.7	90.4	107.7	104.8	108.5	96.9	35.17	3	1.9927	49.9056
STEATLSFGYLDPFPPEERPEVK	2xiTRAQ8plex [N-Term; K23]	2.69935e-10	0	4	P12960	0	3217.69	107.4	101.1	107.8	85.9	99.7	98.1	67.68	3	1.29699	43.5616
IDSVLLTHIGADNLPGINGLLQR	1xiTRAQ8plex [N-Term]	6.09087e-08	0	2	A2ARP8	0	2733.56	97.5	86.6	104.6	98.9	110.2	102.2	42.77	3	2.47395	50.4138
TLAILQIESEK	2xiTRAQ8plex [N-Term; K11]	2.76714e-06	0	5	Q8BU20	0	1853.12	103	106.1	107.2	94.8	93.3	95.6	52.27	2	-0.568585	37.0901
QLAIFCPHEALR	1xiTRAQ8plex [N-Term]; 1xCarbamidomethyl [C6]	2.33812e-05	0	2	Q8BIW1	0	1758.96	88.3	111.4	94.6	112.7	107.5	85.5	32.7	3	1.30702	29.3704
ADSAACCDYSLHVDIPR	1xiTRAQ8plex [N-Term]; 2xCarbamidomethyl [C6; C7]	9.37639e-12	0	1	A0A0R4J1N0	0	2254.05	112.4	101.2	99.5	93.6	91.2	102.1	98.62	3	0.892285	29.1055
ELQVGIPVTDEAGQR	1xiTRAQ8plex [N-Term]	9.4072e-07	0	2	Q91V61	0	1916.04	107.1	104.3	110.7	90.5	99	88.4	61.31	2	0.9311	29.4491
NMDTSAVLAEIPAGPGR	1xiTRAQ8plex [N-Term]	2.13805e-07	0	1	D3YUV1	0	2003.05	92.1	116.4	93.4	100.8	94.4	102.9	36.07	3	1.012	37.3356
EEYSGVIEEFLATGEK	2xiTRAQ8plex [N-Term; K16]	1.68364e-06	0	1	Q8VCT3	0	2409.26	99.1	93.5	93.2	98.3	111.9	104	48.39	3	2.44831	49.3273
FQIQDISVETEDNKEK	3xiTRAQ8plex [N-Term; K14; K16]	2.56536e-10	0	4	Q62261; Q68FG2	1	2835.55	102.7	95.2	110.6	92.5	98.6	100.4	39.19	3	-2.98869	30.3419
AQESVGIFEVTHQFVK	2xiTRAQ8plex [N-Term; K16]	4.28916e-08	0	2	Q8BHG2	0	2427.35	100.7	98.4	100.2	100.7	99.6	100.5	77.04	3	1.1908	36.5718
MDSGFGSDFGGTGGGK	1xAcetyl [N-Term]; 1xOxidation [M1]; 1xiTRAQ8plex [K16]	3.28621e-07	0	1	P62075	0	1838.82	86	119.2	109.5	85.6	110.9	88.8	80.19	2	2.18889	30.6159
MDSGFGSDFGGTGGGK	1xAcetyl [N-Term]; 1xiTRAQ8plex [K16]	1.16071e-07	0	3	P62075	0	1822.82	103.5	92.3	87.1	119.6	101	96.4	85.29	2	2.90079	36.8283
GTVISPAELEAPILVPHTAQR	1xiTRAQ8plex [N-Term]	1.74772e-05	0	2	A0A068BGT0	0	2503.42	97.5	107.7	96.6	94.6	102.5	101.1	32.32	3	1.58462	36.5818
AAMIWIVGEYAER	1xiTRAQ8plex [N-Term]	8.69844e-08	0	5	Q8CC13; Q5SWR1; O35643	0	1812.96	103.2	89.6	100.2	102.9	101.1	103.1	55.19	2	4.03483	49.326
ETVVEVPQVTWEDIGGLEDVK	2xiTRAQ8plex [N-Term; K21]	9.36589e-09	0	1	Q01853	0	2950.59	101.6	82.5	112.3	80.5	109.1	114	76.9	3	3.2373	49.3626
TELAEPIAIRPTSETVMYPAYAK	2xiTRAQ8plex [N-Term; K23]	1.35465e-05	0	1	Q8CGC7	0	3159.72	100.3	98.9	114.1	91.4	93.3	102	13.06	4	1.72998	37.3381
GLAGVENVSELK	2xiTRAQ8plex [N-Term; K12]	2.33614e-06	0	2	Q9WUB3	0	1824.07	100.6	91.2	100.6	96.1	113.7	97.8	66.12	2	-2.14788	30.5613
VESLEEEIQFLR	1xiTRAQ8plex [N-Term]	6.44019e-06	0	3	P03995	0	1795.97	89.7	93	97	103.1	113.3	104	54.19	3	3.92421	49.8853
DDLITDLLNEAK	2xiTRAQ8plex [N-Term; K12]	4.10948e-05	0	3	P50518	0	1968.11	99	78.8	85.2	111.6	109.7	115.8	43.35	3	0.379081	49.3802
ADQELLMYSHDNIICGITSVAFSR	1xiTRAQ8plex [N-Term]; 1xCarbamidomethyl [C15]	3.87395e-08	0	1	P62880	0	3044.51	93.2	95.2	99.1	118.8	104.5	89.2	44.4	4	1.70977	49.9114
ADQELLMYSHDNIICGITSVAFSR	1xiTRAQ8plex [N-Term]; 1xCarbamidomethyl [C15]; 1xDeamidated [N12]	4.62166e-11	0	1	P62880	0	3045.5	109.9	82.4	120.7	95.5	95.4	96.2	79.1	3	6.10028	49.929
LLESEAVNENLR	1xiTRAQ8plex [N-Term]	2.04009e-06	0	3	E9Q0J5	0	1690.93	99.2	101.9	110.9	92.7	103	92.3	50.69	2	2.93979	30.5998
IGITNYEEYSLIQETIEEK	2xiTRAQ8plex [N-Term; K19]	2.59139e-07	0	2	A0A1L1SQ51	0	2880.53	105.3	91.2	107.1	90	99.5	106.9	48.28	3	3.46352	49.3815
TPAAETLSQLGQTLQSLK	2xiTRAQ8plex [N-Term; K18]	4.0602e-06	0	2	Q62443	0	2494.43	100	82	89.3	112.1	115.1	101.4	46.73	3	-1.23318	49.2821
QYPYNNLYLER	1xiTRAQ8plex [N-Term]	1.89836e-05	0	2	Q9D6J5	0	1776.92	107.4	98.6	107.3	92	94.3	100.5	34.99	3	3.22866	30.0032
LDNLVAIFDINR	1xiTRAQ8plex [N-Term]	2.92775e-06	0	5	P40142	0	1706.97	99.1	89.4	93.3	101.3	109.8	107.1	30.64	3	1.76799	51.4937
LQATLDMQSGIIHAAEEK	2xiTRAQ8plex [N-Term; K18]; 1xDeamidated [Q8]	9.7869e-07	0	1	Q3UWW9	0	2564.38	94.5	125.3	100.2	83.7	102.5	93.8	41.56	3	8.54263	40.8904
TITMLDEQGEQLNR	1xiTRAQ8plex [N-Term]	1.53901e-05	0	1	Q9D3L3	0	1952.01	111.1	100	99.5	89.7	106.7	93	62.32	2	3.88167	30.7415
IEVEQALAHPYLEQYYDPSDEPIAEAPFK	2xiTRAQ8plex [N-Term; K29]; 2xDeamidated [Q5; Q14]	4.7072e-05	0	1	P63085	0	3972.99	102.3	68.4	104	80.4	116.7	128.1	20.61	4	12.2475	49.242
TLYLQSVTSIEER	1xiTRAQ8plex [N-Term]	2.26271e-05	0	2	Q8C878	0	1843.01	103.6	105.7	98.9	95.8	92.8	103.1	41.49	2	-0.0126056	36.6853
WENNFLIPGLASGSPDLR	1xiTRAQ8plex [N-Term]	1.41619e-05	0	1	A0A1D5RLG3	0	2290.21	110.1	89.9	94.1	103.4	99.5	103	27.14	3	5.56124	49.2558
AASAFFTYVSLNQEGKPMPVPQLVPETEDEK	3xiTRAQ8plex [N-Term; K16; K31]; 3xDeamidated [N12; Q13; Q22]	2.27512e-05	0	1	E9PYH2	0	4338.25	100.9	93.8	103.3	102.2	104.5	95.3	15.16	5	12.939	49.2596
ADQWNVNYVETSAK	2xiTRAQ8plex [N-Term; K14]	6.30113e-08	0	4	P63321	0	2233.17	100.5	97.3	104.9	99.4	97.6	100.3	70.94	2	1.55305	30.403
NNLSFIETSALDSTNVEEAFK	2xiTRAQ8plex [N-Term; K21]	2.39521e-08	0	2	A0A068BFR3	0	2937.53	115	94.3	99.3	82.3	102	107	65.67	3	1.90928	48.2446
NNLSFIETSALDSTNVEEAFK	2xiTRAQ8plex [N-Term; K21]; 1xDeamidated [N]	5.0824e-08	0	2	A0A068BFR3	0	2938.51	101.2	90.3	105.8	93.7	106.1	102.9	48.24	3	7.70123	47.7225
IMNVIGEPIDER	1xiTRAQ8plex [N-Term]; 1xOxidation [M2]	1.00262e-05	0	8	P56480	0	1705.91	97.2	103.5	98.5	91.9	109.2	99.8	41.87	3	1.38289	30.122
IMNVIGEPIDER	1xiTRAQ8plex [N-Term]	7.92607e-06	0	10	P56480	0	1689.91	96.5	96.5	99.3	92.1	104.2	111.4	58.73	3	1.89033	38.0524
SADEPMTTFVVCNECGNR	1xiTRAQ8plex [N-Term]; 2xCarbamidomethyl [C12; C15]	4.15273e-06	0	1	E9PYD5	0	2391.07	106.7	92.7	107.7	100.9	97.7	94.3	48.15	3	1.39635	30.6655
LGAASLGAEDPETQVVLINAVK	2xiTRAQ8plex [N-Term; K22]	1.69626e-08	0	2	Q80TM2	0	2803.6	98.5	96.4	106.9	96.6	100.4	101.3	85.77	3	0.58917	43.8861
NNLSFIETSALDSTNVEEAFK	2xiTRAQ8plex [N-Term; K21]; 2xDeamidated [N1; N15]	5.49108e-05	0	1	A0A068BFR3	0	2939.5	115.8	95	108.5	85.1	105.3	90.3	29.03	3	13.2401	49.2608
ADQELLMYSHDNIICGITSVAFSR	1xiTRAQ8plex [N-Term]; 1xCarbamidomethyl [C15]; 1xOxidation [M7]	8.08798e-10	0	2	P62880	0	3060.51	113.6	87.4	104	91.2	105.5	98.3	52.25	3	3.28695	49.4557
TGVGYPQLSAVIECADSAHGLK	2xiTRAQ8plex [N-Term; K22]; 1xCarbamidomethyl [C14]	4.2908e-09	0	1	Q9DCZ1	0	2881.53	111.5	92.8	105.9	87	94	108.8	54.89	4	-1.08165	40.8702
ENGVDAVHPGYGFLSER	1xiTRAQ8plex [N-Term]; 1xDeamidated [N2]	3.05327e-07	0	3	E9QPD7	0	2152.06	99.5	96.2	96	99	109.4	100	42.88	3	1.96855	30.7203
EGAAHAFAQYNLDQFTPVK	2xiTRAQ8plex [N-Term; K19]	1.22133e-07	0	4	Q5DQJ3	0	2715.44	104.3	98.7	100.3	93.9	100.4	102.3	33.57	3	-0.815621	36.6492
YQAEINDLENLGEMGSGTCGQVWK	2xiTRAQ8plex [N-Term; K24]; 1xCarbamidomethyl [C19]; 2xDeamidated [N10; Q21]	1.01957e-05	0	1	Q8CE90	0	3309.59	109.4	97	115.5	98.3	90.2	89.4	33.39	4	17.3297	49.4796
KDENSINGMPNMTVELR	2xiTRAQ8plex [N-Term; K1]; 1xDeamidated [N7]	2.97772e-06	0	1	F8VPN4	1	2557.32	106.5	104.9	100.2	97.4	89.4	101.7	34.98	3	1.96122	30.1859
LGEIVTTIPTIGFNVETVEYK	2xiTRAQ8plex [N-Term; K21]	9.62233e-07	0	6	P61750; P84078; Q9DD04; Q8BSL7; P84084	0	2931.65	109.3	90	105.8	92.2	100.4	102.2	48.22	3	2.61218	51.1135
IGRPSETGIIGIIDPECR	1xiTRAQ8plex [N-Term]; 1xCarbamidomethyl [C17]	3.35915e-05	0	1	Q3U1J4	0	2287.24	94	96	101.8	102.8	104.2	101.1	10.55	3	1.27501	36.7114
TGVGYPQLSAVIECADSAHGLK	2xiTRAQ8plex [N-Term; K22]; 1xCarbamidomethyl [C14]; 1xDeamidated [Q7]	4.43892e-09	0	2	Q9DCZ1	0	2882.52	108.6	99.8	102	96.2	97.8	95.6	58.12	3	10.7573	40.9116
DDPSGQMLLLLSDAR	1xiTRAQ8plex [N-Term]	2.34936e-06	0	2	Q9QXS1	0	1935.02	91.6	102.1	96.1	94.1	110	106.1	40.58	3	0.875679	44.8781
ADALQAGASQFETSAAK	2xiTRAQ8plex [N-Term; K17]	1.82638e-09	0	12	B0QZN5; P63024	0	2274.22	107	99	99.3	89.6	101.1	104	83.69	3	-0.873844	32.9858
KADYQAVDDEIEANIEEIDANEEDIDDGFRR	2xiTRAQ8plex [N-Term; K1]; 1xDeamidated [Q/N]	6.4844e-09	0	3	O08529	2	4207	88.3	100.1	135.4	90.9	91.6	93.7	49.85	4	3.67924	49.5551
AKEFGASECISPQDFSK	3xiTRAQ8plex [N-Term; K2; K17]; 1xCarbamidomethyl [C9]	1.82656e-05	0	1	P28474	1	2813.49	91.2	100.1	103.8	100.3	93	111.5	27.71	4	1.73105	30.0313
LLESQLQSQK	2xiTRAQ8plex [N-Term; K10]	7.707e-06	0	3	D3Z4J3	0	1782.06	98.4	122.3	101.5	98.5	90.8	88.6	54.18	2	1.74335	26.7179
QVQIDGLVVLK	2xiTRAQ8plex [N-Term; K11]	8.66926e-06	0	3	Q3THW7	0	1820.15	108.2	99.4	106.4	101.6	89.2	95.1	56.59	2	-1.1331	36.786
SGTYVLIDMVLNK	2xiTRAQ8plex [N-Term; K13]	1.07211e-05	0	1	A3KN68	0	2061.19	94.5	89.3	96.9	101.3	95.7	122.4	38.77	3	-2.80609	49.5828
GQCGENLAWASYDQTGK	2xiTRAQ8plex [N-Term; K17]; 1xCarbamidomethyl [C3]; 1xDeamidated [N6]	5.51904e-05	0	1	Q9CYL5	0	2494.21	99.7	105.6	108.6	97.8	89.8	98.6	37.93	3	4.70887	29.9292
GQCGENLAWASYDQTGK	2xiTRAQ8plex [N-Term; K17]; 1xCarbamidomethyl [C3]	3.26768e-07	0	1	Q9CYL5	0	2493.23	106.9	90.1	110.4	90.9	105	96.7	52.41	3	-0.0600476	29.9703
TSDETLLEDAIEVCKK	3xiTRAQ8plex [N-Term; K15; K16]; 1xCarbamidomethyl [C14]	4.10948e-05	0	1	Q9JKB1	1	2763.52	101.3	119.5	104.8	93	86.2	95.2	17.95	4	-0.13405	36.7301
ADALQAGASQFETSAAK	2xiTRAQ8plex [N-Term; K17]; 1xDeamidated [Q10]	4.90993e-07	0	1	B0QZN5; P63024	0	2275.2	101.8	111.3	97.3	93.3	93.1	103.1	63.43	3	7.41268	30.1611
EAFENGLWGK	2xiTRAQ8plex [N-Term; K10]; 1xDeamidated [N5]	2.10724e-05	0	4	Q8R0Y6	0	1759.95	99.5	100	96.5	97.2	108.8	98	52.44	2	-0.514043	33.4617
IGEAEAAVIEAMGK	2xiTRAQ8plex [N-Term; K14]	1.00824e-05	0	1	Q5SS83; Q3UEG9	0	1997.12	103.2	85.7	94.6	89.3	113.2	114.1	38.39	3	1.32022	49.4708
ADQELLMYSHDNIICGITSVAFSR	2xiTRAQ8plex [N-Term; Y8]; 1xCarbamidomethyl [C15]; 1xDeamidated [N12]	5.40536e-07	0	2	P62880	0	3349.7	82.3	128.6	87	110.4	109.2	82.5	20.21	3	7.02914	46.2419
FDEFFSQGCAPGYEK	2xiTRAQ8plex [N-Term; K15]; 1xCarbamidomethyl [C9]	6.51294e-06	0	2	Q921I1; E9Q035	0	2390.16	117.2	91.3	107.8	87.7	94.7	101.2	28.51	3	-0.0189162	40.869
LAYINPDLALEEK	2xiTRAQ8plex [N-Term; K13]	1.87806e-08	0	3	Q3THQ5	0	2097.21	101.2	99.6	108.7	97.6	95.6	97.3	59.24	2	-0.829376	41.0164
CQEILSVDCSTNNPAQANLR	1xiTRAQ8plex [N-Term]; 2xCarbamidomethyl [C1; C9]; 1xDeamidated [Q2]	7.66391e-06	0	1	Q549A5	0	2595.24	240.6	92.4	73.9	61.1	62.6	69.3	58.54	3	7.75661	30.3516
DAGEGLLAVQITDQEGKPQR	2xiTRAQ8plex [N-Term; K17]	1.03071e-07	0	1	Q80X90	0	2733.5	91.2	104.5	104.9	95.2	116.1	88.1	22.47	4	2.07629	30.3304
LPQFVQSADLEVQER	1xiTRAQ8plex [N-Term]; 1xDeamidated [Q3]	1.13996e-05	0	1	O54774	0	2064.09	107.7	90.5	96.7	103.6	96.9	104.7	60.37	2	14.4958	40.9926
GLGLDDALEPR	1xiTRAQ8plex [N-Term]	8.15128e-06	0	2	Q3UXP2	0	1459.81	105.8	101.8	106.9	93.9	99.1	92.4	34.96	3	0.168521	30.3528
SQVNDLQATFSGIHSFQDLSAGVLAQTR	1xiTRAQ8plex [N-Term]	8.91532e-06	0	1	Q9DBG5	0	3294.7	74.4	74.2	146.4	104	135.2	65.8	11.94	4	-10.6554	49.4204
SQVNDLQATFSGIHSFQDLSAGVLAQTR	1xiTRAQ8plex [N-Term]; 2xDeamidated [Q7; Q17]	3.85006e-07	0	1	Q9DBG5	0	3296.67	117.4	78.7	77.5	118.1	113.4	95	52.05	3	8.99422	49.5376
QSLETICLLLAYK	2xiTRAQ8plex [N-Term; K13]; 1xCarbamidomethyl [C7]	1.44719e-07	0	3	P62137; P62141; Q3U7K1	0	2160.26	107.1	70.8	80.1	123.6	101.2	117.1	82.24	2	3.32149	49.5715
QFVAQGEVTQVPDAQAVK	2xiTRAQ8plex [N-Term; K18]	1.27839e-08	0	3	Q3V1R3	0	2523.4	97	103.4	105.2	96.9	101.7	95.8	63.91	3	1.71597	30.2606
VAEQTPLTALYVANLIK	2xiTRAQ8plex [N-Term; K17]	1.02977e-06	0	5	P47738	0	2452.46	99.1	90.8	95.7	101.6	102.5	110.4	57.98	2	3.95367	49.4532
VAEQTPLTALYVANLIK	2xiTRAQ8plex [N-Term; K17]; 1xDeamidated [N14]	4.13114e-05	0	1	P47738	0	2453.45	106.2	94.8	96.5	105.9	87.5	109.1	63.07	2	10.666	49.2097
SEPDDSDPFSFDGPEIMGCTGCQIDWK	2xiTRAQ8plex [N-Term; K27]; 2xCarbamidomethyl [C19; C22]	8.08177e-08	0	1	E9PW66	0	3698.65	98.1	95.8	116.9	92.1	98.6	98.5	55.71	4	5.79282	49.4583
SFMNNWEVYK	2xiTRAQ8plex [N-Term; K10]	4.41815e-06	0	3	P47857	0	1926	105.5	73.6	77.2	127.1	114.3	102.3	44.35	2	-0.44377	36.6616
ENGVDAVHPGYGFLSER	1xiTRAQ8plex [N-Term]	4.07406e-07	0	1	E9QPD7	0	2151.08	106.5	102.3	105.7	84.7	99	101.7	33.57	3	1.29182	28.5845
TCTTVAFTQVNSEDK	2xiTRAQ8plex [N-Term; K15]; 1xCarbamidomethyl [C2]	2.55111e-05	0	2	Q80UT7	0	2309.19	85.7	98.7	92.4	98	124.2	101	44.49	3	-2.47116	25.7359
EGNASGVSLLEALDTILPPTRPTDKPLR	2xiTRAQ8plex [N-Term; K25]	2.09194e-09	0	5	P62631	0	3569.02	112	81	89.2	108	109.2	100.6	48.89	5	1.1375	48.1869
GDVTITNDGATILK	2xiTRAQ8plex [N-Term; K14]	1.30027e-08	0	3	P80315	0	2026.16	103.4	102.8	99.4	97.8	99.8	96.9	85.16	2	1.18938	29.1513
ADIGVAMGIAGSDVSK	2xiTRAQ8plex [N-Term; K16]	6.30828e-11	0	11	A0A0G2JGX4	0	2099.16	94.3	106.9	106.7	93.1	100.8	98.2	74.17	3	1.82819	35.6585
FLDGIYVSEK	2xiTRAQ8plex [N-Term; K10]	2.54255e-06	0	7	Q5EBQ6	0	1779.01	100.8	96.7	102.2	96.7	104.6	99	54.59	2	1.08763	37.4213
DSTGLVNYLTDDLNSYTSPHEK	2xiTRAQ8plex [N-Term; K22]; 1xDeamidated [N14]	1.30566e-06	0	1	S4R2R5	0	3078.54	103.8	104	107.8	94.1	90.6	99.7	37.9	4	7.43397	43.8647
SGMISGLDFSDVMVTIR	1xiTRAQ8plex [N-Term]	9.73173e-07	0	1	Q8BH59	0	2132.1	91.4	101.3	97	91.9	116.3	102	48.64	3	6.36175	50.3262
AEDMAELTCLNEASVLHNLR	1xiTRAQ8plex [N-Term]; 1xCarbamidomethyl [C9]	1.12724e-06	0	2	K3W4R2	0	2590.29	90.3	102.5	117.3	107.3	103.6	79	40.62	4	-3.19736	44.0228
NLQQEISDLTEQIAEGGK	2xiTRAQ8plex [N-Term; K18]	5.5335e-06	0	1	Q5SX40; Q5SX39	0	2581.39	87.8	73.3	184.9	83.1	78.3	92.6	44.8	3	-4.20562	50.3412
ADIGVAMGIAGSDVSK	2xiTRAQ8plex [N-Term; K16]; 1xOxidation [M7]	2.92775e-06	0	4	A0A0G2JGX4	0	2115.16	101.8	88.8	102.7	91.7	106.5	108.5	57.11	3	0.726858	28.7071
NLQQEISDLTEQIAEGGK	2xiTRAQ8plex [N-Term; K18]; 1xDeamidated [Q12]	1.10936e-07	0	2	Q5SX40; Q5SX39	0	2582.38	85.4	89.5	193.7	75.8	70.2	85.4	58.53	3	12.527	50.272
VVNGPEILNK	2xiTRAQ8plex [N-Term; K10]; 1xDeamidated [N]	2.96881e-05	0	8	P46460	0	1692.02	100.3	97.7	104.9	99.5	100.2	97.5	32.14	3	-0.324805	28.6672
VCALYILAGTVDDVPK	2xiTRAQ8plex [N-Term; K16]; 1xCarbamidomethyl [C2]	5.03402e-05	0	1	Q6ZQI3	0	2342.32	94.5	90.4	100.6	103	105.2	106.4	20.37	3	-0.585903	50.3615
HGYIGEFEIIDDHR	2xiTRAQ8plex [N-Term; Y3]	1.67416e-06	0	2	P62245	0	2309.21	94.5	121.1	86.1	103.7	103	91.6	17.16	4	-1.96877	25.3533
HGYIGEFEIIDDHR	1xiTRAQ8plex [N-Term]	1.50376e-06	0	2	P62245	0	2005.01	96.1	102.6	94.7	103.9	101.7	101	40.96	4	0.308422	28.4627
ECPSDECGAGVFMGSHFDR	1xiTRAQ8plex [N-Term]; 2xCarbamidomethyl [C2; C7]; 1xOxidation [M13]	9.9148e-06	0	1	Q642L7	0	2478.04	99.1	99.4	114.2	96.2	105.1	85.9	56.46	3	1.73069	23.9619
ECPSDECGAGVFMGSHFDR	1xiTRAQ8plex [N-Term]; 2xCarbamidomethyl [C2; C7]	2.45789e-06	0	1	Q642L7	0	2462.05	88.3	116.8	103.4	90.4	108.6	92.4	33.48	4	2.22453	28.4428
LETTSNQDNLAPITAK	2xiTRAQ8plex [N-Term; K16]	5.40536e-07	0	2	Q80ZI8	0	2324.29	93.9	105.5	110.9	93.1	100.2	96.5	59.79	3	4.32513	28.4826
DYGVYLEDSGHTLR	1xiTRAQ8plex [N-Term]	2.1586e-06	0	1	O08807	0	1928.97	98.4	99.8	99	96.6	104.9	101.3	51.92	3	0.95624	28.5263
ETLLNSATTSLNSK	2xiTRAQ8plex [N-Term; K14]	3.82834e-07	0	2	P80315	0	2087.18	103.7	101	98.9	99.7	95.3	101.4	71.93	3	-0.879591	32.8844
SIVDAYVLLNLGDSVTTDHISPAGNIAR	1xiTRAQ8plex [N-Term]	2.21185e-07	0	1	Q8VDC3	0	3215.72	105.5	84.1	90.1	115.6	111.3	93.5	43.56	4	-0.455982	50.2786
VADGLPLAASMQEDEQSGR	1xiTRAQ8plex [N-Term]	1.04738e-06	0	2	O08547	0	2278.13	100	108.7	99.9	87.6	101.6	102.3	32.65	3	0.795294	34.6629
EAGAGGLAIAVEGPSK	2xiTRAQ8plex [N-Term; K16]	4.08792e-05	0	1	Q8BTM8	0	2035.16	96.2	108.1	103.8	98.2	92	101.8	34.44	3	2.69267	28.6922
EFHITCGPDSLATETAK	2xiTRAQ8plex [N-Term; K17]; 1xCarbamidomethyl [C6]	2.50982e-05	0	1	Q8K411	0	2485.29	93.7	101.1	117.7	85.5	103.2	98.7	38.13	3	0.113795	28.6785
LVQQMLDDFGPQR	1xiTRAQ8plex [N-Term]	3.54331e-05	0	1	P70697	0	1850.97	92.1	81.2	98.4	125.1	117	86.2	38.55	3	3.26869	50.2395
WNTDNTLGTEIAIEDQICQGLK	2xiTRAQ8plex [N-Term; K22]; 1xCarbamidomethyl [C18]	5.31767e-08	0	3	Q60930	0	3127.62	104	92.7	99.2	93.7	96.4	114	72.71	4	0.258504	49.954
WNTDNTLGTEIAIEDQICQGLK	2xiTRAQ8plex [N-Term; K22]; 1xCarbamidomethyl [C18]; 3xDeamidated [Q16; Q19; N]	6.33265e-07	0	2	Q60930	0	3130.57	108.6	84.7	108.8	87.5	104.1	106.2	46.49	3	14.9755	50.6133
DLHESSFSLSGSQIDDHVPK	2xiTRAQ8plex [N-Term; K20]	1.06614e-05	0	1	Q9EQF6	0	2806.45	100.4	84.6	129	66.1	95.4	124.4	24.66	4	-1.32626	28.6523
LLATEQEDAAVAK	2xiTRAQ8plex [N-Term; K13]	3.32339e-05	0	1	Q99PL5	0	1967.13	96.4	104.5	112.4	93.8	94.8	98.2	52.51	3	3.36136	28.6435
GYYSVETVTLLVALK	2xiTRAQ8plex [N-Term; K15]	2.98486e-05	0	1	P62715; P63330	0	2264.34	98.1	97.1	88.1	96.4	108	112.3	36.63	3	-1.7589	50.2596
GDDLSTAILK	2xiTRAQ8plex [N-Term; K10]	4.21883e-05	0	3	Q01853	0	1640.97	108.6	78.9	91.7	108.6	107.5	104.7	28.91	2	-3.46158	28.6061
AQASTAAGALTPAPSTAVSGEDASTVPK	2xiTRAQ8plex [N-Term; K28]	3.98164e-05	0	1	Q8VBZ3	0	3164.69	102	94.4	106.3	93.4	89.1	114.9	18.34	5	1.43864	28.5949
GMIDNLLSPNLIDGALTR	1xiTRAQ8plex [N-Term]	4.00553e-07	0	1	Q3TWH7	0	2217.22	102.9	94.7	110.3	89.4	106.5	96.2	41.38	3	3.26493	50.276
NAAIAVLENTVR	1xiTRAQ8plex [N-Term]	5.69128e-06	0	1	Q8VDN4	0	1574.92	93.1	128.5	94.5	103.1	95.6	85.3	33.03	2	0.115832	37.3175
LQVGEVVTTIPTIGFNVETVTYK	2xiTRAQ8plex [N-Term; K23]; 1xDeamidated [N16]	2.85872e-05	0	1	P61211	0	3117.75	106.7	91.6	106.9	93.9	103.5	97.4	21.37	4	5.94339	50.2773
RLEGEDSAQETPIGLVPK	2xiTRAQ8plex [N-Term; K18]	2.02783e-05	0	1	A0A0R4J0G0	1	2547.42	83.8	101.5	108	92.3	106.2	108.3	39.3	3	-0.916182	28.5737
VDDCFQLFEEASQVVER	1xiTRAQ8plex [N-Term]; 1xCarbamidomethyl [C4]	2.92775e-06	0	1	A0A1L1STC6	0	2375.15	87.5	100.7	100.4	89.1	110.3	112	38.06	3	-0.914116	50.4008
VADGLPLAASMQEDEQSGR	1xiTRAQ8plex [N-Term]; 1xDeamidated [Q12]	3.35915e-05	0	1	O08547	0	2279.11	94.4	112.5	121.5	82.7	87.9	101.1	39.3	2	12.6078	34.8116
NIEVMNSFELLSHTVEEK	2xiTRAQ8plex [N-Term; K18]	2.09022e-07	0	4	Q3UIT2	0	2727.45	100.3	102.2	99.1	95.8	103.1	99.5	65.44	3	0.701577	46.9043
VPSALAPASQEPPPAASAEADGK	2xiTRAQ8plex [N-Term; K23]; 1xDeamidated [Q10]	1.7574e-05	0	1	Q8K1M6	0	2770.47	107.9	92.6	114	69	91.6	124.8	38.97	3	2.07392	28.412
LEDIANAALAASAVTQVAK	2xiTRAQ8plex [N-Term; K19]; 1xDeamidated [Q16]	5.5335e-06	0	1	Q8BRF7	0	2465.41	93.4	102.3	104.1	99.8	100.2	100.3	30.76	3	5.85679	50.4964
FSFPAPSSEADVFFPVVR	1xiTRAQ8plex [N-Term]	1.30566e-06	0	1	F7DBB3	0	2303.2	99	96.9	99.4	97	111	96.8	67.03	3	-1.70521	50.5089
IENPNSLQDQSHALLK	2xiTRAQ8plex [N-Term; K16]	1.8986e-07	0	4	S4R2R5	0	2415.35	97.4	109.4	109.7	92.3	98.3	92.9	61.85	3	-0.321754	27.3581
QVEHPLLSGLLYPGLQALDEEYLK	2xiTRAQ8plex [N-Term; K24]	5.26038e-06	0	1	A2A7S7	0	3333.86	117.1	101.8	86.1	85.2	109.2	100.5	21.08	5	0.545218	50.6384
QVEHPLLSGLLYPGLQALDEEYLK	2xiTRAQ8plex [N-Term; K24]; 1xDeamidated [Q16]	4.80011e-07	0	1	A2A7S7	0	3334.84	103.3	88.2	98.1	84.4	124.3	101.6	43.66	4	6.38535	50.5391
INLFVGAEQLTNQDFLK	2xiTRAQ8plex [N-Term; K17]; 1xDeamidated [Q9]	1.44719e-07	0	2	Q9Z1L5	0	2559.43	96.2	83.9	91.8	111.7	116.1	100.4	75.01	3	7.46047	50.5403
LEDIANAALAASAVTQVAK	2xiTRAQ8plex [N-Term; K19]	8.54522e-07	0	1	Q8BRF7	0	2464.42	87.8	97.5	105	94.2	107.5	108.1	43.03	3	1.77558	50.558
LVTFPEGCESVAGFLACVPR	1xiTRAQ8plex [N-Term]; 2xCarbamidomethyl [C8; C17]	2.039e-05	0	1	S4R2K0	0	2513.28	96.9	99.7	99.9	100.6	103.7	99.2	54.15	3	-9.2129	50.5504
LAEWVAIQSVSAWPEK	2xiTRAQ8plex [N-Term; K16]	2.14218e-05	0	2	Q9D1A2	0	2422.36	99.5	96.1	94	106.5	107.1	96.8	34.15	3	0.886859	50.5693
DNSNLYMVMEYVPGGEMFSHLR	1xiTRAQ8plex [N-Term]	1.98648e-07	0	1	P68181	0	2893.36	87.7	90.5	98.8	114.1	100.4	108.5	48.83	3	-1.7633	50.5718
VQFFIGDLCNQQDLYPALK	2xiTRAQ8plex [N-Term; K19]; 1xCarbamidomethyl [C9]	3.77341e-06	0	1	Q3US15	0	2877.54	108.6	77.5	112.2	99.1	114.9	87.7	44.86	3	-0.89243	50.6146
VQFFIGDLCNQQDLYPALK	2xiTRAQ8plex [N-Term; K19]; 1xCarbamidomethyl [C9]; 2xDeamidated [Q11; Q12]	2.32539e-05	0	1	Q3US15	0	2879.51	102.8	85.8	105.2	102	100.8	103.3	33.25	3	16.8445	50.5731
KVICLVGAGISTSAGIPDFR	2xiTRAQ8plex [N-Term; K1]; 1xCarbamidomethyl [C4]	3.64794e-06	0	2	Q8VDQ8	1	2669.53	102.4	103.7	107.9	93.2	97.3	95.6	40.87	4	0.973285	43.9024
LFYAPTSGGPEELVPIPGNTNYAILR	1xiTRAQ8plex [N-Term]	1.73188e-06	0	1	Q60847	0	3093.66	99.4	111.3	96.4	93.3	87.5	112.1	39.45	3	4.38206	50.5756
MVTTECPQFVQNINIENLFR	1xiTRAQ8plex [N-Term]; 1xCarbamidomethyl [C6]	4.1932e-08	0	1	Q53X15	0	2757.4	102.2	104.2	103.9	91.1	119.1	79.4	76.99	3	3.61186	50.5554
LQHGSILGFPK	2xiTRAQ8plex [N-Term; K11]	1.09021e-05	0	9	P26443	0	1805.09	103.3	84.6	101	98.5	106.3	106.3	52.8	2	-0.775854	28.6037
EVICQVLYLGNVIDYK	2xiTRAQ8plex [N-Term; K16]; 1xCarbamidomethyl [C4]; 1xDeamidated [N/Q]	2.1586e-06	0	2	O54901	0	2535.4	101.7	88.8	98.6	101.1	112.7	97.2	45.01	3	3.51091	50.474
EVICQVLYLGNVIDYK	2xiTRAQ8plex [N-Term; K16]; 1xCarbamidomethyl [C4]	2.25833e-06	0	2	O54901	0	2534.41	97.8	89.8	93.6	107.8	102.1	108.9	48.17	3	1.49218	50.4716
SNLVDNTNQVEVLQR	1xiTRAQ8plex [N-Term]	2.93696e-05	0	1	Q8BZY3	0	2033.09	95	106.5	97.5	101.5	99.1	100.4	29.31	3	2.70539	28.4045
DFSALESQLQDTQELLQEENR	1xiTRAQ8plex [N-Term]; 2xDeamidated [Q8; Q]	2.02213e-09	0	2	Q8VDD5	0	2799.35	90.6	87.7	121.6	89.4	109.4	101.3	86.43	3	14.3128	50.4146
LLGLTGSTEQVAHASR	1xiTRAQ8plex [N-Term]	1.3071e-07	0	1	Q8VCL2	0	1944.08	109.2	93.9	95.6	90.8	102.5	108	59.03	3	2.29626	28.397
GEVITTYCPANNEPIAR	1xiTRAQ8plex [N-Term]; 1xCarbamidomethyl [C8]	2.84632e-06	0	2	Q9DBF1	0	2209.12	102	102.2	105.6	90.7	98.9	100.6	30.72	3	0.0658298	28.3833
ASFENNCEVGCFAK	2xiTRAQ8plex [N-Term; K14]; 2xCarbamidomethyl [C7; C11]	3.98164e-05	0	1	Q3U740	0	2241.09	94.7	114.1	102.3	84.7	99.1	105.2	52.36	3	-1.49022	28.382
ELINNELSHFLEEIKEQEVVDK	3xiTRAQ8plex [N-Term; K15; K22]	1.1031e-07	0	3	Q3UY00	1	3567.97	104.3	83.6	99.2	84.2	111.8	116.9	39.84	4	2.23056	50.7525
ELINNELSHFLEEIKEQEVVDK	3xiTRAQ8plex [N-Term; K15; K22]; 1xDeamidated [Q17]	3.73112e-06	0	1	Q3UY00	1	3568.95	110.4	90.3	96.2	83.5	102.7	116.9	32.89	4	2.87779	50.3436
MLTAQDVSYDEAR	1xiTRAQ8plex [N-Term]	1.88789e-07	0	1	Q68FG2	0	1802.89	103.3	96.6	108.8	95.7	97.8	97.8	64.31	2	1.41092	28.3583
YLVVNADEGEPGTCK	2xiTRAQ8plex [N-Term; K15]; 1xCarbamidomethyl [C14]	2.81438e-06	0	3	Q91YT0	0	2260.17	99.6	97	107	97.5	97.8	101	43.31	2	0.730987	28.357
LLDDNGNIAEELSILK	2xiTRAQ8plex [N-Term; K16]; 1xDeamidated [N5]	3.25295e-05	0	1	A0A0R4J0K1	0	2366.33	103.8	98.4	111.2	84.4	100.6	101.6	33.23	3	-3.57196	50.4476
NCGCLEASPSLEQLR	1xiTRAQ8plex [N-Term]; 2xCarbamidomethyl [C2; C4]	1.64469e-05	0	1	Q9D0I9	0	2038	97.6	107.8	91.7	101.3	106.2	95.5	17.5	3	0.370345	28.3111
ANVAKPGLVDDFEK	3xiTRAQ8plex [N-Term; K5; K14]	2.11883e-05	0	4	Q9DCX2	0	2415.4	104.4	97.5	110.6	95.6	96.3	95.5	31.61	5	-0.646771	28.4391
REEEEFNTGPLSVLTQSVK	2xiTRAQ8plex [N-Term; K19]; 1xDeamidated [N7]	2.16579e-05	0	1	Q14AF6	1	2772.49	111.1	99.1	108.9	88.8	90.6	101.5	28.89	3	9.06401	37.9773
SLVEASSSGVSVLSLCEK	2xiTRAQ8plex [N-Term; K18]; 1xCarbamidomethyl [C16]	1.09732e-08	0	1	Q3TGU7	0	2460.35	105	94.7	108.4	93.4	101.3	97.2	68.49	3	-1.35276	37.3564
NYEYYASHVPESVK	2xiTRAQ8plex [N-Term; K14]	4.15291e-05	0	2	Q3UBN8; A0A1B0GRV0	0	2294.19	105	90.6	108.3	91.1	97.6	107.4	19.86	4	-0.528595	28.3037
DFSALESQLQDTQELLQEENR	1xiTRAQ8plex [N-Term]	5.8899e-09	0	1	Q8VDD5	0	2797.38	88.1	76.2	118	109.4	121.6	86.7	62.3	4	4.87572	50.4438
QLTEHAVEGDCDFHILK	2xiTRAQ8plex [N-Term; K17]; 1xCarbamidomethyl [C11]	1.95131e-05	0	1	P29699	0	2620.36	104.4	92.3	105.2	91.2	98.4	108.4	9.23	4	1.94429	29.1004
VADGLPLAASMQEDEQSGR	1xiTRAQ8plex [N-Term]; 1xOxidation [M11]	2.47675e-07	0	1	O08547	0	2294.12	98.2	101.4	106.8	75.1	97.5	121	48.07	3	-0.372553	28.696
LQDFASTIEVMEEGK	2xiTRAQ8plex [N-Term; K15]	1.63562e-05	0	1	Q69ZX3	0	2305.22	99.9	95.2	107.6	90.2	99.8	107.4	39.19	3	-3.25401	50.2105
SIVTDLVSQMDPHGR	1xiTRAQ8plex [N-Term]; 1xOxidation [M10]	1.96102e-06	0	2	Q8BK99; P58281	0	1975.02	90	109.9	111.6	102.2	96.9	89.4	45.65	3	1.51509	28.5819
SIVTDLVSQMDPHGR	1xiTRAQ8plex [N-Term]	1.20529e-05	0	1	Q8BK99; P58281	0	1959.03	111.6	101.2	85.3	95.4	106.8	99.6	31.05	3	1.58003	41.1637
IEEDVVVTDSGMELLTCVPR	1xiTRAQ8plex [N-Term]; 1xCarbamidomethyl [C17]	1.22922e-09	0	1	A2RS23	0	2566.3	98	93.4	104.8	78.7	122.2	102.9	82.16	3	7.2178	49.927
KEDELQAALLR	2xiTRAQ8plex [N-Term; K1]	4.21883e-05	0	1	K3W4R2	1	1894.12	97.1	98.4	101.1	100.4	106.1	97	15.76	3	0.149151	29.0283
YALYDATYETK	3xiTRAQ8plex [N-Term; K11; Y]	3.05327e-07	0	3	P45591; P18760	0	2250.24	85.5	125	83.2	117	100.7	88.6	21.59	3	-1.22739	26.463
YALYDATYETK	2xiTRAQ8plex [N-Term; K11]	2.84632e-06	0	14	P45591; P18760	0	1946.04	104	91.2	101.3	95.9	102.4	105.2	46.83	2	-0.138398	30.4727
NSLESYAFNMK	2xiTRAQ8plex [N-Term; K11]	1.77145e-06	0	5	P63017	0	1912.01	99.5	103.2	104.5	98.1	95.8	98.9	56.58	3	1.14932	34.2662
NLISPELGVVFFNVPDK	2xiTRAQ8plex [N-Term; K17]	9.25684e-08	0	4	A2ARP8	0	2496.43	100	90.4	100.9	98.8	101.6	108.3	90.3	2	5.66444	50.0504
SLLDASEEAIKK	3xiTRAQ8plex [N-Term; K11; K12]	9.80459e-06	0	2	Q64727	1	2216.33	99.1	100.1	112.3	94.7	100.2	93.5	48.42	3	-0.551685	29.0494
TADDPSLSLIK	2xiTRAQ8plex [N-Term; K11]	5.46324e-05	0	2	O54734	0	1768.03	102.1	97.5	95.1	95.2	108.6	101.5	48.76	2	-0.367326	29.0147
LGVENCYFPIFVSQAALEK	2xiTRAQ8plex [N-Term; K19]; 1xCarbamidomethyl [C6]	2.02048e-07	0	2	Q8CGC7	0	2793.51	97.1	82.8	91.3	105.2	108.3	115.3	48.24	3	3.19336	49.9988
AMDQEITVNPQFVQK	2xiTRAQ8plex [N-Term; K15]	5.47162e-06	0	1	Q3UQL2	0	2356.28	84.5	102.3	117.6	108.4	100.3	86.8	47.92	3	1.82209	32.4054
STPAITLENPDIK	2xiTRAQ8plex [N-Term; K13]	5.11447e-06	0	4	Q9DCN2	0	2007.16	97.7	104.3	105.7	93.4	102.7	96.1	52.07	2	2.09011	29.0867
GQPYIDEVGTFKER	2xiTRAQ8plex [N-Term; K12]	4.27135e-06	0	1	E9QK82	1	2247.22	75.7	109.8	141	84.7	93.7	95.1	21.89	3	0.435976	28.9812
EVLGDAVPDDILTEAILK	2xiTRAQ8plex [N-Term; K18]	4.5188e-06	0	2	Q69ZS7	0	2519.44	96	94.8	103.1	95.4	108.8	101.9	49.05	4	4.6314	49.9586
NSLESYAFNMK	2xiTRAQ8plex [N-Term; K11]; 1xDeamidated [N]	3.58677e-06	0	7	P63017	0	1912.99	98.5	104.1	102.4	101.1	99.4	94.6	47.12	2	2.68346	32.765
EFSITDLVPYSVTLR	1xiTRAQ8plex [N-Term]	1.96102e-06	0	4	P48722	0	2044.13	100.9	100.3	102	100.4	96.8	99.6	44.81	2	2.61249	49.9296
ADQELLLYSHDNIICGITSVAFSK	2xiTRAQ8plex [N-Term; K24]; 1xCarbamidomethyl [C15]; 1xDeamidated [N12]	1.39279e-05	0	1	P29387	0	3303.74	99.8	93.1	101.1	99.3	108.6	98.2	23.46	4	10.9605	49.9068
CPVMLVVGDQAPHEDAVVECNSK	2xiTRAQ8plex [N-Term; K23]; 2xCarbamidomethyl [C1; C20]; 1xOxidation [M4]	1.2924e-07	0	1	Q9QYG0	0	3178.58	106	91.1	104.7	83.7	110.2	104.2	38.27	4	1.73842	29.088
CPVMLVVGDQAPHEDAVVECNSK	2xiTRAQ8plex [N-Term; K23]; 2xCarbamidomethyl [C1; C20]; 1xDeamidated [Q10]	1.50684e-09	0	2	Q9QYG0	0	3163.57	116.3	100.2	104.4	88.3	82.8	108	70.68	3	9.34411	31.9428
CPVMLVVGDQAPHEDAVVECNSK	2xiTRAQ8plex [N-Term; K23]; 2xCarbamidomethyl [C1; C20]	1.53263e-09	0	2	Q9QYG0	0	3162.58	108.8	94.6	97.4	100.6	92.6	106	65.71	3	-1.53542	32.1453
EGNASGVSLLEALDTILPPTRPTDKPLR	2xiTRAQ8plex [N-Term; K25]; 1xDeamidated [N3]	2.16237e-07	0	3	P62631	0	3570	103.6	89.5	81.9	112.2	105.8	106.9	21.14	4	9.17437	47.7038
LADAAENFQK	2xiTRAQ8plex [N-Term; K10]	7.63163e-07	0	2	Q6PHS9	0	1714.96	102.7	102.4	112.2	92.6	95.9	94.3	54.29	2	0.164245	29.1303
QAQIEVVPSASALIIK	2xiTRAQ8plex [N-Term; K16]; 2xDeamidated [Q1; Q3]	7.01109e-07	0	1	Q5BLK0	0	2277.35	104.2	94.7	104	93.8	100.1	103.2	36.59	2	18.0266	37.3414
YSQVLANGLDNK	2xiTRAQ8plex [N-Term; K12]; 1xDeamidated [N7]	5.59608e-06	0	4	A0A1Y7VKY1	0	1931.07	100.7	98	101	101.8	102.1	96.4	45.31	3	0.968779	29.2634
YSQVLANGLDNK	2xiTRAQ8plex [N-Term; K12]	9.48117e-06	0	1	A0A1Y7VKY1	0	1930.09	98.4	108.3	102	95	92.7	103.5	42.41	3	4.10369	30.9232
GIFGFTDSDCIGK	2xiTRAQ8plex [N-Term; K13]; 1xCarbamidomethyl [C10]	4.56451e-08	0	3	P32921	0	2025.06	102.3	102.1	102.2	96.5	99.8	97.1	44.46	2	-1.17377	37.2714
ANQQETEQFYFTK	2xiTRAQ8plex [N-Term; K13]	2.75248e-05	0	1	Q91Z67	0	2242.16	103.1	105.1	105.6	84.2	101	101.1	33.13	3	0.712461	29.0682
VVAEEAWENHLK	2xiTRAQ8plex [N-Term; K12]	4.17478e-05	0	1	Q8R5H1	0	2033.13	96.8	103.4	96.6	99.6	102	101.5	21.47	3	-1.66979	29.0594
TDYLTVDQLVSFLNEHQR	1xiTRAQ8plex [N-Term]	7.05585e-08	0	1	Q91UZ1	0	2482.29	89.8	86.4	103.7	104.4	119	96.8	62.2	3	3.46884	49.8766
EMAEAFAGEIPK	2xiTRAQ8plex [N-Term; K12]	3.85944e-06	0	3	Q69ZW4	0	1901.03	106.1	98.2	99	98.9	101.1	96.8	72.89	2	1.60445	36.1325
EVESVDLPNCHLIK	2xiTRAQ8plex [N-Term; K14]; 1xCarbamidomethyl [C10]	2.07285e-05	0	1	Q62086	0	2261.24	93.6	85.4	101.7	89.3	109.7	120.2	29.48	3	1.76551	29.0507
VMEMFQPSAVVLQCGSDSLSGDR	1xiTRAQ8plex [N-Term]; 1xCarbamidomethyl [C14]; 1xDeamidated [Q]	4.43474e-07	0	2	D3YYI8	0	2818.34	108	98	91.1	96.4	98.1	108.4	55.99	3	9.02915	49.8942
HLEIIYAINQR	1xiTRAQ8plex [N-Term]	3.31454e-06	0	3	Q3V3U0	0	1673.96	97.5	93.4	92.5	109.8	102.3	104.5	60.52	3	1.67936	28.9774
YLAEVACGDDR	1xiTRAQ8plex [N-Term]; 1xCarbamidomethyl [C7]	1.70955e-05	0	7	F6VW30	0	1572.76	101	96.7	103.4	98.3	101.9	98.7	46.68	3	1.88599	29.2137
ELDENGDGEVDFK	2xiTRAQ8plex [N-Term; K13]; 1xDeamidated [N5]	7.25302e-07	0	3	Q91V77	0	2076.02	104.4	94.4	93.8	95.5	112.8	99.2	52.61	2	1.34285	28.9837
GGTGDSYNLAIESACTFGDPIV	1xiTRAQ8plex [N-Term]; 1xCarbamidomethyl [C15]	1.88794e-05	0	1	Q545I6	0	2548.22	96.2	110	105.6	91.5	102	94.7	24.89	3	3.78639	50.0289
MEVPSSVTEYK	2xiTRAQ8plex [N-Term; K11]	1.47016e-06	0	2	Q3V100	0	1878.01	101.3	99	100.6	95.8	101.9	101.3	39.84	2	-1.88948	28.9452
EQVTNVGGAVVTGVTAVAQK	2xiTRAQ8plex [N-Term; K20]	4.38899e-09	0	3	O55042	0	2536.46	101.4	98	94.7	91.8	104	110.1	65.54	4	0.679581	37.9896
EQVTNVGGAVVTGVTAVAQK	2xiTRAQ8plex [N-Term; K20]; 1xDeamidated [N5]	2.06671e-07	0	1	O55042	0	2537.44	102.7	95.1	99.2	94.5	100.3	108.2	55.13	3	7.4409	37.184
QVLLCFQQLMEEK	2xiTRAQ8plex [N-Term; K13]; 1xCarbamidomethyl [C5]	5.27172e-05	0	2	P97930	0	2274.24	93.8	103.7	115.5	109.3	91.7	86.1	32.08	3	2.65994	50.2067
YAALANLDNIFSAGQGGDQGSGFGTTGK	2xiTRAQ8plex [N-Term; K28]	4.19676e-05	0	1	A0A087WR52	0	3325.69	84.9	98.9	100.6	99.4	102.2	114.1	14.47	5	5.55545	50.1738
VVVCDNGTGFVK	2xiTRAQ8plex [N-Term; K12]; 1xCarbamidomethyl [C4]; 1xDeamidated [N6]	1.10828e-06	0	3	P61161	0	1904.04	96.7	108	94.6	96.9	104.7	99.1	63.52	2	-1.75052	28.6258
ILATGANVILTTGGIDDMYLK	2xiTRAQ8plex [N-Term; K21]; 1xDeamidated [N7]; 1xOxidation [M18]	3.2959e-06	0	1	P11983	0	2804.56	92.9	95.8	109.9	100.2	107.5	93.6	41.71	3	9.94435	50.1487
ELSDALGISIAGGK	2xiTRAQ8plex [N-Term; K14]	1.6087e-05	0	1	A2ADL9	0	1939.13	97.9	111.2	103.7	92.6	100.8	93.7	33.71	3	2.89624	37.2064
HFIPADYLESTEEFIR	1xiTRAQ8plex [N-Term]	1.71902e-05	0	2	A0A286YCI8	0	2271.16	99.4	98	110.2	91.4	96	104.9	36.59	3	-7.19921	43.9012
ELGAFGLQVPSELGGLGLSNTQYAR	1xiTRAQ8plex [N-Term]	2.0459e-10	0	1	P50544	0	2881.54	110.6	74.9	103	113	101.8	96.6	77.66	3	3.72955	50.1764
GEILIGGQNVTMGYYK	2xiTRAQ8plex [N-Term; K16]	2.49619e-05	0	1	Q9CZW4	0	2351.29	113.7	92.1	103.6	86	107.8	96.6	27.28	3	-3.94091	37.2276
QPTVLILDEATSALDAESER	1xiTRAQ8plex [N-Term]	1.10355e-08	0	1	Q9CXJ4	0	2462.29	86.2	96.4	116.9	95.5	124.4	80.7	86.35	3	3.74946	50.1878
YQDLYTVEPNNAR	1xiTRAQ8plex [N-Term]; 1xDeamidated [Q2]	3.14988e-05	0	1	O08532; Q14BH8	0	1887.94	105.6	93.8	91.4	104.1	91.6	113.5	44.3	2	12.6217	28.7197
RADILAFPSSGFTDLAEIVSR	1xiTRAQ8plex [N-Term]	1.27786e-07	0	2	Q3TRM4	1	2569.39	93	96.6	100.5	93.1	121.4	95.5	44.23	3	5.46462	50.2092
LSGAQADLHIGEGDSIR	1xiTRAQ8plex [N-Term]	9.21971e-06	0	1	Q9DCM0	0	2043.08	106	101.5	101.6	88.7	105.9	96.3	31.99	3	1.53935	28.7867
DDTESLEIFQNEVAR	1xiTRAQ8plex [N-Term]; 1xDeamidated [Q10]	1.64825e-07	0	1	Q3URM4	0	2071.01	103	88.1	91.2	104.1	105.1	108.7	34.79	2	11.2962	37.169
ILATGANVILTTGGIDDMYLK	2xiTRAQ8plex [N-Term; K21]; 1xOxidation [M18]	8.86557e-06	0	1	P11983	0	2803.57	95.9	88.2	113.1	88	99.1	115.6	39.02	4	-0.656609	50.2433
MYKEEGLNAFYK	3xiTRAQ8plex [N-Term; K3; K12]	6.01845e-07	0	6	G5E902	1	2405.33	104.6	103.8	105.9	104.7	87.5	93.6	45.04	2	2.93034	30.1934
ADRDQYELLCLDNTR	1xiTRAQ8plex [N-Term]; 1xCarbamidomethyl [C10]	5.02523e-08	0	3	Q921I1; E9Q035	1	2186.08	107.7	100.4	108.5	90.1	94.1	99.1	39.65	3	3.27679	28.9576
DLDVVVVSVAGAFR	1xiTRAQ8plex [N-Term]	4.17619e-06	0	2	Q91YH5	0	1751	98.9	78.5	89.4	115.1	113.5	104.5	49.15	3	3.41404	50.0631
KHISQISVADDDDESLLGHLMIVGK	3xiTRAQ8plex [N-Term; K1; K25]; 1xDeamidated [Q5]	3.81618e-06	0	1	P70349	1	3633.99	123.1	87.9	93.9	94.7	87.5	112.9	18.57	5	7.80659	37.1652
GIDSEGHAANFVETEQIVHYSGNR	1xiTRAQ8plex [N-Term]	9.00566e-10	0	2	Q9EP69	0	2934.43	98.5	95.4	104.9	92.4	100.4	108.5	57.36	4	2.67045	28.9315
LMNDMTAVALNYGIYK	2xiTRAQ8plex [N-Term; K16]	2.88538e-07	0	2	Q61699	0	2425.31	100.5	80.6	87.2	117.7	109.8	104.2	62.18	3	2.47995	50.0983
VLALLDVPDMTQEK	2xiTRAQ8plex [N-Term; K14]	5.00819e-05	0	2	Q80V26	0	2180.25	115.9	140.4	92.5	83.5	83.5	84.2	38.82	3	0.559407	50.1008
NQYDNDVTVWSPQGR	1xiTRAQ8plex [N-Term]	9.80312e-10	0	1	Q9R1P4	0	2083.01	102.2	99.7	102.8	89.5	98.9	106.9	69.23	2	0.626769	28.9253
SPVDSSVLEGVK	2xiTRAQ8plex [N-Term; K12]	1.77145e-06	0	2	D3YYH0	0	1825.05	102.4	102.1	93.8	100.7	95.6	105.4	56.06	2	0.190572	28.9141
HVINFDLPSDIEEYVHR	1xiTRAQ8plex [N-Term]	1.14633e-05	0	1	Q3TQX5; Q3U484	0	2387.23	102.7	102.1	102.7	92.9	100.7	98.9	11.61	4	-0.329532	40.8021
QGAIVAVTGDGVNDSPALKK	3xiTRAQ8plex [N-Term; K19; K20]; 2xDeamidated [Q1; N13]	2.68211e-08	0	2	A0A0G2JGX4; Q8VDN2; Q6ZQ49	1	2854.63	103.3	111.1	118.1	94	79.2	94.2	27.21	3	12.2644	27.9751
QGAIVAVTGDGVNDSPALKK	3xiTRAQ8plex [N-Term; K19; K20]; 1xDeamidated [N13]	7.57845e-06	0	1	A0A0G2JGX4; Q8VDN2; Q6ZQ49	1	2853.64	97.6	118.4	126.6	88.4	82.9	86.1	35.81	3	6.68873	27.7514
QGAIVAVTGDGVNDSPALKK	3xiTRAQ8plex [N-Term; K19; K20]	2.72671e-07	0	2	A0A0G2JGX4; Q8VDN2; Q6ZQ49	1	2852.66	102.9	113.7	113.3	92.8	87.2	90	24.2	5	3.26079	27.8354
YLEICAADGQDAVFLR	1xiTRAQ8plex [N-Term]; 1xCarbamidomethyl [C5]	7.66391e-06	0	1	Q61234	0	2145.1	94.6	93.6	107.3	101.5	100.7	102.3	28.11	3	0.776614	43.8459
ILATGANVILTTGGIDDMYLK	2xiTRAQ8plex [N-Term; K21]	3.30485e-07	0	2	P11983	0	2787.58	91.3	78.6	107.2	84.3	113	125.5	53.24	3	2.75328	50.9323
MYKEEGLNAFYK	3xiTRAQ8plex [N-Term; K3; K12]; 1xDeamidated [N8]	1.10861e-05	0	3	G5E902	1	2406.31	103.1	94.5	107.3	98.7	94.3	102	16.35	3	0.536285	28.8942
ELDENGDGEVDFK	2xiTRAQ8plex [N-Term; K13]	4.9314e-05	0	1	Q91V77	0	2075.04	98.4	91.5	98.3	87.2	116.1	108.5	49.95	3	-0.630252	27.6225
SLETENSALQLQVTER	1xiTRAQ8plex [N-Term]	1.1882e-09	0	2	P14733	0	2122.13	95.6	92.7	105.7	93.5	104.7	107.8	100.98	2	0.984283	30.8663
NLEVLNFFNNQIEELPTQISSLQK	2xiTRAQ8plex [N-Term; K24]; 2xDeamidated [N10; Q/N]	1.87439e-06	0	2	Q01730	0	3428.84	101.2	87.2	125	74.8	113.6	98.2	42.58	4	18.0322	52.3417
NLEVLNFFNNQIEELPTQISSLQK	2xiTRAQ8plex [N-Term; K24]; 4xDeamidated [N9; N10; Q11; Q18]	1.86726e-05	0	1	Q01730	0	3430.81	108.5	89	96.4	82.2	105.1	118.8	27.03	4	18.3023	52.4769
LPSTGEGTQFYLFEHVDNAQQFK	2xiTRAQ8plex [N-Term; K23]	7.21731e-08	0	1	O70252	0	3264.68	102.3	87.2	105.6	97.9	99.4	107.6	38.83	4	1.22192	41.3402
TVAIHSDVDASSVHVK	2xiTRAQ8plex [N-Term; K16]	5.91968e-06	0	2	Q3UGC8	0	2273.27	104.2	96.5	104.7	96.7	96.2	101.7	39.14	3	-1.49252	21.2149
CDRVDQLTAQLADLAAR	1xiTRAQ8plex [N-Term]; 1xCarbamidomethyl [C1]	5.13849e-05	0	1	Q64727	1	2220.17	77.9	106.7	120.4	87.5	125.5	82.1	18.11	3	-0.65256	40.8544
DLGQDLAGVIAIQR	1xiTRAQ8plex [N-Term]	2.645e-06	0	2	B2RX08	0	1773.02	99.8	107.4	99.6	92.8	102.7	97.6	35.39	3	2.17298	40.9149
FIGGAADTHR	1xiTRAQ8plex [N-Term]	4.49204e-05	0	1	Q6P0X6	0	1348.73	91.3	109.5	90.5	97.6	97	114	25.47	3	-1.01558	14.3378
QVEVINFGDCLVR	1xiTRAQ8plex [N-Term]; 1xCarbamidomethyl [C10]	5.20152e-06	0	2	Q6ZPH4	0	1852.99	95.8	94	110.1	105.1	104	91	26.2	2	-0.496318	38.9628
QQVQVVGLQER	1xiTRAQ8plex [N-Term]	8.06045e-06	0	1	E0CZ72	0	1587.91	99.6	99	101.8	100	102.5	97	34.72	2	2.10751	21.0727
GSSTGSEGPAPGFPENLSLLK	2xiTRAQ8plex [N-Term; K21]; 1xDeamidated [N16]	7.00604e-06	0	1	Q6PDY2	0	2654.41	94.8	105.2	97	105.1	104.3	93.6	21.71	3	8.48176	38.9566
GSSTGSEGPAPGFPENLSLLK	2xiTRAQ8plex [N-Term; K21]	1.23931e-05	0	3	Q6PDY2	0	2653.43	101	107.3	103.6	92.3	99.1	96.8	37.14	3	0.275778	39.6047
ALYLIATNGTPELQNPEK	2xiTRAQ8plex [N-Term; K18]; 1xDeamidated [N/Q]	4.61047e-05	0	6	Q8CIN4; G5E884	0	2581.43	92.1	92.9	98.2	99.8	112	105	35.58	3	-1.48785	41.0835
DQHNGSLTDPSSVHEK	2xiTRAQ8plex [N-Term; K16]; 1xDeamidated [N4]	9.5878e-06	0	3	Q99KU0	0	2360.19	95.7	112.1	96.1	99.3	96.9	99.8	27.63	4	-0.546896	14.983
VAGPQPAQTGAPQGSLGEYLFER	1xiTRAQ8plex [N-Term]; 2xDeamidated [Q8; Q]	3.05476e-08	0	2	Q9CPX4	0	2679.36	92.5	98.5	110.8	90.8	104.7	102.8	56.72	3	15.7572	38.9667
TSVSVHLMEWSPDGEYFATAGK	2xiTRAQ8plex [N-Term; K22]	2.54255e-06	0	1	B0V2P5	0	3020.53	96.8	101.3	101.2	104.5	94.8	101.5	24.11	4	2.62156	40.8948
ELSSAESQLHDTQELLQEETR	1xiTRAQ8plex [N-Term]	4.61821e-09	0	3	K3W4R2	0	2747.36	102.8	98	110.1	85	101.4	102.7	52.13	3	0.402028	41.443
TVFAEHISDECKR	2xiTRAQ8plex [N-Term; K12]; 1xCarbamidomethyl [C11]	2.85872e-05	0	1	P27659	1	2200.16	103.3	96.2	109.2	99	88.8	103.4	8.25	4	1.96305	21.0233
TQPVHSPPPQGEPSAPK	2xiTRAQ8plex [N-Term; K17]; 1xDeamidated [Q10]	1.47849e-06	0	1	A0A0A6YY91	0	2363.28	82.2	157.7	99.6	86.1	83.8	90.6	28.52	3	9.82211	14.7929
EVQDLAFLDVVSK	2xiTRAQ8plex [N-Term; K13]	3.25295e-05	0	3	Q3TLU4; Q3TU36	0	2071.19	100.5	98.6	100.9	98.6	95.2	106.2	39.36	3	-2.33709	44.533
GVIDLAEVEAVAPGTPTIGAPK	2xiTRAQ8plex [N-Term; K22]	6.02033e-06	0	1	Q6ZPE2	0	2713.56	106.7	107.1	110	84.1	89.4	102.8	25.71	4	1.12834	44.4941
DLSAGAVSAVR	1xiTRAQ8plex [N-Term]	2.6006e-06	0	2	Q8C0M9	0	1349.77	106.5	94.8	101.2	100.5	95.1	101.9	33.75	2	-0.391403	21.2573
EAVQHLGASANLSEER	1xiTRAQ8plex [N-Term]	2.05164e-06	0	1	A0A0R4J0U7	0	2015.05	107.6	98.6	105.5	89.6	93	105.8	30.04	3	5.31127	21.2425
SIDDLEDELYAQK	2xiTRAQ8plex [N-Term; K13]	4.00269e-05	0	2	E9Q456	0	2147.13	96.4	94.8	146.3	81	83.4	98.1	36.33	3	-1.27607	40.5871
KYDAFLASESLIK	3xiTRAQ8plex [N-Term; K1; K13]	8.15128e-06	0	4	Q3U561	1	2397.42	100.2	96.5	101.4	101.6	96	104.3	36.68	3	2.1473	36.6473
LQMEQQQQLQQR	1xiTRAQ8plex [N-Term]	5.08602e-05	0	2	Q9CPQ3	0	1861.99	102.9	96.7	102.6	94.3	97.5	106	43.09	2	1.02824	21.2462
LVLLNMPGPPR	1xiTRAQ8plex [N-Term]	3.39525e-05	0	5	Q924N4; A0A076FSX1	0	1510.91	99.1	98.5	97.7	108.1	99.1	97.6	45.11	3	0.686539	38.3697
DAGLDLLPVVPPANGVEGVR	1xiTRAQ8plex [N-Term]; 1xDeamidated [N14]	9.9148e-06	0	1	Q8BFU3	0	2293.27	95.6	101.8	107.4	86.8	102.5	105.9	31.4	3	3.37534	44.4953
RLETYYNATEPVISFYDK	2xiTRAQ8plex [N-Term; K18]	1.57348e-05	0	1	Q9R0Y5	1	2817.49	115.5	97.5	105.7	80.4	104	97	20.95	3	2.17381	39.0179
VLSEAAISASLEK	2xiTRAQ8plex [N-Term; K13]	9.4283e-06	0	1	Q9CZW4	0	1926.14	97.9	94.6	111.4	93.7	103.1	99.3	35.42	3	0.575917	37.0719
KEPMEALNTAQGAR	2xiTRAQ8plex [N-Term; K1]	2.53342e-07	0	2	Q4VAE3	1	2124.17	100.1	98.1	108.7	98.5	97.5	97	32.67	3	-0.411774	21.1481
CEQCQSVVKPDIVFFGENLPSR	2xiTRAQ8plex [N-Term; K9]; 2xCarbamidomethyl [C1; C4]; 1xDeamidated [Q/N]	2.61531e-06	0	5	Q8VDQ8	0	3218.64	106.5	99.8	101.4	95.5	97.9	99	30.43	4	7.14524	38.9742
SFESTVGQGSDTYSYIFR	1xiTRAQ8plex [N-Term]	2.21285e-08	0	2	P24668	0	2348.13	99	107.1	99.3	92.8	103	98.8	73.73	3	1.01971	40.7681
CEQCQSVVKPDIVFFGENLPSR	2xiTRAQ8plex [N-Term; K9]; 2xCarbamidomethyl [C1; C4]	4.03041e-08	0	2	Q8VDQ8	0	3217.66	110.7	87.4	104.3	100.7	98.1	98.7	56.28	3	2.24092	39.1706
LDPQNHVLYSNR	1xiTRAQ8plex [N-Term]; 1xDeamidated [N5]	6.92784e-06	0	2	Q3THQ5	0	1760.92	94.8	109.7	100.5	94.1	102.7	98.2	38.05	3	2.06508	21.0088
LGEWAVVTGGTDGIGK	2xiTRAQ8plex [N-Term; K16]	7.41892e-07	0	3	O70503	0	2168.22	108.9	89.7	100.8	94.2	105.2	101.2	54.68	3	1.38786	41.1494
NCGQTVHDEVANK	2xiTRAQ8plex [N-Term; K13]; 1xCarbamidomethyl [C2]	4.9314e-05	0	1	Q3UMA3	0	2080.07	100.2	89.4	100.6	103.1	98.3	108.5	22.83	3	-0.7498	14.5359
VAGPQPAQTGAPQGSLGEYLFER	1xiTRAQ8plex [N-Term]; 1xDeamidated [Q13]	1.59326e-07	0	1	Q9CPX4	0	2678.37	112.8	93.8	108.8	92.8	94.6	97.1	58.09	3	7.28845	38.9291
VATVPQHATSGPGPADVSK	2xiTRAQ8plex [N-Term; K19]	5.51904e-05	0	1	Q8BTM8	0	2427.35	96.2	86.8	102.5	98.3	100.4	115.9	34.51	3	2.62178	20.7992
QGTFHSQQALEYGTK	2xiTRAQ8plex [N-Term; K15]	4.59577e-06	0	3	Q9WUM5	0	2303.22	102	96.3	107.4	99.3	96.7	98.3	58.27	2	1.34785	20.9534
ITDVTSGLLGGEDGR	1xiTRAQ8plex [N-Term]	1.87758e-05	0	1	Q7TNZ4	0	1793.95	102.2	106.5	91.2	83.3	111.7	105.1	38.54	3	2.00022	38.7594
TQPVHSPPPQGEPSAPK	2xiTRAQ8plex [N-Term; K17]	9.11713e-06	0	3	A0A0A6YY91	0	2362.3	100.2	105.4	104.4	103.1	85.4	101.5	34.49	3	0.837908	14.9144
LSPPYSSPQEFAQDVGR	1xiTRAQ8plex [N-Term]	4.4223e-05	0	1	Q62318	0	2182.11	92.7	104.2	106.5	87.5	109.6	99.6	46.85	3	-0.694095	37.0445
VEDPTFLNQLQSGVNR	1xiTRAQ8plex [N-Term]	2.27112e-06	0	1	Q9JHU4	0	2121.12	99.6	96.2	104.2	97.2	110.9	91.9	50.2	3	3.00111	38.7331
QQLSDSVSDTVALSAAVPR	1xiTRAQ8plex [N-Term]	1.20529e-05	0	1	A0A1Y7VLZ7	0	2248.21	91.6	103.1	114.5	96.6	97.3	97	19.23	3	3.3539	38.7005
QGTFHSQQALEYGTK	2xiTRAQ8plex [N-Term; K15]; 1xDeamidated [Q8]	1.194e-07	0	1	Q9WUM5	0	2304.21	125.6	101.5	96.3	91.1	85.4	100	50.83	2	7.64843	20.8849
NASEVPMVLVGTQDAISAANPR	1xiTRAQ8plex [N-Term]	4.77943e-10	0	2	F8VQE9	0	2544.34	90.9	108.1	102.2	98.3	98.1	102.5	88.92	3	3.3634	41.5144
HCECSTDEVNSEDMDAYCR	1xiTRAQ8plex [N-Term]; 3xCarbamidomethyl [C2; C4; C18]	3.63836e-07	0	1	P09055	0	2682.05	123.7	138.3	81	95.8	83.7	77.4	51.62	3	1.56396	20.4069
HLAHFSSEVK	2xiTRAQ8plex [N-Term; K10]	4.61047e-05	0	4	A2ARP8	0	1763.01	111.5	78.3	94.6	97.3	105.3	112.9	35.54	2	-2.33939	15.3454
EAPDGCPDHVLR	1xiTRAQ8plex [N-Term]; 1xCarbamidomethyl [C6]	3.81618e-06	0	3	Q9Z0E0	0	1669.83	106.4	102.1	94.5	103.6	95.7	97.7	46.87	3	0.587319	15.266
KGSISDGSNILDEVTFPAR	2xiTRAQ8plex [N-Term; K1]	1.0543e-07	0	1	Q80U92	1	2614.43	104.8	99.5	108.2	95	90.9	101.7	61.72	3	1.13251	37.0282
GAILTTMLATR	1xiTRAQ8plex [N-Term]	4.39926e-05	0	3	Q5SVJ0; F8WIS9; A0A0G2JGS4	0	1451.86	102.7	99.9	81.1	121.1	98.5	96.7	53.22	3	1.30424	39.1843
IQSWSTTNPNVDPYDAYDPSVLR	1xiTRAQ8plex [N-Term]; 1xDeamidated [N]	8.81608e-06	0	2	O55106	0	2943.43	116.3	93.5	108.3	94.3	96.1	91.5	37.42	3	10.8269	44.6134
GDAFDFNVALQDHFK	2xiTRAQ8plex [N-Term; K15]	2.11883e-05	0	1	Q3TBZ6	0	2332.22	101	93.5	88.3	108.3	109.4	99.6	30.81	4	-1.68348	38.6755
QQEAAQQAAATTASEHSR	1xiTRAQ8plex [N-Term]; 1xDeamidated [Q]	3.70255e-08	0	2	A2APX8	0	2190.07	99.4	103.1	95.8	95.7	97.9	108.2	45.07	3	9.02451	15.1264
QQEAAQQAAATTASEHSR	1xiTRAQ8plex [N-Term]	2.93617e-08	0	1	A2APX8	0	2189.08	104.4	89.9	105.7	101.3	94.7	104	37.71	3	0.0818698	15.1783
AATSTLSVCDFLGEK	2xiTRAQ8plex [N-Term; K15]; 1xCarbamidomethyl [C9]	8.94056e-07	0	2	Q8BR63	0	2207.18	90.4	91.7	111.9	106.7	99.1	100.3	39.97	3	0.627406	38.787
LQTAYAGEK	2xiTRAQ8plex [N-Term; K9]	4.75366e-06	0	2	B2RX08	0	1588.92	102.4	100.7	105.6	99.5	93.3	98.5	43.73	2	-0.232894	20.7905
KGDAPAAEAEAK	3xiTRAQ8plex [N-Term; K1; K12]	5.5919e-07	0	4	P06837	1	2070.2	105.6	97.8	99.1	99.8	96.2	101.5	45.86	3	-0.0287783	14.6179
ELSVQCAGDWLPR	1xiTRAQ8plex [N-Term]; 1xCarbamidomethyl [C6]	5.91968e-06	0	1	Q9DBE8	0	1834.94	109.9	99.9	92.9	94.1	98	105.2	36.29	2	-1.72421	38.8704
DPASGICTLLYDSAPSGR	1xiTRAQ8plex [N-Term]; 1xCarbamidomethyl [C7]	6.8505e-06	0	1	A2AI87	0	2184.09	105.4	103.3	103	89.7	95.9	102.7	23.77	3	-4.61986	40.9336
ITLPVDFVTADKFDENAK	3xiTRAQ8plex [N-Term; K12; K18]	1.45655e-09	0	11	P09411	1	2935.65	104.7	93.5	107	89.7	98.8	106.4	43.95	3	-0.747421	42.2099
ITFDDYIACCVK	2xiTRAQ8plex [N-Term; K12]; 2xCarbamidomethyl [C9; C10]	4.21467e-07	0	2	Q6P069	0	2113.09	101.2	98.3	108.9	96.3	97.9	97.4	52.95	2	1.18433	38.9155
EHHLSEVQNMASEEK	2xiTRAQ8plex [N-Term; K15]	2.84632e-06	0	3	Q91VA7	0	2376.21	107.9	91.1	98.7	92.5	97.5	112.3	40.48	3	2.72819	18.7231
GSPGLLDPCEKDPFDTLATMTDQQR	2xiTRAQ8plex [N-Term; K11]; 1xCarbamidomethyl [C9]	1.28854e-05	0	1	O88532	1	3400.7	111.4	102.3	104.2	83.9	102.5	95.6	21.44	4	2.4758	44.5707
GMWSEGNGSHTIR	1xiTRAQ8plex [N-Term]; 1xDeamidated [N7]	2.00568e-05	0	1	Q3TW51	0	1736.83	96.1	102.8	110.2	94.2	100.2	96.4	28.15	3	1.08291	20.7101
EHHLSEVQNMASEEK	2xiTRAQ8plex [N-Term; K15]; 1xOxidation [M10]	6.47647e-06	0	2	Q91VA7	0	2392.2	104.9	85.5	102.9	83	111.8	111.8	46.33	3	2.28418	14.9683
EHHLSEVQNMASEEK	2xiTRAQ8plex [N-Term; K15]; 1xDeamidated [Q/N]; 1xOxidation [M10]	1.59099e-05	0	2	Q91VA7	0	2393.19	106.6	82.1	105	73.7	119	113.6	35.3	3	6.8709	14.9521
GQNVTEEECLEK	2xiTRAQ8plex [N-Term; K12]; 1xCarbamidomethyl [C9]	7.05585e-08	0	3	Q3U011	0	2044.05	96.2	103.9	104.5	94.6	101.6	99.1	74.64	2	-0.305668	19.6723
LADFGVAGQLTDTQIK	2xiTRAQ8plex [N-Term; K16]	2.17464e-07	0	3	Q3U3T6	0	2285.3	100.7	101.8	98.6	97.1	101.2	100.6	50.37	3	0.24887	41.2097
AAIENYVLTYK	2xiTRAQ8plex [N-Term; K11]	1.87439e-06	0	5	Q8BYI9	0	1893.09	105.3	91.4	106.7	101.2	95.5	99.8	55.15	2	-0.895045	39.5092
RSPNEEYVEVGR	1xiTRAQ8plex [N-Term]	5.17234e-06	0	1	P12849	1	1738.9	85.9	126.6	83.3	114.9	100.9	88.4	24.28	3	1.4151	14.9866
RGPFELEAFYSDPQGVPYPEAK	2xiTRAQ8plex [N-Term; K22]	7.92607e-06	0	2	Q61699	1	3105.61	96.7	97.4	101.8	101.3	104.8	97.8	30.44	4	0.871456	40.5481
ALANSLACQGK	2xiTRAQ8plex [N-Term; K11]; 1xCarbamidomethyl [C8]	1.04244e-07	0	13	A6ZI46; Q5FWB7	0	1740.99	105.2	97.4	100.6	101.9	95.2	99.7	56.6	2	-0.0377318	22.5222
SPDCTHDNPLETR	1xiTRAQ8plex [N-Term]; 1xCarbamidomethyl [C4]	2.7747e-08	0	8	A0A0G2JGX4	0	1845.87	104	102.3	106.8	100.8	92.6	93.4	84.81	3	0.406476	15.9952
NFYGAAPMTAETQR	1xiTRAQ8plex [N-Term]	9.89817e-07	0	1	Q99PU5	0	1860.92	101.1	94.4	101.5	98.6	97.9	106.5	45.08	2	3.21092	24.6977
HLVGVCYTEEEAK	2xiTRAQ8plex [N-Term; K13]; 1xCarbamidomethyl [C6]	5.59608e-06	0	2	Q9D0M3	0	2143.13	114.5	97.2	107.3	92.7	98.7	89.6	38.03	3	-0.663783	22.2045
SYCAEIAHNVSSK	2xiTRAQ8plex [N-Term; K13]; 1xCarbamidomethyl [C3]	4.5188e-06	0	3	P62911	0	2074.08	101.7	106.3	102.3	99.5	93.2	97	40.16	4	1.36031	22.6645
WKPWEPLVEEPPANQWK	3xiTRAQ8plex [N-Term; K2; K17]	2.84331e-05	0	3	Q9CPP6	0	3046.69	113.1	91.7	93.2	102.5	95.2	104.3	30.02	3	-1.1524	40.4529
SLHSEEVPASDTAR	1xiTRAQ8plex [N-Term]	8.26023e-07	0	2	A0A1D5RM83	0	1802.92	106.6	107.4	101.1	97.5	92.4	95	43.15	3	0.861671	13.1316
HQEAEMAQNAVR	1xiTRAQ8plex [N-Term]	2.31423e-07	0	3	Q02248	0	1687.85	99.8	101.5	100.4	104	97.6	96.8	32.57	3	2.42043	13.7284
DMLYQVLAAEEPSVR	1xiTRAQ8plex [N-Term]	1.40518e-06	0	3	Q91XH5	0	2025.06	109.3	89.6	107.2	90	93.1	110.8	48.26	2	2.52423	45.3962
RSQGEEVDFAR	1xiTRAQ8plex [N-Term]	1.03679e-05	0	1	Q9CWS0	1	1597.82	109.2	103.2	99.4	105.1	89.2	93.9	27.59	3	1.00466	12.1
TSVLEMIAQAR	1xiTRAQ8plex [N-Term]	9.97036e-06	0	6	Q8BK99; P58281	0	1522.86	101.8	90.6	89.7	108.7	105.5	103.7	54.95	3	0.50472	41.5042
VLQTEQAVK	2xiTRAQ8plex [N-Term; K9]	1.51364e-05	0	3	D3YZD8	0	1623.99	91.5	90.6	93.8	113.2	108.6	102.4	46.88	2	-0.461334	20.8928
GSILDPSPEAAVVGGNVLTSQR	1xiTRAQ8plex [N-Term]; 1xDeamidated [N16]	6.47751e-07	0	1	Q8K010	0	2472.32	98.5	101.7	97.2	102.4	102.6	97.6	54.71	3	15.6636	39.2686
NGGNQEVEIAHCHK	2xiTRAQ8plex [N-Term; K14]; 1xCarbamidomethyl [C12]; 1xDeamidated [N1]	1.81652e-05	0	1	Q8K1M3	0	2202.12	97.2	114	97.8	95.6	97.6	97.8	39.97	4	-1.14807	13.0141
GSILDPSPEAAVVGGNVLTSQR	1xiTRAQ8plex [N-Term]	1.32947e-07	0	1	Q8K010	0	2471.34	96.5	100.6	105.4	92.1	106.1	99.2	57.37	3	3.89215	39.2947
EGQEVEFLVTSLPR	1xiTRAQ8plex [N-Term]	1.48045e-05	0	3	Q61292	0	1908.04	89.8	125.9	98.1	89.5	107.4	89.3	33.39	2	4.75473	44.4778
IINYNVEQECNNFLR	1xiTRAQ8plex [N-Term]; 1xCarbamidomethyl [C10]	9.5878e-06	0	1	Q8C2E7	0	2230.12	84.1	98.5	104.3	90.8	123.2	99.1	25.52	3	1.63949	39.2648
QMQVLHPAAR	1xiTRAQ8plex [N-Term]	1.01957e-05	0	2	P80315	0	1454.82	96.4	127.5	96.7	110.4	83.5	85.5	47.95	3	1.45704	12.856
AGFAGDDAPR	1xiTRAQ8plex [N-Term]	4.44544e-05	0	6	P62737; P68134; Q3UBP6; P63260	0	1280.65	94	99.7	94.8	101.7	98.6	111.2	46.47	2	0.927874	15.2751
HNIQFSSFDIFSDEEVR	1xiTRAQ8plex [N-Term]	1.79158e-06	0	1	Q9CQM9	0	2374.16	99.8	95.2	100.2	96.3	99.5	109	33.01	3	0.0455388	40.1518
EEIFGPVQQIMK	2xiTRAQ8plex [N-Term; K12]	2.55111e-05	0	7	P24549	0	2027.15	98.3	89.4	99.1	100.6	108.6	104.1	23.12	2	0.372446	40.8281
IYVDDGLISLQVK	2xiTRAQ8plex [N-Term; K13]	9.85504e-09	0	7	P52480	0	2071.23	105.4	96.5	106.4	94.1	97.5	100.1	64.38	2	-0.59607	42.1309
TVNLNLWDTAGQEEYDR	1xiTRAQ8plex [N-Term]; 1xDeamidated [N5]	4.94257e-09	0	1	Q3UDZ1	0	2329.12	106.6	99.5	101.5	77.6	106.2	108.5	76.79	2	8.63732	39.4068
AGLVGPELHEK	2xiTRAQ8plex [N-Term; K11]	1.27648e-06	0	3	Q9QXS1	0	1758.04	95.9	96	98	99.8	104.8	105.5	44.19	3	-1.15043	22.473
DEAAAAAGGEGAAAPGEQAGGAGAEGAAGGEPR	1xiTRAQ8plex [N-Term]; 1xDeamidated [Q18]	2.79253e-10	0	1	A0A0A1HAM8	0	3056.41							102.08	3	8.14791	22.4618
DEAAAAAGGEGAAAPGEQAGGAGAEGAAGGEPR	1xiTRAQ8plex [N-Term]	6.56797e-13	0	1	A0A0A1HAM8	0	3055.43	91.8	147.5	94.2	94	84.2	88.2	99.13	4	0.957138	22.488
MQVDQEEGGHQK	2xiTRAQ8plex [N-Term; K12]	1.7381e-05	0	3	P48722	0	1994.02	95.8	115.5	96.2	95.8	98.1	98.4	37.79	3	-3.45597	11.9176
TVNLNLWDTAGQEEYDR	1xiTRAQ8plex [N-Term]	9.15271e-08	0	1	Q3UDZ1	0	2328.14	92.8	102.6	106.2	92.3	106.3	99.8	63.87	3	2.3726	39.3144
AVVDAGITTK	2xiTRAQ8plex [N-Term; K10]	4.61047e-05	0	2	B9EHZ5	0	1582.96	100.2	98.5	102.3	100.5	101.1	97.4	53.24	2	-1.9778	22.3972
DLDINRPGTVPNAK	2xiTRAQ8plex [N-Term; K14]	4.61047e-05	0	2	Q8BTG7	0	2118.21	107.9	102.3	103.1	98.7	94.5	93.5	14.21	3	-0.758827	22.365
GAVVGIDLGTTNSCVAVMEGK	2xiTRAQ8plex [N-Term; K21]; 1xCarbamidomethyl [C14]	5.38226e-10	0	1	P38647	0	2686.44	98.5	97.3	106.1	100.9	97.7	99.5	95.81	3	4.6587	39.2995
SDPLLMGIPTSENPFKDK	3xiTRAQ8plex [N-Term; K16; K18]	5.38044e-05	0	1	A0A0N4SW28	1	2901.62	104.2	110.1	109.8	90.6	94.9	90.4	7.48	5	3.11937	39.2983
TFGCGSAIASSSLATEWVK	2xiTRAQ8plex [N-Term; K19]; 1xCarbamidomethyl [C4]	3.19617e-08	0	1	Q9D7P6	0	2580.36	110.4	81.3	101.1	110.1	86.4	110.6	68.78	3	-0.250219	40.0692
MMEYGTTMVSYQPLGDK	2xiTRAQ8plex [N-Term; K17]	3.46747e-06	0	2	Q548L4	0	2559.28	103	104.5	106.5	94.9	98.5	92.6	47.86	3	-1.9078	40.0905
GEHPGLSIGDVAK	2xiTRAQ8plex [N-Term; K13]	1.7381e-05	0	3	Q3UBK2	0	1888.07	108.2	102.8	99	96.6	99.2	94.2	23.27	3	-1.26525	22.35
GSVEDIPIMLVGNK	2xiTRAQ8plex [N-Term; K14]	9.80459e-06	0	1	Q91Z61	0	2080.19	102.2	105.2	94.1	98.4	93.3	106.7	31.67	3	1.70139	40.1005
WEDAQITLLK	2xiTRAQ8plex [N-Term; K10]	1.17218e-05	0	3	Q3U5L3	0	1825.07	95.9	93.1	104.8	102.2	103.7	100.3	53.37	2	-1.48014	39.3842
EFAGEDTSDLFLEER	1xiTRAQ8plex [N-Term]	8.60399e-09	0	2	Q6P5F9	0	2061.99	95.1	91.6	104.4	84.3	113.3	111.3	82.79	2	-0.0306415	38.703
MIGFSETAK	2xiTRAQ8plex [N-Term; K9]	2.62137e-05	0	2	P46460	0	1591.9	101.5	106.6	108.4	100.7	94.2	88.7	34.65	2	0.474307	26.3134
EAQIFDYNEIPNFPQSTVQGHAGR	1xiTRAQ8plex [N-Term]	1.0774e-06	0	1	P23492	0	3022.5	105.1	99.5	105.1	93	104.4	93	42.16	5	3.98233	39.3181
MEGNAEESTLFCFAVR	1xiTRAQ8plex [N-Term]; 1xCarbamidomethyl [C12]	3.01892e-07	0	15	Q5SXR6	0	2165.03	100.4	98.3	101.1	94	103.4	102.9	61.74	3	1.83324	44.288
YSESLLCSSLESATYSNR	1xiTRAQ8plex [N-Term]; 1xCarbamidomethyl [C7]	9.32343e-06	0	1	Q9CYG7	0	2371.14	92.3	79.9	110.9	95.5	97.3	124	21.23	3	3.55394	39.1267
GPLPAAPPTAPER	1xiTRAQ8plex [N-Term]	9.06626e-06	0	3	Q99P72	0	1577.9	97.3	106.7	103.9	89.3	99.2	103.6	37.3	2	0.566681	21.4816
CQQEGLVPEGSADEERDHWQQFYFLSK	2xiTRAQ8plex [N-Term; K27]; 1xCarbamidomethyl [C1]; 2xDeamidated [Q20; Q21]	1.79158e-06	0	2	Q3USR5	1	3893.85	111.2	96.8	103.2	87.5	92.3	109	24.74	4	11.2207	39.193
LQAAYAGDK	2xiTRAQ8plex [N-Term; K9]	8.57273e-06	0	5	Q62261	0	1544.89	96.3	103.2	101.4	100	100.8	98.3	36.93	2	2.66437	21.9577
SPMLNLFQDDEGGEGR	1xiTRAQ8plex [N-Term]; 1xDeamidated [N5]	1.49529e-06	0	1	Q64018	0	2069.98	103.6	93.8	111.5	94.5	104.4	92.3	82	2	11.5733	39.1393
KHEAFETDFTVHK	3xiTRAQ8plex [N-Term; K1; K13]	2.76743e-05	0	3	E9Q447; A3KGU9; B7ZWK3	1	2501.39	109.7	97.5	92.9	98.8	96.7	104.3	32.65	5	-4.48758	21.8411
AGGAGVPAFYTSTGYGTLVQEGGSPIK	2xiTRAQ8plex [N-Term; K27]	6.36856e-07	0	5	Q9D0K2	0	3193.7	96.8	93.7	103.4	102.6	108.6	94.9	52.83	4	3.34649	41.2488
VDNQHDFQDIASVVALTK	2xiTRAQ8plex [N-Term; K18]; 1xDeamidated [Q/N]	8.28944e-06	0	4	O88935	0	2609.4	100	96.2	98	97.9	107.5	100.4	27.74	3	3.42633	41.5879
RDEWQECPCSSSR	1xiTRAQ8plex [N-Term]; 2xCarbamidomethyl [C7; C9]	1.60018e-06	0	1	Q8BNW9	1	2000.89	94.1	108	92.9	102.5	100.7	101.7	27.31	3	1.89372	13.8014
VDNQHDFQDIASVVALTK	2xiTRAQ8plex [N-Term; K18]; 2xDeamidated [N3; Q8]	2.20166e-05	0	1	O88935	0	2610.39	101	101.3	106.9	87.4	99.2	104.2	31.99	3	7.9817	44.4639
GGSSASLHNSLMR	1xiTRAQ8plex [N-Term]	3.53692e-07	0	1	Q14BI1	0	1620.84	100.8	100.3	112.6	88.5	93.3	104.5	43.34	3	0.0445974	13.8105
SPMLNLFQDDEGGEGR	1xiTRAQ8plex [N-Term]	3.60704e-06	0	1	Q64018	0	2068.99	100.3	102.1	122.4	120.7	86.5	68.1	32.9	3	2.54883	39.1115
SKEEQELHDIHSTR	2xiTRAQ8plex [N-Term; K2]	3.2959e-06	0	6	Q542P2	1	2317.24	105.4	104.1	103.1	89.8	96.2	101.4	47.98	5	1.41446	14.4106
AGGAGVPAFYTSTGYGTLVQEGGSPIK	2xiTRAQ8plex [N-Term; K27]; 1xDeamidated [Q20]	4.14762e-09	0	1	Q9D0K2	0	3194.68	94.6	97.1	93.4	111.9	101.1	101.8	69.02	3	7.98998	40.5256
TLQEEIDALESR	1xiTRAQ8plex [N-Term]	2.55694e-06	0	3	Q3UWL8	0	1707.91	105.4	102.8	99.7	94.5	105	92.6	48.66	3	3.16029	40.9813
MEGNAEESTLFCFAVR	1xiTRAQ8plex [N-Term]; 1xCarbamidomethyl [C12]; 1xDeamidated [N4]	2.13436e-06	0	1	Q5SXR6	0	2166.01	98	97.3	100.2	94.8	114.2	95.5	30.39	3	11.8888	49.9163
MEGNAEESTLFCFAVR	1xiTRAQ8plex [N-Term]; 1xCarbamidomethyl [C12]; 1xOxidation [M1]	4.99689e-08	0	3	Q5SXR6	0	2181.03	103.3	98.5	93	98.7	101.1	105.3	53.31	3	2.4442	39.1405
EQAALQEGHK	2xiTRAQ8plex [N-Term; K10]	3.7522e-06	0	2	Q8CGA3	0	1718.96	95.6	120.6	93.9	101.7	89.6	98.6	33.84	3	-0.793019	13.2603
DLDQASLAAVSQQLAPR	1xiTRAQ8plex [N-Term]	5.47022e-08	0	1	Q80TM2	0	2087.14	104.3	97.8	98.8	106.6	97.3	95.2	62.36	3	1.98521	39.2272
HGNALWLNER	1xiTRAQ8plex [N-Term]	3.32339e-05	0	1	Q3UGC8	0	1513.82	91	104	142.9	93.1	82.2	86.8	26.56	3	0.525189	17.5451
TLPEALAPHETER	1xiTRAQ8plex [N-Term]	2.72282e-05	0	1	Q8K2C6	0	1767.95	107.5	105.1	110.3	90.1	93.9	93	34.6	3	0.146512	21.7285
QQYEQCMDLQLFYR	1xiTRAQ8plex [N-Term]; 1xCarbamidomethyl [C6]	1.26349e-07	0	3	E9Q447; A3KGU9; B7ZWK3	0	2226.06	105	103.2	101.7	99.2	96.6	94.3	82.63	2	-2.60615	40.4454
ILSANGEAK	2xiTRAQ8plex [N-Term; K9]; 1xDeamidated [N5]	2.26271e-05	0	3	G5E829	0	1511.89	101.3	102.3	106.6	94.6	99.7	95.4	29.76	2	2.70118	21.6874
GLQVAPVLLSDELK	2xiTRAQ8plex [N-Term; K14]	3.20103e-05	0	1	Q99JF5	0	2090.27	102.6	91.3	98.1	113.1	99.5	95.5	17.8	3	-0.871283	40.3816
KEEMPAAPEK	3xiTRAQ8plex [N-Term; K1; K10]	1.14633e-05	0	6	P19246	1	2042.17	98.5	82	93.4	110.4	114.5	101.2	28.55	5	-8.42025	18.4239
GGYFDEFGIIR	1xiTRAQ8plex [N-Term]	8.71793e-06	0	1	Q00612; Q3TNL1	0	1577.83	92.5	64.2	67.7	138.9	115.4	121.3	25.92	2	0.503697	40.4154
LIIENQEKPR	2xiTRAQ8plex [N-Term; K8]	6.88906e-06	0	1	Q8K215	0	1848.12	100.4	98.2	106.8	94.3	95.5	104.8	20.13	3	-0.217941	19.5454
VDNQHDFQDIASVVALTK	2xiTRAQ8plex [N-Term; K18]	2.99456e-06	0	4	O88935	0	2608.42	95.6	88.7	102.5	93	103.6	116.6	33.7	3	2.65821	40.1604
KVQSDGQIVFIDDWIR	2xiTRAQ8plex [N-Term; K1]	4.88078e-05	0	1	E9QNN1	1	2527.41	106	92.6	102.3	109.2	90.8	99.1	15.83	4	-1.1088	40.4379
AIDTIYQTTDFSGIR	1xiTRAQ8plex [N-Term]	6.8505e-06	0	5	O35598	0	2005.05	97.2	102.8	102.7	97.6	98.8	100.9	55.34	3	2.52891	40.965
MEGNAEESTLFCFAVR	1xiTRAQ8plex [N-Term]; 1xCarbamidomethyl [C12]; 1xDeamidated [N4]; 1xOxidation [M1]	7.00604e-06	0	1	Q5SXR6	0	2182.01	101.7	101.3	119.7	68.7	106.8	101.8	55.67	2	10.7536	39.2006
ITEGDLSQLTASIR	1xiTRAQ8plex [N-Term]	1.16566e-05	0	1	Q8VHX6	0	1808.01	96.7	82.5	104	95.1	110.6	111.1	27.86	2	-1.03097	40.5883
EAQIFDYNEIPNFPQSTVQGHAGR	1xiTRAQ8plex [N-Term]; 1xDeamidated [N]	3.48311e-11	0	2	P23492	0	3023.48	99.5	98.3	107.6	87.8	107.2	99.6	84.07	3	5.96588	39.2322
AFTHTAQYDEAISDYFR	1xiTRAQ8plex [N-Term]; 1xDeamidated [Q7]	3.75663e-05	0	1	Q9CWJ9	0	2340.11	103.1	114.3	107.7	83.2	100.6	91.2	30.39	4	11.0459	38.683
TYQGLQSLEEVCVYHSGVPIFHEGMK	2xiTRAQ8plex [N-Term; K26]; 1xCarbamidomethyl [C12]	2.65393e-10	0	1	Q9D1P4	0	3616.84	109.7	90.8	106	94.2	102	97.4	66.86	4	2.2831	41.0628
AFTHTAQYDEAISDYFR	1xiTRAQ8plex [N-Term]	5.31767e-08	0	1	Q9CWJ9	0	2339.12	93.5	92.8	114.8	98.1	98.6	102.3	46.77	3	-0.473772	38.6292
KQQMLENQMEVR	2xiTRAQ8plex [N-Term; K1]	1.15918e-05	0	2	Q62261	1	2142.16	96.9	103.7	99.9	88.5	105.9	105.1	39.24	3	0.642022	24.5642
HRDTGILDSIGR	1xiTRAQ8plex [N-Term]	5.8865e-06	0	10	F6RT34	1	1643.91	99.9	102.9	116.7	94.6	85.2	100.7	40.06	2	2.05764	16.3061
HLNATVNNLQTK	2xiTRAQ8plex [N-Term; K12]; 1xDeamidated [N]	6.36856e-07	0	3	Q9D394; A0A0G2JFT8	0	1962.12	103.4	99.3	104.2	101.3	94.9	96.9	36.29	2	7.85233	17.313
HEEHERPPFVAYPHLR	1xiTRAQ8plex [N-Term]	9.24901e-07	0	7	Q9DCW5	0	2318.21	104.7	93	99.6	104.4	96.7	101.7	31.93	5	2.41272	17.0901
HEEHERPPFVAYPHLR	2xiTRAQ8plex [N-Term; Y12]	8.15128e-06	0	5	Q9DCW5	0	2622.41	99.9	116.5	82.8	108.7	103.9	88.2	11.4	6	1.22889	16.8588
TIQVDNTDAEGR	1xiTRAQ8plex [N-Term]	6.54962e-06	0	2	Q9CPY7	0	1622.83	84.9	120.7	91.2	109.7	99	94.4	38.02	2	2.60366	16.3074
EAMEAQIQNFGQTPSQLLIEPHPPR	1xiTRAQ8plex [N-Term]; 2xDeamidated [Q8; Q16]	2.25833e-06	0	1	Q9EPN1	0	3137.59	87.3	105.4	103	91.4	97.6	115.3	46.99	4	15.9226	41.6666
EAAQALLLAELR	1xiTRAQ8plex [N-Term]	7.58861e-07	0	3	Q920I9	0	1601.95	110.7	88.6	103.6	94.1	99.9	103.2	52.41	3	2.70919	41.7091
STPSLSVHSDSRPPSSTYQQAPR	1xiTRAQ8plex [N-Term]	2.95284e-05	0	1	E9Q4K0	0	2789.41	107.7	82.9	100.4	90	100	119	14.71	4	3.77953	18.7371
HLLQAPLDDAQEILQAR	1xiTRAQ8plex [N-Term]	1.71482e-07	0	1	Q3TIS3	0	2235.24	90.3	102.3	93.7	96.9	120.2	96.6	60.56	3	0.728879	41.7104
AMGAAQVVVTDLSASR	1xiTRAQ8plex [N-Term]	1.42397e-09	0	3	Q64442	0	1880.02	91.1	106.5	97.6	105.1	103	96.8	70.09	2	4.87577	41.7945
KLPAAEGVGK	3xiTRAQ8plex [N-Term; K1; K10]	4.00269e-05	0	2	Q920I9	1	1882.19	105.3	95.5	102.5	99	99.5	98.3	21.49	4	-0.764049	18.7975
SIPACTDFEVAQFPLR	1xiTRAQ8plex [N-Term]; 1xCarbamidomethyl [C5]	3.93814e-07	0	2	P70663	0	2155.12	97.6	83	93.5	108.7	125.1	92.2	75.18	3	2.67817	41.7494
DEALDEENKPGGQQDK	3xiTRAQ8plex [N-Term; K9; K16]	2.75157e-06	0	2	A2ARP8	0	2685.41	94.4	90.6	135.2	61	93.3	125.5	33.62	4	-1.66764	17.868
DGENYVVLLDTTLPR	1xiTRAQ8plex [N-Term]; 1xDeamidated [N4]	2.05022e-05	0	1	Q6GQT9	0	2010.07	104.3	94.6	100.8	87.9	104.1	108.3	30.27	3	12.8788	44.7411
EAMEAQIQNFGQTPSQLLIEPHPPR	1xiTRAQ8plex [N-Term]; 1xDeamidated [Q/N]	1.35834e-06	0	3	Q9EPN1	0	3136.6	90.8	112.2	111.2	95.4	90.6	99.9	65.19	4	5.77228	42.1812
GNSGLGFSIAGGTDNPHIGDDPGIFITK	2xiTRAQ8plex [N-Term; K28]	1.10244e-05	0	1	Q91XM9	0	3365.76	104.4	102.9	92.8	92.7	109.7	97.5	22.9	4	0.615919	41.664
REDLLNNVAR	1xiTRAQ8plex [N-Term]	2.09572e-05	0	2	P61922	1	1503.85	91.4	97.4	85	120	105.8	100.5	41.41	3	1.19454	18.9624
RQEQIQAVPIANCQAAR	1xiTRAQ8plex [N-Term]; 1xCarbamidomethyl [C13]	2.32539e-05	0	1	Q9QXS1	1	2257.21	107.1	91.7	88.5	103.8	101.4	107.5	21.88	3	3.62108	19.1906
LLSDTVASDPGVLQQQLATTK	2xiTRAQ8plex [N-Term; K21]	3.07058e-07	0	2	E9PVY8	0	2793.58	100.9	92.3	101.6	101.5	100.6	103.2	42.86	4	1.89147	41.5006
VVLAAADLGTEAGVQR	1xiTRAQ8plex [N-Term]	7.17941e-09	0	4	Q91XH5	0	1874.06	96.9	133.6	101.9	88.6	91.6	87.3	82.64	3	2.14821	38.8432
QYDGVAELDQLLHYR	1xiTRAQ8plex [N-Term]	3.06633e-05	0	2	P16014	0	2124.1	94.5	92.4	103.5	93.9	112.2	103.6	4.89	3	2.06766	44.7824
TQLGDCSGIGDPTHYGYSTGQPCVFIK	2xiTRAQ8plex [N-Term; K27]; 2xCarbamidomethyl [C6; C23]	6.44532e-08	0	8	Q3UR55	0	3566.75	115.4	86.2	114.9	85.9	92.3	105.3	34.99	4	3.07984	37.5108
NVNNEVHFFENNNFNTIANK	2xiTRAQ8plex [N-Term; K20]	4.17619e-06	0	1	Q8BJW6	0	2987.52	92.9	103.6	114.7	89.9	101.6	97.3	23.39	4	1.92939	36.9932
ELTNQQEASVER	1xiTRAQ8plex [N-Term]	3.088e-07	0	2	O08788	0	1707.88	90.3	109.7	97	100.6	109.2	93.2	39.24	2	4.0292	16.2352
STCIYGGAPK	2xiTRAQ8plex [N-Term; K10]; 1xCarbamidomethyl [C3]	2.16579e-05	0	1	Q3V0Z8; Q3U741	0	1661.91	101.9	103.1	100.9	108.1	86.5	99.4	35.97	2	-2.91804	19.106
QVTQEEGQQLAR	1xiTRAQ8plex [N-Term]	1.02396e-06	0	1	P62071	0	1690.9	100.1	103.9	96.7	95.8	106	97.6	41.11	2	2.29344	16.2547
DNEIGTWSDWSVAAHATPWTEEPR	1xiTRAQ8plex [N-Term]	1.6266e-05	0	1	C9K0Z6	0	3059.44	117	100	109	77.8	86	110.3	16.49	4	3.38062	44.7499
QQNFNTGIK	2xiTRAQ8plex [N-Term; K9]	2.64998e-05	0	2	E9Q447; A3KGU9; B7ZWK3	0	1657.95	98.5	107.2	114.4	102.5	83.8	93.6	35.16	2	-1.83229	19.0863
SLNAGAYSK	2xiTRAQ8plex [N-Term; K9]	8.57273e-06	0	1	Q8VBX5	0	1518.87	111.4	95.9	101	98	105	88.7	41.33	2	-0.80973	19.0614
VTDGMFLEALNSK	2xiTRAQ8plex [N-Term; K13]	8.8473e-08	0	3	Q5SYD0	0	2033.12	108.9	99.3	106.2	94.3	97.5	93.8	60.97	2	-0.797975	41.7117
QGVEDAFYTLVR	1xiTRAQ8plex [N-Term]	4.03739e-06	0	3	Q4FJP3; Q61411	0	1701.91	108.1	100.1	102.5	96.7	94.9	97.7	35.46	3	3.31967	41.6389
REDLLNNVAR	1xiTRAQ8plex [N-Term]; 1xDeamidated [N6]	3.91908e-05	0	1	P61922	1	1504.84	88.8	123.2	92.8	111	96.6	87.8	18.64	3	0.276388	16.2992
GLFGGSGQTFDREELFGEASAGK	2xiTRAQ8plex [N-Term; K23]	1.16566e-05	0	1	Q5DQR4	1	2968.53	114.6	99.6	96.5	91.3	100.5	97.6	9.98	4	-0.502613	38.2652
KPHAESLELQVR	2xiTRAQ8plex [N-Term; K1]	9.32343e-06	0	3	Q3U7R1	0	2015.19	97.7	106.9	103.8	96.2	97.2	98.3	47.32	4	0.571771	19.2138
ADQLVQSFAELDKR	2xiTRAQ8plex [N-Term; K13]	7.62106e-06	0	2	E9PX29	1	2228.25	102.7	107.8	99.5	87.9	99.4	102.6	17.84	4	2.92682	38.2489
GSGTAEVELK	2xiTRAQ8plex [N-Term; K10]	1.36219e-05	0	3	P52480	0	1598.92	100.7	95.9	105.9	98	97.7	101.8	49.58	2	-0.680813	17.9
YGDGGSSFQSTTGHCVHMR	1xiTRAQ8plex [N-Term]; 1xCarbamidomethyl [C15]	2.31423e-07	0	1	P70333	0	2388.08	109.3	102	102.7	96.2	91.9	97.9	39.37	4	1.46163	18.1676
SIEEACFTLQYLNK	2xiTRAQ8plex [N-Term; K14]; 1xCarbamidomethyl [C6]; 1xDeamidated [N13]	9.97036e-06	0	1	P14873	0	2325.23	103.8	78.7	116.8	90.5	104.6	105.6	71.66	2	9.13442	41.8721
TVTVNDCEAK	2xiTRAQ8plex [N-Term; K10]; 1xCarbamidomethyl [C7]	3.37715e-05	0	3	P31650	0	1744.94	98.8	106.2	95.1	97.1	98.9	103.9	49.84	2	-3.13297	16.1798
FQDEEEVFEWNNEVK	2xiTRAQ8plex [N-Term; K15]	2.87421e-05	0	1	Q9DBF1	0	2550.26	104.9	98.3	101.8	94.4	100.2	100.4	25.07	3	-0.405081	41.9046
TVTVNDCEAK	2xiTRAQ8plex [N-Term; K10]; 1xCarbamidomethyl [C7]; 1xDeamidated [N5]	8.24313e-06	0	2	P31650	0	1745.92	104	99.4	103.7	96	97.4	99.5	42.88	2	-1.87682	16.6093
GLPLVDDGGWNTVPISK	2xiTRAQ8plex [N-Term; K17]	3.08287e-05	0	2	Q6NZJ6	0	2376.34	97.2	101.9	95.7	93.7	96.3	115.2	24.34	3	3.02891	41.7882
CAMTALSSK	2xiTRAQ8plex [N-Term; K9]; 1xCarbamidomethyl [C1]	5.29872e-05	0	2	P80313	0	1576.86	100.8	105.4	100.5	103.6	90.9	98.8	35.33	2	-0.394802	21.3803
HALLEADVAAHQDR	1xiTRAQ8plex [N-Term]	9.264e-10	0	3	E9Q447; A3KGU9; B7ZWK3	0	1849.98	95.7	102.1	98.1	96.2	101	106.9	66.96	3	1.33208	18.6278
IGQLEEQLEQEAK	2xiTRAQ8plex [N-Term; K13]	3.85742e-05	0	2	Q5SV64; Q3UH59	0	2123.18	94.4	87.2	102.8	93.2	117	105.4	30.98	3	-3.36567	41.7953
IINEPTAAAIAYGLDR	1xiTRAQ8plex [N-Term]	8.79021e-07	0	2	P17879	0	1992.11	91	94.3	116.9	102.9	109.4	85.5	68.83	3	1.38019	41.8595
DLADLAAYTALK	2xiTRAQ8plex [N-Term; K12]	1.88794e-05	0	1	Q61001	0	1873.09	94.7	102.1	111.6	101.7	98.6	91.2	42.36	3	-0.966553	41.8232
FFDHSGTLVMDAYEPEISR	1xiTRAQ8plex [N-Term]	7.00604e-06	0	2	A0A140LHG8	0	2518.22	100.7	105.1	96.1	99.4	101.6	97.2	24.63	3	1.16874	41.932
SEPPESEAKPAPTEVK	3xiTRAQ8plex [N-Term; K9; K16]	5.19143e-05	0	1	E9QB01; A0A0A6YY91	0	2608.46	100.1	111.9	116.7	74.8	87.5	109	26.46	4	-1.51116	16.6277
PHSYPALSAEQK	2xiTRAQ8plex [N-Term; K12]	2.49986e-06	0	6	P05063	0	1936.07	129.7	95.1	82.6	95.2	91.1	106.3	35.53	3	1.50881	18.5559
GSVAGGAVYLVYDQELLGPSDK	2xiTRAQ8plex [N-Term; K22]; 1xDeamidated [Q14]	6.19511e-08	0	3	Q8R404	0	2847.52	90.5	105.8	107.5	95.6	106	94.7	59.77	4	7.54162	44.883
VSDNMSHLMVDFAQER	1xiTRAQ8plex [N-Term]	2.10208e-07	0	2	Q7TPM6	0	2183.05	99.3	101.1	108.6	99.4	99.1	92.5	40.59	3	0.472332	38.1553
IDVSVAAGHTDR	1xiTRAQ8plex [N-Term]	3.93984e-05	0	1	A2AEW8	0	1544.83	106	105.7	89.2	97.1	103.2	98.6	16.42	3	-0.389534	18.2379
SIEEACFTLQYLNK	2xiTRAQ8plex [N-Term; K14]; 1xCarbamidomethyl [C6]	3.79474e-06	0	3	P14873	0	2324.24	99.5	90.7	109.8	95.2	97.7	107.1	47.16	4	1.1467	41.8094
SSASFSTTAVSAR	1xiTRAQ8plex [N-Term]	2.74348e-08	0	3	O08599	0	1575.83	106.1	99.3	102.7	91.6	89.8	110.5	61.44	2	1.05191	19.1035
QVLGQMVIDEELLGDGHSYSPR	1xiTRAQ8plex [N-Term]	4.31997e-12	0	1	P99026	0	2747.4	95.5	88.8	101.2	77.4	102.4	134.6	74.92	3	2.66485	44.7436
KHEAIETDTAAYEER	2xiTRAQ8plex [N-Term; K1]	1.64603e-06	0	1	B2RX08	1	2371.23	95.7	115.3	93	102	94.7	99.3	25.82	4	0.949224	16.4417
KFQSEQAAGSVSK	3xiTRAQ8plex [N-Term; K1; K13]	8.38283e-06	0	2	Q9CQ92	1	2279.31	103	109.7	109.6	95.9	88	93.9	23.66	3	1.05745	18.4905
ERLEQQVPVNQVFGQDEMIDVIGVTK	2xiTRAQ8plex [N-Term; K26]; 2xDeamidated [N/Q]	1.03102e-05	0	3	P27659	1	3581.9	93.8	86.3	128.5	86.1	100.8	104.6	25.97	4	12.0624	44.7511
DETVENPHLQK	2xiTRAQ8plex [N-Term; K11]	3.24061e-06	0	1	Q8C8N2	0	1918.05	99.6	108.4	106.6	94.8	91.4	99.2	31.64	3	0.856296	16.4961
NEVHTMLGQSTEEIR	1xiTRAQ8plex [N-Term]; 1xOxidation [M6]	2.79854e-06	0	3	Q3TXU4	0	2064.03	105.3	101.6	96.7	89.9	104.1	102.4	51.13	3	1.59694	17.7767
NEVHTMLGQSTEEIR	1xiTRAQ8plex [N-Term]	7.41892e-07	0	2	Q3TXU4	0	2048.04	96.6	129.4	92.8	86.4	97.9	96.9	63.38	3	0.676237	24.8063
YQLNLPSYPDTECVYR	1xiTRAQ8plex [N-Term]; 1xCarbamidomethyl [C13]	4.75366e-06	0	1	Q8K4Z3	0	2322.14	111	96.9	99.8	88.8	103.6	99.8	51.97	2	3.3557	38.4822
GSVAGGAVYLVYDQELLGPSDK	2xiTRAQ8plex [N-Term; K22]	2.9707e-09	0	3	Q8R404	0	2846.54	99.6	96.9	107	88.5	100.3	107.8	66.37	3	1.95515	44.9367
NLQNLLILTAIK	2xiTRAQ8plex [N-Term; K12]; 1xDeamidated [N1]	4.75623e-05	0	1	Q5SXR6	0	1963.24	93.7	66	81.6	143.3	112.3	103.2	43.37	3	2.19449	51.1238
NLQNLLILTAIK	2xiTRAQ8plex [N-Term; K12]	3.34244e-07	0	13	Q5SXR6	0	1962.26	97	85.9	82.9	122.3	106.4	105.5	56.33	4	0.730499	47.7554
TPVVEGLTEGEEEELRAELAK	2xiTRAQ8plex [N-Term; K21]	2.2204e-06	0	2	Q9CZ22; Q8BKP1	1	2907.58	111.2	101.6	114.1	83.6	90	99.4	27.42	3	-0.238067	41.8345
RFPGYDSESK	2xiTRAQ8plex [N-Term; K10]	3.52449e-05	0	2	P47962	1	1793.96	102.3	97.4	102.7	101	96.7	99.9	15	3	3.30509	17.4159
GIDPFSLDALAK	2xiTRAQ8plex [N-Term; K12]	1.10861e-05	0	3	Q3TI05	0	1855.08	102.3	101.1	112.6	95.6	93.8	94.6	49.54	3	0.770858	41.7506
SAGGAVPPPPNPAVSFPAPR	1xAcetyl [N-Term]	3.0995e-05	0	2	Q8BI08	0	1928							33.73	3	5.9534	37.173
DAAINSLVEIYR	1xiTRAQ8plex [N-Term]	1.35222e-07	0	3	E9QKH0	0	1667.93	99.2	98.3	104.5	101.1	103.8	93.1	51.51	2	0.269906	40.4854
TNEQMHQLVAAYK	2xiTRAQ8plex [N-Term; K13]	6.12542e-08	0	3	F8WIT2; Q3UDK4	0	2141.16	100.8	97.9	98.8	106.8	98	97.7	73.26	2	-2.70404	26.1519
VATNAAAQNAIK	2xiTRAQ8plex [N-Term; K12]	1.73188e-06	0	2	Q68FD6; A0A1L1SQ51	0	1780.05	98.7	110.1	101.5	102.2	89.4	98.1	70.47	2	-2.76832	19.3329
INLADDVLAWEHER	1xiTRAQ8plex [N-Term]	1.01912e-07	0	2	Q8VCM8	0	1985.04	98.1	103.8	93.7	89.6	107.2	107.6	49.16	3	3.15257	45.1645
EGQGFVSEDEYLEISDIK	2xiTRAQ8plex [N-Term; K18]	5.20152e-06	0	1	G5E8G3	0	2666.37	103.3	82.9	103.8	108.2	99.9	102	54.53	3	2.88576	41.1683
DGQVIGIGAGQQSR	1xiTRAQ8plex [N-Term]	1.89568e-06	0	2	Q9CWJ9	0	1689.92	106.6	104.8	100.9	93.5	96.2	98	49.95	2	-0.157185	20.0867
QVLLSEPQEAAALYR	1xiTRAQ8plex [N-Term]	1.28139e-05	0	1	Q8R146	0	1992.11	72.6	100.7	100.3	89.9	148.2	88.2	36.05	3	1.83977	37.1306
TQLGDCSGIGDPTHYGYSTGQPCVFIK	3xiTRAQ8plex [N-Term; K27; Y]; 2xCarbamidomethyl [C6; C23]; 1xDeamidated [Q21]	1.0611e-09	0	2	Q3UR55	0	3871.94	93.8	127.5	82.7	122.1	92.1	81.8	25.51	4	4.18114	33.5037
TGDPNQPVPQDTK	2xiTRAQ8plex [N-Term; K13]	3.67773e-05	0	1	Q69ZK9; Q99K10	0	2005.08	93.7	102.2	101.3	102.6	105.9	94.3	19.83	3	-2.00428	15.7825
SAAGSSSGFHSWAR	1xiTRAQ8plex [N-Term]	1.34515e-08	0	7	P19246	0	1711.85	99.6	90.3	102.6	94.5	103.3	109.8	58.84	3	1.46759	16.3454
LQAGEETASHYR	2xiTRAQ8plex [N-Term; Y11]	2.95284e-05	0	1	Q9Z0E0	0	1970.06	107.8	109.3	91.1	100	95.2	96.5	22.47	4	4.80089	20.0522
GIAVEVQDTPNACATFNFLCHEGR	1xiTRAQ8plex [N-Term]; 2xCarbamidomethyl [C13; C20]; 1xDeamidated [N]	5.37488e-07	0	3	Q9JKL4	0	3011.43	80	104.6	110.6	106.5	103.4	95	42.52	4	10.4819	41.2513
TQLGDCSGIGDPTHYGYSTGQPCVFIK	3xiTRAQ8plex [N-Term; K27; Y]; 2xCarbamidomethyl [C6; C23]	1.78149e-06	0	7	Q3UR55	0	3870.96	93.9	126.6	91.3	111	97	80.1	30.85	4	-1.96525	33.8641
ELGLSSVPASGGLVGVYNGK	2xiTRAQ8plex [N-Term; K20]	3.60704e-06	0	2	Q3TVT6	0	2512.42	118.7	109.4	92.5	90.3	97.5	91.7	35.5	3	1.37725	38.2213
VDNSSLTGESEPQTR	1xiTRAQ8plex [N-Term]; 1xDeamidated [N3]	1.43963e-08	0	7	A0A0G2JGX4; E9QNX7; Q8VDN2; Q6ZQ49	0	1924.94	100.9	101.8	96.6	98.5	100.5	101.7	67.75	2	0.888776	20.1687
VDNSSLTGESEPQTR	1xiTRAQ8plex [N-Term]	4.5422e-10	0	12	A0A0G2JGX4; E9QNX7; Q8VDN2; Q6ZQ49	0	1923.96	101.2	104.2	100.2	97.1	98.9	98.4	86.82	2	1.33711	18.7483
KTGQAAGFSYTDANK	3xiTRAQ8plex [N-Term; K1; K15]	4.94068e-08	0	3	Q56A15	1	2471.37	109.9	95.8	94.4	105.3	92.7	101.9	51.56	3	1.48369	20.0706
LQAGEETASHYR	1xiTRAQ8plex [N-Term]	1.10204e-06	0	3	Q9Z0E0	0	1665.85	99.3	105.4	107.4	92.1	98.8	97.1	56.7	3	1.64138	20.0194
ELGLSSVPASGGLVGVYNGK	2xiTRAQ8plex [N-Term; K20]; 1xDeamidated [N18]	3.32526e-08	0	3	Q3TVT6	0	2513.41	95.1	98.3	106.1	98.7	99	102.8	59.12	3	0.791034	38.5843
DQSHNENEEDKVSSSSFR	2xiTRAQ8plex [N-Term; K11]	4.95688e-05	0	1	Q9DBL7	1	2703.31	105.5	110.2	103.6	95.7	97.4	87.7	9.61	4	-0.298453	15.6094
ETGTEHSPGVQPADVK	2xiTRAQ8plex [N-Term; K16]	3.75663e-05	0	2	D3YZD8	0	2260.2	92.7	116.9	97	99.8	96.8	96.9	18.24	3	-0.868176	15.6267
VVDAPGGGSMLVMEHLDMR	1xiTRAQ8plex [N-Term]	2.90314e-08	0	1	Q8K274	0	2318.16	99.5	93.6	110	96.4	108.9	91.7	57.45	3	-4.27498	38.5992
FVSDDSICVLGICK	2xiTRAQ8plex [N-Term; K14]; 2xCarbamidomethyl [C8; C13]	1.17937e-06	0	4	Q8C605	0	2221.18	107.5	87.6	101.3	100	100.6	103	54.97	3	1.68247	41.3641
HTALAANTQSQQSIHTTTLAR	1xiTRAQ8plex [N-Term]	6.30113e-08	0	1	Q920I9	0	2554.36	94.9	137.9	91.3	95.4	89.1	91.4	40.4	4	1.44196	15.4335
HTALAANTQSQQSIHTTTLAR	1xiTRAQ8plex [N-Term]; 1xDeamidated [Q]	3.77016e-11	0	2	Q920I9	0	2555.35	130.6	55.2	115.3	68.9	101.9	128.1	90.58	3	9.89923	15.5241
REQGSSGLGSGSSGGGGSSSGLGSGYIGR	1xiTRAQ8plex [N-Term]; 1xDeamidated [Q3]	1.72594e-09	0	1	Q3UHJ0	1	2863.37	84.1	94.2	104.7	90.8	131.2	95	76.41	3	4.99944	20.2854
LADALQELR	1xiTRAQ8plex [N-Term]	4.46869e-05	0	2	P48678	0	1332.78	100.7	102.3	115.1	96.4	97.1	88.5	56.88	3	1.07454	38.7268
QSEDLGSQFTEIFIK	2xiTRAQ8plex [N-Term; K15]	2.039e-05	0	1	Q9Z1Z0	0	2350.28	108	91.8	89.8	101.4	109.1	99.9	34.78	3	6.81764	44.6296
HAEQNGPVDGQGDNPGSQAAEHGADTAVPSDGDK	2xiTRAQ8plex [N-Term; K34]; 3xDeamidated [N5; Q11; N/Q]	4.99394e-07	0	2	Q571M2	0	3939.8	115.6	101.2	133.8	70.4	76.3	102.8	23.6	4	9.65488	20.2841
HAEQNGPVDGQGDNPGSQAAEHGADTAVPSDGDK	2xiTRAQ8plex [N-Term; K34]; 2xDeamidated [N5; N/Q]	6.09323e-09	0	2	Q571M2	0	3938.81	98.2	110.9	124.5	87.6	102.5	76.3	46.21	5	6.04518	20.2184
AELSSLQTSR	1xiTRAQ8plex [N-Term]	5.40792e-05	0	2	K3W4R2	0	1395.77	94.8	103.5	100.8	103.2	99.7	98	24.65	2	1.11823	20.2013
HTGPNSPDTANDGFVR	1xiTRAQ8plex [N-Term]	1.73433e-07	0	3	Q8C2Q7; P70333	0	1988.97	94.5	114.2	103.9	92.5	94.7	100.2	60.07	2	6.42283	14.2855
QVQLSEEHWVHESGRPVQR	1xiTRAQ8plex [N-Term]; 1xDeamidated [Q3]	2.4424e-05	0	1	E9PZ16	0	2606.34	103.2	101.3	101	91.8	89.7	113	20.85	5	9.85011	20.1765
HTGPNSPDTANDGFVR	1xiTRAQ8plex [N-Term]; 1xDeamidated [N11]	2.34936e-06	0	1	Q8C2Q7; P70333	0	1989.96	104	110.6	90.1	88.2	114.4	92.6	54.3	3	-3.16026	15.6156
RGPGLYYVDSEGNR	1xiTRAQ8plex [N-Term]	8.91532e-06	0	2	O55234	1	1886.97	96.9	100.9	95.6	100.6	100.7	105.2	47.02	3	1.78757	20.142
NMELNVLDSLNTK	2xiTRAQ8plex [N-Term; K13]	9.4283e-06	0	2	O54774	0	2099.16	94.3	92.4	108.3	93.3	99.9	111.7	44.36	3	2.1771	38.5296
LLLGAGAVAYGVR	1xiTRAQ8plex [N-Term]	8.44915e-07	0	3	Q3V235	0	1563.95	96.9	89.5	90.7	113.5	105.6	103.7	44.55	3	-0.524531	38.4984
SCSPPPPPPEPTSEGR	1xiTRAQ8plex [N-Term]; 1xCarbamidomethyl [C2]	2.55694e-06	0	1	Q80YN3	0	1995.97	99.3	90.1	111.5	66.7	95.4	136.9	62.57	2	0.151623	16.1724
QSTQVMAASMSAFDPLK	2xiTRAQ8plex [N-Term; K17]	2.12234e-06	0	2	Q9Z1A1	0	2420.28	107.7	94.2	94.8	95.5	103.1	104.6	25.97	4	1.66979	41.2109
AFDLGATGVMTDYPTK	2xiTRAQ8plex [N-Term; K16]	7.83771e-06	0	1	Q9CRY7	0	2295.22	94.8	100.7	93.3	96.8	101.7	112.7	41.28	3	1.7783	38.4596
MKGETPVNSTMSIGQAR	2xiTRAQ8plex [N-Term; K2]	4.28679e-07	0	1	P63216	1	2415.29	104.5	102.3	101.6	106.5	87.1	97.9	35.99	3	0.837339	22.196
AYITCDSFSSATESTAANIFPVLEDHTSENKTDEK	3xiTRAQ8plex [N-Term; K31; K35]; 1xCarbamidomethyl [C5]; 2xDeamidated [N18; N30]	8.66926e-06	0	1	Q99P72	1	4793.34	105.6	69.7	125.9	72.9	96.9	129.1	16.38	5	11.661	44.6737
TICAILENYQAEK	2xiTRAQ8plex [N-Term; K13]; 1xCarbamidomethyl [C3]	3.30565e-05	0	3	Q8C483	0	2161.18	98.9	94.8	97.3	99.2	106	103.9	30.35	3	-1.54028	41.4643
SAGPQSQLLASVIAEK	2xiTRAQ8plex [N-Term; K16]	1.31306e-06	0	4	Q9QYB8	0	2207.29	91.6	99.8	110.4	96	96	106.1	42.33	3	-1.42656	38.4697
HISQISVADDDDESLLGHLMIVGK	2xiTRAQ8plex [N-Term; K24]	1.76477e-08	0	2	P70349	0	3200.71	117.8	86.7	98.9	83.6	103.8	109.2	39.72	5	3.7263	41.4643
SDAAPAASDSKPSSAEPAPSSK	3xiTRAQ8plex [N-Term; K11; K22]	5.46684e-07	0	4	Q91XV3	0	2970.58	107.8	101.2	105.9	88.6	95.1	101.4	35.73	3	1.46517	16.1303
MKGETPVNSTMSIGQAR	2xiTRAQ8plex [N-Term; K2]; 1xDeamidated [N8]; 1xOxidation [M1]	5.35308e-05	0	1	P63216	1	2432.27	101.2	103.2	94.9	90	96.9	113.8	30.53	3	8.23907	18.4865
RPISADSAIMNPASK	2xiTRAQ8plex [N-Term; K15]; 1xOxidation [M10]	4.21883e-05	0	1	Q5SXR6	0	2182.21	88.4	112.5	84	109.5	106.5	99	26.77	3	-1.15373	18.4618
LGGSLADSYLDEGFLLDKK	3xiTRAQ8plex [N-Term; K18; K19]	4.80747e-06	0	1	Q542X7	1	2953.66	108.8	95.4	116.4	94.4	91.3	93.7	36.15	3	9.81466	44.6869
TYNTDVPLVLMNSFNTDEDTKK	3xiTRAQ8plex [N-Term; K21; K22]	8.40152e-07	0	1	Q91ZJ5	1	3457.83	104.4	108.9	113.1	86.3	90.4	96.9	44.72	5	3.46054	41.4993
TYNTDVPLVLMNSFNTDEDTKK	3xiTRAQ8plex [N-Term; K21; K22]; 1xDeamidated [N]	3.08952e-08	0	4	Q91ZJ5	1	3458.81	97.1	111.6	100.3	89.1	103.6	98.3	42.14	4	8.0141	41.4681
SAPYEFPEESPIEQLEER	1xiTRAQ8plex [N-Term]	3.659e-07	0	1	A2AE27	0	2454.2	95.9	97.6	113.9	88.2	103.8	100.6	50.39	3	3.85815	41.4818
AFVEAQNK	2xiTRAQ8plex [N-Term; K8]	4.13114e-05	0	2	Q3TCS0	0	1514.88	101.2	93.4	98.4	104.1	101.7	101.2	52.56	2	-1.59024	19.2892
QDIAVISDSYFPR	1xiTRAQ8plex [N-Term]	2.039e-05	0	1	F8VQJ3	0	1814.96	106.5	107.2	103.7	99	90	93.6	20.14	3	0.988792	38.3623
RPISADSAIMNPASK	2xiTRAQ8plex [N-Term; K15]	7.88177e-06	0	4	Q5SXR6	0	2166.22	100.7	99.1	97.4	107.8	95.5	99.5	27.51	3	-1.87546	21.9303
AQGKPVSGQESSQSPYER	2xiTRAQ8plex [N-Term; K4]	2.58596e-06	0	1	Q3UPL0	0	2543.33	85.5	116.2	102.3	108.3	93.1	94.7	40.96	4	0.950202	14.6395
QTGSPGMIYSTR	1xiTRAQ8plex [N-Term]	3.35915e-05	0	3	E0CXZ9; P62482	0	1601.83	103.4	98.4	103.7	96.8	96.3	101.4	39.95	2	-0.0875173	18.3413
AENEALAMQK	2xiTRAQ8plex [N-Term; K10]	1.22005e-06	0	2	Q3U9U5	0	1712.95	101.2	97.2	101.9	96.4	99.3	103.9	75.41	2	1.48933	21.1727
SVPSLCGVDHTER	1xiTRAQ8plex [N-Term]; 1xCarbamidomethyl [C6]	2.87421e-05	0	1	P63318	0	1760.89	95.8	105.8	91.8	103.5	104.4	98.6	34.65	3	2.72074	19.9547
QEPLGSDSEGVNCLAYDEAIMAQQDR	1xiTRAQ8plex [N-Term]; 1xCarbamidomethyl [C13]; 1xDeamidated [N12]	5.40868e-08	0	2	Q7TQI3	0	3201.46	91	100.4	109.4	77.9	104.9	116.3	94.52	3	6.75299	41.2223
ESEPQAAADATEVK	2xiTRAQ8plex [N-Term; K14]	5.05568e-09	0	5	Q91XV3	0	2054.09	105.9	96.5	103.8	92.7	94.1	107	77.27	2	-2.10722	20.5618
TGVHHYSGNNIELGTACGK	2xiTRAQ8plex [N-Term; K19]; 1xCarbamidomethyl [C17]	9.30144e-07	0	3	Q58DZ3	0	2623.35	102.6	103.7	100.6	101.2	92.3	99.6	55.2	3	0.447067	17.426
SDATADDLIDVVEGNR	1xiTRAQ8plex [N-Term]	1.49696e-05	0	1	Q5NBZ3	0	1994	89.4	103.6	110.8	99.8	107.2	89.2	38.71	3	-0.887194	41.2273
SLDGAPIGVVDQSPPGEGSVPGPGVISYTTIQDGR	1xiTRAQ8plex [N-Term]; 2xDeamidated [Q12; Q32]	1.53141e-07	0	1	Q80UE4	0	3728.88	85.4	90.3	167.5	74.4	85.3	97.1	25.4	4	13.6045	44.6485
LDQLTANSAR	1xiTRAQ8plex [N-Term]; 1xDeamidated [N7]	3.83707e-05	0	3	P03995	0	1393.76	92.4	94	93.5	107.6	113.6	98.9	40.71	2	0.612017	23.5275
TLGQWIAENPDCLGSK	2xiTRAQ8plex [N-Term; K16]; 1xCarbamidomethyl [C12]	3.0995e-05	0	1	Q3V100	0	2397.27	94.6	100.9	109.5	88.8	103.3	102.9	24.16	3	-3.78092	38.4222
TQLGDCSGIGDPTHYGYSTGQPCVFIK	2xiTRAQ8plex [N-Term; K27]; 2xCarbamidomethyl [C6; C23]; 1xDeamidated [Q21]	3.14084e-07	0	1	Q3UR55	0	3567.73	110	78.7	123.8	85.9	93	108.5	26.39	4	8.24345	36.7796
AACEQLHQQQQQQQEETTAATLLLQGEEEGEED	1xiTRAQ8plex [N-Term]; 1xCarbamidomethyl [C3]; 3xDeamidated [Q13; Q14; Q25]	4.4431e-06	0	2	P42669	0	4076.83	112.2	109.3	152.2	51.7	62.5	112.1	22.23	4	17.0314	41.3565
VSHEENQHLQLTIQALQDELR	1xiTRAQ8plex [N-Term]	1.96102e-06	0	1	Q5J8K8	0	2805.48	89.5	106.7	106	87.8	100.8	109.2	33.54	4	3.21483	38.4186
TLHSDNEGSVIDDSR	1xiTRAQ8plex [N-Term]	2.2969e-06	0	1	O08915	0	1948.95	103	100.7	103	94	104.4	94.9	30.85	3	1.49598	16.0332
GLSIEQLTTLAEK	2xiTRAQ8plex [N-Term; K13]	2.45575e-05	0	2	P42227	0	2011.19	95.6	92.6	83.4	124	104.3	100.1	34.04	3	1.69014	41.4092
DTQAEKQEQAAAPGPAATK	3xiTRAQ8plex [N-Term; K6; K19]	8.12131e-07	0	4	Q9JKC6	1	2824.56	99.8	123.5	98.6	86.1	89.4	102.8	36.73	3	-1.23288	16.1139
SYSSGGEDGYVR	1xiTRAQ8plex [N-Term]	1.92996e-05	0	1	Q9QZD9	0	1580.75	98.1	97.5	109.2	94.3	104	96.9	39.06	2	-0.436707	16.0444
IAQLEEQVEQEAR	1xiTRAQ8plex [N-Term]	3.16833e-06	0	2	Q69ZX3	0	1846.98	91.8	110.4	106.8	88.4	105	97.7	60.3	3	1.77822	41.2875
DRDNHCGLATAASYPVVN	1xiTRAQ8plex [N-Term]; 1xCarbamidomethyl [C6]	3.39525e-05	0	1	P06797	1	2264.1	104	107.4	111.7	80	94.9	101.9	40.78	3	5.10107	22.5452
HSPSIHQSVVAVSR	1xiTRAQ8plex [N-Term]	5.08602e-05	0	1	F8VPN4	0	1808.01	109.4	86.4	94.9	94.1	99.6	115.6	27.3	4	1.59023	11.7234
WGTIEVENTTHCEFAYLR	1xiTRAQ8plex [N-Term]; 1xCarbamidomethyl [C12]	4.51658e-10	0	1	Q80UG5	0	2530.23	97.5	96.4	104.8	99.9	101.8	99.6	63.48	3	2.36803	39.3294
QSLTVDPVVK	2xiTRAQ8plex [N-Term; K10]	6.19187e-06	0	3	Q571M2	0	1694.03	102.3	97.8	105.2	100.3	96.5	97.9	35.14	2	-0.439109	24.8698
LFVQLAGEDAEISAFELQTILR	1xiTRAQ8plex [N-Term]	5.59965e-10	0	1	O08529	0	2767.52	89.9	99.4	98.8	89.9	129.9	92.1	90.86	3	4.88071	54.3462
ATTSTNWILESQNINELK	2xiTRAQ8plex [N-Term; K18]	9.95428e-07	0	1	Q9R0A0	0	2670.46	92.2	106.2	115.4	95.1	91.3	99.9	42.45	3	-0.662614	40.1142
SLVAEAFVSQIAATEPWPENATLYQQLR	1xAcetyl [N-Term]	9.85873e-10	0	3	O88441	0	3174.61							105.62	2	1.47338	54.5533
SLVAEAFVSQIAATEPWPENATLYQQLR	2xDeamidated [Q10; N20]; 1xAcetyl [N-Term]	2.90542e-05	0	1	O88441	0	3176.58							44.52	3	16.7773	54.5478
SGDWMIDYVSGR	1xiTRAQ8plex [N-Term]	9.85954e-06	0	1	F8VPN4	0	1689.82	95.6	93.3	102.9	98.1	105.3	104.7	22.51	2	1.55394	38.8715
QVQEAIAGISSAAQATSPTDEAK	2xiTRAQ8plex [N-Term; K23]; 1xDeamidated [Q14]	2.24562e-06	0	1	E0CXB9	0	2882.52	104.1	100.9	102	91.2	96	105.8	31.48	4	0.208005	38.8341
GDVEEDEAVPDSEQDIKPR	2xiTRAQ8plex [N-Term; K17]; 1xDeamidated [Q14]	1.13362e-05	0	1	Q99LG2	0	2737.36	85.3	142.8	107	82.8	87.1	95	17.67	4	8.22354	24.7516
TIVEMENSGLVHMLK	2xiTRAQ8plex [N-Term; K15]	6.66088e-06	0	1	Q6ZQ84	0	2309.28	111.8	99.1	101.4	97.4	99.6	90.8	36.46	3	-2.32466	38.7556
HQTVLDNTEGKNPAEWAK	3xiTRAQ8plex [N-Term; K11; K18]; 1xDeamidated [N12]	1.79158e-06	0	1	Q921I1; E9Q035	1	2951.6	116.6	101	126.7	76.3	78.9	100.5	39.04	4	7.14091	24.7156
KLLSYVDDEAFIR	2xiTRAQ8plex [N-Term; K1]	3.93814e-07	0	3	Q9WUB3	1	2177.24	99.4	105.3	107.6	94.7	92.7	100.3	59.8	3	1.28201	39.4882
LTNVATSVSNK	2xiTRAQ8plex [N-Term; K11]	8.99124e-07	0	2	Q49S98	0	1742.03	93.7	97.3	115.9	84.1	91.7	117.3	55.18	2	-0.43018	24.035
FNQVLDQFGEK	2xiTRAQ8plex [N-Term; K11]	1.30295e-05	0	3	P14685	0	1933.06	99.7	100.4	107.4	98.7	95.2	98.7	58.59	2	-1.27401	39.1193
NAPAIIFIDELDAIAPK	2xiTRAQ8plex [N-Term; K17]	3.30651e-08	0	12	Q01853	0	2419.41	100.5	91.8	97	105.3	106.9	98.5	68.13	4	3.43657	52.1754
VAVGSDADLVIWNPR	1xiTRAQ8plex [N-Term]	2.645e-06	0	3	A0A0R4J1N0	0	1916.05	103.1	102.4	99.9	100.8	99.3	94.4	68.45	2	3.79936	39.0605
QAVTNPNNTFYATK	2xiTRAQ8plex [N-Term; K14]	5.08602e-05	0	3	P38647	0	2177.18	100.6	93.8	101.3	94	112.6	97.6	41.28	2	-0.275158	23.8061
LCGGDDDAAGQFFPEAAQVAYQMWELSAVSR	1xiTRAQ8plex [N-Term]; 1xCarbamidomethyl [C2]; 2xDeamidated [Q18; Q22]	2.49476e-11	0	1	F8WIT2; Q3UDK4	0	3695.69	134.3	93.5	102.1	35.9	133.9	100.2	79.45	4	10.7568	54.2802
LVAQLDTEGIGSLGPGYEDR	1xiTRAQ8plex [N-Term]; 1xDeamidated [Q4]	9.85954e-06	0	1	G3UYZ1	0	2395.23	117.4	107.7	117.4	74.8	86.1	96.7	58.11	2	9.02185	44.3688
FLYEELGLDSTDAFEALK	2xiTRAQ8plex [N-Term; K18]	2.33812e-05	0	2	Q8C167	0	2669.42	96.6	84.4	99.3	92.6	117.5	109.6	33.64	3	5.61204	51.6756
SSLYEGLEKPESR	2xiTRAQ8plex [N-Term; K9]	4.33081e-05	0	2	G5E829	0	2103.15	91.4	107.6	98	97.6	108.2	97.2	24.19	3	-1.23561	25.0717
QVGQENQMQWAQK	2xiTRAQ8plex [N-Term; K13]	2.21374e-05	0	1	Q9WVL0	0	2183.15	97.4	96.2	85.8	102.8	111.5	106.3	35.29	3	-0.253832	24.9607
YLVVNADEGEPGTCKDR	2xiTRAQ8plex [N-Term; K15]; 1xCarbamidomethyl [C14]	2.27512e-05	0	2	Q91YT0	1	2531.3	96.7	130.2	115.3	87.7	80	90.2	15.57	3	3.10597	24.9569
GVVESVVTIEDDFITVVQTTTDEGESGSHSVR	1xiTRAQ8plex [N-Term]; 1xDeamidated [Q18]	1.09021e-05	0	2	P20357	0	3697.82	72.7	133.7	117.3	108.5	44.8	123	33.24	3	4.15501	54.0947
VSGVECMIVANDATVK	2xiTRAQ8plex [N-Term; K16]; 1xCarbamidomethyl [C6]	3.52662e-06	0	1	Q3ULD5	0	2301.24	109.3	102	99.3	96.7	91.3	101.3	35.52	3	-0.172385	37.2967
DPETLLGYSMVGCQR	1xiTRAQ8plex [N-Term]; 1xCarbamidomethyl [C13]	1.54685e-06	0	2	P19096	0	2030	100.8	106.5	97.9	99.8	97.6	97.4	62.73	2	-1.56343	38.8929
SSDFEGYEQDFAVLTAEITSK	1xAcetyl [N-Term]; 1xiTRAQ8plex [K21]	9.06626e-06	0	2	Q5FWJ7	0	2683.29	78.3	97.4	112	86.5	135.5	90.4	66.45	3	-0.585008	54.2461
GTEWVDPEDPTVIAENELLGAAAAIEAAAK	2xiTRAQ8plex [N-Term; K30]	1.51364e-05	0	1	Q80TM2	0	3659.93	92.1	88.5	104.2	78.3	99.6	137.3	53.88	4	-0.535964	54.2487
LCGGDDDAAGQFFPEAAQVAYQMWELSAVSR	1xiTRAQ8plex [N-Term]; 1xCarbamidomethyl [C2]	8.04835e-12	0	1	F8WIT2; Q3UDK4	0	3693.73							134.3	3	2.2602	54.255
SGTSTPTTPGSTAITPGTPPSYSSR	1xiTRAQ8plex [N-Term]	1.24091e-06	0	2	P20357; G3UZJ2	0	2712.36	106.8	88.3	105.3	94	97.8	107.9	33.8	3	0.585691	24.8724
LVAQLDTEGIGSLGPGYEDR	1xiTRAQ8plex [N-Term]	9.5333e-11	0	6	G3UYZ1	0	2394.25	97.6	94.4	109.3	89	102	107.8	115.22	3	3.56757	44.6598
TTVGVDGSLYK	2xiTRAQ8plex [N-Term; K11]	5.62361e-07	0	6	P17710	0	1748	110.1	91.9	97	98	97.8	105.2	48.85	2	3.17261	24.2847
AVVLAANHFGR	1xiTRAQ8plex [N-Term]	2.40279e-05	0	2	Q61941	0	1458.85	90.2	103.8	94	111.9	103.6	96.6	32.07	3	1.03072	25.2273
PFVELETNLPASR	1xiTRAQ8plex [N-Term]	4.88078e-05	0	3	O35215	0	1776.98	138.3	97	95.3	92.2	83.1	94.2	31.99	3	-0.182962	38.8216
NAPAIIFIDELDAIAPK	2xiTRAQ8plex [N-Term; K17]; 1xDeamidated [N1]	7.01605e-08	0	1	Q01853	0	2420.39	91.1	105.5	110.8	88.1	103.9	100.7	61.85	2	9.29366	51.9318
ALIQYFSPYVSADMHK	2xiTRAQ8plex [N-Term; K16]	1.68145e-05	0	1	G3UXW9	0	2478.33	89.4	92.9	120.4	106.7	98.7	91.7	29.46	3	-1.06412	44.1367
SSSEIYGLMK	2xiTRAQ8plex [N-Term; K10]	4.19676e-05	0	2	Q64516	0	1722.96	98.1	97.5	103.7	101.4	100.1	99.1	40.63	2	2.90894	28.9159
DCFIVYQGHHGDVGAPMADVILPGAAYTEK	2xiTRAQ8plex [N-Term; K30]; 1xCarbamidomethyl [C2]	2.17082e-06	0	3	Q91VD9	0	3839.93	102.3	96.4	106.8	94.7	99.6	100.1	23.07	5	-0.711013	40.0154
AQLESLIEHCHQLVDQCCNAEALPVGR	1xiTRAQ8plex [N-Term]; 3xCarbamidomethyl [C10; C17; C18]; 2xDeamidated [Q/N]	1.27118e-08	0	3	P63046	0	3453.65	108.7	81.3	96.2	101.2	110.2	102.4	47.2	4	17.6871	39.9554
ACGLFAASHNEDFPFHAEY	1xiTRAQ8plex [N-Term]; 1xCarbamidomethyl [C2]	4.24736e-06	0	1	G5E895	0	2487.13	91.3	78.5	116.3	96.3	132.2	85.3	26.42	3	1.22411	39.9354
GTHGVIVVYDVTSAESFVNVK	2xiTRAQ8plex [N-Term; K21]	4.75069e-09	0	3	Q6PHN9	0	2829.56	103.5	111.9	101.8	93.5	91.6	97.7	64.03	3	0.517167	39.2116
GSTISEAECHHAR	1xiTRAQ8plex [N-Term]; 1xCarbamidomethyl [C9]	1.69318e-06	0	4	Q80TL4	0	1758.85	96.2	117.5	97.9	94.2	93.7	100.5	52.97	4	1.48444	7.28724
VAIGGQSDEGER	1xiTRAQ8plex [N-Term]	3.52662e-06	0	1	Q80VQ0	0	1521.78	105.7	117.7	105.5	81.1	97.7	92.4	52.29	2	1.45953	14.7381
DFPLTGYVELR	1xiTRAQ8plex [N-Term]	1.24623e-05	0	3	Q9DCT2	0	1613.88	102.6	96.3	103.3	98.6	99.7	99.6	43.78	3	0.131522	39.636
EIVHIQAGQCGNQIGAK	2xiTRAQ8plex [N-Term; K17]; 1xCarbamidomethyl [C10]	1.14941e-11	0	20	Q7TMM9; Q9D6F9; Q9ERD7; P99024; P68372; B2RSN3	0	2431.33	104.1	105.6	102.8	96.7	92.8	97.9	85.54	3	0.213094	23.0538
ICDQWDNLGALTQK	2xiTRAQ8plex [N-Term; K14]; 1xCarbamidomethyl [C2]	2.16579e-05	0	1	Q7TPR4	0	2270.21	103.7	105.1	101.7	95.6	99.3	94.7	23.98	3	-1.88007	39.9119
TATEIVVQMAAANGIGR	1xiTRAQ8plex [N-Term]; 1xDeamidated [N13]	9.04222e-07	0	1	Q8BZF8	0	2007.08	89.8	103.3	92.7	98.4	115.8	100.1	45.37	3	-0.201201	39.1728
MLDYLQGSGETPQTDIR	1xiTRAQ8plex [N-Term]	3.25894e-06	0	1	A1A4T2	0	2228.12	86.3	93.7	106.8	94.9	122.4	96	50.13	3	-2.70685	39.2028
TGSPGGPGVGGSPGGGAAGASPSLPPSAK	2xiTRAQ8plex [N-Term; K29]	2.38949e-06	0	1	Q3TWG5	0	2940.56	91.5	104.1	95.5	101.5	103.1	104.3	50.77	4	2.94749	24.3915
CAEGYALYAQALTDQQQFGK	2xiTRAQ8plex [N-Term; K20]; 1xCarbamidomethyl [C1]	4.38731e-08	0	3	Q3TSX8	0	2870.46	97	103.8	104.9	96.2	95.1	102.9	50.85	3	-3.86211	44.3486
YEYHPVCADLQTK	2xiTRAQ8plex [N-Term; K13]; 1xCarbamidomethyl [C7]	4.06646e-05	0	2	Q9CRB9	0	2232.16	113	92.4	111.6	86.7	95.8	100.6	9.14	3	2.75383	24.3903
DLGLSESGEDVNAAILDESGK	2xiTRAQ8plex [N-Term; K21]; 1xDeamidated [N12]	3.87189e-07	0	1	A0A0R4J0Z1	0	2728.4	117.2	89.2	89.3	85.1	106.5	112.6	41.77	3	6.07076	39.2254
VLVDINNPEPLIQTAK	2xiTRAQ8plex [N-Term; K16]	5.14333e-06	0	4	P80316	0	2372.4	99.4	107.5	103.3	97.8	95.9	96.1	64.43	2	3.30608	39.4494
EIVHIQAGQCGNQIGAK	2xiTRAQ8plex [N-Term; K17]; 1xCarbamidomethyl [C10]; 1xDeamidated [Q/N]	5.47022e-08	0	32	Q7TMM9; Q9D6F9; Q9ERD7; P99024; P68372; B2RSN3	0	2432.32	97.5	99.9	100.9	97.1	102.8	101.8	46.09	4	0.380169	25.0059
LLQDSGAPDGTLNIIHGQHDAVNFICDHPDIK	2xiTRAQ8plex [N-Term; K32]; 1xCarbamidomethyl [C26]	1.48031e-07	0	1	Q9EQ20	0	4119.12	108.2	83.4	97.9	93.4	106	111.1	26.03	6	2.73394	40.079
LLQDSGAPDGTLNIIHGQHDAVNFICDHPDIK	2xiTRAQ8plex [N-Term; K32]; 1xCarbamidomethyl [C26]; 1xDeamidated [Q/N]	2.91961e-08	0	2	Q9EQ20	0	4120.1	100.4	84.6	113.4	96.5	102	103.1	24.67	5	8.43818	40.024
AVAGNISDPGLQK	2xiTRAQ8plex [N-Term; K13]	3.37715e-05	0	3	Q64727	0	1878.09	97.5	101.7	108.2	98.9	94.7	98.9	52.7	2	-0.888181	24.7579
LSGQSAISTQPEAVK	2xiTRAQ8plex [N-Term; K15]	4.88078e-05	0	1	E9PVY8	0	2124.21	92.7	96.2	103.7	104.8	103	99.5	31.63	3	1.28212	24.6189
SMLQATAEANNLAAVATAK	2xiTRAQ8plex [N-Term; K19]	9.264e-10	0	2	Q8BH66	0	2483.37	104.8	104.1	97.8	105.1	93.8	94.3	86.57	3	2.5447	39.2266
DTNHGPQNHEAHLR	1xiTRAQ8plex [N-Term]	8.15128e-06	0	2	Q8R0Y6	0	1929.96	110.2	152.6	98.2	83.9	74.5	80.5	43.76	4	-2.63001	3.87046
IAHQLHQHR	1xiTRAQ8plex [N-Term]	2.6644e-05	0	3	Q9DBX3	0	1443.82	108.7	93.2	92.8	111.9	96.1	97.3	39.28	3	-0.60239	3.90337
YQQGDFGYCPR	1xiTRAQ8plex [N-Term]; 1xCarbamidomethyl [C9]	3.41344e-05	0	2	N0E4C5	0	1694.79	94.8	98.1	107.3	98.4	98.5	102.9	40.92	2	2.38985	24.599
EAAEAEPAEPSSPAAEAEGASASSTSSPK	2xiTRAQ8plex [N-Term; K29]	1.57329e-06	0	1	A0A0A1HAM8	0	3324.62	99.9	84.9	100.3	90.7	122.1	102	54.6	4	-1.15312	24.5928
TLNEWSSQISPDLVR	1xiTRAQ8plex [N-Term]	1.36604e-06	0	1	O09172	0	2049.09	107.8	87	108.4	88	100.2	108.7	37.43	3	1.20715	39.058
STILYAGNDK	2xiTRAQ8plex [N-Term; K10]	1.50376e-06	0	2	G5E8G3; Q3TYL3; Q3TYC2	0	1689.96	103.6	96.4	102.1	100.1	103	94.9	46.33	2	-1.92232	22.3546
AIGHVIEEGGVK	2xiTRAQ8plex [N-Term; K12]	2.05022e-05	0	3	Q9Z1S5	0	1817.07	105.5	96.6	100.5	102.4	100.9	94	29.95	4	2.84074	23.8585
AAGAAAIITEPEHTK	2xiTRAQ8plex [N-Term; K15]	2.93696e-05	0	1	Q8BK67	0	2088.19	88.9	105.7	102.5	95.7	102.9	104.3	24.16	3	0.900375	24.5506
GVYAVGDVCGK	2xiTRAQ8plex [N-Term; K11]; 1xCarbamidomethyl [C9]	3.0995e-05	0	2	P47791	0	1732.95	110.1	103.4	103.4	91.2	91.2	100.7	38.87	2	0.0871254	24.6796
GSIYAGDVSSSVK	2xiTRAQ8plex [N-Term; K13]	1.42407e-05	0	1	E9Q3V9	0	1878.04	93.6	114.7	100.1	101	95.2	95.4	42.98	3	2.32819	24.5432
TLNEWSSQISPDLVR	1xiTRAQ8plex [N-Term]; 1xDeamidated [N3]	1.0426e-05	0	1	O09172	0	2050.08	102.5	93.9	110.1	92	97.2	104.3	40.61	2	7.93812	39.0618
HGGYQPSDEHK	2xiTRAQ8plex [N-Term; K11]	4.73166e-05	0	10	Q04447	0	1862.96	88.9	109.4	82.4	92.1	129.4	97.8	34.36	4	-4.6734	5.35016
QVFFELNGQLR	1xiTRAQ8plex [N-Term]; 1xDeamidated [N/Q]	2.92115e-05	0	5	E9QPD7	0	1655.91	98.4	104.8	101.4	98.7	98	98.7	40.76	3	-0.872409	39.3364
YFYDQCPAVAGYGPIEQLPDYNR	2xiTRAQ8plex [N-Term; Y3]; 1xCarbamidomethyl [C6]; 2xDeamidated [Q5; Q17]	1.75155e-06	0	2	Q3TIC8	0	3346.62	88	122.8	96.6	99.1	97.1	96.4	22.76	4	10.3356	39.852
DVSSLFPDVVNCMQTDNLELK	2xiTRAQ8plex [N-Term; K21]; 1xCarbamidomethyl [C12]	3.27737e-06	0	1	Q5SWR1	0	3032.55	107.8	61.9	79.5	107.3	137	106.5	62.86	3	2.70788	50.1823
TALLDAAGVASLLTTAEAVVTEIPKEEK	3xiTRAQ8plex [N-Term; K25; K28]	2.98497e-07	0	2	P63038	1	3753.17	73.1	96.5	121.8	62	127.8	118.9	43.07	4	0.202363	53.7529
YTSALTYDAVQVMTEAFR	1xiTRAQ8plex [N-Term]	6.36826e-06	0	1	E9QKC0	0	2370.2	105.5	120.3	104.2	102.1	80.2	87.6	42.55	3	-0.434361	52.9694
QALSPDMLATDLAYYLVR	1xiTRAQ8plex [N-Term]	1.40835e-05	0	1	Q3UUH0	0	2344.25	93.7	90.1	100.1	111.8	106.1	98.2	42.29	3	8.2863	52.9935
AYEQAGMMLK	2xiTRAQ8plex [N-Term; K10]	6.22676e-06	0	4	D3Z4B2	0	1749.95	98.9	108.4	102.7	99.5	93.5	97	51.78	2	-0.74982	27.4727
GVNIGGAGSYIYEKPQTEAPQVTGPIEVPVVR	2xiTRAQ8plex [N-Term; K14]; 1xDeamidated [Q16]	1.52569e-12	0	1	Q9DCT8	0	3935.14	115	93.1	93.7	80.4	98.8	119	81.45	4	4.26378	40.3039
HLQDLFAPLVVR	1xiTRAQ8plex [N-Term]	1.61837e-06	0	3	Q80TJ1	0	1712.02	96.2	85.9	83.3	121.8	114.2	98.6	49.2	3	-0.16016	38.9731
CGEMAQAASAAVTR	1xiTRAQ8plex [N-Term]; 1xCarbamidomethyl [C1]	4.67405e-06	0	3	Q790I0	0	1726.85	92.8	125.4	100.6	93.4	98	89.8	43.95	3	2.93996	25.4365
KAQALQEECGYLR	2xiTRAQ8plex [N-Term; K1]; 1xCarbamidomethyl [C9]	2.64998e-05	0	2	P19246	1	2174.18	99	108	106.8	95.2	89.9	101.1	33.3	4	-0.364009	25.49
IRPGEFEQFESTIGFK	2xiTRAQ8plex [N-Term; K16]	3.11621e-05	0	5	Q9WV92; D0VYV6	0	2493.36	97.3	99.6	105.9	100.7	101.3	95.3	30.81	5	-0.958951	40.3976
SIEWDLEDLDETISIVEANPR	1xiTRAQ8plex [N-Term]	1.67646e-07	0	1	Q3TX70	0	2748.39	98.1	94.2	106.9	93.2	113.3	94.3	62.84	3	5.61709	53.1747
ELDDISLTPDPEPTHEDPNYLMANER	1xiTRAQ8plex [N-Term]; 1xDeamidated [N19]	1.76147e-06	0	2	Q9D394	0	3316.55	105.1	80.6	104.2	93.8	109.3	106.9	48.97	3	6.95236	38.6482
YEDSNNLGTSHLLR	2xiTRAQ8plex [N-Term; Y1]	5.95305e-06	0	1	Q9DB77	0	2227.19	92.1	135.4	92.8	101.3	88.9	89.6	15.53	3	0.588197	21.003
MQAQASIEGAPEVTMSSLFK	2xiTRAQ8plex [N-Term; K20]	1.59393e-08	0	5	A2ASZ8	0	2733.44	97.1	92.8	97.7	107.8	104.5	100	73.33	3	0.518367	43.9688
YEDSNNLGTSHLLR	1xiTRAQ8plex [N-Term]; 1xDeamidated [N]	7.50881e-08	0	10	Q9DB77	0	1923.97	102.3	100.3	102.3	96.4	100.7	98	67.97	2	1.27478	26.0135
YEDSNNLGTSHLLR	1xiTRAQ8plex [N-Term]	1.03656e-07	0	4	Q9DB77	0	1922.99	98.7	94.4	98.2	106.1	100.6	102	54.61	2	2.48529	23.4565
AALSGLLHR	1xiTRAQ8plex [N-Term]	8.91532e-06	0	1	Q99JY0	0	1241.76	110.7	78.2	89.9	119.3	85.9	115.9	61.78	3	-0.00741417	25.3953
YKPAPLATLPSTLDPAEYDVSPETR	2xiTRAQ8plex [N-Term; K2]	1.76401e-07	0	2	Q4VAE8	0	3339.79	103.6	95.7	103.1	94.5	100.5	102.7	51.09	4	1.28274	40.5958
DIFGLLQAYADGVDLTEK	2xiTRAQ8plex [N-Term; K18]	1.6087e-05	0	1	E9PX52	0	2576.41	93.9	72.9	95.2	84.6	131.8	121.6	32.65	3	6.16083	52.8451
LEEEIDSLAQELALK	2xiTRAQ8plex [N-Term; K15]	2.10724e-05	0	1	Q64322	0	2309.31	93.1	102.2	103.7	95.1	102.5	103.5	36.56	3	2.30427	52.8413
DISEASVFDAYVLPK	2xiTRAQ8plex [N-Term; K15]	4.09939e-08	0	3	P62855	0	2262.25	108.7	93.3	104.2	95.4	96.1	102.3	82.7	2	0.15266	44.1117
SQSLTNAFNLPEPAPPRPSLSQDEVK	2xiTRAQ8plex [N-Term; K26]	1.75155e-06	0	1	O88935	0	3430.84	103.9	106.3	105	89.5	91.8	103.4	18.22	5	1.44884	36.1936
NFLTEDSADLDSIEAVANEVLK	2xiTRAQ8plex [N-Term; K22]	3.0995e-05	0	3	B9EKB0	0	3001.58	95.3	112.5	99.4	93.2	102.1	97.5	45.38	3	3.35286	52.4399
VLHMDQNPYYGGESASITPLEDLYK	2xiTRAQ8plex [N-Term; K25]	1.91021e-08	0	3	Q3UPA3	0	3448.76	100.4	92.2	112.8	97.5	103.7	93.5	57.84	4	1.22016	43.8272
SLEADLMQLQEDLAAAER	1xiTRAQ8plex [N-Term]	3.0115e-06	0	1	Q69ZX3	0	2307.18	85.2	67.2	65.7	122	148.4	111.6	50.66	3	3.00553	52.3959
DPDNELYFAHGLFSAK	2xiTRAQ8plex [N-Term; K16]	1.01245e-06	0	2	G3X9A7	0	2432.27	102.6	96.1	109.9	96.5	93.1	101.9	24.26	4	0.217529	38.3946
NGDENYMEFLEVLTEQLDR	1xiTRAQ8plex [N-Term]	3.0629e-06	0	1	A0A076FSX1	0	2619.25	90.4	84.6	114.3	76.8	131.1	102.8	48.74	3	5.05699	53.7092
NGDENYMEFLEVLTEQLDR	1xiTRAQ8plex [N-Term]; 1xDeamidated [N1]	9.90698e-08	0	1	A0A076FSX1	0	2620.24	90.9	136.8	91.8	98.7	97.8	84	51.46	3	3.7246	54.2988
NGDENYMEFLEVLTEQLDR	1xiTRAQ8plex [N-Term]; 1xDeamidated [N1]; 1xOxidation [M7]	1.14005e-06	0	2	A0A076FSX1	0	2636.23	97.1	90.9	110.8	77.5	124.3	99.4	54.4	3	0.676276	53.0465
LTYVAEAPELTQGLSNVHK	2xiTRAQ8plex [N-Term; K19]	3.85742e-05	0	1	F8WGF2	0	2678.5	105	102.9	97.2	104.8	97.3	92.8	18.5	4	-0.767265	38.4058
ADMGGAATICSAIVSAAK	2xiTRAQ8plex [N-Term; K18]; 1xCarbamidomethyl [C10]	6.01845e-07	0	1	Q9CPY7	0	2302.24	107.6	101.8	96.2	97	96.1	101.3	32.91	3	-1.15745	38.4145
VLHMDQNPYYGGESASITPLEDLYK	2xiTRAQ8plex [N-Term; K25]; 1xDeamidated [N7]	5.71983e-07	0	2	Q3UPA3	0	3449.74	97.7	91.5	115.2	96	113.2	86.5	47.13	3	8.84716	43.8937
MEQTVLVPPGPDSFNFFTR	1xAcetyl [N-Term]	8.49705e-07	0	2	A2APX8	0	2224.07							44.62	3	5.40525	52.8363
LKDLNSQADSLMTSSAFDTSQVK	3xiTRAQ8plex [N-Term; K2; K23]	2.43029e-06	0	1	E9Q447; A3KGU9; B7ZWK3	1	3398.82	106	95.3	115.7	81.8	97.9	103.2	20	4	1.47454	40.3387
GAVPYVQAFDSLLANPVAEYLK	2xiTRAQ8plex [N-Term; K22]	8.96536e-06	0	5	P40124	0	2973.65	91.2	84.4	106.5	93.1	112.4	112.4	50.28	4	2.92058	53.331
QELIECVANSDEQLGELFLEEK	2xiTRAQ8plex [N-Term; K22]; 1xCarbamidomethyl [C6]; 1xDeamidated [N/Q]	2.46916e-05	0	2	Q8K0D5	0	3202.63	68.3	93.7	123.4	115.4	102.3	97	33.56	4	8.32033	53.0113
QTMQVDEHARPQTTLEQLQK	2xiTRAQ8plex [N-Term; K20]; 1xDeamidated [Q]	1.83252e-06	0	2	Q3UKH3; Q8BWT1	0	2990.58	101	92.9	100.6	93.6	105.8	106.1	27.51	4	8.13017	24.2106
ELDDISLTPDPEPTHEDPNYLMANER	2xiTRAQ8plex [N-Term; Y20]	1.43996e-05	0	1	Q9D394	0	3619.77	93.7	112	112.5	94	101.9	86	14.34	5	-2.53197	35.2587
TSMGGTQQQFVEGVR	1xiTRAQ8plex [N-Term]	1.02528e-05	0	1	Q02248	0	1928.98	95.5	93.2	108	105.5	101.7	96.2	57.84	2	2.66311	25.3142
CHAPLAQAQALVTSELER	1xiTRAQ8plex [N-Term]; 1xCarbamidomethyl [C1]	1.37536e-07	0	1	Q9CR98	0	2298.22	101.4	95.2	90.7	94.6	113.1	105	42.51	3	1.08969	38.6694
LSMAQASTEASSDK	2xiTRAQ8plex [N-Term; K14]	5.29005e-06	0	1	Q08642	0	2034.06	100.2	92.5	95.9	101.2	107.8	102.5	44.61	3	0.184164	25.124
IECESAETTEDCIEK	2xiTRAQ8plex [N-Term; K15]; 2xCarbamidomethyl [C3; C12]	2.7828e-06	0	5	Q921I1; E9Q035	0	2422.16	114.5	102.3	114.5	81.2	93.4	94.3	57.91	3	5.07602	26.5954
VLLVIDEPHTDWAK	2xiTRAQ8plex [N-Term; K14]	2.96813e-07	0	5	O88935	0	2244.28	110.7	98.7	100.5	91.6	99.6	98.9	52.5	3	0.199644	39.262
NGPVEGAFTVFSDFLTYK	2xiTRAQ8plex [N-Term; K18]	1.99469e-05	0	2	P10605	0	2600.39	102.4	78.3	85.2	118.1	111.6	104.3	34	3	1.27316	52.5042
AATAPLLEAVDNLSAFASNPEFSSVPAQISPEGR	1xiTRAQ8plex [N-Term]	1.50627e-08	0	3	Q80TM2	0	3760.93	91.9	108.3	102.8	108.2	102.2	86.6	68.87	4	5.51229	53.3603
TISSSLAVVDLIDAIQPGCINYDLVK	2xiTRAQ8plex [N-Term; K26]; 1xCarbamidomethyl [C19]	9.74995e-06	0	1	B1AX58	0	3412.89	104.3	87.1	105.6	92.8	110.6	99.6	34.97	4	4.62	53.2789
KTFSHELSDFGLESTTGEVPVVAIR	2xiTRAQ8plex [N-Term; K1]	5.38025e-09	0	1	P27773	1	3327.8	98.4	99.2	101.4	103.3	98.4	99.3	62.21	4	1.50657	40.204
STCTINYSTSLPLAQGIK	2xiTRAQ8plex [N-Term; K18]; 1xCarbamidomethyl [C3]	6.40897e-08	0	2	Q9DBF1	0	2562.41	110.1	82.7	96.1	92.8	117.5	100.8	54.63	3	0.719106	35.862
GVAINMVTEEDKR	2xiTRAQ8plex [N-Term; K12]; 1xOxidation [M6]	6.33258e-06	0	1	Q3TFG3	1	2086.14	102.4	101.2	100.7	91.8	101	102.9	24.06	3	17.3532	26.6747
TQGPYDVVVLPGGNLGAQNLSESPMVK	2xiTRAQ8plex [N-Term; K27]; 3xDeamidated [N14; Q18; N19]	7.92607e-06	0	2	Q99LX0	0	3381.77	94.7	104.8	111.9	85.8	101.9	100.9	32.1	4	13.897	43.2341
TQGPYDVVVLPGGNLGAQNLSESPMVK	2xiTRAQ8plex [N-Term; K27]; 2xDeamidated [N14; Q18]	6.12141e-07	0	1	Q99LX0	0	3380.79	99.6	92.7	106.9	99.6	104.7	96.5	46.63	3	14.6474	42.8211
HNYESAAEAIQAVR	1xiTRAQ8plex [N-Term]	9.95428e-07	0	1	A2AI21	0	1862.97	99.6	99.9	94.2	104.1	97.8	104.5	30.14	3	1.8106	25.0234
TQGPYDVVVLPGGNLGAQNLSESPMVK	2xiTRAQ8plex [N-Term; K27]	6.02235e-08	0	2	Q99LX0	0	3378.82	106.7	100.1	110.3	90.5	96.3	96.2	72.91	3	2.73789	42.9897
TQGPYDVVVLPGGNLGAQNLSESPMVK	2xiTRAQ8plex [N-Term; K27]; 1xDeamidated [Q/N]; 1xOxidation [M25]	2.33614e-06	0	4	Q99LX0	0	3395.8	99.1	99.8	110.4	94.9	95.1	100.6	30.31	4	3.47863	39.7225
LVDGSLLTLDTYLGQFPDIK	2xiTRAQ8plex [N-Term; K20]	4.21467e-07	0	2	A0A0G2JEG8	0	2816.59	105.7	89.3	102.4	84.7	110.1	107.8	64.72	3	3.96651	53.2434
ELAQQVQQVAAEYCR	1xiTRAQ8plex [N-Term]; 1xCarbamidomethyl [C14]	5.5919e-07	0	1	Q3V0Z8	0	2097.07	87.2	96.9	95.4	97.6	118.8	104.1	40.03	3	1.26277	40.2464
VYHDPSTQEPVTYSQLQQR	1xiTRAQ8plex [N-Term]	5.72344e-08	0	2	Q9QXS1	0	2580.3	105.1	98.3	110.1	89.6	103	93.9	47.07	3	1.69308	25.1526
AFADALEVIPMALSENSGMNPIQTMTEVR	1xiTRAQ8plex [N-Term]; 3xDeamidated [N16; N20; Q23]	3.40932e-06	0	1	P80316	0	3442.67	110	96.8	118.8	90.6	91.7	92.1	26.44	4	19.193	53.7009
DVPALEITHTFLER	1xiTRAQ8plex [N-Term]	2.60731e-08	0	5	Q3U2X5	0	1945.07	102.9	97.3	100.3	99.3	100.5	99.7	67.81	3	2.01203	39.5823
QENTQSPYNLAYK	2xiTRAQ8plex [N-Term; K13]	2.4424e-05	0	2	Q9CYN9	0	2164.15	109.8	99.6	105.4	93.6	97.1	94.5	45.4	2	1.25458	25.3379
YLAPTILTDVDPNSK	2xiTRAQ8plex [N-Term; K15]	5.40792e-05	0	2	B1ATI0	0	2255.27	102.3	101.2	101.9	91.5	103.6	99.5	36.96	3	4.55902	38.5595
GISHVIVDEIHER	1xiTRAQ8plex [N-Term]	6.62359e-06	0	2	E9QNN1	0	1808	85.4	113.6	102.7	101.3	98.2	98.9	42.98	4	0.646622	25.2783
TFHLSLPDVELTSPVSSHAEYQVVEGDGDGGHK	2xiTRAQ8plex [N-Term; K33]; 1xDeamidated [Q22]	1.01819e-06	0	1	A0A0U1RNK1; E9QQ57	0	4117.06	100.3	96.6	119	70.1	114.2	99.8	30.52	5	0.658478	38.6818
LFENQLSGPESIVNIGDVLFTGTADGR	1xiTRAQ8plex [N-Term]	7.00604e-06	0	1	Q9D7N9	0	3153.64							77.07	3	4.83805	53.0642
TLSDYNIQK	2xiTRAQ8plex [N-Term; K9]	1.82656e-05	0	18	Q642L7	0	1689.96	99.8	94.2	100.2	85.7	105.5	114.5	47.8	2	-0.622137	25.2476
DCPVGSETSLIIHR	1xiTRAQ8plex [N-Term]; 1xCarbamidomethyl [C2]	1.98329e-06	0	1	A0A0G2JE00	0	1887.99	81.7	161.5	105.3	75.9	88.9	86.8	38.76	3	-1.23557	25.1976
GGNVPQLDAPISQFSGLK	2xiTRAQ8plex [N-Term; K18]	1.94205e-07	0	3	Q80TJ1	0	2436.37	99.8	114.2	105.6	93.7	91.8	94.9	43.45	3	-1.4606	39.3502
LFENQLSGPESIVNIGDVLFTGTADGR	1xiTRAQ8plex [N-Term]; 1xDeamidated [N/Q]	3.60704e-06	0	3	Q9D7N9	0	3154.62	93.2	83.3	102.4	105.9	117.9	97.3	30.5	4	2.95325	53.1581
VFTTQELVQAFTHAPAALEADR	1xiTRAQ8plex [N-Term]	3.96048e-07	0	2	Q3TL79	0	2719.44	97.9	89	94.5	92.4	120.9	105.3	36.2	3	2.70948	50.9687
VFTTQELVQAFTHAPAALEADR	1xiTRAQ8plex [N-Term]; 2xDeamidated [Q5; Q9]	1.25735e-09	0	1	Q3TL79	0	2721.4	101.6	91.4	102.7	87.9	111.4	104.9	66.96	3	17.1009	50.4502
IQEGVESLAGYADIFLR	1xiTRAQ8plex [N-Term]	2.645e-06	0	1	Q7TMF4	0	2185.18	80.6	128.6	75.1	78.9	125.8	111	62.12	3	2.18933	53.0998
VYHDPSTQEPVTYSQLQQR	2xiTRAQ8plex [N-Term; Y]	4.56192e-07	0	2	Q9QXS1	0	2884.5	88.9	107.9	90.2	108.5	102.6	101.9	31.32	4	1.56026	22.5018
LVLEQVVTSIASVADTAEEK	2xiTRAQ8plex [N-Term; K20]	1.21444e-07	0	2	Q8BKC5	0	2710.53	104.4	94.8	117.8	93.4	86.7	102.8	83.48	4	1.05141	53.0163
VNMSGVSSSNGVVDPR	1xiTRAQ8plex [N-Term]; 1xDeamidated [N10]	8.91532e-06	0	2	Q9CZY3	0	1909.96	104.6	99.5	98.6	92.8	99.2	105.3	57.53	3	1.79424	25.7732
KNNHHEENISSK	3xiTRAQ8plex [N-Term; K1; K12]	1.66297e-05	0	3	E9Q447; A3KGU9; B7ZWK3	1	2349.3	113.5	101	99.6	100	90.5	95.4	23.15	3	-0.629712	4.52694
NVTDVVNTCHDAGISK	2xiTRAQ8plex [N-Term; K16]; 1xCarbamidomethyl [C9]	5.50125e-08	0	3	Q99LF4	0	2338.23	99.7	93.4	100.4	97.7	103.2	105.5	57.42	3	3.27538	24.4337
HVSPAGAAVGVPLSEDEAR	1xiTRAQ8plex [N-Term]	4.09939e-08	0	2	Q9CWJ9	0	2166.15	96.5	102.6	109	93.1	103.8	95	56.1	3	1.82121	23.1166
VCSGHGVCSNEATCICDFTWAGTDCSIR	1xiTRAQ8plex [N-Term]; 5xCarbamidomethyl [C2; C8; C14; C16; C25]; 1xDeamidated [N10]	4.80011e-07	0	1	Q9R1V7	0	3525.49	104.3	90.3	112.3	70.5	120.6	101.9	53.11	4	6.94411	37.1743
EAAGQAAQHNSELR	1xiTRAQ8plex [N-Term]	1.81193e-06	0	1	B2RSU7	0	1785.91	103.7	124.3	102.2	84.9	94.4	90.6	42.69	3	1.58361	10.7214
TATPQQAQEVHEK	2xiTRAQ8plex [N-Term; K13]	2.40769e-07	0	4	P17751	0	2075.13	101.5	112.7	90.2	96.2	95.9	103.4	58.79	3	-1.08249	11.9671
IEVGLVVGNSQVAFEK	2xiTRAQ8plex [N-Term; K16]	3.61972e-08	0	5	P46460	0	2297.33	103	98.3	98.5	96.2	99.9	104.1	76.31	3	-1.64248	40.4179
DVVPAVYDCTLNFR	1xiTRAQ8plex [N-Term]; 1xCarbamidomethyl [C9]	3.27737e-06	0	2	Q8K4X7	0	1973.01	101.8	96.7	101.3	101.4	100.7	98.2	55.16	2	6.33393	39.5429
GAAQNIIPASTGAAK	2xiTRAQ8plex [N-Term; K15]	1.54132e-09	0	22	A0A0A0MQF6	0	1978.15	100.5	96.4	97.1	97.7	96.9	111.5	69.96	2	1.71608	21.5595
IEVGLVVGNSQVAFEK	2xiTRAQ8plex [N-Term; K16]; 2xDeamidated [N9; Q11]	7.7939e-06	0	1	P46460	0	2299.3	107	91.9	101.7	93.7	100.2	105.5	34.86	2	14.6837	40.1918
TFESLVDFCK	2xiTRAQ8plex [N-Term; K10]; 1xCarbamidomethyl [C9]	1.85701e-05	0	3	Q61425	0	1853.99	97.2	95.7	100.9	102.4	106	97.8	27.7	3	1.14628	39.5255
RQLQALTCDLESLR	1xiTRAQ8plex [N-Term]; 1xCarbamidomethyl [C8]	9.11713e-06	0	1	P03995	1	2007.1	89	96.7	106.3	109.6	105.3	93.2	35.22	3	1.95649	39.4742
EVEPTSHMGVPR	1xiTRAQ8plex [N-Term]	1.13996e-05	0	2	Q99PU5	0	1642.85	100.9	86.2	91.1	109	102.8	110	30.32	3	0.910318	16.4801
QHVGSSAEFMEAWR	1xiTRAQ8plex [N-Term]; 1xOxidation [M10]	8.49705e-07	0	1	Q08331	0	1954.94	115.8	91	99.7	89.7	89.1	114.8	54.17	3	2.36816	22.9314
QHVGSSAEFMEAWR	1xiTRAQ8plex [N-Term]	4.12041e-07	0	3	Q08331	0	1938.94	111.3	94.2	101.8	97.4	92.1	103.2	47.52	3	1.68533	27.2654
TIEQASFSK	2xiTRAQ8plex [N-Term; K9]	1.81652e-05	0	2	Q1XG79	0	1618.93	104.4	96.9	96.9	96.6	98.6	106.5	31.21	2	-0.495929	22.9227
NPEQVDLYQFMAK	2xiTRAQ8plex [N-Term; K13]	2.25037e-05	0	2	E9QB02	0	2191.17	102.2	100	98.5	94.2	103.1	102	38.79	3	1.04616	39.5545
GAAQNIIPASTGAAK	2xiTRAQ8plex [N-Term; K15]; 1xDeamidated [N/Q]	1.35465e-05	0	6	A0A0A0MQF6	0	1979.14	97.4	109	98.4	101.3	96.5	97.4	45.57	3	0.810446	23.9942
VDPIGPLSYTGGVSELAR	1xiTRAQ8plex [N-Term]	1.36046e-08	0	2	B0V2P5	0	2135.16	94.8	106.3	98.2	96.7	104.5	99.5	58.79	3	2.85266	39.9065
SIPLDEGEDEAQR	1xiTRAQ8plex [N-Term]	6.12268e-06	0	5	Q9JHU4	0	1762.88	95.7	114.2	98.8	96.8	101.6	93	58.74	3	0.842092	22.8499
AFDDVPVVQIYSSR	1xiTRAQ8plex [N-Term]	2.7081e-05	0	2	E9QKH0	0	1900.01	93.1	106.5	100.9	108.1	100.3	91.1	43.59	2	2.38167	39.964
VESTSVGSISPGGAK	2xiTRAQ8plex [N-Term; K15]	3.87189e-07	0	4	Q9WV92; D0VYV6; Q8BT38	0	1984.12	92	117.7	117.1	82.5	89	101.7	72.78	3	-1.09221	23.2929
SLAGSSGPGASSGPGGDHSELIVR	1xiTRAQ8plex [N-Term]	2.93947e-11	0	4	A0A0R4J1E2	0	2499.27	116.2	98.8	95.4	93.7	94.8	101	106.28	3	0.58969	23.0571
GEPGPAGSVGPVGAVGPR	1xiTRAQ8plex [N-Term]	8.40152e-07	0	2	Q3TU64	0	1865.02	109.2	99.3	96.8	107.4	90.1	97	45.9	3	1.52876	23.2891
VMLGETNPADSKPGTIR	2xiTRAQ8plex [N-Term; K12]; 1xOxidation [M2]	2.34163e-08	0	6	E9PZF0; P15532	0	2410.32	102.1	98.1	100	100.3	102.1	97.4	33.9	3	1.59565	22.3656
VMLGETNPADSKPGTIR	2xiTRAQ8plex [N-Term; K12]; 1xDeamidated [N7]	2.03284e-08	0	1	E9PZF0; P15532	0	2395.31	105	95.6	97.7	99.8	98.2	103.6	54.21	2	10.799	24.3152
VMLGETNPADSKPGTIR	2xiTRAQ8plex [N-Term; K12]	2.3817e-08	0	6	E9PZF0; P15532	0	2394.33	100.1	102.6	102.8	99.9	97.4	97.2	38.03	3	2.56702	24.091
SQASGIEVIQLFPEK	2xiTRAQ8plex [N-Term; K15]	2.02783e-05	0	2	Q9Z0X1	0	2254.29	96.1	95.1	131.4	88.6	94.2	94.7	24.5	3	0.0153997	39.944
GSGSVDETLFALPAASEPVIPSSAEK	2xiTRAQ8plex [N-Term; K26]	4.05109e-07	0	2	Q99P72	0	3167.69	98.5	100.3	123	71.3	102.6	104.4	45.53	3	1.70721	44.3675
EVWNTYELDLVNYQNK	2xiTRAQ8plex [N-Term; K16]	8.47725e-06	0	2	Q9JHU4	0	2636.38	97.1	92.4	98.9	102.4	105.4	103.7	44.82	4	3.6563	44.6058
DTSYLFITGPEVVK	2xiTRAQ8plex [N-Term; K14]	2.36378e-05	0	2	Q7TMF4	0	2177.23	99.4	102.3	99.9	108.5	92.8	97.1	19.58	3	-1.12751	39.5771
AIDIYEQVGTSAMDSPLLK	2xiTRAQ8plex [N-Term; K19]	1.54009e-07	0	4	Q9DB05	0	2659.45	100.9	94	105.8	91.3	107.6	100.4	43.03	3	9.97789	48.9456
AIDIYEQVGTSAMDSPLLK	2xiTRAQ8plex [N-Term; K19]; 1xDeamidated [Q7]	1.95131e-05	0	3	Q9DB05	0	2660.43	103.5	100.5	105.4	100.6	97.2	92.8	42.69	2	8.87534	49.2198
GEAGAAGPSGPAGPR	1xiTRAQ8plex [N-Term]	1.14651e-06	0	2	Q3TU64	0	1555.81	84.9	127	108.5	113.4	82.4	83.9	52.26	2	1.82862	10.6201
QYETLAEMVVPR	1xiTRAQ8plex [N-Term]	6.89317e-07	0	5	Q9Z1G3	0	1739.93	104.6	99.5	103.5	96.7	96.7	99.1	58.3	3	0.87445	40.8482
EGLHYTEVCGYDIASPNAGPLFR	1xiTRAQ8plex [N-Term]; 1xCarbamidomethyl [C9]; 1xDeamidated [N17]	6.97648e-08	0	1	Q3TW28	0	2871.39	114.4	77.7	91.2	89.8	113.3	113.6	43.68	3	8.8269	39.4668
MGPGATAGGAEK	2xiTRAQ8plex [N-Term; K12]; 1xOxidation [M1]	5.38044e-05	0	2	Q3UB66	0	1670.9	96.4	103.9	96.1	99.9	100.9	102.8	37.86	3	-1.24916	10.1104
SADGVIVSGVK	2xiTRAQ8plex [N-Term; K11]	4.77305e-07	0	1	Q6P8X1	0	1639.98	101.8	99.1	100	95.7	99.9	103.5	67.69	2	-1.22651	22.9064
AVDNQVYVATASPAR	1xiTRAQ8plex [N-Term]; 1xDeamidated [Q/N]	3.32339e-05	0	2	Q9JHW2	0	1866.99	101.9	99.8	113.9	97.9	96.2	90.3	34.05	2	11.5632	22.894
LSSFATSVAEDQSVASLTAPQTEETGK	2xiTRAQ8plex [N-Term; K27]; 2xDeamidated [Q12; Q21]	5.3519e-10	0	1	A2ARP8	0	3364.71	80.4	82.7	148	56.5	82.6	149.8	67.43	3	12.0329	44.3612
EGEDMIAEEHFGSEK	2xiTRAQ8plex [N-Term; K15]; 1xOxidation [M5]	1.7574e-05	0	2	Q62261	0	2332.12	99.2	92.3	104.6	90.8	104.5	108.5	32.85	4	0.280685	22.7102
EGEDMIAEEHFGSEK	2xiTRAQ8plex [N-Term; K15]	3.42065e-08	0	1	Q62261	0	2316.13	100.8	104.6	113.4	87.4	100.1	93.7	56.44	3	0.491008	25.4614
WCEYGLTFTEK	2xiTRAQ8plex [N-Term; K11]; 1xCarbamidomethyl [C2]	7.63163e-07	0	6	Q60930	0	2042.05	105.6	100.9	106.4	95.7	94.7	96.7	45.71	2	1.14495	39.4005
ALYFEYTDGTFSK	2xiTRAQ8plex [N-Term; K13]	3.75663e-05	0	1	E9PZD8	0	2150.13	102.9	94.9	113.1	96	94.2	98.9	41.28	3	-0.516268	39.3532
RSELEEQQMHLNVGLR	1xiTRAQ8plex [N-Term]; 1xOxidation [M9]	4.75623e-05	0	1	Q9JHU4	1	2259.18	101.9	105.1	107.4	97.9	91.3	96.4	26.85	4	1.01235	22.6879
DTDVEYLEIARPPLALR	1xiTRAQ8plex [N-Term]	4.66629e-07	0	2	Q9JIA1	0	2275.26	105	97.7	96	93.1	102.9	105.3	26.63	4	4.71325	39.4405
RSELEEQQMHLNVGLR	1xiTRAQ8plex [N-Term]	4.65861e-05	0	2	Q9JHU4	1	2243.19	91.2	107.8	99.9	98.6	106.2	96.3	25.22	4	1.47361	24.1262
EVANSTANLVK	2xiTRAQ8plex [N-Term; K11]	2.17768e-05	0	2	Q80TM2; A0A1L1SQ51	0	1754.03	94.8	95.6	105.4	93.7	102.9	107.6	46.63	3	0.504621	22.6669
EEAQMEVEQYR	1xiTRAQ8plex [N-Term]	1.89568e-06	0	4	Q54A87	0	1715.82	100.2	93.8	108.4	97.5	99.2	100.9	44.01	2	0.873981	24.1075
YSNSALGHVNSTIK	2xiTRAQ8plex [N-Term; K14]	4.05109e-07	0	2	Q99P72	0	2099.17	118.7	54.9	119.4	78.2	102.5	126.3	42.32	3	1.57172	20.8889
VPQIEVETHK	2xiTRAQ8plex [N-Term; K10]	2.75248e-05	0	4	Q9JHU4	0	1788.05	100.2	99.9	104.7	96.8	97.8	100.6	38.62	3	-0.588079	22.595
WLHNEDQMAVEK	2xiTRAQ8plex [N-Term; K12]; 1xDeamidated [N/Q]	1.68145e-05	0	2	A0A1B0GR11	0	2109.09	101.3	93.7	95.5	97.4	104.1	108.1	43.33	2	12.2361	25.8046
WLHNEDQMAVEK	2xiTRAQ8plex [N-Term; K12]	4.2857e-05	0	3	A0A1B0GR11	0	2108.11	99.8	99.7	106	98.6	101.8	94	27.15	3	-0.67398	25.6159
QETGITEGQGPVGEEEEK	2xiTRAQ8plex [N-Term; K18]	3.74468e-08	0	1	Q9CQJ6	0	2525.28	88.4	119.2	109.4	114.1	80.8	88	62.54	3	-2.65962	22.6842
NINDAWVCTNDMFR	1xiTRAQ8plex [N-Term]; 1xCarbamidomethyl [C8]	6.5865e-06	0	3	P61971	0	2059.96	105	107	100.4	91.6	93.7	102.2	53.69	2	1.81286	40.3212
LENCGITAANCK	2xiTRAQ8plex [N-Term; K12]; 2xCarbamidomethyl [C4; C11]	4.06646e-05	0	3	Q3UM23	0	1959.02	96.7	117.9	104.1	97.8	92.8	90.8	54.98	2	0.280631	22.9177
DYCVTANSK	2xiTRAQ8plex [N-Term; K9]; 1xCarbamidomethyl [C3]	2.87421e-05	0	3	A0A1B0GSX0	0	1665.87	102.4	101.4	113.8	96.1	83.4	103	45.54	2	-0.879144	16.6038
AIDIYEQVGTSAMDSPLLK	2xiTRAQ8plex [N-Term; K19]; 1xOxidation [M13]	1.83666e-05	0	3	Q9DB05	0	2675.44	100.2	95.2	108.3	86.5	103.8	106.1	34.68	4	-0.596494	44.385
SCAEFVSGSQLR	1xiTRAQ8plex [N-Term]; 1xCarbamidomethyl [C2]	2.46278e-07	0	9	Q9DCX2	0	1644.83	105	98.2	102.3	96.6	98.2	99.7	43.47	2	-2.13561	22.1236
LSSFATSVAEDQSVASLTAPQTEETGK	2xiTRAQ8plex [N-Term; K27]; 1xDeamidated [Q12]	6.89317e-07	0	1	A2ARP8	0	3363.73	102.6	87.7	109.3	82.3	99.9	118.3	20.45	4	6.7906	44.1958
QGIVPAGLTENELWR	1xiTRAQ8plex [N-Term]	1.26018e-05	0	2	Q99JR1	0	1987.09	101.7	104.1	102.7	94.1	98.2	99.2	56.96	2	-1.00747	39.9478
AMVASGSELGK	2xiTRAQ8plex [N-Term; K11]	3.21825e-05	0	2	Q9WTP6	0	1657.94	101.3	101.4	104.9	100.4	94	98	43.2	3	2.01844	22.8915
ADQLADESLESTR	1xiTRAQ8plex [N-Term]	1.11565e-07	0	4	P60879	0	1738.88	96.4	103.1	100.8	93.4	104.3	101.9	48.15	2	0.405143	24.9529
TLVDEVQELEAK	2xiTRAQ8plex [N-Term; K12]	1.20759e-07	0	4	Q5DTG0	0	1982.13	105.1	96.7	105.7	93.8	99.7	99.1	68.17	2	2.80317	40.0392
NVVEELLSGNPHIEK	2xiTRAQ8plex [N-Term; K15]	1.33225e-05	0	1	D0EM45	0	2286.29	102.7	99.2	98.8	97	99.6	102.6	43.02	3	1.57932	39.403
NVTAIQGPGGK	2xiTRAQ8plex [N-Term; K11]	2.25037e-05	0	2	A0A1L1STE6	0	1649.98	102.8	103.7	103.1	101.6	93.9	94.9	30.9	2	-2.53736	18.0999
GLDVDSLVIEHIQVNK	2xiTRAQ8plex [N-Term; K16]	5.02886e-06	0	1	Q80V08	0	2387.38	91.6	97.3	103.7	96.7	108.6	102.1	32.33	3	-5.90939	39.3917
KQQEQLLQLER	2xiTRAQ8plex [N-Term; K1]	3.77659e-05	0	1	O88737	1	2021.2	108.8	109.5	104	85.6	93.6	98.6	21	3	-3.89527	22.8181
GWDEALLTMSK	2xiTRAQ8plex [N-Term; K11]	1.73188e-06	0	1	Q62446	0	1859.02	108.1	90.3	103.5	99.9	96	102.2	47.38	2	1.34822	39.3904
TLQEEHVTVAQLR	1xiTRAQ8plex [N-Term]	1.12198e-07	0	1	Q9QXS1	0	1828.02	92.3	104.1	113.4	87.2	99.4	103.6	59.08	2	2.0732	22.7834
VSHLLGINVTDFTR	1xiTRAQ8plex [N-Term]	2.44405e-06	0	1	Q8VDD5	0	1876.06	99.1	114	90.5	106.5	99.4	90.5	49.36	3	3.24466	39.3729
EQWANLEQLSAIR	1xiTRAQ8plex [N-Term]	2.83683e-07	0	3	Q62261	0	1862.01	104.3	101.2	103.4	99.7	97.1	94.3	45.84	3	2.36939	39.9665
EGLHYTEVCGYDIASPNAGPLFR	1xiTRAQ8plex [N-Term]; 1xCarbamidomethyl [C9]	1.59982e-05	0	1	Q3TW28	0	2870.41	99.3	89	101.5	104.2	95.7	110.2	7.07	4	3.44807	39.4468
LSDEEGTNMHLQLVR	1xiTRAQ8plex [N-Term]	9.97036e-06	0	1	Q91ZP9	0	2046.06	94.9	118.8	94	96.8	102.7	92.8	29.67	3	1.87818	28.1591
EVENEQTPVSEPEEEKGSQPGPPVER	2xiTRAQ8plex [N-Term; K16]	2.8949e-06	0	1	Q80UE4	1	3485.75	104.8	109.2	124.5	71.4	93.6	96.5	30.37	4	-1.12594	23.3552
ASDETGFIAVHK	2xiTRAQ8plex [N-Term; K12]	4.83062e-05	0	1	P34914	0	1883.05	98.6	119.3	101	90.7	93.8	96.6	31.59	3	2.97683	23.3887
TVDNFVALATGEK	2xiTRAQ8plex [N-Term; K13]	1.91021e-08	0	6	Q9DCY1	0	1973.12	102.7	96.3	106.6	93.4	97.8	103.2	66.12	2	-0.289337	39.3806
DVQLSTIELSITTR	1xiTRAQ8plex [N-Term]	1.89568e-06	0	2	Q9ESW4	0	1880.06	87.3	119.1	98	100.1	103.7	91.7	48.14	3	0.257014	39.8134
DAGTIAGLNVMR	1xiTRAQ8plex [N-Term]	5.1122e-05	0	1	P20029	0	1521.84	93.8	107.1	104	106.5	99.9	88.8	42.19	3	1.31727	29.4675
SGAPPSYSFVALPPR	1xAcetyl [N-Term]	1.52205e-05	0	5	Q9CZC8	0	1587.82							68.71	2	0.235071	40.2235
TTTVATDYDNIEIQQQYSDVNNR	1xAcetyl [N-Term]	4.01471e-06	0	1	Q62261	0	2730.25							61.96	3	2.44172	39.3568
SGDAAIVEMVPGKPMCVESFSQYPPLGR	2xiTRAQ8plex [N-Term; K13]; 1xCarbamidomethyl [C16]; 1xDeamidated [Q22]; 1xOxidation [M]	1.18727e-07	0	3	P62631	0	3647.84	106.4	98.1	97.3	92	106.8	99.4	30.57	4	7.57701	40.8564
SEGAAEEQPEPAPAPEQEAAAPGPAAGGEAPK	2xiTRAQ8plex [N-Term; K32]	1.37378e-06	0	1	Q91XV3	0	3619.8	119.3	87	106.9	77.4	102.6	106.8	59.52	3	2.5676	24.1716
SVEVNFTESLLR	1xiTRAQ8plex [N-Term]	2.579e-05	0	2	Q8VE70	0	1697.94	104.6	98.1	101.1	96.3	97.9	102.1	36.05	3	1.29638	39.3731
AEPEKSEGAAEEQPEPAPAPEQEAAAPGPAAGGEAPK	3xiTRAQ8plex [N-Term; K5; K37]; 1xDeamidated [Q]	2.93475e-07	0	3	Q91XV3	1	4479.26	106.6	90.2	118	84.2	106.3	94.7	51.75	5	2.47975	24.0081
SGDAAIVEMVPGKPMCVESFSQYPPLGR	2xiTRAQ8plex [N-Term; K13]; 1xCarbamidomethyl [C16]	2.00013e-10	0	6	P62631	0	3630.86	102.2	103.4	108.6	94.5	89.8	101.5	60.47	5	2.47838	44.106
QEQIQAVPIANCQAAR	1xiTRAQ8plex [N-Term]; 1xCarbamidomethyl [C12]	9.96317e-08	0	2	Q9QXS1	0	2101.11	99.8	99.1	111.5	100.6	96.2	92.8	33.81	3	1.29319	23.9697
VLLEAGEGLVTVTPTTGSDGRPDAR	1xiTRAQ8plex [N-Term]	3.47742e-07	0	1	Q3UDF3	0	2815.51	82.4	145.4	120.9	100.7	77.1	73.6	42.73	4	3.85666	39.3906
WTEYGLTFTEK	2xiTRAQ8plex [N-Term; K11]	6.66088e-06	0	6	Q3THL7; Q60932	0	1983.07	103.3	99	103.1	100.5	95.5	98.6	47.01	2	2.56344	39.4219
LTESPCALVASQYGWSGNMER	1xiTRAQ8plex [N-Term]; 1xCarbamidomethyl [C6]	7.73013e-10	0	3	Q3UAD6	0	2660.28	100.3	109.7	104.1	97.4	95.6	92.9	75.5	3	-0.529136	42.8294
YVECSALTQK	2xiTRAQ8plex [N-Term; K10]; 1xCarbamidomethyl [C4]	9.48117e-06	0	5	P60766; Q3UL78	0	1806.99	102.4	97.9	102.1	99.8	98.3	99.5	40.64	2	-0.13915	24.7331
SEGAAEEQPEPAPAPEQEAAAPGPAAGGEAPK	2xiTRAQ8plex [N-Term; K32]; 1xDeamidated [Q17]	2.05597e-08	0	3	Q91XV3	0	3620.78	111.3	80.7	113.5	73	111	110.4	60.66	3	6.81285	24.1604
VCQSPINVEGK	2xiTRAQ8plex [N-Term; K11]; 1xCarbamidomethyl [C2]	3.93984e-05	0	1	Q3TWL2	0	1839.03	100.1	99.2	102.6	96.7	102	99.4	36.58	3	-0.295047	24.1106
MLGQMTDQVADLR	1xiTRAQ8plex [N-Term]	1.12732e-05	0	2	Q64727	0	1781.92	97.7	101.4	111.6	96.5	99.3	93.5	50.36	2	-2.9484	39.1966
YFYDQCPAVAGYGPIEQLPDYNR	2xiTRAQ8plex [N-Term; Y12]; 1xCarbamidomethyl [C6]; 1xDeamidated [Q17]	8.19708e-06	0	1	Q3TIC8	0	3345.63	97.5	136.9	91.8	115.2	91.1	67.5	24.77	4	4.46647	40.4441
DFTVSALHGDMDQK	2xiTRAQ8plex [N-Term; K14]	9.84238e-07	0	1	Q52KC1	0	2172.12	101.3	98	108.4	98.5	95.4	98.3	41.15	3	-1.40897	27.9307
SKNECSQLCLSLNEER	2xiTRAQ8plex [N-Term; K2]; 2xCarbamidomethyl [C5; C9]	1.19859e-05	0	1	B7ZW89	1	2575.31	102.5	107	108.8	86.6	100.4	94.7	29.5	4	1.75265	24.3257
YFYDQCPAVAGYGPIEQLPDYNR	2xiTRAQ8plex [N-Term; Y]; 1xCarbamidomethyl [C6]	5.00067e-10	0	4	Q3TIC8	0	3344.65	92.8	123.8	91.7	104.1	103.1	84.5	67.98	4	-1.62509	39.9241
GISEETTTGVHNLYK	2xiTRAQ8plex [N-Term; K15]	2.77337e-07	0	3	Q3TF14	0	2257.23	105.2	92.7	111	97.3	94	99.8	48.83	3	2.52227	23.8237
YFYDQCPAVAGYGPIEQLPDYNR	1xiTRAQ8plex [N-Term]; 1xCarbamidomethyl [C6]; 2xDeamidated [Q5; Q17]	1.69318e-06	0	2	Q3TIC8	0	3042.41	87.9	101.8	110.1	93.4	106.5	100.3	26.39	3	14.4954	45.3556
CAEGYALYAQALTDQQQFGK	2xiTRAQ8plex [N-Term; K20]; 1xCarbamidomethyl [C1]; 2xDeamidated [Q]	4.49204e-05	0	6	Q3TSX8	0	2872.43	109	103.6	99.3	90.5	107.8	89.7	23.72	4	17.8682	44.2269
LLLQVQHASK	2xiTRAQ8plex [N-Term; K10]	3.25894e-06	0	15	P48962; P51881	0	1745.09	109.3	69.1	101.4	97.4	101.8	120.9	51.17	2	-0.592678	25.7695
NNDALHMSLESLICESR	1xiTRAQ8plex [N-Term]; 1xCarbamidomethyl [C14]	5.03402e-05	0	1	V9GX76; E9PVU0	0	2293.12	99.5	107.3	97.5	91.1	105.6	99	17.83	3	2.34398	39.2682
VASSTLLDDR	1xiTRAQ8plex [N-Term]	8.47725e-06	0	1	Q9Z1Z0	0	1380.76	100.7	114.4	90.6	97	104.4	93	35	2	-0.258956	24.2387
YGTYTLENEHLNR	1xiTRAQ8plex [N-Term]	6.05426e-06	0	1	O88384	0	1913.97	104.2	95.9	101	102.2	101.5	95.2	30.63	3	1.07604	24.225
TEYTVAVQTASK	2xiTRAQ8plex [N-Term; K12]	2.26246e-07	0	3	Q8BGT8	0	1906.07	100.6	102.3	101.8	102.8	95.4	97.1	71.75	2	6.02122	24.2982
TMEEILEGLK	2xiTRAQ8plex [N-Term; K10]	5.51904e-05	0	3	A0A0R4J0I1	0	1771.01	86.5	92.6	115	100.2	97.2	108.6	46.55	2	0.613211	44.3348
EGHEDVAAFLLDHGASLSITTK	2xiTRAQ8plex [N-Term; K22]	1.53205e-08	0	1	W6PPR4	0	2919.57	93.1	104.3	108.3	87.9	101	105.4	48.65	4	1.28723	39.307
YFYDQCPAVAGYGPIEQLPDYNR	1xiTRAQ8plex [N-Term]; 1xCarbamidomethyl [C6]	9.36589e-09	0	3	Q3TIC8	0	3040.45	115.7	86.5	109.4	85.4	98.3	104.6	62.72	3	1.68195	46.3785
ASEVLENLTQGK	2xiTRAQ8plex [N-Term; K12]	7.41034e-06	0	1	B2RXC1	0	1897.09	93.4	104.1	106.3	99.9	103.1	93.2	52.56	3	2.42094	37.2457
LDTDILLGSTCSLK	2xiTRAQ8plex [N-Term; K14]; 1xCarbamidomethyl [C11]	2.84331e-05	0	2	Q8CHP8	0	2144.21	102.2	91.8	101.6	97.8	103.7	102.9	24.92	2	-1.12898	39.9141
VKGDGTISAITEK	3xiTRAQ8plex [N-Term; K2; K13]	2.96813e-07	0	4	P31650	1	2231.34	101.6	108.8	105.5	95.7	91.1	97.4	30.04	3	-0.672972	23.9535
RPEFQPLLTESESEHGER	1xiTRAQ8plex [N-Term]	1.52085e-06	0	1	Q8VEH5	0	2445.23	101.1	105.7	106.9	94.4	91.4	100.5	31.2	4	0.380618	23.8864
ADDPNSIFLIDHAWTCR	1xiTRAQ8plex [N-Term]; 1xCarbamidomethyl [C16]; 1xDeamidated [N5]	2.41592e-05	0	2	Q3UDE2	0	2336.13	92.9	98.4	99.9	102.1	101.7	105	18.14	3	3.73938	40.191
LPALHIAAR	1xiTRAQ8plex [N-Term]	6.88906e-06	0	3	W6PPR4; S4R2R5; S4R2T7; A0A0R4J1N7	0	1265.8	121.3	84.9	87.5	104.5	97.6	104.1	54.51	3	0.829785	24.6784
FGAVWTGDNTAEWDHLK	2xiTRAQ8plex [N-Term; K17]; 1xDeamidated [N9]	1.7381e-05	0	2	A1A4T2	0	2556.3	103.9	90.5	103.5	92.8	102.8	106.4	40.82	3	8.95293	39.6485
EWSLESSPAQNWTPPQPK	2xiTRAQ8plex [N-Term; K18]; 1xDeamidated [N/Q]	4.08792e-05	0	2	V9GXM1	0	2691.39	105.5	89.7	121.4	77.2	93.6	112.6	31.38	3	8.70594	37.2169
GYESPEIALNCGIMLR	1xiTRAQ8plex [N-Term]; 1xCarbamidomethyl [C11]	2.2882e-07	0	2	Q06138	0	2127.09	108.9	100.1	100.7	97.1	94.1	99.1	58.94	2	2.85159	39.7721
EISFAYEVLSNPEK	2xiTRAQ8plex [N-Term; K14]	7.16507e-06	0	3	Q3TFF0	0	2234.22	85.6	57.3	59.6	119.1	134.8	143.7	53.79	3	-0.648562	44.8312
FATLYSPGHR	1xiTRAQ8plex [N-Term]	2.33812e-05	0	3	Q69ZY2	0	1452.79	95.6	89.4	101.9	103.2	103.7	106.3	39.3	4	0.827457	23.859
ASQRPDVLTTGGGNPIGDK	2xiTRAQ8plex [N-Term; K19]	7.24592e-06	0	2	P24270	0	2491.37	98.1	86	95.6	112.2	106.6	101.5	34.98	3	0.621178	23.6098
STSLDVEPIYTFR	1xiTRAQ8plex [N-Term]	3.0172e-05	0	1	O55106	0	1831.97	96.1	111.3	88.3	102.6	111.2	90.5	27.73	3	1.2484	37.183
QLADHLGFEFFEASAK	2xiTRAQ8plex [N-Term; K16]	4.24091e-08	0	10	P63011	0	2418.29	104.4	94.3	101.6	92.7	102.2	104.8	56.7	2	-0.924265	41.5447
IQYQLVDISQDNALR	1xiTRAQ8plex [N-Term]	2.4779e-08	0	3	Q91VW3	0	2080.13	95.6	92.8	99	95	110.8	106.8	56.14	2	0.274532	39.651
GNSIIMLEALER	1xiTRAQ8plex [N-Term]	7.42435e-08	0	2	P62309	0	1649.92	103.2	101.1	101	95	100.6	99	55.14	2	0.19383	39.8527
EWAVVLGDTTVTSGR	1xiTRAQ8plex [N-Term]	2.32539e-05	0	1	Q91WK1	0	1895.02	96.4	92.2	72.7	119.4	110.7	108.5	23.89	3	5.81907	39.7097
ENTVTHPERPWDQGGITHLDR	1xiTRAQ8plex [N-Term]	2.85872e-05	0	1	Q8BW41	0	2762.39	99	121.1	99.5	98	87.2	95.2	10.93	5	-1.21047	23.3986
FANLNEQAAR	1xiTRAQ8plex [N-Term]; 1xDeamidated [N]	1.86726e-05	0	5	P46660	0	1438.76	100	103.1	100	96.3	104.9	95.6	41.34	2	-0.403125	24.0169
EIENYPHFFLDFENAQPTEGER	2xiTRAQ8plex [N-Term; Y5]; 1xDeamidated [N4]	2.64998e-05	0	1	Q8BHZ0	0	3291.61	91.1	109.6	95.6	91.9	103.3	108.4	4.94	4	7.47474	39.6774
LEDTENWLYEDGEDQPK	2xiTRAQ8plex [N-Term; K17]	4.34414e-06	0	1	Q571M2	0	2689.31	102.7	97.6	109.6	83	101.9	105.2	24.79	3	2.14377	40.1916
SPSAQLMEQVAQLK	2xiTRAQ8plex [N-Term; K14]	7.66391e-06	0	2	O08788	0	2138.21	101.5	96.2	100.8	102.8	102.9	95.8	44.4	3	-0.0237958	39.6673
QGQEHIGSSCSFAEQALR	1xiTRAQ8plex [N-Term]; 1xCarbamidomethyl [C10]; 1xDeamidated [Q]	4.1294e-06	0	3	D3YUY7	0	2310.11	110.6	107.7	101	101.2	88	91.3	34.22	3	8.46645	23.8827
SCTLTFLGSTATPDDPYEVK	2xiTRAQ8plex [N-Term; K20]; 1xCarbamidomethyl [C2]	8.3136e-08	0	1	Q91XE4	0	2810.44	97.5	96.2	100.4	98.6	109.1	98.3	49.72	3	-0.90208	39.7708
TDDEVVQREEEAIQLDGLNASQIR	1xiTRAQ8plex [N-Term]; 1xDeamidated [Q7]	1.0774e-06	0	2	Q3UAD6	1	3033.53	94.4	113.1	110.1	87.9	97.1	97.5	40.83	3	12.7641	39.482
GMGGAMDLVSSSK	2xiTRAQ8plex [N-Term; K13]; 1xOxidation [M]	1.86383e-06	0	3	Q9D0K2	0	1863.98	100	101.8	96.6	98.8	99.3	103.6	34.2	3	0.913912	23.6871
GMGGAMDLVSSSK	2xiTRAQ8plex [N-Term; K13]	5.16628e-07	0	3	Q9D0K2	0	1847.98	98.5	104.2	106.9	100.4	96.1	93.8	44.4	2	-0.00601129	29.0635
LIADTSTIITEAR	1xiTRAQ8plex [N-Term]	1.47227e-05	0	4	Q6NZL0	0	1707.98	97.8	103.9	101.4	90.3	101.8	104.9	37.2	3	2.47115	40.2914
NALVLSGGEGYIDFR	1xiTRAQ8plex [N-Term]	5.51904e-05	0	1	K3W4S4	0	1915.02	102.3	100.3	99.9	104.1	102.9	90.5	30.21	2	3.36475	39.462
GQLGDAGALDAIWR	1xiTRAQ8plex [N-Term]	9.09348e-07	0	1	Q6PB44	0	1746.94	102.9	107.1	92.7	99.3	100	98.1	39.19	3	-0.913392	39.5195
LPVPASAPIPFFHR	1xiTRAQ8plex [N-Term]	4.03739e-06	0	2	A2AMH4	0	1853.07	105.2	106.1	100.4	103.3	95.8	89.2	37.93	3	1.63718	39.8833
LEQELFSGGNTGINFEK	2xiTRAQ8plex [N-Term; K17]	8.21366e-07	0	2	Q3TQX5; Q3U484	0	2491.33	96	103.2	110.4	93.4	96.4	100.6	77.5	3	-0.40094	44.3335
DISSAVQANPALTELSLR	1xiTRAQ8plex [N-Term]	2.17561e-08	0	2	Q3UM23	0	2189.21	97	94.2	99.2	95.2	102.6	111.9	72.48	2	2.41695	39.7501
QMYMSLPQGEK	2xiTRAQ8plex [N-Term; K11]	1.55615e-05	0	7	P15105	0	1920.02	104.3	101	101.3	93.3	95.8	104.3	42.26	2	4.18588	27.197
EVQGFESSTFSGYFK	2xiTRAQ8plex [N-Term; K15]	5.03402e-05	0	3	A0A0J9YUQ8; Q6PAC1; Q3TGJ9	0	2321.19	98.3	90.6	107.8	94.3	103.7	105.2	25.13	3	-1.63475	40.3649
QITQVYGFYDECLR	1xiTRAQ8plex [N-Term]; 1xCarbamidomethyl [C12]	9.96317e-08	0	2	P62715; Q3UNF2; P63330	0	2096.04	105.3	94.3	100.8	97.1	101.1	101.3	38.91	2	-1.33958	39.7633
GDVESIPIMLVGNK	2xiTRAQ8plex [N-Term; K14]	1.48045e-05	0	2	Q5PR73	0	2080.19	99.9	103.7	99.4	95.8	98.3	102.8	39.5	3	0.204994	39.5848
LNTQEIFDDWAR	1xiTRAQ8plex [N-Term]	4.01471e-06	0	2	Q9JHU4	0	1811.92	96	97.7	103.9	100.4	104.6	97.4	41.37	2	-0.293556	44.2923
DGAPVATNAFHSPR	1xiTRAQ8plex [N-Term]	2.94431e-06	0	1	Q3V397	0	1743.91	100.6	100.7	104.2	88.8	96.9	108.9	37.8	3	2.01311	18.0402
MESSTSSSGSALGAVDPQLQHFIEVETQK	1xDeamidated [Q18]; 1xAcetyl [N-Term]; 1xiTRAQ8plex [K29]	3.27055e-09	0	1	Q9WVA2	0	3410.66	109.3	86.7	122.5	87.3	100	94.2	57.48	3	8.93858	50.1492
ASLNGADIYSGCCTLK	2xiTRAQ8plex [N-Term; K16]; 2xCarbamidomethyl [C12; C13]	1.45364e-06	0	1	G5E924	0	2338.2	104.2	103.7	105.2	96	90	100.8	36.2	3	3.30148	29.2033
DQSDFVGQTVELGELR	1xiTRAQ8plex [N-Term]	9.04222e-07	0	1	A0A0R4J0F6	0	2097.08	100.9	102.5	95.7	94.7	100.6	105.6	60.1	3	1.38203	38.3662
LVPELDTVVPLESSK	2xiTRAQ8plex [N-Term; K15]	4.73166e-05	0	2	Q7TMF4	0	2234.31	96.1	103.3	100.5	100.7	108.9	90.5	41.37	3	2.48028	43.3326
SIPDGTEHGDFLALDLGGTNFR	1xiTRAQ8plex [N-Term]	1.0611e-09	0	5	P17710	0	2636.33	96.4	118.8	100.6	91.6	98.5	94.1	53.39	3	1.73808	42.3623
QPVPTPDLVEAEVGSTALLK	2xiTRAQ8plex [N-Term; K20]	3.60036e-05	0	1	Q8R2Y2	0	2672.53	114.3	67	126.9	78.3	101.1	112.4	23.17	3	0.762001	44.3491
GGCEAIVDTGTSLLVGPVEEVK	2xiTRAQ8plex [N-Term; K22]; 1xCarbamidomethyl [C3]	3.94322e-10	0	7	Q8C243	0	2838.54	106	96.2	106.5	89.1	100.8	101.4	93.91	4	2.28032	44.8838
DICNDVLSLLEK	2xiTRAQ8plex [N-Term; K12]; 1xCarbamidomethyl [C3]	2.75248e-05	0	9	P63101	0	2027.13	102.7	100.7	101.2	92.4	99	103.9	48.93	2	-0.3516	50.2528
EEVVQLQEEVHLLR	1xiTRAQ8plex [N-Term]	3.54331e-05	0	1	Q69ZS8	0	2025.13	83.1	88.4	91.8	110.5	107.9	118.2	31.64	3	2.24193	38.3812
LSLQDSVATLALSHVTPHDER	1xiTRAQ8plex [N-Term]	5.72336e-06	0	2	Q8R2Y2	0	2593.39	92.5	102.8	101.8	105.5	99.3	98.1	45.64	4	4.93605	38.1405
DLNMDVSFHLPSR	1xiTRAQ8plex [N-Term]	2.17768e-05	0	1	P01027	0	1834.94	92.6	95.9	98	93.2	101.4	118.9	21.08	3	1.42859	34.0052
AVVNLFLVAK	2xiTRAQ8plex [N-Term; K10]	1.98376e-05	0	2	Q49S98	0	1682.08	99.8	78.9	89	127.2	105.2	99.9	55.8	2	0.787924	41.8108
FGQMLGSNMTEFHSQISK	2xiTRAQ8plex [N-Term; K18]	4.78049e-06	0	4	Q9JHU4	0	2650.36	104.2	87.9	101.3	106.8	98.1	101.8	32.72	3	-4.56984	37.9215
AVLGPLVGAVDQGTSSTR	1xiTRAQ8plex [N-Term]	1.03113e-08	0	2	Q64516	0	2032.13	113.9	96	103.8	101	94.2	91	68.8	3	0.51468	38.6831
GVDDLDFFIGDEAIEKPTYATK	3xiTRAQ8plex [N-Term; K16; K22]	4.97258e-06	0	1	Q3TWJ4	0	3356.8	107.9	84.3	92	87.9	125.3	102.6	35.49	5	-1.92101	44.3817
DGDAPLAAAAGVDLPGTAVPSGQEDATTAGR	1xiTRAQ8plex [N-Term]; 1xDeamidated [Q23]	1.36219e-05	0	1	E9QM38	0	3156.56							36.82	3	6.76062	38.148
EALELTDTGLLSGSEER	1xiTRAQ8plex [N-Term]	9.84238e-07	0	2	Q9JHU4	0	2124.1	102.3	102.9	103.9	94.7	99.7	96.5	71.69	2	0.63217	38.3461
DGDAPLAAAAGVDLPGTAVPSGQEDATTAGR	1xiTRAQ8plex [N-Term]	2.74452e-09	0	2	E9QM38	0	3155.58	73	76.8	106	101.9	135.2	107	74.72	3	0.73031	38.1881
ASGQAFELILSPR	1xiTRAQ8plex [N-Term]	2.50493e-07	0	4	Q545B6	0	1692.96	98.9	92.6	100.6	92.9	113.6	101.4	59.94	3	1.47296	38.5933
TAACLAAGNTVVIKPAQVTPLTALK	3xiTRAQ8plex [N-Term; K14; K25]; 1xCarbamidomethyl [C4]; 2xDeamidated [N9; Q17]	5.13849e-05	0	1	Q8R0Y6	0	3423.01	102.3	99.8	98.7	109.8	90.2	99.2	23.82	5	10.2201	38.436
DAAQSSPAFGDR	1xiTRAQ8plex [N-Term]	4.61047e-05	0	1	P10518	0	1525.75	114	130.4	131.5	77.7	74.3	72	34.85	2	-1.44443	15.1907
SNHEEEVADLLAQIQASHITVER	1xiTRAQ8plex [N-Term]	1.16951e-12	0	12	A0A0R4J036	0	2893.5	106.3	88.6	101.9	91.6	101.8	109.8	81.41	3	4.51676	42.2291
LAQELPDVTNEDSAFQK	2xiTRAQ8plex [N-Term; K17]	1.89836e-05	0	2	Q3UJU9	0	2513.33	92.1	100	101.1	102.3	108.3	96.3	41.29	3	4.75642	38.5821
GLASYYEISVDDGPWEK	2xiTRAQ8plex [N-Term; K17]	5.24484e-05	0	1	Q8C5H8	0	2537.3	91.1	104.5	90.4	94.9	120.8	98.3	23	3	-1.65757	44.2138
SNHEEEVADLLAQIQASHITVER	1xiTRAQ8plex [N-Term]; 1xDeamidated [Q/N]	4.54559e-12	0	9	A0A0R4J036	0	2894.48	104.6	87.7	97.6	96.2	107.2	106.8	85.67	3	6.22076	41.1612
LENLLLLDLQHNR	1xiTRAQ8plex [N-Term]	3.71014e-06	0	2	Q543S0	0	1895.1	97.5	87	91.5	96.4	114.4	113.2	47.57	3	4.19788	44.0303
SNHEEEVADLLAQIQASHITVER	1xiTRAQ8plex [N-Term]; 3xDeamidated [N2; Q13; Q15]	3.48182e-10	0	1	A0A0R4J036	0	2896.45	121.7	87.2	113.2	72.7	100.7	104.5	65.13	3	16.7056	43.4406
IPIFSAAGLPHNEIAAQICR	1xiTRAQ8plex [N-Term]; 1xCarbamidomethyl [C19]	1.15593e-11	0	3	A0A1S6GWG6	0	2482.35	103	95.1	90.9	105.6	101.9	103.5	87.34	3	2.30382	41.8423
VVSNTIEPLTLFHK	2xiTRAQ8plex [N-Term; K14]	7.85045e-07	0	8	A2ARP8	0	2206.31	99.1	97.8	100.9	104.9	101.6	95.6	48.71	4	0.0108136	38.4735
ASMMYLENGTPDTAAMALER	1xiTRAQ8plex [N-Term]; 1xDeamidated [N8]; 1xOxidation [M]	2.42913e-05	0	2	D3Z4B2	0	2493.16	103.1	95.5	110.1	88.4	104.9	98	34.33	3	2.50176	39.1541
ASMMYLENGTPDTAAMALER	1xiTRAQ8plex [N-Term]; 1xDeamidated [N8]	4.38731e-08	0	1	D3Z4B2	0	2477.17	100.6	109.2	102.8	99	94.7	93.7	62.39	3	3.52042	41.2255
LATLETEAAQHQAVIDGLTR	1xiTRAQ8plex [N-Term]	6.44098e-07	0	1	Q3TDD9	0	2441.33	94.8	97.1	108.1	99.5	94.6	105.8	47.83	3	1.5172	41.8621
AAATAAAAAAAAAGEGMEPR	1xAcetyl [N-Term]	2.00908e-07	0	1	Q9R0A1	0	1770.84							52.05	2	1.23923	44.3128
SNHEEEVADLLAQIQASHITVER	1xiTRAQ8plex [N-Term]; 2xDeamidated [N2; Q]	3.14593e-11	0	2	A0A0R4J036	0	2895.46	106.4	84.8	106.6	83.4	117.2	101.6	73.83	3	3.24394	43.3892
VSEQGLIEILEK	2xiTRAQ8plex [N-Term; K12]	1.27648e-06	0	4	Q564F6	0	1966.17	110.1	94.4	94.7	95.9	108.2	96.7	58	2	-0.509913	44.3892
GVMLSQDNITWTAR	1xiTRAQ8plex [N-Term]	1.24979e-08	0	1	Q99PU5	0	1896	99.4	89.8	90	111.4	110.3	99.2	59.8	2	3.01593	34.0065
GATELTHEDYMEGILEVQAK	2xiTRAQ8plex [N-Term; K20]; 1xOxidation [M11]	3.73676e-05	0	1	Q3TKG4	0	2858.47	95.3	109.4	107.3	93.9	92.1	102	11.88	4	0.918368	31.9747
GATELTHEDYMEGILEVQAK	2xiTRAQ8plex [N-Term; K20]	4.53908e-05	0	1	Q3TKG4	0	2842.48	105.5	82.9	91.4	110	106.2	104.1	4.24	4	5.66225	38.1118
GCALQCAILSPAFK	2xiTRAQ8plex [N-Term; K14]; 2xCarbamidomethyl [C2; C6]	4.59577e-06	0	3	Q571M2; Q61699; P48722	0	2144.18	98.8	100.4	96.6	107.8	97.1	99.3	64.82	2	-1.21197	38.0015
ATGVLLYDLVSR	1xiTRAQ8plex [N-Term]	5.49108e-05	0	3	Q8BML9	0	1610.94	91.8	119.9	94.7	101.4	96.6	95.6	29.02	3	4.00385	44.7172
ITGEMVLSFPAGITR	1xiTRAQ8plex [N-Term]	1.70013e-05	0	2	F7CPX0; Q8VD37	0	1896.06	99.2	90.4	99.8	108.1	100.7	101.8	35.81	3	-0.990386	44.8126
LQEVPHEGPMCDLLWSDPDDR	1xiTRAQ8plex [N-Term]; 1xCarbamidomethyl [C11]; 1xDeamidated [Q2]	2.79755e-05	0	1	P62715; P63330	0	2814.3	115.4	90	101.1	77.6	118.4	97.4	33.22	3	7.26477	42.0626
LQEVPHEGPMCDLLWSDPDDR	1xiTRAQ8plex [N-Term]; 1xCarbamidomethyl [C11]	6.94502e-11	0	4	P62715; P63330	0	2813.32	98.3	98	94.8	106.4	103.8	98.7	58.33	3	1.67254	42.5746
TEATQGLDYVPSAGTISPTSSLEEDK	2xiTRAQ8plex [N-Term; K26]; 1xDeamidated [Q5]	2.55111e-05	0	2	A2ARP8	0	3305.67	94.7	97.4	114.1	89.5	92.9	111.6	40.52	3	5.67613	38.0368
SSVALGPDQILLR	1xiTRAQ8plex [N-Term]	9.9148e-06	0	1	P98200	0	1672.99	89.4	113.3	94.8	108.8	101.8	91.9	43.67	2	0.228204	34.1049
TLDLSNNQLTEIPAELADCPK	2xiTRAQ8plex [N-Term; K21]; 1xCarbamidomethyl [C19]; 1xDeamidated [Q8]	4.80747e-06	0	1	Q505F5	0	2951.55	111.8	94	98.9	92.1	107.6	95.5	25.28	3	6.08461	44.6847
VFIGNLNTLVVK	2xiTRAQ8plex [N-Term; K12]	8.81608e-06	0	3	Q3U6P5	0	1925.2	98.5	94	99.5	113.5	94.6	99.9	50.49	3	1.33749	42.2543
FNGGGHINHTIFWTNLSPK	2xiTRAQ8plex [N-Term; K19]; 2xDeamidated [N2; N8]	4.4223e-05	0	2	Q4FJX9	0	2750.45	96.2	80.2	84.1	127.2	105	107.4	26.51	3	6.05392	35.0603
LLSGGSMLDIIK	2xiTRAQ8plex [N-Term; K12]	4.56997e-06	0	1	A2AQL0	0	1855.12	89.4	84	83.6	128.7	120.3	94	61.68	3	-0.129588	44.7473
QLTQDLLNSYIENEGK	2xiTRAQ8plex [N-Term; K16]; 1xDeamidated [N]	2.17768e-05	0	4	P48722	0	2474.32	102.8	97.7	107.2	92.5	107.2	92.6	35.5	3	0.207821	37.8725
QLTQDLLNSYIENEGK	2xiTRAQ8plex [N-Term; K16]	1.72212e-06	0	3	P48722	0	2473.34	101.8	93.8	105.6	91	102.9	104.9	56.02	3	4.28256	43.5843
CLELADYLYAK	2xiTRAQ8plex [N-Term; K11]; 1xCarbamidomethyl [C1]	2.68084e-07	0	3	P48318	0	1967.08	102.6	108.2	104.8	96.1	95.4	93	63.68	2	2.07071	41.8446
NLNPVFGGSGPALTGLR	1xiTRAQ8plex [N-Term]	6.36856e-07	0	2	A2AI52	0	1974.11	95	103.7	95.1	106.1	102.8	97.3	47.84	3	2.90909	37.9187
AFYQQPDADTIGYVASEEAFVK	2xiTRAQ8plex [N-Term; K22]; 1xDeamidated [Q5]	7.05085e-07	0	1	Q6IRU5	0	3058.55	105.2	88.8	111	94.1	100.5	100.5	67.41	3	6.69774	44.6122
GANSSSGNPLVYLDVGADGQPLGR	1xiTRAQ8plex [N-Term]; 1xDeamidated [Q/N]	7.14158e-10	0	4	Q99KR7	0	2649.34	93.2	98.8	118.3	84.7	100.3	104.7	76.45	3	1.19164	44.587
NFPNAIEHTLQWAR	1xiTRAQ8plex [N-Term]	9.25684e-08	0	3	A0A1S6GWH5	0	2001.06	101.3	95	95.6	98.9	100.8	108.4	44.81	3	-0.919788	37.9003
NELHNLLDKPQLQGIPVLVLGNK	3xiTRAQ8plex [N-Term; K9; K23]	5.21808e-05	0	1	Q9CQW2; Q8VEH3	0	3465.07	93.6	69.9	67.1	135.8	128.5	105	11.16	5	3.5773	44.4268
ALAEDSDIFFDYSGR	1xiTRAQ8plex [N-Term]	1.30764e-08	0	4	O88485	0	2009.98	99.5	98.9	102.6	91.7	102.4	104.9	63.19	2	-0.369604	45.0559
LSELDDRADALQAGASQFESSAAK	2xiTRAQ8plex [N-Term; K24]; 1xDeamidated [Q12]	3.03349e-05	0	1	Q9CXX2	1	3089.58	105.3	109.8	112.2	93	90.3	89.4	25.24	4	6.14069	40.0885
LSELDDRADALQAGASQFESSAAK	2xiTRAQ8plex [N-Term; K24]	1.97689e-09	0	3	Q9CXX2	1	3088.6	106.6	122.1	123.5	80.9	73.4	93.5	48.4	3	2.0192	40.4898
AAHDLLDIEGEPALDCRPIQETTDSISSR	1xiTRAQ8plex [N-Term]; 1xCarbamidomethyl [C16]; 1xDeamidated [Q20]	1.17218e-05	0	1	E9PVY8	0	3514.73	93	85	113	86.3	117.8	105	10.34	4	5.11397	38.0605
LSECLQEVYEPEWPGR	1xiTRAQ8plex [N-Term]; 1xCarbamidomethyl [C4]	8.57273e-06	0	2	Q6P1B9; O08539	0	2296.12	96.5	93.8	98.8	88.5	120	102.4	48.35	3	0.687432	44.4618
GANSSSGNPLVYLDVGADGQPLGR	1xiTRAQ8plex [N-Term]	2.77575e-09	0	1	Q99KR7	0	2648.36	82.5	103.2	115	90.8	97.5	111	44.26	3	-2.12388	41.4819
EKLELVSYFGK	3xiTRAQ8plex [N-Term; K2; K11]	1.01245e-06	0	12	Q3TYV5	1	2225.33	106.1	88.8	96.9	98.3	96.5	113.4	40.29	2	-0.0877825	35.1861
LSECLQEVYEPEWPGR	1xiTRAQ8plex [N-Term]; 1xCarbamidomethyl [C4]; 1xDeamidated [Q6]	7.85045e-07	0	1	Q6P1B9; O08539	0	2297.11	111.5	87.6	82.3	86.2	118.5	113.9	50.52	2	10.0427	44.6297
NGGHEADAQILELNQQLLDLK	2xiTRAQ8plex [N-Term; K21]; 1xDeamidated [N1]	9.31306e-09	0	3	Q6PER3	0	2928.59	110.3	98.1	110	77.7	101.1	102.8	62.58	4	0.206439	44.6672
NGGHEADAQILELNQQLLDLK	2xiTRAQ8plex [N-Term; K21]; 2xDeamidated [N1; N/Q]	3.16022e-08	0	7	Q6PER3	0	2929.57	101.8	103.7	105.1	81.5	98.7	109.3	53.36	3	4.06282	44.4759
AFYQQPDADTIGYVASEEAFVK	2xiTRAQ8plex [N-Term; K22]	9.05335e-09	0	6	Q6IRU5	0	3057.57	106	97.2	104.4	89.6	99.8	103	104.04	3	-0.424184	45.1284
FDYAFDDSAPNEMVYR	1xiTRAQ8plex [N-Term]; 1xDeamidated [N11]	3.26768e-07	0	1	E0CZ72	0	2245.01	111.7	101.4	98.5	88.5	101.9	98	61.38	2	10.5801	41.3195
FDYAFDDSAPNEMVYR	1xiTRAQ8plex [N-Term]	8.40152e-07	0	1	E0CZ72	0	2244.02	97	118.8	105	86.3	100.2	92.6	36.15	3	1.49753	41.2442
NFPNAIEHTLQWAR	1xiTRAQ8plex [N-Term]; 1xDeamidated [N/Q]	3.92524e-06	0	2	A0A1S6GWH5	0	2002.04	110.9	70	73.8	125.9	114.8	104.5	54.26	2	11.9186	37.9753
ICGDIHGQYYDLLR	1xiTRAQ8plex [N-Term]; 1xCarbamidomethyl [C2]	5.72344e-08	0	2	P62137; Q3U7K1	0	2027.03	106.8	91.1	111.7	98.4	94.7	97.2	56.96	3	1.12582	33.9591
STGNFLTLSQAVDK	2xiTRAQ8plex [N-Term; K14]	1.7381e-05	0	1	Q6ZPT2; Q7TSZ3	0	2089.17	104.3	107.5	102.6	98	96	91.6	33.68	3	-0.593257	33.9428
SVLDAAQIVGLNCLR	1xiTRAQ8plex [N-Term]; 1xCarbamidomethyl [C13]	5.9546e-08	0	3	Q61699	0	1933.08	107.1	91.8	104.2	100.8	102.8	93.3	35.2	2	1.61213	44.2213
GLVYETSVLDPDEGIR	1xiTRAQ8plex [N-Term]	2.47883e-09	0	6	Q9CZU6; Q80X68	0	2067.09	105.2	96.9	107	88.5	100.8	101.6	73.74	2	2.82585	39.2088
DNFTLIPEGVNGIEER	1xiTRAQ8plex [N-Term]; 1xDeamidated [N11]	1.0426e-05	0	5	P97427; A0A0R4J1N0	0	2108.08	89.8	98.8	106.4	105	111.8	88.2	54.56	2	2.34104	39.726
DNFTLIPEGVNGIEER	1xiTRAQ8plex [N-Term]	4.1294e-06	0	4	P97427; A0A0R4J1N0	0	2107.1	106.2	97.1	106.9	91.3	96.6	101.9	56.65	2	1.59243	38.7064
SFLEEVLASGLHSR	1xiTRAQ8plex [N-Term]	4.51062e-07	0	2	P97390	0	1849.01	95	103.7	103.4	94.8	96.8	106.3	44.5	3	1.83013	43.8327
VAEFNNVTPLSEEEVTSVK	2xiTRAQ8plex [N-Term; K19]; 1xDeamidated [N6]	2.00582e-06	0	1	P27546	0	2701.44	99	100.5	104.5	82.6	100.4	113	40.68	3	5.55457	39.5545
LQVSNVLSQPLAQAAVK	2xiTRAQ8plex [N-Term; K17]	3.88125e-06	0	4	Q3U505	0	2374.43	95.2	87	102.7	104.9	109.9	100.5	53.46	3	-2.21511	38.8523
FYDQLNHHIFELVSSSDANER	1xiTRAQ8plex [N-Term]	6.92784e-06	0	1	Q9JLN9	0	2825.38	106.7	106.2	106.2	95.3	94.5	91.2	17.52	4	0.755262	43.8351
SVGMIAGGTGITPMLQVIR	1xiTRAQ8plex [N-Term]	1.36761e-07	0	1	Q9DCN2	0	2205.24	88.4	105.8	95.4	93.3	100.5	116.5	45.09	3	2.22581	45.5547
LSLEAEVSELK	2xiTRAQ8plex [N-Term; K11]	4.90604e-05	0	2	K3W4R2	0	1826.07	94.3	93.9	96.4	99.5	112.6	103.2	46.56	3	3.21631	39.5194
VPEAQTGQASDYGLFLSDEDPR	1xiTRAQ8plex [N-Term]	9.74995e-06	0	1	A0A1L1SQ51	0	2699.31	95.3	87	100.9	86.4	108	122.5	22.99	3	0.757707	39.4809
VLELVSITANK	2xiTRAQ8plex [N-Term; K11]	9.48117e-06	0	3	Q99K87	0	1795.11	99.1	99.7	101.8	92.9	111.8	94.7	50.03	2	-0.662704	44.0732
DQGSCGSCWAFGAVEAISDR	1xiTRAQ8plex [N-Term]; 2xCarbamidomethyl [C5; C8]	6.81566e-07	0	2	P10605	0	2477.11	114.2	95.2	99.8	97.6	91.7	101.5	49.91	3	3.16098	43.3149
ICDQWDNLGSLTHSR	1xiTRAQ8plex [N-Term]; 1xCarbamidomethyl [C2]	2.33614e-06	0	2	A0A1L1SV25; E9Q2W9	0	2106.03	106.8	97.5	98.4	93.1	102	102.3	40.3	4	2.83517	33.929
TQEQLASEMAELTAR	1xiTRAQ8plex [N-Term]	3.47742e-07	0	1	P26041	0	1982.02	43.4	42.8	167.9	222.5	71	52.4	45.99	3	2.18119	39.6073
MYGADLAPVDFLHASEDAR	2xiTRAQ8plex [N-Term; Y2]	1.44797e-05	0	1	Q9D154	0	2686.38	110.8	105.8	89.8	102.8	97.1	93.7	20.79	4	-7.39803	36.8208
WEQGQADYMGADSFDNIK	2xiTRAQ8plex [N-Term; K18]	2.82083e-07	0	1	Q9R062	0	2683.29	96	83.6	104.5	81.6	102.9	131.3	68.71	3	2.85369	39.5021
SVGMIAGGTGITPMLQVIR	1xiTRAQ8plex [N-Term]; 1xOxidation [M14]	2.44405e-06	0	1	Q9DCN2	0	2221.23	92.7	111.9	90.3	97.3	93.1	114.7	52.92	3	4.22427	39.6523
EYWDYESHVVEWGNQDDYQLVR	1xiTRAQ8plex [N-Term]; 2xDeamidated [N14; Q15]	3.39525e-05	0	1	Q60737	0	3136.41	114.5	96.3	96.7	67.5	110.1	114.9	29.84	3	12.0248	43.8528
NEVLMVNIGSLSTGGR	1xiTRAQ8plex [N-Term]	3.83775e-06	0	2	Q3TML6	0	1951.06	92.9	116.6	83.1	116.3	97.7	93.4	27.43	2	1.94309	39.7185
ELIVDAEDTWIR	1xiTRAQ8plex [N-Term]	1.71902e-05	0	5	Q8BYI9	0	1763.95	96.9	103.7	105.1	92.8	103.8	97.7	65.2	3	3.3554	45.9038
VAASYGNAVCIFEPLGVNSHK	2xiTRAQ8plex [N-Term; K21]; 1xCarbamidomethyl [C10]	2.88677e-08	0	1	B0V2P5	0	2841.52	97.4	91.2	92.1	97.3	116.7	105.4	62.87	4	2.22955	39.8947
EAINLLEPMTNDPVNYVR	1xiTRAQ8plex [N-Term]	1.70515e-07	0	2	Q3TXS7	0	2392.25	101.3	104.5	94.9	99.5	96.3	103.6	52.62	3	4.67339	45.4723
GAASSTDSLDTLSNGPEGCVVAAVAAR	1xiTRAQ8plex [N-Term]; 1xCarbamidomethyl [C19]; 1xDeamidated [N14]	2.28143e-14	0	10	P19246	0	2881.42	102.3	96.9	106.6	87.8	105.9	100.6	133.03	3	3.47847	41.1425
GAASSTDSLDTLSNGPEGCVVAAVAAR	1xiTRAQ8plex [N-Term]; 1xCarbamidomethyl [C19]	3.20335e-14	0	5	P19246	0	2880.43	101.8	93.7	99.8	96.7	100.3	107.7	150.93	3	0.685134	40.1509
IQLVAVNYIPEVR	1xiTRAQ8plex [N-Term]	3.50679e-06	0	2	Q3TQY2	0	1818.08	104.5	85.7	97	92	109.3	111.6	35.66	3	3.53882	43.809
LTQIETGENVTGMELEFK	2xiTRAQ8plex [N-Term; K18]	4.72697e-06	0	2	Q64487	0	2647.41	82.3	96.6	105.4	98.9	129.5	87.3	60.31	3	-1.89276	43.7839
GSTGFGQDSILSLPGNVGHQDVK	2xiTRAQ8plex [N-Term; K23]	1.12198e-07	0	1	Q8R146	0	2921.56	106.7	96.7	107.3	91.8	96.6	100.9	42.68	4	2.19892	33.828
EILVGDVGQTVDDPYTTFVK	2xiTRAQ8plex [N-Term; K20]	7.30501e-10	0	10	P18760	0	2804.52	96.5	82	94.6	95.3	123.6	108.1	95.37	3	1.59574	45.5835
LCSTQLSLNCPLCVNPVCR	1xiTRAQ8plex [N-Term]; 4xCarbamidomethyl [C2; C10; C13; C18]	1.58221e-05	0	1	Q4QRK2; Q544X6	0	2595.28	113.2	102.4	94.9	88.2	105.3	95.9	38.46	3	1.30386	39.8072
EILVGDVGQTVDDPYTTFVK	2xiTRAQ8plex [N-Term; K20]; 1xDeamidated [Q9]	3.10551e-07	0	3	P18760	0	2805.5	81.7	80.5	93.1	85.6	124.8	134.3	69.48	3	-0.169584	43.7978
IYGADDIELLPEAQNK	2xiTRAQ8plex [N-Term; K16]	1.47227e-05	0	3	Q922D8	0	2397.31	96.3	94.8	100.2	98.4	107.9	102.4	30.2	4	2.65379	39.8798
IFVGGLSPDTPEEK	2xiTRAQ8plex [N-Term; K14]	4.12265e-08	0	4	Q60668; G3X9W0	0	2097.17	102.5	108.9	102.1	96.7	94.8	95.1	61.48	2	1.73581	33.9492
SMPEHPAFQNELGIAALR	1xiTRAQ8plex [N-Term]	3.61784e-07	0	2	Q5SVR0	0	2285.2	94.1	106.8	96.4	99.7	101.5	101.6	31.32	3	5.40529	33.8443
EILVGDVGQTVDDPYTTFVK	3xiTRAQ8plex [N-Term; Y15; K20]; 1xDeamidated [Q9]	3.77659e-05	0	1	P18760	0	3109.71	90.1	107.4	81.3	108.3	117.2	95.6	21.83	4	2.99054	39.6447
FEELNADLFR	1xiTRAQ8plex [N-Term]	2.90542e-05	0	11	B7U582; P63017	0	1557.82	97.5	95.1	98.5	99.3	108.2	101.4	75	3	4.90218	44.8616
EFICALSITSR	1xiTRAQ8plex [N-Term]; 1xCarbamidomethyl [C4]	2.25037e-05	0	8	Q4W4C9	0	1600.87	104.2	94.6	98.5	105.7	98	99.1	42.79	3	2.11588	38.2354
EHVEEISELFYDAK	2xiTRAQ8plex [N-Term; K14]	2.84331e-05	0	1	P60122	0	2317.22	99.5	97.2	93.3	100.1	109.3	100.7	12.2	4	-0.523965	39.4221
NLINQMLTINPAK	2xiTRAQ8plex [N-Term; K13]	5.13715e-07	0	5	Q5SVJ0; A0A286YCW8; A0A286YCB8; Q923T9; A0A286YDL6	0	2078.23	106.3	89.9	88.9	111.5	105	98.4	61.88	2	0.570611	39.8912
LLHEVQELTTEVEK	2xiTRAQ8plex [N-Term; K14]	5.31989e-06	0	5	Q3TPZ5	0	2276.3	107.1	96.2	97.2	93.4	107.6	98.6	35.97	4	-0.520815	44.6034
NSNILEDLETLR	1xiTRAQ8plex [N-Term]	5.49784e-07	0	2	Q5XJY5	0	1720.94	99.3	99.4	103.3	95.4	106.2	96.5	42.08	2	2.28236	44.1399
GLVEPVDVVDNADGTQTVNYVPSR	1xiTRAQ8plex [N-Term]; 2xDeamidated [N11; Q16]	4.62172e-06	0	1	Q8BTM8	0	2850.43	102.5	97.2	121.7	81.9	90	106.8	51.83	3	14.7661	38.8699
LTDVILEADQNDSQSLELVHR	1xiTRAQ8plex [N-Term]	1.76147e-06	0	1	Q8BYN3	0	2699.42	97.5	101.9	99.6	100.4	109.9	90.7	43.03	4	1.21595	44.1686
QLVHELDEAEYQEIR	1xiTRAQ8plex [N-Term]	2.69605e-07	0	1	P97371	0	2176.12	96.8	109.4	102.1	89.8	107.5	94.3	48.07	3	-2.26924	33.9117
IDVVVNNAGILR	1xiTRAQ8plex [N-Term]	5.50247e-06	0	3	P51660	0	1586.95	97.4	101.6	98.9	97.5	102.3	102.2	47.74	3	3.7933	39.21
IQVVVLSASGANSVPVR	1xiTRAQ8plex [N-Term]	7.7939e-06	0	2	E9PZ16	0	2000.18	95	94.9	105.4	106.5	103.7	94.5	28.35	3	5.22894	37.2218
QPSLDVDVGDPNPDVVSFR	1xiTRAQ8plex [N-Term]	7.3355e-07	0	1	Q01065	0	2360.2	99.1	89.3	111.4	97.1	101.6	101.5	36.14	3	1.91	38.8372
LTDVILEADQNDSQSLELVHR	1xiTRAQ8plex [N-Term]; 1xDeamidated [Q/N]	1.72455e-07	0	2	Q8BYN3	0	2700.4	114.5	83.9	105.9	80.6	112.9	102.2	39.08	3	10.5074	44.1285
EGAQYLMQAAGLGR	1xiTRAQ8plex [N-Term]; 1xDeamidated [Q8]	4.26331e-05	0	1	E9QM38	0	1769.92	100.2	92.7	90.3	113.4	108.5	94.8	33.79	2	11.6263	38.752
EGAQYLMQAAGLGR	1xiTRAQ8plex [N-Term]	4.39926e-05	0	1	E9QM38	0	1768.93	94.5	107.9	90.2	114	92.4	101	21.65	3	0.829476	38.7598
WEEADAVIVSAR	1xiTRAQ8plex [N-Term]	1.60925e-06	0	3	Q7TNV1	0	1649.88	101.2	100	106.7	93.7	106.2	92.1	37.85	2	-0.791386	38.7267
VDEYLAWQHTGLR	1xiTRAQ8plex [N-Term]	1.53051e-05	0	1	Q64471	0	1892	96.3	113.7	97.2	100.6	101	91.1	38.9	3	2.10896	33.9254
SDIYVCMISYAHNVAAQGK	2xiTRAQ8plex [N-Term; K19]; 1xCarbamidomethyl [C6]	1.76401e-07	0	1	P50396	0	2735.41	97.1	89.2	115.6	101.7	101.5	94.9	41.48	4	1.80409	44.1674
LAQDLVVEAADSK	2xiTRAQ8plex [N-Term; K13]	5.32584e-05	0	1	S4R1P5	0	1967.13	93.9	97.8	104.8	96.4	96.8	110.4	32.55	3	-1.01352	38.8321
EAVQLLEDYK	2xiTRAQ8plex [N-Term; K10]	1.85333e-06	0	5	Q925N0	0	1816.03	105.9	94	100.2	93.9	100.4	105.6	55.36	2	2.33111	39.6485
LTAFVNTLNGK	2xiTRAQ8plex [N-Term; K11]; 1xDeamidated [N9]	6.36826e-06	0	4	O35226	0	1787.05	117.6	93.6	91.3	100.7	99.8	96.8	54.43	2	1.23448	39.2439
VAQYMADVLEDSKDK	3xiTRAQ8plex [N-Term; K13; K15]	4.58656e-05	0	3	Q9Z1G3	1	2624.44	90.6	67.4	73.1	135.7	124.2	109	24.9	4	2.7371	43.8484
NLFTQTLGLGSQK	2xiTRAQ8plex [N-Term; K13]	6.63021e-08	0	3	Q8VDQ8	0	2015.17	100.5	68.5	72.2	131.5	114.5	112.8	36.93	2	0.586574	36.9482
GYDYGPQFQGICEATLEGEQGK	2xiTRAQ8plex [N-Term; K22]; 1xCarbamidomethyl [C12]	2.80492e-07	0	3	P19096	0	3055.49	100.5	93.1	107.5	95.1	100.1	103.8	60.01	3	4.8373	39.1741
GVTIASGGVLPNIHPELLAK	2xiTRAQ8plex [N-Term; K20]	9.2083e-09	0	3	Q9QZQ8	0	2594.55	96.5	113.1	92.7	115.8	93.6	88.3	63.47	3	-0.130529	39.3848
NAVEEYVYDFR	1xiTRAQ8plex [N-Term]	1.06614e-05	0	2	P48722	0	1708.85	104.7	98.3	104.2	97.3	96.4	99.1	35.25	3	1.52465	39.3337
TIFDTPDEDPNYNPLPEERPGGFAWGEGQR	1xiTRAQ8plex [N-Term]; 1xDeamidated [N]	4.08314e-06	0	2	Q8BNI4	0	3709.73	101.3	79.3	125.8	86.2	95.8	111.7	15.16	4	9.98929	43.9555
QVAEAYEVLSDAK	2xiTRAQ8plex [N-Term; K13]	7.75033e-06	0	1	O54946	0	2031.12	90.4	99.1	104	99.3	107.3	99.9	41.09	3	0.9512	39.3188
DFTDSQLQEGK	2xiTRAQ8plex [N-Term; K11]	8.69138e-07	0	1	P37804	0	1875.99	115.1	95.9	105.6	74.3	95.4	113.7	62.81	2	-1.71103	23.6108
GMFLISSGPPEMYEVHAASR	1xiTRAQ8plex [N-Term]	4.08314e-06	0	1	Q60875	0	2483.24	106	113.6	103.4	84.1	106	86.9	43.66	3	1.76664	39.3138
LVEEAIQCAEK	2xiTRAQ8plex [N-Term; K11]; 1xCarbamidomethyl [C8]	2.64998e-05	0	6	Q8BH95	0	1898.05	99.4	93.8	104.5	99.5	103.5	99.3	48.96	2	3.28985	39.2813
MLVDDIGDVTITNDGATILK	2xiTRAQ8plex [N-Term; K20]	8.89749e-08	0	1	P11983	0	2712.49	100.4	100.7	108	96	102.7	92.2	46.27	3	3.09615	46.7126
VGDAIPSVEVFEGEPGK	2xiTRAQ8plex [N-Term; K17]	1.17391e-07	0	15	P99029	0	2338.28	101.8	97.2	104.9	90.1	103.7	102.3	54	3	0.196458	39.2416
MLVDDIGDVTITNDGATILK	2xiTRAQ8plex [N-Term; K20]; 1xDeamidated [N13]	1.26349e-07	0	2	P11983	0	2713.48	99.4	99.7	112.1	90.5	103.6	94.6	68.05	3	12.3371	47.2298
MLVDDIGDVTITNDGATILK	2xiTRAQ8plex [N-Term; K20]; 1xOxidation [M1]	4.19676e-05	0	1	P11983	0	2728.49	107	99.9	90.9	94.2	100.1	107.9	44.27	4	-0.253001	44.0207
MNLSEEVDLEDYVARPDK	2xiTRAQ8plex [N-Term; K18]	3.39015e-06	0	1	Q52L53; P54775	0	2731.41	110	100.5	116.7	90	87.8	95	26.24	4	2.51591	39.0712
MYGADLAPVDFLHASEDAR	1xiTRAQ8plex [N-Term]	6.06112e-10	0	3	Q9D154	0	2382.17	101.5	85.1	105.6	88.3	105.5	114	74.12	3	3.20846	42.4272
AFQVWCVGNEALVGPR	1xiTRAQ8plex [N-Term]; 1xCarbamidomethyl [C6]	9.95428e-07	0	2	O70503	0	2107.11	85.1	109.4	86.9	93.2	109.3	116.2	46.91	2	-0.118196	43.9466
EYFGGFGEVESIELPMDNK	2xiTRAQ8plex [N-Term; K19]	1.23522e-07	0	3	Q60668; G3X9W0	0	2769.39	98.8	95	104.8	98	101.6	101.8	53.79	3	3.05531	48.2496
EALNVFGDDYATEDGTGVR	1xiTRAQ8plex [N-Term]	5.9866e-06	0	1	Q8R059	0	2333.12	96.6	95.2	104.3	94.2	93.1	116.7	55.77	3	-0.740095	37.7901
GSVHDFPEFDANQDAEALYTAMK	2xiTRAQ8plex [N-Term; K23]; 2xDeamidated [N12; Q13]; 1xOxidation [M22]	1.6087e-05	0	1	F8WIT2; Q3UDK4	0	3182.51	91.1	93.2	105.2	85.3	114.4	110.9	28.96	4	14.9694	37.0934
NFAIGYYLK	2xiTRAQ8plex [N-Term; K9]	3.37715e-05	0	1	D3Z7P3	0	1696.99	103.8	84	85.1	123.3	98.3	105.5	40.88	2	-0.515893	36.8695
ETIEDVEEMLNNLPGVTSVHSR	1xiTRAQ8plex [N-Term]; 1xDeamidated [N]	3.81164e-10	0	2	Q9WVJ2	0	2774.38	100.1	117.1	102.8	84.6	101.3	94.1	66.1	3	8.65424	50.7373
ETIEDVEEMLNNLPGVTSVHSR	1xiTRAQ8plex [N-Term]; 1xDeamidated [N]; 1xOxidation [M9]	4.56277e-05	0	2	Q9WVJ2	0	2790.38	102.2	93.9	105.4	83.9	104	110.6	14.39	3	7.45218	45.1886
NYIWNTLNSGR	1xiTRAQ8plex [N-Term]; 1xDeamidated [N1]	5.00819e-05	0	3	Q80X68	0	1642.85							32.9	2	1.9298	37.3644
LTSVSGESSLYNLPR	1xiTRAQ8plex [N-Term]	1.74772e-05	0	1	A0A1B0GS41	0	1927.04	89.9	109.9	95.6	99.7	105	100	28.11	3	1.08221	34.4237
DYIWNTLNSGR	1xiTRAQ8plex [N-Term]	4.68285e-05	0	3	Q9CZU6	0	1642.85	104.9	75.7	81.4	119.5	108	110.5	33.76	2	1.93006	37.3644
TVLEHYALEDDPLEAFK	2xiTRAQ8plex [N-Term; K17]	2.79755e-05	0	3	Q9D880	0	2598.39	102.5	93.5	106.6	85	102.1	110.2	31.92	4	1.46223	45.1647
YSALIIGMAYGAK	2xiTRAQ8plex [N-Term; K13]; 1xOxidation [M8]	3.91908e-05	0	2	Q06185	0	1982.12	101.4	95.2	102.2	96.9	103.1	101.3	24.25	3	-0.0368218	36.8458
QALVEFENIDSAK	2xiTRAQ8plex [N-Term; K13]	3.89843e-05	0	2	Q921F4	0	2072.15	112.6	99.3	98.8	88.8	103.4	97	22.51	3	-5.13478	36.8446
LQQTQAQVDEVVDIMR	1xiTRAQ8plex [N-Term]; 1xOxidation [M15]	2.63012e-06	0	2	B0QZN5	0	2193.15	97.9	105	97	91.8	108.1	100.2	27.85	3	3.25274	36.115
LQQTQAQVDEVVDIMR	1xiTRAQ8plex [N-Term]; 2xDeamidated [Q7; Q]	1.54074e-08	0	3	B0QZN5	0	2179.12	107.6	101.1	112.1	68.2	89.8	121.3	61.88	2	18.6414	45.4528
LQQTQAQVDEVVDIMR	1xiTRAQ8plex [N-Term]	1.76609e-10	0	4	B0QZN5	0	2177.15	99.7	102.4	109.9	76	100	112	87.98	3	1.22136	45.6196
ILDQGEDFPASEMAR	1xiTRAQ8plex [N-Term]	3.32339e-05	0	2	P57759	0	1982.98	98.5	90.6	98.5	93.2	100.6	118.4	32.55	2	3.23562	37.2707
MNVDQAFHELVR	1xiTRAQ8plex [N-Term]	5.20152e-06	0	1	P62071	0	1762.92	94.5	113.6	99.3	109.5	91	92.2	38.18	3	2.46268	34.4363
YSALIIGMAYGAK	2xiTRAQ8plex [N-Term; K13]	2.7828e-06	0	3	Q06185	0	1966.13	101.3	93.8	101	103.7	102	98.2	49.79	2	1.76052	45.7052
VNVAEVLVNQGAHVDAQTK	2xiTRAQ8plex [N-Term; K19]	2.45002e-08	0	3	W6PPR4	0	2600.46	97.3	101.6	101.2	101.4	98.8	99.8	89.59	3	3.04495	34.5088
LQDQVPETIETLMK	2xiTRAQ8plex [N-Term; K14]	4.49204e-05	0	4	Q5DTG0	0	2253.26	100.4	95.2	95.3	100.9	101.3	106.9	51.55	3	1.94057	44.8026
NAQAIEDMVGYAQETQHEK	2xiTRAQ8plex [N-Term; K19]	6.33687e-08	0	2	Q3TXS7	0	2770.39	94.2	94.3	105.2	101.7	103.9	100.7	67.78	4	-2.86157	36.9669
SDSLAGVVIADSEYPSR	1xiTRAQ8plex [N-Term]	8.36076e-08	0	2	Q9CQW1	0	2070.07	99.2	96.6	106.1	90.7	102.1	105.3	51.31	3	1.88861	37.2394
MTDIMTEGITIVEDINKR	2xiTRAQ8plex [N-Term; K17]; 1xOxidation [M]	9.96317e-08	0	8	O08599	1	2703.45	105.2	95.6	105	89.8	102.2	102.2	58.64	3	1.15405	45.882
EIQTIMQFGDTEIK	2xiTRAQ8plex [N-Term; K14]; 1xDeamidated [Q3]	3.60036e-05	0	1	Q8K0U4	0	2262.21	93.3	101.4	109.6	102.1	99.5	94	37.54	2	9.99792	45.2436
EIQTIMQFGDTEIK	2xiTRAQ8plex [N-Term; K14]	2.36266e-06	0	6	Q8K0U4	0	2261.23	98.6	103	110.2	89.4	99.2	99.6	82.31	2	4.19849	44.7222
ALELCEILAK	2xiTRAQ8plex [N-Term; K10]; 1xCarbamidomethyl [C5]	2.86242e-06	0	2	Q541Z2	0	1768.05	97.6	90.9	102.7	93.8	113.2	101.8	61.79	2	0.489143	41.7401
VLFDTGLVNPR	1xiTRAQ8plex [N-Term]	1.70013e-05	0	4	P10493	0	1534.89	103.4	108.5	98.5	102.8	99.6	87.3	32.58	3	2.73108	36.3154
VYVGNASVAQDITQLQK	2xiTRAQ8plex [N-Term; K17]	1.20808e-08	0	2	Q9D7X3	0	2442.38	96.3	96.1	109	93.9	105.7	99	72.08	3	1.56451	37.4093
MVEINFLCVHK	2xiTRAQ8plex [N-Term; K11]; 1xCarbamidomethyl [C8]	5.44093e-06	0	1	O70310	0	1998.11	97.4	101.8	98.7	109.5	96.8	95.8	28.53	3	4.27748	36.9444
ASDLTDAFVEVK	2xiTRAQ8plex [N-Term; K12]	4.13114e-05	0	1	A0A0N4SW93	0	1903.06	99.3	90.5	99.4	89.2	106.8	114.9	28.6	3	0.878349	36.9333
EPELFQTVAEGLR	1xiTRAQ8plex [N-Term]	5.03402e-05	0	2	Q9WVK4	0	1792.97	96.1	95	93.5	103.2	108.1	104	44.81	2	1.43698	43.4005
QFAEENGLLFLEASAK	2xiTRAQ8plex [N-Term; K16]	1.55615e-05	0	3	Q50HX0; Q50HX4	0	2375.31	102.2	95.7	104.5	96.3	104.5	96.8	58.04	2	1.86158	45.4756
QFAEENGLLFLEASAK	2xiTRAQ8plex [N-Term; K16]; 1xDeamidated [N6]	1.55761e-07	0	3	Q50HX0; Q50HX4	0	2376.29	98.3	104.7	97.3	94.2	106.5	99	60.06	3	1.64664	45.166
AELVVIEDAATPR	1xiTRAQ8plex [N-Term]	2.98486e-05	0	1	Q9Z0P4	0	1687.95	98.8	99.2	106.2	80.5	108.4	106.8	32.94	2	0.501667	36.902
DFPELTMEVDGK	2xiTRAQ8plex [N-Term; K12]	1.7381e-05	0	6	P50516	0	1989.05	100.3	96.4	99.8	96.2	107.5	99.7	54.25	2	-0.579673	37.5528
NAQAIEDMVGYAQETQHEK	2xiTRAQ8plex [N-Term; K19]; 2xDeamidated [Q13; Q16]	4.38486e-07	0	1	Q3TXS7	0	2772.36	104.2	99.7	120.7	83.3	95.5	96.6	45.37	3	15.0828	37.1044
WFHPNITGVEAENLLLTR	1xiTRAQ8plex [N-Term]	8.40152e-07	0	2	P35235	0	2414.31	95.5	92.5	95.4	112.3	107.4	97	52.52	3	4.46154	45.2212
ASLDSAGASGNSPVLLPTPAVGGPR	1xiTRAQ8plex [N-Term]	1.27786e-07	0	1	Q8C6B2	0	2595.4	87.7	105.3	111	85	101.5	109.5	61.88	3	-0.175367	34.3378
FSVGGMTDVAEIK	2xiTRAQ8plex [N-Term; K13]	5.91721e-07	0	1	Q8CGK3	0	1962.08	94.2	113.7	108.8	91.4	98.5	93.5	63.86	2	-1.69564	37.0483
LAQNAEDVYEAVR	1xiTRAQ8plex [N-Term]	1.08414e-05	0	3	Q3UJR3	0	1781.93	101.9	100.8	105.4	96.6	98.7	96.6	40.71	2	-0.815409	36.766
GAGAFGYFEVTHDITR	1xiTRAQ8plex [N-Term]	1.68669e-08	0	1	P24270	0	2045.04	87.5	127.4	93.8	83	93.7	114.6	65.48	3	1.80657	34.551
LQCVFLDPASAGIGYGR	1xiTRAQ8plex [N-Term]; 1xCarbamidomethyl [C3]	3.89843e-05	0	2	B2RTN5	0	2128.12	113.2	89.4	102.4	96.8	97.2	101.1	28.97	2	3.22099	45.5546
EQADFAIEALAK	2xiTRAQ8plex [N-Term; K12]; 1xDeamidated [Q2]	1.19859e-05	0	2	Q69ZX3; Q8VDD5; K3W4R2	0	1915.06	110.3	108.5	113.9	89.5	86.1	91.8	37.47	2	14.3611	36.0458
EQADFAIEALAK	2xiTRAQ8plex [N-Term; K12]	6.66782e-08	0	12	Q69ZX3; Q8VDD5; K3W4R2	0	1914.08	92.3	106.8	100	101.3	100.9	98.6	84.68	2	-0.4873	37.0895
AALCHFCIDMLNAK	2xiTRAQ8plex [N-Term; K14]; 2xCarbamidomethyl [C4; C7]	1.46412e-05	0	2	Q9DB05	0	2272.19	104.7	95.9	91.4	105.6	101.2	101.2	41.38	3	2.6208	36.5483
YITDWQNVFR	1xiTRAQ8plex [N-Term]	1.87758e-05	0	2	P12815	0	1645.86	108.4	70	71.8	124.5	117.7	107.5	32.22	2	1.24124	45.4249
SSCVNILENFYPLQGGR	1xiTRAQ8plex [N-Term]; 1xCarbamidomethyl [C3]	1.01337e-07	0	1	Q9JJ59	0	2258.15	96.9	88.9	113.6	96.6	110.5	93.5	54.46	3	1.84021	45.396
VTSAYLQDIENAYK	2xiTRAQ8plex [N-Term; K14]; 1xDeamidated [N11]	5.51904e-05	0	2	Q99LC3	0	2224.2	91.8	99.6	96.8	98.3	103.3	110.1	42.86	3	-0.192588	36.4971
NVGLDIEAEVPAVK	2xiTRAQ8plex [N-Term; K14]	1.01389e-05	0	4	Q6A0F1	0	2062.2	101.7	94.1	97	103.6	104.8	98.9	60.51	2	-0.0786387	36.323
VLTEPVQSTSLVGMLTR	1xiTRAQ8plex [N-Term]	2.38972e-05	0	1	Q3TDD9	0	2135.2	96.3	97.6	109.4	102.7	99.1	94.9	28.84	3	-2.81777	45.4324
MIPCDFLIPVQTQHPIR	1xiTRAQ8plex [N-Term]; 1xCarbamidomethyl [C4]; 1xOxidation [M1]	2.09572e-05	0	2	P06745	0	2385.27	97.9	115.4	100.2	93.2	97.5	95.7	24.95	4	3.76039	35.0998
MIPCDFLIPVQTQHPIR	1xiTRAQ8plex [N-Term]; 1xCarbamidomethyl [C4]	2.38061e-07	0	5	P06745	0	2369.28	103.1	91.2	96.6	103.3	103.5	102.3	59.71	2	3.86636	39.4655
VLGTAFDPFLGGK	2xiTRAQ8plex [N-Term; K13]	1.30295e-05	0	4	Q61699	0	1930.13	95.5	91	97.2	108.6	102.6	105.1	48.08	2	-1.51979	45.5169
WNTDSVEEFLSEK	2xiTRAQ8plex [N-Term; K13]	4.39926e-05	0	1	A0A0R4J0K1	0	2192.13	96.7	110.3	99.6	92.4	101.9	99.2	35.48	3	4.52811	45.4954
VTSAYLQDIENAYK	2xiTRAQ8plex [N-Term; K14]	2.47675e-07	0	4	Q99LC3	0	2223.21	107.3	90.2	103.1	97.2	101.6	100.5	65.66	2	2.86397	41.7506
TDEFQLHTNVNDGTEFGGSIYQK	2xiTRAQ8plex [N-Term; K23]	6.49167e-12	0	26	Q3THL7; Q60932	0	3208.6	109.2	101.2	112.9	81.2	95.9	99.6	93.11	3	1.14474	35.436
TDEFQLHTNVNDGTEFGGSIYQK	2xiTRAQ8plex [N-Term; K23]; 1xDeamidated [N/Q]	3.70255e-08	0	19	Q3THL7; Q60932	0	3209.58	103.8	102.2	107.6	87.1	100.2	99	52.27	4	2.41206	37.0744
TDEFQLHTNVNDGTEFGGSIYQK	2xiTRAQ8plex [N-Term; K23]; 2xDeamidated [N/Q]	1.38317e-07	0	14	Q3THL7; Q60932	0	3210.57	102.4	96.1	109.1	89.1	100.8	102.5	49.07	3	12.546	36.4889
MTYIGEIFTK	2xiTRAQ8plex [N-Term; K10]	5.29872e-05	0	2	Q3U3L3	0	1811.02	91.9	88.8	97.5	115	105.1	101.7	34.39	3	2.62655	45.1269
AHDQNLANLALQALR	1xiTRAQ8plex [N-Term]	1.3071e-07	0	1	Q8BQU6	0	1952.1	106.3	91.3	99.1	103.8	101	98.5	52.65	3	1.46242	36.7296
GIEGAQASPLVPGAGEIINTDNIIK	2xiTRAQ8plex [N-Term; K25]	2.56224e-07	0	1	P55096	0	3085.74	91.5	98.6	109.4	100.7	95.6	104.1	44.32	4	1.64106	43.403
ISALQSAGVVVSMSPAQLGTTIYK	2xiTRAQ8plex [N-Term; K24]	7.63732e-08	0	1	Q9WUM5	0	3029.72	100	92.4	106.2	106.6	97.8	96.9	58.71	4	-0.738705	49.8798
EIQAALTLAK	2xiTRAQ8plex [N-Term; K10]	1.00262e-05	0	2	A2AFQ2	0	1666.04	102.6	92.6	100.4	96.4	104.7	103.3	40.21	2	-1.88694	35.0138
ISALQSAGVVVSMSPAQLGTTIYK	2xiTRAQ8plex [N-Term; K24]; 1xOxidation [M13]	5.28768e-08	0	1	Q9WUM5	0	3045.71	111.3	92.8	103.4	102.1	90	100.3	62.15	4	-0.107329	45.8154
FDTDELNFPTEK	2xiTRAQ8plex [N-Term; K12]	3.07058e-07	0	8	Q6ZQ49	0	2064.07	102.4	94.6	107.4	94.1	107.8	93.7	59.66	2	0.579113	37.2193
DEFTNTCPSDKEVEIAYSDVAK	3xiTRAQ8plex [N-Term; K11; K22]; 1xCarbamidomethyl [C7]	1.68145e-05	0	1	Q9QYB1	1	3430.75	108.8	88.3	109.6	86.5	103.5	103.2	25.01	4	0.126601	34.7282
HLVVPNVQTGQLEPLLSR	1xiTRAQ8plex [N-Term]	1.67219e-05	0	2	Q9WU79	0	2304.33	90.7	110.8	97.5	102.7	107.3	91	49.7	3	2.95997	36.6419
EQGVLSFWR	1xiTRAQ8plex [N-Term]	3.00099e-05	0	5	P51881	0	1425.78	105.4	82.2	75.6	127.3	108.3	101.2	68.41	3	0.962569	38.6644
LLDEAIQAVK	2xiTRAQ8plex [N-Term; K10]	4.35352e-05	0	3	Q3TJ43	0	1708.05	104.9	93.9	100.1	101.3	105	94.8	47.89	3	1.79319	43.9301
GLEHVTVDDLVAEITPK	2xiTRAQ8plex [N-Term; K17]	6.92784e-06	0	1	Q9JIX0	0	2444.39	89.9	100.7	126	80.1	94.9	108.5	23.91	3	2.1035	43.4356
TDEFQLHTNVNDGTEFGGSIYQK	3xiTRAQ8plex [N-Term; Y21; K23]; 2xDeamidated [Q5; N]	1.2983e-06	0	2	Q3THL7; Q60932	0	3514.77	80.2	139.5	89.8	104.3	102.5	83.6	24.04	4	11.2545	32.0505
TDEFQLHTNVNDGTEFGGSIYQK	3xiTRAQ8plex [N-Term; Y21; K23]	3.28799e-05	0	1	Q3THL7; Q60932	0	3512.81	86.2	130.9	85.2	109.9	97.1	90.7	23.55	5	-5.24518	31.9533
TDEFQLHTNVNDGTEFGGSIYQK	2xiTRAQ8plex [N-Term; K23]; 3xDeamidated [N9; N11; Q]	1.20529e-05	0	2	Q3THL7; Q60932	0	3211.55	102.6	96.1	106	87.1	105	103.2	37.71	3	15.3906	37.1631
VAEEHAPSIVFIDEIDAIGTK	2xiTRAQ8plex [N-Term; K21]	2.65997e-06	0	2	Q542I9	0	2862.57	102.8	95.4	106.6	93	104.8	97.5	24.83	4	-0.828517	45.275
AWEPWLPADALHTLR	1xiTRAQ8plex [N-Term]	2.08425e-05	0	1	Q04519	0	2080.13	97.3	88	94.2	109	99.2	112.3	28.84	3	2.18191	43.7789
MTDIMTEGITIVEDINKR	2xiTRAQ8plex [N-Term; K17]; 1xDeamidated [N16]	3.28799e-05	0	1	O08599	1	2688.44	104.5	80.8	105.1	102.3	116.3	91.1	12.75	4	1.8268	52.1433
VTWDSTFCAVNPK	2xiTRAQ8plex [N-Term; K13]; 1xCarbamidomethyl [C8]	3.96069e-05	0	2	A2RS22	0	2133.13	100.9	109.8	98.3	101.5	98.2	91.4	36.64	3	-0.301446	34.3278
LVDNIFPEDPEDGLVK	2xiTRAQ8plex [N-Term; K16]; 1xDeamidated [N4]	3.0172e-05	0	1	Q6ZQ18	0	2409.3	95.5	104.8	106	81.7	107	105	34.8	3	7.94183	44.87
EVVAGSPELGQDFEHVSVLQEK	2xiTRAQ8plex [N-Term; K22]; 1xDeamidated [Q11]	3.39525e-05	0	1	E9PX29	0	3006.59	91.1	85	106.6	97.2	124.3	95.8	20.64	4	7.97528	37.5378
ELLALDSVDPEGR	1xiTRAQ8plex [N-Term]	1.40835e-05	0	2	A6H663	0	1717.93	99.4	91.6	103.6	95.4	113.6	96.5	48.07	2	0.459126	37.6714
LLMMAGIDDCYTSAR	1xiTRAQ8plex [N-Term]; 1xCarbamidomethyl [C10]	5.3499e-06	0	2	P25444	0	2020.98	93.4	93	98.2	110.8	110.9	93.7	46.69	3	1.57691	44.8901
EDDSLTIFGVAER	1xiTRAQ8plex [N-Term]	3.6609e-08	0	4	Q810U3; E9PW06	0	1755.91	102	105.2	107.4	92	98.6	94.8	62.27	3	1.92682	37.4668
TLSTVQNEVQEALQR	1xiTRAQ8plex [N-Term]	4.88934e-06	0	1	Q7M739	0	2020.1	93.6	99.9	106.2	92.5	104.5	103.3	43.39	3	3.12039	43.3477
GYSFSLTTFSPSGK	2xiTRAQ8plex [N-Term; K14]	2.87421e-05	0	2	Q3UWT6	0	2087.13	101.4	91.7	106.8	105	96.9	98.2	48.47	2	-1.70914	37.7452
LLMMAGIDDCYTSAR	1xiTRAQ8plex [N-Term]; 1xCarbamidomethyl [C10]; 1xOxidation [M4]	2.60717e-05	0	1	P25444	0	2036.98	90.5	93.7	100.7	107.9	104.9	102.4	34.29	3	-3.25024	36.1771
LLMMAGIDNCYTSAR	1xiTRAQ8plex [N-Term]; 1xCarbamidomethyl [C10]; 1xDeamidated [N9]	5.3499e-06	0	2		0	2020.98							46.69	3	1.5767	44.8901
NAENAIEALKEYEPEMGK	3xiTRAQ8plex [N-Term; K10; K18]	1.12088e-06	0	1	O55143; Q8R429	1	2948.58	104.7	111.4	125	90.9	76.8	91.1	33.3	4	0.180596	41.6449
VQNATLAVANITNADSATR	1xiTRAQ8plex [N-Term]	1.96414e-07	0	1	P54116	0	2234.2	97.4	105.6	106.7	88.6	105.9	95.7	30.77	3	-3.36285	34.2344
SVMAAAQVAGLNCLR	1xiTRAQ8plex [N-Term]; 1xCarbamidomethyl [C13]	2.30991e-06	0	5	P48722	0	1865	93.7	101.2	97	105.5	115.5	87.1	43.06	2	1.8869	37.443
NVQLEDEGIYNCYITNPPDR	1xiTRAQ8plex [N-Term]; 1xCarbamidomethyl [C12]; 1xDeamidated [N11]	5.37488e-07	0	1	Q56A07	0	2715.29	100.2	114.3	86.8	92.5	94.7	111.4	69.54	3	8.87383	37.4417
NVQLEDEGIYNCYITNPPDR	1xiTRAQ8plex [N-Term]; 1xCarbamidomethyl [C12]	1.51418e-07	0	1	Q56A07	0	2714.3	95.8	96.3	102.9	98.1	94.5	112.5	66.93	3	4.42738	37.5478
TTLSTFQSPEFSVTR	1xiTRAQ8plex [N-Term]	1.47227e-05	0	2	Q3TJN6	0	2005.05	101	104	91.5	105.6	100.4	97.5	48.75	2	0.496096	34.2419
TQEAMEAALAMEK	2xiTRAQ8plex [N-Term; K13]	2.78245e-05	0	1	Q9CPX4	0	2031.07	93.6	119.8	107.2	92.6	96.2	90.6	26.17	3	0.706855	37.5666
LIEESAIDEVVVTNTIPHEIQK	2xiTRAQ8plex [N-Term; K22]; 1xDeamidated [N14]	1.99452e-06	0	1	Q8BK37	0	3086.71	111.8	89.3	100.1	101.9	95.2	101.8	25.64	4	4.68428	44.8488
MLYQNDLQPTPMLHLTSK	2xiTRAQ8plex [N-Term; K18]	2.88978e-05	0	1	Q61330	0	2738.48	86.9	98.2	107.7	103.2	100.1	103.7	40.98	4	-2.71786	37.6077
GSVHDFPEFDANQDAEALYTAMK	2xiTRAQ8plex [N-Term; K23]; 1xOxidation [M22]	1.92104e-08	0	1	F8WIT2; Q3UDK4	0	3180.54	90.6	108.3	93.2	87.1	121.1	99.6	49.16	4	0.628983	37.7863
GSVHDFPEFDANQDAEALYTAMK	2xiTRAQ8plex [N-Term; K23]; 1xDeamidated [Q/N]	1.00765e-07	0	4	F8WIT2; Q3UDK4	0	3165.53	92.8	109.1	105	89.4	101.6	102.1	56.64	3	7.64626	44.3517
GSVHDFPEFDANQDAEALYTAMK	2xiTRAQ8plex [N-Term; K23]	1.00806e-08	0	2	F8WIT2; Q3UDK4	0	3164.55	97.3	95.8	109.1	85.9	109.1	102.8	55.89	4	-0.357514	44.3141
EYFGGFGEVESIELPMDNK	2xiTRAQ8plex [N-Term; K19]; 1xOxidation [M16]	1.22133e-07	0	1	Q60668; G3X9W0	0	2785.39	98.8	75.7	93.3	113.8	111.1	107.3	42.87	3	-1.00922	44.7752
ISGDLEVLAEK	2xiTRAQ8plex [N-Term; K11]	9.48117e-06	0	3	O35381	0	1782.05	96.9	99.1	108.7	101.1	100.6	93.6	52.83	2	0.0325012	37.8537
EYFGGFGEVESIELPMDNK	2xiTRAQ8plex [N-Term; K19]; 1xDeamidated [N18]; 1xOxidation [M16]	4.0451e-05	0	1	Q60668; G3X9W0	0	2786.37	94	84	92.2	93.3	126.6	110	21.75	3	5.75716	44.7615
VYEGSILEADCDILIPAASEK	2xiTRAQ8plex [N-Term; K21]; 1xCarbamidomethyl [C11]	7.1013e-10	0	7	P26443	0	2901.54	100.3	92.2	110.9	85.5	109.8	101.4	83	3	0.773024	46.2124
KEDISGIASCVFTR	2xiTRAQ8plex [N-Term; K1]; 1xCarbamidomethyl [C10]	4.83062e-05	0	1	A0A0R4J0S4	1	2191.2	104.4	95.8	99	100.5	95.7	104.6	14.33	3	-1.43949	34.1571
QLEALGLAEKPQLVTR	2xiTRAQ8plex [N-Term; K10]	2.61531e-06	0	3	F7BQW7	0	2374.43	102.2	100.5	93.5	109.7	97.4	96.7	10.58	4	1.68642	34.6945
VAFTGSTEVGHLIQVAAGSSNLK	2xiTRAQ8plex [N-Term; K23]	6.54962e-06	0	2	P47738	0	2894.62	115.1	85.5	92.2	103	104	100.3	37.55	4	-0.600011	44.7951
SIYGEKFEDENFILK	3xiTRAQ8plex [N-Term; K6; K15]	7.57845e-06	0	8	P17742	1	2744.53	108.3	122.8	125.6	82.7	73.8	86.7	21.33	3	-3.25407	36.8068
SLCLGPTLIYSAK	2xiTRAQ8plex [N-Term; K13]; 1xCarbamidomethyl [C3]	1.59982e-05	0	5	Q5XK33	0	2031.18	98.9	104.3	99.9	104.1	99	93.8	70.92	2	2.63062	37.4347
VAFTGSTEVGHLIQVAAGSSNLK	2xiTRAQ8plex [N-Term; K23]; 1xDeamidated [Q14]	2.12694e-08	0	1	P47738	0	2895.6	109	90.7	89.5	101.3	108.9	100.7	49.99	3	3.51267	44.9125
SLGNVINPDTIISGGK	2xiTRAQ8plex [N-Term; K16]	6.66325e-07	0	2	Q8BIJ6	0	2193.27	106.2	100.5	100.6	103.6	99	90.1	77.73	2	-0.471954	38.1385
DEPDTNLVALMK	2xiTRAQ8plex [N-Term; K12]	3.58125e-05	0	4	Q3TL79	0	1954.08	95	82.3	93.6	109.1	116.4	103.5	51.78	2	0.774929	35.1801
DATGSFVLPFR	1xiTRAQ8plex [N-Term]	5.13849e-05	0	1	Q6DFW0	0	1513.83	125.6	103.1	92.8	90.3	101.2	87	41.79	3	1.00722	37.5141
ELTDLLGLHPR	1xiTRAQ8plex [N-Term]	2.90542e-05	0	1	E9Q6R7	0	1567.91	101.3	93.9	106.4	96.3	107.6	94.6	27.72	3	1.59678	37.0455
LLMMAGIDNCYTSAR	1xiTRAQ8plex [N-Term]; 1xCarbamidomethyl [C10]; 1xDeamidated [N9]; 1xOxidation [M4]	2.60717e-05	0	1		0	2036.98							34.29	3	-3.25045	36.1771
VIAINVDDPDAANYKDISDVER	2xiTRAQ8plex [N-Term; K15]	1.35069e-06	0	2	Q4FK49	1	3040.6	89.9	113.5	110.4	91.6	92.8	101.7	40.49	4	1.34589	37.4054
DNFWEMGDTGPCGPCSEIHYDR	1xiTRAQ8plex [N-Term]; 2xCarbamidomethyl [C12; C15]; 1xDeamidated [N2]	2.86242e-06	0	1	Q3TZ32	0	2948.22	97.6	98.3	111	83.3	126.4	83.5	55.91	3	4.52771	36.9919
DNFWEMGDTGPCGPCSEIHYDR	1xiTRAQ8plex [N-Term]; 2xCarbamidomethyl [C12; C15]	1.04835e-07	0	2	Q3TZ32	0	2947.24	97	93.8	108.8	97.1	104.7	98.6	82.62	3	5.15294	37.1682
VDLVDESGYVPGYK	2xiTRAQ8plex [N-Term; K14]	8.40152e-07	0	5	Q7TQD2	0	2149.16	107.4	89.6	113	78.3	96.1	115.7	63.69	3	2.26462	37.1593
YGEINFEDLNSEQSYNK	2xiTRAQ8plex [N-Term; K17]	6.93713e-08	0	1	Q569U9	0	2658.31	93.8	97.6	121.8	87.3	104	95.5	81.33	3	2.63262	37.1468
DISMEIDSPENMMR	1xiTRAQ8plex [N-Term]	4.46869e-05	0	1	D3YZP9	0	1971.91	92.6	106.3	95.9	103.3	111	90.9	37.48	3	3.54896	37.1455
VTQATSNASNDMLPVITGNR	1xiTRAQ8plex [N-Term]; 1xDeamidated [N10]	2.31423e-07	0	1	D3Z230	0	2394.22	85.5	114.6	95.9	101.7	103.6	98.8	40.59	3	9.60574	34.2928
TPAILEASAGAIQNLCAGR	1xiTRAQ8plex [N-Term]; 1xCarbamidomethyl [C16]	1.7966e-05	0	1	E9Q8Z8	0	2217.2	87.5	130	83.7	105.7	94.9	98.1	22.02	3	8.24995	45.012
WEDILSDDVNVAR	1xiTRAQ8plex [N-Term]	1.54685e-06	0	1	Q8R555	0	1835.94	102.4	102.5	101.1	95.1	97.4	101.5	47.91	2	0.502078	45.0133
YEGGVETFAHLIVLR	1xiTRAQ8plex [N-Term]	2.71262e-08	0	1	Q91X23	0	2008.12	95.7	106.6	120.7	90.4	97.1	89.6	44.65	3	1.289	45.0996
IALMPLFQAEK	2xiTRAQ8plex [N-Term; K11]	4.73166e-05	0	8	Q9ERS2	0	1869.11	107.7	94.6	86.7	112.2	101.6	97.1	40.12	3	1.17013	45.4185
IDATQVEVNPFGETPEGQVVCFDAK	2xiTRAQ8plex [N-Term; K25]; 1xCarbamidomethyl [C21]; 1xDeamidated [N9]	1.71482e-07	0	1	Q9Z2I8	0	3359.69	70.7	89.9	123.9	102	122.3	91.2	64.87	3	5.61853	45.1861
VEAAQETVADYQQTIK	2xiTRAQ8plex [N-Term; K16]	1.42921e-06	0	1	O08788	0	2402.3	88.3	96.1	107.9	90	108.4	109.3	34.75	3	2.45469	37.4204
IDATQVEVNPFGETPEGQVVCFDAK	2xiTRAQ8plex [N-Term; K25]; 1xCarbamidomethyl [C21]; 2xDeamidated [N9; Q18]	9.89817e-07	0	1	Q9Z2I8	0	3360.68	90.6	90.2	103.9	102.4	113.2	99.8	39.71	4	8.68004	45.1046
MTDIMTEGITIVEDINKR	2xiTRAQ8plex [N-Term; K17]	1.94363e-09	0	9	O08599	1	2687.46	96.8	98.3	108.4	88.7	101.2	106.5	65.29	3	-0.231555	52.2666
LVQAFQFTDK	2xiTRAQ8plex [N-Term; K10]	4.91693e-06	0	8	P35700	0	1805.04	103.8	92.4	102.1	101.1	102.2	98.4	51.64	2	-0.296113	38.4922
LAPITYPQGLAMAR	1xiTRAQ8plex [N-Term]	2.95284e-05	0	2	P60764	0	1806.02	91.8	85.5	83.9	100	106.4	132.4	21.31	3	3.83603	37.1806
TNQELQEINR	1xiTRAQ8plex [N-Term]	1.47227e-05	0	3	P07356	0	1548.83	91.2	107.5	99.8	114	97	90.4	36.34	2	1.01199	17.5265
SDPGRETDDTLVLSFVGQTR	1xiTRAQ8plex [N-Term]	5.38007e-06	0	1	Q3U1J4	1	2497.28	92.7	117	106.8	94.3	88.1	101.2	36.33	3	2.55319	37.413
TCLLNETGDEPFQYK	2xiTRAQ8plex [N-Term; K15]; 1xCarbamidomethyl [C2]; 1xDeamidated [N5]	4.39926e-05	0	1	P15105	0	2424.22	103.2	75.2	98.1	114	111	98.5	41.93	2	8.44387	36.5151
TCLLNETGDEPFQYK	2xiTRAQ8plex [N-Term; K15]; 1xCarbamidomethyl [C2]	3.51697e-07	0	9	P15105	0	2423.24	108.9	84.8	97.7	97.3	110.6	100.7	67.87	2	-1.37283	37.0345
KLLMMAGIDNCYTSAR	2xiTRAQ8plex [N-Term; K1]; 1xCarbamidomethyl [C11]; 1xDeamidated [N10]	1.78672e-05	0	1		1	2453.28							55.76	3	3.37648	37.3742
KLLMMAGIDDCYTSAR	2xiTRAQ8plex [N-Term; K1]; 1xCarbamidomethyl [C11]	1.78672e-05	0	1	P25444	1	2453.28	110.6	101.9	106.1	96	88.9	96.5	55.76	3	3.37665	37.3742
EVFGSGTACQVCPVHQILYEGK	2xiTRAQ8plex [N-Term; K22]; 2xCarbamidomethyl [C9; C12]; 1xDeamidated [Q10]	4.56192e-07	0	1	Q3ULU3	0	3088.57	97.3	100.3	109.9	96.8	99.2	96.6	53.37	4	9.10897	34.2406
LLDELTLEGVTR	1xiTRAQ8plex [N-Term]	4.5188e-06	0	14	Q8VDQ8	0	1662.96	98.9	99.5	106.2	89.8	103.6	102	62.96	3	3.22297	45.8643
VNILGEVVEK	2xiTRAQ8plex [N-Term; K10]	1.80654e-05	0	3	Q9QYB8	0	1708.05	101.5	95.8	108.4	97.3	95.7	101.3	36.46	3	0.506765	37.4267
SWALYEDEDVIR	1xiTRAQ8plex [N-Term]	6.26184e-06	0	2	Q9ESJ4	0	1799.91	100.6	93	98.8	107.6	97.5	102.6	42.28	2	2.82584	37.3131
LGVEPSHDDCVSVQHVCTIVSFR	1xiTRAQ8plex [N-Term]; 2xCarbamidomethyl [C10; C17]	9.68535e-08	0	4	P17710	0	2945.46	98.9	97.2	105.7	101.1	97.3	99.8	47.39	4	0.292706	33.0841
WLPAPATFPVYDPASGAK	2xiTRAQ8plex [N-Term; K18]	2.48579e-06	0	4	Q8BWF0	0	2496.37	108.9	86.7	92	105.8	103.7	102.9	56.36	4	1.55418	45.4348
STGEAFVQFASQEIAEK	2xiTRAQ8plex [N-Term; K17]	1.26349e-07	0	5	Q8C2Q7; P70333	0	2450.3	102.4	101.5	98.8	95.5	98.7	103.1	51.72	3	-0.134143	45.47
STGEAFVQFASQEIAEK	2xiTRAQ8plex [N-Term; K17]; 1xDeamidated [Q]	1.89568e-06	0	2	Q8C2Q7; P70333	0	2451.29	99.8	109.2	111.3	88.5	94.8	96.4	59.21	2	7.61212	45.2562
EQFASTNIAEELVK	2xiTRAQ8plex [N-Term; K14]	1.48687e-06	0	3	Q3TLU4; Q3TU36	0	2187.21	102.1	91	98.7	95.3	108.3	104.7	55.58	3	1.73293	37.78
AVFPQNGLVVSSVDVQSVEPVDQR	1xiTRAQ8plex [N-Term]; 1xDeamidated [N6]	1.13362e-05	0	1	E9Q3X0	0	2874.52	82	91.8	102.2	119.5	105	99.4	50.3	3	1.85318	43.3715
LNLGEEVPVIIHR	1xiTRAQ8plex [N-Term]	2.85872e-05	0	3	Q8VE33	0	1793.06	100.7	107.7	99.7	101.3	98.5	92.1	29.82	3	3.86908	34.2903
VIAINVNDPDAANYKDISDVER	2xiTRAQ8plex [N-Term; K15]; 1xDeamidated [N7]	1.35069e-06	0	2		1	3040.6							40.49	4	1.34575	37.4054
EGQQLCQDGHAVVVNILIGR	1xiTRAQ8plex [N-Term]; 1xCarbamidomethyl [C6]	4.08792e-05	0	1	Q8BU33	0	2510.35	102.5	83.8	99.2	92.6	108.1	113.9	34.68	3	0.703322	39.9786
MEASCLELALEGER	1xiTRAQ8plex [N-Term]; 1xCarbamidomethyl [C5]	2.25037e-05	0	1	Q6IR34	0	1911.95	79.7	89.5	102.7	88.7	129.3	110.2	27.81	3	2.96059	39.9887
AQELEGLDVEYR	1xiTRAQ8plex [N-Term]	2.63564e-05	0	2	Q9Z0H8	0	1725.9	86.1	136.6	94.1	84.4	110	88.8	47.26	2	-0.00905472	33.8167
LGLDFPNLPYLIDGSHK	2xiTRAQ8plex [N-Term; K17]	3.98808e-10	0	13	Q8R5I6; P10649; P15626; Q80W21	0	2507.41	115.2	74.5	80.4	102.4	106.4	121.1	64.71	3	1.697	47.9902
STMDNPTTTQYANLMHNFILK	2xiTRAQ8plex [N-Term; K21]	9.09348e-07	0	4	P62627	0	3048.57	100.5	84.4	94.3	108.9	105.5	106.3	61.23	3	3.52088	43.6572
EYWDYEAHVPSWGNQDDYQLVR	1xiTRAQ8plex [N-Term]; 2xDeamidated [N14; Q15]	7.45202e-06	0	1	O54833	0	3076.39	100.2	97.1	96.4	84.9	126	95.5	27.54	4	15.0958	43.1947
QQQFNVQALVAVGDHASK	2xiTRAQ8plex [N-Term; K18]	1.49529e-06	0	2	Q3TF87	0	2548.41	90.1	114.8	97.3	102.7	99.9	95.2	13.4	4	3.03011	33.3195
QQQFNVQALVAVGDHASK	2xiTRAQ8plex [N-Term; K18]; 1xDeamidated [N/Q]	4.00768e-08	0	2	Q3TF87	0	2549.39	93	94	102.6	100.2	99.2	111	36.98	3	8.53783	33.3798
RQDLEDSLQAQQYFADANEAESWMR	1xiTRAQ8plex [N-Term]; 1xDeamidated [Q12]; 1xOxidation [M24]	3.51697e-07	0	1	E9Q447; A3KGU9; B7ZWK3	1	3322.52	103.7	85.6	89.8	101.1	112.5	107.2	48.62	4	5.87271	42.156
GSIYCVAWSPCGQLLATGSNDK	2xiTRAQ8plex [N-Term; K22]; 2xCarbamidomethyl [C5; C11]	5.05996e-05	0	1	Q8CGF6	0	2992.51	92.4	113.9	104.5	101.4	91.7	96.1	26.42	4	-2.78869	42.1972
RQDLEDSLQAQQYFADANEAESWMR	1xiTRAQ8plex [N-Term]; 2xDeamidated [Q/N]	1.05929e-06	0	7	E9Q447; A3KGU9; B7ZWK3	1	3307.51	88.1	115.2	107.6	70.1	113.2	105.8	48.88	3	12.1328	46.6807
RQDLEDSLQAQQYFADANEAESWMR	1xiTRAQ8plex [N-Term]	3.36437e-09	0	2	E9Q447; A3KGU9; B7ZWK3	1	3305.54	87.3	101.7	83.8	86.2	105.8	135.3	65.19	4	2.63107	46.7197
LGLDFPNLPYLIDGSHK	2xiTRAQ8plex [N-Term; K17]; 1xDeamidated [N7]	9.27143e-06	0	2	Q8R5I6; P10649; P15626; Q80W21	0	2508.4	108.7	74.6	83.7	111.8	104	117.3	34.37	2	10.2151	48.1474
HSNLLYVNVIGLADDSVR	1xiTRAQ8plex [N-Term]	1.69553e-07	0	1	Q8C167	0	2289.25	121.8	84.9	83.5	101.6	101.5	106.8	50.98	3	-1.50367	42.1248
WSPVASTLPELVQR	1xiTRAQ8plex [N-Term]	3.0629e-06	0	3	Q3TPZ5	0	1887.06	99.2	79.5	88	112.7	114.9	105.7	44.8	3	1.12853	42.1198
HIDCAYVYQNESEVGEAIQEK	2xiTRAQ8plex [N-Term; K21]; 1xCarbamidomethyl [C4]	1.48687e-06	0	1	G5E895	0	3090.53	100	88.8	104.5	85.5	111.5	109.7	35.14	4	-1.62201	33.6037
LGLDFPNLPYLIDGSHK	3xiTRAQ8plex [N-Term; Y10; K17]	7.62106e-06	0	3	Q8R5I6; P10649; P15626; Q80W21	0	2811.62	100.6	94.6	76.8	124.5	111	92.5	14.49	4	-1.50054	42.6812
RQDLEDSLQAQQYFADANEAESWMR	1xiTRAQ8plex [N-Term]; 1xDeamidated [Q12]	1.49696e-05	0	1	E9Q447; A3KGU9; B7ZWK3	1	3306.53							42.71	3	7.48689	46.6667
SIHNLGTILTTNAVASETVATGEGLR	1xiTRAQ8plex [N-Term]	1.77478e-08	0	1	Q9ESN6	0	2929.59	86.4	112	123	100.7	90.9	87	76.32	4	1.63427	42.1997
SIHNLGTILTTNAVASETVATGEGLR	1xiTRAQ8plex [N-Term]; 1xDeamidated [N12]	2.25157e-09	0	1	Q9ESN6	0	2930.57	114.8	95.5	120.3	93.5	87.9	88.1	71.96	3	6.71765	42.2072
LTLLEVGCGTGANFK	2xiTRAQ8plex [N-Term; K15]; 1xCarbamidomethyl [C8]	3.75663e-05	0	1	Q1XG79	0	2188.23	97.3	94.3	99.2	103.2	107.3	98.8	45.28	3	-0.620589	42.2272
GGGGFGGGPGPGGLQSGQTIALPAQGLIEFR	1xiTRAQ8plex [N-Term]	5.5919e-07	0	1	O35295	0	3157.67	90.3	103.7	100.1	96.4	106.2	103.2	59.03	4	2.01068	47.35
LATVGELQAAWR	1xiTRAQ8plex [N-Term]	1.86383e-06	0	7	Q62059	0	1618.92	101	93.6	99.3	102.2	102.5	101.4	62.1	3	3.07073	42.9281
VTITGSPAATQAAQYLISQR	1xiTRAQ8plex [N-Term]	5.19143e-05	0	1	D3YVV7	0	2380.31	95.8	96.2	98.7	105.3	108.1	95.9	20.16	3	1.07767	42.3859
TWPAIIDTDDLPR	1xiTRAQ8plex [N-Term]	3.04567e-06	0	2	Q3UH60	0	1816.97	95.6	101.2	117.9	87.7	97.6	100.1	59.85	3	1.98165	42.4862
GSDVIIMLVGNK	2xiTRAQ8plex [N-Term; K12]	1.53814e-06	0	3	P61294; Q3U4W5; P35279	0	1854.1	101.3	93.1	96.5	109.4	105.7	94	41.62	2	0.840524	42.4285
AQGAAQGAIWGAVVDTQNTEQTLQR	1xiTRAQ8plex [N-Term]; 3xDeamidated [Q17; N18; Q]	1.61762e-05	0	2	Q61292	0	2920.46	97.9	95.2	103.9	84.1	107.1	111.8	10.66	4	16.1865	42.5803
EQAVEGGEVELSCLVPR	1xiTRAQ8plex [N-Term]; 1xCarbamidomethyl [C13]; 1xDeamidated [Q2]	4.56626e-09	0	2	Q8R464	0	2177.11	99.4	100.8	107.3	93.5	101.9	97	80.76	2	10.0355	41.1762
EQAVEGGEVELSCLVPR	1xiTRAQ8plex [N-Term]; 1xCarbamidomethyl [C13]	5.76243e-11	0	8	Q8R464	0	2176.12	97.7	99	104.1	94.6	106.7	97.7	116.98	3	0.557054	41.2799
AAEQMSTLPIDAPSPLENLEQK	2xiTRAQ8plex [N-Term; K22]; 1xDeamidated [N18]	1.48045e-05	0	1	P27546	0	2991.58	93.4	103.5	103.8	76.5	105	117.8	43.02	4	8.73635	42.6423
TSQVTLYVFEK	2xiTRAQ8plex [N-Term; K11]	1.02977e-06	0	21	E9QK82	0	1923.1	91.3	95.2	90.6	126.6	103.6	92.7	61.09	2	-1.42352	35.0922
TIPGTALVEMGDEYAVER	1xiTRAQ8plex [N-Term]	5.07938e-07	0	1	Q921F4	0	2255.15	99.4	105.1	106.1	93.3	101.6	94.5	73.25	3	-0.554199	42.6511
ISSVQSIVPALEIANAHR	1xiTRAQ8plex [N-Term]; 1xDeamidated [N15]	8.89749e-08	0	4	P63038	0	2210.24	92.4	84.7	88.3	100	106.7	127.8	61.84	3	1.51453	42.3109
ISSVQSIVPALEIANAHR	1xiTRAQ8plex [N-Term]	7.22284e-10	0	11	P63038	0	2209.26	96.2	98.1	99.8	102	102.7	101.2	94.01	2	-1.90119	40.6163
EAVEQFESQGVDLSNIVK	2xiTRAQ8plex [N-Term; K18]	2.36719e-07	0	1	Q8BNU0	0	2600.4	104.8	93.3	107.3	92.6	99.4	102.6	53.81	3	0.116639	42.6536
STQFEYAWCLVR	1xiTRAQ8plex [N-Term]; 1xCarbamidomethyl [C9]	2.98486e-05	0	1	Q9CQ92	0	1863.94	103.8	108.4	85.3	108.6	99	94.8	27.08	3	2.39676	42.3071
LNATNIELATVQPGQNFHMFTK	2xiTRAQ8plex [N-Term; K22]	3.63885e-05	0	1	Q3TUX3	0	3082.66	82.8	95	111	124.5	104.5	82.2	28.46	4	-2.95475	42.0812
GGGGFGGGPGPGGLQSGQTIALPAQGLIEFR	1xiTRAQ8plex [N-Term]; 2xDeamidated [Q15; Q18]	7.34083e-08	0	1	O35295	0	3159.64	111	113.2	76.9	85.9	95.2	118	78.95	3	16.3231	47.3374
HIDCAYVYQNESEVGEAIQEK	2xiTRAQ8plex [N-Term; K21]; 1xCarbamidomethyl [C4]; 1xDeamidated [N/Q]	9.84238e-07	0	2	G5E895	0	3091.51	105.9	95.1	101.9	97	103.6	96.6	37.22	4	8.91883	33.3811
AQGAAQGAIWGAVVDTQNTEQTLQR	1xiTRAQ8plex [N-Term]	4.62166e-11	0	1	Q61292	0	2917.51	81.4	84.6	109.4	124	126.9	73.7	69.89	3	0.25268	42.4184
KLFIGGLSFETTEESLR	2xiTRAQ8plex [N-Term; K1]	2.579e-05	0	2	O88569	1	2535.43	114.7	96.8	104.7	98.3	99	86.5	31.22	4	-2.77726	41.715
ADNDAGNAAIDSLLNYETVK	2xiTRAQ8plex [N-Term; K20]	1.18727e-07	0	1	Q61102	0	2702.41	76.1	103.1	122.5	88	119.6	90.6	54.25	3	4.53488	42.7901
AGLNEMVEYITHSR	1xiTRAQ8plex [N-Term]; 1xDeamidated [N4]	2.62137e-05	0	1	Q7TNL5	0	1924.97	98.9	102.9	86.4	100.7	108.7	102.3	33.01	3	8.48693	41.6851
SFGGGTGSGFTSLLMER	1xiTRAQ8plex [N-Term]	2.36266e-06	0	1	Q3UX10	0	2008.01	99.1	95.2	95.2	112.6	98.5	99.4	49.41	3	2.08524	41.6814
ADNDAGNAAIDSLLNYETVK	2xiTRAQ8plex [N-Term; K20]; 1xDeamidated [N]	5.10818e-07	0	3	Q61102	0	2703.39	97.7	90.6	104.8	96.4	101.1	109.4	48.32	3	5.682	43.1149
IPQSHIQQICENILTSGENLSR	1xiTRAQ8plex [N-Term]; 1xCarbamidomethyl [C10]; 2xDeamidated [Q3; Q7]	1.45603e-05	0	1	O89112	0	2843.45	118	106.5	92.9	84.8	104.8	93	55.52	3	14.3499	41.6776
ELIITAGGENVPPVPIEEAVK	2xiTRAQ8plex [N-Term; K21]	6.63021e-08	0	1	Q99PU5	0	2783.6	101	101.4	93.3	89.2	101.1	114	63.22	4	3.5138	42.7512
IPQSHIQQICENILTSGENLSR	1xiTRAQ8plex [N-Term]; 1xCarbamidomethyl [C10]	9.4072e-07	0	1	O89112	0	2841.48	96	80.8	93.9	101.7	120.3	107.3	15.82	4	0.269294	41.6988
YFHVVIAGPQDSPFEGGTFK	2xiTRAQ8plex [N-Term; K20]	3.59744e-07	0	2	P61089	0	2804.49	106.9	78.7	112.2	100.9	95.6	105.7	57.55	3	0.05747	41.6474
RGIEFPMADLDALSPIHTPQR	1xiTRAQ8plex [N-Term]	2.13048e-05	0	1	Q5SRX1	1	2668.42	96	96.4	87.3	112.6	103.8	103.9	23.54	4	2.33257	41.6174
ETVAYLQAHALTTEGIFR	1xiTRAQ8plex [N-Term]	2.81272e-05	0	1	A2AH25	0	2324.26	110.9	98.7	98.1	94.8	97.7	99.8	37.14	3	4.53672	41.6
LVTMQIWDTAGQER	1xiTRAQ8plex [N-Term]	8.26023e-07	0	3	P51150	0	1952.02	96.7	99	101.9	104	96.8	101.6	59.96	2	1.25648	41.6663
TFVQENVYDEFVER	1xiTRAQ8plex [N-Term]	4.35352e-05	0	2	P47738	0	2079.03	106.3	103.7	99.6	88.4	100.6	101.4	39.57	2	2.99525	41.6287
HMMAFIEQEANEKAEEIDAK	3xiTRAQ8plex [N-Term; K13; K20]; 1xDeamidated [Q/N]	3.60704e-06	0	5	P50518	1	3247.67	105.7	97.1	109.4	92.2	97.9	97.7	34.37	4	12.2722	42.7977
AGIEDIETLENLSLDQHSK	2xiTRAQ8plex [N-Term; K19]	2.48579e-06	0	1	B9EJ80	0	2720.46	100.7	108.9	99.7	103.1	91.5	96.2	38.31	4	0.882517	41.6486
IDCDNLEQYFMQQGGGPDK	2xiTRAQ8plex [N-Term; K19]; 1xCarbamidomethyl [C3]; 2xDeamidated [Q12; Q13]	1.02528e-05	0	1	Q91VR5	0	2825.32	95.4	86.3	93.6	97.6	112.1	115	53.87	3	15.6676	42.7362
SVDPTLALSVYLR	1xiTRAQ8plex [N-Term]	2.32299e-06	0	5	Q5SXR6	0	1738.01	93.3	101.5	94.4	104.3	102.4	104.1	67.17	3	1.47856	44.5386
VTSVVFHPSQELVFSASPDATIR	1xiTRAQ8plex [N-Term]	1.9202e-07	0	1	Q99KP6	0	2791.49	110.4	77.2	133.6	92.2	92.3	94.3	65.13	3	4.33792	41.735
SILPSNLLTVCQEGTLK	2xiTRAQ8plex [N-Term; K17]; 1xCarbamidomethyl [C11]	3.81681e-05	0	2	E9Q3L2	0	2481.42	93	95	105.5	103.6	99.4	103.5	45.01	3	2.47716	40.9012
LIVDEAINEDNSVVSLSQPK	2xiTRAQ8plex [N-Term; K20]; 2xDeamidated [N11; Q/N]	6.85431e-07	0	2	Q01853	0	2780.5	94.6	93.4	105	85.8	121.9	99.4	61.62	3	12.2985	42.1762
LIVDEAINEDNSVVSLSQPK	2xiTRAQ8plex [N-Term; K20]; 1xDeamidated [N/Q]	2.2079e-06	0	4	Q01853	0	2779.52	90.2	92.4	101.3	92.5	119.4	104.2	50.75	3	7.95757	42.487
LIVDEAINEDNSVVSLSQPK	2xiTRAQ8plex [N-Term; K20]	9.41526e-08	0	4	Q01853	0	2778.53	74.6	102.5	107.7	111.4	85.6	118.2	58.36	4	0.379641	42.5234
AAAAAAAAAAAAAAAGAAGK	2xiTRAQ8plex [N-Term; K20]	2.74452e-09	0	6	E9QM38	0	2077.2	100.9	111.4	95.6	99.1	99	93.9	62.15	3	-1.01087	41.2812
YYPEQEPQLLSGIGR	1xiTRAQ8plex [N-Term]	3.0172e-05	0	1	Q3UGE1	0	2054.09	94.6	89.2	104.5	101.4	101.4	108.9	8.04	3	0.855092	37.527
RWLVLCNPGLAEVIAER	1xiTRAQ8plex [N-Term]; 1xCarbamidomethyl [C6]	1.96207e-05	0	1	Q9WUB3	1	2300.29	98.2	108.3	86.7	86.4	111.4	109	27.26	4	2.55526	42.706
FLQASEDLLK	2xiTRAQ8plex [N-Term; K10]	2.28397e-06	0	5	E9PZF0; P15532	0	1772.04	97.2	61.6	68	127.7	139.9	105.6	63.22	2	-1.00846	42.9098
FTHGFQNIVDAYGIGTYR	1xiTRAQ8plex [N-Term]	1.22559e-05	0	1	K3W4T3	0	2363.21	97.5	89.4	92.9	108	111.6	100.6	27	4	2.51284	43.2248
AASKPIEAAMAAAAAPGSGNGVGGGGGTAGPGSGAGTLPR	1xDeamidated [N20]; 1xAcetyl [N-Term]; 1xiTRAQ8plex [K4]	1.40835e-05	0	1	Q3TSX8	0	3666.84	77.4	84.3	108.8	102.5	121.1	105.9	33.25	4	0.374843	42.3548
SNDFSIVGSLPR	1xiTRAQ8plex [N-Term]	9.16828e-06	0	1	P48168	0	1595.87	101.9	110.4	97.2	93	90.3	107.1	25.58	2	-1.15889	33.396
ETVTQRPGATVPTDFATFPSSAFLR	1xiTRAQ8plex [N-Term]; 1xDeamidated [Q5]	6.73902e-07	0	2	O08788	0	3001.56	90.6	96.5	96.6	102.8	105.3	108.2	32.93	3	7.03343	40.7316
ETVTQRPGATVPTDFATFPSSAFLR	1xiTRAQ8plex [N-Term]	3.42859e-06	0	2	O08788	0	3000.57	101.8	95.6	98.6	95.8	106.8	101.4	27.17	4	-0.106092	40.7477
FMQTFVLAPEGSVANK	2xiTRAQ8plex [N-Term; K16]	3.69731e-05	0	1	Q571F9	0	2347.29	100.5	96.3	100.5	100.9	101	100.8	20.03	3	2.02462	42.7311
ITLTLACPMDLK	2xiTRAQ8plex [N-Term; K12]; 1xCarbamidomethyl [C7]	3.46855e-05	0	3	Q64018	0	1984.14	97.7	102.9	100.2	110.1	96.4	92.7	47.65	2	-2.07985	41.79
AIAFTQYPQYSCSTTGSSLNAIYR	1xiTRAQ8plex [N-Term]; 1xCarbamidomethyl [C12]; 1xDeamidated [Q]	1.80654e-05	0	2	Q4QRK2; Q544X6	0	3004.47	116.2	86.5	76.9	101.5	122.5	96.6	40.93	3	8.44275	42.0547
LVDAEELNYWTCK	2xiTRAQ8plex [N-Term; K13]; 1xCarbamidomethyl [C12]	1.70277e-06	0	1	Q5F2D0; Q8R1X1	0	2249.17	121.1	89.4	113.5	98.8	90.6	86.6	56.86	2	1.60107	43.369
LDPGQVYASGPNAWDTAVHDASEEYK	2xiTRAQ8plex [N-Term; K26]; 1xDeamidated [N12]	2.16579e-05	0	1	Q8BVA2	0	3429.67	110.7	87.4	120	72.2	110.2	99.4	38.47	4	7.07587	42.5671
GQCDLELINVCNENSLFK	2xiTRAQ8plex [N-Term; K18]; 2xCarbamidomethyl [C3; C11]; 3xDeamidated [N9; N12; N14]	6.36826e-06	0	1	Q5SXR6	0	2764.36	93.8	104	106.9	99.9	99.8	95.7	39.36	3	14.9976	43.2341
LGSSEVEQVQLVVDGVK	2xiTRAQ8plex [N-Term; K17]	5.22504e-07	0	5	P07310	0	2394.37	95.5	105.2	123.8	93	92.7	89.8	55.66	4	4.08961	42.9303
VLIQVGYEPLPPTIGR	1xiTRAQ8plex [N-Term]	2.21185e-07	0	7	Q3UA17	0	2056.21	96.5	92.8	107	105.3	104	94.4	52.25	2	2.34991	42.8566
LGSSEVEQVQLVVDGVK	2xiTRAQ8plex [N-Term; K17]; 2xDeamidated [Q8; Q10]	8.30706e-07	0	2	P07310	0	2396.34	94.1	103.6	150.7	83.1	95.4	73.1	44.52	2	15.3493	42.6098
IGEDYISDLDQLR	1xiTRAQ8plex [N-Term]	2.98642e-08	0	5	Q9WUB3	0	1840.96	101.2	86.2	98.8	97.3	113.4	103	67.38	2	1.59704	43.7371
EEIQESLTSDYFQICK	2xiTRAQ8plex [N-Term; K16]; 1xCarbamidomethyl [C15]	2.02783e-05	0	1	Q5DQR4; B7ZN50	0	2598.32	103.7	88.4	102.8	101.5	93.4	110.1	27.81	3	0.481986	42.4157
KIESLMDEIEFLK	3xiTRAQ8plex [N-Term; K1; K13]	1.29572e-05	0	4	G5E846	1	2507.46	96.7	96.8	98.5	95.7	110.6	101.7	40.81	3	2.49557	50.1921
DSLTVSWSSPVAPFDYYR	1xiTRAQ8plex [N-Term]	2.79044e-08	0	2	Q8BYI9	0	2394.19	98.8	90.4	97.2	102.7	102	109	89.06	2	5.31734	47.8349
TPAPSPQTSLPNPITYLTK	2xiTRAQ8plex [N-Term; K19]	7.53607e-06	0	8	Q9DCS9	0	2634.5	105.5	89.9	98.5	104.6	99	102.4	49.83	3	-0.580144	41.9571
LPCIYLVDSGGANLPR	1xiTRAQ8plex [N-Term]; 1xCarbamidomethyl [C3]	7.83771e-06	0	2	Q3ULD5	0	2049.11	103.6	88.8	96.7	111.6	95.3	104	28.29	3	2.39292	42.8228
SINGELYAPLQHVSAVLPGGAADR	1xiTRAQ8plex [N-Term]; 1xDeamidated [N3]	1.91937e-05	0	1	Q3UHD6	0	2740.46	88.5	96.6	105.8	93.7	103.9	111.5	45.42	3	4.87874	42.8065
SSMSVTSLEDELQASIQR	1xiTRAQ8plex [N-Term]; 1xDeamidated [Q13]	7.12498e-06	0	1	Q99JR1	0	2286.14	118.6	94.8	100.6	82.7	102.5	100.9	40.16	2	13.6545	46.9295
EGVLKEEMLLACEGDIGTCVR	2xiTRAQ8plex [N-Term; K5]; 2xCarbamidomethyl [C12; C19]	5.21808e-05	0	1	F8WIU1	1	2987.55	106	98.3	103.8	92.2	97.5	102.2	25.82	4	8.26801	42.79
VLGFCQLNLPSGK	2xiTRAQ8plex [N-Term; K13]; 1xCarbamidomethyl [C5]; 1xDeamidated [N/Q]	9.01567e-06	0	5	Q6ZQ49	0	2042.16	91.5	87.4	84.1	125.8	110.6	100.5	41.62	2	6.68849	38.6686
VLGFCQLNLPSGK	2xiTRAQ8plex [N-Term; K13]; 1xCarbamidomethyl [C5]	2.8303e-06	0	11	Q6ZQ49	0	2041.17	93.5	85.3	84.6	115.6	110.6	110.4	65.12	3	1.96414	39.4746
HQVEYLGLLENVR	1xiTRAQ8plex [N-Term]	7.58861e-07	0	3	Q5SYD0; Q5SUA5	0	1874.04	105.1	99.3	99.6	93.8	99.3	102.9	47.73	3	2.28446	33.2903
SASLDVEPIYTFR	1xiTRAQ8plex [N-Term]	1.22559e-05	0	1	Q9ERG2	0	1801.96	89.3	104.4	107.8	95	102.7	100.8	41.82	2	3.07493	37.5484
GQVLAAAYELQR	1xiTRAQ8plex [N-Term]	1.66473e-06	0	3	Q68FG2	0	1622.92	96.3	100.8	102.4	102.4	96	102.1	34.89	2	1.09022	33.7992
LYQSAGGMPGGMPGGFPGGGAPPSGGASSGPTIEEVD	1xiTRAQ8plex [N-Term]	1.27648e-06	0	6	P63017	0	3650.7	100.7	98.3	107.6	97.7	99.9	95.8	50.97	3	2.60806	47.1193
GFLNSSELSELAAGPDR	1xiTRAQ8plex [N-Term]	3.87395e-08	0	2	A0A1S6GWJ9	0	2067.07	106.8	85	92.9	100.3	108	107	92.07	3	2.17251	41.4347
GFLNSSELSELAAGPDR	1xiTRAQ8plex [N-Term]; 1xDeamidated [N4]	4.61047e-05	0	1	A0A1S6GWJ9	0	2068.05	82.2	103.9	95	92.4	113.3	113.2	33.01	3	1.45966	42.3153
DCFSTYPLGFSQLQASQMR	1xiTRAQ8plex [N-Term]; 1xCarbamidomethyl [C2]	1.25636e-07	0	1	Q924L1	0	2540.22	97.8	123	95.3	93.7	93.1	97	59.4	3	2.33909	43.0732
GFFVQPTVFSNVTDEMR	1xiTRAQ8plex [N-Term]	2.07843e-07	0	2	P24549	0	2278.15	90.2	88.2	106.5	118.5	103.2	93.5	82.38	2	3.88578	47.0563
MAFDEEVGSDSAELFR	1xiTRAQ8plex [N-Term]	6.15718e-06	0	1	Q6ZPE2	0	2107	101.9	98.2	76.9	101	126.1	95.9	60.69	3	-0.433397	43.0657
HVGPGVLSMANAGPNTNGSQFFICTIK	2xiTRAQ8plex [N-Term; K27]; 1xCarbamidomethyl [C24]; 2xDeamidated [Q20; N]	2.92775e-06	0	2	Q99KR7	0	3427.76	99.9	91	102.3	106.1	94.3	106.3	30.15	4	7.78596	43.0518
DNLAQQSFNMEQANYTIQSLK	2xiTRAQ8plex [N-Term; K21]	5.1649e-05	0	1	Q9D7S9	0	3051.57	95.8	97.2	99.2	86	121	100.8	21.21	4	2.40526	42.5591
TQYSSAMLESLLPGIR	1xiTRAQ8plex [N-Term]	1.44545e-06	0	2	Q11011	0	2070.12	93.4	105.5	94.3	111.3	99.8	95.7	66.09	2	0.824045	49.7627
LAIALGDAVNHPTPMAAAANEVYK	2xiTRAQ8plex [N-Term; K24]	5.03402e-05	0	1	D3YYT1	0	3045.67	103.6	99.4	96.4	94.2	116.6	89.8	33.81	4	3.1448	43.0355
FGVIFAGAQK	2xiTRAQ8plex [N-Term; K10]	3.54655e-06	0	2	Q3ULZ3	0	1645.99	96.4	92.8	88.9	119.9	101.8	100.2	39.89	2	0.674064	37.5696
FLEANKIEFEEVDITMSEEQR	2xiTRAQ8plex [N-Term; K6]	8.28944e-06	0	2	A0A087WS96	1	3165.62	94.5	114.4	110.3	89.4	91.7	99.6	33.5	3	5.05363	46.5873
SNDIDLEGFDSVISSTEK	2xiTRAQ8plex [N-Term; K18]	2.08425e-05	0	2	Q8R550	0	2564.32	96.8	102.3	110.1	100.8	101.5	88.5	40.01	3	-0.540342	43.0468
AVAALLTIPEAEK	2xiTRAQ8plex [N-Term; K13]	5.98451e-07	0	12	Q6ZQ38	0	1934.18	110.7	99.5	100.4	94.1	101	94.3	58.84	2	-1.35895	42.8083
IDSLPPLIIGK	2xiTRAQ8plex [N-Term; K11]	6.51294e-06	0	2	Q8JZX5	0	1774.13	96.5	93.7	97.6	101.4	108.6	102.2	59.03	3	1.30076	42.9957
ATYSTNSPVWEEAFR	1xiTRAQ8plex [N-Term]	2.65193e-08	0	1	Q3U7R1	0	2062.02	100.3	96	103.4	93.1	102.9	104.3	58.75	2	1.92277	37.5683
FGYVDFESAEDLEK	2xiTRAQ8plex [N-Term; K14]	2.59305e-05	0	1	Q8CE30	0	2257.15	100.9	90.6	109.5	89.2	109.9	100	45.79	3	7.37401	42.785
LVSSPCCIVTSTYGWTANMER	1xiTRAQ8plex [N-Term]; 2xCarbamidomethyl [C6; C7]	2.50704e-09	0	4	P11499	0	2736.31	95.5	94.4	109.4	104.5	98.2	97.9	67.2	3	2.04952	46.2497
VMQVLNADAIVVK	2xiTRAQ8plex [N-Term; K13]	6.93226e-07	0	3	Q3TW51	0	2008.21	91.1	96.6	115.3	96.7	101.9	98.4	60.49	2	-0.9346	42.8855
TAVETAVLLLR	1xiTRAQ8plex [N-Term]	2.55111e-05	0	5	Q3U4U6	0	1489.93	98	78.9	90.7	119.1	103.8	109.5	75.64	3	2.33576	43.2661
AILSMNGLSYGVIR	1xiTRAQ8plex [N-Term]; 1xDeamidated [N6]	8.76687e-06	0	2	Q3UH60	0	1799	91.4	94.9	95.2	116.4	107.5	94.5	52.76	2	2.64392	42.6607
SDALETLGFLNHYQMK	2xiTRAQ8plex [N-Term; K16]	2.62137e-05	0	1	G5E924	0	2475.32	99.3	85.1	108.4	100.9	96.9	109.5	20.19	4	1.62863	42.7657
DVTVTAIGIGDMFHETHESENLYSIACDKPQQVR	2xiTRAQ8plex [N-Term; K29]; 1xCarbamidomethyl [C27]; 1xDeamidated [N21]	3.52662e-06	0	1	Q02788	0	4470.22	108	81.1	161.2	80.4	86.3	83	26.74	5	6.61103	42.48
TLVMAIYDFDR	1xiTRAQ8plex [N-Term]	1.76712e-05	0	4	A0A0R4J2C2	0	1647.87	107	91.6	94.2	102.4	102.4	102.3	57.35	3	1.65418	47.9894
YEALLLTHETSIR	1xiTRAQ8plex [N-Term]	1.16612e-06	0	2	Q3UER8	0	1850.03	99	93	104.6	101.8	94.5	107.2	47.11	3	-0.422588	33.3561
AAIHQILTENTPVFEQLSVPQR	1xiTRAQ8plex [N-Term]; 1xDeamidated [N/Q]	2.19547e-06	0	2	Q6PGG8	0	2796.52	88.2	118.5	108.6	86.9	113	84.9	41.77	4	7.31567	42.5346
LQQEETQLEQSIQAGR	1xiTRAQ8plex [N-Term]	3.46855e-05	0	1	Q60902	0	2162.14	99.8	99.1	111.1	95.2	90.9	103.9	49.94	2	1.39716	38.8992
GQCDLELINVCNENSLFK	2xiTRAQ8plex [N-Term; K18]; 2xCarbamidomethyl [C3; C11]	7.72725e-09	0	5	Q5SXR6	0	2761.41	100.5	101.9	105.8	88.2	98.4	105.3	68.05	2	2.84766	41.7769
GQCDLELINVCNENSLFK	2xiTRAQ8plex [N-Term; K18]; 2xCarbamidomethyl [C3; C11]; 1xDeamidated [N]	3.38217e-08	0	8	Q5SXR6	0	2762.39	92.2	94.5	107	94.7	101.9	109.7	59.61	3	0.629667	42.5546
GQCDLELINVCNENSLFK	2xiTRAQ8plex [N-Term; K18]; 2xCarbamidomethyl [C3; C11]; 2xDeamidated [N12; N14]	6.33265e-07	0	3	Q5SXR6	0	2763.38	107.2	95.9	103.5	98.5	94.9	100	63.67	2	15.2976	41.7969
TALIFEGTDTHWTFR	1xiTRAQ8plex [N-Term]	1.25502e-06	0	1	Q91VE0	0	2099.09	103.2	78.5	105.7	96.4	99	117.2	28.35	3	4.60286	42.5198
VFESTCSSGSPGSNQALLLLR	1xiTRAQ8plex [N-Term]; 1xCarbamidomethyl [C6]	1.16071e-07	0	1	Q6PB66	0	2527.31	81.6	117.3	112	82.1	100	107	80.36	3	0.897987	42.5085
EGDVLTLLESER	1xiTRAQ8plex [N-Term]	2.03194e-07	0	4	P62858	0	1664.9	98.2	96.4	102.3	96.7	110	96.4	55.86	2	2.19604	43.0106
LVSSPCCIVTSTYGWTANMER	1xiTRAQ8plex [N-Term]; 2xCarbamidomethyl [C6; C7]; 1xOxidation [M19]	6.69839e-06	0	1	P11499	0	2752.3	102.6	100.5	96.5	96.5	93.4	110.6	42.64	3	2.19977	42.4772
AQFGQPEILLGTIPGAGGTQR	1xiTRAQ8plex [N-Term]	1.28564e-08	0	3	Q8BH95	0	2415.33	97.4	101.2	100.3	105.1	106.3	89.7	92.05	2	2.88985	42.6332
SQVVHVAQEAYDSSLPLIK	2xiTRAQ8plex [N-Term; K19]	1.24623e-05	0	1	B2RQQ7	0	2692.51	105.5	75.3	103.3	97.9	112.1	105.9	12.99	4	5.2119	42.4899
AGAVGTHLPTSSLDIFGDLR	1xiTRAQ8plex [N-Term]	7.17146e-07	0	2	Q9D8V7	0	2331.26	94.6	95.2	109.2	98.2	102.7	100.2	23.05	3	-1.68841	42.6719
SLTSNLPNVNLPNVNLPK	2xiTRAQ8plex [N-Term; K18]	4.75623e-05	0	2	Q80TJ1	0	2542.48	99.3	88.5	99.2	92.4	109.1	111.5	30.71	3	0.802114	42.6456
SPFVVNVAPPLDLSK	2xiTRAQ8plex [N-Term; K15]	9.46053e-07	0	1	Q8VHX6	0	2191.29	98.1	99.6	86.4	101.1	109.9	104.9	40.41	3	7.88757	42.7433
NLVSWESQTQPQVQVQDEEITEDDLR	1xiTRAQ8plex [N-Term]; 2xDeamidated [Q]	9.63457e-09	0	6	O70439	0	3392.63							93.44	3	16.2952	42.7233
LASTLVHLGEYQAAVDGAR	2xiTRAQ8plex [N-Term; Y11]	9.36589e-09	0	5	Q5SXR6	0	2579.44	100	118.1	79.9	110	103.7	88.4	42.3	3	2.30456	38.0354
LASTLVHLGEYQAAVDGAR	1xiTRAQ8plex [N-Term]	7.994e-09	0	9	Q5SXR6	0	2275.23	110.8	87.3	112.7	88.2	96.9	104.1	72.01	3	2.7634	41.7936
EELNAISGPNEFAEFYNR	1xiTRAQ8plex [N-Term]	5.00819e-05	0	1	Q9D554	0	2404.17	98.4	94.9	92.9	92.1	116.7	105	41.8	3	3.64763	42.5571
MSLFYAEATPMLK	2xiTRAQ8plex [N-Term; K13]	5.59608e-06	0	5	Q921M7; Q8BHZ0	0	2110.15	100.6	105.6	105.1	98.6	91.5	98.5	62.28	3	0.118049	47.0475
EELNAISGPNEFAEFYNR	1xiTRAQ8plex [N-Term]; 1xDeamidated [N4]	5.13849e-05	0	1	Q9D554	0	2405.16	91.8	98.8	104.9	82.7	101.8	120	25.2	3	8.59161	42.4882
LYQSAGGMPGGMPGGFPGGGAPPSGGASSGPTIEEVD	1xiTRAQ8plex [N-Term]; 1xOxidation [M8]	2.59305e-05	0	2	P63017	0	3666.7	112.2	101.3	114.8	88.7	92.2	90.7	36.18	4	0.73389	43.7305
TIQEADQDGDSAISFTEFVK	2xiTRAQ8plex [N-Term; K20]	1.69626e-08	0	2	P61022	0	2809.44	108.6	97.8	106.5	88.6	103.8	94.7	83.89	4	2.87952	42.8001
VDTSLLGFEHMTWQR	1xiTRAQ8plex [X/V]	2.06326e-06	0	2	Q6PD24	0	2124.08	108.5	96.2	95.5	94.1	108.2	97.6	27.75	3	1.20435	42.6895
HEQNIDCGGGYVK	2xiTRAQ8plex [N-Term; K13]; 1xCarbamidomethyl [C7]	4.43892e-09	0	3	P14211	0	2085.06	100.6	99.7	98.8	97.5	96.7	106.8	61.24	2	2.77848	15.4328
TLVLDCHYPEDEIGHEDEAESDIFSIK	2xiTRAQ8plex [N-Term; K27]; 1xCarbamidomethyl [C6]	1.39279e-05	0	3	Q8R5L1	0	3769.84	111.4	80.3	122.8	82.2	102.5	100.8	13.92	5	3.87629	42.6707
VLAISDGIEHIGNLR	1xiTRAQ8plex [N-Term]	4.832e-09	0	1	P31650	0	1911.1	94.3	80.4	84.9	111.9	124.1	104.5	51.64	3	1.52215	42.6694
MMVCQVGGIEALVR	1xiTRAQ8plex [N-Term]; 1xCarbamidomethyl [C4]	5.59608e-06	0	2	Q02248	0	1866.99	103.3	120.4	91.4	94.7	95.9	94.4	41.96	2	2.49272	42.6682
VGEGFEETLGEAVISTK	2xiTRAQ8plex [N-Term; K17]	4.8888e-10	0	24	P46660	0	2374.3	101.2	110.6	113.5	67.9	97.4	109.4	106.41	2	0.117322	43.1
GLEILTDMSRPVQLSDR	1xiTRAQ8plex [N-Term]	1.25319e-05	0	2	P80315	0	2234.21	102.5	109.5	111.2	94	86.9	95.9	20.69	3	3.24448	42.767
EMYDDGVGFPFQSQPDLIGDK	2xiTRAQ8plex [N-Term; K21]	3.52449e-05	0	1	Q9EQQ9	0	2966.47	101.3	108.3	71.3	111.4	104.8	103	22.16	3	2.49445	45.6437
TEQLTDSTEISLLPSDIDR	1xiTRAQ8plex [N-Term]; 1xDeamidated [Q3]	1.06021e-05	0	1	Q64521	0	2438.25	78.6	116.1	134.4	82.6	82.1	106.2	67.68	2	10.1297	42.2362
VQQTVQDLFGR	1xiTRAQ8plex [N-Term]	9.53434e-06	0	5	P38647	0	1594.89	100.6	98.3	101.4	103	103.3	93.5	39.41	2	-0.466502	40.8787
WMQSELNVEEVVNDR	1xiTRAQ8plex [N-Term]	2.93696e-05	0	1	Q8R3Q6	0	2152.06	94.8	108.1	94.3	91	111.8	99.9	31.32	3	-1.5545	43.3708
ELLVPLTSSMYVPGK	2xiTRAQ8plex [N-Term; K15]	1.16612e-06	0	3	Q9WU28	0	2242.3	100.5	90.2	89	98.5	103.5	118.5	42.16	3	0.39283	43.5234
NACGSDYDFDVFVVR	1xiTRAQ8plex [N-Term]; 1xCarbamidomethyl [C3]	1.84289e-06	0	3	Q91YT0	0	2067.97	84.6	111.4	119.7	106.9	93.8	83.6	48.36	3	-0.568506	40.9283
NACGSDYDFDVFVVR	1xiTRAQ8plex [N-Term]; 1xCarbamidomethyl [C3]; 1xDeamidated [N1]	1.6087e-05	0	1	Q91YT0	0	2068.96	101.8	100.1	110.6	95.4	90	102.1	34.9	2	8.63891	40.817
GITFDSGGISIK	2xiTRAQ8plex [N-Term; K12]	2.73609e-06	0	2	Q9CPY7	0	1803.05	103.9	101.6	100.5	99.2	99.5	95.3	46.88	2	-0.356431	33.6873
AYHEQLSVAEITNACFEPANQMVK	3xiTRAQ8plex [N-Term; Y2; K24]; 1xCarbamidomethyl [C15]; 4xDeamidated [Q5; N13; N20; Q21]; 1xOxidation [M22]	7.92607e-06	0	1	P68369; A0A0A0MQA5	0	3682.84	106.1	103	92.9	107.5	91.1	99.4	6.96	5	14.7346	31.2247
FLLADNLYCK	2xiTRAQ8plex [N-Term; K10]; 1xCarbamidomethyl [C9]	1.18606e-06	0	2	P61759	0	1865.05	96.3	101.5	100.5	109.5	101.1	91.1	57.55	2	0.654851	40.5156
AYHEQLSVAEITNACFEPANQMVK	3xiTRAQ8plex [N-Term; Y2; K24]; 1xCarbamidomethyl [C15]; 3xDeamidated [N13; N20; Q21]; 1xOxidation [M22]	1.87806e-08	0	2	P68369; A0A0A0MQA5	0	3681.85	104.3	103.1	95.3	100.3	109.7	87.4	30.27	4	13.0201	31.4052
AYHEQLSVAEITNACFEPANQMVK	3xiTRAQ8plex [N-Term; Y2; K24]; 1xCarbamidomethyl [C15]; 1xDeamidated [N/Q]; 1xOxidation [M22]	1.04364e-10	0	4	P68369; A0A0A0MQA5	0	3679.89	103.1	102.1	98	83.6	116.3	96.9	38.9	4	5.13597	31.5357
AYHEQLSVAEITNACFEPANQMVK	3xiTRAQ8plex [N-Term; Y2; K24]; 1xCarbamidomethyl [C15]; 1xOxidation [M22]	3.23253e-08	0	1	P68369; A0A0A0MQA5	0	3678.9	96.9	114.3	80.5	109.9	102.3	96.1	34.7	5	2.44798	31.7311
AYHEQLSVAEITNACFEPANQMVK	3xiTRAQ8plex [N-Term; Y2; K24]; 1xCarbamidomethyl [C15]; 3xDeamidated [N13; N20; Q21]	5.23021e-09	0	2	P68369; A0A0A0MQA5	0	3665.86	101	105.8	92.2	96.5	105.1	99.5	42.33	4	11.3568	32.531
AYHEQLSVAEITNACFEPANQMVK	3xiTRAQ8plex [N-Term; Y2; K24]; 1xCarbamidomethyl [C15]; 2xDeamidated [N/Q]	9.264e-10	0	25	P68369; A0A0A0MQA5	0	3664.88	95.6	108.9	92.4	103.2	102.9	97	52.01	4	12.9273	34.1746
AYHEQLSVAEITNACFEPANQMVK	3xiTRAQ8plex [N-Term; Y2; K24]; 1xCarbamidomethyl [C15]; 1xDeamidated [N/Q]	6.13008e-10	0	15	P68369; A0A0A0MQA5	0	3663.89	97.5	114.3	93.1	99.8	104.4	91	40.01	4	0.238913	32.6867
AYHEQLSVAEITNACFEPANQMVK	3xiTRAQ8plex [N-Term; Y2; K24]; 1xCarbamidomethyl [C15]	1.82774e-11	0	15	P68369; A0A0A0MQA5	0	3662.91	99.2	111.7	88.8	103.2	104.2	92.9	50.78	3	2.69408	34.2942
AYHEQLSVAEITNACFEPANQMVK	3xiTRAQ8plex [N-Term; Y2; K24]; 1xCarbamidomethyl [C15]; 2xDeamidated [N/Q]; 1xOxidation [M22]	7.76218e-07	0	4	P68369; A0A0A0MQA5	0	3680.87	102.9	93.2	86.6	96.7	116.9	103.7	23.79	4	3.10967	30.6982
VSQLSSQYLALSNVTK	2xiTRAQ8plex [N-Term; K16]	5.08577e-06	0	1	A0A1L1STC6	0	2346.35	92	98.5	105.7	93.1	116.1	94.6	46.67	3	1.84264	40.423
GVTYSLESFLGPR	1xiTRAQ8plex [N-Term]	2.36378e-05	0	1	F6TVX7	0	1729.94	106.7	104.6	106	90.3	98.1	94.4	44.69	3	0.379098	43.3695
GAAGSGPVVLPAGMINPSVPIR	1xiTRAQ8plex [N-Term]	1.14633e-05	0	1	Q9EPN1	0	2364.34	92.5	97.1	94.4	92.5	115.1	108.4	40.91	3	2.54338	40.4669
FDEILEASDGIMVAR	1xiTRAQ8plex [N-Term]	3.32359e-07	0	5	P52480	0	1970.02	95.4	95.4	101.7	94.6	112.7	100.2	72.91	3	3.40557	50.3157
VVDYSQFQESDDADEDYGR	1xiTRAQ8plex [N-Term]; 1xDeamidated [Q8]	1.23392e-06	0	1	Q80XU3	0	2543.1	90.9	99.4	108.8	86.6	102.2	112.1	54.1	3	10.1167	33.6449
TVVNISSLCALQPYK	2xiTRAQ8plex [N-Term; K15]; 1xCarbamidomethyl [C9]	1.67416e-06	0	1	Q91XH5	0	2301.31	103.8	80.9	88.5	107.9	118.8	100	61.41	3	0.542301	40.513
MFVDEVVTGQECGVVLDK	2xiTRAQ8plex [N-Term; K18]; 1xCarbamidomethyl [C12]; 1xDeamidated [Q10]; 1xOxidation [M1]	3.73112e-06	0	1	Q3TZ32	0	2650.36	104.8	85.9	104	93.8	106.2	105.3	43.63	3	8.78457	40.4993
FDEILEASDGIMVAR	1xiTRAQ8plex [N-Term]; 1xOxidation [M12]	5.35308e-05	0	3	P52480	0	1986.02	88	101.7	97.6	86.8	118.3	107.7	37.02	2	2.84134	45.7386
MFVDEVVTGQECGVVLDK	2xiTRAQ8plex [N-Term; K18]; 1xCarbamidomethyl [C12]	1.08414e-05	0	4	Q3TZ32	0	2633.38	104.5	97.1	101.4	97.2	98.8	101	31.59	3	-1.75542	42.9569
FNVNNTILHPEIVECR	1xiTRAQ8plex [N-Term]; 1xCarbamidomethyl [C15]	8.42991e-06	0	1	A2RS23	0	2259.19	99.6	104.3	100.3	101.4	101.6	92.8	21.81	3	2.88492	33.6474
ALDVGSGSGILTACFAR	1xiTRAQ8plex [N-Term]; 1xCarbamidomethyl [C14]	4.83014e-08	0	1	E0CYV0	0	1999.06	102.3	93.5	103.4	104.4	98.7	97.7	70.89	3	2.53072	40.492
TSIDAYDNFDNISLAQR	2xiTRAQ8plex [N-Term; Y6]	3.23555e-05	0	1	Q5SXR6	0	2551.32	94.3	116.1	93.6	101.2	102.1	92.7	20.65	3	1.68762	32.9181
TSIDAYDNFDNISLAQR	1xiTRAQ8plex [N-Term]; 1xDeamidated [N]	3.44265e-10	0	7	Q5SXR6	0	2248.1	101.8	102.6	100.1	97.5	104.7	93.3	94.67	2	9.59099	38.3388
TSIDAYDNFDNISLAQR	1xiTRAQ8plex [N-Term]	2.37093e-11	0	9	Q5SXR6	0	2247.12	101.9	95.4	102.1	98.2	100.5	101.9	87.72	3	0.60196	38.7727
ELDQWVEQLNECK	2xiTRAQ8plex [N-Term; K13]; 1xCarbamidomethyl [C12]	1.70955e-05	0	3	P62715	0	2299.18	100.6	97.8	99.9	96.2	104.9	100.5	43.63	3	0.724159	44.0031
VVDLLAPYAK	2xiTRAQ8plex [N-Term; K10]	1.21879e-05	0	26	P56480	0	1697.05	99.5	92.4	99.8	102.3	100.4	105.6	46.7	4	-0.97493	41.2562
TLESIMACCLSEEAK	2xCarbamidomethyl [C8; C9]; 1xAcetyl [N-Term]; 1xiTRAQ8plex [K15]	4.0451e-05	0	1	P21279	0	2088	100.9	90.3	114.6	85.6	94.6	114	32.69	2	4.53201	50.8205
YSFLQFDPAPR	1xiTRAQ8plex [N-Term]	1.70955e-05	0	5	P62715; P63330	0	1644.87	95	96.5	95.1	106.6	102.3	104.4	45.11	2	1.32211	40.4681
AYHEQLSVAEITNACFEPANQMVK	2xiTRAQ8plex [N-Term; K24]; 1xCarbamidomethyl [C15]; 2xDeamidated [N/Q]; 1xOxidation [M22]	1.6576e-07	0	6	P68369; A0A0A0MQA5	0	3376.66	98.8	100.8	107.1	88.8	104.8	99.9	39.71	4	8.96828	35.1877
VVNDDCTHEADVYIESGIIQQVGR	1xiTRAQ8plex [N-Term]; 1xCarbamidomethyl [C6]	2.3293e-09	0	1	Q9EQF6	0	3021.49	98.4	113.2	113.7	82.5	102.1	90	59.38	3	1.68738	40.5808
AYHEQLSVAEITNACFEPANQMVK	2xiTRAQ8plex [N-Term; K24]; 1xCarbamidomethyl [C15]; 1xDeamidated [N/Q]; 1xOxidation [M22]	8.80089e-09	0	16	P68369; A0A0A0MQA5	0	3375.68	103.3	92.3	107.6	87.6	104.6	104.6	51.64	4	7.56272	34.8794
AYHEQLSVAEITNACFEPANQMVK	2xiTRAQ8plex [N-Term; K24]; 1xCarbamidomethyl [C15]; 4xDeamidated [Q5; N13; N20; Q21]	2.56502e-05	0	1	P68369; A0A0A0MQA5	0	3362.64	97.9	92.7	120.7	71.1	99.8	117.9	14.88	4	18.162	37.1675
VLGTEDLYDYIDK	2xiTRAQ8plex [N-Term; K13]	3.35915e-05	0	2	Q60737	0	2152.16	102.8	87.3	92.6	98.9	119.2	99.3	51.02	3	0.715229	43.7363
GTCAQVCSTPQFEELESVLK	2xiTRAQ8plex [N-Term; K20]; 2xCarbamidomethyl [C3; C7]	1.76712e-05	0	2	F8VQC7	0	2891.47	99	102.1	101.6	108.9	94.9	93.6	24.48	3	0.58093	43.814
AHMGMFTELAILYSK	2xiTRAQ8plex [N-Term; K15]	2.72069e-06	0	5	Q5SXR6	0	2320.27	102.5	91.1	93.9	115.2	98	99.3	23.23	3	2.79856	44.4634
AQLLVVGSPGPVPHLELSDR	1xiTRAQ8plex [N-Term]	3.27043e-05	0	1	Q6PGJ3	0	2388.36	87.2	132.4	82	119.4	90.9	88.1	16.29	4	1.79777	40.2065
ELTITWAPLSR	1xiTRAQ8plex [N-Term]	3.11621e-05	0	2	P12960	0	1590.92	96	108.5	100	103.9	100.9	90.7	34.52	3	1.84835	40.2041
DIIVIGNDITYR	1xiTRAQ8plex [N-Term]	5.03402e-05	0	1	Q5SWU9	0	1695.96	100.1	104.8	107.4	99.6	92.7	95.3	26.67	2	1.53148	37.4771
EIEELQSQAQALSQEGK	2xiTRAQ8plex [N-Term; K17]	2.6083e-09	0	5	Q62261	0	2496.34	100	95.4	102.8	85.3	105.6	110.8	86.59	3	-0.278441	40.7298
LTNTNLLFVVAEKPLCSQCEAGR	2xiTRAQ8plex [N-Term; K13]; 2xCarbamidomethyl [C16; C19]; 1xDeamidated [Q18]	1.66297e-05	0	1	Q6PHS9	0	3229.72	97.4	83.3	94.3	102.2	106.4	116.5	12.48	4	10.4428	43.6973
DLKPSNLLINTTCDLK	3xiTRAQ8plex [N-Term; K3; K16]; 1xCarbamidomethyl [C13]	1.57348e-05	0	8	Q63844; P63085	0	2757.59	105	98	93.7	108.6	96	98.6	43.25	3	-2.19313	34.4275
GPVGLAIDFPESK	2xiTRAQ8plex [N-Term; K13]	2.6644e-05	0	1	A0A0R4J0I9	0	1938.12	102.8	99.9	111.4	100.6	90	95.3	44.3	3	3.72731	37.457
VISFEEQVASIR	1xiTRAQ8plex [N-Term]	4.29548e-06	0	3	Q14AI7	0	1681.94	99.1	93.7	99	102.3	102	103.8	35.86	2	2.35749	42.7535
AAVETLGVPCFLGGMSR	1xiTRAQ8plex [N-Term]; 1xCarbamidomethyl [C10]	1.99469e-05	0	2	Q8BU33	0	2069.08	83	111.1	101.4	112.5	108.2	83.8	51.76	2	-0.202047	44.1962
VFTAIADQPWAQR	1xiTRAQ8plex [N-Term]	3.83707e-05	0	1	Q8BJY1	0	1806.98	96.9	102	96.6	109.4	93.1	102	23.2	3	3.19928	43.8315
YVQLPADEVDTQLLQDAAR	1xiTRAQ8plex [N-Term]	2.31616e-09	0	2	O35901	0	2449.29	101.6	92.2	91.3	112.7	100.5	101.7	68.41	3	2.15692	43.7738
EFDPSGVESTQADLPNESSSLSSR	1xiTRAQ8plex [N-Term]	3.91593e-07	0	1	S4R2R5	0	2843.35	83	96.9	110.8	112.3	100.2	96.7	37.21	3	1.89016	33.793
ISEIEDAAFLAR	1xiTRAQ8plex [N-Term]	4.93777e-07	0	3	Q8BFZ9	0	1638.9	99.2	106.6	103.8	97.2	94.4	98.7	41.5	3	2.05334	43.8303
GLFIIDPNGVVK	2xiTRAQ8plex [N-Term; K12]; 1xDeamidated [N8]	3.85742e-05	0	9	P20108	0	1881.13	102.5	99.2	101.9	99.9	98.8	97.6	64.71	2	-2.13847	41.2865
VGNLGLATSFFNER	1xiTRAQ8plex [N-Term]	3.0629e-06	0	2	Q3TQX5; Q3U484	0	1828.99	94.4	89.6	88.6	117.6	105.7	104.1	58.02	3	2.53434	43.8066
AYHEQLSVAEITNACFEPANQMVK	2xiTRAQ8plex [N-Term; K24]; 1xCarbamidomethyl [C15]; 3xDeamidated [N13; N20; Q21]	7.98473e-07	0	3	P68369; A0A0A0MQA5	0	3361.65	118.1	88.9	110.6	75.2	93.2	114	39.59	3	10.6023	36.5508
AYHEQLSVAEITNACFEPANQMVK	2xiTRAQ8plex [N-Term; K24]; 1xCarbamidomethyl [C15]; 2xDeamidated [N/Q]	6.19983e-10	0	20	P68369; A0A0A0MQA5	0	3360.67	97.8	101.5	107.3	94.4	104.2	94.7	67.58	3	16.2739	38.0867
AYHEQLSVAEITNACFEPANQMVK	2xiTRAQ8plex [N-Term; K24]; 1xCarbamidomethyl [C15]; 1xDeamidated [N/Q]	6.13008e-10	0	28	P68369; A0A0A0MQA5	0	3359.69	102.8	89.9	109	91.1	101.6	105.6	72.82	3	6.90671	39.1048
AYHEQLSVAEITNACFEPANQMVK	2xiTRAQ8plex [N-Term; K24]; 1xCarbamidomethyl [C15]	2.27804e-10	0	43	P68369; A0A0A0MQA5	0	3358.7	105.2	90.4	113.2	91.6	96.6	102.9	70.21	4	1.76413	39.1035
LQPHEFQGGTFTISNLGMFGIK	2xiTRAQ8plex [N-Term; K22]	9.32343e-06	0	2	Q8BMF4	0	3030.63	99.2	87.8	99.2	119.4	98.3	96.1	32.49	4	9.62016	46.893
LQPHEFQGGTFTISNLGMFGIK	2xiTRAQ8plex [N-Term; K22]; 1xOxidation [M18]	3.7522e-06	0	1	Q8BMF4	0	3046.63	101.6	91.8	94.4	105.7	101.9	104.6	19.71	4	2.6643	43.4182
YMAEALLLR	1xiTRAQ8plex [N-Term]	2.67889e-05	0	3	Q3TSX8	0	1383.8	107.6	100.5	103.2	102.2	90.5	96	58.71	3	1.24634	40.4531
EIPIEGLEFMGHGK	2xiTRAQ8plex [N-Term; K14]	2.61531e-06	0	1	Q9D8Z2	0	2165.19	95.7	98.2	116.6	90.2	100	99.4	32.6	3	-2.5419	37.497
CLPQIQLYGPTNVAPIINR	1xiTRAQ8plex [N-Term]; 1xCarbamidomethyl [C1]	7.97061e-06	0	1	Q9Z140	0	2471.37	120	115.3	114.9	96.3	76.9	76.6	40.88	3	2.48073	43.4732
HLDIAQEQGDK	2xiTRAQ8plex [N-Term; K11]	4.0451e-05	0	1	Q6IR34	0	1862.02	103.6	106.3	92.9	103.2	95.8	98.1	15.06	3	0.472388	16.9929
FHYLQVAFPGASDADLVPK	2xiTRAQ8plex [N-Term; K19]	1.77689e-05	0	3	E9PY16	0	2683.47	100.9	97.7	93.4	101.7	107.5	98.8	28.12	4	-0.642263	44.0157
EQNYSDDVLANMISEPR	1xiTRAQ8plex [N-Term]	2.05022e-05	0	2	P12023	0	2285.1	92.5	107.9	98.6	95.1	111.2	94.7	40.7	3	2.76888	40.2755
DDGAAILVAVSNMVQK	2xiTRAQ8plex [N-Term; K16]; 1xOxidation [M13]	8.62086e-06	0	5	Q91VD9	0	2255.25	99.1	102.8	99.5	95.1	103.4	100.1	36.64	3	0.820457	40.3888
DDGAAILVAVSNMVQK	2xiTRAQ8plex [N-Term; K16]	3.83037e-08	0	2	Q91VD9	0	2239.26	117.1	87.2	111.7	96	88.6	99.5	64	2	2.18664	49.9547
LQQTQNQVDEVVDIMR	1xiTRAQ8plex [N-Term]	2.96813e-07	0	1	P63024	0	2220.16	98.6	102.9	103.2	99	97.8	98.4	61.75	3	2.09803	43.507
AYHEQLSVAEITNACFEPANQMVK	2xiTRAQ8plex [N-Term; K24]; 1xCarbamidomethyl [C15]; 1xOxidation [M22]	6.70826e-09	0	7	P68369; A0A0A0MQA5	0	3374.7	99.1	99	109	89.8	101.9	101.1	57.12	4	4.70946	34.4345
TEQLTDSTEISLLPSDIDR	1xiTRAQ8plex [N-Term]	3.00336e-08	0	3	Q64521	0	2437.26	81.5	90.4	99.7	102.9	120	105.6	64.63	3	1.99241	42.1448
VVNDDCTHEADVYIESGIIQQVGR	1xiTRAQ8plex [N-Term]; 1xCarbamidomethyl [C6]; 1xDeamidated [N3]	3.09765e-06	0	1	Q9EQF6	0	3022.47	105.9	103.7	97.6	95	98.3	99.6	36.08	4	8.60646	40.5633
ELLVIELSDNPGVHEPGEPEFK	2xiTRAQ8plex [N-Term; K22]	1.07211e-05	0	1	Q00493	0	3056.64	95.5	103.9	114.8	95.6	101	89.2	18.32	4	2.40252	43.2904
FDPDATQFIEFCK	2xiTRAQ8plex [N-Term; K13]; 1xCarbamidomethyl [C12]	2.6644e-05	0	1	A0A0J9YTW6	0	2226.14	99.6	92.3	101.3	93.1	110.9	102.8	27.91	3	0.544283	43.2072
VGEATETALTTLVEK	2xiTRAQ8plex [N-Term; K15]	7.7939e-06	0	2	Q8R429	0	2170.24	90.7	98.1	166.9	88	77.8	78.5	52.66	3	1.4556	42.9128
AQQEFAAGVFSNPAVR	1xiTRAQ8plex [N-Term]	7.01879e-09	0	3	B2M0S2	0	1996.06	101	95.9	103.8	96.8	99.2	103.2	56.25	2	-0.615771	33.6375
DAALVVAEAVADK	2xiTRAQ8plex [N-Term; K13]	1.09631e-05	0	1	Q6ZPH4	0	1880.09	97.5	94.8	91.3	103.5	110	102.9	35.16	3	0.879357	41.1926
FLVYVANFDEKDPR	2xiTRAQ8plex [N-Term; K11]	2.64998e-05	0	4	Q3UPA3	1	2321.27	100.9	85.4	99.6	104	102.6	107.5	22.14	3	0.11835	43.442
DLATDLSLIEVK	2xiTRAQ8plex [N-Term; K12]	5.56471e-06	0	4	P20357	0	1925.14	94	88.5	124.8	75.3	99.7	117.7	80.3	2	-2.32855	43.0498
VLFASQEIPASPFR	1xiTRAQ8plex [N-Term]	2.28759e-05	0	2	Q80X90	0	1866.04	99.5	92.4	95.7	108.9	101.3	102.2	32.89	3	-0.30901	42.899
CAPGVVGPTEADIDFDIIR	1xiTRAQ8plex [N-Term]; 1xCarbamidomethyl [C1]	3.71014e-06	0	1	Q8BTM8	0	2349.21	101.9	109.3	93.8	91.3	99.4	104.3	46.36	3	1.85915	42.9494
FEDGDLTLYQSNAILR	1xiTRAQ8plex [N-Term]	5.72565e-09	0	3	P19157	0	2159.13	103.5	96.5	109.4	87.4	99.9	103.3	82.27	3	1.86384	43.2473
VLASNPIMESIGNAK	2xiTRAQ8plex [N-Term; K15]	7.85045e-07	0	5	D3Z4J3	0	2152.23	103	102.1	93	106.6	100.2	95.1	56.9	3	0.815488	41.279
SELIQLVAVTQK	2xiTRAQ8plex [N-Term; K12]; 1xDeamidated [Q11]	4.17478e-05	0	1	O35250	0	1938.17	89.6	97.6	101.7	97.7	105.8	107.5	53.21	3	8.72389	41.0836
FEDGDLTLYQSNAILR	1xiTRAQ8plex [N-Term]; 1xDeamidated [Q/N]	3.53874e-08	0	7	P19157	0	2160.11	100	101.1	100.1	93.9	106.8	98.2	78.98	2	3.16563	43.041
GILLGVVGTDVPVK	2xiTRAQ8plex [N-Term; K14]	3.65824e-05	0	1	Q9Z1L5	0	1975.24	96	91.3	100.6	102.7	97.7	111.7	28.67	3	0.23467	41.0636
VAVATLSHEQMIDLLR	1xiTRAQ8plex [N-Term]	3.98164e-05	0	1	Q8C0T5	0	2100.18	92.1	75.3	96.8	102.2	98.3	135.3	0.67	3	1.58239	41.0473
FMQTFVLAPEGSVPNK	2xiTRAQ8plex [N-Term; K16]	1.38508e-05	0	1	Q3U6B1	0	2373.31	97.8	103.3	110.5	97.5	96.2	94.7	43.88	3	2.22332	42.9606
PGGLLLGDEAPNFEANTTIGR	1xiTRAQ8plex [N-Term]	9.47245e-09	0	6	Q6GT24	0	2446.29	117.3	104.3	97.3	85.4	86.6	109.1	77.8	3	2.54683	42.8071
TVMDDFAQFLDTCCK	2xiTRAQ8plex [N-Term; K15]; 2xCarbamidomethyl [C13; C14]; 1xOxidation [M3]	5.13715e-07	0	6	Q546G4	0	2475.18	104.4	102.6	106.2	83.8	97.1	105.9	58.77	3	0.0850896	43.338
QVGYENAGTVEFLVDK	2xiTRAQ8plex [N-Term; K16]	1.20634e-06	0	2	E9QPD7	0	2377.29	101.6	108	101.5	90.5	97.8	100.6	59.65	3	1.07721	37.9665
VDLVDENFTELR	1xiTRAQ8plex [N-Term]	5.71983e-07	0	4	Q6ZWQ6	0	1753.93	101.5	95	101	100.7	103	98.8	52.63	2	-0.0374859	41.9769
ELHLLGVQVQQFQDVATR	1xiTRAQ8plex [N-Term]	9.5764e-08	0	1	B2RX08	0	2385.32	89.4	95.9	85.5	106.1	133.3	89.7	52.36	3	0.210603	41.4501
VEEFSLPDALNEGQVQVR	1xiTRAQ8plex [N-Term]	4.91693e-06	0	3	Q8VDQ1	0	2334.22	105.1	99.5	97.4	95.9	101.8	100.3	31.44	3	-0.0750695	43.0301
NLDPEQMSQVLDAMFEK	2xiTRAQ8plex [N-Term; K17]	7.16507e-06	0	2	P31324	0	2603.33	105.4	115.7	104.6	83	98.7	92.6	61.5	3	-5.19311	51.1503
SGFIEEDELGSILK	2xiTRAQ8plex [N-Term; K14]	1.85833e-10	0	10	Q545M7	0	2145.19	105.6	99.7	110.8	81.8	100.9	101.1	78.12	2	0.155341	42.3002
SIYSLILGQDNAADQSR	1xiTRAQ8plex [N-Term]	1.3446e-07	0	1	Q99KI3	0	2155.13	96.5	92.6	92.1	102	110.5	106.3	65.45	3	1.82737	42.8102
LKETIDNNSVSSPLQSLQQR	2xiTRAQ8plex [N-Term; K2]	8.19708e-06	0	1	Q3UIG0	1	2865.59	91.9	112.5	96.5	100.5	100.2	98.4	33.89	4	-0.246347	33.4708
DSTLIMQLLR	1xiTRAQ8plex [N-Term]	1.0426e-05	0	24	P68510; F6VW30; A8IP69; Q9CQV8; Q3V453; P63101; Q5SS40	0	1493.87	96.3	83.2	86.5	107.4	108.2	118.3	67.25	3	1.36598	45.7414
LVPLVQATFPENAVTK	2xiTRAQ8plex [N-Term; K16]	3.35213e-06	0	6	A0A0R4J1N7	0	2335.38	98.4	105.6	96	102.3	104.4	93.4	51.72	4	1.31738	43.3319
TDASSASSFLDSDELER	1xiTRAQ8plex [N-Term]	1.82656e-05	0	1	Q8VH51	0	2134.01	102	97.7	108.5	97.2	98.3	96.3	32.88	3	3.33122	33.472
FSLVGIAGQDLNEGNR	1xiTRAQ8plex [N-Term]	2.00568e-05	0	2	Q3TJX0	0	1994.06	95.8	68.1	75.2	137.7	119.3	103.9	43.06	2	4.77768	41.364
VGEATETALTCLVEK	2xiTRAQ8plex [N-Term; K15]; 1xCarbamidomethyl [C11]	2.15395e-05	0	1	O55143	0	2229.23	97.4	89.2	100.4	110.3	103.3	99.3	24.8	4	-0.176441	42.8239
NPEISHLLNNPDIMR	1xiTRAQ8plex [N-Term]	6.19511e-08	0	1	Q9QZM0	0	2067.1	93.9	106.1	91.9	108.9	98.8	100.4	52.8	3	1.10262	33.482
TVMDDFAQFLDTCCK	2xiTRAQ8plex [N-Term; K15]; 2xCarbamidomethyl [C13; C14]	1.33756e-08	0	4	Q546G4	0	2459.19	119.8	105.6	126.8	76.3	66	105.5	76.97	2	0.728652	50.234
TVMDDFAQFLDTCCK	2xiTRAQ8plex [N-Term; K15]; 2xCarbamidomethyl [C13; C14]; 1xDeamidated [Q8]	2.17768e-05	0	3	Q546G4	0	2460.17	86.3	94.6	90	82.8	102.3	143.9	38.3	3	8.5349	42.6276
LFTESTGVLALEDK	2xiTRAQ8plex [N-Term; K14]	2.40301e-06	0	3	A4PI81; A0A286YDH6; Q80TJ1	0	2131.21	100.7	88.5	99.6	92.4	118.4	100.5	58.01	3	0.701925	42.7909
KELIVDAEDTWIR	2xiTRAQ8plex [N-Term; K1]	3.13279e-06	0	2	Q8BYI9	1	2196.25	102.7	91.6	108.4	94.6	105.5	97.3	34.14	3	0.18012	43.8652
VSSTATTQDVIETLAEK	2xiTRAQ8plex [N-Term; K17]; 1xDeamidated [Q8]	7.49393e-06	0	1	E9Q9C3	0	2402.31	114.5	94.4	96.6	88.5	102.4	103.5	38.71	3	-1.66484	41.0147
LELVSYFGK	2xiTRAQ8plex [N-Term; K9]	2.93696e-05	0	39	Q3TYV5	0	1663.99	106.1	85.2	91.1	106.3	103.4	108	40.95	2	-2.08582	44.855
VEEVEEDSEVLATEK	2xiTRAQ8plex [N-Term; K15]	1.58221e-05	0	1	B2RRE0	0	2314.21	107.8	84.3	102.4	99.2	103.5	102.9	36.07	3	4.58044	40.7524
DLLNKVDSDNLCTEEIFPTEGAGTDLR	2xiTRAQ8plex [N-Term; K5]; 1xCarbamidomethyl [C12]	3.21825e-05	0	1	Q91VD9	1	3630.84	97.7	88.9	95.8	83.7	121.9	112	13.79	5	0.951817	43.4032
DLLNKVDSDNLCTEEIFPTEGAGTDLR	2xiTRAQ8plex [N-Term; K5]; 1xCarbamidomethyl [C12]; 1xDeamidated [N10]	1.95466e-09	0	1	Q91VD9	1	3631.83	93.5	81.8	109.3	85.2	125.9	104.3	42.82	4	5.81011	43.3395
MQHNVLVAEVTQQLK	2xiTRAQ8plex [N-Term; K15]	1.88789e-07	0	1	Q6ZQ84	0	2346.34	103.8	90.4	102.9	99.5	96	107.5	55.87	3	-0.604976	33.6062
VEVTEFEDIK	2xiTRAQ8plex [N-Term; K10]	2.0286e-06	0	4	Q3T9S3	0	1817.02	104.5	102.6	104.5	96.9	101.2	90.3	53.8	2	-0.0924279	33.7122
SGDLFNCGSLTIR	1xiTRAQ8plex [N-Term]; 1xCarbamidomethyl [C7]	2.4424e-05	0	2	Q6P3A8	0	1743.9	103.9	96.5	97.1	102.3	96.9	103.3	17.78	2	-2.32553	33.6237
MGLAISLVATEK	2xiTRAQ8plex [N-Term; K12]	3.00099e-05	0	2	Q91VR5	0	1841.1	102.8	101.5	94.4	106	103.6	91.8	40.07	3	-0.614234	43.1639
CKLEEMGFQDSDGDSQPFSLQETYEAK	3xiTRAQ8plex [N-Term; K2; K27]; 1xCarbamidomethyl [C1]; 2xDeamidated [Q16; Q21]	6.54962e-06	0	2	B1AQZ0	1	4053.93	150	92.7	113.8	81.1	81.2	81.2	39.78	5	11.4332	40.6886
EFLAEGQDVGSFVAEK	2xiTRAQ8plex [N-Term; K16]; 1xDeamidated [Q7]	3.93984e-05	0	1	Q6NZJ6	0	2335.23	97.2	84.8	104.4	123	98.3	92.3	31.02	3	8.8402	41.1788
ASDPSPATPDSESVIVAMER	1xiTRAQ8plex [N-Term]	1.15955e-06	0	1	G3X9H5	0	2363.17	81.9	130.7	93.1	104.5	107.5	82.3	39.07	3	1.37532	33.6275
LLNQEEGEYYNVPVADADNCSLLQK	2xiTRAQ8plex [N-Term; K25]; 1xCarbamidomethyl [C20]; 2xDeamidated [N19; N/Q]	8.06045e-06	0	2	P63318	0	3492.73	91.5	99.3	115.8	89	106.3	98.2	24.26	4	10.5814	43.2553
AVFVDLEPTVIDEVR	1xiTRAQ8plex [N-Term]	8.08177e-08	0	40	Q3TIZ0; P68369	0	2006.11	103	96.9	104.2	88.2	104.6	103.2	84.09	3	1.02485	57.6682
EALDLGITGPEGIEISHPEELEAEATHR	1xiTRAQ8plex [N-Term]	1.04916e-09	0	2	Q9EQF6	0	3317.68	107.1	83.5	99.6	95.2	107.2	107.6	60.49	4	2.66723	41.0334
TLYDFPGNDAEDLPFK	2xiTRAQ8plex [N-Term; K16]	2.31272e-05	0	1	P47941	0	2450.27	87.6	98.8	94.5	97.9	107.8	113.5	44.89	3	3.28422	43.2653
CKLEEMGFQDSDGDSQPFSLQETYEAK	3xiTRAQ8plex [N-Term; K2; K27]; 1xCarbamidomethyl [C1]	3.25295e-05	0	1	B1AQZ0	1	4051.97	97.9	107.7	112.2	106.3	78.7	97.3	25.96	4	0.464642	40.7699
VTWAHPEFGQVLASCSFDR	1xiTRAQ8plex [N-Term]; 1xCarbamidomethyl [C15]	3.77341e-06	0	2	Q8R2U0	0	2511.24	89.8	103.7	111.7	100.7	111.9	82.3	38.94	3	0.470787	40.7648
KLFIGGLSFETTDESLR	2xiTRAQ8plex [N-Term; K1]	1.38426e-09	0	2	Q3UK83	1	2521.41	114.5	94.9	102.2	99	95.8	93.7	90.52	3	-0.332544	40.8124
TFYGLHQDFPSVVVVGLGK	2xiTRAQ8plex [N-Term; K19]	1.28139e-05	0	1	Q9CPY7	0	2671.51	97.3	87.8	92.5	108.9	111.4	102.1	20.1	4	1.27078	43.1212
EAYALCHCLPVLSTDK	2xiTRAQ8plex [N-Term; K16]; 2xCarbamidomethyl [C6; C8]	1.03679e-05	0	1	Q3UIT2	0	2485.3	104.9	90.7	95.4	96.2	106.1	106.7	19.56	3	4.33317	33.5417
EFPGLSDVTIAEVDCTAER	1xiTRAQ8plex [N-Term]; 1xCarbamidomethyl [C15]	4.71937e-07	0	1	Q3TEE8	0	2413.19	100.8	101.9	102.2	88.7	104	102.3	49.44	3	0.198149	43.0548
DGVAVITLPLGGSIK	2xiTRAQ8plex [N-Term; K15]	3.94742e-06	0	1	B0V2P5	0	2048.26	87.2	101.6	108.5	108.8	95.7	98.3	53.02	3	0.78229	40.9885
AAQTAEDAMQIMEQMTK	2xiTRAQ8plex [N-Term; K17]; 1xDeamidated [Q10]	6.77723e-07	0	1	F8WIA1	0	2506.24	99.3	97.8	103.8	100.1	103.5	95.4	58.51	3	12.4904	50.925
EAAWAISNLTISGR	1xiTRAQ8plex [N-Term]; 1xDeamidated [N8]	1.35465e-05	0	1	O35344; A0A0B4J1E7	0	1793.97	98.5	87	92.8	105.6	116.6	99.5	32.37	2	12.8621	41.0347
EAAWAISNLTISGR	1xiTRAQ8plex [N-Term]	1.15274e-05	0	3	O35344; A0A0B4J1E7	0	1792.99	93.5	88.3	95.9	116.4	113.9	92.1	46.74	3	2.38098	41.489
NSILAQVLDQSAR	1xiTRAQ8plex [N-Term]	1.04738e-06	0	2	Q564F6	0	1718.97	107.8	96.4	94.5	105.3	95.6	100.4	46.56	3	2.28504	41.0498
LQQGYNAIGFSQGGQFLR	1xiTRAQ8plex [N-Term]; 2xDeamidated [Q2; N6]	2.06151e-05	0	1	Q8VBX5	0	2290.18	100.2	104.2	86.7	101.4	99.1	108.3	50.8	2	18.816	41.0461
LQQGYNAIGFSQGGQFLR	1xiTRAQ8plex [N-Term]	3.44006e-08	0	1	Q8VBX5	0	2288.21	103.4	101.3	84.3	121.3	100.2	89.6	42.53	3	-3.97343	40.9447
AATITATSPGALWGLDR	1xiTRAQ8plex [N-Term]	6.15612e-07	0	4	P31324	0	2005.1	103.1	90.7	86.4	109.8	105.7	104.3	57.8	3	1.15332	40.431
FATEAAITILR	1xiTRAQ8plex [N-Term]	1.07811e-05	0	2	P11983	0	1509.89	103.5	92.1	105.8	103.5	98.9	96.2	54.91	3	1.24663	40.9048
IMETSPTLLQISPGPPK	2xiTRAQ8plex [N-Term; K17]	2.4718e-06	0	1	Q6ZQ33	0	2417.39	101	88.5	101.9	87	110.8	110.7	64.86	3	-1.22133	40.9036
KLFIGGLSFETTDDSLR	2xiTRAQ8plex [N-Term; K1]	4.69545e-08	0	2	J3QNY1; Q3UZG3	1	2507.4	95.1	98.5	101.1	108.2	100	97.2	68.68	3	0.770984	40.9298
AWTQVLLGQAEDK	2xiTRAQ8plex [N-Term; K13]	3.24061e-06	0	1	Q9JHU4	0	2067.17	91.1	82.6	101.2	106.1	111.5	107.4	51.34	3	1.99199	40.8886
SNQQLENDLNLMDIK	2xiTRAQ8plex [N-Term; K15]	3.00099e-05	0	1	Q6ZQK2	0	2383.27	86.7	91.8	97.4	100.3	110.8	113.1	31.84	3	-1.90204	40.8648
CEFQDAYVLLSEK	2xiTRAQ8plex [N-Term; K13]; 1xCarbamidomethyl [C1]	1.34308e-06	0	5	P63038	0	2210.16	106.6	106	108.7	93.2	91.5	94	61.45	2	-1.39266	43.637
MESSTSSSGSALGAVDPQLQHFIEVETQK	1xAcetyl [N-Term]; 1xiTRAQ8plex [K29]	1.01912e-07	0	2	Q9WVA2	0	3409.67	94.6	87.6	116.9	88.8	115.9	96.3	56.31	3	4.00272	50.2796
LDSTDIYNELK	2xiTRAQ8plex [N-Term; K11]	2.36378e-05	0	2	Q3TW28	0	1919.06	101.2	84.8	95.8	102	107	109.1	44.65	2	2.92369	36.5696
EMYDDGVGFPFQSQPDLIGDK	2xiTRAQ8plex [N-Term; K21]; 2xDeamidated [Q12; Q14]	7.16507e-06	0	1	Q9EQQ9	0	2968.44	84.4	99.6	92.1	90	130.9	102.9	41.67	3	16.2435	45.6023
EALDSDGWLHTGDIGK	2xiTRAQ8plex [N-Term; K16]	1.54685e-06	0	6	Q5F2D0; Q8R1X1	0	2322.22	101.2	95.4	104.2	101	102.2	96.1	58.23	4	0.557716	32.7451
VQHDLSSGVFNNQENAIIQEIVK	2xiTRAQ8plex [N-Term; K23]; 1xDeamidated [N]	8.01541e-06	0	3	C9K0Z8	0	3191.72	86.6	86.5	110.1	90.2	101	125.5	37.73	3	7.50578	45.0374
AVFDNLIQLEHLNIVK	2xiTRAQ8plex [N-Term; K16]	1.42921e-06	0	2	D3YUV1	0	2474.46	90.2	90.4	88.6	97.5	124.9	108.5	57.1	3	1.4061	48.0419
VADAAASLEQQLEQVK	2xiTRAQ8plex [N-Term; K16]	5.68757e-07	0	2	E9QP99	0	2308.3	98.8	94.7	109	97.4	100.2	99.9	50.55	3	-0.915226	47.8873
RLETYYNATEPVISFYDKR	2xiTRAQ8plex [N-Term; K18]	1.83666e-05	0	2	Q9R0Y5	2	2973.59	94.8	106	104.2	92.1	106.2	96.7	13.17	4	3.50014	35.979
ALNLGYALDYALR	1xiTRAQ8plex [N-Term]	1.56443e-06	0	2	E9PWQ3	0	1756.99	75.4	87.7	134.5	107.8	112.3	82.2	40.28	2	2.23213	47.9375
VQHDLSSGVFNNQENAIIQEIVK	2xiTRAQ8plex [N-Term; K23]	2.12234e-06	0	2	C9K0Z8	0	3190.73	103.1	86.3	103.8	87.1	105.4	114.3	33.53	4	2.13092	45.04
QNEMNELISDSGQNAITSFPS	1xiTRAQ8plex [N-Term]; 2xDeamidated [Q13; N14]	1.43199e-05	0	1	Q3URC5	0	2588.2	79.5	98.3	105.8	102.6	117	96.7	57.53	3	16.3035	47.8698
CVDTHIWNQYLEYQR	1xiTRAQ8plex [N-Term]; 1xCarbamidomethyl [C1]	1.70955e-05	0	1	A6H630	0	2329.13	101.1	114.7	96.2	90.9	95.2	101.9	15.92	3	1.92174	36.0028
SLLVVSDLFTER	1xiTRAQ8plex [N-Term]	7.7939e-06	0	2	G3X9H5	0	1682.96	113.8	88.1	86.1	97.2	110.5	104.4	38.39	2	1.69414	48.0833
LFIGGLSFETTDDSLR	1xiTRAQ8plex [N-Term]	1.25636e-07	0	3	J3QNY1; Q3UZG3	0	2075.1	104.9	82.3	88.3	106.3	109.9	108.3	57.54	3	4.29916	48.4452
FQEHLQLQNLGINPANIGFSTLTMESDK	2xiTRAQ8plex [N-Term; K28]	7.02404e-11	0	2	Q5SXR6	0	3753.97	103.7	72.2	77.9	114.3	117.9	113.9	74.77	4	-0.767286	49.1233
FQEHLQLQNLGINPANIGFSTLTMESDK	2xiTRAQ8plex [N-Term; K28]; 1xDeamidated [N]	3.44393e-11	0	3	Q5SXR6	0	3754.96	100.5	76.7	85.9	108.7	117.6	110.6	74.86	3	7.31309	49.2021
QMLLNVEANSAK	2xiTRAQ8plex [N-Term; K12]	1.35465e-05	0	1	Q7TPM6	0	1926.09	100	99.1	96.9	100.7	98.8	104.6	31.15	3	1.94005	28.8284
TNSVIAMDLAISK	2xiTRAQ8plex [N-Term; K13]	7.24592e-06	0	1	P10493	0	1971.14	83.5	111.4	108.3	120.1	82.6	94.2	37.29	3	8.25104	35.9978
ILGADTSVDLEETGR	1xiTRAQ8plex [N-Term]	1.12922e-09	0	16	Q03265; D3Z6F5	0	1879.99	101.3	101.7	105.2	89	103	99.8	75.94	2	-1.96684	33.4392
HGIVEDWDLMER	1xiTRAQ8plex [N-Term]	4.68285e-05	0	2	Q641P0; Q3TWJ4	0	1803.9	102	96.7	95.4	101.6	111.3	92.9	37.19	2	0.729478	32.8423
YSVLQQHAEADGVEALDSTSHAK	2xiTRAQ8plex [N-Term; K23]	3.26768e-07	0	1	Q6PHU5	0	3064.58	87.3	96.2	111.7	96.5	110.5	97.8	23.71	4	-1.61041	32.8959
VDFPQDQLATLTGR	1xiTRAQ8plex [N-Term]	7.50881e-08	0	15	P08249	0	1865.01	101.2	98.3	104.5	96.2	101	98.8	67.67	3	1.36671	39.837
GSVNSNWIVGATLEK	2xiTRAQ8plex [N-Term; K15]	1.33225e-05	0	2	Q9QYA2	0	2183.23	101.8	98.2	96	100.2	98.8	104.9	34.57	3	6.78593	35.8404
ASLQNLLSASQAR	1xiTRAQ8plex [N-Term]	5.29872e-05	0	1	P35505	0	1662.94	106.7	99.9	99	109	92.2	93.2	27.38	2	-0.143977	33.0165
GSDHSASLEPGELAELVR	1xiTRAQ8plex [N-Term]	8.76687e-06	0	3	Q99J77	0	2171.12	91.7	110.6	101.7	95.4	104.5	96.1	43.97	3	3.53773	33.5117
LFIGGLSFETTDESLR	1xiTRAQ8plex [N-Term]	1.20078e-07	0	1	Q3UK83	0	2089.11	107.9	79.4	77.9	128.1	105.4	101.3	38.99	2	8.06281	47.725
VGEVTYVELFK	2xiTRAQ8plex [N-Term; K11]	2.0286e-06	0	2	Q8C854	0	1892.1	104.3	100.6	97.4	101.6	102.2	94	56.63	2	-0.567804	41.2971
VPGNNAVVSSLQEQLNR	1xiTRAQ8plex [N-Term]; 1xDeamidated [N5]	3.60036e-05	0	1	B1AQY2	0	2130.15	91.4	109.5	89.2	94.2	120.7	95	23.7	3	11.5652	35.8828
DYPGFSPSVDAEAIR	1xiTRAQ8plex [N-Term]	2.2079e-06	0	2	O35639	0	1927.97	99.4	98.8	112.3	95.6	98.2	95.7	71.32	2	0.557195	33.0089
SIPTVNENLENYYLEVNELEK	2xiTRAQ8plex [N-Term; K21]; 2xDeamidated [N]	7.83771e-06	0	3	P51885	0	3120.61	75.4	106	143.3	88.9	110.7	75.8	35.3	3	15.3115	47.7339
VLIWNLDIGEPVK	2xiTRAQ8plex [N-Term; K13]	1.88794e-05	0	3	Q8BH44	0	2104.26	90.6	125.1	78.7	115	104.8	85.9	29.88	2	1.33871	47.7541
DRGPVVSLWPVPGK	2xiTRAQ8plex [N-Term; K14]	6.29711e-06	0	3	Q8BGN3	1	2115.25	101.3	94.5	93.8	105.8	100.9	103.9	45.78	3	-0.630857	32.5411
MTTFFSHNFNEDR	1xiTRAQ8plex [N-Term]	3.41344e-05	0	1	B0V2P5	0	1949.91	88.4	110.5	97.9	101.1	95.6	106.4	33.53	3	4.78407	32.9171
DTVDSAGTSPTAVLAAGEDAGAGRPGAGTPLR	1xiTRAQ8plex [N-Term]	2.95283e-08	0	1	Q9DBS2	0	3242.66	102.4	80.9	107.2	100	98.6	110.9	39.4	4	-3.24508	32.9158
DWILPSDYDHAEAEAR	1xiTRAQ8plex [N-Term]	6.7361e-06	0	1	O35887	0	2192.06	96.2	81.5	88.3	104	116.4	113.7	35.92	3	0.800117	32.9046
LGTEEFPLIDQTFYPNHK	2xiTRAQ8plex [N-Term; K18]; 2xDeamidated [Q11; N16]	1.45603e-05	0	1	O88935	0	2759.44	102.3	91	105.5	97.8	103.3	100.1	28.28	3	16.7061	43.6578
ALSQLAEVEEK	2xiTRAQ8plex [N-Term; K11]	1.78149e-06	0	3	Q3U4S1; Q3U5L3	0	1825.05	93.1	99.8	97	114.2	101.8	94.2	52.59	2	-2.75241	32.7933
TMTELEIDMNQR	1xiTRAQ8plex [N-Term]	8.89016e-07	0	2	P56399	0	1784.88	90.7	107.3	94.8	98.1	119.1	89.9	41.85	2	-0.22089	32.6362
ETSPETSLIQDEVALK	2xiTRAQ8plex [N-Term; K16]	2.75248e-05	0	2	P20357	0	2368.31	98.8	106.5	106.1	76.2	93.7	118.7	55.09	3	-2.51912	36.4647
DPYTGEQISLFQAMK	2xiTRAQ8plex [N-Term; K15]	1.62753e-06	0	2	Q9QXS1	0	2336.24	95	106.6	102	92.2	100.8	103.3	42.63	3	-2.38022	41.1537
DTPENNPDTPFDFTPENYKR	2xiTRAQ8plex [N-Term; K19]	1.25502e-06	0	3	Q9D6J6	1	3005.47	98.4	113.1	110	95.2	91.5	91.8	56.27	3	-2.3597	32.4187
MINLSEPDTIDER	1xiTRAQ8plex [N-Term]	3.23555e-05	0	1	Q3V0K9	0	1836.93	94.7	109	100.8	97.7	100.3	97.6	46.5	2	-3.0647	32.2732
TQLASWSDPTEETGPVAGILDTETLEK	2xiTRAQ8plex [N-Term; K27]; 1xDeamidated [Q2]	8.47725e-06	0	2	Q9QXS1	0	3497.8	107	91.6	115.9	82.9	97.3	105.2	34.78	3	5.38713	48.3858
IQEITEQLDITTSEYEK	2xiTRAQ8plex [N-Term; K17]	5.25988e-09	0	8	P63038	0	2648.41	102.6	85.6	105.1	85.5	120.4	100.9	81.05	3	1.3559	48.6254
ACGLNFADLMGR	1xiTRAQ8plex [N-Term]; 1xCarbamidomethyl [C2]	7.80619e-07	0	3	Q3TXD3	0	1628.82	93.9	97	91.7	112.2	106.1	99.1	44.38	2	-0.146754	40.6799
GTGTDEDALIEILTTR	1xiTRAQ8plex [N-Term]	3.40932e-06	0	1	O35639	0	2009.07	92.8	82.5	98.9	126.2	92.3	107.2	39.29	3	4.98877	48.072
IQEITEQLDITTSEYEK	2xiTRAQ8plex [N-Term; K17]; 1xDeamidated [Q7]	1.77689e-05	0	1	P63038	0	2649.4	101.2	89.7	92.5	92.5	127.7	96.4	52.19	2	9.72032	48.5548
SLGWVEMTEEELAPGR	1xiTRAQ8plex [N-Term]	2.13048e-05	0	1	A0A0R4J2C1	0	2108.06	108.9	72.7	82.3	104.3	121.9	110	27.63	3	-4.49936	48.1373
LAGCTVFITGASR	1xiTRAQ8plex [N-Term]; 1xCarbamidomethyl [C4]	4.31974e-06	0	2	Q2TPA8	0	1656.9	97.8	99.1	88.9	106.8	106.2	101.2	38.8	2	0.448189	32.2276
QHSNSNMVIMLIGNK	2xiTRAQ8plex [N-Term; K15]	4.41815e-06	0	3	Q0PD65	0	2294.26	104.7	104.8	96.9	106.6	90.6	96.3	29.2	3	1.93301	31.6403
QVWLLFEYPESSGPAR	1xiTRAQ8plex [N-Term]	2.87861e-06	0	2	P16388; P16390; P63141; Q61923	0	2183.14	97.2	114.8	106.1	88.6	105.2	88	41.67	2	2.6894	48.239
VMETGVIDPEIQR	1xiTRAQ8plex [N-Term]	3.39015e-06	0	2	O54991	0	1790.96	98.9	106.4	105.9	98.9	96.7	93.1	32.52	3	1.57364	32.2534
DQEELNPYAAWR	1xiTRAQ8plex [N-Term]	1.26928e-06	0	1	O35857	0	1795.89	103.7	96.7	103.4	91.4	103	101.8	32.79	2	-1.83162	32.199
TVGLFLQGGK	2xiTRAQ8plex [N-Term; K10]	6.29711e-06	0	1	Q64521	0	1628	89.2	49.3	53.7	167.3	121.9	118.7	41.62	2	0.190705	32.2435
LQNVQIALDYLR	1xiTRAQ8plex [N-Term]	6.36826e-06	0	2	A0A0R4J221; Q9QXS1	0	1750.02	97.8	78.9	98.7	106	117.1	101.5	30.15	2	2.69511	48.2095
NQWQLSADDLK	2xiTRAQ8plex [N-Term; K11]	4.05109e-07	0	13	Q3TYV5	0	1926.05	105.2	88.7	94.6	98.2	108.2	105	57.34	2	0.0256832	30.601
ALDDFVLGSAR	1xiTRAQ8plex [N-Term]	1.90884e-05	0	3	Q9JIG8	0	1467.81	98.3	105.9	102.2	100.4	97.9	95.2	39.51	2	0.225864	36.0668
LSDDIGNFGEVR	1xiTRAQ8plex [N-Term]	5.05996e-05	0	5	E9QA02; P28571	0	1625.84	95.5	89.7	101.5	106.6	106	100.7	50.34	3	-0.918709	33.639
DSLETSASGVDVTGFPSGR	1xiTRAQ8plex [N-Term]	1.04844e-05	0	1	Q61282	0	2186.09	101.4	95.2	84.5	96.4	121.9	100.7	57.51	3	1.716	32.5596
FQEHLQLQNLGINPANIGFSTLTMESDK	2xiTRAQ8plex [N-Term; K28]; 2xDeamidated [N/Q]	1.22968e-10	0	7	Q5SXR6	0	3755.94	96.6	80.1	88.4	112.6	111.9	110.4	55.89	4	11.1245	49.6826
FQEHLQLQNLGINPANIGFSTLTMESDK	2xiTRAQ8plex [N-Term; K28]; 1xOxidation [M24]	1.26495e-10	0	1	Q5SXR6	0	3769.97	96.2	71.4	79.2	100.1	133.1	120.1	67.78	4	-1.55227	47.9751
NVNAGGHK	2xiTRAQ8plex [N-Term; K8]	3.77659e-05	0	5	Q3THL7; Q60932	0	1404.82	106.3	99	91.1	110	93.3	100.3	36.97	3	-5.49623	4.71796
LIEWLPQNDLLGHSNIR	1xiTRAQ8plex [N-Term]	1.10244e-05	0	1	Q64676	0	2322.29	110.4	97.5	84.1	107.9	100.2	99.7	33.61	3	10.1445	46.1317
EGFFGNPLAPNPADK	2xiTRAQ8plex [N-Term; K15]	3.71698e-05	0	1	F8VQJ3	0	2182.18	96.2	84.6	90.2	118.9	101.2	108.9	40.68	4	0.64316	36.0518
VYFDLQIGDESVGR	1xiTRAQ8plex [N-Term]	3.00336e-08	0	2	Q9DCY1	0	1901.99	101.5	100.2	93.4	95	107.3	102.6	70.1	2	2.69143	41.1549
IICILSHPIK	2xiTRAQ8plex [N-Term; K10]; 1xCarbamidomethyl [C3]	1.59982e-05	0	10	P50396	0	1802.12	101.7	93.6	92.5	111.5	102.4	98.3	33.44	2	1.0923	36.5743
DLNSQADSLMTSSAFDTSQVK	2xiTRAQ8plex [N-Term; K21]; 1xDeamidated [Q5]; 1xOxidation [M10]	2.06671e-07	0	1	E9Q447; A3KGU9; B7ZWK3	0	2870.42	102.5	75.5	107	84.7	114.2	116.1	55.52	3	8.19328	32.4009
DLNSQADSLMTSSAFDTSQVK	2xiTRAQ8plex [N-Term; K21]	3.85006e-07	0	2	E9Q447; A3KGU9; B7ZWK3	0	2853.44	101.3	93.6	100.6	100	104.8	99.5	48.92	4	0.25468	37.5799
SVIGMGTGAGAYILTR	1xiTRAQ8plex [N-Term]; 1xOxidation [M5]	1.75406e-07	0	3	B7ZWC0	0	1887.03	91.2	108.9	102.2	105.1	99.6	93	73.35	3	2.7104	32.3501
SVIGMGTGAGAYILTR	1xiTRAQ8plex [N-Term]	8.79021e-07	0	1	B7ZWC0	0	1871.04	100.5	87.6	90.8	124.2	94.8	102.1	58.44	3	0.929215	38.6843
SVIELDSPSVTAEQVAAIEQSVNQK	2xiTRAQ8plex [N-Term; K25]	8.86557e-06	0	1	Q3THG9	0	3250.76	103	94.1	87.8	96.1	120.6	98.4	34.74	4	1.8603	47.72
SVIELDSPSVTAEQVAAIEQSVNQK	2xiTRAQ8plex [N-Term; K25]; 1xDeamidated [Q14]	2.68084e-07	0	2	Q3THG9	0	3251.75	111	98.5	113.6	92.9	100.1	83.8	71.53	3	7.62403	48.0532
TSDLIVLGLPWK	2xiTRAQ8plex [N-Term; K12]	3.23555e-05	0	3	Q921F2	0	1950.19	96.1	86	88.3	113.1	107.8	108.8	39.39	3	1.69244	47.7111
LYLEGTGINPTPVDLHEQQLSLNQHSR	1xiTRAQ8plex [N-Term]; 1xDeamidated [Q]	3.68167e-08	0	2	Q8C5H8	0	3364.74	98.4	114.7	97.6	92.1	103.5	93.7	37.02	4	9.2675	35.8392
ALQDQVSSQSADAQEQVEGLLAENSALR	1xiTRAQ8plex [N-Term]	9.90698e-08	0	1	A2AEW8	0	3261.65	94.3	94.8	90.8	94.8	119.9	105.4	40.63	4	-1.86392	47.5695
GAQGVILVYDVTR	1xiTRAQ8plex [N-Term]	1.53141e-07	0	1	P35293	0	1694.97	94.4	107.4	104.7	99.8	97.2	96.5	50.03	2	0.384067	35.8317
SGTNCLENVVILNGEK	2xiTRAQ8plex [N-Term; K16]; 1xCarbamidomethyl [C5]; 1xDeamidated [N13]	1.84289e-06	0	1	G3X9K3	0	2356.26	104.7	95.9	105.8	92.4	97.1	104	35.24	3	-4.13709	33.5617
QASLADSLNHAVGFASR	1xiTRAQ8plex [N-Term]	5.78855e-08	0	1	Q9CRT8	0	2048.08	88.2	102.8	101.3	98.9	106.6	102.2	59.22	3	4.46213	33.5517
YLGYANEVGEAFR	1xiTRAQ8plex [N-Term]	2.79755e-05	0	1	Q3TI65	0	1792.92	94.9	100.7	104.3	102	90.7	107.4	33.7	3	3.85753	41.2272
KHQILEQAVEDYAETVHQLSK	3xiTRAQ8plex [N-Term; K1; K21]; 2xDeamidated [Q18; Q]	4.09717e-07	0	3	Q62261	1	3380.85	98.6	111.1	105.7	93	96.7	94.8	53.56	4	13.8337	41.413
ESVNAAFEMTLTEGNK	2xiTRAQ8plex [N-Term; K16]; 1xOxidation [M9]	8.42991e-06	0	1	Q8BH95	0	2365.22	97.8	93.2	99.1	87.1	118	104.8	44.94	3	-0.46441	33.5255
VTIAQGGVLPNIQAVLLPK	2xiTRAQ8plex [N-Term; K19]	5.69335e-09	0	16	Q64426; Q8CGP7	0	2539.58	97.7	87.6	81.4	125.1	107.5	100.6	98.09	2	1.19643	49.4086
YEEMFPAFTDSR	1xiTRAQ8plex [N-Term]	5.26038e-06	0	8	P28663	0	1796.85	102.9	97.6	97.3	99.5	104.4	98.3	38.7	2	1.39264	42.6796
ESVNAAFEMTLTEGNK	2xiTRAQ8plex [N-Term; K16]	5.00819e-05	0	1	Q8BH95	0	2349.22	105	98.8	103.8	89	114	89.4	29.97	3	7.76029	38.8379
GSFVQDIQSDIHTDSSR	1xiTRAQ8plex [N-Term]; 1xDeamidated [Q8]	3.08287e-05	0	1	Q5CZX6	0	2197.07	96	95.4	93.1	103.5	103.7	108.2	23.89	3	11.354	33.5017
LGTEEFPLIDQTFYPNHK	2xiTRAQ8plex [N-Term; K18]	1.07397e-11	0	10	O88935	0	2757.47	105.9	95.7	109.5	88	98.4	102.6	73.44	3	2.04809	42.3779
GLEDNQGGQYESWSYYR	1xiTRAQ8plex [N-Term]	8.28944e-06	0	1	Q9DC23	0	2356.08	114.1	85.1	112.3	89.3	99.5	99.7	33.11	3	2.54245	33.4854
VAQWLIQEPHK	2xiTRAQ8plex [N-Term; K11]	6.92784e-06	0	3	P55264	0	1957.15	103	89.7	96.9	109.6	101.4	99.4	45.54	3	-0.0280251	33.5841
LEDTLWAGLTDQHVK	2xiTRAQ8plex [N-Term; K15]; 1xDeamidated [Q12]	6.40412e-06	0	3	Q3UKH3; Q8BWT1	0	2335.28	99.2	96.4	109.9	94.7	100.5	99.3	37.94	3	9.46237	41.2322
LEDTLWAGLTDQHVK	2xiTRAQ8plex [N-Term; K15]	3.69731e-05	0	1	Q3UKH3; Q8BWT1	0	2334.29	107.7	93.2	103.1	88.5	106	101.5	27.21	4	-0.393807	41.1873
TASNVEEAFINTAK	2xiTRAQ8plex [N-Term; K14]	3.19738e-09	0	3	Q0PD65	0	2103.15	90.5	108.9	103.6	98.9	97.4	100.6	96.45	2	-0.039368	33.5904
YEEMFPAFTDSR	1xiTRAQ8plex [N-Term]; 1xOxidation [M4]	2.27512e-05	0	3	P28663	0	1812.84	96.8	95.8	98.3	94.4	112.7	102.1	44.27	2	2.97329	33.563
EQPLDEELKDAFQNAYLELGGLGER	2xiTRAQ8plex [N-Term; K9]; 1xDeamidated [Q/N]	1.36978e-05	0	3	Q8VDN2	1	3443.78	109.3	90.8	101.8	104.9	105.2	88	19.48	4	7.42131	47.5175
LGKEETVLATVQALQTASHLSQQADLR	2xiTRAQ8plex [N-Term; K3]; 1xDeamidated [Q12]	1.04956e-10	0	1	Q3U505	1	3516.95	104.2	80.3	103.8	117.6	102.6	91.5	65.12	4	6.10342	47.5489
AFSDPFVEAEK	2xiTRAQ8plex [N-Term; K11]	3.11621e-05	0	4	Q571M2	0	1848	103.2	95.4	101.2	101.9	98.4	99.9	44.72	3	1.81521	34.1951
KAVLASMDNENMHTPDIGGQGTTSQAIQDIIR	2xiTRAQ8plex [N-Term; K1]; 1xDeamidated [N11]	8.94056e-07	0	1	P70404	1	4021.06	96.9	95.8	106	105	97.3	98.9	45.95	5	3.79619	41.2434
SAPSLEYCAELLGLDQDDLR	1xiTRAQ8plex [N-Term]; 1xCarbamidomethyl [C8]	2.34056e-07	0	1	V9GX76; E9PVU0	0	2569.28	92.4	92.9	101.2	110.1	104	99.4	35.19	3	2.47726	47.3981
YEADPVELFEIPVK	2xiTRAQ8plex [N-Term; K14]	4.08792e-05	0	1	Q8C0L9	0	2257.26	98.7	75.5	84.8	110.4	122.6	108	20.48	3	-1.72301	47.3994
GFGFVYFQSHDAADK	2xiTRAQ8plex [N-Term; K15]	4.31974e-06	0	2	Q9CX86	0	2297.18	102.2	89.7	86.1	97.9	108.3	115.7	38.73	3	-0.13379	33.6464
QHLQLVEDETELLR	1xiTRAQ8plex [N-Term]	1.21318e-06	0	1	Q6NZL0	0	2027.11	106.4	100.3	107.9	101	85.5	98.8	46.48	3	1.74985	33.6426
FYLDSGEQVLVDVETK	2xiTRAQ8plex [N-Term; K16]	2.93696e-05	0	1	Q9D125	0	2450.33	86	109.9	98.1	91.9	109.5	104.6	29.15	3	-0.759166	47.4344
DVDETIGWIK	2xiTRAQ8plex [N-Term; K10]	1.29099e-06	0	5	E9Q447; A3KGU9; B7ZWK3	0	1784	98.5	98.5	103.8	98.4	103.5	97.3	54.93	2	1.32955	35.3114
VLINFNAPNPQDR	1xiTRAQ8plex [N-Term]	1.38508e-05	0	2	A0A1D5RM83	0	1801.99	91	87.1	92.4	97.4	120.9	111.2	43.36	3	1.57385	33.599
GVVPLAGTNGETTTQGLDGLSER	1xiTRAQ8plex [N-Term]; 2xDeamidated [N9; Q15]	8.13386e-10	0	6	A6ZI46; Q5FWB7	0	2578.31	97.3	107.2	104.6	91.3	99.4	100.2	90.07	2	11.0048	34.8192
GVVPLAGTNGETTTQGLDGLSER	1xiTRAQ8plex [N-Term]; 1xDeamidated [Q/N]	7.31319e-13	0	17	A6ZI46; Q5FWB7	0	2577.33	99	104.6	100.4	94.9	99.1	101.8	115.98	2	1.49178	35.4634
GVVPLAGTNGETTTQGLDGLSER	1xiTRAQ8plex [N-Term]	1.65955e-10	0	4	A6ZI46; Q5FWB7	0	2576.35	106.6	100.5	104.1	87.1	92.9	108.7	95.43	3	1.25303	31.805
DTYIPTIEDTYR	1xiTRAQ8plex [N-Term]	1.59099e-05	0	1	Q91Z61	0	1790.91	94.7	101.8	107.7	107.9	89.6	98.2	34.99	2	1.66353	33.5966
LGKEETVLATVQALQTASHLSQQADLR	2xiTRAQ8plex [N-Term; K3]	1.62121e-08	0	1	Q3U505	1	3515.96	96.2	87.1	99.3	107.6	108	101.9	40.71	5	1.83294	47.4962
DGSHLIIDGLHAEASDDLVR	1xiTRAQ8plex [N-Term]	4.67405e-06	0	1	A6H611	0	2437.26	95	102.4	105.9	93.9	102.3	100.5	19.78	4	1.86385	33.5878
ESIIDVEGVVR	1xiTRAQ8plex [N-Term]	2.52351e-05	0	2	Q3TF87	0	1519.86	97.2	97.7	111.3	105.9	92.9	95	35.74	2	2.18573	33.5455
GVYVLMSGLDLER	1xiTRAQ8plex [N-Term]	1.23931e-05	0	4	Q9JHI5	0	1755.96	99.5	92.4	104.9	100.3	102.2	100.7	41.17	3	3.13201	48.2541
ELHDVDLAEVKPLVEK	3xiTRAQ8plex [N-Term; K11; K16]	4.85471e-07	0	2	B7ZWC0	0	2746.61	95.5	117.1	110.9	88.7	89.5	98.3	38.08	3	-2.55787	33.6141
LGQHVVGMAPLSVGSLDDEPGGETETR	1xiTRAQ8plex [N-Term]	3.96411e-09	0	1	A0A1S6GWJ9	0	3055.53	115.8	118.1	86.7	68.3	105.8	105.2	71.41	3	2.32961	35.7792
DLLEVADILEK	2xiTRAQ8plex [N-Term; K11]	2.27112e-06	0	3	Q99LP6	0	1866.1	105.7	96.6	101.6	93.7	104.4	97.9	80.56	2	-0.82992	47.7793
MLDAEDIVGTARPDEK	2xiTRAQ8plex [N-Term; K16]	2.4908e-07	0	2	Q7TPR4	0	2368.26	96.6	102.2	105.4	93	105.6	97.3	23.22	3	0.677801	33.1892
SMVPVQVQLDAPVVK	2xiTRAQ8plex [N-Term; K15]	5.9866e-06	0	1	Q6PFB2	0	2218.31	99.4	103.7	97.2	100.6	106.8	92.4	25.34	3	-0.457186	35.8291
FNISNGGPAPEAITDK	2xiTRAQ8plex [N-Term; K16]; 1xDeamidated [N]	6.96683e-06	0	4	Q66JR7	0	2240.2	99.4	95.7	99.1	97.5	107.3	101	27.48	3	1.61437	33.1129
FNISNGGPAPEAITDK	2xiTRAQ8plex [N-Term; K16]	3.11517e-06	0	2	Q66JR7	0	2239.22	107.4	107.1	102.8	90.8	95.1	96.8	42.22	3	0.882353	30.7928
EGNDLYHEMIESGVINLK	3xiTRAQ8plex [N-Term; Y6; K18]; 1xDeamidated [N3]	4.0602e-06	0	1	P56480	0	2974.6	91.9	125.4	63.1	110.6	128.9	80.2	32.23	3	-2.24625	38.871
VNDTIQIDLETGK	2xiTRAQ8plex [N-Term; K13]	1.09583e-06	0	3	Q545X8	0	2054.16	97.4	106	105.2	93.6	101.6	96.1	68.29	2	2.75744	33.2491
EGNDLYHEMIESGVINLK	3xiTRAQ8plex [N-Term; Y6; K18]	2.82218e-08	0	6	P56480	0	2973.61	104.6	113.1	79.6	108.6	108.9	85.3	35.32	3	0.711116	38.7164
EGNDLYHEMIESGVINLK	2xiTRAQ8plex [N-Term; K18]; 1xOxidation [M9]	1.28371e-06	0	6	P56480	0	2685.4	99.4	92.3	111.6	89.4	101	106.3	46.43	3	-1.98701	33.0978
EGNDLYHEMIESGVINLK	2xiTRAQ8plex [N-Term; K18]; 1xDeamidated [N]	1.15955e-06	0	7	P56480	0	2670.39	111.7	77.5	121.4	74.2	105.9	109.4	30.63	3	0.163318	44.4243
EGNDLYHEMIESGVINLK	2xiTRAQ8plex [N-Term; K18]	2.29096e-10	0	15	P56480	0	2669.41	115	79.8	115.7	81.7	101	106.8	90.57	2	2.13748	42.5323
NGYHGDLNETFFVGDVDEGAR	2xiTRAQ8plex [N-Term; Y3]; 1xDeamidated [N1]	1.30566e-06	0	1	Q8BP48	0	2921.42	102	91.6	103.3	99.9	97.9	105.2	24.98	4	2.83927	33.0615
EQFLDGDAWTNR	1xiTRAQ8plex [N-Term]	3.02854e-06	0	7	P14211	0	1755.86	99.7	99.5	98.2	96.7	103.7	102.2	41.62	3	1.69311	34.8613
TVVNTITGSTNVGDQLPTGQLSVVPWR	1xiTRAQ8plex [N-Term]; 2xDeamidated [N11; Q15]	2.8303e-06	0	1	Q8R2R9	0	3145.67	103.2	93.3	99.5	89.1	96.2	118.6	24.1	4	19.3626	47.6986
TVVNTITGSTNVGDQLPTGQLSVVPWR	1xiTRAQ8plex [N-Term]; 1xDeamidated [Q15]	9.53434e-06	0	1	Q8R2R9	0	3144.68	92	117.9	113	96	108.7	72.4	58.7	3	9.26315	47.7187
GSEVNVIGIGTSVVTCPK	2xiTRAQ8plex [N-Term; K18]; 1xCarbamidomethyl [C16]	2.8949e-06	0	1	Q8CC86	0	2425.36	90.1	95.2	100.4	113	112.5	88.7	32.61	3	4.16118	35.8129
YMDVPENNQQGYEAGSVALHVEK	2xiTRAQ8plex [N-Term; K23]; 1xDeamidated [Q/N]	1.05431e-05	0	4	Q8BVG4	0	3187.58	94.9	101.8	109.8	91.3	95.3	107	32.02	4	6.46017	33.1279
FLAAGTHLGGTNLDFQMEQYIYK	2xiTRAQ8plex [N-Term; K23]	5.9866e-06	0	1	B2CY77	0	3225.69	96.5	94.4	99.8	103.9	100.2	105.1	32.52	4	5.34995	47.681
LGQHVVGMAPLSVGSLDDEPGGETETR	1xiTRAQ8plex [N-Term]; 1xDeamidated [Q3]	8.01541e-06	0	1	A0A1S6GWJ9	0	3056.51	106.7	125	87.7	87.9	97.4	95.3	28.5	4	9.1914	35.7394
LGTEEFPLIDQTFYPNHK	2xiTRAQ8plex [N-Term; K18]; 1xDeamidated [N/Q]	2.05164e-06	0	4	O88935	0	2758.45	100.9	88.1	103.8	88.7	109.3	109.2	43.93	4	1.66372	43.7343
LHLPTAPPPLNEGESLVSR	1xiTRAQ8plex [N-Term]	2.94431e-06	0	3	S4R2T7	0	2331.3	95.8	108.5	96.1	102.9	99.7	97	45.1	3	1.55435	35.7505
DIEVTKEEFAQSAIR	2xiTRAQ8plex [N-Term; K6]	1.03679e-05	0	3	Q8BH59	1	2344.3	108.1	97.6	107.1	92.1	96	99.2	15.57	3	-0.0419969	33.8533
VPVGDQPPDIEYQIR	1xiTRAQ8plex [N-Term]	4.13114e-05	0	2	E9QLL2	0	2030.09	104.5	90.4	103.2	99.6	104.2	98.2	29.11	2	5.29142	33.3076
ELAPAVSVLQLFCSSPK	2xiTRAQ8plex [N-Term; K17]; 1xCarbamidomethyl [C13]	1.41315e-06	0	1	Q9QZE5	0	2454.39	103.4	76.9	99.6	105.5	114	100.6	58.99	3	-0.70965	50.9733
NPSAMAVESFTATAPFVQIGR	1xiTRAQ8plex [N-Term]	2.42338e-09	0	1	Q9DBS1	0	2498.3	96.3	92.1	97.1	108.9	96.5	109	59.86	3	3.71862	47.6309
LGFAGVVQEISFGTTK	2xiTRAQ8plex [N-Term; K16]	4.49342e-06	0	3	P80316	0	2262.3	96.6	74.1	73.1	121.8	127.2	107.1	43.84	4	2.24007	48.1587
ETIVAPVPFDFTHK	2xiTRAQ8plex [N-Term; K14]	3.81618e-06	0	2	Q8K0D5	0	2209.25	99.6	98.3	97.6	98.3	101.4	104.7	40.14	3	1.14411	35.8079
NFANDATFEIK	2xiTRAQ8plex [N-Term; K11]	6.69839e-06	0	1	P35486	0	1878.02	103.6	112.2	102.7	98.9	90.4	92.2	52.8	2	1.13883	31.0799
DNPEATQQMNDLIIGK	2xiTRAQ8plex [N-Term; K16]; 1xDeamidated [N10]	2.579e-05	0	1	A2AN08	0	2396.26	83.8	111.2	97.5	103.9	114	89.5	35.87	3	14.9161	33.2216
FDYDPGTDEFFFDR	1xiTRAQ8plex [N-Term]	2.56502e-05	0	2	E9QKI2	0	2074.93	113.4	85.2	80.7	100.1	112.8	107.8	48.39	2	1.09482	47.6534
DITAEEEQEEVENLK	2xiTRAQ8plex [N-Term; K15]	1.43199e-05	0	1	Q8K4K6	0	2384.23	101.4	99.8	104.1	102.8	94.2	97.8	45.47	3	4.78333	33.1942
LHEQLTESEQAAQCYIK	2xiTRAQ8plex [N-Term; K17]; 1xCarbamidomethyl [C14]	5.59608e-06	0	1	A0A0R4J1W7	0	2656.39	120.5	109.3	93.5	101.7	84.5	90.4	38.9	4	-0.429903	33.1904
IISAASEGGANVFTVSYFK	2xiTRAQ8plex [N-Term; K19]	1.14118e-07	0	3	Q3TF87	0	2569.41	107.8	93.9	94.8	99.4	109.3	94.9	38.51	3	2.66674	47.6672
LLSDSLPPSTGTFQEAQSR	1xiTRAQ8plex [N-Term]	1.02528e-05	0	1	Q80TM2	0	2338.22	99.5	96.1	94.4	100.8	101	108.3	24.46	3	-2.70304	35.7369
SSPEPVALTESETEYVIR	1xiTRAQ8plex [N-Term]	1.17273e-06	0	1	Q9QZE5	0	2311.2	100.3	116.9	112.9	85.7	94.1	90.1	46.84	3	0.89963	36.1511
LNPGGYFIGTTPNSFELIR	1xiTRAQ8plex [N-Term]	4.88078e-05	0	2	Q9D0L8	0	2400.29	102.4	98.6	99.7	84.8	110.5	104.1	33.37	3	-0.738953	47.9265
ASLYNAVTTEDVEK	2xiTRAQ8plex [N-Term; K14]	8.28944e-06	0	3	Q3ULZ3	0	2148.16	100.1	92.1	95.9	104.4	103.6	103.9	48.35	3	-1.36921	32.6636
DLVQDPSLLGGTISAYK	2xiTRAQ8plex [N-Term; K17]	9.63457e-09	0	2	A0JNY3	0	2385.35	114.4	92.4	112.2	91.3	93.5	96.1	70.23	3	0.417443	40.9863
MVSPIESAEDLAK	2xiTRAQ8plex [N-Term; K13]	1.00824e-05	0	1	C9K0Y7; C9K0Y3; A2VDF5	0	1998.1	108.9	93.9	100.5	99.4	96.3	101	43.22	3	0.2165	36.17
LAAVDATMNQVLASR	1xiTRAQ8plex [N-Term]	2.72801e-08	0	7	Q3TJL8	0	1864.03	95.2	91.5	100.9	100	109.3	103.1	86.85	3	2.90257	49.316
LAAVDATMNQVLASR	1xiTRAQ8plex [N-Term]; 1xDeamidated [N9]	7.62106e-06	0	1	Q3TJL8	0	1865.01	103	91.9	93.2	98.3	104.2	109.4	44.6	3	14.5805	49.6398
VAAINVAHLEEADEGPEPAR	1xiTRAQ8plex [N-Term]; 1xDeamidated [N5]	2.16579e-05	0	1	Q8VBY2	0	2393.22	101.2	94.2	115.5	83.7	97.6	107.8	27.25	3	10.0532	31.3952
KVADALANAAGHLDDLPGALSALSDLHAHK	3xiTRAQ8plex [N-Term; K1; K30]	3.50026e-09	0	6	Q8BPF4; Q9CWS5	1	3904.18	100.6	80.6	98.4	104.9	96.4	119.3	45.63	5	-1.95539	49.1603
NFDSLISSNCTEELENAGVEVLK	2xiTRAQ8plex [N-Term; K23]; 1xCarbamidomethyl [C10]	4.10621e-06	0	1	P47791	0	3176.62	96.8	75.3	115.7	103.9	116.4	91.9	77.64	3	-0.765231	48.7673
QVLDAVYYLHR	1xiTRAQ8plex [N-Term]	1.14005e-06	0	2	B1AW58	0	1680.94	104.7	89.5	102.1	106.7	101.4	95.5	66.95	3	2.39788	34.8387
KVADALANAAGHLDDLPGALSALSDLHAHK	3xiTRAQ8plex [N-Term; K1; K30]; 1xDeamidated [N8]	2.645e-06	0	4	Q8BPF4; Q9CWS5	1	3905.16	101.7	74.7	100.8	95.3	104.6	122.9	22.93	7	6.49184	48.8379
AIYHTLNLCNIDVTQK	2xiTRAQ8plex [N-Term; K16]; 1xCarbamidomethyl [C9]; 2xDeamidated [N7; N10]	1.87758e-05	0	1	K3W4T3	0	2513.35	105.2	88.8	104.5	96.7	95.9	108.9	30.73	3	13.2267	35.2981
AIYHTLNLCNIDVTQK	2xiTRAQ8plex [N-Term; K16]; 1xCarbamidomethyl [C9]	2.46916e-05	0	3	K3W4T3	0	2511.38	102.8	94.5	100	99.3	107.1	96.3	20.77	4	1.74192	35.3569
LILEVHQFSR	1xiTRAQ8plex [N-Term]	4.33081e-05	0	3	Q62261	0	1545.91	93.2	108.8	96.6	106.9	103.9	90.7	46.64	3	2.00533	31.8231
EGYVLTAVEGTVGDFK	2xiTRAQ8plex [N-Term; K16]	2.76714e-06	0	2	Q6GQT9	0	2293.25	85	86.5	104.8	105.8	132.8	85	22.38	3	3.7311	48.7924
MLVDVFAPEFR	1xiTRAQ8plex [N-Term]	6.44019e-06	0	2	Q3UMB9	0	1627.88	97.7	98.8	106	104.1	95.2	98.2	43.87	2	-0.853254	49.1753
AAPAGGGGSAVSVLAPNGR	1xDeamidated [N17]; 1xAcetyl [N-Term]	1.15506e-09	0	1	Q8VBT9	0	1651.84							116.58	2	5.87894	31.3776
AASADSTTEGTPTDGFTVLSTK	2xiTRAQ8plex [N-Term; K22]	4.69725e-09	0	2	Q9QZQ8	0	2765.43	92.7	102.1	108.6	91.7	104.5	100.4	100.47	3	-3.28671	31.7014
DVGSSAWAAGPSVVEEK	2xiTRAQ8plex [N-Term; K17]	1.92807e-06	0	1	G3X9K4	0	2297.22	93.6	131.4	95.5	84.5	104.3	90.6	56.67	3	5.06404	31.4551
SYYAINTVYVYGQEK	2xiTRAQ8plex [N-Term; K15]	5.50247e-06	0	1	Q8BG51	0	2406.28	113.4	109.5	93.3	98.1	99.9	85.8	43.2	3	1.75544	36.3796
GGHVNLTMLGAMQVSK	2xiTRAQ8plex [N-Term; K16]; 1xOxidation [M]	1.36604e-06	0	2	Q9D0K2	0	2267.25	96.8	102.5	96.3	100.2	105.4	98.7	27.44	4	-3.33805	26.5942
QLQALSSELAQAR	1xiTRAQ8plex [N-Term]	1.46188e-06	0	2	Q3U111	0	1718.97	110.4	103.7	99.1	90.4	94.2	102.1	41.5	3	1.21984	36.3609
GGHVNLTMLGAMQVSK	2xiTRAQ8plex [N-Term; K16]	4.23858e-07	0	2	Q9D0K2	0	2251.25	90.6	85.1	93.4	101.4	115.4	114.1	36.19	3	2.95275	31.5537
ENNAVYAFLGLTAPPGSK	2xiTRAQ8plex [N-Term; K18]; 1xDeamidated [N]	3.48708e-06	0	2	Q3U9A8	0	2458.34	95.4	91.7	97.8	91.2	130.8	93.1	46.44	3	1.56783	48.6092
SYVYAEEPNIDIHNFLGTFTR	1xiTRAQ8plex [N-Term]	1.10355e-08	0	2	Q6DI68	0	2790.4	96.2	84.8	96	111	101.8	110.2	74.47	3	2.12217	48.6292
YSQLLGLHEQLR	1xiTRAQ8plex [N-Term]	3.16684e-05	0	1	Q8BVL3	0	1761	98.6	95.1	95.9	95.5	102.8	112	21.36	3	4.30838	31.5487
LPQVAEEISGPLTSANK	2xiTRAQ8plex [N-Term; K17]	5.98451e-07	0	1	Q3TJS0; O08917	0	2362.34	105.4	94.2	103.8	99.9	96	100.6	24.39	3	0.15903	40.9465
SDDPDQQYLILNTAR	1xiTRAQ8plex [N-Term]	1.62753e-06	0	2	Q3TJ43	0	2053.05	91.7	84	108.6	102.1	134.2	79.5	51.49	2	4.04929	31.5325
FDSNVSGQSSFGTSPAADNIEK	2xiTRAQ8plex [N-Term; K22]; 1xDeamidated [N19]	1.87806e-08	0	1	Q9CRD0	0	2867.42	101	92.6	100.7	87.8	108.2	109.8	65.53	3	10.9851	31.5574
FDSNVSGQSSFGTSPAADNIEK	2xiTRAQ8plex [N-Term; K22]	7.02404e-11	0	2	Q9CRD0	0	2866.43	102.9	99.1	103	92	98.4	104.6	111.79	3	0.45131	31.7654
VIGMHYFSPVDK	2xiTRAQ8plex [N-Term; K12]	1.91937e-05	0	3	Q8BMS1	0	2001.11	109.4	91	90.1	101.4	102.6	105.6	47.32	2	1.49341	31.6981
QFLQGQNFFLQEFGK	2xiTRAQ8plex [N-Term; K15]	3.52449e-05	0	1	A0A1S6GWG9	0	2439.33	96.7	95.6	91.7	101.4	97.9	116.7	33.74	3	-2.91397	48.663
LVSDEMVVELIEK	2xiTRAQ8plex [N-Term; K13]	1.24623e-05	0	1	Q9WTP6	0	2112.21	93.8	95.5	100.9	106.8	102.5	100.6	41.33	3	0.159873	48.6869
IGFSAADAVTGLK	2xiTRAQ8plex [N-Term; K13]	5.08577e-06	0	1	Q99J27	0	1858.09	107.8	102.4	100.9	96	98.9	94	44.11	3	-1.44994	36.3659
LTLIDPETLLPR	1xiTRAQ8plex [N-Term]	2.46916e-05	0	6	Q6ZQ38	0	1685.02	99.5	91.3	100.3	100.4	106.7	101.8	60.92	3	2.49726	49.2671
TIGTGLVTDVPAMTEEDK	2xiTRAQ8plex [N-Term; K18]; 1xOxidation [M13]	1.26349e-07	0	1	Q8BFR5	0	2501.33	94.1	98.7	122.5	78.1	105	101.6	65.27	3	1.91979	31.2829
GGHVNLTMLGAMQVSK	2xiTRAQ8plex [N-Term; K16]; 1xDeamidated [Q13]; 1xOxidation [M12]	1.71902e-05	0	1	Q9D0K2	0	2268.23	114.6	94.4	91.3	101.8	97.8	100.1	35.57	4	10.1684	25.7768
TIGTGLVTDVPAMTEEDK	2xiTRAQ8plex [N-Term; K18]	1.24223e-07	0	4	Q8BFR5	0	2485.33	97.7	95.5	103.6	95.2	111	97	65.03	3	-0.899723	36.0832
MVVDSAYEVIK	2xiTRAQ8plex [N-Term; K11]	2.38061e-07	0	13	P16125	0	1862.06	99.1	93.7	97.5	99.9	101.5	108.2	78.84	2	0.275412	35.0151
WLNVHYHCSGAPAAPLQ	1xiTRAQ8plex [N-Term]; 1xCarbamidomethyl [C8]	4.39926e-05	0	1	Q923T9	0	2225.12	106	80.1	103.4	89.3	116.9	104.2	5.97	3	1.64248	31.0623
ACGLVASNLNLKPGECLK	2xCarbamidomethyl [C2; C16]; 1xAcetyl [N-Term]; 2xiTRAQ8plex [K12; K18]	1.59099e-05	0	1	P16045	0	2594.43	84.3	95.7	102	108.3	114.7	95	18.83	3	2.4604	36.497
VTEQLIEAINNGDFEAYTK	2xiTRAQ8plex [N-Term; K19]	1.7942e-07	0	1	A0A0G2JGS4	0	2763.47	108.8	106.8	104.3	88.9	94.4	96.8	51.91	3	-0.101691	50.8039
VTEQLIEAINNGDFEAYTK	2xiTRAQ8plex [N-Term; K19]; 1xDeamidated [N]	7.63732e-08	0	5	A0A0G2JGS4	0	2764.45	100.8	95.7	89.1	96.7	113	104.8	55.96	3	-2.62122	49.1315
DDWESGLNAMECALHLEK	2xiTRAQ8plex [N-Term; K18]; 1xCarbamidomethyl [C12]	4.69545e-08	0	2	P09528	0	2726.34	105.5	98.3	91.7	92.9	112.2	99.4	56.31	4	-0.0310492	49.1466
DDWESGLNAMECALHLEK	2xiTRAQ8plex [N-Term; K18]; 1xCarbamidomethyl [C12]; 1xDeamidated [N8]	8.89749e-08	0	1	P09528	0	2727.32	95.7	102.1	118.7	99.7	110.4	73.3	42.45	3	7.49065	49.1955
EAMECSDVIWQR	1xiTRAQ8plex [N-Term]; 1xCarbamidomethyl [C5]	3.37109e-06	0	2	Q9JJK2	0	1827.87	84.2	119.2	93.8	91.9	124.3	86.6	44.52	3	1.14357	31.0747
TTYLVLDEADR	1xiTRAQ8plex [N-Term]	4.26331e-05	0	1	Q3V0Z8	0	1599.85	103	107.4	104.7	90.5	96.5	97.9	20.71	2	4.92393	30.9824
GDPIGGHINNYLLEK	2xiTRAQ8plex [N-Term; K15]; 1xDeamidated [N9]	4.83062e-05	0	1	Q5SYD0	0	2249.24	100.5	100.2	107.1	98.2	103.1	91	34.34	3	2.86649	30.9387
EIGLLADEIEIYGK	2xiTRAQ8plex [N-Term; K14]	5.38007e-06	0	1	Q3V3R1	0	2171.24	93.2	123	108.2	99.5	85.9	90.2	53.47	3	6.23182	49.1791
YFLVGAGAIGCELLK	2xiTRAQ8plex [N-Term; K15]; 1xCarbamidomethyl [C11]	3.30485e-07	0	3	A0A1S6GWH5	0	2219.27	96.3	102.5	99.6	108.1	99.8	93.8	42.22	3	3.7802	48.8881
DRLPLAVVGSNTIIEVNGK	2xiTRAQ8plex [N-Term; K19]; 2xDeamidated [N11; N17]	5.91968e-06	0	1	E9Q1G8	1	2605.5	100.8	88	102.4	98.2	101.2	109.3	29.32	3	7.84038	36.5481
AEDEEEINAELTAK	2xiTRAQ8plex [N-Term; K14]	2.67889e-05	0	3	Q5SX40; Q5SX39	0	2170.13	93.5	99.3	135	88.5	87.6	96.1	30.12	3	2.31127	31.0635
ASLNGADIYSGCCTLK	2xiTRAQ8plex [N-Term; K16]; 2xCarbamidomethyl [C12; C13]; 1xDeamidated [N4]	6.70103e-07	0	2	G5E924	0	2339.18	105.6	91	107.8	101.4	97.5	96.7	57.33	3	0.165909	30.7862
KAYVEANQMLGDLIK	3xiTRAQ8plex [N-Term; K1; K15]	1.23931e-05	0	1	E9QPD7	1	2605.51	97.7	125.8	101.8	87.4	89.1	98.3	36.05	4	1.5136	40.9303
MTISNMEADMNR	1xiTRAQ8plex [N-Term]	2.79854e-06	0	3	E9Q0J5	0	1716.8	94.8	117.7	101	97.4	96.3	92.7	33.58	2	1.07146	30.5897
GDDLEEGVTSEEFDK	2xiTRAQ8plex [N-Term; K15]	1.02528e-05	0	1	Q5SRX1	0	2278.12	92.8	101.1	116	80.6	105.7	103.8	46.29	3	-5.72983	31.0797
ALDQASEEIWNDFR	1xiTRAQ8plex [N-Term]	3.41344e-05	0	1	Q3UI33	0	1997.99	88.8	85.6	102.4	96.2	102.1	124.9	25.87	3	-1.02153	49.6554
EIAVGDSEGQIVIYDVGEQIAVPR	1xiTRAQ8plex [N-Term]	4.83741e-12	0	1	D6Q0F5	0	2861.52	101.9	88	110.3	98.4	99	102.3	116.52	3	5.7258	48.9494
EAALSTALSEK	2xiTRAQ8plex [N-Term; K11]	4.10621e-06	0	4	P48678	0	1728	91.8	106	111.7	107.3	93.5	89.6	59.55	2	0.359595	31.9252
IFVEESVYDEFVK	2xiTRAQ8plex [N-Term; K13]	3.83775e-06	0	3	P24549	0	2212.2	98.4	87.2	104.7	102.5	108.7	98.5	66.99	3	0.222912	48.972
VTTAAAAAATSQDPEQHLTELR	1xiTRAQ8plex [N-Term]	3.18053e-10	0	2	Q9CZ04	0	2585.35	99	94	108.5	89.8	113.6	95.3	81.21	3	0.906858	31.2193
AVQFGTGELCDAISAVEEK	2xiTRAQ8plex [N-Term; K19]; 1xCarbamidomethyl [C10]	1.12088e-06	0	2	Q6ZPU9	0	2632.37	92.9	88.1	102.6	92.1	120.7	103.6	60.11	3	3.44452	49.0975
FTEEYQLFEELGK	2xiTRAQ8plex [N-Term; K13]	7.98473e-07	0	3	F8WIS9	0	2241.19	99.7	101.7	98.4	95.8	103.2	101.2	69.44	2	-0.178114	49.134
VVYLASETFNYSAIDR	1xiTRAQ8plex [N-Term]	7.92607e-06	0	1	Q2TBE6	0	2152.12	96.4	103.4	91.8	98.2	106.3	103.8	39.61	3	2.55766	49.0047
HNQLPLVIEFTEQTAPK	2xiTRAQ8plex [N-Term; K17]	8.99124e-07	0	2	P09103	0	2573.45	100.1	101.9	101.3	94.6	97	105	46.75	3	2.19131	36.5406
IIEETLALK	2xiTRAQ8plex [N-Term; K9]	4.0451e-05	0	4	Q9CVB6	0	1638.03	100.7	93.7	103	98.2	104.3	100.2	43.5	3	-0.0744534	41.2596
GVVDSDDLPLNVSR	1xiTRAQ8plex [N-Term]	1.31752e-05	0	4	Q3UAD6	0	1789.96	104.9	99	100.3	98.1	96.2	101.5	42.37	2	-0.112799	30.8421
IGLFGGAGVGK	2xiTRAQ8plex [N-Term; K11]	3.74271e-07	0	19	P56480	0	1583.97	109.3	88	87.1	117	97.9	100.7	52.29	3	0.900452	33.5384
TRPAQDLVDHEWHVLPQESIFR	1xiTRAQ8plex [N-Term]	1.86383e-06	0	2	B9UIT4	0	2977.56	100.6	97.6	100.6	100.2	106.3	94.7	15.22	4	2.43439	36.492
ETTGAQVQVAGDLLPNSTER	1xiTRAQ8plex [N-Term]	5.62764e-06	0	1	A0A0R4J044	0	2390.25	98.7	102.5	111.8	84.4	115.1	87.5	43.73	3	-4.3528	31.1245
EIQGFFSFPVDNLR	1xiTRAQ8plex [N-Term]	9.53434e-06	0	1	B1AT82	0	1973.04	102.7	85.9	104.2	97.8	107	102.5	43.07	3	-0.4448	49.0449
HFHALGGWGELQNTIK	2xiTRAQ8plex [N-Term; K16]	5.38044e-05	0	1	P24527	0	2416.33	92.4	101.2	94.2	104.2	106.6	101.4	11.17	4	1.24056	31.1133
MVVDSAYEVIK	2xiTRAQ8plex [N-Term; K11]; 1xOxidation [M1]	7.80619e-07	0	3	P16125	0	1878.05	106.8	91.8	117.9	86.2	97.8	99.5	57.01	2	-0.00926643	31.2604
YVIDYYDGGEVNK	2xiTRAQ8plex [N-Term; K13]	1.57348e-05	0	1	P53702	0	2143.12	108.2	86.1	98	96.8	103.1	107.9	50.33	3	-1.6241	33.6961
HFMFLSAEQPYK	2xiTRAQ8plex [N-Term; K12]	1.98376e-05	0	3	Q99LY9	0	2106.13	101.2	89.2	94.7	109.8	106.4	98.7	27.91	3	0.234212	31.5883
AEVCADCSAPDPGWASISR	1xiTRAQ8plex [N-Term]; 2xCarbamidomethyl [C4; C7]	2.6006e-06	0	1	Q68FF6	0	2353.09	83.7	99.7	103.6	99.7	110.6	102.7	30.36	3	0.472078	31.571
SDTLQISDLLVSESR	1xiTRAQ8plex [N-Term]	6.16486e-10	0	2	P20357	0	1967.06	100.3	89.5	107.8	85.4	100.2	116.8	73.89	2	0.885091	41.0737
KFNALFAQGNYSEAAK	3xiTRAQ8plex [N-Term; K1; K16]; 1xDeamidated [N/Q]	3.48711e-05	0	3	Q5SXR6	1	2672.48	86.4	103.9	92.3	112.1	104.4	101	23.08	4	1.38684	30.2276
KFNALFAQGNYSEAAK	3xiTRAQ8plex [N-Term; K1; K16]	3.82834e-07	0	3	Q5SXR6	1	2671.5	97.4	88.2	93.5	119.7	100.5	100.8	46.88	3	1.37224	32.0115
KQELEEICHDLEAR	2xiTRAQ8plex [N-Term; K1]; 1xCarbamidomethyl [C8]	8.91532e-06	0	2	Q8VDD5	1	2378.26	109.7	93.3	96.5	91.6	107	101.8	31.08	4	-3.06844	36.3621
[truncated: 43,703 more rows]
