# Supplementary material for: A novel co-target of ACY1 governing plasma membrane translocation of SphK1 contributes to inflammatory and neuropathic pain
Source: iScience. 2023 May 28;26(6):106989. doi: 10.1016/j.isci.2023.106989 (PMC10291574; doi:10.1016/j.isci.2023.106989)
Supplement: Data S1. Data file of exported proteomics datasets, related to Figure 1 [file mmc2.zip › Date S1/1-M-GSGC0160906正式实验报告/质谱鉴定和定量结果/附件3_蛋白质定量和差异分析列表.xlsx]

## Sheet: A VS B
Accession	Gene Name	Description	Coverage	# Peptides	# PSMs	# Unique Peptides	# AAs	MW [kDa]	calc. pI	Abundances A1	Abundances A2	Abundances A3	Abundances B1	Abundances B2	Abundances B3	Average A	Average B	A/B	P value
Q6PJA7	Igh	Igh protein OS=Mus musculus GN=Igh PE=1 SV=1	9.11017	3	6	1	472	52.266	7.77	93.9	137.3	154.3	65	80	69.5	128.5	71.5	1.7972	0.0370339
Q6ZWX2	Tmsb4x	Thymosin, beta 4, X chromosome OS=Mus musculus GN=Tmsb4x PE=2 SV=1	47.7273	3	9	2	44	5.05	5.06	101.9	148.4	131.7	55.7	85.3	76.9	127.333	72.6333	1.7531	0.0278875
Q6ZWY8	Tmsb10	Thymosin beta-10 OS=Mus musculus GN=Tmsb10 PE=1 SV=3	47.7273	2	6	1	44	5.023	5.36	115.8	144.3	119.9	62.9	77.1	80	126.667	73.3333	1.72727	0.00672235
Q99JW2	Acy1	Aminoacylase-1 OS=Mus musculus GN=Acy1 PE=1 SV=1	45.5882	15	18	1	408	45.752	6.32	117.9	109.9	146.3	82.1	69.4	74.3	124.7	75.2667	1.65678	0.0132173
Q6ZPT2	Lars	MKIAA1352 protein (Fragment) OS=Mus musculus GN=Lars PE=2 SV=1	28.595	27	34	1	1210	137.687	7.3	115.4	120.2	133.1	78.6	85	67.6	122.9	77.0667	1.59472	0.00333791
Q6XPS7	Tha1	L-threonine aldolase OS=Mus musculus GN=Tha1 PE=1 SV=1	5.5	1	1	1	400	43.468	7.2	107	112.2	133.6	84.4	80.4	82.4	117.6	82.4	1.42718	0.0128307
Q58E61	Igh	Igh protein OS=Mus musculus GN=Igh PE=2 SV=1	5.15464	2	2	1	485	52.594	5.38	122.6	109.3	118.6	76.1	77.3	96.1	116.833	83.1667	1.40481	0.0113215
E9QLZ1	Tsc22d1	TSC22 domain family protein 1 OS=Mus musculus GN=Tsc22d1 PE=1 SV=1	1.76416	2	5	1	1077	109.744	5.83	118.2	112.9	118.4	66.9	91.3	92.3	116.5	83.5	1.39521	0.0177922
Q761V0	Slc6a5	Sodium- and chloride-dependent glycine transporter 2 OS=Mus musculus GN=Slc6a5 PE=1 SV=1	26.5332	16	44	1	799	87.804	7.23	108.3	123.4	113.4	88.4	79.9	86.6	115.033	84.9667	1.35386	0.0042416
Q9CVE7	Cmc1	COX assembly mitochondrial protein (Fragment) OS=Mus musculus GN=Cmc1 PE=2 SV=1	6.81818	1	1	1	132	15.222	9.55	120.5	113.3	109.9	87.5	80.8	88	114.567	85.4333	1.34101	0.0017043
Q9JKF6	Nectin1	Nectin-1 OS=Mus musculus GN=Nectin1 PE=1 SV=3	4.27184	1	1	1	515	56.999	6.35	105.3	132.6	102.9	85.6	85.7	88	113.6	86.4333	1.31431	0.0467508
Q91X23	Orm1	Alpha-1-acid glycoprotein OS=Mus musculus GN=Orm1 PE=2 SV=1	14.0097	2	2	2	207	23.852	5.63	96	125.1	119.5	86.3	88	85	113.533	86.4333	1.31354	0.0389456
P25785	Timp2	Metalloproteinase inhibitor 2 OS=Mus musculus GN=Timp2 PE=1 SV=2	3.63636	1	1	1	220	24.312	7.49	113	118.9	106.5	88.5	85.4	87.6	112.8	87.1667	1.29407	0.00227288
Q8K207		Uncharacterized protein C1orf21 homolog OS=Mus musculus PE=1 SV=1	10.7438	1	1	1	121	13.874	5.22	101.4	113.8	120.2	94.1	76	94.6	111.8	88.2333	1.26709	0.0459184
P46664	Adss	Adenylosuccinate synthetase isozyme 2 OS=Mus musculus GN=Adss PE=1 SV=2	38.1579	14	31	11	456	49.99	6.38	104	115.6	115.6	90.2	91	83.6	111.733	88.2667	1.26586	0.00656378
P52875	Tmem165	Transmembrane protein 165 OS=Mus musculus GN=Tmem165 PE=1 SV=2	7.73994	1	3	1	323	34.768	7.46	100.2	118.5	115.7	95.9	78.2	91.4	111.467	88.5	1.25951	0.0419559
E9PW43	Gm10320	Protein transport protein Sec61 subunit beta OS=Mus musculus GN=Gm10320 PE=3 SV=1	15.0442	2	4	2	113	11.781	11.58	117.9	110.2	106.3	82.8	90.3	92.6	111.467	88.5667	1.25856	0.00711041
G3X9W0	Hnrnpd	Heterogeneous nuclear ribonucleoprotein D, isoform CRA_a OS=Mus musculus GN=Hnrnpd PE=1 SV=1	18.75	5	17	1	336	36.185	8.1	104.4	118	110.2	94.6	78.8	94	110.867	89.1333	1.24383	0.0287384
Q8R1L4	Kdelr3	ER lumen protein-retaining receptor 3 OS=Mus musculus GN=Kdelr3 PE=1 SV=1	3.73832	1	1	1	214	25.094	9.06	102	124.1	105.8	93.6	84.8	89.7	110.633	89.3667	1.23797	0.043218
P28184	Mt3	Metallothionein-3 OS=Mus musculus GN=Mt3 PE=1 SV=1	61.7647	3	3	3	68	7.004	7.47	111.8	113.9	104.1	86.9	86.9	96.3	109.933	90.0333	1.22103	0.0100097
O88351	Ikbkb	Inhibitor of nuclear factor kappa-B kinase subunit beta OS=Mus musculus GN=Ikbkb PE=1 SV=1	1.1889	1	1	1	757	86.635	6.4	116.6	101	110.7	85.3	98	88.4	109.433	90.5667	1.20832	0.0336745
A0A0R4J174	Ecsit	Evolutionarily conserved-signaling intermediate in Toll pathway, mitochondrial OS=Mus musculus GN=Ecsit PE=1 SV=1	9.42529	4	4	4	435	49.741	6.6	114.9	105.9	107.4	100.6	86.5	84.8	109.4	90.6333	1.20706	0.0306278
A0A1D5RLN7	Mt1	Metallothionein-1 OS=Mus musculus GN=Mt1 PE=1 SV=1	6.06061	1	1	1	132	13.748	8.34	109.2	114.2	104.2	95.4	81.4	95.6	109.2	90.8	1.20264	0.0289507
Q9D1R1	Tmem126b	Complex I assembly factor TMEM126B, mitochondrial OS=Mus musculus GN=Tmem126b PE=1 SV=1	6.08696	1	1	1	230	25.427	9.51	100	85.6	86.8	109.4	109.1	109.2	90.8	109.233	0.831248	0.0161946
P14115	Rpl27a	60S ribosomal protein L27a OS=Mus musculus GN=Rpl27a PE=1 SV=5	34.4595	5	12	5	148	16.595	11.12	95.4	85.2	91.7	102.2	104.5	121	90.7667	109.233	0.830943	0.0495248
Q3TQC7	Entpd5	Ectonucleoside triphosphate diphosphohydrolase 5 OS=Mus musculus GN=Entpd5 PE=1 SV=1	6.41593	2	2	2	452	49.806	5.47	99.8	81.3	90	106	113.8	109.2	90.3667	109.667	0.824012	0.0292236
Q6PD19		UPF0668 protein C10orf76 homolog OS=Mus musculus PE=1 SV=2	5.66038	2	2	2	689	78.581	6.6	96	81.2	92.8	111.9	113.5	104.5	90	109.967	0.81843	0.0194316
P12815	Pdcd6	Programmed cell death protein 6 OS=Mus musculus GN=Pdcd6 PE=1 SV=2	36.1257	5	20	5	191	21.854	5.4	99.4	81.6	88.6	118.8	109.7	101.9	89.8667	110.133	0.815981	0.0465073
Q7TN89	Eras	GTPase ERas OS=Mus musculus GN=Eras PE=1 SV=1	3.0837	1	2	1	227	24.305	6.83	99.9	87.4	82	119.5	105.4	105.9	89.7667	110.267	0.814087	0.0434323
P29416	Hexa	Beta-hexosaminidase subunit alpha OS=Mus musculus GN=Hexa PE=1 SV=2	2.08333	1	1	1	528	60.574	6.54	99.5	86.9	82.7	103.9	121	106	89.7	110.3	0.813237	0.0492525
Q58E35	Rplp1	MCG10168 OS=Mus musculus GN=Rplp1 PE=1 SV=1	66.6667	3	11	3	114	11.468	4.32	99.2	84	82.9	117.3	109.8	106.7	88.7	111.267	0.797184	0.0211675
Q3UL78	Cdc42	Uncharacterized protein OS=Mus musculus GN=Cdc42 PE=2 SV=1	61.9048	7	29	1	147	16.493	6.55	94.4	86.7	83.2	109.4	118.8	107.5	88.1	111.9	0.78731	0.00777841
Q61160	Fadd	FAS-associated death domain protein OS=Mus musculus GN=Fadd PE=1 SV=1	9.26829	1	1	1	205	22.946	6.04	90.2	78.7	95.2	125.8	106.5	103.6	88.0333	111.967	0.786246	0.0481832
Q5SSN7	Sft2d1	Vesicle transport protein SFT2A OS=Mus musculus GN=Sft2d1 PE=1 SV=1	16.9811	1	2	1	159	17.91	8.92	98.3	78.4	86.8	102.5	123.1	111	87.8333	112.2	0.782828	0.0426607
Q9ESW8	Pgpep1	Pyroglutamyl-peptidase 1 OS=Mus musculus GN=Pgpep1 PE=1 SV=1	3.82775	1	1	1	209	22.919	5.39	93.7	87.1	82.2	104.8	110.5	121.7	87.6667	112.333	0.780415	0.0145423
Q58E56	Igh	Igh protein OS=Mus musculus GN=Igh PE=2 SV=1	10.2725	3	6	2	477	52.189	7.61	90.2	93.7	78.7	105.7	113.3	118.3	87.5333	112.433	0.778535	0.0129117
Q543E2	Slc25a15	Solute carrier family 25 (Mitochondrial carrier ornithine transporter), member 15, isoform CRA_b OS=Mus musculus GN=Slc25a15 PE=1 SV=1	5.31561	1	1	1	301	32.802	8.85	91.1	82.2	89.1	118.1	117.9	101.6	87.4667	112.533	0.777251	0.0147045
P57080	Usp25	Ubiquitin carboxyl-terminal hydrolase 25 OS=Mus musculus GN=Usp25 PE=1 SV=2	1.04265	1	2	1	1055	121.344	5.31	92.9	81.8	87.6	111.2	115.4	111	87.4333	112.533	0.776955	0.00202716
B9EJ30	Ltk	Tyrosine-protein kinase receptor OS=Mus musculus GN=Ltk PE=2 SV=1	2.17654	1	1	1	827	88.875	6.37	97	79.7	85	118.1	111.8	108.4	87.2333	112.767	0.773574	0.0120419
F7AA26	Pakap	Paralemmin A kinase anchor protein (Fragment) OS=Mus musculus GN=Pakap PE=1 SV=1	6.77221	6	7	1	1137	126.011	5.27	83.1	92.9	85.3	110.1	103.5	125.1	87.1	112.9	0.771479	0.021554
A0A1W2P882	Atp2b1	Plasma membrane calcium-transporting ATPase 1 (Fragment) OS=Mus musculus GN=Atp2b1 PE=1 SV=1	15.7706	4	6	1	279	31.257	6.61	95.1	82.7	83.3	123.1	102.2	113.7	87.0333	113	0.770206	0.0233166
Q3U292	Hist1h1d	Uncharacterized protein OS=Mus musculus GN=Hist1h1d PE=2 SV=1	42.5339	11	31	1	221	22.068	11.03	84	94.5	81.6	107.5	122	110.5	86.7	113.333	0.765	0.0109233
Q8R2Y8	Ptrh2	Peptidyl-tRNA hydrolase 2, mitochondrial OS=Mus musculus GN=Ptrh2 PE=1 SV=1	28.1768	4	5	4	181	19.514	7.42	95.8	80.8	82.8	111.4	117.7	111.5	86.4667	113.533	0.761597	0.00624328
I6L958	Igk	Igk protein OS=Mus musculus GN=Igk PE=1 SV=1	23.5043	4	9	1	234	25.628	6.32	79	93.5	86	121.8	123.1	96.5	86.1667	113.8	0.757176	0.045317
Q8C4X2	Csnk1g3	Casein kinase I isoform gamma-3 OS=Mus musculus GN=Csnk1g3 PE=1 SV=2	17.217	7	7	2	424	48.907	9.11	92.2	79.6	86.7	120.7	114.3	106.6	86.1667	113.867	0.756733	0.00715824
P63143	Kcnab1	Voltage-gated potassium channel subunit beta-1 OS=Mus musculus GN=Kcnab1 PE=1 SV=2	12.4688	4	5	2	401	44.694	9.32	96	75.2	84.3	124.2	104.7	115.7	85.1667	114.867	0.741439	0.0227794
Q3V2K7	1700123L14Rik	RIKEN cDNA 1700123L14 gene OS=Mus musculus GN=1700123L14Rik PE=1 SV=1	4.09091	1	1	1	440	48.103	8.38	91	76	87.7	118.7	105.6	121	84.9	115.1	0.737619	0.0102785
Q9CQK7	Rwdd1	RWD domain-containing protein 1 OS=Mus musculus GN=Rwdd1 PE=1 SV=1	14.4033	2	4	2	243	27.768	4.26	93.6	75.7	85.1	120.5	114.5	110.5	84.8	115.167	0.736324	0.00688305
Q8QZZ7	Tprkb	EKC/KEOPS complex subunit Tprkb OS=Mus musculus GN=Tprkb PE=1 SV=1	4	1	1	1	175	19.543	7.39	80	82.1	88.5	122.6	107.9	118.9	83.5333	116.467	0.71723	0.00296374
Q78T81	Fam102a	Protein FAM102A OS=Mus musculus GN=Fam102a PE=1 SV=1	5.86735	1	1	1	392	42.803	8.56	84.4	88.7	77.5	113.9	120.1	115.5	83.5333	116.5	0.717024	0.000927473
A0A0R4J050	Acy1	Aminoacylase-1 OS=Mus musculus GN=Acy1 PE=1 SV=1	48.2843	15	18	1	408	45.766	6.21	87.4	72.1	90.4	102.8	118.8	128.5	83.3	116.7	0.713796	0.0236848
Q3UGP2	Fbxo18	Uncharacterized protein OS=Mus musculus GN=Fbxo18 PE=2 SV=1	1.05566	1	1	1	1042	118.241	8.13	98.3	73.3	77.2	124.1	108.4	118.7	82.9333	117.067	0.708428	0.0194235
Q7TSZ3	Lars	Leucyl-tRNA synthetase OS=Mus musculus GN=Lars PE=2 SV=1	29.3718	27	35	1	1178	134.106	7.05	84.9	81.2	82.6	104	134.3	113	82.9	117.1	0.707942	0.0194412
Q99LI7	Cstf3	Cleavage stimulation factor subunit 3 OS=Mus musculus GN=Cstf3 PE=1 SV=1	3.48675	1	1	1	717	82.824	8.12	83.8	85.4	77.1	97.8	130.4	125.6	82.1	117.933	0.696156	0.0267577
E9QN99	Abhd14b	Protein ABHD14B OS=Mus musculus GN=Abhd14b PE=1 SV=1	47.1429	8	8	1	210	22.437	6.52	90.6	74.5	79.2	121.2	119.6	114.8	81.4333	118.533	0.687008	0.00197136
Q9CPX8	Uqcr11	Cytochrome b-c1 complex subunit 10 OS=Mus musculus GN=Uqcr11 PE=3 SV=1	21.4286	1	6	1	56	6.534	9.82	93.4	70.4	76.1	108.2	123.8	128.1	79.9667	120.033	0.666204	0.0120426
Q8C847		Beta-galactosidase OS=Mus musculus PE=2 SV=1	1.85185	1	1	1	756	84.872	8.41	88.2	70.1	70.3	123.9	128.2	119.2	76.2	123.767	0.615675	0.00189734
Q922F4	Tubb6	Tubulin beta-6 chain OS=Mus musculus GN=Tubb6 PE=1 SV=1	50.1119	17	475	2	447	50.058	4.89	75	46.9	63.7	172	140	102.3	61.8667	138.1	0.447985	0.0247278
Q6IFX2	Krt42	Keratin, type I cytoskeletal 42 OS=Mus musculus GN=Krt42 PE=1 SV=1	12.6106	6	9	3	452	50.102	5.16	285.1	70	63.6	59	63.4	59	139.567	60.4667	2.30816	0.338364
B2RRP1	Tpgs1	Gene trap ROSA b-geo 22 OS=Mus musculus GN=Tpgs1 PE=1 SV=1	2.31023	1	1	1	303	32.605	8.94	74.8	150.8	175	65.6	56.3	77.5	133.533	66.4667	2.00903	0.0950359
Q3UMG6	Nme7	Non-metastatic cells 7, protein expressed in, isoform CRA_c OS=Mus musculus GN=Nme7 PE=1 SV=1	3.5443	1	1	1	395	44.406	7.12	70.9	202.2	121.1	88.4	54.6	62.9	131.4	68.6333	1.91452	0.187965
Q5SX40	Myh1	Myosin-1 OS=Mus musculus GN=Myh1 PE=1 SV=1	20.9578	31	49	1	1942	223.203	5.76	62.3	127	190.6	90.9	62.1	67.1	126.633	73.3667	1.72603	0.234514
A2AKU9	Atp5c1	ATP synthase subunit gamma OS=Mus musculus GN=Atp5c1 PE=1 SV=1	34.6801	12	72	1	297	32.75	9.13	75.4	155.3	133.6	95.6	90.7	49.3	121.433	78.5333	1.54626	0.200403
P05977	Myl1	Myosin light chain 1/3, skeletal muscle isoform OS=Mus musculus GN=Myl1 PE=1 SV=2	36.1702	7	19	4	188	20.581	5.03	78.9	93.4	192	86.4	66.2	83	121.433	78.5333	1.54626	0.300136
P97457	Mylpf	Myosin regulatory light chain 2, skeletal muscle isoform OS=Mus musculus GN=Mylpf PE=1 SV=3	60.355	9	16	9	169	18.943	4.92	85.7	96.1	182	80.4	71.9	83.9	121.267	78.7333	1.54022	0.238441
Q61781	Krt14	Keratin, type I cytoskeletal 14 OS=Mus musculus GN=Krt14 PE=1 SV=2	11.157	6	9	2	484	52.834	5.17	197.1	87.5	77.7	74.2	83.3	80.2	120.767	79.2333	1.52419	0.339886
A0A0G2JEK2	Crip1	Cysteine-rich protein 1 OS=Mus musculus GN=Crip1 PE=1 SV=1	7.8125	1	1	1	128	13.572	8.09	89.6	133.9	137.6	78.7	80.6	79.5	120.367	79.6	1.51214	0.0574598
A2AKX3	Setx	Probable helicase senataxin OS=Mus musculus GN=Setx PE=1 SV=1	0.453515	1	1	1	2646	297.401	6.83	155	85.7	118.2	127.7	56.5	57	119.633	80.4	1.48798	0.274158
A6H6K1	Aspn	Asporin OS=Mus musculus GN=Aspn PE=1 SV=1	2.14477	1	1	1	373	42.545	8.57	77.9	135.6	142.1	87.9	78.5	77.9	118.533	81.4333	1.45559	0.146942
Q6NZN0	Rbm26	RNA-binding protein 26 OS=Mus musculus GN=Rbm26 PE=1 SV=2	1.18577	1	1	1	1012	114.073	9.16	80.7	175.9	94	89.2	82.3	77.8	116.867	83.1	1.40634	0.322601
Q8VED5	Krt79	Keratin, type II cytoskeletal 79 OS=Mus musculus GN=Krt79 PE=1 SV=2	6.40301	4	14	1	531	57.517	7.69	178.6	91	78.2	77.1	108	67.1	115.933	84.0667	1.37906	0.400012
Q5U4C1	Gprasp1	G-protein coupled receptor-associated sorting protein 1 OS=Mus musculus GN=Gprasp1 PE=1 SV=1	1.18782	1	1	1	1347	151.65	5.08	86.1	149.2	112.1	93.2	82.2	77.1	115.8	84.1667	1.37584	0.16977
Q3TR92	Kcnc1	Uncharacterized protein OS=Mus musculus GN=Kcnc1 PE=2 SV=1	26.5136	9	9	2	479	53.625	6.84	95.5	154.9	94.7	88	90.9	76	115.033	84.9667	1.35386	0.215438
P82347	Sgcd	Delta-sarcoglycan OS=Mus musculus GN=Sgcd PE=1 SV=1	3.80623	1	1	1	289	32.113	9.1	81.2	140.6	123	103	77.8	74.4	114.933	85.0667	1.3511	0.205765
Q920F6	Smc1b	Structural maintenance of chromosomes protein 1B OS=Mus musculus GN=Smc1b PE=1 SV=1	2.00321	1	1	1	1248	144.423	7.12	122.9	100.3	121.2	91.4	47.7	116.6	114.8	85.2333	1.34689	0.239222
A2A6J8	Tnni2	Troponin I, fast skeletal muscle (Fragment) OS=Mus musculus GN=Tnni2 PE=1 SV=1	8.94737	1	1	1	190	22.186	8.95	90.4	106.1	147.6	80.3	87.3	88.3	114.7	85.3	1.34467	0.163473
O70480	Vamp4	Vesicle-associated membrane protein 4 OS=Mus musculus GN=Vamp4 PE=1 SV=1	23.4043	2	2	2	141	16.343	7.36	75.3	170	97.6	85.6	88.9	82.7	114.3	85.7333	1.3332	0.375007
Q5SX39	Myh4	Myosin-4 OS=Mus musculus GN=Myh4 PE=2 SV=1	29.7576	44	64	14	1939	222.72	5.74	85.7	93.3	163.6	82.2	83	92.2	114.2	85.8	1.331	0.319468
Q8R429	Atp2a1	Sarcoplasmic/endoplasmic reticulum calcium ATPase 1 OS=Mus musculus GN=Atp2a1 PE=1 SV=1	20.6237	19	52	5	994	109.355	5.22	85.9	102.3	154.2	86.4	84.1	87.1	114.133	85.8667	1.32919	0.242027
Q8K2F8	Lsm14a	Protein LSM14 homolog A OS=Mus musculus GN=Lsm14a PE=1 SV=1	4.11255	1	1	1	462	50.515	9.52	90.9	146.4	105	87.3	94.5	75.9	114.1	85.9	1.32829	0.182638
O54946	Dnajb6	DnaJ homolog subfamily B member 6 OS=Mus musculus GN=Dnajb6 PE=1 SV=4	13.6986	5	6	4	365	39.783	9.36	114.7	130.1	95.4	87.2	86.6	86.1	113.4	86.6333	1.30896	0.0560872
P84078	Arf1	ADP-ribosylation factor 1 OS=Mus musculus GN=Arf1 PE=1 SV=2	58.5635	10	100	1	181	20.684	6.8	93.9	122.4	123.7	88.3	75.4	96.4	113.333	86.7	1.30719	0.0812594
Q8CC13	Ap1b1	AP complex subunit beta OS=Mus musculus GN=Ap1b1 PE=2 SV=1	46.7996	39	113	1	953	104.931	5.06	100.6	140.9	98.3	80.1	88.7	91.4	113.267	86.7333	1.30592	0.136005
Q03719	Kcnd1	Potassium voltage-gated channel subfamily D member 1 OS=Mus musculus GN=Kcnd1 PE=1 SV=1	2.91859	2	2	1	651	71.652	8.21	144	102.3	93.1	83.2	85.1	92.3	113.133	86.8667	1.30238	0.173955
B2BH30	Grm5	Metabotropic glutamate receptor subtype 5b OS=Mus musculus GN=Grm5 PE=1 SV=1	0.581879	1	1	1	1203	131.78	7.84	130.1	119.7	89.5	108.9	77.9	73.8	113.1	86.8667	1.302	0.18627
P46412	Gpx3	Glutathione peroxidase 3 OS=Mus musculus GN=Gpx3 PE=1 SV=2	5.30973	1	2	1	226	25.409	8.22	100.5	137.7	100.6	82.1	90.9	88.2	112.933	87.0667	1.29709	0.11042
Q3TAA8	Pigu	Phosphatidylinositol glycan anchor biosynthesis class U protein OS=Mus musculus GN=Pigu PE=1 SV=1	3.90805	1	2	1	435	49.919	7.72	50.3	134.8	153.6	84.3	98.8	78.1	112.9	87.0667	1.29671	0.469322
E9Q4S3	Nin	Ninein OS=Mus musculus GN=Nin PE=1 SV=1	0.331283	1	1	1	2113	243.567	5	145.3	103.2	90	93.3	89.6	78.6	112.833	87.1667	1.29446	0.210969
O09165	Casq1	Calsequestrin-1 OS=Mus musculus GN=Casq1 PE=1 SV=3	2.71605	1	1	1	405	46.349	4.12	91.5	91.8	152.5	95.4	75.3	93.6	111.933	88.1	1.27053	0.325335
P20801	Tnnc2	Troponin C, skeletal muscle OS=Mus musculus GN=Tnnc2 PE=1 SV=2	40	5	8	4	160	18.098	4.2	93.6	94.9	147.1	87.1	87.8	89.5	111.867	88.1333	1.26929	0.249585
Q8C0W0	Tmsb15l	Thymosin beta 15b-like OS=Mus musculus GN=Tmsb15l PE=1 SV=1	43.75	2	5	2	80	9.22	6.13	109	111.7	114.6	62.7	95.3	106.7	111.767	88.2333	1.26672	0.151137
D3YV13	Dtx3	Probable E3 ubiquitin-protein ligase DTX3 OS=Mus musculus GN=Dtx3 PE=1 SV=1	12.2857	2	2	2	350	38.125	8.73	96.5	128.3	110.3	84.5	93.3	87	111.7	88.2667	1.26548	0.0705797
A2NHM3	Igkc	If kappa light chain (Fragment) OS=Mus musculus GN=Igkc PE=1 SV=1	27.3973	4	9	1	219	24.15	7.33	89.4	112.2	133.4	90.8	102.9	71.3	111.667	88.3333	1.26415	0.211155
E9QMN8	Slc15a2	Solute carrier family 15 member 2 OS=Mus musculus GN=Slc15a2 PE=1 SV=1	2.7027	1	1	1	740	82.909	7.08	96.9	116.4	121.6	76.3	91.3	97.6	111.633	88.4	1.26282	0.0771619
P68369	Tuba1a	Tubulin alpha-1A chain OS=Mus musculus GN=Tuba1a PE=1 SV=1	63.8581	26	801	1	451	50.104	5.06	102.6	100.5	131.3	94.7	105.4	65.6	111.467	88.5667	1.25856	0.213521
P24529	Th	Tyrosine 3-monooxygenase OS=Mus musculus GN=Th PE=1 SV=3	4.01606	1	1	1	498	55.958	6.15	103.4	104.1	126.4	61.2	110.7	94	111.3	88.6333	1.25574	0.238719
Q9EPF5	Olfr703	Olfactory receptor 703 OS=Mus musculus GN=Olfr703 PE=3 SV=1	2.19436	1	1	1	319	35.47	7.9	144	104.1	85.8	97.4	95.9	72.8	111.3	88.7	1.25479	0.29865
Q7M084		Kininogen, LMW (Fragment) OS=Mus musculus PE=1 SV=1	38.9474	3	3	1	95	10.647	7.99	86.2	103.9	143.6	92.1	93.9	80.3	111.233	88.7667	1.2531	0.268496
Q9D1F4	Akt1s1	Proline-rich AKT1 substrate 1 OS=Mus musculus GN=Akt1s1 PE=1 SV=1	10.1167	2	2	2	257	27.466	4.72	140.2	111.3	82	88	87.1	91.4	111.167	88.8333	1.25141	0.255713
B2RQX9	Slc6a5	Transporter OS=Mus musculus GN=Slc6a5 PE=1 SV=1	27.0544	16	44	1	791	86.972	7.4	103.1	109.2	121.1	80.7	80.3	105.6	111.133	88.8667	1.25056	0.0876588
V9GWW6	Mlip	Muscular LMNA-interacting protein OS=Mus musculus GN=Mlip PE=1 SV=1	2.68873	1	1	1	967	103.384	8.35	94.2	120	119.1	46.8	95.1	124.8	111.1	88.9	1.24972	0.41175
Q9EPB4	Pycard	Apoptosis-associated speck-like protein containing a CARD OS=Mus musculus GN=Pycard PE=1 SV=1	4.66321	1	1	1	193	21.445	5.43	102.6	136.2	94.3	93.2	94.1	79.6	111.033	88.9667	1.24803	0.181047
P70388	Rad50	DNA repair protein RAD50 OS=Mus musculus GN=Rad50 PE=1 SV=1	1.37195	1	1	1	1312	153.392	6.95	96.6	101.6	134.4	91.5	112.6	63.2	110.867	89.1	1.24429	0.30649
Q9EQD6	K16	Keratin intermediate filament 16a OS=Mus musculus GN=K16 PE=3 SV=1	9.91561	5	8	2	474	52.021	5.2	144.4	100.6	87.4	87.7	89.5	90.5	110.8	89.2333	1.24169	0.279269
P84309	Adcy5	Adenylate cyclase type 5 OS=Mus musculus GN=Adcy5 PE=1 SV=2	0.713154	1	1	1	1262	139.032	7.06	89.5	157.7	84.7	91.6	90.2	86.3	110.633	89.3667	1.23797	0.418965
O35407	Ddr1	Receptor-like tyrosine kinase OS=Mus musculus GN=Ddr1 PE=2 SV=1	0.987925	1	1	1	911	101.027	6.43	87.9	132.7	110.7	98.3	87.7	82.8	110.433	89.6	1.23251	0.20347
P04117	Fabp4	Fatty acid-binding protein, adipocyte OS=Mus musculus GN=Fabp4 PE=1 SV=3	55.303	7	12	6	132	14.641	8.4	92.4	92.2	146.3	86.9	92.8	89.4	110.3	89.7	1.22965	0.31817
Q6P5F7	Ttyh3	Protein tweety homolog 3 OS=Mus musculus GN=Ttyh3 PE=1 SV=1	2.67176	1	2	1	524	57.677	5.85	104.4	116.1	110.3	58.6	102.3	108.2	110.267	89.7	1.22928	0.26811
P47746	Cnr1	Cannabinoid receptor 1 OS=Mus musculus GN=Cnr1 PE=1 SV=1	1.90275	1	1	1	473	52.796	8.27	136.7	99	94.8	93.7	80.1	95.7	110.167	89.8333	1.22635	0.225289
Q542C3	Pcif1	RIKEN cDNA F730014I05 OS=Mus musculus GN=Pcif1 PE=1 SV=1	2.26629	1	1	1	706	80.453	7.64	87.2	116.3	126.9	87.8	102.9	78.8	110.133	89.8333	1.22597	0.215093
O35127	Grcc10	Protein C10 OS=Mus musculus GN=Grcc10 PE=1 SV=1	14.2857	1	1	1	126	13.186	5.14	94.7	107.1	128.5	93.4	89	87.2	110.1	89.8667	1.22515	0.114167
Q5SPX8	Tbc1d10a	TBC1 domain family member 10A OS=Mus musculus GN=Tbc1d10a PE=1 SV=1	1.31086	1	1	1	534	59.158	8.02	91.1	141.6	97.4	95.1	89.9	84.9	110.033	89.9667	1.22305	0.282124
A0A0R4J101	Slc4a2	Anion exchange protein OS=Mus musculus GN=Slc4a2 PE=1 SV=1	1.61681	2	2	2	1237	136.714	6.14	149.5	107	73.3	98.8	86.2	85.2	109.933	90.0667	1.22058	0.426676
Q8BHS3	Rbm22	Pre-mRNA-splicing factor RBM22 OS=Mus musculus GN=Rbm22 PE=1 SV=1	4.7619	1	1	1	420	46.865	8.54	107.8	124.2	97.2	83.4	90.7	96.6	109.733	90.2333	1.21611	0.0893126
P01901	H2-K1	H-2 class I histocompatibility antigen, K-B alpha chain OS=Mus musculus GN=H2-K1 PE=1 SV=1	11.1111	3	5	1	369	41.276	6.39	95.2	117.1	116.9	102.3	76.8	91.7	109.733	90.2667	1.21566	0.133674
Q8BIF0	Cd99l2	CD99 antigen-like protein 2 OS=Mus musculus GN=Cd99l2 PE=1 SV=1	11.3924	1	1	1	237	25.447	4.86	91	122	116.1	100.6	87.2	83.2	109.7	90.3333	1.21439	0.149199
D3Z3Q3	Smtn	Smoothelin OS=Mus musculus GN=Smtn PE=1 SV=1	2.00846	1	1	1	946	102.977	8.63	105.2	101.7	122	87.2	98.8	85.1	109.633	90.3667	1.21321	0.063779
A5A4Y9	Ppp1r11	Protein phosphatase 1 regulatory subunit 11 OS=Mus musculus GN=Ppp1r11 PE=1 SV=1	12.2137	2	3	2	131	14.523	6.38	87.5	130.4	110.6	105.3	82.6	83.5	109.5	90.4667	1.21039	0.258107
P16015	Ca3	Carbonic anhydrase 3 OS=Mus musculus GN=Ca3 PE=1 SV=3	60.7692	13	30	13	260	29.348	7.37	99.3	105.9	123.2	91.5	90.5	89.7	109.467	90.5667	1.20869	0.0572697
E9Q0F0	Krt78	Keratin 78 OS=Mus musculus GN=Krt78 PE=1 SV=1	1.77903	2	15	1	1068	112.194	7.97	177.4	83.6	67.3	77.3	119.4	75	109.433	90.5667	1.20832	0.63889
Q9D164	Fxyd6	FXYD domain-containing ion transport regulator 6 OS=Mus musculus GN=Fxyd6 PE=1 SV=2	40.4255	2	2	2	94	10.367	5.11	102.6	111.6	114	80.9	89.9	101.1	109.4	90.6333	1.20706	0.050763
Q6PHQ8	Naa35	N-alpha-acetyltransferase 35, NatC auxiliary subunit OS=Mus musculus GN=Naa35 PE=1 SV=1	4	2	2	2	725	83.251	7.3	90	135.6	102.2	99.4	91.1	81.6	109.267	90.7	1.2047	0.27148
Q6QWF9	Camk2n1	Calcium/calmodulin-dependent protein kinase II inhibitor 1 OS=Mus musculus GN=Camk2n1 PE=1 SV=1	17.9487	1	1	1	78	8.507	5.45	94.3	130.2	102.6	85.9	87.3	99.7	109.033	90.9667	1.19861	0.197547
Q922V4	Plrg1	Pleiotropic regulator 1 OS=Mus musculus GN=Plrg1 PE=1 SV=1	3.50877	1	1	1	513	56.902	9.17	86.2	119.7	121	80.4	82.9	109.8	108.967	91.0333	1.197	0.291591
P51885	Lum	Lumican OS=Mus musculus GN=Lum PE=1 SV=2	31.0651	8	18	8	338	38.241	6.43	83.5	112.2	131.2	98	88.7	86.5	108.967	91.0667	1.19656	0.279018
P21550	Eno3	Beta-enolase OS=Mus musculus GN=Eno3 PE=1 SV=3	57.3733	18	122	11	434	46.995	7.18	96.1	102.1	128.6	94.7	90.8	87.7	108.933	91.0667	1.19619	0.154349
Q544X6	Fech	Ferrochelatase OS=Mus musculus GN=Fech PE=1 SV=1	38.3886	13	21	1	422	47.391	8.91	120.1	109.3	97.4	92.4	90.8	90	108.933	91.0667	1.19619	0.0535482
Q3UYN7	Fut8	Alpha-(1,6)-fucosyltransferase OS=Mus musculus GN=Fut8 PE=2 SV=1	1.56522	1	1	1	575	66.454	7.65	90.2	130.9	105.5	93.3	86.4	93.8	108.867	91.1667	1.19415	0.217559
P15626	Gstm2	Glutathione S-transferase Mu 2 OS=Mus musculus GN=Gstm2 PE=1 SV=2	34.8624	7	35	1	218	25.7	7.39	97.4	120.9	108.1	107.9	75.9	89.8	108.8	91.2	1.19298	0.200267
E0CYF2	Pcmt1	Protein-L-isoaspartate(D-aspartate) O-methyltransferase (Fragment) OS=Mus musculus GN=Pcmt1 PE=1 SV=8	23.0769	1	1	1	65	6.979	6.09	106.9	111.1	108.3	68.3	93.6	111.8	108.767	91.2333	1.19218	0.238715
P0DP60	Lynx1	Ly-6/neurotoxin-like protein 1 OS=Mus musculus GN=Lynx1 PE=1 SV=1	24.1379	2	6	2	116	12.826	8.19	110.6	105.6	110.1	89.7	90.6	93.4	108.767	91.2333	1.19218	0.000832592
G3UXA6	Ptbp3	Polypyrimidine tract-binding protein 3 OS=Mus musculus GN=Ptbp3 PE=1 SV=1	6.31769	3	6	1	554	59.747	8.94	88.9	128.1	109.3	91.7	103.3	78.8	108.767	91.2667	1.19175	0.260063
Q8BRJ3	Rell2	RELT-like protein 2 OS=Mus musculus GN=Rell2 PE=1 SV=1	15.1815	3	3	3	303	32.306	6.18	100.3	121	104.8	97.1	89.3	87.5	108.7	91.3	1.19058	0.0663033
Q3UZ58	Fdxr	NADPH:adrenodoxin oxidoreductase, mitochondrial OS=Mus musculus GN=Fdxr PE=2 SV=1	6.33397	2	2	2	521	57.274	8.95	91.8	135.5	98.6	94.3	90.6	89.2	108.633	91.3667	1.18898	0.27489
Q9WU84	Ccs	Copper chaperone for superoxide dismutase OS=Mus musculus GN=Ccs PE=1 SV=1	4.74453	1	1	1	274	28.893	6.1	92.7	129.4	103.6	87.6	93.2	93.5	108.567	91.4333	1.18739	0.195932
Q8BQU3	Sdhaf3	Succinate dehydrogenase assembly factor 3, mitochondrial OS=Mus musculus GN=Sdhaf3 PE=2 SV=1	8.8	1	1	1	125	14.459	9.07	92.6	132.7	100.4	92.1	92.7	89.5	108.567	91.4333	1.18739	0.236507
Q91YJ4	Mrpl20	Mrpl20 protein OS=Mus musculus GN=Mrpl20 PE=2 SV=1	7.38255	1	1	1	149	17.515	11.09	101.7	116.3	107.7	89.6	93	91.7	108.567	91.4333	1.18739	0.0169928
B2RPU8	Zbed5	MCG130675 OS=Mus musculus GN=Zbed5 PE=2 SV=1	6.21693	3	4	3	756	84.213	8.44	96.9	113.5	115.1	78.2	95.8	100.4	108.5	91.4667	1.18622	0.128902
P35295	Rab20	Ras-related protein Rab-20 OS=Mus musculus GN=Rab20 PE=2 SV=2	3.00429	1	1	1	233	25.972	5.77	118.1	106.2	101.3	99.5	80.7	94.3	108.533	91.5	1.18616	0.0857073
Q9QYY8	Spast	Spastin OS=Mus musculus GN=Spast PE=1 SV=3	3.09446	1	1	1	614	66.415	9.69	109.7	92.5	123.3	105.1	70.5	99	108.5	91.5333	1.18536	0.289159
Q8BGN2	D3Ertd751e	UPF0462 protein C4orf33 homolog OS=Mus musculus GN=D3Ertd751e PE=2 SV=1	5.72917	1	1	1	192	22.446	5.58	104.7	109.8	110.8	95.3	89.5	89.9	108.433	91.5667	1.1842	0.00315961
P10518	Alad	Delta-aminolevulinic acid dehydratase OS=Mus musculus GN=Alad PE=1 SV=1	26.9697	7	11	7	330	36	6.79	103.4	109.5	112.3	93.6	91.9	89.3	108.4	91.6	1.18341	0.00446806
Q8CEC5	Nkiras1	NF-kappa-B inhibitor-interacting Ras-like protein 1 OS=Mus musculus GN=Nkiras1 PE=1 SV=1	4.6875	1	1	1	192	21.648	7.33	110.3	114.2	100.7	90.6	86	98.2	108.4	91.6	1.18341	0.035064
Q3UFQ8	Carmil3	Capping protein, Arp2/3 and myosin-I linker protein 3 OS=Mus musculus GN=Carmil3 PE=1 SV=2	0.945455	1	1	1	1375	150.322	7.72	94.4	114.2	116.6	105.7	87.9	81.3	108.4	91.6333	1.18298	0.173172
B9EKG5	Gm4841	Uncharacterized protein OS=Mus musculus GN=Gm4841 PE=2 SV=1	4.07674	1	1	1	417	47.87	7.77	106.2	106.5	112.4	84.7	99.2	91	108.367	91.6333	1.18261	0.0229106
E9PWQ3	Col6a3	Collagen, type VI, alpha 3 OS=Mus musculus GN=Col6a3 PE=1 SV=2	23.8733	60	102	60	3284	353.713	6.93	86.9	108.3	130	95.4	88.2	91.4	108.4	91.6667	1.18255	0.255355
Q9CR02	Tma16	Translation machinery-associated protein 16 OS=Mus musculus GN=Tma16 PE=1 SV=1	6.78733	1	2	1	221	25.766	9.19	97.6	117.2	110.2	76.6	109.7	88.7	108.333	91.6667	1.18182	0.212342
Q3UV17	Krt76	Keratin, type II cytoskeletal 2 oral OS=Mus musculus GN=Krt76 PE=1 SV=1	7.23906	6	25	1	594	62.806	8.43	145.2	90	89.7	85.9	110.2	79	108.3	91.7	1.18103	0.468228
Q571N9	Maged1	MFLJ00163 protein (Fragment) OS=Mus musculus GN=Maged1 PE=2 SV=1	4.38596	3	4	2	798	88.818	8.91	113.9	109.9	101	86.4	90.2	98.6	108.267	91.7333	1.18023	0.0344703
A0A0R4J098	Zfp326	Zinc finger protein 326 OS=Mus musculus GN=Zfp326 PE=1 SV=1	2.75862	1	1	1	580	65.127	5.21	96.3	108.9	119.5	100.3	88.5	86.5	108.233	91.7667	1.17944	0.10767
Q8BJU9	Mtrf1l	Peptide chain release factor 1-like, mitochondrial OS=Mus musculus GN=Mtrf1l PE=2 SV=1	1.87668	1	1	1	373	42.222	8.16	109.5	109.8	105.2	114.1	79.3	82.1	108.167	91.8333	1.17786	0.220553
Q0VE46	Myadm	Myadm protein OS=Mus musculus GN=Myadm PE=1 SV=1	13.125	3	5	3	320	35.261	8.31	105.2	113.6	105.4	94.7	85.7	95.4	108.067	91.9333	1.17549	0.01805
Q8R0A5	Tceal3	Transcription elongation factor A protein-like 3 OS=Mus musculus GN=Tceal3 PE=1 SV=2	18	4	7	1	200	22.455	5.44	101	118.7	104.5	92.2	88.2	95.4	108.067	91.9333	1.17549	0.0497062
P08730	Krt13	Keratin, type I cytoskeletal 13 OS=Mus musculus GN=Krt13 PE=1 SV=2	7.78032	4	9	1	437	47.724	4.86	187.6	72.2	64.3	76	128.3	71.5	108.033	91.9333	1.17513	0.731928
Q91XL1	Lrg1	Leucine-rich HEV glycoprotein OS=Mus musculus GN=Lrg1 PE=1 SV=1	2.92398	1	1	1	342	37.408	6.61	98.8	93.2	132.1	94.1	87.1	94.7	108.033	91.9667	1.1747	0.264272
P56394	Cox17	Cytochrome c oxidase copper chaperone OS=Mus musculus GN=Cox17 PE=1 SV=2	31.746	2	2	2	63	6.779	7.69	118.7	98.9	106.3	79.8	93	103.2	107.967	92	1.17355	0.147329
F8WJ05	Itih1	Inter-alpha-trypsin inhibitor heavy chain H1 OS=Mus musculus GN=Itih1 PE=1 SV=1	1.97585	1	1	1	911	101.571	6.96	108.1	105.9	109.9	90	91	95	107.967	92	1.17355	0.0011332
Q9CQ02	Commd4	COMM domain-containing protein 4 OS=Mus musculus GN=Commd4 PE=1 SV=1	18.593	3	4	3	199	21.846	6.67	158	78.3	87.7	136.4	71.8	67.9	108	92.0333	1.17349	0.658985
Q8BUY8	Gprasp2	G-protein coupled receptor-associated sorting protein 2 OS=Mus musculus GN=Gprasp2 PE=1 SV=2	1.81598	1	1	1	826	92.744	5.11	109.4	109.1	105.3	88.7	85	102.4	107.933	92.0333	1.17276	0.0434534
Q99KN2	Ciao1	Probable cytosolic iron-sulfur protein assembly protein CIAO1 OS=Mus musculus GN=Ciao1 PE=1 SV=1	2.65487	1	2	1	339	37.609	4.88	88.7	152.3	82.8	93.4	95.4	87.3	107.933	92.0333	1.17276	0.516678
Q9JKX6	Nudt5	ADP-sugar pyrophosphatase OS=Mus musculus GN=Nudt5 PE=1 SV=1	16.9725	3	4	3	218	23.969	5.48	109.6	116.6	97.7	92.3	94	89.9	107.967	92.0667	1.1727	0.0479542
Q5DTM9	Ppfia2	MKIAA4112 protein (Fragment) OS=Mus musculus GN=Ppfia2 PE=2 SV=1	5.15464	5	6	1	1261	143.659	6.07	94.7	128.3	100.8	91.7	88.7	95.8	107.933	92.0667	1.17234	0.20659
Q3UG55	Uros	Uroporphyrinogen III synthase, isoform CRA_a OS=Mus musculus GN=Uros PE=1 SV=1	18.8679	3	3	3	265	28.486	6.54	102	126.1	95.6	88.8	98.1	89.3	107.9	92.0667	1.17198	0.180222
Q4FJZ3	Ero1l	Ero1l protein OS=Mus musculus GN=Ero1l PE=2 SV=1	17.2414	6	6	6	464	54.004	6.54	130.3	101.8	91.6	91.3	93	92	107.9	92.1	1.17155	0.244532
Q4KL41	Tomm20	MCG10089 OS=Mus musculus GN=Tomm20 PE=1 SV=1	13.7931	2	3	2	145	16.274	8.6	124	99.9	99.7	94.5	86.8	95.1	107.867	92.1333	1.17077	0.137762
A0A0R4J1W7	Cdc23	CDC23 (Cell division cycle 23, yeast, homolog), isoform CRA_c OS=Mus musculus GN=Cdc23 PE=1 SV=1	2.84757	1	1	1	597	68.521	7.05	120.5	109.3	93.5	101.7	84.5	90.4	107.767	92.2	1.16884	0.170075
Q4V9X1	Wdr12	Ribosome biogenesis protein WDR12 OS=Mus musculus GN=Wdr12 PE=1 SV=1	4.01891	1	1	1	423	47.317	5.6	96.2	123	104.1	89	90.6	97	107.767	92.2	1.16884	0.134603
O88662	Emp2	Epithelial membrane protein 2 OS=Mus musculus GN=Emp2 PE=1 SV=1	4.65116	1	1	1	172	19.734	7.72	114.9	112.7	95.7	109.6	77.8	89.3	107.767	92.2333	1.16841	0.234291
Q5FWJ5	Hnrnpk	Hnrpk protein OS=Mus musculus GN=Hnrnpk PE=2 SV=1	57.1121	20	56	1	464	50.996	5.33	111.1	97.8	114.4	83	76.3	117.4	107.767	92.2333	1.16841	0.320365
P27661	H2afx	Histone H2AX OS=Mus musculus GN=H2afx PE=1 SV=2	21.6783	4	13	1	143	15.133	10.74	108.1	110.3	104.8	96.7	85.7	94.4	107.733	92.2667	1.16763	0.0140632
P06797	Ctsl	Cathepsin L1 OS=Mus musculus GN=Ctsl PE=1 SV=2	5.38922	1	1	1	334	37.523	6.83	104	107.4	111.7	80	94.9	101.9	107.7	92.2667	1.16727	0.0867512
O54988	Slk	STE20-like serine/threonine-protein kinase OS=Mus musculus GN=Slk PE=1 SV=2	5.515	6	6	6	1233	141.37	5.14	88.8	136.6	97.6	92.7	93.3	91	107.667	92.3333	1.16606	0.355921
Q6ZWY3	Rps27l	40S ribosomal protein S27-like OS=Mus musculus GN=Rps27l PE=1 SV=3	38.0952	3	10	1	84	9.471	9.45	111.2	101.2	110.4	97.5	91.4	88.3	107.6	92.4	1.1645	0.0222879
Q69ZG4	Gpam	MKIAA1560 protein (Fragment) OS=Mus musculus GN=Gpam PE=2 SV=1	1.88679	1	1	1	848	95.938	7.93	100	110.5	112.3	90.5	95.8	90.9	107.6	92.4	1.1645	0.0223218
O88444	Adcy1	Adenylate cyclase type 1 OS=Mus musculus GN=Adcy1 PE=1 SV=2	1.34168	1	1	1	1118	123.293	8.47	95.5	116.4	110.9	87.4	104.5	85.4	107.6	92.4333	1.16408	0.156588
Z4YJW6	Plekhm2	Pleckstrin homology domain-containing family M member 2 OS=Mus musculus GN=Plekhm2 PE=1 SV=1	0.774443	1	1	1	1033	114.304	4.91	105.9	122.5	94.3	105	79.6	92.7	107.567	92.4333	1.16372	0.240494
D3YWQ0	Dgki	Diacylglycerol kinase OS=Mus musculus GN=Dgki PE=1 SV=1	2.61438	2	2	1	1071	118.133	7.91	106.4	115.2	101.1	88.7	88.8	99.9	107.567	92.4667	1.1633	0.0527537
B2RTM2	Ucp3	Uncoupling protein 3 (Mitochondrial, proton carrier) OS=Mus musculus GN=Ucp3 PE=1 SV=1	5.19481	1	2	1	308	33.888	9.55	95.6	116.6	110.4	91.7	95.6	90.1	107.533	92.4667	1.16294	0.0794145
B8QI33	Ppfia1	Liprin-alpha 1 OS=Mus musculus GN=Ppfia1 PE=2 SV=1	4.26204	5	6	1	1267	142.717	6.25	103.4	109.5	109.7	91.6	94.3	91.5	107.533	92.4667	1.16294	0.00263806
B2RRW5	Fem1c	Fem-1 homolog c (C.elegans) OS=Mus musculus GN=Fem1c PE=2 SV=1	3.88979	1	3	1	617	68.534	7.78	79.9	109.8	132.8	73.7	108.8	95	107.5	92.5	1.16216	0.460823
Q4FJY5	Ptgr1	Ltb4dh protein OS=Mus musculus GN=Ptgr1 PE=2 SV=1	2.12766	1	1	1	329	35.571	8.02	86.7	113	122.7	102.6	92.8	82.2	107.467	92.5333	1.16138	0.290198
Q8VD57	Sft2d2	Vesicle transport protein SFT2B OS=Mus musculus GN=Sft2d2 PE=1 SV=1	16.9811	2	2	2	159	17.487	9.09	99.4	117.4	105.6	90.1	93	94.5	107.467	92.5333	1.16138	0.0514992
Q9DCR2	Ap3s1	AP-3 complex subunit sigma-1 OS=Mus musculus GN=Ap3s1 PE=1 SV=2	28.4974	4	6	1	193	21.718	5.39	112.6	111.8	97.9	90.5	89.7	97.4	107.433	92.5333	1.16102	0.0498737
Q3TC33	Ccdc127	Coiled-coil domain-containing protein 127 OS=Mus musculus GN=Ccdc127 PE=1 SV=2	11.5385	2	2	2	260	30.49	9.13	122.4	118.7	81.2	90.9	89.2	97.6	107.433	92.5667	1.1606	0.32968
Q571J8	Mark2	Non-specific serine/threonine protein kinase (Fragment) OS=Mus musculus GN=Mark2 PE=2 SV=1	5.89744	4	7	2	780	86.71	9.61	96.5	112.7	113	97.7	89.2	90.8	107.4	92.5667	1.16024	0.070078
Q8CE90	Map2k7	Dual specificity mitogen-activated protein kinase kinase 7 OS=Mus musculus GN=Map2k7 PE=1 SV=1	4.48598	1	1	1	535	59.274	9.11	109.4	97	115.5	98.3	90.2	89.4	107.3	92.6333	1.15833	0.0752859
Q9WVC3	Cav2	Caveolin-2 OS=Mus musculus GN=Cav2 PE=1 SV=1	7.40741	1	1	1	162	18.215	5.63	99.2	106.3	116.4	90.6	90	97.4	107.3	92.6667	1.15791	0.0570899
A0A1L1SRT0	Bag1	BAG family molecular chaperone regulator 1 OS=Mus musculus GN=Bag1 PE=1 SV=1	2.53521	1	1	1	355	39.69	8.46	94.6	122	105.3	86	94.7	97.4	107.3	92.7	1.1575	0.167967
F8VPZ3	Usp32	Ubiquitin-specific peptidase 32 OS=Mus musculus GN=Usp32 PE=1 SV=1	0.561097	1	1	1	1604	181.617	6.51	84.5	133.5	103.8	107.7	89.3	81.1	107.267	92.7	1.15714	0.421413
Q61820	Rasl2-9	GTP-binding nuclear protein Ran, testis-specific isoform OS=Mus musculus GN=Rasl2-9 PE=2 SV=1	33.7963	6	14	1	216	24.436	6.54	122.7	125.2	73.9	86.1	95	97.1	107.267	92.7333	1.15672	0.441677
O70296	GRK6	G protein-coupled receptor kinase OS=Mus musculus GN=GRK6 PE=3 SV=1	5.26316	2	2	2	589	67.044	8.59	98	116.1	107.7	82.6	103.3	92.3	107.267	92.7333	1.15672	0.141302
D3YZV8	Ccdc8	Coiled-coil domain-containing protein 8 homolog OS=Mus musculus GN=Ccdc8 PE=1 SV=2	1.16788	1	1	1	685	73.894	9.09	107.1	108.8	105.8	92.8	90.2	95.3	107.233	92.7667	1.15595	0.00106837
A0A0N4SVL0	Eif4g3	Eukaryotic translation initiation factor 4 gamma 3 OS=Mus musculus GN=Eif4g3 PE=1 SV=1	2.44041	4	7	1	1762	192.698	5.81	103.7	117.6	100.3	83.5	91.1	103.7	107.2	92.7667	1.15559	0.14242
Q8BJS4	Sun2	SUN domain-containing protein 2 OS=Mus musculus GN=Sun2 PE=1 SV=3	3.28317	2	2	2	731	81.555	7.02	97.9	121.7	102	99.6	87	91.7	107.2	92.7667	1.15559	0.153744
Q8C3W1		Uncharacterized protein C1orf198 homolog OS=Mus musculus PE=1 SV=1	12.7329	3	3	3	322	35.295	5.24	106.7	103.9	111.1	92.2	90.9	95.3	107.233	92.8	1.15553	0.00426841
Q8QZV4	Stk32c	Serine/threonine-protein kinase 32C OS=Mus musculus GN=Stk32c PE=1 SV=1	6.96721	2	2	2	488	55.227	6.16	100.2	121.3	100.1	95	89.5	94	107.2	92.8333	1.15476	0.118588
B2RV71	Card19	RIKEN cDNA 1110007C09, isoform CRA_a OS=Mus musculus GN=Card19 PE=1 SV=1	6.01093	1	1	1	183	20.923	8.03	102.8	105.3	113.3	112.8	81.5	84.4	107.133	92.9	1.15321	0.245795
P07310	Ckm	Creatine kinase M-type OS=Mus musculus GN=Ckm PE=1 SV=1	53.8058	17	143	16	381	43.018	7.06	98.1	103.1	120.1	93.5	93.8	91.4	107.1	92.9	1.15285	0.101446
F2Z3U4	Matn4	Matrilin-4 OS=Mus musculus GN=Matn4 PE=1 SV=1	1.44231	1	1	1	624	68.99	5.6	131.8	95	94.4	92	92.9	94	107.067	92.9667	1.15167	0.318357
A0A1B0GRV0	Bpnt1	3'(2'),5'-bisphosphate nucleotidase 1 OS=Mus musculus GN=Bpnt1 PE=1 SV=1	70.5882	17	33	2	323	34.952	5.82	100.8	117.3	103	93.2	88.6	97.1	107.033	92.9667	1.15131	0.0699495
A0A0R4IZW5	Cdh1	Cadherin 1, isoform CRA_b OS=Mus musculus GN=Cdh1 PE=1 SV=1	1.58371	1	1	1	884	98.223	4.84	84.5	135.3	101.3	113.3	86.3	79.4	107.033	93	1.1509	0.483084
Q8CIP5	Disp2	Protein dispatched homolog 2 OS=Mus musculus GN=Disp2 PE=1 SV=1	0.966543	1	1	1	1345	147.849	6.76	81.6	158.6	80.9	87.1	95.4	96.5	107.033	93	1.1509	0.61742
P61080	Ube2d1	Ubiquitin-conjugating enzyme E2 D1 OS=Mus musculus GN=Ube2d1 PE=2 SV=1	17.0068	2	7	1	147	16.591	7.42	101.3	104.7	115	95.9	92.3	90.8	107	93	1.15054	0.0331966
O88428	Papss2	Bifunctional 3'-phosphoadenosine 5'-phosphosulfate synthase 2 OS=Mus musculus GN=Papss2 PE=1 SV=2	3.7037	2	2	1	621	70.306	7.58	101.1	111.2	108.7	97.6	81.3	100.1	107	93	1.15054	0.102331
Q9Z255	Ube2a	Ubiquitin-conjugating enzyme E2 A OS=Mus musculus GN=Ube2a PE=1 SV=1	6.57895	1	1	1	152	17.305	5.15	98.3	128.6	94	112	87.9	79.1	106.967	93	1.15018	0.395016
P04247	Mb	Myoglobin OS=Mus musculus GN=Mb PE=1 SV=3	33.1169	4	11	4	154	17.059	7.62	101.1	100.8	118.9	95.9	90.5	92.9	106.933	93.1	1.14859	0.0889388
D3YZU1	Shank1	SH3 and multiple ankyrin repeat domains protein 1 OS=Mus musculus GN=Shank1 PE=1 SV=1	0.692201	1	2	1	2167	226.178	8.34	121.3	99.9	99.4	98.3	88.1	92.9	106.867	93.1	1.14787	0.152181
P23463	Hoxd8	Homeobox protein Hox-D8 OS=Mus musculus GN=Hoxd8 PE=3 SV=4	3.46021	1	1	1	289	31.343	8.24	106.1	118	96.5	93.2	101.2	84.9	106.867	93.1	1.14787	0.152259
Q8VE19	Mios	GATOR complex protein MIOS OS=Mus musculus GN=Mios PE=1 SV=2	3.31429	2	2	2	875	98.272	6.71	101.9	121.6	97.2	93.3	90.5	95.6	106.9	93.1333	1.14782	0.145042
Q32P04	Krt5	Keratin 5 OS=Mus musculus GN=Krt5 PE=1 SV=2	15.3448	11	33	3	580	61.729	7.75	154.6	91.5	74.5	87.8	109.5	82.1	106.867	93.1333	1.14746	0.622139
Q3UZG3	Hnrnpa3	Uncharacterized protein OS=Mus musculus GN=Hnrnpa3 PE=2 SV=1	41.4248	16	43	3	379	39.727	9.1	104.5	104.1	111.9	98.7	89.1	91.6	106.833	93.1333	1.1471	0.0233053
P28653	Bgn	Biglycan OS=Mus musculus GN=Bgn PE=1 SV=1	33.0623	9	20	8	369	41.613	7.27	88.4	103.8	128.3	100.4	91.1	87.9	106.833	93.1333	1.1471	0.32456
Q66GT5	Ptpmt1	Phosphatidylglycerophosphatase and protein-tyrosine phosphatase 1 OS=Mus musculus GN=Ptpmt1 PE=1 SV=1	22.7979	4	5	4	193	21.929	9.72	92.7	134.3	93.6	102.5	93.5	83.5	106.867	93.1667	1.14705	0.406309
Q9D187	Fam96b	Mitotic spindle-associated MMXD complex subunit MIP18 OS=Mus musculus GN=Fam96b PE=1 SV=1	12.8834	1	2	1	163	17.656	4.98	102.3	108.5	109.8	89.1	102.8	87.6	106.867	93.1667	1.14705	0.0629435
A0A0R4J0I6	Acad11	Acyl-CoA dehydrogenase family member 11 OS=Mus musculus GN=Acad11 PE=1 SV=1	1.54044	1	1	1	779	87.293	8.43	89.2	117.7	113.7	93.3	91.7	94.5	106.867	93.1667	1.14705	0.200397
A6BLY7	Krt28	Keratin, type I cytoskeletal 28 OS=Mus musculus GN=Krt28 PE=1 SV=1	3.4632	2	5	1	462	50.315	5.29	118.5	116.3	85.6	96.3	95.6	87.6	106.8	93.1667	1.14633	0.282182
Q9CR64	Tmem167a	Protein kish-A OS=Mus musculus GN=Tmem167a PE=1 SV=1	12.5	1	1	1	72	8.068	8.95	120	100.5	99.9	107.4	86	86.2	106.8	93.2	1.14592	0.233352
A0A0R4J0D5	Mon1a	Vacuolar fusion protein MON1 homolog A OS=Mus musculus GN=Mon1a PE=1 SV=1	1.25899	1	1	1	556	62.065	6.1	93.3	141.2	85.9	86.5	99.3	93.8	106.8	93.2	1.14592	0.485681
A7TU71	Shroom2	Protein Shroom2 OS=Mus musculus GN=Shroom2 PE=1 SV=1	3.22798	4	5	4	1487	165.162	6.7	96.4	115.2	108.7	90.4	94	95.3	106.767	93.2333	1.14516	0.0766032
Q80Y56	Rbsn	Rabenosyn-5 OS=Mus musculus GN=Rbsn PE=1 SV=1	3.95913	2	2	2	783	88.436	5.3	113.1	103	104.2	97.6	98.9	83.2	106.767	93.2333	1.14516	0.0854623
Q71M36	Cspg5	Chondroitin sulfate proteoglycan 5 OS=Mus musculus GN=Cspg5 PE=1 SV=2	2.29682	1	1	1	566	60.368	4.54	95.9	105.6	118.8	80.3	100	99.4	106.767	93.2333	1.14516	0.217997
P63166	Sumo1	Small ubiquitin-related modifier 1 OS=Mus musculus GN=Sumo1 PE=1 SV=1	11.8812	1	1	1	101	11.55	5.52	102.8	103.8	113.7	90	92.3	97.4	106.767	93.2333	1.14516	0.0301095
Q9D2P8	Mobp	Myelin-associated oligodendrocyte basic protein OS=Mus musculus GN=Mobp PE=1 SV=1	28.2353	6	19	6	170	19.185	11.14	104.2	113.1	102.7	102	90.1	87.9	106.667	93.3333	1.14286	0.0707536
Q8BK30	Ndufv3	NADH dehydrogenase [ubiquinone] flavoprotein 3, mitochondrial OS=Mus musculus GN=Ndufv3 PE=1 SV=1	52.8846	5	8	2	104	11.806	9.35	106.8	109.1	104.1	83.7	100.9	95.4	106.667	93.3333	1.14286	0.0647744
F7CVJ5	Ahnak2	AHNAK nucleoprotein 2 (Fragment) OS=Mus musculus GN=Ahnak2 PE=1 SV=1	60.1243	13	40	1	1126	115.18	5.59	100	105.6	114.3	74.8	99.7	105.6	106.633	93.3667	1.14209	0.267769
B1AU74	Mospd2	Motile sperm domain-containing protein 2 OS=Mus musculus GN=Mospd2 PE=1 SV=1	1.73745	1	1	1	518	59.773	5.76	94.9	109	116	92.5	93.1	94.5	106.633	93.3667	1.14209	0.100388
Q3UHP6	Anks1	Ankyrin repeat and SAM domain containing 1 OS=Mus musculus GN=Anks1 PE=1 SV=1	0.841043	1	1	1	1189	129.485	6.21	98.8	118.6	102.5	92.4	90.3	97.5	106.633	93.4	1.14168	0.109201
Q9D9K3	Aven	Cell death regulator Aven OS=Mus musculus GN=Aven PE=1 SV=2	5.55556	1	1	1	342	37.173	4.98	107.6	100.7	111.5	89.5	95.1	95.6	106.6	93.4	1.14133	0.0237095
Q8BG13	Rbm3	RNA-binding protein 3 OS=Mus musculus GN=Rbm3 PE=1 SV=1	18.1818	2	4	2	154	16.751	8.38	107.6	99.8	112.4	86.4	95.1	98.7	106.6	93.4	1.14133	0.0633506
A2AJW4	Ppp1r3d	Protein phosphatase 1 regulatory subunit OS=Mus musculus GN=Ppp1r3d PE=1 SV=1	10.7527	2	2	2	279	30.49	8.25	131.6	94.4	93.7	94.3	93.6	92.4	106.567	93.4333	1.14056	0.353743
G3X925	Pklr	Pyruvate kinase OS=Mus musculus GN=Pklr PE=1 SV=1	6.27178	2	16	1	574	62.189	7.09	102.5	105.7	111.3	90.1	105.4	84.9	106.5	93.4667	1.13944	0.122326
Q9CPN9	2210010C04Rik	RIKEN cDNA 2210010C04 gene OS=Mus musculus GN=2210010C04Rik PE=1 SV=1	4.8583	1	2	1	247	26.405	7.93	87.4	84.8	147.3	94.7	82.7	103	106.5	93.4667	1.13944	0.572768
Q7TN79	Akap7	A-kinase anchor protein 7 isoform gamma OS=Mus musculus GN=Akap7 PE=1 SV=2	2.54777	1	1	1	314	35.46	7.87	114.9	105.2	99.3	96.5	90.4	93.7	106.467	93.5333	1.13828	0.0568811
Q9D2C2	Saal1	Protein SAAL1 OS=Mus musculus GN=Saal1 PE=1 SV=1	2.32068	1	1	1	474	52.735	4.53	120.4	101.8	97.1	101.5	91.5	87.6	106.433	93.5333	1.13792	0.192107
Q9DBE0	Csad	Cysteine sulfinic acid decarboxylase OS=Mus musculus GN=Csad PE=1 SV=1	2.63692	1	1	1	493	55.109	6.61	125.6	104.6	89.1	100.3	94	86.4	106.433	93.5667	1.13751	0.318946
Q8BP48	Metap1	Methionine aminopeptidase 1 OS=Mus musculus GN=Metap1 PE=1 SV=1	26.4249	6	6	6	386	43.193	7.17	97.4	115.4	106.4	94.6	93.9	92.3	106.4	93.6	1.13675	0.0710173
Q02788	Col6a2	Collagen alpha-2(VI) chain OS=Mus musculus GN=Col6a2 PE=1 SV=3	14.9903	12	22	12	1034	110.266	6.42	88.3	106.5	124.2	99	89.7	92.2	106.333	93.6333	1.13564	0.302099
Q3UP42	S100a9	S100 calcium binding protein A9 (Calgranulin B), isoform CRA_a OS=Mus musculus GN=S100a9 PE=1 SV=1	10.6195	1	1	1	113	13.04	7.17	84.1	120.8	114.2	98.2	97.1	85.7	106.367	93.6667	1.13559	0.34891
Q3TIZ0	Tuba1c	Tubulin alpha chain OS=Mus musculus GN=Tuba1c PE=2 SV=1	59.4655	25	609	1	449	49.907	5.1	102.8	89.7	126.5	77.2	103.5	100.3	106.333	93.6667	1.13523	0.403985
A0A0B6VMB2	HC	MAb 31C6 heavy chain OS=Mus musculus GN=HC PE=4 SV=1	4.78261	2	2	1	460	50.692	7.77	93.5	113.3	112.1	80	96.7	104.4	106.3	93.7	1.13447	0.261298
Q9CPQ1	Cox6c	Cytochrome c oxidase subunit 6C OS=Mus musculus GN=Cox6c PE=1 SV=3	52.6316	5	26	5	76	8.464	10.14	107.3	105.6	106	97.2	91.1	92.9	106.3	93.7333	1.13407	0.00260917
E0CZ01	Vwa5b2	von Willebrand factor A domain-containing protein 5B2 OS=Mus musculus GN=Vwa5b2 PE=4 SV=1	1.28205	1	1	1	1248	133.302	6.25	97.6	121.6	99.6	91.7	106.3	83.3	106.267	93.7667	1.13331	0.288054
P52503	Ndufs6	NADH dehydrogenase [ubiquinone] iron-sulfur protein 6, mitochondrial OS=Mus musculus GN=Ndufs6 PE=1 SV=2	62.069	7	18	7	116	13.012	8.65	106	106.8	105.8	94.9	94.2	92.3	106.2	93.8	1.1322	0.000119539
A0A0A6YVU8	Gm9774	MCG119397 OS=Mus musculus GN=Gm9774 PE=4 SV=1	10.3194	3	6	3	407	42.121	5.07	111.1	105.3	102.2	89.2	95.2	97	106.2	93.8	1.1322	0.0243053
Q99ML4	Fam69b	Protein FAM69B OS=Mus musculus GN=Fam69b PE=1 SV=1	3.94432	1	1	1	431	48.76	8.15	98.5	99.6	120.5	99.8	95.9	85.7	106.2	93.8	1.1322	0.209495
Q7M729	Scn4b	Sodium channel subunit beta-4 OS=Mus musculus GN=Scn4b PE=1 SV=1	15.7895	3	7	3	228	25.176	8.82	94.7	98	125.7	93.6	91.3	96.6	106.133	93.8333	1.13108	0.283964
Q3U3I1	Car4	Uncharacterized protein OS=Mus musculus GN=Car4 PE=2 SV=1	2.53968	1	1	1	315	35.071	7.81	93.5	125	99.9	88.4	88.1	105	106.133	93.8333	1.13108	0.330598
A0A0G2JE00	Magi2	Membrane-associated guanylate kinase, WW and PDZ domain-containing protein 2 OS=Mus musculus GN=Magi2 PE=1 SV=1	4.52617	5	5	5	1414	154.879	6.33	97.7	114.5	106.3	90.6	96.1	94.9	106.167	93.8667	1.13104	0.074528
Q52JJ6	Enpep	Aminopeptidase OS=Mus musculus GN=Enpep PE=1 SV=1	1.79894	1	2	1	945	107.888	5.44	100.3	112.3	105.8	95.1	99.3	87.2	106.133	93.8667	1.13068	0.0687434
Q8C7R4	Uba6	Ubiquitin-like modifier-activating enzyme 6 OS=Mus musculus GN=Uba6 PE=1 SV=1	14.5299	12	14	12	1053	117.891	6.11	91.1	135.2	92.1	95.7	93.8	92.1	106.133	93.8667	1.13068	0.447325
P00375	Dhfr	Dihydrofolate reductase OS=Mus musculus GN=Dhfr PE=1 SV=3	23.5294	3	3	3	187	21.592	8.53	102.1	115.1	101.2	93.1	94.9	93.6	106.133	93.8667	1.13068	0.0534159
Q80U30	Clec16a	Protein CLEC16A OS=Mus musculus GN=Clec16a PE=1 SV=2	2.79923	2	2	2	1036	116.159	6.05	95.6	118	104.7	104.8	89.6	87.2	106.1	93.8667	1.13033	0.224592
Q5SUR3	Skp1a	MCG3634, isoform CRA_b OS=Mus musculus GN=Skp1a PE=1 SV=1	68.0982	9	38	1	163	18.66	4.54	101.7	93.9	122.7	81.1	107.3	93.3	106.1	93.9	1.12993	0.346938
O08842	Gfra2	GDNF family receptor alpha-2 OS=Mus musculus GN=Gfra2 PE=1 SV=2	5.81897	2	3	2	464	51.693	7.75	98.5	114.2	105.6	100.4	90.5	90.8	106.1	93.9	1.12993	0.0942078
Q4FJP3	Nras	Nras protein OS=Mus musculus GN=Nras PE=2 SV=1	64.7668	8	23	2	193	21.675	5.3	94.7	119.6	104	102.2	99.4	80.1	106.1	93.9	1.12993	0.291608
E9Q4D5	Rem2	GTP-binding protein REM 2 OS=Mus musculus GN=Rem2 PE=1 SV=1	3.81232	1	1	1	341	37.374	7.39	103	107.5	107.7	101.5	89.4	90.8	106.067	93.9	1.12957	0.0417812
Q9R0P4	Smap	Small acidic protein OS=Mus musculus GN=Smap PE=1 SV=1	8.83978	1	3	1	181	20.034	4.82	102.9	104.8	110.5	84.1	100.1	97.6	106.067	93.9333	1.12917	0.0907529
G5E8D5	Grm7	Metabotropic glutamate receptor 7 OS=Mus musculus GN=Grm7 PE=1 SV=1	1.30152	1	1	1	922	102.971	7.87	110.6	110.6	97	86.8	97.6	97.4	106.067	93.9333	1.12917	0.103259
Q3TYD6	Lmtk2	Serine/threonine-protein kinase LMTK2 OS=Mus musculus GN=Lmtk2 PE=1 SV=3	1.0877	1	1	1	1471	160.409	4.51	98.2	112.5	107.5	93.2	88.5	100.1	106.067	93.9333	1.12917	0.0869771
Q8BVA2	Tmem222	Transmembrane protein 222 OS=Mus musculus GN=Tmem222 PE=1 SV=1	12.5	1	1	1	208	23.164	6.61	110.7	87.4	120	72.2	110.2	99.4	106.033	93.9333	1.12881	0.462123
Q8C7H1	Mmaa	Methylmalonic aciduria type A homolog, mitochondrial OS=Mus musculus GN=Mmaa PE=1 SV=1	3.85542	1	1	1	415	45.903	9.32	95.8	123.8	98.5	98.2	103.4	80.2	106.033	93.9333	1.12881	0.346631
Q9QZD9	Eif3i	Eukaryotic translation initiation factor 3 subunit I OS=Mus musculus GN=Eif3i PE=1 SV=1	34.7692	8	11	8	325	36.438	5.64	111.6	104	102.5	91.9	96.1	93.9	106.033	93.9667	1.12841	0.0170377
A0A1L1SU40	Slc44a2	Choline transporter-like protein 2 (Fragment) OS=Mus musculus GN=Slc44a2 PE=1 SV=1	9.41176	1	1	1	170	19.665	6.52	104.4	107.5	106.2	94.6	92.4	94.9	106.033	93.9667	1.12841	0.000541885
A0A286YCT6	Epb41l3	Band 4.1-like protein 3 (Fragment) OS=Mus musculus GN=Epb41l3 PE=1 SV=1	63.2287	10	29	2	223	24.535	4.63	95.6	107.2	115.3	86.7	91.4	103.8	106.033	93.9667	1.12841	0.190373
Q8BTS4	Nup54	Nuclear pore complex protein Nup54 OS=Mus musculus GN=Nup54 PE=1 SV=1	3.13725	1	1	1	510	55.697	7.02	103	108	107.1	89.4	98.2	94.3	106.033	93.9667	1.12841	0.015394
Q8CAB7	Fam98b	Uncharacterized protein OS=Mus musculus GN=Fam98b PE=2 SV=1	37.037	3	3	1	108	11.813	4.32	107.5	97.4	113.1	79.6	97.3	105.1	106	94	1.12766	0.245836
Q8K221	Arfip2	Arfaptin-2 OS=Mus musculus GN=Arfip2 PE=1 SV=2	7.62463	2	3	2	341	37.749	5.87	111.4	101.4	105.1	92	102	88	105.967	94	1.1273	0.0782198
Q04857	Col6a1	Collagen alpha-1(VI) chain OS=Mus musculus GN=Col6a1 PE=1 SV=1	23.4146	18	29	18	1025	108.422	5.36	85.8	112.3	119.8	99.7	90.1	92.3	105.967	94.0333	1.12691	0.327779
Q9WV92	Epb41l3	Band 4.1-like protein 3 OS=Mus musculus GN=Epb41l3 PE=1 SV=1	56.7277	47	135	1	929	103.274	5.31	89.9	105.7	122.2	81	103.1	98.1	105.933	94.0667	1.12615	0.359572
Q9D1F0	Rtl8b	CAAX box 1 homolog A (Human) OS=Mus musculus GN=Rtl8b PE=1 SV=1	15.9292	2	3	2	113	13.592	8.4	103.1	110.3	104.4	91.6	99	91.6	105.933	94.0667	1.12615	0.0231842
Q91YA2	Pskh1	Serine/threonine-protein kinase H1 OS=Mus musculus GN=Pskh1 PE=2 SV=3	4.00943	1	1	1	424	48.065	9.83	97.6	106.3	113.9	89	94.3	98.9	105.933	94.0667	1.12615	0.0975625
O88492	Plin4	Perilipin-4 OS=Mus musculus GN=Plin4 PE=1 SV=2	6.62865	2	3	2	1403	139.328	8.59	92.6	115.7	109.4	95.3	97.1	89.8	105.9	94.0667	1.1258	0.177289
A0A1L1SR96	Ano8	Anoctamin OS=Mus musculus GN=Ano8 PE=1 SV=1	2.53623	2	2	2	1104	123.912	6.01	92.3	120.9	104.6	84.8	101	96.5	105.933	94.1	1.12575	0.284662
J3QMX0	Rpp14	Ribonuclease P 14 subunit (Human) OS=Mus musculus GN=Rpp14 PE=1 SV=1	27.8481	2	2	2	158	17.374	8.97	106.9	101.5	109.3	80.4	100.4	101.5	105.9	94.1	1.1254	0.178227
Q3TXX4	Slc17a7	Vesicular glutamate transporter 1 OS=Mus musculus GN=Slc17a7 PE=1 SV=2	11.7857	6	8	4	560	61.597	7.34	96.2	129.8	91.7	98.5	91.1	92.7	105.9	94.1	1.1254	0.38922
E9PUQ5	Golga2	Golgin subfamily A member 2 OS=Mus musculus GN=Golga2 PE=1 SV=1	1.94932	1	1	1	1026	116.208	5.05	105.3	117.3	95.1	86	100.9	95.5	105.9	94.1333	1.125	0.203755
Q545M7	Pvalb	Parvalbumin, isoform CRA_a OS=Mus musculus GN=Pvalb PE=1 SV=1	83.6364	12	41	12	110	11.923	5.19	112.9	98.3	106.4	95.9	96.4	90.1	105.867	94.1333	1.12465	0.0663408
Q91WK5	Gcsh	Glycine cleavage system H protein, mitochondrial OS=Mus musculus GN=Gcsh PE=1 SV=2	17.6471	2	4	2	170	18.625	4.75	103.6	102	111.9	84.3	95.4	102.7	105.833	94.1333	1.12429	0.13065
A0A0R4J172	Dennd4b	DENN domain-containing protein 4B OS=Mus musculus GN=Dennd4b PE=1 SV=1	0.860927	1	2	1	1510	165.739	7.44	108.6	104.6	104.3	97.3	96.9	88.2	105.833	94.1333	1.12429	0.0233576
A0A1W2P6J7	Sept10	Septin-10 OS=Mus musculus GN=Sept10 PE=1 SV=1	15.2655	5	16	4	452	52.402	6.6	99.4	110.9	107.2	96.1	89.4	97	105.833	94.1667	1.12389	0.0483081
P58064	Mrps6	28S ribosomal protein S6, mitochondrial OS=Mus musculus GN=Mrps6 PE=1 SV=3	14.4	2	2	2	125	14.3	9.5	89.1	126.8	101.6	90.5	99.7	92.3	105.833	94.1667	1.12389	0.365433
Q8R3Q6	Ccdc58	Coiled-coil domain-containing protein 58 OS=Mus musculus GN=Ccdc58 PE=1 SV=1	55.5556	6	7	6	144	16.655	8.16	100.3	119.2	98	97.1	95.6	89.9	105.833	94.2	1.1235	0.174995
Q8C2Q3	Rbm14	RNA-binding protein 14 OS=Mus musculus GN=Rbm14 PE=1 SV=1	5.8296	4	5	1	669	69.406	9.67	93.1	119.6	104.8	89.6	102.5	90.5	105.833	94.2	1.1235	0.253163
D3Z6F5	Atp5a1	ATP synthase subunit alpha OS=Mus musculus GN=Atp5a1 PE=1 SV=1	67.7932	36	451	1	503	54.561	8.24	104.9	111	101.5	96.7	94.6	91.3	105.8	94.2	1.12314	0.0220955
Q9D8Z2	Triap1	TP53-regulated inhibitor of apoptosis 1 OS=Mus musculus GN=Triap1 PE=1 SV=1	46.0526	3	3	3	76	8.75	5.48	105.3	105.8	106.3	95	95	92.6	105.8	94.2	1.12314	0.000167336
Q8BTI9	Pik3cb	Phosphatidylinositol 4,5-bisphosphate 3-kinase catalytic subunit beta isoform OS=Mus musculus GN=Pik3cb PE=1 SV=2	0.657895	1	1	1	1064	121.633	7.09	104.1	106.3	107	93.2	94.3	95.1	105.8	94.2	1.12314	0.000357905
P06728	Apoa4	Apolipoprotein A-IV OS=Mus musculus GN=Apoa4 PE=1 SV=3	12.9114	4	4	4	395	45.001	5.47	104.8	111.7	100.7	94.7	95.6	92.3	105.733	94.2	1.12243	0.0264058
Q80UP8	Slc20a2	Sodium-dependent phosphate transporter 2 OS=Mus musculus GN=Slc20a2 PE=1 SV=2	3.04878	2	2	2	656	70.82	6.48	95.8	120.7	100.8	93.6	91.6	97.5	105.767	94.2333	1.12239	0.213305
P68134	Acta1	Actin, alpha skeletal muscle OS=Mus musculus GN=Acta1 PE=1 SV=1	70.0265	20	271	2	377	42.024	5.39	97.1	98.8	121.3	92.4	98.6	91.8	105.733	94.2667	1.12164	0.229623
D4AFX6	Acap2	Centaurin beta 2 OS=Mus musculus GN=Acap2 PE=2 SV=1	4.3758	2	2	2	777	88.03	6.89	102.4	106	108.6	91.8	93.5	97.6	105.667	94.3	1.12054	0.0102841
Q546G4	Alb	Albumin 1 OS=Mus musculus GN=Alb PE=1 SV=1	74.3421	42	209	42	608	68.648	6.07	108.9	100.5	107.6	91	87.9	104.1	105.667	94.3333	1.12014	0.113431
Q3UD06	Atp5c1	ATP synthase subunit gamma OS=Mus musculus GN=Atp5c1 PE=1 SV=1	34.8993	12	76	1	298	32.865	9.01	89.4	109.8	117.8	81.1	100	101.9	105.667	94.3333	1.12014	0.351237
Q3TMV8		DCN1-like protein OS=Mus musculus PE=2 SV=1	14.2857	3	3	2	259	30.047	5.34	99.1	122.8	95.1	95.9	101.2	85.9	105.667	94.3333	1.12014	0.309213
Q3UJ81	Cnep1r1	Nuclear envelope phosphatase-regulatory subunit 1 OS=Mus musculus GN=Cnep1r1 PE=1 SV=1	12	1	1	1	125	14.257	8.38	127.1	97.6	92.3	88.9	94.9	99.2	105.667	94.3333	1.12014	0.369962
C5NTX9	Neu4	Sialidase 4 OS=Mus musculus GN=Neu4 PE=2 SV=1	3.19361	1	1	1	501	54.961	6.47	95.9	115	106.1	90.9	91.5	100.6	105.667	94.3333	1.12014	0.14875
Q3UKS0	Acsl5	Uncharacterized protein OS=Mus musculus GN=Acsl5 PE=2 SV=1	1.46413	1	1	1	683	76.127	7.09	88.7	112.7	115.5	90.1	97	95.9	105.633	94.3333	1.11979	0.26707
A0A0N4SV63	Dysf	Dysferlin OS=Mus musculus GN=Dysf PE=1 SV=1	2.40566	3	3	3	2120	241.041	5.67	108.3	100.7	108	108.9	89.3	84.9	105.667	94.3667	1.11975	0.220226
Q8BIG4	Fbxo28	F-box only protein 28 OS=Mus musculus GN=Fbxo28 PE=1 SV=1	4.34783	1	1	1	368	40.952	9.54	85.4	102.2	129.3	102.8	86.8	93.5	105.633	94.3667	1.11939	0.454117
A0A0R4J038	Kng1	Kininogen-1 OS=Mus musculus GN=Kng1 PE=1 SV=1	11.9516	7	8	5	661	73.055	6.6	97.6	112.6	106.7	94.2	92.3	96.6	105.633	94.3667	1.11939	0.067962
Q8VDC1	Fyco1	FYVE and coiled-coil domain-containing protein 1 OS=Mus musculus GN=Fyco1 PE=1 SV=1	1.11343	1	1	1	1437	162.235	4.98	110.3	98.8	107.8	94.1	98.4	90.6	105.633	94.3667	1.11939	0.0535282
Q91WC9	Daglb	Sn1-specific diacylglycerol lipase beta OS=Mus musculus GN=Daglb PE=1 SV=2	1.79372	1	1	1	669	73.857	6.73	96.3	101.7	118.9	94.4	93.8	94.9	105.633	94.3667	1.11939	0.17395
D3YXH0	Igsf5	Immunoglobulin superfamily member 5 OS=Mus musculus GN=Igsf5 PE=4 SV=1	9.0604	3	4	3	298	32.607	5.95	102.2	103.2	111.6	93.7	92	97.5	105.667	94.4	1.11935	0.0294238
B8JJN0	Gm20547	Predicted gene 20547 OS=Mus musculus GN=Gm20547 PE=3 SV=1	0.940439	1	1	1	1276	142.235	7.36	95.7	111.2	109.7	82.6	102.6	98.1	105.533	94.4333	1.11754	0.228478
Q04207	Rela	Transcription factor p65 OS=Mus musculus GN=Rela PE=1 SV=1	1.82149	1	1	1	549	60.174	5.76	113.5	105.8	97.3	98.6	88.6	96.1	105.533	94.4333	1.11754	0.116603
Q9CYW4	Hdhd3	Haloacid dehalogenase-like hydrolase domain-containing protein 3 OS=Mus musculus GN=Hdhd3 PE=1 SV=1	33.4661	7	9	7	251	28.009	6.8	111	102.4	103.2	94.4	93.9	95	105.533	94.4333	1.11754	0.0158692
Q9CWS5		Uncharacterized protein OS=Mus musculus PE=2 SV=1	69.0141	9	146	1	142	15.081	7.72	66.1	99.2	151.2	79	85.5	118.9	105.5	94.4667	1.1168	0.710549
Q9JIX0	Eny2	Transcription and mRNA export factor ENY2 OS=Mus musculus GN=Eny2 PE=1 SV=1	16.8317	1	1	1	101	11.521	9.33	89.9	100.7	126	80.1	94.9	108.5	105.533	94.5	1.11675	0.459013
A2AR50	Ralgps1	Ras-specific guanine nucleotide-releasing factor RalGPS1 OS=Mus musculus GN=Ralgps1 PE=1 SV=2	1.88034	1	1	1	585	65.434	9.41	100.5	110.7	105.2	110.9	89.6	82.9	105.467	94.4667	1.11644	0.285997
Q8BGD8	Coa6	Cytochrome c oxidase assembly factor 6 homolog OS=Mus musculus GN=Coa6 PE=1 SV=1	35.443	2	3	2	79	9.292	8.16	96.1	108.4	112	101.1	90.7	91.7	105.5	94.5	1.1164	0.132894
F8WHU5	Pds5b	Sister chromatid cohesion protein PDS5 homolog B OS=Mus musculus GN=Pds5b PE=1 SV=1	0.89717	1	1	1	1449	164.657	8.54	122.8	98.9	94.7	93.2	95.3	95	105.467	94.5	1.11605	0.279546
B2RPW2	Mief1	Smith-Magenis syndrome chromosome region, candidate 7-like (Human) OS=Mus musculus GN=Mief1 PE=1 SV=1	1.94384	1	1	1	463	51.152	7.88	99.1	113.8	103.5	95.4	93.1	95.1	105.467	94.5333	1.11566	0.06849
Q8BWJ3	Phka2	Phosphorylase b kinase regulatory subunit alpha, liver isoform OS=Mus musculus GN=Phka2 PE=1 SV=1	2.10526	2	2	1	1235	138.405	6.37	97.1	108.5	110.8	89.4	87.9	106.3	105.467	94.5333	1.11566	0.206659
Q9D1X9	Tmem50b	Transmembrane protein 50B OS=Mus musculus GN=Tmem50b PE=1 SV=1	12.0253	2	2	2	158	17.936	5.39	106.2	104.8	105.4	91.7	92.2	99.8	105.467	94.5667	1.11526	0.0147278
Q80W54	Zmpste24	CAAX prenyl protease 1 homolog OS=Mus musculus GN=Zmpste24 PE=1 SV=2	3.36842	1	1	1	475	54.699	6.95	101.6	119.9	94.8	92.1	95.1	96.5	105.433	94.5667	1.11491	0.226317
O70250	Pgam2	Phosphoglycerate mutase 2 OS=Mus musculus GN=Pgam2 PE=1 SV=3	28.0632	8	35	4	253	28.809	8.5	101.5	99.2	115.6	96	93.6	94.1	105.433	94.5667	1.11491	0.103832
Q3TWT2	Memo1	Uncharacterized protein OS=Mus musculus GN=Memo1 PE=2 SV=1	4.63576	1	1	1	302	34.279	7.14	109.6	123.1	83.6	105.1	89	89.6	105.433	94.5667	1.11491	0.441515
Q6IFZ6	Krt77	Keratin, type II cytoskeletal 1b OS=Mus musculus GN=Krt77 PE=1 SV=1	6.81818	4	13	1	572	61.322	8.02	153.7	88.5	74.1	80.7	120.9	82.1	105.433	94.5667	1.11491	0.715873
P62482	Kcnab2	Voltage-gated potassium channel subunit beta-2 OS=Mus musculus GN=Kcnab2 PE=1 SV=1	53.1335	16	50	1	367	40.995	9	85.1	139.9	91.2	85.4	101.1	97.3	105.4	94.6	1.11416	0.580295
Q3TEA8	Hp1bp3	Heterochromatin protein 1-binding protein 3 OS=Mus musculus GN=Hp1bp3 PE=1 SV=1	14.4404	9	15	9	554	60.829	9.7	100.8	112.3	103.1	96.9	94.4	92.5	105.4	94.6	1.11416	0.044569
Q8R151	Znfx1	NFX1-type zinc finger-containing protein 1 OS=Mus musculus GN=Znfx1 PE=1 SV=3	1.93819	3	3	3	1909	218.687	7.47	96	118.2	102	99.4	90.4	94	105.4	94.6	1.11416	0.20428
Q99JT9	Adi1	1,2-dihydroxy-3-keto-5-methylthiopentene dioxygenase OS=Mus musculus GN=Adi1 PE=1 SV=1	7.82123	1	1	1	179	21.51	5.5	104	98.1	114	88.5	95.7	99.6	105.367	94.6	1.11381	0.130209
Q3UPR9	Sbspon	Somatomedin-B and thrombospondin type-1 domain-containing protein OS=Mus musculus GN=Sbspon PE=2 SV=1	14.0152	3	3	3	264	29.444	8.12	90.3	129.1	96.8	97.3	95.8	90.8	105.4	94.6333	1.11377	0.425863
Q3TKB2	Psap	Uncharacterized protein OS=Mus musculus GN=Psap PE=2 SV=1	34.8375	16	39	16	554	61.024	5.29	107.5	100.6	108	90.3	97.2	96.4	105.367	94.6333	1.11342	0.0293656
Q6P9J5	Kank4	KN motif and ankyrin repeat domain-containing protein 4 OS=Mus musculus GN=Kank4 PE=1 SV=1	7.97244	6	7	6	1016	110.336	4.88	107.6	111	97.5	95.9	93.5	94.5	105.367	94.6333	1.11342	0.0594544
Q9JJF0	Nap1l5	Nucleosome assembly protein 1-like 5 OS=Mus musculus GN=Nap1l5 PE=1 SV=1	6.41026	1	1	1	156	17.013	4.32	99.5	106.1	110.5	97.7	92.9	93.3	105.367	94.6333	1.11342	0.0389366
Q5SUA5	Myo1g	Unconventional myosin-Ig OS=Mus musculus GN=Myo1g PE=1 SV=1	3.90625	3	7	1	1024	117.153	8.59	104	105.5	106.6	88.5	98.4	97.1	105.367	94.6667	1.11303	0.0286287
Q8R1U1	Cog4	Conserved oligomeric Golgi complex subunit 4 OS=Mus musculus GN=Cog4 PE=1 SV=1	1.78344	1	1	1	785	88.604	5.15	96.7	126.1	93.3	98.3	89.9	95.8	105.367	94.6667	1.11303	0.374167
Q91VC7	Ppp1r14a	Protein phosphatase 1 regulatory subunit 14A OS=Mus musculus GN=Ppp1r14a PE=1 SV=1	57.8231	6	10	6	147	16.639	7.34	97.5	124.5	94	90.9	91.5	101.6	105.333	94.6667	1.11268	0.356488
B2RSU7	Gcc2	GRIP and coiled-coil domain containing 2 OS=Mus musculus GN=Gcc2 PE=1 SV=1	3.69048	5	6	5	1680	194.438	5.14	100.9	108.6	106.5	94.7	98.6	90.7	105.333	94.6667	1.11268	0.0300855
Q8BUH8	Senp7	Sentrin-specific protease 7 OS=Mus musculus GN=Senp7 PE=1 SV=1	0.675024	1	1	1	1037	116.273	6.52	93.9	111.6	110.5	96.8	90.9	96.3	105.333	94.6667	1.11268	0.151576
Q6KAN1	Gbp7	MFLJ00316 protein (Fragment) OS=Mus musculus GN=Gbp7 PE=2 SV=1	3.27613	2	2	2	641	72.988	6.33	96.5	123.2	96.3	96.2	91.8	96	105.333	94.6667	1.11268	0.303773
Q7M750	Opalin	Opalin OS=Mus musculus GN=Opalin PE=1 SV=1	38.4615	3	8	3	143	15.823	4.88	102.8	100.6	112.5	82.8	90.2	111	105.3	94.6667	1.11232	0.312053
Q3TC56	Oxa1l	Uncharacterized protein OS=Mus musculus GN=Oxa1l PE=2 SV=1	2.07852	1	1	1	433	48.327	9.66	118.6	105.3	92	98.8	94.9	90.3	105.3	94.6667	1.11232	0.257634
Q80ZX0	Sec24b	Sec24-related gene family, member B (S. cerevisiae) OS=Mus musculus GN=Sec24b PE=1 SV=1	8.15348	7	8	7	1251	135.465	6.96	96.9	114.7	104.3	99.7	94.6	89.8	105.3	94.7	1.11193	0.146875
Q8VE47	Uba5	Ubiquitin-like modifier-activating enzyme 5 OS=Mus musculus GN=Uba5 PE=1 SV=2	27.5434	7	13	7	403	44.761	4.96	104.5	111.2	100.2	96.2	92.6	95.3	105.3	94.7	1.11193	0.0349279
Q9Z2X1	Hnrnpf	Heterogeneous nuclear ribonucleoprotein F OS=Mus musculus GN=Hnrnpf PE=1 SV=3	27.9518	8	13	6	415	45.701	5.49	95.4	112.6	107.9	91.6	96.7	95.8	105.3	94.7	1.11193	0.119519
A0A0R4J0S1	Cdc42ep1	Cdc42 effector protein 1 OS=Mus musculus GN=Cdc42ep1 PE=1 SV=1	6.84597	2	3	2	409	43.037	7.21	102.3	108.1	105.5	92	93.3	98.8	105.3	94.7	1.11193	0.0166452
Q9CY57	Chtop	Chromatin target of PRMT1 protein OS=Mus musculus GN=Chtop PE=1 SV=2	5.22088	1	1	1	249	26.568	12.23	94.5	117.2	104.1	100.9	86.6	96.6	105.267	94.7	1.11158	0.248222
Q921I1	Tf	Serotransferrin OS=Mus musculus GN=Tf PE=1 SV=1	60.2582	38	96	2	697	76.674	7.18	116.4	101	98.4	93.4	94.7	96.1	105.267	94.7333	1.11119	0.136805
O55229	Chkb	Choline/ethanolamine kinase OS=Mus musculus GN=Chkb PE=1 SV=3	2.79188	1	1	1	394	45.097	5.41	106.3	102.2	107.2	99.8	89.7	94.8	105.233	94.7667	1.11045	0.0337026
Q9D5H4	Ftmt	Ferritin, mitochondrial OS=Mus musculus GN=Ftmt PE=1 SV=2	7.59494	1	1	1	237	27.141	7.56	102.4	105.5	107.7	80.5	96	107.8	105.2	94.7667	1.11009	0.264829
Q02257	Jup	Junction plakoglobin OS=Mus musculus GN=Jup PE=1 SV=3	15.5705	9	15	6	745	81.749	6.14	102	108.8	104.9	98.9	95.4	90.1	105.233	94.8	1.11006	0.0319318
Q8R010	Aimp2	Aminoacyl tRNA synthase complex-interacting multifunctional protein 2 OS=Mus musculus GN=Aimp2 PE=1 SV=2	22.8125	5	6	5	320	35.355	7.83	94	109.3	112.4	99.8	94.8	89.8	105.233	94.8	1.11006	0.177225
Q91WN1	Dnajc9	DnaJ homolog subfamily C member 9 OS=Mus musculus GN=Dnajc9 PE=1 SV=2	4.2471	1	1	1	259	30.04	5.94	100.9	112.8	101.9	95.9	101.1	87.4	105.2	94.8	1.1097	0.13264
Q9JIX8	Acin1	Apoptotic chromatin condensation inducer in the nucleus OS=Mus musculus GN=Acin1 PE=1 SV=3	3.51271	4	4	4	1338	150.629	5.91	91.1	130.2	94.2	94.2	97.1	93.1	105.167	94.8	1.10935	0.457041
F8VQ72	Map3k1	Mitogen-activated protein kinase kinase kinase 1 OS=Mus musculus GN=Map3k1 PE=1 SV=1	0.803751	1	2	1	1493	161.305	7.88	101.6	116.2	97.8	106.3	90.1	88.1	105.2	94.8333	1.10931	0.266821
A0A1W2P768	Hist2h3c1	Histone H3.2 OS=Mus musculus GN=Hist2h3c1 PE=1 SV=1	39.2265	6	23	2	181	20.234	11.39	103.2	107.2	105.1	107.2	94.2	83.1	105.167	94.8333	1.10896	0.217102
Q80SZ7	Gng5	Guanine nucleotide-binding protein G(I)/G(S)/G(O) subunit gamma-5 OS=Mus musculus GN=Gng5 PE=1 SV=2	48.5294	4	9	4	68	7.314	9.85	102.9	111.8	100.8	98.7	90.6	95.2	105.167	94.8333	1.10896	0.0656414
Q9R1Z7	Pts	6-pyruvoyl tetrahydrobiopterin synthase OS=Mus musculus GN=Pts PE=1 SV=2	9.02778	1	1	1	144	16.178	6.52	103.4	111	101.1	95.6	95.2	93.7	105.167	94.8333	1.10896	0.0274874
B2RX00	Rb1cc1	RB1-inducible coiled-coil 1 OS=Mus musculus GN=Rb1cc1 PE=2 SV=1	1.1335	2	2	2	1588	182.247	5.52	102.2	117.5	95.8	98.7	96.2	89.7	105.167	94.8667	1.10857	0.213748
A0A0R4J0L6	Mrps35	28S ribosomal protein S35, mitochondrial OS=Mus musculus GN=Mrps35 PE=1 SV=1	13.4375	3	3	3	320	35.894	8.53	104.6	111.6	99.2	92.6	99.4	92.6	105.133	94.8667	1.10822	0.0728903
D3Z4E2	Nrn1	Neuritin OS=Mus musculus GN=Nrn1 PE=1 SV=1	9.49367	1	2	1	158	16.996	5.36	109.9	104.8	100.7	92.7	94.3	97.6	105.133	94.8667	1.10822	0.0274845
Q4VBE8	Wdr18	WD repeat-containing protein 18 OS=Mus musculus GN=Wdr18 PE=1 SV=1	2.5522	1	1	1	431	47.181	6.89	92.3	101.2	121.9	98.3	91.8	94.5	105.133	94.8667	1.10822	0.31616
Q571A8	Rapgef4	MKIAA4040 protein (Fragment) OS=Mus musculus GN=Rapgef4 PE=2 SV=1	5.7971	7	8	7	1035	117.766	7.11	92.2	126.5	96.7	97.2	96.8	90.7	105.133	94.9	1.10783	0.403536
Q61171	Prdx2	Peroxiredoxin-2 OS=Mus musculus GN=Prdx2 PE=1 SV=3	56.0606	11	61	11	198	21.765	5.41	100.7	107.9	106.7	95.2	94.5	95	105.1	94.9	1.10748	0.0103384
Q8BIG7	Comtd1	Catechol O-methyltransferase domain-containing protein 1 OS=Mus musculus GN=Comtd1 PE=1 SV=1	20.6107	3	5	3	262	28.943	8.32	91.7	124.7	98.9	96	95.7	93	105.1	94.9	1.10748	0.368109
Q569Z6	Thrap3	Thyroid hormone receptor-associated protein 3 OS=Mus musculus GN=Thrap3 PE=1 SV=1	1.36698	1	1	1	951	108.114	10.17	96.9	125.6	92.7	83.3	100.4	101.1	105.067	94.9333	1.10674	0.441162
A0A0U1RNK1	Prx	Periaxin OS=Mus musculus GN=Prx PE=1 SV=1	53.9137	49	159	1	1252	132.247	7.55	102.4	109.6	103.2	86.7	90.4	107.7	105.067	94.9333	1.10674	0.213767
Q8R4D1	Slc9a8	Sodium/hydrogen exchanger 8 OS=Mus musculus GN=Slc9a8 PE=1 SV=1	1.38889	1	1	1	576	64.695	6.62	109.4	119.8	86	101.4	92.5	90.9	105.067	94.9333	1.10674	0.389769
A2RSQ0	Dennd5b	DENN domain-containing protein 5B OS=Mus musculus GN=Dennd5b PE=1 SV=2	1.17739	1	1	1	1274	144.537	6.68	99.1	112.8	103.3	96.7	95.2	92.9	105.067	94.9333	1.10674	0.0733523
A2AWA9	Rabgap1	Rab GTPase-activating protein 1 OS=Mus musculus GN=Rabgap1 PE=1 SV=1	6.01504	5	6	5	1064	120.722	5.25	115.6	103.6	95.9	93.5	96.9	94.4	105.033	94.9333	1.10639	0.157762
Q61133	Gstt2	Glutathione S-transferase theta-2 OS=Mus musculus GN=Gstt2 PE=1 SV=4	7.37705	2	2	1	244	27.617	7.55	117.8	107.5	89.8	84.8	98.3	101.7	105.033	94.9333	1.10639	0.355186
O54724	Cavin1	Caveolae-associated protein 1 OS=Mus musculus GN=Cavin1 PE=1 SV=1	29.0816	9	19	9	392	43.927	5.52	96.6	106.7	111.9	93.1	95.3	96.5	105.067	94.9667	1.10635	0.0931329
Q9CPX7	Mrps16	28S ribosomal protein S16, mitochondrial OS=Mus musculus GN=Mrps16 PE=1 SV=1	20.7407	2	2	2	135	15.182	9.67	104.9	111.5	98.7	102.8	94.4	87.7	105.033	94.9667	1.106	0.153332
P35487	Pdha2	Pyruvate dehydrogenase E1 component subunit alpha, testis-specific form, mitochondrial OS=Mus musculus GN=Pdha2 PE=1 SV=1	5.11509	2	9	2	391	43.385	8.5	107.6	100.8	106.7	97.9	96.7	90.3	105.033	94.9667	1.106	0.0339994
Q3TU64	Col1a2	Uncharacterized protein OS=Mus musculus GN=Col1a2 PE=2 SV=1	7.28863	8	13	8	1372	129.518	9.19	100.4	115.5	99.1	106.4	86.3	92.2	105	94.9667	1.10565	0.275767
P56393	Cox7b	Cytochrome c oxidase subunit 7B, mitochondrial OS=Mus musculus GN=Cox7b PE=3 SV=1	10	2	5	2	80	9.006	10.27	125	79	111	89.9	94.3	100.7	105	94.9667	1.10565	0.512348
P0DP28	Calm3	Calmodulin-3 OS=Mus musculus GN=Calm3 PE=1 SV=1	85.2349	12	194	11	149	16.827	4.22	108.5	100.3	106.2	84.6	100.1	100.3	105	95	1.10526	0.156728
Q9EQS3	Mycbp	c-Myc-binding protein OS=Mus musculus GN=Mycbp PE=1 SV=5	10.6796	1	1	1	103	11.962	5.91	103.5	108.4	103.1	93.5	98	93.5	105	95	1.10526	0.0116449
A0A1S6GWI2	Tmem258	Uncharacterized protein OS=Mus musculus GN=Tmem258 PE=2 SV=1	6.61157	1	1	1	121	13.365	8.18	98.2	108.7	108.1	95.9	89.5	99.6	105	95	1.10526	0.0906275
Q8CF89	Tab1	TGF-beta-activated kinase 1 and MAP3K7-binding protein 1 OS=Mus musculus GN=Tab1 PE=1 SV=2	11.1554	4	4	4	502	54.582	5.52	105.4	104.3	105.2	96.7	93.3	95	104.967	95	1.10491	0.000658008
Q8CGU1	Calcoco1	Calcium-binding and coiled-coil domain-containing protein 1 OS=Mus musculus GN=Calcoco1 PE=1 SV=2	6.36758	4	5	4	691	77.232	4.82	115.1	104.8	95	93.4	92.1	99.5	104.967	95	1.10491	0.185187
P54754	Ephb3	Ephrin type-B receptor 3 OS=Mus musculus GN=Ephb3 PE=1 SV=2	2.92044	2	2	2	993	109.592	6.28	90.9	123.8	100.3	103.5	85.3	96.3	105	95.0333	1.10488	0.420893
Q4VAA2	Cdv3	Protein CDV3 OS=Mus musculus GN=Cdv3 PE=1 SV=2	2.84698	1	1	1	281	29.711	6.1	99.1	106.2	109.7	82.2	97.6	105.3	105	95.0333	1.10488	0.253153
Q8K337	Inpp5b	Type II inositol 1,4,5-trisphosphate 5-phosphatase OS=Mus musculus GN=Inpp5b PE=1 SV=1	1.10775	1	1	1	993	112.69	5.64	105.8	108.7	100.4	92.9	94.6	97.7	104.967	95.0667	1.10414	0.0243457
Q8CH25	Sltm	SAFB-like transcription modulator OS=Mus musculus GN=Sltm PE=1 SV=1	0.678952	1	1	1	1031	116.85	7.72	101	125.5	88.4	109.8	82.8	92.6	104.967	95.0667	1.10414	0.50253
O35843	Bcl2l1	Bcl-x-gamma OS=Mus musculus GN=Bcl2l1 PE=2 SV=1	18.7234	3	5	3	235	26.106	4.72	101.4	108.9	104.5	99.8	92.1	93.3	104.933	95.0667	1.10379	0.0379768
Q8C166	Cpne1	Copine-1 OS=Mus musculus GN=Cpne1 PE=1 SV=1	14.9254	8	11	7	536	58.849	5.66	92.8	128.6	93.3	99.1	94.3	91.9	104.9	95.1	1.10305	0.461295
E9Q452	Tpm1	Tropomyosin alpha-1 chain OS=Mus musculus GN=Tpm1 PE=1 SV=1	54.4484	21	59	3	281	32.476	4.77	97.4	117.3	100	91.6	101.5	92.2	104.9	95.1	1.10305	0.235179
Q7TNS2	Minos1	MICOS complex subunit Mic10 OS=Mus musculus GN=Minos1 PE=1 SV=1	10.5263	1	4	1	76	8.561	8.94	105.1	105.1	104.5	98.1	89	98.2	104.9	95.1	1.10305	0.0327106
Q8R370	Ushbp1	Usher syndrome type-1C protein-binding protein 1 OS=Mus musculus GN=Ushbp1 PE=1 SV=2	1.02941	1	1	1	680	74.86	5.54	98.3	111.9	104.5	88.8	96.2	100.3	104.9	95.1	1.10305	0.131165
Q3TGR2	Fgb	Fibrinogen, B beta polypeptide, isoform CRA_a OS=Mus musculus GN=Fgb PE=1 SV=1	19.3347	7	8	7	481	54.718	7.08	99.4	109.9	105.3	98.4	91.2	95.7	104.867	95.1	1.1027	0.0573375
Q8BTV2	Cpsf7	Cleavage and polyadenylation specificity factor subunit 7 OS=Mus musculus GN=Cpsf7 PE=1 SV=2	3.60934	2	3	2	471	51.979	8	96.4	124.3	94	92.8	101.4	91.2	104.9	95.1333	1.10266	0.393683
E9Q8I0	Cfh	Complement factor H OS=Mus musculus GN=Cfh PE=1 SV=1	1.4377	1	1	1	1252	141.179	7.11	103.5	97.9	113.3	85.4	100.4	99.6	104.9	95.1333	1.10266	0.214864
Q8CCG5	Ralb	Uncharacterized protein OS=Mus musculus GN=Ralb PE=2 SV=1	43.2039	8	21	4	206	23.334	7.28	112.9	107.3	94.5	92.9	97.2	95.3	104.9	95.1333	1.10266	0.155291
Q3TWW8	Srsf6	Serine/arginine-rich splicing factor 6 OS=Mus musculus GN=Srsf6 PE=1 SV=1	10.3245	4	5	1	339	39.002	11.46	104.9	103.6	106.1	91	97.2	97.2	104.867	95.1333	1.10231	0.0112794
Q8K1M6	Dnm1l	Dynamin-1-like protein OS=Mus musculus GN=Dnm1l PE=1 SV=2	60.1078	37	81	1	742	82.606	7.05	107.9	92.6	114	69	91.6	124.8	104.833	95.1333	1.10196	0.607126
Q3UKJ7	Smu1	WD40 repeat-containing protein SMU1 OS=Mus musculus GN=Smu1 PE=2 SV=2	3.7037	2	2	2	513	57.507	7.18	90.7	121.6	102.2	106.6	89.1	89.7	104.833	95.1333	1.10196	0.415384
Q6PAM0	Prkab2	5'-AMP-activated protein kinase subunit beta-2 OS=Mus musculus GN=Prkab2 PE=1 SV=1	7.74908	2	2	1	271	30.19	6.46	99.5	110.8	104.1	92.5	98.5	94.5	104.8	95.1667	1.10123	0.060925
Q32P00	Cbx3	Chromobox homolog 3 (Drosophila HP1 gamma) OS=Mus musculus GN=Cbx3 PE=2 SV=1	52.459	6	10	5	183	20.799	5.14	98.5	105.3	110.7	92.7	95.6	97.3	104.833	95.2	1.10119	0.0632425
Q3TWH4	3110002H16Rik	Uncharacterized protein OS=Mus musculus GN=3110002H16Rik PE=2 SV=1	7.30594	3	4	3	657	74.851	7.83	100.2	109.9	104.4	91	95.1	99.5	104.833	95.2	1.10119	0.0611446
P11531	Dmd	Dystrophin OS=Mus musculus GN=Dmd PE=1 SV=3	3.39859	10	12	9	3678	425.566	5.94	101.1	107	106.4	91.7	95.6	98.3	104.833	95.2	1.10119	0.0228798
Q3U8B3	Rpa1	Replication protein A subunit OS=Mus musculus GN=Rpa1 PE=2 SV=1	9.16149	6	6	6	644	71.401	8.18	104.4	110.5	99.5	97.6	92.9	95.1	104.8	95.2	1.10084	0.0500669
Q641K1	Agtpbp1	Cytosolic carboxypeptidase 1 OS=Mus musculus GN=Agtpbp1 PE=1 SV=2	0.738916	1	1	1	1218	137.11	6.52	115.2	95.6	103.6	96.6	103.6	85.4	104.8	95.2	1.10084	0.284561
D3Z0L4	Chchd3	MICOS complex subunit (Fragment) OS=Mus musculus GN=Chchd3 PE=1 SV=1	51.0417	13	25	1	192	22.438	6.42	117.1	104.3	92.9	102	96.4	87.2	104.767	95.2	1.10049	0.308878
Q0PD31	Rab24	RAB24, member RAS oncogene family OS=Mus musculus GN=Rab24 PE=1 SV=1	37.4384	6	7	6	203	23.129	6.23	115	102.8	96.5	88.1	95.5	102.1	104.767	95.2333	1.10011	0.231875
E9QNX7	Atp4a	Sodium/potassium-transporting ATPase subunit alpha OS=Mus musculus GN=Atp4a PE=1 SV=1	9.18762	8	85	2	1034	113.991	5.81	102.5	103.8	107.9	89.3	98.5	97.9	104.733	95.2333	1.09975	0.0486144
P35550	Fbl	rRNA 2'-O-methyltransferase fibrillarin OS=Mus musculus GN=Fbl PE=1 SV=2	11.0092	3	6	2	327	34.286	10.24	102.6	104.3	107.3	95.1	100.9	89.8	104.733	95.2667	1.09937	0.0532885
E9QJW0	Mgst1	Microsomal glutathione S-transferase 1 OS=Mus musculus GN=Mgst1 PE=1 SV=1	5.67686	1	1	1	229	25.776	9.91	102.5	113.1	98.6	94	94.1	97.7	104.733	95.2667	1.09937	0.103214
Q60520	Sin3a	Paired amphipathic helix protein Sin3a OS=Mus musculus GN=Sin3a PE=1 SV=3	0.784929	1	1	1	1274	144.998	7.25	103.4	112.6	98.1	99.6	93.6	92.6	104.7	95.2667	1.09902	0.118935
Q91W87	Cyp2d22	Cytochrome P450, family 2, subfamily d, polypeptide 22 OS=Mus musculus GN=Cyp2d22 PE=2 SV=1	16.6	6	9	6	500	56.457	6.95	100	104.9	109.2	92.9	95.9	97	104.7	95.2667	1.09902	0.0321761
A0A075B6A0	Ighm	Ig mu chain C region (Fragment) OS=Mus musculus GN=Ighm PE=1 SV=2	9.03361	3	4	3	476	52.576	6.39	102.5	105.5	106.1	87.4	101.7	96.7	104.7	95.2667	1.09902	0.0951737
Q3UJD6	Usp19	Ubiquitin carboxyl-terminal hydrolase 19 OS=Mus musculus GN=Usp19 PE=1 SV=1	1.02941	1	1	1	1360	150.454	6.38	100.2	117.4	96.5	90.3	95.5	100	104.7	95.2667	1.09902	0.250333
Q8K448	Abca5	ATP-binding cassette sub-family A member 5 OS=Mus musculus GN=Abca5 PE=1 SV=2	4.93301	7	8	7	1642	185.775	7.2	100.3	102.5	111.4	96.4	95.3	94.2	104.733	95.3	1.09899	0.0523055
Q9WUB4	Dctn6	Dynactin subunit 6 OS=Mus musculus GN=Dctn6 PE=1 SV=1	26.3158	4	5	4	190	20.657	6.67	101.8	107.5	104.8	97.4	94	94.5	104.7	95.3	1.09864	0.0086413
P61963	Dcaf7	DDB1- and CUL4-associated factor 7 OS=Mus musculus GN=Dcaf7 PE=1 SV=1	8.18713	2	2	2	342	38.901	5.52	106.9	109.7	97.5	94.4	93.8	97.7	104.7	95.3	1.09864	0.0727351
Q80UW8	Polr2e	DNA-directed RNA polymerases I, II, and III subunit RPABC1 OS=Mus musculus GN=Polr2e PE=1 SV=1	8.09524	1	1	1	210	24.555	5.95	96.6	112.4	105.1	90.3	100	95.6	104.7	95.3	1.09864	0.154216
Q8C8T7	Elfn1	Protein ELFN1 OS=Mus musculus GN=Elfn1 PE=2 SV=1	1.08696	1	1	1	828	90.758	8.18	110.4	106.5	97.2	95.7	91.8	98.4	104.7	95.3	1.09864	0.0972691
Q07409	Cntn3	Contactin-3 OS=Mus musculus GN=Cntn3 PE=1 SV=2	0.972763	1	1	1	1028	113.161	6.23	90	136.7	87.4	105	96.2	84.7	104.7	95.3	1.09864	0.611001
J3QNY1	Gm9242	Predicted pseudogene 9242 OS=Mus musculus GN=Gm9242 PE=4 SV=1	38.9356	14	40	1	357	37.117	8.31	94.8	119.3	99.9	105.3	92.9	87.7	104.667	95.3	1.09829	0.361877
Q5SS83	Flot2	Flotillin 2, isoform CRA_a OS=Mus musculus GN=Flot2 PE=1 SV=1	47.1963	18	38	1	428	47.087	5.25	109.1	114.1	90.9	93.3	94.8	97.9	104.7	95.3333	1.09825	0.261945
Q8BMS9	Rassf2	Ras association domain-containing protein 2 OS=Mus musculus GN=Rassf2 PE=1 SV=1	4.60123	1	1	1	326	37.949	7.94	95.8	97	121.3	89.9	96	100.1	104.7	95.3333	1.09825	0.348105
P08228	Sod1	Superoxide dismutase [Cu-Zn] OS=Mus musculus GN=Sod1 PE=1 SV=2	59.0909	9	43	9	154	15.933	6.51	103.9	105.5	104.6	89.3	99.8	96.9	104.667	95.3333	1.0979	0.0420042
G5E8G3	Opcml	MCG9827 OS=Mus musculus GN=Opcml PE=1 SV=1	32.7536	10	18	2	345	37.987	6.87	99.8	115.9	98.3	101.4	92.4	92.2	104.667	95.3333	1.0979	0.218403
B2RX66	Taok1	MCG124812 OS=Mus musculus GN=Taok1 PE=1 SV=1	7.19281	6	6	6	1001	115.977	7.55	100.9	113.1	100	97.3	94.6	94.1	104.667	95.3333	1.0979	0.0979222
Q6ZWV7	Rpl35	60S ribosomal protein L35 OS=Mus musculus GN=Rpl35 PE=1 SV=1	26.0163	4	10	4	123	14.544	11.05	98.6	106.7	108.7	99.1	93.5	93.4	104.667	95.3333	1.0979	0.0612981
P60824	Cirbp	Cold-inducible RNA-binding protein OS=Mus musculus GN=Cirbp PE=1 SV=1	26.7442	3	11	3	172	18.596	9.61	103.8	100.2	109.9	91.1	98.1	96.8	104.633	95.3333	1.09755	0.0590288
Q91ZS8	Adarb1	Double-stranded RNA-specific editase 1 OS=Mus musculus GN=Adarb1 PE=1 SV=1	1.54712	1	1	1	711	77.952	8.94	107	106.5	100.3	90	94	102.1	104.6	95.3667	1.09682	0.0906931
G5E896	Edc4	Enhancer of mRNA decapping 4, isoform CRA_b OS=Mus musculus GN=Edc4 PE=1 SV=1	3.12945	2	2	2	1406	152.389	5.82	97.5	100	116.4	95.5	94.1	96.6	104.633	95.4	1.09679	0.196943
F6U3S2	Mfsd6	Major facilitator superfamily domain-containing protein 6 (Fragment) OS=Mus musculus GN=Mfsd6 PE=1 SV=1	3.86643	2	4	1	569	63.057	5.67	104.4	104.1	105.3	95.1	91.4	99.7	104.6	95.4	1.09644	0.0192735
B7ZNX2	Anapc1	Anaphase promoting complex subunit 1 OS=Mus musculus GN=Anapc1 PE=2 SV=1	0.874486	1	1	1	1944	215.854	6.38	86.5	103.9	123.4	106.9	98.3	81	104.6	95.4	1.09644	0.521196
Q8BHL5	Elmo2	Engulfment and cell motility protein 2 OS=Mus musculus GN=Elmo2 PE=1 SV=1	6.8306	5	7	3	732	83.833	5.95	113.2	104.3	96.3	95.4	95.2	95.6	104.6	95.4	1.09644	0.132611
E9QN77	Tmub1	Transmembrane and ubiquitin-like domain-containing protein 1 OS=Mus musculus GN=Tmub1 PE=1 SV=1	8.07692	2	2	2	260	27.72	5.06	101.9	109.3	102.6	94.5	94.5	97.2	104.6	95.4	1.09644	0.0218829
P40240	Cd9	CD9 antigen OS=Mus musculus GN=Cd9 PE=1 SV=2	16.3717	3	17	3	226	25.241	7.23	98.1	103.1	112.6	100.2	92.6	93.4	104.6	95.4	1.09644	0.132974
B7ZN50	Stxbp5l	Stxbp5l protein OS=Mus musculus GN=Stxbp5l PE=2 SV=1	18.1202	12	14	1	1032	114.806	7.3	93.5	95.1	125.1	81.4	101.3	103.5	104.567	95.4	1.09609	0.502432
Q9D881	Gm11273	Cytochrome c oxidase subunit 5B, mitochondrial OS=Mus musculus GN=Gm11273 PE=1 SV=1	58.1395	8	54	7	129	13.838	8.12	103.6	105.7	104.4	95.7	96.5	94.1	104.567	95.4333	1.0957	0.00061264
E9PVE8	Adcyap1r1	Pituitary adenylate cyclase-activating polypeptide type I receptor OS=Mus musculus GN=Adcyap1r1 PE=1 SV=1	1.52672	1	1	1	524	59.757	6.86	105.3	106.5	101.9	97	90.3	99	104.567	95.4333	1.0957	0.037092
A6H6B3	Ralbp1	RalA binding protein 1 OS=Mus musculus GN=Ralbp1 PE=2 SV=1	1.38889	1	1	1	648	74.985	5.92	112.1	101.3	100.3	91.5	88.5	106.3	104.567	95.4333	1.0957	0.242983
Q0VGZ0	Gtf2a1	Gtf2a1 protein OS=Mus musculus GN=Gtf2a1 PE=2 SV=1	2.91005	1	1	1	378	41.573	4.56	123	95.7	94.8	98.8	96	91.5	104.5	95.4333	1.09501	0.393698
Q0PD50	Rab8a	RAB8A, member RAS oncogene family, isoform CRA_a OS=Mus musculus GN=Rab8a PE=1 SV=1	56.0386	12	47	5	207	23.653	9.07	97.7	114.4	101.5	97.3	96.7	92.4	104.533	95.4667	1.09497	0.161337
Q8BM72	Hspa13	Heat shock 70 kDa protein 13 OS=Mus musculus GN=Hspa13 PE=1 SV=1	2.76008	1	2	1	471	51.677	5.63	108.8	107.8	97	93.4	98.2	94.9	104.533	95.5	1.09459	0.0887447
Q8BH51	Cox14	Cytochrome c oxidase assembly protein COX14 OS=Mus musculus GN=Cox14 PE=3 SV=1	14.0351	1	2	1	57	6.376	9.79	106.7	104.9	102	98.7	92	95.8	104.533	95.5	1.09459	0.0190304
Q8R2K3	Ssbp1	Single-stranded DNA binding protein 1 OS=Mus musculus GN=Ssbp1 PE=1 SV=1	33.7838	4	7	4	148	17.146	9.79	98.5	107.9	107	93.6	98.1	94.8	104.467	95.5	1.09389	0.0523738
E9PUL5	Prrt2	Proline-rich transmembrane protein 2 OS=Mus musculus GN=Prrt2 PE=1 SV=1	29.7688	5	8	5	346	35.902	4.63	103.8	112.7	96.9	88.7	95.3	102.5	104.467	95.5	1.09389	0.213422
Q8R1X1	Acsl6	Acyl-CoA synthetase long-chain family member 6 OS=Mus musculus GN=Acsl6 PE=1 SV=2	57.2022	36	110	1	722	80.686	7.12	89.2	123.3	101	97.7	95	93.9	104.5	95.5333	1.09386	0.4232
Q9DCB8	Isca2	Iron-sulfur cluster assembly 2 homolog, mitochondrial OS=Mus musculus GN=Isca2 PE=1 SV=2	31.1688	4	9	4	154	16.708	5.6	100.6	106.9	106	88	102.7	95.9	104.5	95.5333	1.09386	0.127922
Q9CQ25	Mzt2	Mitotic-spindle organizing protein 2 OS=Mus musculus GN=Mzt2 PE=1 SV=1	15.7233	1	1	1	159	16.514	10.18	124.6	81.6	107.2	83.2	106.5	96.9	104.467	95.5333	1.09351	0.563436
Q3TYS2		Uncharacterized protein C17orf62 homolog OS=Mus musculus PE=1 SV=2	11.2299	2	4	2	187	20.908	8.59	97.9	107.5	108	95.7	91.1	99.8	104.467	95.5333	1.09351	0.0969624
Q91X56	S1pr5	Sphingosine 1-phosphate receptor 5 OS=Mus musculus GN=S1pr5 PE=1 SV=1	5.25	2	2	2	400	42.304	9.83	103.9	99.1	110.4	103.3	86.7	96.6	104.467	95.5333	1.09351	0.200106
A2AHK0	Dgkz	Diacylglycerol kinase OS=Mus musculus GN=Dgkz PE=1 SV=1	2.84951	2	2	1	1123	125.048	8.91	93	107.9	112.5	99.1	83.6	103.9	104.467	95.5333	1.09351	0.352288
Q9R020	Zranb2	Zinc finger Ran-binding domain-containing protein 2 OS=Mus musculus GN=Zranb2 PE=1 SV=2	8.78788	2	2	2	330	37.328	9.89	106.5	108.4	98.5	92.9	97.2	96.5	104.467	95.5333	1.09351	0.0542909
E9Q447	Sptan1	Spectrin alpha chain, non-erythrocytic 1 OS=Mus musculus GN=Sptan1 PE=1 SV=1	73.2849	170	687	1	2478	285.17	5.34	106.6	104.9	101.8	94.9	93.9	97.8	104.433	95.5333	1.09316	0.00823012
Q9CXX2	Vamp1	Uncharacterized protein OS=Mus musculus GN=Vamp1 PE=2 SV=1	42.3077	7	32	6	182	20.108	7.47	101.7	103.7	107.9	89.3	100	97.3	104.433	95.5333	1.09316	0.0737029
Q9CQL5	Mrpl18	39S ribosomal protein L18, mitochondrial OS=Mus musculus GN=Mrpl18 PE=1 SV=1	5	1	2	1	180	20.664	9.28	120.7	98.8	93.8	92.4	100.7	93.5	104.433	95.5333	1.09316	0.362205
Q62245	Sos1	Son of sevenless homolog 1 OS=Mus musculus GN=Sos1 PE=1 SV=2	12.5095	13	16	9	1319	150.788	6.89	100.1	115.9	97.3	96.9	92.6	97.2	104.433	95.5667	1.09278	0.212144
Q8K1J6	Trnt1	CCA tRNA nucleotidyltransferase 1, mitochondrial OS=Mus musculus GN=Trnt1 PE=1 SV=1	12.212	4	5	4	434	49.864	8.56	99.3	102.8	111.1	94.2	96.7	95.8	104.4	95.5667	1.09243	0.0688626
Q91X72	Hpx	Hemopexin OS=Mus musculus GN=Hpx PE=1 SV=2	34.1304	12	22	12	460	51.285	7.8	101.6	107.1	104.5	95.9	93.1	97.8	104.4	95.6	1.09205	0.0136781
A0A023J6C2	ATP8	ATP synthase protein 8 OS=Mus musculus musculus GN=ATP8 PE=3 SV=1	34.3284	2	11	2	67	7.747	9.88	104.8	107.8	100.6	96.9	93.4	96.5	104.4	95.6	1.09205	0.0203992
E9QLW0	Kcnc2	Potassium voltage gated channel, Shaw-related subfamily, member 2, isoform CRA_a OS=Mus musculus GN=Kcnc2 PE=1 SV=2	4.04984	3	3	1	642	70.458	7.69	92.9	121.1	99.2	92.8	111.7	82.3	104.4	95.6	1.09205	0.508172
Q3U7K1		Serine/threonine-protein phosphatase OS=Mus musculus PE=2 SV=1	52.6316	15	40	3	323	37.009	6.54	102.5	105.1	105.5	93	97	96.9	104.367	95.6333	1.09132	0.00570505
B7ZNL3	Tpm1	Tpm1 protein OS=Mus musculus GN=Tpm1 PE=1 SV=1	59.507	21	57	5	284	32.618	4.74	101.2	109.3	102.6	95.3	102.3	89.3	104.367	95.6333	1.09132	0.125016
Q571M0	Mfn1	MKIAA4032 protein (Fragment) OS=Mus musculus GN=Mfn1 PE=2 SV=1	7.0761	4	5	3	749	84.515	6.65	93	125.1	95	93.3	98.7	94.9	104.367	95.6333	1.09132	0.452542
A0A0R4J0T8	Arfgap3	ADP-ribosylation factor GTPase-activating protein 3 OS=Mus musculus GN=Arfgap3 PE=1 SV=1	1.52672	1	1	1	524	57.507	8.47	114.8	95.2	103.1	102.2	95.6	89.1	104.367	95.6333	1.09132	0.270451
Q922B1	Macrod1	O-acetyl-ADP-ribose deacetylase MACROD1 OS=Mus musculus GN=Macrod1 PE=1 SV=2	25.387	5	7	5	323	35.272	8.85	104	102.9	106.2	92.7	96.7	97.6	104.367	95.6667	1.09094	0.00829903
B9EJI9	Tmem229a	Transmembrane protein 229A OS=Mus musculus GN=Tmem229a PE=2 SV=1	8.62534	2	2	2	371	41.499	9.35	97	118	98.1	95.1	97	94.9	104.367	95.6667	1.09094	0.273317
P83870	Phf5a	PHD finger-like domain-containing protein 5A OS=Mus musculus GN=Phf5a PE=1 SV=1	27.2727	3	4	3	110	12.397	8.41	101.8	110.9	100.3	100.4	93.1	93.5	104.333	95.6667	1.09059	0.100401
Q69ZT0	mKIAA1021	Phospholipid-transporting ATPase (Fragment) OS=Mus musculus GN=mKIAA1021 PE=3 SV=2	0.668896	1	1	1	1196	135.892	6.93	97.3	124.2	91.4	90.5	102.4	94.1	104.3	95.6667	1.09024	0.464678
Q9CQ20	Mid1ip1	Mid1-interacting protein 1 OS=Mus musculus GN=Mid1ip1 PE=1 SV=1	4.3956	1	1	1	182	20.343	5.5	92.8	136.7	83.4	113.5	95	78.5	104.3	95.6667	1.09024	0.6776
Q9D8P4	Mrpl17	39S ribosomal protein L17, mitochondrial OS=Mus musculus GN=Mrpl17 PE=1 SV=1	5.11364	1	1	1	176	20.237	9.82	98.8	121.1	93.1	94.1	98.2	94.8	104.333	95.7	1.09021	0.374064
Q8BKP1	Tpd52l2	Tumor protein D52-like 2, isoform CRA_d OS=Mus musculus GN=Tpd52l2 PE=1 SV=1	55.5	8	14	1	200	21.693	6.4	101.5	106.8	104.6	94.6	85.8	106.7	104.3	95.7	1.08986	0.240858
Q8VCX5	Micu1	Calcium uptake protein 1, mitochondrial OS=Mus musculus GN=Micu1 PE=1 SV=1	15.5136	6	7	6	477	54.318	8.59	103.2	108.3	101.4	96.9	95.3	94.9	104.3	95.7	1.08986	0.0162512
P63002	Aes	Amino-terminal enhancer of split OS=Mus musculus GN=Aes PE=1 SV=1	6.09137	1	1	1	197	21.986	6.37	103	102.9	107	90.2	101.9	95	104.3	95.7	1.08986	0.0782207
Q6WQJ1	Dagla	Sn1-specific diacylglycerol lipase alpha OS=Mus musculus GN=Dagla PE=1 SV=2	1.62835	1	1	1	1044	115.301	6.42	101.5	116.2	95.2	109.8	99.2	78.1	104.3	95.7	1.08986	0.485511
Q8K0T0	Rtn1	Reticulon-1 OS=Mus musculus GN=Rtn1 PE=1 SV=1	25.1282	15	43	9	780	83.521	4.58	100.7	104.2	107.9	84	93.7	109.4	104.267	95.7	1.08952	0.327514
O89079	Cope	Coatomer subunit epsilon OS=Mus musculus GN=Cope PE=1 SV=3	12.013	2	5	2	308	34.545	5.06	98.2	111	103.6	95.1	91.4	100.6	104.267	95.7	1.08952	0.134284
Q8CDR0	Tmprss5	Uncharacterized protein OS=Mus musculus GN=Tmprss5 PE=2 SV=1	9.45055	3	4	3	455	49.638	7.21	100.9	117	94.9	93.5	98.4	95.2	104.267	95.7	1.08952	0.273372
Q91XU0	Wrnip1	ATPase WRNIP1 OS=Mus musculus GN=Wrnip1 PE=1 SV=2	1.21212	1	1	1	660	71.749	6.18	96.9	112.3	103.6	89.1	98.3	99.7	104.267	95.7	1.08952	0.198305
Q8C4Q6	Aida	Axin interactor, dorsalization-associated protein OS=Mus musculus GN=Aida PE=1 SV=1	15.4098	3	3	3	305	34.866	6.74	101.3	107.1	104.4	88.3	100.1	98.8	104.267	95.7333	1.08914	0.105513
Q9CQR2	Rps21	40S ribosomal protein S21 OS=Mus musculus GN=Rps21 PE=1 SV=1	67.4699	5	14	5	83	9.136	8.51	102.7	114.2	95.8	99.9	92.6	94.7	104.233	95.7333	1.08879	0.21592
Q91WM1	Strbp	Spermatid perinuclear RNA-binding protein OS=Mus musculus GN=Strbp PE=1 SV=1	5.05952	3	3	1	672	73.658	8.72	88	124	100.7	99.8	99.7	87.7	104.233	95.7333	1.08879	0.493076
Q80U70	Suz12	Polycomb protein Suz12 OS=Mus musculus GN=Suz12 PE=1 SV=2	2.15924	1	1	1	741	82.974	8.81	79	111.9	121.9	84.7	101.4	101.2	104.267	95.7667	1.08876	0.578895
Q8K2C6	Sirt5	NAD-dependent protein deacylase sirtuin-5, mitochondrial OS=Mus musculus GN=Sirt5 PE=1 SV=1	15.1613	3	3	3	310	34.112	8.53	101.7	104.6	106.4	91.8	96.1	99.4	104.233	95.7667	1.08841	0.0308714
Q3U422	Ndufv3	NADH dehydrogenase [ubiquinone] flavoprotein 3, mitochondrial OS=Mus musculus GN=Ndufv3 PE=1 SV=1	18.1624	6	7	3	468	50.468	8.97	97.5	109.9	105.3	89.9	96.8	100.6	104.233	95.7667	1.08841	0.151606
P56383	Atp5g2	ATP synthase F(0) complex subunit C2, mitochondrial OS=Mus musculus GN=Atp5g2 PE=2 SV=2	4.79452	1	5	1	146	15.466	10.35	104.7	101.7	106.3	92.7	98.3	96.3	104.233	95.7667	1.08841	0.0162617
F7BJK1	Pcdh1	Protocadherin 1 (Fragment) OS=Mus musculus GN=Pcdh1 PE=1 SV=1	1.94986	2	2	2	1077	116.448	5.08	91.4	116.5	104.7	90.5	100.7	96.1	104.2	95.7667	1.08806	0.341914
E9QNG6	Snx13	Sorting nexin-13 OS=Mus musculus GN=Snx13 PE=1 SV=2	1.04384	1	1	1	958	110.88	6.62	109.4	113.6	89.5	96.7	98.7	92.1	104.167	95.8333	1.08696	0.339214
Q80ZM5	H1fx	H1 histone family, member X OS=Mus musculus GN=H1fx PE=1 SV=1	5.31915	1	1	1	188	20.139	11.22	103.1	105.8	103.6	90.4	98.6	98.5	104.167	95.8333	1.08696	0.0426572
P50446	Krt6a	Keratin, type II cytoskeletal 6A OS=Mus musculus GN=Krt6a PE=1 SV=3	13.3816	9	31	1	553	59.299	7.94	156.9	77.9	77.6	90.2	122	75.4	104.133	95.8667	1.08623	0.794884
Q8BFU3	Rnf214	RING finger protein 214 OS=Mus musculus GN=Rnf214 PE=1 SV=1	7.93413	3	3	3	668	73.578	6.23	98.4	103.7	110.3	93.3	96.9	97.4	104.133	95.8667	1.08623	0.0877806
P11930	Nudt19	Nucleoside diphosphate-linked moiety X motif 19 OS=Mus musculus GN=Nudt19 PE=1 SV=2	3.92157	1	1	1	357	40.294	6.68	99.8	109.2	103.4	96.5	89.6	101.5	104.133	95.8667	1.08623	0.133759
Q5EBQ0	Vdac3	Voltage-dependent anion channel 3 OS=Mus musculus GN=Vdac3 PE=2 SV=1	62.3239	14	134	1	284	30.864	8.79	104.9	101.8	105.7	97.7	92.5	97.5	104.133	95.9	1.08585	0.0165819
Q3TMZ1	Pycr2	Pyrroline-5-carboxylate reductase OS=Mus musculus GN=Pycr2 PE=1 SV=1	32.5	7	8	7	320	33.638	7.77	94	116.1	102.3	96.9	96.5	94.3	104.133	95.9	1.08585	0.27374
P84086	Cplx2	Complexin-2 OS=Mus musculus GN=Cplx2 PE=1 SV=1	52.9851	5	11	3	134	15.385	5.08	102.3	105.4	104.7	89.4	98.1	100.2	104.133	95.9	1.08585	0.074705
Q9CZ22	Tpd52l2	Uncharacterized protein OS=Mus musculus GN=Tpd52l2 PE=2 SV=1	54.5872	9	15	2	218	23.844	5.88	103.8	109.1	99.5	92.6	91.7	103.4	104.133	95.9	1.08585	0.152885
P11087	Col1a1	Collagen alpha-1(I) chain OS=Mus musculus GN=Col1a1 PE=1 SV=4	4.67997	6	13	6	1453	137.948	5.85	100.1	107.7	104.5	107	89.7	91	104.1	95.9	1.08551	0.242395
P00687	Amy1	Alpha-amylase 1 OS=Mus musculus GN=Amy1 PE=1 SV=2	2.34834	1	1	1	511	57.607	6.96	114.7	99.7	97.9	98.7	100	89	104.1	95.9	1.08551	0.266563
P61329	Fgf12	Fibroblast growth factor 12 OS=Mus musculus GN=Fgf12 PE=1 SV=1	13.5802	3	4	3	243	27.382	9.96	100.2	106.3	105.8	102.9	95.4	89.4	104.1	95.9	1.08551	0.133653
B9EJA2	Cttnbp2	Cortactin-binding protein 2 OS=Mus musculus GN=Cttnbp2 PE=1 SV=2	0.728155	1	1	1	1648	178.662	8.19	92.7	131.2	88.4	95.6	98.4	93.7	104.1	95.9	1.08551	0.581063
B9EJ24	Selenoo	Uncharacterized protein OS=Mus musculus GN=Selenoo PE=2 SV=1	9.74513	5	5	5	667	74.133	5.83	100.4	107.7	104.2	91.1	95.7	100.9	104.1	95.9	1.08551	0.0808399
Q91YT8	Tmem63a	CSC1-like protein 1 OS=Mus musculus GN=Tmem63a PE=1 SV=1	2.73632	2	3	2	804	91.8	7.93	91.3	115.2	105.9	97	98.1	92.7	104.133	95.9333	1.08548	0.315268
Q8BU88	Mrpl22	39S ribosomal protein L22, mitochondrial OS=Mus musculus GN=Mrpl22 PE=1 SV=1	17.9612	3	3	3	206	23.79	9.86	102.3	110.2	99.7	102.8	90.1	94.8	104.067	95.9	1.08516	0.168821
P49817	Cav1	Caveolin-1 OS=Mus musculus GN=Cav1 PE=1 SV=1	39.3258	6	7	6	178	20.525	6.02	93.9	103.4	114.9	94.5	100.3	92.9	104.067	95.9	1.08516	0.275705
Q91YQ3	Csdc2	Cold shock domain-containing protein C2 OS=Mus musculus GN=Csdc2 PE=1 SV=2	5.84416	1	1	1	154	16.843	7.55	98	108.9	105.4	87.2	96.3	104.3	104.1	95.9333	1.08513	0.23804
Q1HL32	Smc3	Structural maintenance of chromosomes protein OS=Mus musculus GN=Smc3 PE=1 SV=1	6.24486	5	6	5	1217	141.468	7.18	97.4	118.4	96.4	93.4	97.5	96.9	104.067	95.9333	1.08478	0.326798
Q3TSV1	Dcn	Decorin OS=Mus musculus GN=Dcn PE=2 SV=1	28.8136	10	18	9	354	39.75	8.68	87.3	105.3	119.6	103.2	93.8	90.8	104.067	95.9333	1.08478	0.464294
Q8VD33	Sgtb	Small glutamine-rich tetratricopeptide repeat-containing protein beta OS=Mus musculus GN=Sgtb PE=1 SV=1	16.7763	4	7	4	304	33.408	4.92	99.4	113.4	99.3	99.5	95.7	92.6	104.033	95.9333	1.08443	0.186792
Q923T9	Camk2g	Calcium/calmodulin-dependent protein kinase type II subunit gamma OS=Mus musculus GN=Camk2g PE=1 SV=1	41.2098	20	85	4	529	59.569	7.58	103.4	105.8	102.9	94.7	101.3	91.8	104.033	95.9333	1.08443	0.0515964
Q3TJS0	Flot1	Uncharacterized protein OS=Mus musculus GN=Flot1 PE=2 SV=1	62.1495	21	38	1	428	47.502	7.15	100.4	98.6	113.1	87.1	99	101.7	104.033	95.9333	1.08443	0.274224
Q3THA0	Eif3g	Eukaryotic translation initiation factor 3 subunit G OS=Mus musculus GN=Eif3g PE=2 SV=1	16.25	4	4	4	320	35.586	5.9	108.8	99.2	104.1	92.5	97.3	98	104.033	95.9333	1.08443	0.0682221
A2AR56	Frmd5	FERM domain-containing protein 5 OS=Mus musculus GN=Frmd5 PE=1 SV=1	2.98246	1	3	1	570	64.878	8.44	94.3	113.6	104.2	94.1	101.4	92.3	104.033	95.9333	1.08443	0.263277
Q8BWT1	Acaa2	3-ketoacyl-CoA thiolase, mitochondrial OS=Mus musculus GN=Acaa2 PE=1 SV=3	68.5139	17	41	1	397	41.803	8.09	113.5	101.8	96.9	100.4	93.9	93.6	104.067	95.9667	1.0844	0.208056
B3DFI8	Cisd3	Cisd3 protein (Fragment) OS=Mus musculus GN=Cisd3 PE=2 SV=1	7.03518	2	3	2	199	21.81	9.91	97.4	112.2	102.6	107.8	88.6	91.5	104.067	95.9667	1.0844	0.334165
Q3TF18	Parp1	Poly [ADP-ribose] polymerase OS=Mus musculus GN=Parp1 PE=2 SV=1	4.93097	3	4	3	1014	112.636	8.98	98.8	107	106.3	91.6	104.3	92	104.033	95.9667	1.08406	0.176831
F8VPK0	Ttc37	Tetratricopeptide repeat domain 37 OS=Mus musculus GN=Ttc37 PE=1 SV=1	2.23928	3	3	3	1563	173.832	7.12	106.1	112.5	93.5	91.6	96.2	100.1	104.033	95.9667	1.08406	0.256446
Q6PFX8	Rimkla	N-acetylaspartylglutamate synthase A OS=Mus musculus GN=Rimkla PE=1 SV=1	6.57895	2	2	2	380	41.477	6.65	96.8	109.6	105.7	91.1	94.9	101.9	104.033	95.9667	1.08406	0.177462
P70271	Pdlim4	PDZ and LIM domain protein 4 OS=Mus musculus GN=Pdlim4 PE=1 SV=3	7.87879	2	2	2	330	35.534	8.05	101.8	110.1	100.2	92.1	98.1	97.7	104.033	95.9667	1.08406	0.0902925
Q80XH9	Elavl4	ELAV-like protein OS=Mus musculus GN=Elavl4 PE=2 SV=1	37.6214	13	24	3	412	45.281	9.28	99.2	103.3	109.5	96.4	93.6	97.9	104	95.9667	1.08371	0.0687156
Q6ZWQ7	Spcs3	Signal peptidase complex subunit 3 OS=Mus musculus GN=Spcs3 PE=1 SV=1	11.6667	2	2	2	180	20.301	8.62	102.3	104.8	104.9	95.7	96.6	95.6	104	95.9667	1.08371	0.000901113
A0A087WR52	Agfg1	Arf-GAP domain and FG repeat-containing protein 1 (Fragment) OS=Mus musculus GN=Agfg1 PE=1 SV=1	9.31034	3	6	3	580	60.131	8.4	100	112.4	99.6	97.2	94.4	96.3	104	95.9667	1.08371	0.133879
Q543T5	Scrg1	Scrapie responsive gene 1 OS=Mus musculus GN=Scrg1 PE=2 SV=1	50	4	6	4	98	11.166	7.91	108.5	101.1	102.5	98.9	94.1	95	104.033	96	1.08368	0.0411859
Q3UK30		Uncharacterized protein OS=Mus musculus PE=2 SV=1	16.2162	8	13	6	518	52.584	9.42	107.9	101.4	102.7	96.7	91.2	100.1	104	96	1.08333	0.070484
A2RSW6	Amt	Aminomethyltransferase OS=Mus musculus GN=Amt PE=1 SV=1	9.18114	4	6	4	403	43.981	8.7	100.5	108.6	102.9	100.8	92.7	94.5	104	96	1.08333	0.0803497
Q80V26	Impad1	Inositol monophosphatase 3 OS=Mus musculus GN=Impad1 PE=1 SV=1	8.14607	3	5	3	356	38.592	6.47	101.6	116.6	93.8	90.1	87.5	110.4	104	96	1.08333	0.462557
Q3U944	Lman1	Uncharacterized protein OS=Mus musculus GN=Lman1 PE=2 SV=1	10.7861	4	6	4	547	61.236	6.44	93.8	116.8	101.4	93.3	96.9	97.8	104	96	1.08333	0.311016
A6ZI46	Aldoart1	Fructose-bisphosphate aldolase OS=Mus musculus GN=Aldoart1 PE=1 SV=1	50.358	20	145	2	419	45.315	7.05	107.9	92.3	111.7	89.5	97.9	100.7	103.967	96.0333	1.08261	0.309588
O88737	Bsn	Protein bassoon OS=Mus musculus GN=Bsn PE=1 SV=4	9.71588	25	29	25	3942	418.587	7.71	97.3	118	96.6	88.2	96.9	103	103.967	96.0333	1.08261	0.389602
A0A0A6YWG7	Rapgef2	Rap guanine nucleotide exchange factor 2 OS=Mus musculus GN=Rapgef2 PE=1 SV=1	2.49392	3	3	3	1644	184	6.64	98.5	115.8	97.6	97	98.5	92.6	103.967	96.0333	1.08261	0.268649
F8VPM7	Erc1	ELKS/Rab6-interacting/CAST family member 1 OS=Mus musculus GN=Erc1 PE=1 SV=1	4.375	5	7	1	1120	128.252	5.91	98.7	102.5	110.7	96.6	97.5	94	103.967	96.0333	1.08261	0.0981843
Q61418	Clcn4	H(+)/Cl(-) exchange transporter 4 OS=Mus musculus GN=Clcn4 PE=2 SV=2	4.95315	4	4	2	747	83.679	6.86	103.2	117	91.7	102.5	92.9	92.7	103.967	96.0333	1.08261	0.377311
Q3V453	Ywhae	Uncharacterized protein (Fragment) OS=Mus musculus GN=Ywhae PE=2 SV=1	64.8352	4	89	1	91	10.347	4.25	84.6	105.7	121.5	84.1	114.4	89.6	103.933	96.0333	1.08226	0.60717
P01027	C3	Complement C3 OS=Mus musculus GN=C3 PE=1 SV=3	21.828	31	38	31	1663	186.366	6.73	99.6	110	102.2	95.6	97.5	95	103.933	96.0333	1.08226	0.0698634
P0C0A3	Chmp6	Charged multivesicular body protein 6 OS=Mus musculus GN=Chmp6 PE=1 SV=2	32.5	5	8	5	200	23.401	5.44	101.6	109	101.2	93.6	97.2	97.3	103.933	96.0333	1.08226	0.0483897
Q9JHQ5	Lztfl1	Leucine zipper transcription factor-like protein 1 OS=Mus musculus GN=Lztfl1 PE=1 SV=1	36.7893	9	13	9	299	34.752	5.17	96.5	114.2	101.1	95.8	94.4	97.9	103.933	96.0333	1.08226	0.217235
Q8BQP9	Rgs7bp	Regulator of G-protein signaling 7-binding protein OS=Mus musculus GN=Rgs7bp PE=1 SV=1	7.00389	1	1	1	257	29.005	8.46	86.8	124	101.1	88.2	108.7	91.3	103.967	96.0667	1.08223	0.563874
Q6W8Q3	Pcp4l1	Purkinje cell protein 4-like protein 1 OS=Mus musculus GN=Pcp4l1 PE=1 SV=1	60.2941	3	5	3	68	7.498	5.52	105.9	99.9	106.1	92	91.7	104.5	103.967	96.0667	1.08223	0.166851
Q91V81	Rbm42	RNA-binding protein 42 OS=Mus musculus GN=Rbm42 PE=1 SV=1	3.5865	1	1	1	474	49.844	9.63	101.5	111	99.4	95.1	102.9	90.2	103.967	96.0667	1.08223	0.199041
Q8BGY2	Eif5a2	Eukaryotic translation initiation factor 5A-2 OS=Mus musculus GN=Eif5a2 PE=1 SV=3	69.281	9	24	3	153	16.782	5.58	83.5	121.8	106.5	104.6	89.7	93.9	103.933	96.0667	1.08189	0.54732
Q9CXS4	Cenpv	Centromere protein V OS=Mus musculus GN=Cenpv PE=1 SV=2	23.4127	4	8	4	252	27.524	9.79	102.8	103.1	105.9	99.6	94.4	94.2	103.933	96.0667	1.08189	0.0177568
Q545I6	Ctsz	Cathepsin Z, isoform CRA_b OS=Mus musculus GN=Ctsz PE=1 SV=1	7.18954	1	1	1	306	33.974	6.6	96.2	110	105.6	91.5	102	94.7	103.933	96.0667	1.08189	0.199265
P11835	Itgb2	Integrin beta-2 OS=Mus musculus GN=Itgb2 PE=1 SV=2	1.29702	1	1	1	771	84.97	7.12	103.2	105.9	102.7	87.4	99.3	101.5	103.933	96.0667	1.08189	0.154716
Q6P5D8	Smchd1	Structural maintenance of chromosomes flexible hinge domain-containing protein 1 OS=Mus musculus GN=Smchd1 PE=1 SV=2	1.04634	1	1	1	2007	225.506	7.24	91.5	100.1	120.2	99.9	109.2	79.1	103.933	96.0667	1.08189	0.557493
Q9CQ06	Mrpl24	39S ribosomal protein L24, mitochondrial OS=Mus musculus GN=Mrpl24 PE=1 SV=1	3.24074	1	1	1	216	24.929	9.5	90.2	117	104.7	98.5	98	91.8	103.967	96.1	1.08186	0.383222
Q5J7N1	Kras	Kras protein OS=Mus musculus GN=Kras PE=2 SV=1	70.2128	9	26	4	188	21.469	8.12	103.2	103.6	104.9	93.7	100	94.5	103.9	96.0667	1.08154	0.0186281
Q61164	Ctcf	Transcriptional repressor CTCF OS=Mus musculus GN=Ctcf PE=1 SV=2	2.44565	1	1	1	736	83.692	6.9	100.6	107	104.1	85.7	99.6	102.9	103.9	96.0667	1.08154	0.233426
B1B1A8	Mylk	Myosin light chain kinase, smooth muscle OS=Mus musculus GN=Mylk PE=1 SV=1	2	4	5	3	1950	213.475	6.25	96.4	109.3	106	96.1	96.7	95.4	103.9	96.0667	1.08154	0.114132
Q8JZS0	Lin7a	Protein lin-7 homolog A OS=Mus musculus GN=Lin7a PE=1 SV=2	35.6223	8	16	2	233	25.977	8.72	97.6	109.9	104.3	97.3	96.6	94.4	103.933	96.1	1.08151	0.0991381
Q9JJ59	Abcb9	ATP-binding cassette sub-family B member 9 OS=Mus musculus GN=Abcb9 PE=2 SV=1	24.0157	13	14	12	762	83.91	7.62	99.7	107.8	104.2	96.6	95.1	96.6	103.9	96.1	1.08117	0.0312085
Q9DBG7	Srpra	Signal recognition particle receptor subunit alpha OS=Mus musculus GN=Srpra PE=1 SV=1	8.49057	5	6	5	636	69.579	8.95	97.2	119.1	95.4	98	96.5	93.8	103.9	96.1	1.08117	0.369265
P29595	Nedd8	NEDD8 OS=Mus musculus GN=Nedd8 PE=1 SV=2	28.3951	3	5	3	81	8.967	7.25	96	107.1	108.5	91.1	100	97.2	103.867	96.1	1.08082	0.177183
Q9D997	Nagk	N-acetyl-D-glucosamine kinase OS=Mus musculus GN=Nagk PE=1 SV=1	7.20222	2	2	2	361	39.322	6.15	104.9	108.9	97.9	94.3	90.9	103.2	103.9	96.1333	1.08079	0.186458
A0A0R4J0U7	Commd5	COMM domain-containing protein 5 OS=Mus musculus GN=Commd5 PE=1 SV=1	7.14286	1	1	1	224	24.452	8.06	107.6	98.6	105.5	89.6	93	105.8	103.9	96.1333	1.08079	0.239947
P62996	Tra2b	Transformer-2 protein homolog beta OS=Mus musculus GN=Tra2b PE=1 SV=1	5.90278	2	3	2	288	33.646	11.25	98	108.7	105	100.1	97	91.3	103.9	96.1333	1.08079	0.128313
Q3V3W7	F13a1	Uncharacterized protein OS=Mus musculus GN=F13a1 PE=2 SV=1	4.23497	3	3	3	732	83.154	6	97.8	116.2	97.6	95	91.4	102	103.867	96.1333	1.08044	0.325595
P35546	Ret	Proto-oncogene tyrosine-protein kinase receptor Ret OS=Mus musculus GN=Ret PE=1 SV=2	0.896861	1	1	1	1115	123.795	6.7	103.6	110.3	97.7	89.9	95.9	102.6	103.867	96.1333	1.08044	0.208848
O08997	Atox1	Copper transport protein ATOX1 OS=Mus musculus GN=Atox1 PE=1 SV=1	85.2941	5	7	5	68	7.334	6.51	109.2	92.3	110.2	84.8	104.9	98.8	103.9	96.1667	1.08042	0.404948
Q9DCM0	Ethe1	Persulfide dioxygenase ETHE1, mitochondrial OS=Mus musculus GN=Ethe1 PE=1 SV=2	33.0709	6	9	6	254	27.721	7.23	97.9	115.5	98.3	96.8	96.4	95.3	103.9	96.1667	1.08042	0.254556
P48318	Gad1	Glutamate decarboxylase 1 OS=Mus musculus GN=Gad1 PE=1 SV=2	25.9696	13	29	12	593	66.605	7.17	105.7	101.5	104.3	95.2	95	98.2	103.833	96.1333	1.0801	0.00877923
Q9CR51	Atp6v1g1	V-type proton ATPase subunit G 1 OS=Mus musculus GN=Atp6v1g1 PE=1 SV=3	36.4407	3	11	3	118	13.716	7.97	103.7	102.6	105.2	85.1	98	105.3	103.833	96.1333	1.0801	0.265513
P20357	Map2	Microtubule-associated protein 2 OS=Mus musculus GN=Map2 PE=1 SV=2	38.895	54	103	44	1828	199.01	4.91	98.4	100.7	112.4	81.4	94.2	112.8	103.833	96.1333	1.0801	0.488065
Q3UHK1	Slc2a13	Proton myo-inositol cotransporter OS=Mus musculus GN=Slc2a13 PE=1 SV=2	2.04082	1	1	1	637	69.018	6.86	107.6	104.6	99.4	88.4	99.4	100.7	103.867	96.1667	1.08007	0.167875
A0A0A0MQD1	Tdrd7	Tudor domain-containing protein 7 OS=Mus musculus GN=Tdrd7 PE=1 SV=1	2.23414	2	2	2	1119	125.757	7.02	93.3	109.1	109.2	95.6	98.5	94.4	103.867	96.1667	1.08007	0.228576
Q8K215	Lyrm4	LYR motif-containing protein 4 OS=Mus musculus GN=Lyrm4 PE=1 SV=1	26.3736	2	5	2	91	10.848	10.13	101.4	103.9	106.1	92	95.6	100.8	103.8	96.1333	1.07975	0.0569616
Q9D0L4	Adck1	Uncharacterized aarF domain-containing protein kinase 1 OS=Mus musculus GN=Adck1 PE=1 SV=1	13.9048	5	5	5	525	59.698	8.05	100.2	115.3	96	99.2	96.4	92.9	103.833	96.1667	1.07972	0.279682
J3QN85	Fgfr1	Fibroblast growth factor receptor OS=Mus musculus GN=Fgfr1 PE=1 SV=1	3.48139	3	6	2	833	92.922	6.21	97.4	95	119.1	95.3	100.9	92.3	103.833	96.1667	1.07972	0.395812
Q6NXK8	Asic1	Acid-sensing ion channel 1 OS=Mus musculus GN=Asic1 PE=1 SV=1	1.52091	1	1	1	526	59.629	5.58	99.9	108.9	102.7	93.5	94.5	100.5	103.833	96.1667	1.07972	0.0898857
Q3TX72	Fkbp5	Peptidylprolyl isomerase OS=Mus musculus GN=Fkbp5 PE=2 SV=1	2.63158	1	1	1	456	50.982	7.83	105.9	104.3	101.4	95.6	93.7	99.3	103.867	96.2	1.0797	0.0219773
Q8QZY6	Tspan14	Tetraspanin-14 OS=Mus musculus GN=Tspan14 PE=1 SV=1	8.51852	2	3	2	270	30.654	6.51	99.9	105	106.5	95.3	98.5	94.7	103.8	96.1667	1.07938	0.0301978
P56389	Cda	Cytidine deaminase OS=Mus musculus GN=Cda PE=1 SV=2	63.6986	5	7	5	146	16.121	5.58	100.5	108.5	102.5	91.7	102.2	94.7	103.833	96.2	1.07935	0.124788
A0A1W2P7Q9	Myl6	Myosin light polypeptide 6 OS=Mus musculus GN=Myl6 PE=1 SV=1	67.7215	11	35	8	158	17.661	4.65	104.4	105.7	101.3	96.3	97.7	94.6	103.8	96.2	1.079	0.00864648
Q9CQ48	Nudcd2	NudC domain-containing protein 2 OS=Mus musculus GN=Nudcd2 PE=1 SV=1	28.0255	3	3	3	157	17.649	5.07	97.5	116.3	97.6	92.1	100.6	95.9	103.8	96.2	1.079	0.321046
O54786	Dffa	DNA fragmentation factor subunit alpha OS=Mus musculus GN=Dffa PE=1 SV=2	17.5227	4	5	4	331	36.55	4.91	98.6	111.2	101.6	91.8	99.7	97.1	103.8	96.2	1.079	0.163183
Q4PJX1	Odr4	Protein odr-4 homolog OS=Mus musculus GN=Odr4 PE=1 SV=2	8.94855	4	5	4	447	49.966	6.14	104.8	105.5	101.1	94.6	96.5	97.5	103.8	96.2	1.079	0.00913471
Q8K0V4	Cnot3	CCR4-NOT transcription complex subunit 3 OS=Mus musculus GN=Cnot3 PE=1 SV=1	1.73103	1	1	1	751	81.896	6.2	95.9	110.5	105	96	97.5	95.1	103.8	96.2	1.079	0.152935
E9PZ91	Fhit	Bis(5'-adenosyl)-triphosphatase OS=Mus musculus GN=Fhit PE=1 SV=1	28.169	5	7	5	213	24.499	7.31	103.9	100.5	107	94.3	95.9	98.4	103.8	96.2	1.079	0.0268517
Q9D7M8	Polr2d	DNA-directed RNA polymerase II subunit RPB4 OS=Mus musculus GN=Polr2d PE=1 SV=2	11.2676	1	1	1	142	16.301	4.79	101.2	112.7	97.5	87.2	102.2	99.2	103.8	96.2	1.079	0.305702
B2RXC2	Itpkb	Kinase OS=Mus musculus GN=Itpkb PE=1 SV=1	2.01699	2	2	2	942	102.609	8	94.3	123.4	93.7	97.5	94.1	97	103.8	96.2	1.079	0.483778
E9PZW7	Fam196a	Protein FAM196A OS=Mus musculus GN=Fam196a PE=1 SV=1	3.82979	1	1	1	470	51.827	7.74	118.7	95.1	97.6	89	94.7	104.9	103.8	96.2	1.079	0.437079
A0A1D5RML8	Polr2c	DNA-directed RNA polymerase II subunit RPB3 OS=Mus musculus GN=Polr2c PE=1 SV=1	6.60592	2	2	2	439	48.329	6.05	98.7	105.6	107.2	90.4	94.4	103.9	103.833	96.2333	1.07897	0.186899
Q9CRB9	Chchd3	MICOS complex subunit Mic19 OS=Mus musculus GN=Chchd3 PE=1 SV=1	56.3877	14	29	2	227	26.318	8.37	101.7	104.7	104.9	97.3	94.3	97	103.767	96.2	1.07866	0.0057845
Q8CIB3	Kcnj16	Potassium inwardly-rectifying channel, subfamily J, member 16 OS=Mus musculus GN=Kcnj16 PE=2 SV=1	9.7852	2	2	2	419	48.006	7.83	94.4	124	92.9	109.4	93.8	85.4	103.767	96.2	1.07866	0.572543
Q8R4E6	Purg	Purine-rich element-binding protein gamma OS=Mus musculus GN=Purg PE=1 SV=1	12	4	4	4	350	39.913	9.51	100.1	108.9	102.3	100.6	93.8	94.2	103.767	96.2	1.07866	0.0927969
Q149L6	Dnajb14	DnaJ homolog subfamily B member 14 OS=Mus musculus GN=Dnajb14 PE=2 SV=1	10.2902	4	5	4	379	42.299	8.59	96.1	119.5	95.8	93.1	94.5	101.1	103.8	96.2333	1.07863	0.409854
E9QLP0	Tpgs2	Tubulin polyglutamylase complex subunit 2 OS=Mus musculus GN=Tpgs2 PE=1 SV=1	5.40541	1	1	1	296	33.211	7.24	91.7	106.9	112.8	88.8	103	96.9	103.8	96.2333	1.07863	0.370741
E9PV44	Atpif1	ATPase inhibitor, mitochondrial OS=Mus musculus GN=Atpif1 PE=1 SV=1	51.3514	7	12	7	74	8.784	9.31	113.2	100.5	97.6	99.6	96.1	93	103.767	96.2333	1.07828	0.217776
Q543N3	Lasp1	LIM and SH3 protein 1, isoform CRA_b OS=Mus musculus GN=Lasp1 PE=1 SV=1	29.2776	8	10	8	263	29.975	7.05	106.2	100.7	104.4	86.3	94.5	107.9	103.767	96.2333	1.07828	0.310953
Q8BP40	Acp6	Lysophosphatidic acid phosphatase type 6 OS=Mus musculus GN=Acp6 PE=1 SV=1	6.9378	2	4	2	418	47.595	7.72	124.5	87.1	99.7	100.7	100.6	87.4	103.767	96.2333	1.07828	0.559219
P20918	Plg	Plasminogen OS=Mus musculus GN=Plg PE=1 SV=3	3.69458	3	3	3	812	90.749	6.6	93.7	109.8	107.8	96.1	97.9	94.8	103.767	96.2667	1.07791	0.218689
Q3U0J1	Ppil1	Peptidyl-prolyl cis-trans isomerase OS=Mus musculus GN=Ppil1 PE=2 SV=1	6.0241	1	1	1	166	18.211	7.99	96	111.9	103.2	101.9	94.3	92.5	103.7	96.2333	1.07759	0.24072
Q3TXV4	Rab31	Rab22B OS=Mus musculus GN=Rab31 PE=1 SV=1	42.0513	6	10	4	195	21.449	7.4	96.6	108.8	105.8	93.5	98	97.3	103.733	96.2667	1.07756	0.130073
Q91WM6	Eva1a	Protein eva-1 homolog A OS=Mus musculus GN=Eva1a PE=1 SV=2	7.05128	1	2	1	156	17.799	6.55	93.1	111.8	106.3	92	102.6	94.2	103.733	96.2667	1.07756	0.309482
Q8K0V2	Dcun1d3	DCN1-like protein 3 OS=Mus musculus GN=Dcun1d3 PE=2 SV=1	6.57895	1	1	1	304	34.417	5.12	91	116.4	103.8	93.6	97	98.2	103.733	96.2667	1.07756	0.373558
Q4FK79	Ssr3	Signal sequence receptor, gamma, isoform CRA_a OS=Mus musculus GN=Ssr3 PE=2 SV=1	7.56757	1	2	1	185	21.051	9.61	100.1	112.2	98.8	98.4	100.4	90	103.7	96.2667	1.07722	0.235221
Q5SSZ5	Tns3	Tensin-3 OS=Mus musculus GN=Tns3 PE=1 SV=1	5.69444	6	8	4	1440	155.491	6.65	105.6	104.1	101.4	105	87.5	96.3	103.7	96.2667	1.07722	0.226017
Q4JFI8	Apcs	Pentaxin OS=Mus musculus GN=Apcs PE=1 SV=1	8.92857	1	2	1	224	26.23	6.35	95.7	101.2	114.3	90.9	105.3	92.7	103.733	96.3	1.07719	0.356517
E9PWD2	Thsd7a	Thrombospondin type-1 domain-containing protein 7A OS=Mus musculus GN=Thsd7a PE=1 SV=1	1.27582	1	3	1	1646	183.509	7.2	80.6	110	120.6	91.2	97.2	100.5	103.733	96.3	1.07719	0.577343
Q99J27	Slc33a1	Acetyl-coenzyme A transporter 1 OS=Mus musculus GN=Slc33a1 PE=1 SV=1	2.36364	1	1	1	550	61.036	8.16	107.8	102.4	100.9	96	98.9	94	103.7	96.3	1.07684	0.0431543
Q8K003	Tma7	Translation machinery-associated protein 7 OS=Mus musculus GN=Tma7 PE=3 SV=1	14.0625	1	1	1	64	7.062	9.99	106	108.5	96.6	98.5	91.7	98.7	103.7	96.3	1.07684	0.159734
B2KGF0	Rpe	Ribulose-phosphate 3-epimerase OS=Mus musculus GN=Rpe PE=1 SV=1	3.82979	1	1	1	235	25.631	5.81	94.9	111.9	104.3	98.7	89.6	100.6	103.7	96.3	1.07684	0.283225
Q9CXJ4	Abcb8	ATP-binding cassette sub-family B member 8, mitochondrial OS=Mus musculus GN=Abcb8 PE=1 SV=1	19.3863	10	12	10	717	77.95	9.07	98.6	106.3	106.1	96.3	99.9	92.7	103.667	96.3	1.0765	0.0878647
A0A0S3CWK3	Sorbs2	NArgBP2 OS=Mus musculus GN=Sorbs2 PE=2 SV=1	0.71599	1	1	1	1257	140.546	8.51	92.4	106.3	112.3	92.3	96.8	99.8	103.667	96.3	1.0765	0.306112
E9QAQ7	Arid1a	AT-rich interactive domain-containing protein 1A OS=Mus musculus GN=Arid1a PE=1 SV=1	0.830783	1	1	1	2287	242.52	6.71	116.7	89.9	104.4	94	108.9	86	103.667	96.3	1.0765	0.511974
Q1HKZ5	Map3k13	Mitogen-activated protein kinase kinase kinase 13 OS=Mus musculus GN=Map3k13 PE=1 SV=1	0.729927	1	1	1	959	106.92	6.74	105.5	107.6	97.9	97.3	94.9	96.7	103.667	96.3	1.0765	0.0720921
P12787	Cox5a	Cytochrome c oxidase subunit 5A, mitochondrial OS=Mus musculus GN=Cox5a PE=1 SV=2	58.9041	7	45	7	146	16.091	6.54	102.3	106.2	102.6	99.1	95	94.9	103.7	96.3333	1.07647	0.0168685
Q6PHN9	Rab35	Ras-related protein Rab-35 OS=Mus musculus GN=Rab35 PE=1 SV=1	61.194	12	51	8	201	23.011	8.29	99.7	102.3	109	104.3	91.5	93.2	103.667	96.3333	1.07612	0.207081
O35566	Cd151	CD151 antigen OS=Mus musculus GN=Cd151 PE=1 SV=2	10.2767	3	5	3	253	28.227	7.47	98.2	113.3	99.5	104.7	90.8	93.5	103.667	96.3333	1.07612	0.318264
Q8BGF6	Elmod2	ELMO domain-containing protein 2 OS=Mus musculus GN=Elmod2 PE=1 SV=1	4.43686	1	1	1	293	34.724	8.57	91.4	113.9	105.7	88.3	99.5	101.2	103.667	96.3333	1.07612	0.395936
Q91ZQ1	Pde6c	Cone cGMP-specific 3',5'-cyclic phosphodiesterase subunit alpha' OS=Mus musculus GN=Pde6c PE=2 SV=1	0.929152	1	1	1	861	98.722	5.49	101.5	107.2	102.3	86.9	103.8	98.3	103.667	96.3333	1.07612	0.237641
Q8C2Q7	Hnrnph1	Heterogeneous nuclear ribonucleoprotein H OS=Mus musculus GN=Hnrnph1 PE=1 SV=1	50	16	41	8	472	51.185	6.8	101.8	105.7	103.4	97.2	95.5	96.3	103.633	96.3333	1.07578	0.00408628
Q8BH58	Tiprl	TIP41-like protein OS=Mus musculus GN=Tiprl PE=1 SV=1	35.4244	7	11	7	271	31.234	5.63	104.3	102.4	104.2	90.1	99.7	99.2	103.633	96.3333	1.07578	0.0833747
B2RVP5	H2afv	Histone H2A OS=Mus musculus GN=H2afv PE=2 SV=1	31.25	4	18	2	128	13.501	10.58	100.9	104.1	105.9	99.1	98.2	91.7	103.633	96.3333	1.07578	0.0568131
Q9D0L8	Rnmt	mRNA cap guanine-N7 methyltransferase OS=Mus musculus GN=Rnmt PE=1 SV=1	18.0645	6	9	6	465	53.258	6.48	107	101.2	102.7	98.2	96.9	93.9	103.633	96.3333	1.07578	0.0275776
Q9CPU4	Mgst3	Microsomal glutathione S-transferase 3 OS=Mus musculus GN=Mgst3 PE=1 SV=1	24.8366	3	12	3	153	16.947	9.5	109.6	96.6	104.8	96.7	93	99.4	103.667	96.3667	1.07575	0.159044
Q3TXJ4	Sar1a	Uncharacterized protein OS=Mus musculus GN=Sar1a PE=2 SV=1	46.9697	7	18	4	198	22.312	7.03	96.4	120.6	94	98.5	98.6	92	103.667	96.3667	1.07575	0.452055
Q569Z5	Ddx46	Probable ATP-dependent RNA helicase DDX46 OS=Mus musculus GN=Ddx46 PE=1 SV=2	0.968992	1	1	1	1032	117.376	9.26	96.8	109.6	104.6	91.9	100.8	96.4	103.667	96.3667	1.07575	0.181956
Q80U32	mKIAA0347	MKIAA0347 protein (Fragment) OS=Mus musculus GN=mKIAA0347 PE=2 SV=1	1.49961	1	1	1	1267	136.892	6.2	108.7	110.3	92	107.3	100.3	81.5	103.667	96.3667	1.07575	0.492465
Q8R191	Syngr3	Synaptogyrin-3 OS=Mus musculus GN=Syngr3 PE=1 SV=1	20.9607	4	6	4	229	24.545	8.18	103.4	109.7	97.8	100.8	92	96.3	103.633	96.3667	1.07541	0.164332
Q642L7	Rps27a	MCG13441 OS=Mus musculus GN=Rps27a PE=2 SV=1	50.641	7	122	7	156	17.939	9.64	102.5	104.2	104.2	87.8	98.3	103	103.633	96.3667	1.07541	0.183852
Q9ESJ4	Nckipsd	NCK-interacting protein with SH3 domain OS=Mus musculus GN=Nckipsd PE=1 SV=2	28.0112	17	20	17	714	78.523	6.05	97	113.1	100.8	99	96.2	93.9	103.633	96.3667	1.07541	0.225645
Q61074	Ppm1g	Protein phosphatase 1G OS=Mus musculus GN=Ppm1g PE=1 SV=3	8.30258	3	3	3	542	58.691	4.39	95.5	110.9	104.5	92.7	99.6	96.8	103.633	96.3667	1.07541	0.211878
P97950	Rab33a	Ras-related protein Rab-33A OS=Mus musculus GN=Rab33a PE=2 SV=1	8.01688	2	3	1	237	26.523	7.88	106.8	102.1	102	91.4	92.8	104.9	103.633	96.3667	1.07541	0.186944
Q9QZA0	Ca5b	Carbonic anhydrase 5B, mitochondrial OS=Mus musculus GN=Ca5b PE=1 SV=2	5.36278	1	1	1	317	36.6	7.31	109.1	100.4	101.4	88.6	95.1	105.4	103.633	96.3667	1.07541	0.264936
P29699	Ahsg	Alpha-2-HS-glycoprotein OS=Mus musculus GN=Ahsg PE=1 SV=1	14.2029	4	4	4	345	37.302	6.51	97.1	110.9	102.9	92.1	97.3	99.8	103.633	96.4	1.07503	0.190844
O35474	Edil3	EGF-like repeat and discoidin I-like domain-containing protein 3 OS=Mus musculus GN=Edil3 PE=1 SV=2	8.75	4	5	4	480	53.677	7.58	101.2	111.7	97.9	97.6	97.3	94.3	103.6	96.4	1.07469	0.16873
Q9CQW0	Emc6	ER membrane protein complex subunit 6 OS=Mus musculus GN=Emc6 PE=1 SV=1	20	2	2	2	110	12.01	10.07	103.9	102.2	104.7	95.8	98.6	94.8	103.6	96.4	1.07469	0.00603509
Q7TSH2	Phkb	Phosphorylase b kinase regulatory subunit beta OS=Mus musculus GN=Phkb PE=1 SV=1	2.58065	3	3	3	1085	123.811	6.83	97.5	110.7	102.6	99.7	98.7	90.8	103.6	96.4	1.07469	0.205214
Q6ZQ58	Larp1	La-related protein 1 OS=Mus musculus GN=Larp1 PE=1 SV=3	7.55597	6	6	6	1072	121.05	8.79	99.8	109.6	101.3	93.6	94.9	100.7	103.567	96.4	1.07434	0.128467
Q9CQV7	Dnajc19	Mitochondrial import inner membrane translocase subunit TIM14 OS=Mus musculus GN=Dnajc19 PE=1 SV=3	13.7931	2	2	2	116	12.429	10.1	99.4	112	99.3	99.8	96.7	92.7	103.567	96.4	1.07434	0.201285
Q3ULK8	Cnbp	Cellular nucleic acid binding protein, isoform CRA_a OS=Mus musculus GN=Cnbp PE=1 SV=1	36.7232	5	7	5	177	19.45	7.71	98.9	111.6	100.2	94.5	92.7	102	103.567	96.4	1.07434	0.220321
Q6PAV2	Herc4	Probable E3 ubiquitin-protein ligase HERC4 OS=Mus musculus GN=Herc4 PE=1 SV=2	3.68969	3	4	3	1057	118.336	6.29	99.5	120.5	90.8	98.5	96.1	94.7	103.6	96.4333	1.07432	0.465114
A0A023J6E9	ATP6	ATP synthase subunit a OS=Mus musculus musculus GN=ATP6 PE=4 SV=1	3.8961	1	3	1	231	25.751	10.43	98.5	110	102.3	100.4	98.1	90.8	103.6	96.4333	1.07432	0.182714
O89032	Sh3pxd2a	SH3 and PX domain-containing protein 2A OS=Mus musculus GN=Sh3pxd2a PE=1 SV=2	0.711744	1	1	1	1124	124.125	8.75	114.4	96.8	99.6	85.5	117.5	86.3	103.6	96.4333	1.07432	0.578467
B9EK76	Sipa1l2	Signal-induced proliferation-associated 1 like 2 OS=Mus musculus GN=Sipa1l2 PE=2 SV=1	1.56794	2	2	2	1722	189.284	6.79	96.4	113.4	100.9	97.1	96.4	95.8	103.567	96.4333	1.07397	0.234405
Q9DB29	Iah1	Isoamyl acetate-hydrolyzing esterase 1 homolog OS=Mus musculus GN=Iah1 PE=1 SV=1	27.7108	5	6	5	249	27.956	5.52	106.3	105.9	98.5	95.5	97.8	96	103.567	96.4333	1.07397	0.053432
Q8C5Q4	Grsf1	G-rich sequence factor 1 OS=Mus musculus GN=Grsf1 PE=1 SV=2	9.81211	3	4	3	479	53.043	6.67	100.3	110.2	100.2	99	94.5	95.8	103.567	96.4333	1.07397	0.116822
Q8K2P1	Lurap1l	Leucine rich adaptor protein 1-like OS=Mus musculus GN=Lurap1l PE=1 SV=1	5.88235	1	1	1	221	23.714	5.11	110.6	102.1	98	98	95.1	96.2	103.567	96.4333	1.07397	0.134138
A2A5Y6	Mapt	Microtubule-associated protein OS=Mus musculus GN=Mapt PE=1 SV=1	41.255	25	58	8	749	78.038	6.51	101.1	102.4	107.1	87.6	94.1	107.6	103.533	96.4333	1.07363	0.313658
A1L3P4	Slc9a6	Sodium/hydrogen exchanger OS=Mus musculus GN=Slc9a6 PE=1 SV=1	7.97721	4	5	4	702	77.903	6.37	106.8	102.6	101.2	96.9	96.3	96.1	103.533	96.4333	1.07363	0.013949
Q5FWJ7	Vti1a	Vesicle transport through interaction with t-SNAREs homolog 1A OS=Mus musculus GN=Vti1a PE=1 SV=1	16.9643	2	3	2	224	25.853	6.4	96.2	106.8	107.6	85.5	104.2	99.7	103.533	96.4667	1.07326	0.352765
Q91YP0	L2hgdh	L-2-hydroxyglutarate dehydrogenase, mitochondrial OS=Mus musculus GN=L2hgdh PE=1 SV=1	16.1638	5	5	5	464	50.866	8.29	90.8	120.3	99.5	90.5	101.8	97.1	103.533	96.4667	1.07326	0.491622
Q3ULA2	Btrc	F-box/WD repeat-containing protein 1A OS=Mus musculus GN=Btrc PE=1 SV=2	1.98347	1	1	1	605	68.878	7.88	107.3	106.4	96.9	95.8	98.4	95.2	103.533	96.4667	1.07326	0.111293
Q8BTG7	Ndrg4	Protein NDRG4 OS=Mus musculus GN=Ndrg4 PE=1 SV=1	26.1364	6	10	6	352	38.484	6.32	101.4	106.4	102.7	96.3	96.1	97	103.5	96.4667	1.07291	0.00988241
Q60847	Col12a1	Collagen alpha-1(XII) chain OS=Mus musculus GN=Col12a1 PE=2 SV=3	8.91026	19	21	19	3120	340.004	5.64	91.9	109.7	109	101.9	92.8	94.8	103.533	96.5	1.07288	0.336268
Q2TBE6	Pi4k2a	Phosphatidylinositol 4-kinase type 2-alpha OS=Mus musculus GN=Pi4k2a PE=1 SV=1	17.9541	7	8	7	479	54.224	8.05	95.2	120	95.4	96	96.4	97.1	103.533	96.5	1.07288	0.44144
P07309	Ttr	Transthyretin OS=Mus musculus GN=Ttr PE=1 SV=1	31.2925	3	6	3	147	15.766	6.16	102.6	105.2	102.8	90	96.4	103.1	103.533	96.5	1.07288	0.143554
Q9Z2S7	Tsc22d3	TSC22 domain family protein 3 OS=Mus musculus GN=Tsc22d3 PE=1 SV=2	12.4088	2	3	1	137	15.168	4.53	101.3	106.2	103.1	99.1	97.4	93	103.533	96.5	1.07288	0.038385
Q68FE6	Ripor1	Rho family-interacting cell polarization regulator 1 OS=Mus musculus GN=Ripor1 PE=1 SV=2	1.39002	1	1	1	1223	132.27	5.88	118.3	101.3	91	98.1	109.5	81.9	103.533	96.5	1.07288	0.567078
Q8BHN0	Ppm1l	Protein phosphatase 1L OS=Mus musculus GN=Ppm1l PE=1 SV=1	3.61111	1	1	1	360	41.023	5.99	106.1	102.3	102.2	91.8	97.3	100.4	103.533	96.5	1.07288	0.0674006
F8WIU1	1700037H04Rik	RIKEN cDNA 1700037H04 gene OS=Mus musculus GN=1700037H04Rik PE=1 SV=1	46.8927	5	7	5	177	19.799	6.52	107.9	96.4	106.2	100.2	92.3	97	103.5	96.5	1.07254	0.175305
Q91WT9	Cbs	Cystathionine beta-synthase OS=Mus musculus GN=Cbs PE=1 SV=3	10.1604	3	4	3	561	61.504	6.48	102	94.1	114.4	89.8	97.7	102	103.5	96.5	1.07254	0.367979
Q3UDS4	Sqor	Uncharacterized protein OS=Mus musculus GN=Sqor PE=2 SV=1	7.11111	3	4	3	450	50.178	9.16	97.2	114.4	98.9	95.1	97.5	96.9	103.5	96.5	1.07254	0.273495
E9Q3H6	Coq10a	Coenzyme Q10A OS=Mus musculus GN=Coq10a PE=1 SV=1	9.26641	2	2	2	259	28.909	9.82	91.3	121.8	97.4	100	95.1	94.4	103.5	96.5	1.07254	0.501378
Q8CCJ4	Amer2	APC membrane recruitment protein 2 OS=Mus musculus GN=Amer2 PE=1 SV=2	2.08333	1	1	1	672	69.89	6.64	101.3	112	97.2	88.4	92.7	108.4	103.5	96.5	1.07254	0.404079
Q6IM75	Rtn2	Reticulon OS=Mus musculus GN=Rtn2 PE=2 SV=1	1.4862	1	1	1	471	51.315	4.88	98.2	106.4	105.9	102.2	91.5	95.8	103.5	96.5	1.07254	0.161949
Q9ERV1	Mkrn2	Probable E3 ubiquitin-protein ligase makorin-2 OS=Mus musculus GN=Mkrn2 PE=1 SV=2	1.92308	1	1	1	416	46.566	7.34	105.7	102.3	102.5	92.3	99.4	97.8	103.5	96.5	1.07254	0.044231
Q9ER73	Elp4	Elongator complex protein 4 OS=Mus musculus GN=Elp4 PE=1 SV=2	8.29384	2	2	2	422	46.296	8.78	95.6	104.6	110.2	93.7	103.7	92.1	103.467	96.5	1.07219	0.280732
P98156	Vldlr	Very low-density lipoprotein receptor OS=Mus musculus GN=Vldlr PE=1 SV=1	1.26002	1	1	1	873	96.31	4.78	92.2	118.1	100.1	96.5	96	97	103.467	96.5	1.07219	0.415054
Q9CTE8	Alg5	Uncharacterized protein (Fragment) OS=Mus musculus GN=Alg5 PE=2 SV=3	4.21348	1	1	1	356	40.295	8.53	106.3	96.1	108	86.6	104.9	98	103.467	96.5	1.07219	0.344313
Q9D3B1	Hacd2	Very-long-chain (3R)-3-hydroxyacyl-CoA dehydratase 2 OS=Mus musculus GN=Hacd2 PE=1 SV=1	3.54331	1	2	1	254	28.384	9.58	103	113.6	93.8	99.1	93.4	97	103.467	96.5	1.07219	0.30719
Q9D6N1	Ca13	Carbonic anhydrase 13 OS=Mus musculus GN=Ca13 PE=1 SV=1	3.43511	1	1	1	262	29.504	6.65	98	104.8	107.6	98.1	102.1	89.3	103.467	96.5	1.07219	0.215152
Q6P5H2	Nes	Nestin OS=Mus musculus GN=Nes PE=1 SV=1	1.12661	2	3	2	1864	207	4.34	139.1	89.9	81.5	78.6	127.8	83.2	103.5	96.5333	1.07217	0.784743
F6RT34	Mbp	Myelin basic protein (Fragment) OS=Mus musculus GN=Mbp PE=1 SV=1	58.4906	16	317	16	212	23.182	10.87	99.9	100.4	110.2	87.4	90.4	111.8	103.5	96.5333	1.07217	0.452635
Q5F283	Plscr3	Phospholipid scramblase OS=Mus musculus GN=Plscr3 PE=1 SV=1	12.1622	2	2	2	296	31.782	6.38	101.5	103.7	105.3	87.7	97.2	104.7	103.5	96.5333	1.07217	0.239105
Q922J6	Tspan2	Tetraspanin-2 OS=Mus musculus GN=Tspan2 PE=1 SV=1	26.6968	5	20	5	221	24.165	7.96	108	98.9	103.5	95.8	96	97.8	103.467	96.5333	1.07182	0.0622965
A2AR02	Ppig	Peptidyl-prolyl cis-trans isomerase G OS=Mus musculus GN=Ppig PE=1 SV=1	1.59574	1	1	1	752	88.272	10.27	98.9	102.5	109	98.8	104.3	86.5	103.467	96.5333	1.07182	0.314649
Q78J03	Msrb2	Methionine-R-sulfoxide reductase B2, mitochondrial OS=Mus musculus GN=Msrb2 PE=1 SV=1	5.14286	1	1	1	175	19.144	9.06	94.7	110.2	105.5	94	96.1	99.5	103.467	96.5333	1.07182	0.226871
O55125	Nipsnap1	Protein NipSnap homolog 1 OS=Mus musculus GN=Nipsnap1 PE=1 SV=1	32.7465	9	21	9	284	33.342	9.44	102.5	104.2	103.8	98.8	95.2	95.7	103.5	96.5667	1.0718	0.00498172
P62838	Ube2d2	Ubiquitin-conjugating enzyme E2 D2 OS=Mus musculus GN=Ube2d2 PE=1 SV=1	40.8163	4	18	2	147	16.724	7.83	98	109.5	102.8	97.9	95.6	96.1	103.433	96.5333	1.07148	0.112836
Q3UNF2	Ppp4c	Serine/threonine-protein phosphatase OS=Mus musculus GN=Ppp4c PE=1 SV=1	20.5212	4	5	3	307	35.057	5.06	100.3	100.7	109.3	95	97.8	96.8	103.433	96.5333	1.07148	0.0863025
Q53X15	S100a8	Protein S100 OS=Mus musculus GN=S100a8 PE=1 SV=1	22.4719	1	1	1	89	10.288	5.68	102.2	104.2	103.9	91.1	119.1	79.4	103.433	96.5333	1.07148	0.589944
A2AR99	Calcrl	Calcitonin receptor-like OS=Mus musculus GN=Calcrl PE=1 SV=1	4.53564	2	2	2	463	53.23	6.71	95	109.8	105.5	101.1	94.1	94.4	103.433	96.5333	1.07148	0.236099
A0A0A6YWE4	Ip6k2	Inositol hexakisphosphate kinase 2 (Fragment) OS=Mus musculus GN=Ip6k2 PE=4 SV=1	51.6129	1	1	1	31	3.523	9.99	85.7	120.8	103.8	84.8	100.7	104.1	103.433	96.5333	1.07148	0.588619
P27546	Map4	Microtubule-associated protein 4 OS=Mus musculus GN=Map4 PE=1 SV=3	30.4889	25	36	17	1125	117.357	4.98	95.9	113.1	101.4	87.7	95.8	106.2	103.467	96.5667	1.07145	0.402443
Q8BGW1	Fto	Alpha-ketoglutarate-dependent dioxygenase FTO OS=Mus musculus GN=Fto PE=1 SV=1	7.76892	2	2	2	502	57.97	5.12	110.5	98.7	101.2	89.1	102.1	98.5	103.467	96.5667	1.07145	0.261537
P41234	Abca2	ATP-binding cassette sub-family A member 2 OS=Mus musculus GN=Abca2 PE=1 SV=4	1.97206	4	6	4	2434	270.336	6.76	92.5	114.7	103.2	100.2	98.1	91.4	103.467	96.5667	1.07145	0.376228
Q9WTL7	Lypla2	Acyl-protein thioesterase 2 OS=Mus musculus GN=Lypla2 PE=1 SV=1	44.5887	8	18	8	231	24.778	7.23	99.8	104.8	105.6	98.8	95.2	95.6	103.4	96.5333	1.07113	0.0327539
P62073	Timm10	Mitochondrial import inner membrane translocase subunit Tim10 OS=Mus musculus GN=Timm10 PE=1 SV=1	68.8889	7	16	7	90	10.326	6.29	98.8	109	102.5	96.6	97	96.1	103.433	96.5667	1.07111	0.0834369
Q8R1S0	Coq6	Ubiquinone biosynthesis monooxygenase COQ6, mitochondrial OS=Mus musculus GN=Coq6 PE=1 SV=3	10.084	4	4	4	476	51.36	7.17	101.9	104.6	103.8	97.1	98.8	93.8	103.433	96.5667	1.07111	0.0147698
Q8R2P8	Kars	Lysine--tRNA ligase OS=Mus musculus GN=Kars PE=1 SV=1	19.7115	12	22	12	624	71.245	6.43	99.6	108.8	101.9	96.8	98.2	94.7	103.433	96.5667	1.07111	0.0801383
Q62348	Tsn	Translin OS=Mus musculus GN=Tsn PE=1 SV=1	15.7895	3	9	3	228	26.185	6.44	102.9	103.8	103.6	94.4	100.1	95.2	103.433	96.5667	1.07111	0.0189468
O88998	Olfm1	Noelin OS=Mus musculus GN=Olfm1 PE=1 SV=1	11.5464	5	5	5	485	55.363	6.95	94	116.8	99.4	94.9	104	90.8	103.4	96.5667	1.07076	0.436263
Q5SVJ0	Camk2b	Calcium/calmodulin-dependent protein kinase II, beta, isoform CRA_b OS=Mus musculus GN=Camk2b PE=1 SV=1	43.994	23	97	14	666	72.857	7.27	107.5	103.4	99.3	98.7	96.2	94.8	103.4	96.5667	1.07076	0.0600122
Q9CQW2	Arl8b	ADP-ribosylation factor-like protein 8B OS=Mus musculus GN=Arl8b PE=1 SV=1	58.0645	10	23	3	186	21.525	8.43	101.3	107.2	101.8	103.5	93.2	93.1	103.433	96.6	1.07074	0.157336
Q8VE80	Thoc3	THO complex subunit 3 OS=Mus musculus GN=Thoc3 PE=2 SV=1	4.8433	2	2	2	351	38.713	6.09	98.6	110.2	101.5	103.9	95	90.9	103.433	96.6	1.07074	0.257846
Q3URE1	Acsf3	Acyl-CoA synthetase family member 3, mitochondrial OS=Mus musculus GN=Acsf3 PE=1 SV=2	12.3499	6	7	6	583	65.036	8.02	97.6	113.8	98.8	95.8	96.1	97.9	103.4	96.6	1.07039	0.265137
P97825	JPT1	Jupiter microtubule associated homolog 1 OS=Mus musculus GN=JPT1 PE=1 SV=3	21.4286	2	2	2	154	16.071	5.31	98.5	109	102.7	86.8	100.3	102.7	103.4	96.6	1.07039	0.307087
Q3TIX9	Usp39	U4/U6.U5 tri-snRNP-associated protein 2 OS=Mus musculus GN=Usp39 PE=1 SV=2	2.12766	1	1	1	564	65.106	8.9	105.3	101.9	102.9	103.7	94.5	91.6	103.367	96.6	1.07005	0.148282
Q9JI39	Abcb10	ATP-binding cassette sub-family B member 10, mitochondrial OS=Mus musculus GN=Abcb10 PE=1 SV=1	2.23776	1	1	1	715	77.14	9.6	105.7	102.4	102	99.8	92.8	97.2	103.367	96.6	1.07005	0.0453376
E9PYN1	Cadm1	Cell adhesion molecule 1 OS=Mus musculus GN=Cadm1 PE=1 SV=1	26.1603	7	12	7	474	51.656	4.87	106.4	102.6	101.2	96.5	94	99.4	103.4	96.6333	1.07002	0.0371737
A0A0R4J2C2	Syt2	Synaptotagmin II OS=Mus musculus GN=Syt2 PE=1 SV=1	42.654	20	91	12	422	47.218	7.99	101	106.4	102.8	96.2	94.4	99.3	103.4	96.6333	1.07002	0.0339852
Q9Z0P5	Twf2	Twinfilin-2 OS=Mus musculus GN=Twf2 PE=1 SV=1	43.8395	12	14	10	349	39.446	6.8	106.7	103.5	99.9	92.6	100.5	96.8	103.367	96.6333	1.06968	0.088985
G5E8G5	Prom1	Prominin 1, isoform CRA_a OS=Mus musculus GN=Prom1 PE=1 SV=1	7.38178	5	7	5	867	97.08	6.58	100.6	103.4	106.1	91.7	103.7	94.5	103.367	96.6333	1.06968	0.164053
P11404	Fabp3	Fatty acid-binding protein, heart OS=Mus musculus GN=Fabp3 PE=1 SV=5	49.6241	7	13	7	133	14.81	6.57	100.7	104.1	105.3	100.6	95.4	93.9	103.367	96.6333	1.06968	0.0516628
Q8K0D0	Cdk17	Cyclin-dependent kinase 17 OS=Mus musculus GN=Cdk17 PE=1 SV=2	8.60421	4	10	2	523	59.469	9.03	105.6	93.7	110.8	90	101.4	98.5	103.367	96.6333	1.06968	0.332208
Q9D2R6	Coa3	Cytochrome c oxidase assembly factor 3 homolog, mitochondrial OS=Mus musculus GN=Coa3 PE=1 SV=1	37.963	4	5	4	108	11.979	9.86	94.5	111.1	104.5	98.7	97.1	94.1	103.367	96.6333	1.06968	0.25014
Q80WS3	Fbll1	rRNA/tRNA 2'-O-methyltransferase fibrillarin-like protein 1 OS=Mus musculus GN=Fbll1 PE=1 SV=1	6.05096	2	5	1	314	33.318	10.15	106.3	106.5	97.3	106.3	93.6	90	103.367	96.6333	1.06968	0.31027
Q7TNE3	Spag7	Sperm-associated antigen 7 OS=Mus musculus GN=Spag7 PE=1 SV=1	15.859	2	2	2	227	25.905	7.43	97.4	109.7	103	87.9	99	103	103.367	96.6333	1.06968	0.306463
B1B0F6	Ap1s2	AP complex subunit sigma (Fragment) OS=Mus musculus GN=Ap1s2 PE=1 SV=1	50.7576	5	8	1	132	15.57	4.91	106.7	102.9	100.5	81.5	88.2	120.2	103.367	96.6333	1.06968	0.606879
Q3UHD2	Gfod1	Glucose-fructose oxidoreductase domain-containing protein 1 OS=Mus musculus GN=Gfod1 PE=1 SV=1	5.12821	2	2	2	390	43.258	5.92	95.6	109.9	104.6	98.6	92	99.3	103.367	96.6333	1.06968	0.231555
F8WI88	Pcnp	PEST proteolytic signal-containing nuclear protein OS=Mus musculus GN=Pcnp PE=1 SV=1	7.93651	1	1	1	189	20.153	6.35	98.6	113.7	97.8	87	94.7	108.2	103.367	96.6333	1.06968	0.45104
Q9DCU2	Pllp	Plasmolipin OS=Mus musculus GN=Pllp PE=1 SV=1	28.022	4	14	4	182	19.788	9.41	99.8	107.1	103.2	96.1	93.1	100.7	103.367	96.6333	1.06968	0.092227
Q8BSY0	Asph	Aspartyl/asparaginyl beta-hydroxylase OS=Mus musculus GN=Asph PE=1 SV=1	7.28745	3	3	3	741	82.991	5.08	105.8	97.1	107.2	90.5	104.1	95.3	103.367	96.6333	1.06968	0.255906
G5E843	Robo1	Roundabout homolog 1 OS=Mus musculus GN=Robo1 PE=1 SV=1	1.11663	1	1	1	1612	176.265	6.19	96.2	94.5	119.4	104.2	97.9	87.8	103.367	96.6333	1.06968	0.511044
O35435	Dhodh	Dihydroorotate dehydrogenase (quinone), mitochondrial OS=Mus musculus GN=Dhodh PE=1 SV=2	13.4177	4	6	4	395	42.674	9.55	96.1	102.3	111.6	94.7	97.8	97.4	103.333	96.6333	1.06933	0.21964
M0QWZ1	Fam193a	Protein FAM193A OS=Mus musculus GN=Fam193a PE=1 SV=1	0.461437	1	2	1	1517	166.797	6.58	100.8	108.6	100.6	104	91.1	94.8	103.333	96.6333	1.06933	0.223263
Q3TKG5	Gar1	H/ACA ribonucleoprotein complex subunit OS=Mus musculus GN=Gar1 PE=2 SV=1	3.8961	1	1	1	231	23.502	11.02	98.2	113.6	98.2	96.9	94.6	98.4	103.333	96.6333	1.06933	0.271024
Q7TSV4	Pgm2	Phosphoglucomutase-2 OS=Mus musculus GN=Pgm2 PE=1 SV=1	5	3	4	3	620	68.704	6.14	98.3	109.1	102.7	92.8	101.7	95.5	103.367	96.6667	1.06931	0.177183
Q91VW5	Golga4	Golgin subfamily A member 4 OS=Mus musculus GN=Golga4 PE=1 SV=2	0.670241	1	1	1	2238	257.406	5.36	93.7	114.9	101.4	92.5	97.8	99.7	103.333	96.6667	1.06897	0.366953
H3BKQ3	Evi5l	Ecotropic viral integration site 5-like OS=Mus musculus GN=Evi5l PE=1 SV=1	8.48708	5	5	5	813	93.445	5.25	103.2	107	99.7	98.8	97.6	93.6	103.3	96.6667	1.06862	0.0651741
Q9D0B5	Tstd3	Thiosulfate sulfurtransferase/rhodanese-like domain-containing protein 3 OS=Mus musculus GN=Tstd3 PE=1 SV=1	11.465	2	2	2	157	17.26	8.13	106.2	99.8	103.9	99.6	91.8	98.6	103.3	96.6667	1.06862	0.0978435
Q9DBR7	Ppp1r12a	Protein phosphatase 1 regulatory subunit 12A OS=Mus musculus GN=Ppp1r12a PE=1 SV=2	4.95627	4	4	4	1029	114.927	5.49	110.3	100.1	99.6	88.8	97.5	103.8	103.333	96.7	1.0686	0.299797
Q561M1	Acp1	Acp1 protein OS=Mus musculus GN=Acp1 PE=1 SV=1	49.3671	6	18	2	158	17.911	6.54	103.6	110.9	95.4	100.8	90.2	99.1	103.3	96.7	1.06825	0.300433
P09470	Ace	Angiotensin-converting enzyme OS=Mus musculus GN=Ace PE=1 SV=3	2.51524	2	2	2	1312	150.822	6.55	87.4	110	112.5	94.2	96.9	99	103.3	96.7	1.06825	0.461047
Q80TL4	Phf24	PHD finger protein 24 OS=Mus musculus GN=Phf24 PE=1 SV=2	32.75	10	18	10	400	45.194	5.77	101.1	108.5	100.2	97.6	95.1	97.4	103.267	96.7	1.06791	0.0752802
Q69ZD1	Exoc4	MKIAA1699 protein (Fragment) OS=Mus musculus GN=Exoc4 PE=2 SV=1	10.9519	8	10	8	977	110.704	6.55	95.6	109.8	104.4	99.2	97.4	93.5	103.267	96.7	1.06791	0.2155
Q549T4	Cradd	CASP2 and RIPK1 domain containing adaptor with death domain, isoform CRA_a OS=Mus musculus GN=Cradd PE=1 SV=1	10.5528	1	1	1	199	22.642	6.21	77.5	126.7	105.6	88.6	106.7	94.8	103.267	96.7	1.06791	0.68815
Q8BR63	Fam177a1	Protein FAM177A1 OS=Mus musculus GN=Fam177a1 PE=1 SV=1	34.2995	6	13	5	207	23.563	4.59	99.9	100.6	109.4	97.5	97.4	95.3	103.3	96.7333	1.06788	0.104655
Q921F4	Hnrnpll	Heterogeneous nuclear ribonucleoprotein L-like OS=Mus musculus GN=Hnrnpll PE=1 SV=3	12.8596	6	8	6	591	64.084	5.85	105.3	102.8	101.7	97.4	96.8	96	103.267	96.7333	1.06754	0.0045858
P23953	Ces1c	Carboxylesterase 1C OS=Mus musculus GN=Ces1c PE=1 SV=4	12.6354	5	6	5	554	61.017	5.06	94.9	109.6	105.3	90.6	99.3	100.3	103.267	96.7333	1.06754	0.288392
A0A1D5RLV1	Epb41	Protein 4.1 (Fragment) OS=Mus musculus GN=Epb41 PE=1 SV=1	13.8655	6	12	1	476	53.975	9.09	100	108.7	101.1	95	94.2	101	103.267	96.7333	1.06754	0.133385
Q9DCS2	Mettl26	Methyltransferase-like 26 OS=Mus musculus GN=Mettl26 PE=1 SV=1	36.2745	4	8	4	204	22.673	6.52	96.2	96.9	116.7	92.2	95.4	102.6	103.267	96.7333	1.06754	0.426593
Q66JR8	Ptms	Ptms protein OS=Mus musculus GN=Ptms PE=2 SV=1	30.3318	6	22	1	211	23.144	4.79	102	105.3	102.4	91.7	101.9	96.6	103.233	96.7333	1.0672	0.105894
Q3U487	Hectd3	E3 ubiquitin-protein ligase HECTD3 OS=Mus musculus GN=Hectd3 PE=1 SV=2	3.48432	2	3	2	861	97.286	5.47	96.2	110.2	103.3	96.1	104.5	89.6	103.233	96.7333	1.0672	0.333195
P54116	Stom	Erythrocyte band 7 integral membrane protein OS=Mus musculus GN=Stom PE=1 SV=3	6.69014	1	1	1	284	31.355	6.93	97.4	105.6	106.7	88.6	105.9	95.7	103.233	96.7333	1.0672	0.326262
Q1PG84	Rsl1d1	PBK1 OS=Mus musculus domesticus GN=Rsl1d1 PE=2 SV=1	3.87097	1	1	1	465	52.017	10.01	98.8	119.7	91.2	89.8	104.9	95.5	103.233	96.7333	1.0672	0.535116
P39053	Dnm1	Dynamin-1 OS=Mus musculus GN=Dnm1 PE=1 SV=2	64.2445	48	215	2	867	97.741	7.74	107	100	102.8	91.3	99.9	99.1	103.267	96.7667	1.06717	0.129734
Q9WTK7	Stk11	Serine/threonine-protein kinase STK11 OS=Mus musculus GN=Stk11 PE=1 SV=1	10.0917	3	3	3	436	49.235	6.84	99.5	104.5	105.8	90.8	101.7	97.8	103.267	96.7667	1.06717	0.1557
Q80TH1	Dlg3	Discs, large homolog 3 (Drosophila), isoform CRA_c (Fragment) OS=Mus musculus GN=Dlg3 PE=2 SV=1	13.1579	9	11	8	950	103.767	6.7	106.2	101.1	102.5	93.8	98.9	97.6	103.267	96.7667	1.06717	0.039453
Q9WV34	Mpp2	MAGUK p55 subfamily member 2 OS=Mus musculus GN=Mpp2 PE=1 SV=1	36.7754	14	19	13	552	61.517	6.44	100.9	104.4	104.4	94.2	97.5	98.6	103.233	96.7667	1.06683	0.021437
Q8BFR6	Zfand1	AN1-type zinc finger protein 1 OS=Mus musculus GN=Zfand1 PE=1 SV=1	6.71642	1	1	1	268	30.183	8.1	90.5	113.8	105.4	89.2	100.2	100.9	103.233	96.7667	1.06683	0.453432
P14069	S100a6	Protein S100-A6 OS=Mus musculus GN=S100a6 PE=1 SV=3	24.7191	3	8	3	89	10.044	5.48	108.5	97.9	103.3	98.9	96.2	95.2	103.233	96.7667	1.06683	0.117777
P17809	Slc2a1	Solute carrier family 2, facilitated glucose transporter member 1 OS=Mus musculus GN=Slc2a1 PE=1 SV=4	10.5691	5	10	5	492	53.949	8.87	100.2	103.3	106.2	96.2	95.9	98.2	103.233	96.7667	1.06683	0.0261581
Q99J83	Atg5	Autophagy protein 5 OS=Mus musculus GN=Atg5 PE=1 SV=1	9.45455	2	3	2	275	32.381	5.91	108.4	99	102.3	94	104.8	91.5	103.233	96.7667	1.06683	0.259266
Q99JA5	Ly6e	Ly6e protein OS=Mus musculus GN=Ly6e PE=1 SV=1	10.2941	1	1	1	136	14.382	7.05	97.4	107.5	104.7	91.8	98.4	100.1	103.2	96.7667	1.06648	0.177265
B2RTP7	Krt2	Krt2 protein OS=Mus musculus GN=Krt2 PE=2 SV=1	7.92079	7	19	3	707	70.88	8.06	134.5	96.2	78.9	94.2	116.3	79.8	103.2	96.7667	1.06648	0.75871
P46660	Ina	Alpha-internexin OS=Mus musculus GN=Ina PE=1 SV=3	78.8423	40	361	35	501	55.349	5.4	99.7	108.1	101.9	95.8	97.7	96.9	103.233	96.8	1.06646	0.0668438
P40124	Cap1	Adenylyl cyclase-associated protein 1 OS=Mus musculus GN=Cap1 PE=1 SV=4	52.7426	22	63	22	474	51.532	7.52	100.7	107.4	101.6	98.7	96.2	95.5	103.233	96.8	1.06646	0.0497633
E9Q456	Tpm1	Tropomyosin alpha-1 chain OS=Mus musculus GN=Tpm1 PE=1 SV=1	42.3387	14	48	3	248	28.651	4.77	100.1	100.3	109.3	96.7	95.3	98.4	103.233	96.8	1.06646	0.111753
Q3UII2	Cd82	Tetraspanin OS=Mus musculus GN=Cd82 PE=1 SV=1	19.5489	5	22	5	266	29.609	5.02	106.9	99.6	103.2	96.2	96.5	97.7	103.233	96.8	1.06646	0.0406169
Q91XV3	Basp1	Brain acid soluble protein 1 OS=Mus musculus GN=Basp1 PE=1 SV=3	71.6814	12	45	12	226	22.074	4.51	105.8	101.5	102.3	93.6	96.8	100	103.2	96.8	1.06612	0.0479082
Q6ZWU9	Rps27	40S ribosomal protein S27 OS=Mus musculus GN=Rps27 PE=1 SV=3	38.0952	3	11	1	84	9.455	9.45	101.8	104.6	103.2	92	99.9	98.5	103.2	96.8	1.06612	0.0670805
Q8BHF7	Pgs1	CDP-diacylglycerol--glycerol-3-phosphate 3-phosphatidyltransferase, mitochondrial OS=Mus musculus GN=Pgs1 PE=1 SV=1	15.5515	6	9	6	553	62.45	8.9	100.3	108.2	101.1	94.8	99.2	96.4	103.2	96.8	1.06612	0.0858324
P70372	Elavl1	ELAV-like protein 1 OS=Mus musculus GN=Elavl1 PE=1 SV=2	24.5399	7	13	7	326	36.146	9.04	99.1	112.6	97.9	99	95	96.4	103.2	96.8	1.06612	0.25795
Q6AXD2	Abi2	Abi2 protein OS=Mus musculus GN=Abi2 PE=1 SV=1	10.2669	4	6	3	487	52.867	6.21	116.3	92.3	101	97.9	94.3	98.2	103.2	96.8	1.06612	0.419896
E9PZS8	Cox7a2l	Cytochrome c oxidase subunit 7A-related protein, mitochondrial OS=Mus musculus GN=Cox7a2l PE=1 SV=1	14.9254	2	2	2	134	14.904	9.57	102.2	107.6	99.8	103.3	90.9	96.2	103.2	96.8	1.06612	0.208191
Q80YV4	Pank4	Pantothenate kinase 4 OS=Mus musculus GN=Pank4 PE=1 SV=2	6.21951	5	6	5	820	91.464	6.71	104.9	107.5	97.2	106.6	91.6	92.2	103.2	96.8	1.06612	0.331518
Q810A7	Ddx42	ATP-dependent RNA helicase DDX42 OS=Mus musculus GN=Ddx42 PE=1 SV=3	3.87513	2	2	2	929	101.902	6.98	97.3	106.2	106.1	97.1	96.3	97	103.2	96.8	1.06612	0.0967224
Q3TUF7	Yeats2	YEATS domain-containing protein 2 OS=Mus musculus GN=Yeats2 PE=1 SV=2	0.710732	1	2	1	1407	148.858	9.04	103.2	99.5	106.9	104.6	94.8	91	103.2	96.8	1.06612	0.234829
Q3TJQ7	Pygl	Alpha-1,4 glucan phosphorylase OS=Mus musculus GN=Pygl PE=2 SV=1	8	7	36	1	850	97.395	7.06	110.1	102.4	97	97.9	95.1	97.4	103.167	96.8	1.06577	0.177703
Q8CGP7	Hist1h2ak	Histone H2A type 1-K OS=Mus musculus GN=Hist1h2ak PE=1 SV=3	37.6923	5	39	1	130	14.141	11.05	108.1	93.6	107.9	99.6	93.9	97	103.2	96.8333	1.06575	0.277975
Q60749	Khdrbs1	KH domain-containing, RNA-binding, signal transduction-associated protein 1 OS=Mus musculus GN=Khdrbs1 PE=1 SV=2	9.25508	4	6	2	443	48.34	8.72	91.6	115	103	104.1	99.9	86.5	103.2	96.8333	1.06575	0.499786
Q9D1Q4	Dpm3	Dolichol-phosphate mannosyltransferase subunit 3 OS=Mus musculus GN=Dpm3 PE=1 SV=1	23.913	2	2	2	92	10.132	7.08	93.8	112.8	103	96.8	97.9	95.8	103.2	96.8333	1.06575	0.312918
Q8CGP0	Hist3h2bb	Histone H2B type 3-B OS=Mus musculus GN=Hist3h2bb PE=1 SV=3	58.7302	9	117	4	126	13.9	10.32	110.6	95.3	103.6	98.8	92.6	99.1	103.167	96.8333	1.0654	0.266059
P39688	Fyn	Tyrosine-protein kinase Fyn OS=Mus musculus GN=Fyn PE=1 SV=4	29.2365	12	21	8	537	60.636	6.67	94.7	111.3	103.5	95.8	98.5	96.2	103.167	96.8333	1.0654	0.263149
P49443	Ppm1a	Protein phosphatase 1A OS=Mus musculus GN=Ppm1a PE=1 SV=1	34.8168	11	20	11	382	42.406	5.36	100.7	102	106.8	98.3	93.8	98.4	103.167	96.8333	1.0654	0.0574018
Q3TU28	Scamp2	Secretory carrier-associated membrane protein OS=Mus musculus GN=Scamp2 PE=2 SV=1	6.07903	1	2	1	329	36.442	5.94	97.6	105.3	106.6	92.3	95.3	102.9	103.167	96.8333	1.0654	0.208121
Q7TSE6	Stk38l	Serine/threonine-protein kinase 38-like OS=Mus musculus GN=Stk38l PE=1 SV=2	9.69828	4	5	4	464	53.737	6.96	105.8	105.4	98.3	99	98.2	93.3	103.167	96.8333	1.0654	0.103834
Q3TGE4	Prkcd	Protein kinase C delta type OS=Mus musculus GN=Prkcd PE=2 SV=1	7.71513	4	8	3	674	77.51	7.62	113.9	99.8	95.7	94.8	97.4	98.3	103.133	96.8333	1.06506	0.324352
P32037	Slc2a3	Solute carrier family 2, facilitated glucose transporter member 3 OS=Mus musculus GN=Slc2a3 PE=1 SV=1	17.0385	8	17	8	493	53.444	4.98	98.9	103.7	106.9	96.2	99.7	94.7	103.167	96.8667	1.06504	0.0842816
Q3TFA9	Tmod3	Uncharacterized protein OS=Mus musculus GN=Tmod3 PE=2 SV=1	6.25	2	3	1	352	39.448	5.19	94.2	108.8	106.5	101.3	91.8	97.5	103.167	96.8667	1.06504	0.30085
Q8CC21	Ttc19	Tetratricopeptide repeat protein 19, mitochondrial OS=Mus musculus GN=Ttc19 PE=1 SV=1	3.28767	1	1	1	365	41.208	6.21	98.4	108.4	102.7	97	96.9	96.7	103.167	96.8667	1.06504	0.0953522
E9PYK8	Arhgef4	Rho guanine nucleotide exchange factor 4 OS=Mus musculus GN=Arhgef4 PE=1 SV=2	2.31806	4	5	3	1855	206.166	6.52	97.1	107.4	105	99	96.1	95.5	103.167	96.8667	1.06504	0.128345
Q8K183	Pdxk	Pyridoxal kinase OS=Mus musculus GN=Pdxk PE=1 SV=1	47.1154	13	37	13	312	34.993	6.29	111.4	95.9	102.1	95	97.3	98.3	103.133	96.8667	1.06469	0.245527
O88952	Lin7c	Protein lin-7 homolog C OS=Mus musculus GN=Lin7c PE=1 SV=2	39.0863	7	15	2	197	21.82	8.43	105.2	102.8	101.4	97.4	97.9	95.3	103.133	96.8667	1.06469	0.0101214
B1AUN2	Eif2b3	Eukaryotic translation initiation factor 2B, subunit 3 OS=Mus musculus GN=Eif2b3 PE=1 SV=1	23.6726	6	8	6	452	50.456	6.74	108.2	102.8	98.4	92	100.8	97.8	103.133	96.8667	1.06469	0.177524
A0A087WQ04	Hck	Tyrosine-protein kinase OS=Mus musculus GN=Hck PE=1 SV=1	7.06107	5	9	1	524	59.092	7.24	101	99.7	108.7	91.8	97.5	101.3	103.133	96.8667	1.06469	0.186758
Q9CQ85	Timm22	Mitochondrial import inner membrane translocase subunit Tim22 OS=Mus musculus GN=Timm22 PE=1 SV=1	7.73196	1	1	1	194	20.101	8.22	97.2	110.6	101.6	96.7	98.8	95.1	103.133	96.8667	1.06469	0.199923
Q9D2P4	Urm1	Ubiquitin-related modifier 1 OS=Mus musculus GN=Urm1 PE=1 SV=1	14.8515	1	1	1	101	11.316	4.74	89.6	106	113.8	97.5	107.9	85.2	103.133	96.8667	1.06469	0.55306
H3BKF8	Hmbox1	Homeobox-containing protein 1 (Fragment) OS=Mus musculus GN=Hmbox1 PE=1 SV=2	6.06742	2	2	2	445	49.972	5.76	89.5	127.1	92.8	97	100.8	92.8	103.133	96.8667	1.06469	0.635665
P48302	Ednrb	Endothelin receptor type B OS=Mus musculus GN=Ednrb PE=2 SV=1	3.16742	1	1	1	442	49.528	9.28	123.4	83.1	102.9	84.2	107.6	98.8	103.133	96.8667	1.06469	0.666367
Q9DAX9	Appbp2	Amyloid protein-binding protein 2 OS=Mus musculus GN=Appbp2 PE=2 SV=1	1.7094	1	1	1	585	66.813	6.9	87.2	128.8	93.4	104.8	100.9	84.9	103.133	96.8667	1.06469	0.684187
Q3UUU2	Fubp1	Far upstream element-binding protein 1 OS=Mus musculus GN=Fubp1 PE=1 SV=1	20.1429	12	15	9	700	74.439	7.74	98	109.8	101.5	95.5	96.6	98.5	103.1	96.8667	1.06435	0.15904
Q99JR5	Tinagl1	Tubulointerstitial nephritis antigen-like OS=Mus musculus GN=Tinagl1 PE=1 SV=1	14.3777	5	6	5	466	52.63	6.77	98.1	107.1	104.1	95.9	94.7	100	103.1	96.8667	1.06435	0.114214
Q8VE95		UPF0598 protein C8orf82 homolog OS=Mus musculus PE=1 SV=1	30.2752	4	5	4	218	24.314	8.7	100.1	101.3	108	91.2	101.2	98.3	103.133	96.9	1.06433	0.181236
Q6DFW4	Nop58	Nucleolar protein 58 OS=Mus musculus GN=Nop58 PE=1 SV=1	20.709	8	10	8	536	60.305	8.34	102.4	108.7	98.3	99.5	96.7	94.5	103.133	96.9	1.06433	0.136534
F6X4N5	Stx16	Syntaxin-16 OS=Mus musculus GN=Stx16 PE=1 SV=1	5.19878	2	2	2	327	37.148	5.86	102.3	110	97.1	100	98.6	92.1	103.133	96.9	1.06433	0.235473
Q9CX60	Lbh	Protein LBH OS=Mus musculus GN=Lbh PE=1 SV=1	18.0952	1	2	1	105	12.131	4.31	92.8	111.8	104.6	83.8	103.9	102.9	103.067	96.8667	1.06401	0.509428
A0A0R4J0B4	Cmas	Cytidine monophospho-N-acetylneuraminic acid synthetase OS=Mus musculus GN=Cmas PE=1 SV=1	20.8333	7	10	7	432	48	8.1	100.2	103.6	105.5	97.2	94.4	99.1	103.1	96.9	1.06398	0.0398805
E9QM99	Dock10	Dedicator of cytokinesis protein 10 OS=Mus musculus GN=Dock10 PE=1 SV=1	2.65203	5	5	4	2187	249.418	7.09	95.3	112.1	101.9	97.2	97.6	95.9	103.1	96.9	1.06398	0.275582
Q7TNC4	Luc7l2	Putative RNA-binding protein Luc7-like 2 OS=Mus musculus GN=Luc7l2 PE=1 SV=1	10.7143	4	5	4	392	46.555	10.1	101.9	111.5	95.8	98.5	97.2	95	103.067	96.9	1.06364	0.258219
O88741	Gdap1	Ganglioside-induced differentiation-associated protein 1 OS=Mus musculus GN=Gdap1 PE=1 SV=1	26.8156	11	30	11	358	41.285	8.37	104.8	103.1	101.3	97.7	97.4	95.6	103.067	96.9	1.06364	0.00689007
Q68FD9	Kiaa1549	UPF0606 protein KIAA1549 OS=Mus musculus GN=Kiaa1549 PE=1 SV=3	0.670103	1	1	1	1940	209.092	6.1	98.6	114.9	95.8	90.7	96.8	103.3	103.1	96.9333	1.06362	0.426783
Q3TCP5	Ezr	Uncharacterized protein OS=Mus musculus GN=Ezr PE=2 SV=1	27.8157	17	33	10	586	69.363	6.3	99	106.2	104.1	98	97.4	95.4	103.1	96.9333	1.06362	0.0536789
F6ZHD8	Gbe1	1,4-alpha-glucan-branching enzyme OS=Mus musculus GN=Gbe1 PE=1 SV=2	11.1111	6	8	6	702	80.286	6.38	102.4	100.7	106	93.7	98.5	98.6	103.033	96.9333	1.06293	0.053373
B1ASW6	Trappc1	Trafficking protein particle complex subunit 1 OS=Mus musculus GN=Trappc1 PE=1 SV=1	6.06061	1	1	1	165	19.181	9.16	88.3	122.5	98.3	107.2	91.5	92.1	103.033	96.9333	1.06293	0.62029
Q64152	Btf3	Transcription factor BTF3 OS=Mus musculus GN=Btf3 PE=1 SV=3	23.0392	2	3	2	204	22.017	9.52	89.3	118.3	101.6	99	98.1	93.8	103.067	96.9667	1.06291	0.515235
Q6P5E8	Dgkq	Diacylglycerol kinase theta OS=Mus musculus GN=Dgkq PE=1 SV=1	4.71092	3	3	3	934	102.189	7.52	100	109.2	100	95.7	100.5	94.7	103.067	96.9667	1.06291	0.16095
P70195	Psmb7	Proteasome subunit beta type-7 OS=Mus musculus GN=Psmb7 PE=1 SV=1	21.6606	6	13	6	277	29.872	7.99	99.5	109.1	100.5	99.6	95.6	95.7	103.033	96.9667	1.06256	0.141622
Q61001	Lama5	Laminin subunit alpha-5 OS=Mus musculus GN=Lama5 PE=1 SV=4	3.20065	8	9	8	3718	403.792	6.73	98	113.5	97.6	98	98.7	94.2	103.033	96.9667	1.06256	0.325528
A0A0R4J078	Ubxn4	UBX domain containing 2, isoform CRA_a OS=Mus musculus GN=Ubxn4 PE=1 SV=1	5.5336	3	3	3	506	56.425	6.61	93.7	113.2	102.2	94.3	96.6	100	103.033	96.9667	1.06256	0.36066
Q91ZH7	Abhd3	Phospholipase ABHD3 OS=Mus musculus GN=Abhd3 PE=1 SV=1	22.871	6	6	6	411	46.202	7.49	97.2	106.9	105	100.1	94.9	95.9	103.033	96.9667	1.06256	0.146052
Q3TMX5	Manf	Arginine-rich, mutated in early stage tumors, isoform CRA_b OS=Mus musculus GN=Manf PE=1 SV=1	4.46927	1	1	1	179	20.375	8.25	101.7	107.9	99.5	94.2	97	99.7	103.033	96.9667	1.06256	0.110969
P31001	Des	Desmin OS=Mus musculus GN=Des PE=1 SV=3	8.52878	5	50	1	469	53.465	5.27	84.8	122	102.2	116	91.3	83.6	103	96.9667	1.06222	0.69919
Q9D1I6	Mrpl14	39S ribosomal protein L14, mitochondrial OS=Mus musculus GN=Mrpl14 PE=1 SV=1	26.2069	3	5	3	145	15.864	10.99	101.1	96.5	111.4	92	101.5	97.4	103	96.9667	1.06222	0.309939
Q3TL44	Nlrx1	NLR family member X1 OS=Mus musculus GN=Nlrx1 PE=1 SV=1	5.33333	4	4	4	975	107.763	7.37	92.3	111.3	105.4	88.6	106.1	96.2	103	96.9667	1.06222	0.469668
Q5XPI3	Rnf123	E3 ubiquitin-protein ligase RNF123 OS=Mus musculus GN=Rnf123 PE=1 SV=1	2.35921	2	2	2	1314	148.557	6.7	100.8	104	104.2	95.6	95.4	99.9	103	96.9667	1.06222	0.0302822
Q61469	Plpp1	Phospholipid phosphatase 1 OS=Mus musculus GN=Plpp1 PE=1 SV=1	9.18728	2	3	2	283	31.871	7.02	98.9	109.8	100.4	99.2	94.1	97.7	103.033	97	1.0622	0.181219
Q8BKG3	Ptk7	Inactive tyrosine-protein kinase 7 OS=Mus musculus GN=Ptk7 PE=1 SV=1	0.753296	1	1	1	1062	117.457	6.84	92.2	124	92.9	108.1	84.5	98.4	103.033	97	1.0622	0.655154
Q7TSJ2	Map6	Microtubule-associated protein 6 OS=Mus musculus GN=Map6 PE=1 SV=2	63.4658	47	113	47	906	96.391	9.5	100.6	103.8	104.7	88.6	96.3	106.1	103.033	97	1.0622	0.311651
Q4VAE8	Ndufb4	Ndufb4 protein (Fragment) OS=Mus musculus GN=Ndufb4 PE=2 SV=1	35.8779	4	12	4	131	15.306	9.8	103.6	103.4	102	96.8	94.4	99.8	103	97	1.06186	0.0216565
Q3ULU3	Bcat2	Branched-chain-amino-acid aminotransferase OS=Mus musculus GN=Bcat2 PE=1 SV=1	17.3028	5	5	5	393	44.099	8.29	103	105	101	104.5	94.7	91.8	103	97	1.06186	0.209112
P62965	Crabp1	Cellular retinoic acid-binding protein 1 OS=Mus musculus GN=Crabp1 PE=1 SV=2	23.3577	3	3	3	137	15.582	5.38	97.7	111.6	99.7	99.1	93.6	98.3	103	97	1.06186	0.267824
Q06185	Atp5i	ATP synthase subunit e, mitochondrial OS=Mus musculus GN=Atp5i PE=1 SV=2	71.831	6	29	6	71	8.23	9.35	104.1	100.7	104.1	101.1	94.7	95.2	102.967	97	1.06151	0.0638182
P32067	Ssb	Lupus La protein homolog OS=Mus musculus GN=Ssb PE=1 SV=1	29.8795	12	18	12	415	47.727	9.77	104.1	108.9	95.9	98.9	95.4	96.7	102.967	97	1.06151	0.203601
Q8BMS4	Coq3	Ubiquinone biosynthesis O-methyltransferase, mitochondrial OS=Mus musculus GN=Coq3 PE=1 SV=1	12.4324	3	3	3	370	40.931	7.96	98.7	104.7	105.5	91	96.8	103.2	102.967	97	1.06151	0.221611
Q3TIB7	Tubgcp2	Gamma-tubulin complex component OS=Mus musculus GN=Tubgcp2 PE=2 SV=1	4.53039	3	3	3	905	103.181	6.74	100	110.6	98.3	97.2	96.7	97.1	102.967	97	1.06151	0.196229
Q91VC9	Ghitm	Growth hormone-inducible transmembrane protein OS=Mus musculus GN=Ghitm PE=1 SV=1	5.78035	2	2	2	346	37.25	9.8	107.1	101	100.8	95.9	94.8	100.3	102.967	97	1.06151	0.0886612
Q8BWP8	B4gat1	Beta-1,4-glucuronyltransferase 1 OS=Mus musculus GN=B4gat1 PE=1 SV=1	7.46988	2	2	2	415	47.354	7.27	91.9	108.9	108.1	101.1	86.4	103.5	102.967	97	1.06151	0.481492
E9Q4P1	Wdfy1	WD repeat and FYVE domain-containing protein 1 OS=Mus musculus GN=Wdfy1 PE=1 SV=1	21.4634	6	8	6	410	46.187	7.34	101.1	106.6	101.2	98.6	95.3	97.1	102.967	97	1.06151	0.0437836
Q99LY9	Ndufs5	NADH dehydrogenase [ubiquinone] iron-sulfur protein 5 OS=Mus musculus GN=Ndufs5 PE=1 SV=3	61.3208	7	20	7	106	12.639	8.92	103.4	104.4	101.2	98.2	96.1	96.8	103	97.0333	1.06149	0.00614794
A0A0R4J0D1	Saraf	Store-operated calcium entry-associated regulatory factor OS=Mus musculus GN=Saraf PE=1 SV=1	4.95868	1	2	1	363	38.681	8.57	92.9	94	122.1	89.8	104.3	97	103	97.0333	1.06149	0.597955
Q9CRQ9	Cyp2j9	Uncharacterized protein (Fragment) OS=Mus musculus GN=Cyp2j9 PE=2 SV=1	5.29301	2	2	2	529	60.94	7.85	104.1	97.4	107.5	99.8	97	94.3	103	97.0333	1.06149	0.1509
Q8BFT9	Svop	Synaptic vesicle 2-related protein OS=Mus musculus GN=Svop PE=1 SV=1	7.48175	3	3	3	548	60.729	5.85	95.3	111.5	102.2	97.3	96.7	97.1	103	97.0333	1.06149	0.272828
Q3TH64	Cyb5b	Uncharacterized protein OS=Mus musculus GN=Cyb5b PE=2 SV=1	51.3699	5	16	5	146	16.236	4.97	103.7	97.4	107.8	95.4	97.9	97.8	102.967	97.0333	1.06115	0.131169
P63330	Ppp2ca	Serine/threonine-protein phosphatase 2A catalytic subunit alpha isoform OS=Mus musculus GN=Ppp2ca PE=1 SV=1	58.8997	13	43	2	309	35.585	5.54	103.6	102.1	103.2	88.9	101	101.2	102.967	97.0333	1.06115	0.220642
Q3UER8	Fgg	Fibrinogen gamma chain OS=Mus musculus GN=Fgg PE=1 SV=1	27.7652	8	13	8	443	50.317	5.62	101.9	98.1	108.9	99.5	93	98.6	102.967	97.0333	1.06115	0.189717
Q6P9Q6	Fkbp15	FK506-binding protein 15 OS=Mus musculus GN=Fkbp15 PE=1 SV=2	3.53618	2	2	2	1216	132.878	5.07	99.6	107	102.3	87	108.5	95.6	102.967	97.0333	1.06115	0.42021
Q8VBU5	Pde4b	Phosphodiesterase OS=Mus musculus GN=Pde4b PE=1 SV=1	12.6214	6	6	4	721	82.024	5.63	104	102.7	102.2	96.9	98.3	95.9	102.967	97.0333	1.06115	0.00250875
P15655	Fgf2	Fibroblast growth factor 2 OS=Mus musculus GN=Fgf2 PE=1 SV=1	6.49351	1	1	1	154	17.142	9.52	97.9	110.5	100.5	106.8	89.4	94.9	102.967	97.0333	1.06115	0.407185
Q8R1G6	Pdlim2	PDZ and LIM domain protein 2 OS=Mus musculus GN=Pdlim2 PE=1 SV=1	3.72493	1	1	1	349	37.68	8.7	104	104.1	100.8	89.8	105.2	96.1	102.967	97.0333	1.06115	0.26658
Q8CCP0	Nemf	Nuclear export mediator factor Nemf OS=Mus musculus GN=Nemf PE=1 SV=2	0.93985	1	1	1	1064	121.112	6.8	89.7	110.3	108.9	95.1	96.2	99.8	102.967	97.0333	1.06115	0.431877
E9PV24	Fga	Fibrinogen alpha chain OS=Mus musculus GN=Fga PE=1 SV=1	8.99873	6	9	6	789	87.375	6.11	97.5	107.7	103.6	101.7	93.9	95.5	102.933	97.0333	1.0608	0.195453
Q14AF6	Snrpd2	MCG4862 OS=Mus musculus GN=Snrpd2 PE=1 SV=1	55.9322	7	11	7	118	13.518	9.91	100.1	110.5	98.2	99.6	96.4	95.1	102.933	97.0333	1.0608	0.218895
A2AJA9	Gm996	Uncharacterized protein C9orf172 homolog OS=Mus musculus GN=Gm996 PE=1 SV=1	5.85216	5	6	5	974	107.119	9.11	103.2	110.8	94.8	97.1	98.2	95.8	102.933	97.0333	1.0608	0.27529
Q8K199	Cmc2	COX assembly mitochondrial protein 2 homolog OS=Mus musculus GN=Cmc2 PE=3 SV=1	12.6582	1	1	1	79	9.413	8.24	89.7	122.8	96.3	103.7	93.6	93.8	102.933	97.0333	1.0608	0.609085
Q8K2V6	Ipo11	Importin-11 OS=Mus musculus GN=Ipo11 PE=1 SV=1	1.4359	1	1	1	975	112.344	5.26	102.7	95.7	110.4	97.2	98.6	95.3	102.933	97.0333	1.0608	0.246639
E9Q2W9	Actn4	Alpha-actinin-4 (Fragment) OS=Mus musculus GN=Actn4 PE=1 SV=1	47.2973	19	47	1	518	59.86	6.01	90.1	117.7	101.1	94.3	99.3	97.6	102.967	97.0667	1.06078	0.509433
Q6P1B9	Bin1	Bin1 protein OS=Mus musculus GN=Bin1 PE=1 SV=1	59.3291	23	87	1	477	52.731	5.24	96.7	101.2	110.9	96.6	102.3	92.3	102.933	97.0667	1.06044	0.313551
Q4LDD4	Arap1	Arf-GAP with Rho-GAP domain, ANK repeat and PH domain-containing protein 1 OS=Mus musculus GN=Arap1 PE=1 SV=2	2.47934	2	2	2	1452	162.174	6.18	105.4	91.3	112.1	92.1	98.9	100.2	102.933	97.0667	1.06044	0.425853
Q3TV62	Tor1a	Torsin family 1, member A (Torsin A), isoform CRA_a OS=Mus musculus GN=Tor1a PE=1 SV=1	3.003	1	1	1	333	37.805	7.17	110.9	94.8	103.1	98.4	100.8	92	102.933	97.0667	1.06044	0.333541
Q8R3E3	Wipi1	WD repeat domain phosphoinositide-interacting protein 1 OS=Mus musculus GN=Wipi1 PE=1 SV=1	2.24215	1	1	1	446	48.727	6.46	94.2	107	107.6	93.7	93.8	103.7	102.933	97.0667	1.06044	0.345153
Q62425	Ndufa4	Cytochrome c oxidase subunit NDUFA4 OS=Mus musculus GN=Ndufa4 PE=1 SV=2	56.0976	6	38	6	82	9.321	9.52	105.6	100.6	102.5	100.9	94.7	95.6	102.9	97.0667	1.0601	0.0736493
Q5J8K8	Erc2	CAST1/ERC2 splicing variant-1 OS=Mus musculus GN=Erc2 PE=2 SV=1	15.7895	13	16	9	969	112.035	6.98	102.1	107.9	98.7	94.6	98.3	98.3	102.9	97.0667	1.0601	0.11965
B1AR74	Bcas3	Breast carcinoma-amplified sequence 3 homolog OS=Mus musculus GN=Bcas3 PE=1 SV=1	5.09014	3	3	3	943	102.706	7.49	98.9	104.3	105.5	86.6	106.7	97.9	102.9	97.0667	1.0601	0.397363
O55042	Snca	Alpha-synuclein OS=Mus musculus GN=Snca PE=1 SV=2	60	10	38	7	140	14.476	4.77	101.7	104.8	102.3	90.7	97.4	103.2	102.933	97.1	1.06008	0.193289
Q8BH79	Ano10	Anoctamin-10 OS=Mus musculus GN=Ano10 PE=1 SV=1	12.7466	6	8	6	659	76.138	6.7	98.7	111.6	98.4	98.2	99.5	93.6	102.9	97.1	1.05973	0.28514
Q9D0M3	Cyc1	Cytochrome c1, heme protein, mitochondrial OS=Mus musculus GN=Cyc1 PE=1 SV=1	37.8462	9	75	9	325	35.305	9.16	103.4	99.4	105.9	94.6	97.7	99	102.9	97.1	1.05973	0.0651806
Q3U125	Fam213a	Redox-regulatory protein FAM213A OS=Mus musculus GN=Fam213a PE=1 SV=1	43.6681	11	26	11	229	25.665	9.03	103.6	102.6	102.5	101.3	94.4	95.6	102.9	97.1	1.05973	0.0547306
V9GXM1	Arfgap1	ADP-ribosylation factor GTPase-activating protein 1 OS=Mus musculus GN=Arfgap1 PE=1 SV=1	27.1226	9	13	9	424	46.511	5.57	102.5	103.3	102.9	95.3	95.5	100.5	102.9	97.1	1.05973	0.0278163
A0A286YCW8	Camk2g	Calcium/calmodulin-dependent protein kinase type II subunit gamma (Fragment) OS=Mus musculus GN=Camk2g PE=1 SV=1	63.8686	15	62	1	274	30.019	8.07	83.2	126.5	99	97.9	92.2	101.2	102.9	97.1	1.05973	0.676763
Q4V9X0	Ppp3ca	Ppp3ca protein OS=Mus musculus GN=Ppp3ca PE=2 SV=1	49.3333	10	38	1	225	24.921	7.97	97.9	110.5	100.3	100.1	98.5	92.7	102.9	97.1	1.05973	0.264141
Q9D7P6	Iscu	Iron-sulfur cluster assembly enzyme ISCU, mitochondrial OS=Mus musculus GN=Iscu PE=1 SV=1	45.8333	7	12	7	168	18.087	9.29	104.6	97.6	106.5	95.4	96.1	99.8	102.9	97.1	1.05973	0.128214
Q9CYD9		Uncharacterized protein OS=Mus musculus PE=2 SV=1	2.63852	1	1	1	379	42.075	8.5	97.8	114.2	96.7	99.8	93	98.5	102.9	97.1	1.05973	0.390624
O35684	Serpini1	Neuroserpin OS=Mus musculus GN=Serpini1 PE=1 SV=1	3.17073	1	1	1	410	46.318	4.72	96.3	104	108.3	103.2	91.4	96.7	102.867	97.1	1.05939	0.304098
Q61908	Cmc4	Cx9C motif-containing protein 4 OS=Mus musculus GN=Cmc4 PE=2 SV=1	33.8235	2	2	2	68	7.738	8.38	105.6	99.7	103.3	96.1	96.7	98.5	102.867	97.1	1.05939	0.0363372
Q80YP7	Atp6v0c	V-type proton ATPase proteolipid subunit (Fragment) OS=Mus musculus GN=Atp6v0c PE=2 SV=1	9.57447	1	14	1	188	19.302	7.12	109.7	103.9	95.1	102.1	92.4	96.9	102.9	97.1333	1.05937	0.320214
Q3TWI9	Tmem63b	CSC1-like protein 2 OS=Mus musculus GN=Tmem63b PE=1 SV=1	4.08654	3	3	3	832	94.713	7.49	95.7	117	96	101.2	97.7	92.5	102.9	97.1333	1.05937	0.484289
A0A0R4J025	Rcbtb1	RCC1 and BTB domain-containing protein 1 OS=Mus musculus GN=Rcbtb1 PE=1 SV=1	2.63653	1	1	1	531	58.33	6.43	95.1	117.5	96.1	97.1	103.7	90.6	102.9	97.1333	1.05937	0.521944
Q8BJI1	Slc6a17	Sodium-dependent neutral amino acid transporter SLC6A17 OS=Mus musculus GN=Slc6a17 PE=1 SV=1	12.1045	7	10	7	727	81.018	6.23	102.4	99.1	107.1	97.3	97.7	96.4	102.867	97.1333	1.05903	0.0714517
Q5I0T8	Rpl19	Ribosomal protein L19 OS=Mus musculus GN=Rpl19 PE=1 SV=1	21.9388	5	13	5	196	23.451	11.47	104.9	103.4	100.3	97.8	93.8	99.8	102.867	97.1333	1.05903	0.0614506
Q8CE96	Trmt6	tRNA (adenine(58)-N(1))-methyltransferase non-catalytic subunit TRM6 OS=Mus musculus GN=Trmt6 PE=1 SV=1	5.4326	2	2	2	497	55.483	6.95	99.7	111.1	97.8	92.2	97.2	102	102.867	97.1333	1.05903	0.31757
A0A1D5RLT6	Gramd1b	GRAM domain-containing protein 1B OS=Mus musculus GN=Gramd1b PE=1 SV=1	2.47718	2	2	2	767	88.693	6.51	99	106.5	103.1	92.1	99.6	99.7	102.867	97.1333	1.05903	0.15945
P70408	Cdh10	Cadherin-10 OS=Mus musculus GN=Cdh10 PE=1 SV=3	1.90355	1	1	1	788	88.257	4.94	90.5	109.1	109	95.9	107.6	87.9	102.867	97.1333	1.05903	0.533462
P24668	M6pr	Cation-dependent mannose-6-phosphate receptor OS=Mus musculus GN=M6pr PE=1 SV=1	24.1007	6	9	6	278	31.152	5.39	101.4	109.3	97.9	100.2	94.4	96.8	102.867	97.1333	1.05903	0.202777
D3Z4B2	Napg	Gamma-soluble NSF attachment protein (Fragment) OS=Mus musculus GN=Napg PE=1 SV=1	47.0255	15	41	15	353	39.342	5.97	99.3	106.4	102.8	97.8	97.1	96.5	102.833	97.1333	1.05868	0.0521526
Q9QXV0	Pcsk1n	ProSAAS OS=Mus musculus GN=Pcsk1n PE=1 SV=2	29.845	6	27	6	258	27.254	5.85	103.8	102.9	101.8	96.4	96	99	102.833	97.1333	1.05868	0.00668468
A0A0R4J0K1	Selenof	Selenoprotein F OS=Mus musculus GN=Selenof PE=1 SV=1	17.9012	2	3	2	162	17.72	5.35	100.8	103.7	104	91.5	99.7	100.2	102.833	97.1333	1.05868	0.130168
Q3U9G9	Lbr	Lamin-B receptor OS=Mus musculus GN=Lbr PE=1 SV=2	9.42492	4	4	4	626	71.395	9.36	97.1	110.1	101.3	95.6	102	93.8	102.833	97.1333	1.05868	0.280117
Q3UZP4	Svip	Small VCP/p97-interacting protein OS=Mus musculus GN=Svip PE=3 SV=1	27.2727	2	2	2	77	8.358	8.91	96.5	113.5	98.5	98.2	97.3	95.9	102.833	97.1333	1.05868	0.351188
P70206	Plxna1	Plexin-A1 OS=Mus musculus GN=Plxna1 PE=1 SV=1	4.80465	8	8	6	1894	210.965	6.9	95.7	112.9	99.9	99.7	97.4	94.3	102.833	97.1333	1.05868	0.351383
P09528	Fth1	Ferritin heavy chain OS=Mus musculus GN=Fth1 PE=1 SV=2	67.033	12	38	12	182	21.053	5.88	103.6	100.7	104.3	96.4	103.1	92	102.867	97.1667	1.05866	0.169942
P97355	Sms	Spermine synthase OS=Mus musculus GN=Sms PE=1 SV=1	36.612	11	19	11	366	41.287	5.06	99.3	104	105.3	96.8	97.1	97.6	102.867	97.1667	1.05866	0.0361358
O08915	Aip	AH receptor-interacting protein OS=Mus musculus GN=Aip PE=1 SV=1	18.4848	5	6	5	330	37.581	6.4	103.1	104.1	101.2	96.8	97.8	96.8	102.8	97.1333	1.05834	0.00343486
Q54A87	Atp6v1g2	V-type proton ATPase subunit G OS=Mus musculus GN=Atp6v1g2 PE=1 SV=1	59.322	7	26	7	118	13.643	10.26	95.4	113.3	99.8	95.5	99.1	96.9	102.833	97.1667	1.05832	0.360013
Q9JJL8	Sars2	Serine--tRNA ligase, mitochondrial OS=Mus musculus GN=Sars2 PE=1 SV=2	16.4093	5	7	5	518	58.28	7.9	101.2	101.1	106.2	93.8	101.3	96.4	102.833	97.1667	1.05832	0.110157
Q4VBD2	Tapt1	Transmembrane anterior posterior transformation protein 1 OS=Mus musculus GN=Tapt1 PE=1 SV=2	9.21986	3	3	3	564	63.853	8.22	105.1	100.5	102.9	97.5	99.5	94.5	102.833	97.1667	1.05832	0.0450828
G3X9J1	Slc8a1	Sodium/calcium exchanger 1 OS=Mus musculus GN=Slc8a1 PE=1 SV=1	18.4536	12	20	12	970	107.97	4.98	100.5	106	101.9	95.1	99.4	97	102.8	97.1667	1.05798	0.0526703
Q6PAJ1	Bcr	Breakpoint cluster region protein OS=Mus musculus GN=Bcr PE=1 SV=3	10	9	17	8	1270	142.982	6.92	101.6	102.5	104.3	91.2	101.4	98.9	102.8	97.1667	1.05798	0.150229
P17665	Cox7c	Cytochrome c oxidase subunit 7C, mitochondrial OS=Mus musculus GN=Cox7c PE=1 SV=1	28.5714	2	8	2	63	7.328	11	109.4	102.6	96.4	105.5	91.9	94.1	102.8	97.1667	1.05798	0.374734
Q5DU48	Mad2l1bp	MKIAA0110 protein (Fragment) OS=Mus musculus GN=Mad2l1bp PE=2 SV=1	6.00707	1	1	1	283	31.774	5.81	98.9	113.3	96.2	107.2	97	87.3	102.8	97.1667	1.05798	0.511227
Q3TVV6	Hnrnpu	Uncharacterized protein OS=Mus musculus GN=Hnrnpu PE=2 SV=1	29.125	19	56	19	800	87.891	6.24	100.8	106.1	101.6	96.5	97.4	97.7	102.833	97.2	1.05796	0.0289367
Q64442	Sord	Sorbitol dehydrogenase OS=Mus musculus GN=Sord PE=1 SV=3	35.8543	10	15	10	357	38.225	7.02	101.4	104.9	102.2	99.8	94.8	97	102.833	97.2	1.05796	0.0347792
Q8CG72	Adprhl2	Poly(ADP-ribose) glycohydrolase ARH3 OS=Mus musculus GN=Adprhl2 PE=1 SV=1	16.2162	4	5	4	370	39.389	4.96	96.8	110	101.7	100.1	96.4	95.1	102.833	97.2	1.05796	0.244594
Q64426	H2A	Histone H2A (Fragment) OS=Mus musculus domesticus GN=H2A PE=2 SV=1	35.7664	5	40	1	137	14.737	10.59	120.6	68.7	119.1	99.6	89.6	102.4	102.8	97.2	1.05761	0.764888
A2AWP8	Arhgef10l	Rho guanine nucleotide exchange factor 10-like protein OS=Mus musculus GN=Arhgef10l PE=1 SV=1	0.859375	1	1	1	1280	139.898	5.82	103.2	106.1	99.1	98.1	91.2	102.3	102.8	97.2	1.05761	0.216548
Q6NS60	Fbxo41	F-box only protein 41 OS=Mus musculus GN=Fbxo41 PE=1 SV=3	3.20733	2	2	2	873	94.272	8.24	103.5	103.7	101.2	103.3	100.2	88.1	102.8	97.2	1.05761	0.29986
Q3TFQ1	Spryd7	SPRY domain-containing protein 7 OS=Mus musculus GN=Spryd7 PE=1 SV=2	5.10204	1	1	1	196	21.667	6.7	104.9	101.9	101.6	95.2	107	89.4	102.8	97.2	1.05761	0.349008
E9PZY8	Virma	Protein virilizer homolog OS=Mus musculus GN=Virma PE=1 SV=1	0.59108	1	1	1	1861	207.041	5.02	100.6	114.8	93	94.1	98.9	98.6	102.8	97.2	1.05761	0.442327
A0A0G2JGS4	Camk2d	Calcium/calmodulin-dependent protein kinase type II subunit delta OS=Mus musculus GN=Camk2d PE=1 SV=1	47.0919	19	62	13	533	59.965	7.27	101.2	106.3	100.8	100.2	99	92.4	102.767	97.2	1.05727	0.137341
E9PVU0	Myo6	Unconventional myosin-VI OS=Mus musculus GN=Myo6 PE=1 SV=1	31.6746	32	50	1	1266	146.215	8.47	96.2	102.8	109.3	91.4	101	99.2	102.767	97.2	1.05727	0.310131
Q8BRN9	Cc2d1b	Coiled-coil and C2 domain-containing protein 1B OS=Mus musculus GN=Cc2d1b PE=1 SV=1	11.2028	6	9	6	848	93.034	5.41	99.6	106.8	101.9	97.7	97	96.9	102.767	97.2	1.05727	0.0598173
O55102	Bloc1s1	Biogenesis of lysosome-related organelles complex 1 subunit 1 OS=Mus musculus GN=Bloc1s1 PE=1 SV=2	17.6	2	2	2	125	14.272	8.15	99	104.8	104.5	100.4	94	97.2	102.767	97.2	1.05727	0.102622
A0A0A0MQA3	Serpina1a	Alpha-1-antitrypsin 1-1 OS=Mus musculus GN=Serpina1a PE=1 SV=1	25.9174	10	29	2	436	48.765	6.43	96.6	105	106.8	94.7	94.8	102.2	102.8	97.2333	1.05725	0.236998
Q9D8N2	Fam45a	Protein FAM45A OS=Mus musculus GN=Fam45a PE=1 SV=2	12.605	2	4	2	357	40.395	6.47	107.6	99.4	101.4	95.4	96.2	100.1	102.8	97.2333	1.05725	0.123831
Q9WV02	Rbmx	RNA-binding motif protein, X chromosome OS=Mus musculus GN=Rbmx PE=1 SV=1	14.3223	5	15	1	391	42.275	10.05	102.8	102.8	102.7	102.3	92.4	97	102.767	97.2333	1.05691	0.125177
P13634	Ca1	Carbonic anhydrase 1 OS=Mus musculus GN=Ca1 PE=1 SV=4	23.3716	5	9	5	261	28.313	6.96	96.2	106.8	105.3	94.8	96.3	100.6	102.767	97.2333	1.05691	0.213117
B1AVH5	Coro2a	Coronin OS=Mus musculus GN=Coro2a PE=1 SV=1	14.733	7	9	7	543	61.669	8.15	97.5	110	100.8	99.5	97.1	95.1	102.767	97.2333	1.05691	0.233905
Q69ZF3	Gba2	Non-lysosomal glucosylceramidase OS=Mus musculus GN=Gba2 PE=1 SV=2	9.04139	5	7	5	918	103.227	5.59	95.8	112.7	99.8	97	99.4	95.3	102.767	97.2333	1.05691	0.350207
Q9QX60	Dguok	Deoxyguanosine kinase, mitochondrial OS=Mus musculus GN=Dguok PE=1 SV=3	12.2744	2	3	2	277	32.26	7.66	117.1	95.4	95.8	90.2	90.3	111.2	102.767	97.2333	1.05691	0.609751
B7ZW94	Fam120c	Family with sequence similarity 120, member C OS=Mus musculus GN=Fam120c PE=2 SV=1	4.85793	3	3	3	1091	119.587	8.44	98.4	107.9	102	99	102.1	90.6	102.767	97.2333	1.05691	0.278109
A0A286YDL6	Camk2g	Calcium/calmodulin-dependent protein kinase type II subunit gamma (Fragment) OS=Mus musculus GN=Camk2g PE=1 SV=1	52.6971	12	53	1	241	26.09	8.73	110.8	97.6	99.9	84.2	105.6	101.9	102.767	97.2333	1.05691	0.515085
A0A0R4J0V4	Jmy	Junction-mediating and -regulatory protein OS=Mus musculus GN=Jmy PE=1 SV=1	2.13632	2	2	2	983	110.487	6.13	116.6	101.4	90.2	99.9	94.4	97.4	102.733	97.2333	1.05656	0.520312
Q3TDI7	3110040N11Rik	RIKEN cDNA 3110040N11, isoform CRA_d OS=Mus musculus GN=3110040N11Rik PE=2 SV=1	10.3175	1	1	1	126	13.18	9.33	104.8	103.4	100	97.8	94.8	99.1	102.733	97.2333	1.05656	0.0451058
Q9DD02	Hikeshi	Protein Hikeshi OS=Mus musculus GN=Hikeshi PE=1 SV=1	8.12183	1	1	1	197	21.605	5.45	105.5	101.1	101.6	94.4	101.6	95.7	102.733	97.2333	1.05656	0.103345
O88413	Tulp3	Tubby-related protein 3 OS=Mus musculus GN=Tulp3 PE=1 SV=1	7.3913	2	2	2	460	51.199	6.24	98.2	103.3	106.7	96.4	88.1	107.2	102.733	97.2333	1.05656	0.415149
Q9CQS4	Slc25a46	Solute carrier family 25 member 46 OS=Mus musculus GN=Slc25a46 PE=1 SV=1	29.4258	10	11	10	418	46.195	7.64	100	107.9	100.4	96.5	95.9	99.4	102.767	97.2667	1.05655	0.119722
Q3UDY2	Sgpp1	Sphingosine-1-phosphate phosphatase 1, isoform CRA_a OS=Mus musculus GN=Sgpp1 PE=1 SV=1	5.11628	1	1	1	430	47.713	8	89.5	102.7	116.1	92.4	100.9	98.5	102.767	97.2667	1.05655	0.533664
Q8C0L0	Tmx4	Thioredoxin-related transmembrane protein 4 OS=Mus musculus GN=Tmx4 PE=1 SV=2	20.597	6	13	6	335	37.108	4.37	102.4	104.7	101.1	96.8	98.9	96.1	102.733	97.2667	1.0562	0.0153852
Q80YU5	Mog	Myelin oligodendrocyte glycoprotein (Fragment) OS=Mus musculus GN=Mog PE=2 SV=1	38.6861	15	102	14	274	31.121	8.54	104.5	103.8	99.9	98.7	95.3	97.8	102.733	97.2667	1.0562	0.0357403
Q9CQ92	Fis1	Mitochondrial fission 1 protein OS=Mus musculus GN=Fis1 PE=1 SV=1	42.7632	7	26	7	152	16.998	8.53	102.5	104.8	100.9	97.5	96.4	97.9	102.733	97.2667	1.0562	0.0109041
A2AEX6	Fhl1	Four and a half LIM domains protein 1 OS=Mus musculus GN=Fhl1 PE=1 SV=1	50.4854	13	23	13	309	35.056	8.44	99.6	107.4	101.2	101.8	94.7	95.3	102.733	97.2667	1.0562	0.171951
Q6PGF7	Exoc8	Exocyst complex component 8 OS=Mus musculus GN=Exoc8 PE=1 SV=1	17.7374	10	12	10	716	80.984	5.4	96	113.5	98.7	98.9	101.4	91.5	102.733	97.2667	1.0562	0.427627
P51125	Cast	Calpastatin OS=Mus musculus GN=Cast PE=1 SV=2	7.99492	3	7	3	788	84.871	5.52	98	97	113.2	85.6	102.4	103.8	102.733	97.2667	1.0562	0.524657
G5E866	Sf3b1	Splicing factor 3B subunit 1 OS=Mus musculus GN=Sf3b1 PE=1 SV=1	3.98773	4	4	4	1304	145.738	7.09	101.7	104.7	101.8	93.8	95.6	102.4	102.733	97.2667	1.0562	0.122369
Q8BZY0	Etnk1	Uncharacterized protein (Fragment) OS=Mus musculus GN=Etnk1 PE=2 SV=1	5.92255	2	2	2	439	49.647	6.34	98.7	108.8	100.7	101.4	97.1	93.3	102.733	97.2667	1.0562	0.231057
P35762	Cd81	CD81 antigen OS=Mus musculus GN=Cd81 PE=1 SV=2	33.8983	5	93	5	236	25.797	5.83	106.3	97.7	104.1	95.3	97.6	98.9	102.7	97.2667	1.05586	0.122913
A9CLV6	Serinc1	Axotomy induced glycoprotein 2 OS=Mus musculus GN=Serinc1 PE=1 SV=1	3.75276	1	1	1	453	50.475	6.28	103.1	105.2	99.8	104.5	93.2	94.1	102.7	97.2667	1.05586	0.241163
Q8BHE8	Maip1	m-AAA protease-interacting protein 1, mitochondrial OS=Mus musculus GN=Maip1 PE=1 SV=1	6.87285	2	2	2	291	32.964	9.14	96.7	111	100.4	104.9	95.2	91.7	102.7	97.2667	1.05586	0.403876
Q5EBJ4	Ermn	Ermin OS=Mus musculus GN=Ermn PE=1 SV=1	51.6014	10	26	10	281	32.128	4.59	99.2	100.6	108.4	85.2	94.8	111.9	102.733	97.3	1.05584	0.549192
Q7TNM2	Trim46	Tripartite motif-containing protein 46 OS=Mus musculus GN=Trim46 PE=1 SV=1	3.68906	2	2	2	759	83.378	7.65	105.8	104	98.4	89.3	101.2	101.4	102.733	97.3	1.05584	0.301059
Q9R1T4	Sept6	Septin-6 OS=Mus musculus GN=Sept6 PE=1 SV=4	51.3825	18	53	11	434	49.588	6.43	100.8	97.9	109.5	97.1	96.1	98.7	102.733	97.3	1.05584	0.202338
Q5SS80	Dhrs13	Dehydrogenase/reductase SDR family member 13 OS=Mus musculus GN=Dhrs13 PE=1 SV=1	9.84043	2	2	2	376	40.719	7.93	102.3	109.9	96	99.2	96.6	96.1	102.733	97.3	1.05584	0.258821
Q4VA93	Prkca	Protein kinase C OS=Mus musculus GN=Prkca PE=1 SV=1	36.0119	19	34	9	672	76.774	7.05	94.5	106.7	106.9	104.6	95.4	91.9	102.7	97.3	1.0555	0.388114
E9PZD8	Cp	Ceruloplasmin OS=Mus musculus GN=Cp PE=1 SV=1	13.3517	10	11	10	1086	124.132	5.88	100.6	99.2	108.3	92	101.5	98.4	102.7	97.3	1.0555	0.246197
Q8R050	Gspt1	Eukaryotic peptide chain release factor GTP-binding subunit ERF3A OS=Mus musculus GN=Gspt1 PE=1 SV=2	21.3836	11	13	5	636	68.582	5.21	96.2	109.6	102.3	105	95.4	91.5	102.7	97.3	1.0555	0.387678
Q9CRA5	Golph3	Golgi phosphoprotein 3 OS=Mus musculus GN=Golph3 PE=1 SV=1	5.03356	1	1	1	298	33.731	6.44	92.1	118.1	97.9	107.4	96.9	87.6	102.7	97.3	1.0555	0.608714
A2AQE2	Secisbp2l	SECIS binding protein 2-like OS=Mus musculus GN=Secisbp2l PE=1 SV=1	1.37741	1	1	1	1089	119.675	6.23	102.6	117	88.5	112.4	89.4	90.1	102.7	97.3	1.0555	0.654012
P0DN34	Ndufb1	NADH dehydrogenase [ubiquinone] 1 beta subcomplex subunit 1 OS=Mus musculus GN=Ndufb1 PE=3 SV=1	19.2982	1	1	1	57	6.95	8.21	101.9	99	107.2	100.1	100	91.8	102.7	97.3	1.0555	0.213171
P35279	Rab6a	Ras-related protein Rab-6A OS=Mus musculus GN=Rab6a PE=1 SV=4	69.7115	13	46	1	208	23.575	5.54	110.6	92.6	104.8	85.3	104.5	102.1	102.667	97.3	1.05516	0.540921
Q5NCJ9	Uqcr10	RIKEN cDNA 1110020P15, isoform CRA_b OS=Mus musculus GN=Uqcr10 PE=1 SV=1	26.5625	1	13	1	64	7.441	9.19	109.3	89.9	108.8	88.5	100.1	103.3	102.667	97.3	1.05516	0.529706
O09174	Amacr	Alpha-methylacyl-CoA racemase OS=Mus musculus GN=Amacr PE=1 SV=4	1.83727	1	2	1	381	41.677	7.4	95.8	106.6	105.6	97.1	102.9	91.9	102.667	97.3	1.05516	0.316025
P10605	Ctsb	Cathepsin B OS=Mus musculus GN=Ctsb PE=1 SV=2	35.9882	9	26	9	339	37.256	5.91	100	104.4	103.6	101.7	92.9	97.3	102.667	97.3	1.05516	0.135685
B0V2N1	Ptprs	Receptor-type tyrosine-protein phosphatase S OS=Mus musculus GN=Ptprs PE=1 SV=1	10.3304	13	18	8	1907	211.771	7.23	99.7	111.1	97.3	103.5	95.4	93.1	102.7	97.3333	1.05514	0.368365
F8WGX5	Dmxl1	DmX-like protein 1 OS=Mus musculus GN=Dmxl1 PE=1 SV=1	5.22314	11	16	7	3025	337.18	6.42	101.2	104.5	102.4	92.3	104.1	95.6	102.7	97.3333	1.05514	0.21489
Q8BIF2	Rbfox3	RNA binding protein fox-1 homolog 3 OS=Mus musculus GN=Rbfox3 PE=1 SV=2	6.68449	2	2	1	374	40.585	7.9	109	106.5	92.6	107.9	79.2	104.9	102.7	97.3333	1.05514	0.634289
Q3TDI5	Pex19	Peroxisome biogenesis factor 19, isoform CRA_e OS=Mus musculus GN=Pex19 PE=2 SV=1	16.7224	4	5	4	299	32.703	4.34	98.2	107	102.9	96.7	96.8	98.5	102.7	97.3333	1.05514	0.108779
Q8R2Q4	Gfm2	Ribosome-releasing factor 2, mitochondrial OS=Mus musculus GN=Gfm2 PE=1 SV=2	3.08087	2	2	2	779	86.055	6.43	104.9	104.4	98.8	97.5	98.8	95.7	102.7	97.3333	1.05514	0.0672104
Q91VN4	Chchd6	MICOS complex subunit Mic25 OS=Mus musculus GN=Chchd6 PE=1 SV=2	41.0256	10	18	10	273	29.833	8.41	100.3	105.3	102.4	96.7	96.4	98.9	102.667	97.3333	1.05479	0.0319002
E9QNR6	AI837181	Expressed sequence AI837181 OS=Mus musculus GN=AI837181 PE=1 SV=1	16.443	4	7	4	298	31.826	6.1	110	104.4	93.6	97.7	97.6	96.7	102.667	97.3333	1.05479	0.330878
Q9JIF0	Prmt1	Protein arginine N-methyltransferase 1 OS=Mus musculus GN=Prmt1 PE=1 SV=1	35.0404	11	18	9	371	42.408	5.43	96.2	114.7	97.1	99.4	95	97.6	102.667	97.3333	1.05479	0.43518
Q9QYS2	Grm3	Metabotropic glutamate receptor 3 OS=Mus musculus GN=Grm3 PE=1 SV=1	10.3527	7	10	7	879	99.05	7.75	99.3	110	98.7	94.7	97.5	99.8	102.667	97.3333	1.05479	0.248877
A0A171EBK8	Rap1gap2	Rap1 GTPase-activating protein 2 OS=Mus musculus GN=Rap1gap2 PE=1 SV=1	11.3456	7	7	6	758	84.325	6.54	98.8	104.3	104.9	103.9	96.8	91.3	102.667	97.3333	1.05479	0.266291
Q6NVE9	Pptc7	Protein phosphatase PTC7 homolog OS=Mus musculus GN=Pptc7 PE=1 SV=1	30	7	7	7	310	33.027	5.27	103.1	102.4	102.5	90.2	104.3	97.5	102.667	97.3333	1.05479	0.260934
Q64471	Gstt1	Glutathione S-transferase theta-1 OS=Mus musculus GN=Gstt1 PE=1 SV=4	8.75	2	4	2	240	27.356	7.27	101.6	102.7	103.7	98.5	96.7	96.8	102.667	97.3333	1.05479	0.00317976
Q3U955	Tmpo	Uncharacterized protein OS=Mus musculus GN=Tmpo PE=2 SV=1	19.2478	6	7	5	452	50.44	9.54	98.7	97.6	111.7	95	101.5	95.5	102.667	97.3333	1.05479	0.345042
Q3V397	Pigs	Uncharacterized protein OS=Mus musculus GN=Pigs PE=2 SV=1	7.92793	3	3	3	555	61.575	6.95	100	102.6	105.4	87.9	98.7	105.4	102.667	97.3333	1.05479	0.373708
Q5MPP0	Fa2h	Fatty acid 2-hydroxylase OS=Mus musculus GN=Fa2h PE=1 SV=1	11.828	4	4	4	372	42.954	7.28	97.2	114.3	96.5	104.1	94.5	93.4	102.667	97.3333	1.05479	0.473024
B7ZNJ7	Tdrp	2610019F03Rik protein OS=Mus musculus GN=Tdrp PE=2 SV=1	10	1	1	1	190	21.012	6.38	102.9	98.5	106.6	85.7	101.3	105	102.667	97.3333	1.05479	0.448927
Q8C8N2	Scai	Protein SCAI OS=Mus musculus GN=Scai PE=1 SV=2	14.3564	7	8	7	606	70.231	8.6	99.2	106.9	101.8	95.3	97.3	99.4	102.633	97.3333	1.05445	0.106462
F6ZGI7	Mocs2	Molybdopterin synthase sulfur carrier subunit OS=Mus musculus GN=Mocs2 PE=1 SV=1	27.2727	2	2	2	88	9.695	4.61	104.7	102.9	100.3	97.9	95.5	98.6	102.633	97.3333	1.05445	0.0287326
Q3TD71	Scamp1	Secretory carrier-associated membrane protein OS=Mus musculus GN=Scamp1 PE=1 SV=1	31.9527	7	21	7	338	38.004	7.71	102.9	103.3	101.7	92.1	95.3	104.6	102.633	97.3333	1.05445	0.233477
Q62418	Dbnl	Drebrin-like protein OS=Mus musculus GN=Dbnl PE=1 SV=2	43.1193	14	29	14	436	48.67	4.92	103	102.6	102.3	92.4	98.2	101.4	102.633	97.3333	1.05445	0.115293
Q3UH26	Apba1	Uncharacterized protein OS=Mus musculus GN=Apba1 PE=2 SV=1	3.20285	2	2	2	843	93.007	4.88	92.6	113	102.3	86.3	98.8	106.9	102.633	97.3333	1.05445	0.562456
Q7TNV1	Fam57b	Protein FAM57B OS=Mus musculus GN=Fam57b PE=2 SV=2	4.36364	1	3	1	275	30.757	8.84	101.2	100	106.7	93.7	106.2	92.1	102.633	97.3333	1.05445	0.341264
Q8BHR8		UPF0705 protein C11orf49 homolog OS=Mus musculus PE=1 SV=1	6.64653	1	2	1	331	37.526	5.41	86.6	114.1	107.2	102.1	108.3	81.6	102.633	97.3333	1.05445	0.67006
P08775	Polr2a	DNA-directed RNA polymerase II subunit RPB1 OS=Mus musculus GN=Polr2a PE=1 SV=3	1.26904	2	2	2	1970	217.039	7.37	94	113.2	100.8	104.3	93.6	94.2	102.667	97.3667	1.05443	0.467336
P04627	Araf	Serine/threonine-protein kinase A-Raf OS=Mus musculus GN=Araf PE=1 SV=2	11.755	7	8	3	604	67.538	9.11	96.8	116.8	94.4	99.2	99.4	93.5	102.667	97.3667	1.05443	0.511252
Q6ZQE1	Tecpr2	MKIAA0297 protein (Fragment) OS=Mus musculus GN=Tecpr2 PE=2 SV=1	0.628931	1	1	1	1431	155.728	5.38	84.1	125.2	98.7	97.3	101.8	93	102.667	97.3667	1.05443	0.688621
P0C605	Prkg1	cGMP-dependent protein kinase 1 OS=Mus musculus GN=Prkg1 PE=1 SV=1	2.53353	2	2	2	671	76.302	6.04	98.7	116.2	93.1	106.4	94	91.7	102.667	97.3667	1.05443	0.558799
P81117	Nucb2	Nucleobindin-2 OS=Mus musculus GN=Nucb2 PE=1 SV=2	5	1	1	1	420	50.273	5.15	92.9	99.4	115.6	83.1	103.8	105.2	102.633	97.3667	1.05409	0.620471
Q80WM4	Hapln4	Hyaluronan and proteoglycan link protein 4 OS=Mus musculus GN=Hapln4 PE=2 SV=2	59.5	17	36	16	400	42.782	8.85	102.9	105.9	99.1	98.5	97.3	96.3	102.633	97.3667	1.05409	0.063503
Q8BYA0	Tbcd	Tubulin-specific chaperone D OS=Mus musculus GN=Tbcd PE=1 SV=1	13.2943	14	18	14	1196	133.236	6.51	98.2	112.6	97.1	97	98.1	97	102.633	97.3667	1.05409	0.352199
Q60967	Papss1	Bifunctional 3'-phosphoadenosine 5'-phosphosulfate synthase 1 OS=Mus musculus GN=Papss1 PE=1 SV=1	16.5064	8	9	7	624	70.749	6.77	100.2	110.8	96.9	96.8	99.8	95.5	102.633	97.3667	1.05409	0.295699
Q80XK6	Atg2b	Autophagy-related protein 2 homolog B OS=Mus musculus GN=Atg2b PE=1 SV=3	3.03614	5	5	5	2075	231.253	5.88	93.3	109.8	104.8	102	95.7	94.4	102.633	97.3667	1.05409	0.386164
Q9ERS2	Ndufa13	NADH dehydrogenase [ubiquinone] 1 alpha subcomplex subunit 13 OS=Mus musculus GN=Ndufa13 PE=1 SV=3	60.4167	8	37	8	144	16.849	9.48	102.9	101	103.9	96.2	97.9	98	102.6	97.3667	1.05375	0.00711826
Q5XJY5	Arcn1	Coatomer subunit delta OS=Mus musculus GN=Arcn1 PE=1 SV=2	32.4853	17	23	17	511	57.193	6.21	100.3	106.8	100.7	98	96.5	97.6	102.6	97.3667	1.05375	0.071702
Q6A0A9	FAM120A	Constitutive coactivator of PPAR-gamma-like protein 1 OS=Mus musculus GN=FAM120A PE=1 SV=2	1.97842	2	2	2	1112	121.569	8.92	109.7	103.5	94.6	96.1	99.7	96.3	102.6	97.3667	1.05375	0.312777
A0A0U1RPL0	Atxn2l	Ataxin-2-like protein OS=Mus musculus GN=Atxn2l PE=1 SV=1	4.0146	4	4	4	1096	115.195	8.66	97.3	104.1	106.4	93.5	99.8	98.8	102.6	97.3667	1.05375	0.194256
Q9QZR0	Rnf25	E3 ubiquitin-protein ligase RNF25 OS=Mus musculus GN=Rnf25 PE=1 SV=2	4.38596	1	1	1	456	51.194	6.29	91.8	101	115.1	101.1	97.9	93.2	102.633	97.4	1.05373	0.504973
Q9CPR1	Rwdd4	RWD domain-containing protein 4 OS=Mus musculus GN=Rwdd4 PE=2 SV=1	5.31915	1	1	1	188	21.125	5.63	83.2	110	114.7	96.8	96.6	98.8	102.633	97.4	1.05373	0.622866
Q80VQ0	Aldh3b1	Aldehyde dehydrogenase family 3 member B1 OS=Mus musculus GN=Aldh3b1 PE=1 SV=1	22.0085	8	11	8	468	52.259	7.55	105.8	100.3	101.7	94.8	98.8	98.6	102.6	97.4	1.05339	0.0686278
O54833	Csnk2a2	Casein kinase II subunit alpha' OS=Mus musculus GN=Csnk2a2 PE=1 SV=1	22.2857	6	7	6	350	41.189	8.56	96.8	110.7	100.3	92.9	96.5	102.8	102.6	97.4	1.05339	0.36377
Q91VM3	Wdr45	WD repeat domain phosphoinositide-interacting protein 4 OS=Mus musculus GN=Wdr45 PE=1 SV=1	11.6667	3	3	3	360	39.762	6.99	94.4	116	97.4	100.4	101.4	90.4	102.6	97.4	1.05339	0.532142
Q6YJU2	Fetub	GUGU alpha OS=Mus musculus GN=Fetub PE=2 SV=1	2.23325	1	1	1	403	44.343	6.77	103	89.2	115.6	100.9	103.2	88.1	102.6	97.4	1.05339	0.59258
Q8BH44	Coro2b	Coronin-2B OS=Mus musculus GN=Coro2b PE=1 SV=2	33.9583	15	26	15	480	54.901	8.27	100.4	110.3	97	100.4	94.6	97.2	102.567	97.4	1.05305	0.29848
A0A068BIT8	Psmb8	Proteasome subunit beta type OS=Mus musculus GN=Psmb8 PE=2 SV=1	9.05797	2	2	2	276	30.34	7.01	102.4	101.6	103.7	97.2	89.5	105.5	102.567	97.4	1.05305	0.32974
P12265	Gusb	Beta-glucuronidase OS=Mus musculus GN=Gusb PE=1 SV=2	4.16667	2	2	2	648	74.148	6.7	101.6	99.1	107	106.8	92.2	93.2	102.567	97.4	1.05305	0.381122
E9Q7G0	Numa1	Nuclear mitotic apparatus protein 1 OS=Mus musculus GN=Numa1 PE=1 SV=1	6.78128	12	12	10	2094	235.487	5.87	97	105.5	105.2	100.9	96.9	94.4	102.567	97.4	1.05305	0.199712
Q571B0	Tm9sf3	Transmembrane 9 superfamily member (Fragment) OS=Mus musculus GN=Tm9sf3 PE=2 SV=1	4.45151	3	5	3	629	72.081	8.44	103.3	99.9	104.5	99.9	92.7	99.6	102.567	97.4	1.05305	0.130879
E9PW06	Nfasc	Neurofascin OS=Mus musculus GN=Nfasc PE=1 SV=1	38.5009	40	101	8	1174	132.12	6.79	99.3	103	105.5	99	99.4	93.9	102.6	97.4333	1.05303	0.110207
Q62318	Trim28	Transcription intermediary factor 1-beta OS=Mus musculus GN=Trim28 PE=1 SV=3	19.7842	12	18	12	834	88.791	5.77	99.7	105.6	102.5	97.9	96.7	97.7	102.6	97.4333	1.05303	0.0414414
Q8C7M3	Trim9	E3 ubiquitin-protein ligase TRIM9 OS=Mus musculus GN=Trim9 PE=1 SV=2	6.48715	4	4	4	817	90.812	7.24	107.8	103.3	96.7	95.5	98.5	98.3	102.6	97.4333	1.05303	0.199552
Q3UF16	P4ha1	Uncharacterized protein OS=Mus musculus GN=P4ha1 PE=2 SV=1	6.77362	3	3	3	561	63.769	5.9	89.7	115.9	102.2	97	97.8	97.5	102.6	97.4333	1.05303	0.532364
Q8K2Q9	Shtn1	Shootin-1 OS=Mus musculus GN=Shtn1 PE=1 SV=1	1.74326	1	1	1	631	71.299	5.44	100.9	104.4	102.5	87.2	102.4	102.7	102.6	97.4333	1.05303	0.378016
Q3U0D9	Hace1	E3 ubiquitin-protein ligase HACE1 OS=Mus musculus GN=Hace1 PE=1 SV=1	4.62046	3	3	3	909	102.048	5.76	103.2	107.1	97.4	91.4	102.3	98.6	102.567	97.4333	1.05269	0.295012
A0A0B4J1E7	Kpna4	Importin subunit alpha-3 OS=Mus musculus GN=Kpna4 PE=1 SV=1	13.9647	5	11	3	623	67.989	5.34	101.8	101.3	104.6	83.1	107.3	101.9	102.567	97.4333	1.05269	0.526358
P70699	Gaa	Lysosomal alpha-glucosidase OS=Mus musculus GN=Gaa PE=1 SV=2	19.0976	13	18	13	953	106.18	5.83	104.5	102.2	101	97.6	97.2	97.5	102.567	97.4333	1.05269	0.00767787
Q9DAK9	Phpt1	14 kDa phosphohistidine phosphatase OS=Mus musculus GN=Phpt1 PE=1 SV=1	67.7419	7	10	7	124	13.988	5.53	100.1	106.6	101	93.6	100.3	98.4	102.567	97.4333	1.05269	0.145783
Q9CZP5	Bcs1l	Mitochondrial chaperone BCS1 OS=Mus musculus GN=Bcs1l PE=1 SV=1	28.9474	8	11	8	418	47.376	7.93	95.6	113	99.1	97	97	98.3	102.567	97.4333	1.05269	0.390136
D4AFX7	Dnajc13	DnaJ heat shock protein family (Hsp40) member C13 OS=Mus musculus GN=Dnajc13 PE=1 SV=1	5.02669	7	7	7	2248	254.904	6.77	98.4	102.4	106.9	94.4	102	95.9	102.567	97.4333	1.05269	0.203518
Q6PIP5	Nudcd1	NudC domain-containing protein 1 OS=Mus musculus GN=Nudcd1 PE=1 SV=2	5.6701	3	3	3	582	66.662	5.3	103.3	99.7	104.7	97.6	98.7	96	102.567	97.4333	1.05269	0.0380188
Q8K2C8	Gpat4	Glycerol-3-phosphate acyltransferase 4 OS=Mus musculus GN=Gpat4 PE=1 SV=1	7.67544	3	3	3	456	52.147	9.35	95.6	118.6	93.5	99.8	100.5	92	102.567	97.4333	1.05269	0.577982
Q8K224	Nat10	RNA cytidine acetyltransferase OS=Mus musculus GN=Nat10 PE=1 SV=1	1.46484	1	1	1	1024	115.346	8.32	85.9	108.3	113.5	85.3	110.7	96.3	102.567	97.4333	1.05269	0.67092
Q542V3	Srsf4	Serine/arginine-rich-splicing factor 4 OS=Mus musculus GN=Srsf4 PE=1 SV=1	14.2566	7	8	4	491	56.216	11.37	96.8	112.9	98.1	96.8	100.3	95.3	102.6	97.4667	1.05267	0.393397
Q9D6J5	Ndufb8	NADH dehydrogenase [ubiquinone] 1 beta subcomplex subunit 8, mitochondrial OS=Mus musculus GN=Ndufb8 PE=1 SV=1	54.8387	7	27	7	186	21.862	6.64	103.4	102.6	101.6	96.1	99.1	97.1	102.533	97.4333	1.05234	0.00759882
P70452	Stx4	Syntaxin-4 OS=Mus musculus GN=Stx4 PE=1 SV=1	31.2081	7	8	7	298	34.144	6.14	99.3	103.8	104.5	101.3	94.1	96.9	102.533	97.4333	1.05234	0.12707
A0A1R3UGK6	Klni	Kallikrein i OS=Mus musculus GN=Klni PE=3 SV=1	6.10687	1	1	1	262	29.343	7.91	91.7	122.1	93.8	101.1	101.8	89.4	102.533	97.4333	1.05234	0.655412
Q9CSH3	Dis3	Exosome complex exonuclease RRP44 OS=Mus musculus GN=Dis3 PE=1 SV=4	1.14823	1	1	1	958	108.769	7.53	110.9	105.3	91.4	102.8	99.6	89.9	102.533	97.4333	1.05234	0.50516
P12849	Prkar1b	cAMP-dependent protein kinase type I-beta regulatory subunit OS=Mus musculus GN=Prkar1b PE=1 SV=2	17.5853	7	9	4	381	43.197	5.96	98.7	109.7	99.2	101.5	97.3	93.5	102.533	97.4333	1.05234	0.297922
P48678	Lmna	Prelamin-A/C OS=Mus musculus GN=Lmna PE=1 SV=2	44.6617	31	62	30	665	74.193	6.98	98.3	103.6	105.7	97.9	98.6	95.8	102.533	97.4333	1.05234	0.0964833
Q9JMD0	Znf207	BUB3-interacting and GLEBS motif-containing protein ZNF207 OS=Mus musculus GN=Znf207 PE=1 SV=1	4.0404	2	2	2	495	52.758	9.1	91.9	120.8	95	97.5	93.8	101.1	102.567	97.4667	1.05233	0.616244
Q64012	Raly	RNA-binding protein Raly OS=Mus musculus GN=Raly PE=1 SV=3	6.73077	2	2	2	312	33.168	8.84	99.1	104	104.6	103.7	88.6	100.1	102.567	97.4667	1.05233	0.35457
P26883	Fkbp1a	Peptidyl-prolyl cis-trans isomerase FKBP1A OS=Mus musculus GN=Fkbp1a PE=1 SV=2	41.6667	4	15	4	108	11.915	8.16	103.7	103.3	100.6	98.4	97.5	96.5	102.533	97.4667	1.05198	0.0105469
P02301	H3f3c	Histone H3.3C OS=Mus musculus GN=H3f3c PE=3 SV=3	45.5882	5	22	1	136	15.305	11.14	81.9	96.7	129	130.1	128.9	33.4	102.533	97.4667	1.05198	0.891664
Q8C0Y0	Ppp4r4	Serine/threonine-protein phosphatase 4 regulatory subunit 4 OS=Mus musculus GN=Ppp4r4 PE=1 SV=2	4.11429	3	4	3	875	99.417	7.71	104.6	103.5	99.5	92.8	102.5	97.1	102.533	97.4667	1.05198	0.189126
Q99J39	Mlycd	Malonyl-CoA decarboxylase, mitochondrial OS=Mus musculus GN=Mlycd PE=1 SV=1	6.91057	2	2	2	492	54.701	8.94	98.1	108	101.5	95.6	96.1	100.7	102.533	97.4667	1.05198	0.20245
Q8BNY6	Ncs1	Neuronal calcium sensor 1 OS=Mus musculus GN=Ncs1 PE=1 SV=3	48.9474	8	18	8	190	21.865	4.83	105.1	101.3	101.2	98.9	97.4	96.1	102.533	97.4667	1.05198	0.028856
P61022	Chp1	Calcineurin B homologous protein 1 OS=Mus musculus GN=Chp1 PE=1 SV=2	34.359	5	8	5	195	22.418	5.1	104.6	100.3	102.6	96.2	101.5	94.7	102.5	97.4667	1.05164	0.104786
D3Z3N4	Hnrnph3	Heterogeneous nuclear ribonucleoprotein H3 OS=Mus musculus GN=Hnrnph3 PE=1 SV=1	22.2543	6	7	5	346	36.846	6.87	104	100.6	102.9	98.1	94.8	99.5	102.5	97.4667	1.05164	0.0426738
Q9JI67	B3galt5	Beta-1,3-galactosyltransferase 5 OS=Mus musculus GN=B3galt5 PE=2 SV=1	2.92208	1	1	1	308	35.94	8.75	101.7	104.8	101	100	98.3	94.1	102.5	97.4667	1.05164	0.0752239
Q8R5C5	Actr1b	Beta-centractin OS=Mus musculus GN=Actr1b PE=1 SV=1	50	12	47	7	376	42.255	6.4	105.1	99.6	102.9	92.9	99.8	99.8	102.533	97.5	1.05162	0.146731
Q6F4J1	Tubg1	Tubulin gamma chain OS=Mus musculus GN=Tubg1 PE=1 SV=1	15.7428	4	5	4	451	51.069	6.02	99.8	103.2	104.6	95.1	98.6	98.8	102.533	97.5	1.05162	0.0540772
Q99K23	Ufsp2	Ufm1-specific protease 2 OS=Mus musculus GN=Ufsp2 PE=1 SV=1	14.3167	5	5	5	461	52.482	6.76	93.5	109.9	104.2	93	98.9	100.6	102.533	97.5	1.05162	0.398483
P07934	Phkg1	Phosphorylase b kinase gamma catalytic chain, skeletal muscle/heart isoform OS=Mus musculus GN=Phkg1 PE=1 SV=3	10.3093	3	3	3	388	44.931	6.55	93.3	108.2	106.1	92	103.7	96.8	102.533	97.5	1.05162	0.431743
Q69ZP3	Pnkd	Probable hydrolase PNKD OS=Mus musculus GN=Pnkd PE=1 SV=2	4.41558	2	2	2	385	42.99	8.94	91.4	129.4	86.8	103.5	95.9	93.1	102.533	97.5	1.05162	0.734717
P28661	Sept4	Septin-4 OS=Mus musculus GN=Sept4 PE=1 SV=1	45.8159	17	50	14	478	54.901	5.87	96.4	108.8	102.3	99.1	98.3	95.1	102.5	97.5	1.05128	0.256868
Q9QYB5	Add3	Gamma-adducin OS=Mus musculus GN=Add3 PE=1 SV=2	26.4873	15	32	15	706	78.728	5.95	100.6	106.6	100.3	97.1	94.4	101	102.5	97.5	1.05128	0.149479
P63115	Slc7a10	Asc-type amino acid transporter 1 OS=Mus musculus GN=Slc7a10 PE=1 SV=1	6.79245	1	2	1	530	57.511	8.44	92	107.7	107.8	97.1	101.9	93.5	102.5	97.5	1.05128	0.43628
Q8R5H6	Wasf1	Wiskott-Aldrich syndrome protein family member 1 OS=Mus musculus GN=Wasf1 PE=1 SV=2	17.7102	7	7	7	559	61.471	6.37	97.8	107.2	102.5	92.3	97.8	102.4	102.5	97.5	1.05128	0.27798
P97817	Cdr2	Cerebellar degeneration-related protein 2 OS=Mus musculus GN=Cdr2 PE=1 SV=2	3.07692	1	1	1	455	52.058	5	102.9	102.8	101.8	94.6	107.7	90.2	102.5	97.5	1.05128	0.396261
Q3TUQ5	Pnn	Pinin OS=Mus musculus GN=Pnn PE=1 SV=1	2.20386	1	1	1	726	82.455	7.01	116.5	89.6	101.4	90.4	110.3	91.8	102.5	97.5	1.05128	0.64608
Q6NVE8	Wdr44	WD repeat-containing protein 44 OS=Mus musculus GN=Wdr44 PE=1 SV=1	3.27869	2	2	2	915	101.493	5.24	93.9	112.9	100.7	98.3	103.1	91.1	102.5	97.5	1.05128	0.488503
Q3TIX6	Fubp3	Far upstream element (FUSE)-binding protein 3 OS=Mus musculus GN=Fubp3 PE=1 SV=1	7.30435	4	4	2	575	61.922	8.38	97.5	110.2	99.7	96.9	101.8	93.8	102.467	97.5	1.05094	0.337136
Q8CDA1	Inpp5f	Phosphatidylinositide phosphatase SAC2 OS=Mus musculus GN=Inpp5f PE=1 SV=1	2.91519	3	4	3	1132	127.528	7.11	101.5	102.5	103.4	97.9	96.3	98.3	102.467	97.5	1.05094	0.00377135
Q6GQS1	Slc25a23	Calcium-binding mitochondrial carrier protein SCaMC-3 OS=Mus musculus GN=Slc25a23 PE=1 SV=1	8.99358	5	9	2	467	52.464	7.59	103.5	109.3	94.7	97.9	96.9	97.8	102.5	97.5333	1.05092	0.308054
Q3TWL2	Pip4p1	Type 1 phosphatidylinositol 4,5-bisphosphate 4-phosphatase OS=Mus musculus GN=Pip4p1 PE=1 SV=1	15.493	3	4	3	284	30.027	8.82	97.7	101.9	107.8	98.3	99.1	95.2	102.467	97.5333	1.05058	0.193682
G3X9Q2	Gng7	Guanine nucleotide-binding protein subunit gamma OS=Mus musculus GN=Gng7 PE=1 SV=1	53.6232	3	5	3	69	7.606	8.51	102.8	98.8	105.8	94.3	98.1	100.2	102.467	97.5333	1.05058	0.137596
Q8BMQ8	Mon1b	Vacuolar fusion protein MON1 homolog B OS=Mus musculus GN=Mon1b PE=2 SV=1	3.25497	1	1	1	553	59.979	5.57	97.7	116.9	92.8	95.3	92.7	104.6	102.467	97.5333	1.05058	0.579558
Q3TE95	Rcn2	Uncharacterized protein OS=Mus musculus GN=Rcn2 PE=2 SV=1	50.4225	14	40	14	355	41.014	4.59	101.8	107.2	98.4	95.5	100.6	96.5	102.467	97.5333	1.05058	0.175409
A0A0A6YW36	Rgs7	Regulator of G-protein-signaling 7 OS=Mus musculus GN=Rgs7 PE=1 SV=1	16.3522	6	13	4	477	55.642	8.03	108.7	102.5	96.2	93.9	106.5	92.2	102.467	97.5333	1.05058	0.441179
A0A1Y7VLZ7	Pacs2	Phosphofurin acidic cluster sorting protein 2 OS=Mus musculus GN=Pacs2 PE=1 SV=1	8.50112	6	6	6	894	98.387	6.64	99.4	110.1	97.9	99.8	98.2	94.6	102.467	97.5333	1.05058	0.299024
Q8BQS7	Commd7	Uncharacterized protein OS=Mus musculus GN=Commd7 PE=2 SV=1	11.4286	2	2	2	210	23.712	7.39	102	102.4	103	95.9	103.7	93	102.467	97.5333	1.05058	0.19893
P54818	Galc	Galactocerebrosidase OS=Mus musculus GN=Galc PE=1 SV=2	1.60819	1	1	1	684	77.208	6.74	96.3	103.3	107.8	101.4	97.3	93.9	102.467	97.5333	1.05058	0.28362
Q3UGA8	Ppat	Amidophosphoribosyltransferase OS=Mus musculus GN=Ppat PE=2 SV=1	10.2151	4	4	4	558	61.998	7.28	94.3	108	105.1	103.5	93.3	95.8	102.467	97.5333	1.05058	0.39454
P55288	Cdh11	Cadherin-11 OS=Mus musculus GN=Cdh11 PE=1 SV=1	2.63819	2	2	2	796	88.058	4.89	100	103.9	103.5	89.9	100.4	102.3	102.467	97.5333	1.05058	0.290115
P16110	Lgals3	Galectin-3 OS=Mus musculus GN=Lgals3 PE=1 SV=3	4.16667	1	1	1	264	27.498	8.38	99.3	109.5	98.6	102.8	95.8	94	102.467	97.5333	1.05058	0.327709
Q571A6	Kif3c	Kinesin-like protein (Fragment) OS=Mus musculus GN=Kif3c PE=2 SV=1	2.52404	2	3	1	832	93.814	7.99	89.3	127	91.1	101.6	98.5	92.5	102.467	97.5333	1.05058	0.714618
Q9JKN1	Slc30a7	Zinc transporter 7 OS=Mus musculus GN=Slc30a7 PE=1 SV=1	2.91005	1	1	1	378	41.763	6.84	101.8	108.1	97.5	100	95.7	96.9	102.467	97.5333	1.05058	0.213049
P10649	Gstm1	Glutathione S-transferase Mu 1 OS=Mus musculus GN=Gstm1 PE=1 SV=2	78.8991	19	108	15	218	25.953	7.94	106.7	101.2	99.4	95.9	98	98.7	102.433	97.5333	1.05024	0.105556
Q9CQD1	Rab5a	Ras-related protein Rab-5A OS=Mus musculus GN=Rab5a PE=1 SV=1	66.5116	10	39	6	215	23.584	8.15	97.6	100.7	109	95.5	99.2	97.9	102.433	97.5333	1.05024	0.241985
Q9Z2Y3	Homer1	Homer protein homolog 1 OS=Mus musculus GN=Homer1 PE=1 SV=2	21.0383	6	8	6	366	41.388	5.53	97	116.9	93.4	97.3	99	96.3	102.433	97.5333	1.05024	0.541469
G9M4M6	Atg16l1	Autophagy-related 16-like 1 (Yeast), isoform CRA_a OS=Mus musculus GN=Atg16l1 PE=2 SV=1	7.86517	4	4	4	623	69.788	6.39	102.5	110.2	94.6	104.7	91.4	96.5	102.433	97.5333	1.05024	0.455803
G3UYZ1	Igsf8	Immunoglobulin superfamily member 8 OS=Mus musculus GN=Igsf8 PE=1 SV=1	46.8978	16	45	16	548	58.096	7.91	100.9	103.3	103.2	99.8	96.3	96.6	102.467	97.5667	1.05022	0.0230789
Q9CZY3	Ube2v1	Ubiquitin-conjugating enzyme E2 variant 1 OS=Mus musculus GN=Ube2v1 PE=1 SV=1	60.5442	8	32	3	147	16.344	7.96	103.5	106	97.9	97	97.6	98.1	102.467	97.5667	1.05022	0.112416
Q4VAE6	Rhoa	Ras family member A OS=Mus musculus GN=Rhoa PE=1 SV=1	55.9585	9	39	3	193	21.768	6.1	102.6	102.8	102	100.7	97	95	102.467	97.5667	1.05022	0.0439073
Q9CW46	Raver1	Ribonucleoprotein PTB-binding 1 OS=Mus musculus GN=Raver1 PE=1 SV=2	2.54011	1	1	1	748	79.333	8.72	101.1	104.4	101.9	94.1	104.3	94.3	102.467	97.5667	1.05022	0.235293
Q3THW7	Eif3h	Eukaryotic translation initiation factor 3 subunit H OS=Mus musculus GN=Eif3h PE=2 SV=1	34.375	7	13	7	352	39.779	6.54	104	98.5	104.9	98.8	97.5	96.4	102.467	97.5667	1.05022	0.0816316
A0A0R4J088	F3	Tissue factor OS=Mus musculus GN=F3 PE=1 SV=1	11.5646	2	3	2	294	32.902	9.32	100.8	108.4	98.2	94.6	100.2	97.9	102.467	97.5667	1.05022	0.230209
P62322	Lsm5	U6 snRNA-associated Sm-like protein LSm5 OS=Mus musculus GN=Lsm5 PE=3 SV=2	25.2747	1	4	1	91	9.931	4.54	99.7	88.8	118.9	95.1	97.7	99.9	102.467	97.5667	1.05022	0.611515
Q6PAC1	Gsn	Gelsolin, isoform CRA_c OS=Mus musculus GN=Gsn PE=2 SV=1	38.0301	23	57	1	731	80.712	5.76	110.9	88.4	108	85.8	102.2	104.7	102.433	97.5667	1.04988	0.625655
Q14BI1	Slc24a2	Slc24a2 protein OS=Mus musculus GN=Slc24a2 PE=1 SV=1	8.72011	5	11	5	711	78.926	6.2	101.7	102.1	103.5	93.1	98.3	101.3	102.433	97.5667	1.04988	0.118673
Q9Z1E4	Gys1	Glycogen [starch] synthase, muscle OS=Mus musculus GN=Gys1 PE=1 SV=2	14.2276	7	7	7	738	83.874	6.11	94.4	113.6	99.3	97.2	95	100.5	102.433	97.5667	1.04988	0.461232
Q8BGT5	Gpt2	Alanine aminotransferase 2 OS=Mus musculus GN=Gpt2 PE=1 SV=1	24.1379	9	12	9	522	57.906	8	98.8	108.5	100	96.6	96.4	99.7	102.433	97.5667	1.04988	0.206874
Q9CQQ8	Lsm7	U6 snRNA-associated Sm-like protein LSm7 OS=Mus musculus GN=Lsm7 PE=1 SV=1	33.0097	2	3	2	103	11.629	5.27	107.1	99.4	100.8	98.5	96	98.2	102.433	97.5667	1.04988	0.122962
Q80TN5	Zdhhc17	Palmitoyltransferase ZDHHC17 OS=Mus musculus GN=Zdhhc17 PE=1 SV=2	6.17089	2	3	2	632	72.573	7.39	111.8	93.7	101.8	104.8	91.6	96.3	102.433	97.5667	1.04988	0.495997
Q9CQ00	Dmac1	Distal membrane-arm assembly complex protein 1 OS=Mus musculus GN=Dmac1 PE=1 SV=1	12.6126	1	1	1	111	11.337	9.39	97.6	105	104.7	95.9	95.5	101.3	102.433	97.5667	1.04988	0.186611
Q3U630	Tars	Uncharacterized protein OS=Mus musculus GN=Tars PE=2 SV=1	29.2244	17	24	16	722	83.344	7.47	99.3	106.9	101.1	99.1	97.8	95.8	102.433	97.5667	1.04988	0.121857
P52194	Clgn	Calmegin OS=Mus musculus GN=Clgn PE=1 SV=2	12.4386	5	8	5	611	69.387	4.68	98.8	102.8	105.7	93.2	103.4	96.1	102.433	97.5667	1.04988	0.251582
P04925	Prnp	Major prion protein OS=Mus musculus GN=Prnp PE=1 SV=2	12.2047	3	10	3	254	27.96	9.33	100.6	103.8	102.9	99.4	96.9	96.4	102.433	97.5667	1.04988	0.0215963
Q924Y0	Bbox1	Gamma-butyrobetaine dioxygenase OS=Mus musculus GN=Bbox1 PE=1 SV=1	13.9535	4	6	4	387	44.67	6.92	97.8	103.2	106.3	99.8	100	92.9	102.433	97.5667	1.04988	0.226492
Q9DC23	Dnajc10	DnaJ homolog subfamily C member 10 OS=Mus musculus GN=Dnajc10 PE=1 SV=2	3.02648	2	2	2	793	90.525	6.96	105.5	97	104.8	92.1	99.2	101.4	102.433	97.5667	1.04988	0.281298
A0A1L1SV73	Usp47	Ubiquitin carboxyl-terminal hydrolase 47 OS=Mus musculus GN=Usp47 PE=1 SV=1	1.74419	2	2	2	1376	157.056	5.06	97.9	105.4	104	91.1	98.2	103.4	102.433	97.5667	1.04988	0.315398
Q69ZB1	Cntnap4	MKIAA1763 protein (Fragment) OS=Mus musculus GN=Cntnap4 PE=2 SV=1	0.977444	1	1	1	1330	146.676	7.11	98.3	115.9	93.1	96.8	95.8	100.1	102.433	97.5667	1.04988	0.526292
P47856	Gfpt1	Glutamine--fructose-6-phosphate aminotransferase [isomerizing] 1 OS=Mus musculus GN=Gfpt1 PE=1 SV=3	10.4735	5	7	5	697	78.489	6.84	101.6	103.5	102.1	99.4	96.4	96.9	102.4	97.5667	1.04954	0.0113244
G5E924	Hnrnpl	Heterogeneous nuclear ribonucleoprotein L (Fragment) OS=Mus musculus GN=Hnrnpl PE=1 SV=1	42.439	20	45	20	615	66.89	8.18	102.4	104.4	100.5	101.3	95.4	96.1	102.433	97.6	1.04952	0.0904001
Q91VT4	Cbr4	Carbonyl reductase family member 4 OS=Mus musculus GN=Cbr4 PE=1 SV=2	15.2542	3	5	3	236	25.398	9.69	102	103.1	102.2	97.4	92.9	102.5	102.433	97.6	1.04952	0.158661
Q9D0L7	Armc10	Armadillo repeat-containing protein 10 OS=Mus musculus GN=Armc10 PE=1 SV=1	21.8954	5	5	5	306	33.29	7.99	93.7	108.5	105.1	97.1	99.1	96.6	102.433	97.6	1.04952	0.347079
Q5EBG6	Hspb6	Heat shock protein beta-6 OS=Mus musculus GN=Hspb6 PE=1 SV=1	6.17284	1	1	1	162	17.51	6	92.9	107.5	106.9	96.7	93.6	102.5	102.433	97.6	1.04952	0.424202
A2AIL4	Ndufaf6	NADH dehydrogenase (ubiquinone) complex I, assembly factor 6 OS=Mus musculus GN=Ndufaf6 PE=1 SV=1	3.003	1	1	1	333	38.338	9.44	96.4	103.9	107	105.7	95.2	91.9	102.433	97.6	1.04952	0.406599
P99028	Uqcrh	Cytochrome b-c1 complex subunit 6, mitochondrial OS=Mus musculus GN=Uqcrh PE=1 SV=2	44.9438	4	20	4	89	10.428	4.87	108.3	103.4	95.6	96.1	96.7	100	102.433	97.6	1.04952	0.282084
P62311	Lsm3	U6 snRNA-associated Sm-like protein LSm3 OS=Mus musculus GN=Lsm3 PE=1 SV=2	32.3529	2	5	2	102	11.838	4.7	107.6	96.1	103.5	97.5	95.7	99.6	102.4	97.6	1.04918	0.247588
Q8BHC4	Dcakd	Dephospho-CoA kinase domain-containing protein OS=Mus musculus GN=Dcakd PE=1 SV=1	25.1082	5	6	5	231	26.459	9.58	99	110.3	97.9	98.1	98	96.7	102.4	97.6	1.04918	0.295131
Q9JMF3	Gng13	Guanine nucleotide-binding protein G(I)/G(S)/G(O) subunit gamma-13 OS=Mus musculus GN=Gng13 PE=1 SV=1	25.3731	2	3	2	67	7.974	5.45	99.4	107.7	100.1	98.2	96.4	98.2	102.4	97.6	1.04918	0.152906
Q921G7	Etfdh	Electron transfer flavoprotein-ubiquinone oxidoreductase, mitochondrial OS=Mus musculus GN=Etfdh PE=1 SV=1	42.5325	22	40	22	616	68.048	7.58	102.5	101.5	103.2	100	95.3	97.5	102.4	97.6	1.04918	0.0292996
Q497E9	Rps8	40S ribosomal protein S8 OS=Mus musculus GN=Rps8 PE=1 SV=1	45.6731	8	27	8	208	24.19	10.32	99.1	101.8	106.3	96.6	99.7	96.5	102.4	97.6	1.04918	0.110409
Q3TUX3	Psma5	Proteasome subunit alpha type OS=Mus musculus GN=Psma5 PE=2 SV=1	63.0705	10	29	10	241	26.38	4.79	97.3	106.7	103.2	97.6	98.5	96.7	102.4	97.6	1.04918	0.160661
P47791	Gsr	Glutathione reductase, mitochondrial OS=Mus musculus GN=Gsr PE=1 SV=3	25	8	17	8	500	53.629	7.99	102.2	103.3	101.7	94.4	97.1	101.3	102.4	97.6	1.04918	0.0804784
O35887	Calu	Calumenin OS=Mus musculus GN=Calu PE=1 SV=1	44.4444	10	15	10	315	37.041	4.67	97	105.2	105	92.3	102	98.5	102.4	97.6	1.04918	0.287549
E9Q9B7	Kidins220	Kinase D-interacting substrate 220 OS=Mus musculus GN=Kidins220 PE=1 SV=1	2.84439	3	3	3	1793	199.059	6.67	93.4	113.1	100.7	97.7	103.6	91.5	102.4	97.6	1.04918	0.514994
P63030	Mpc1	Mitochondrial pyruvate carrier 1 OS=Mus musculus GN=Mpc1 PE=1 SV=1	22.0183	4	8	4	109	12.446	9.61	104.1	100.6	102.5	102.9	93.1	96.8	102.4	97.6	1.04918	0.188443
Q3UGS4	Mcrip1	Mapk-regulated corepressor-interacting protein 1 OS=Mus musculus GN=Mcrip1 PE=1 SV=1	39.1753	3	3	3	97	11.095	9.14	98.5	104.3	104.3	98.4	95.5	98.9	102.367	97.6	1.04884	0.0966769
A0A1W2P7K6	Rab3ip	RAB3A interacting protein, isoform CRA_b OS=Mus musculus GN=Rab3ip PE=1 SV=1	5.86957	2	2	2	460	50.863	5.94	99	106.4	101.7	101.3	101	90.5	102.367	97.6	1.04884	0.315497
Q8R0H9	Gga1	ADP-ribosylation factor-binding protein GGA1 OS=Mus musculus GN=Gga1 PE=1 SV=1	14.4882	8	8	7	635	69.928	5.27	99.7	107.9	99.6	100.2	95.8	96.9	102.4	97.6333	1.04882	0.193291
Q9D927	1810009N02Rik	Uncharacterized protein OS=Mus musculus GN=1810009N02Rik PE=2 SV=1	6.86695	1	1	1	233	25.051	5.25	108.9	92	106.3	109.7	90	93.2	102.4	97.6333	1.04882	0.585764
F6PYV5	Ubap2	Ubiquitin-associated protein 2 (Fragment) OS=Mus musculus GN=Ubap2 PE=1 SV=1	4.4898	1	2	1	245	26.921	8.37	106.4	105.5	95.3	88.8	119	85.1	102.4	97.6333	1.04882	0.695116
Q8BXV2	Bri3bp	BRI3-binding protein OS=Mus musculus GN=Bri3bp PE=1 SV=1	16.6008	3	5	3	253	28.245	9.52	97.4	111.2	98.5	98.6	99	95.3	102.367	97.6333	1.04848	0.359827
Q5RJI5	Brsk1	Serine/threonine-protein kinase BRSK1 OS=Mus musculus GN=Brsk1 PE=1 SV=1	17.6093	10	10	7	778	85.102	9.32	97.4	106	103.7	101.5	95.7	95.7	102.367	97.6333	1.04848	0.215099
Q9JMG7	Hdgfl3	Hepatoma-derived growth factor-related protein 3 OS=Mus musculus GN=Hdgfl3 PE=1 SV=2	15.8416	3	8	2	202	22.417	8.4	100.6	102.2	104.3	97.4	99.8	95.7	102.367	97.6333	1.04848	0.0416763
Q3UVL4	Vps51	Vacuolar protein sorting-associated protein 51 homolog OS=Mus musculus GN=Vps51 PE=1 SV=2	10.1023	6	7	6	782	86.133	6.24	100.1	107.1	99.9	96.3	97.5	99.1	102.367	97.6333	1.04848	0.131525
Q8R2H9	Phospho1	Phosphoethanolamine/phosphocholine phosphatase OS=Mus musculus GN=Phospho1 PE=1 SV=1	15.7303	4	5	4	267	29.892	7.94	97.7	106.1	103.3	101.6	95	96.3	102.367	97.6333	1.04848	0.211948
P50586	Tub	Tubby protein OS=Mus musculus GN=Tub PE=1 SV=1	3.16832	1	1	1	505	55.328	8.68	93	112.2	101.9	88.2	109.9	94.8	102.367	97.6333	1.04848	0.606759
P63024	Vamp3	Vesicle-associated membrane protein 3 OS=Mus musculus GN=Vamp3 PE=1 SV=1	38.835	4	22	1	103	11.473	8.5	100.3	102.1	104.6	92.1	100.3	100.5	102.333	97.6333	1.04814	0.196418
Q70IV5	Synm	Synemin OS=Mus musculus GN=Synm PE=1 SV=2	10.6342	13	19	12	1561	173.105	5.12	93.1	108.8	105.1	96.2	98.3	98.4	102.333	97.6333	1.04814	0.382275
Q8BJW6	Eif2a	Eukaryotic translation initiation factor 2A OS=Mus musculus GN=Eif2a PE=1 SV=2	14.2857	6	6	6	581	64.363	8.91	100.1	105.7	101.2	97.2	99.1	96.6	102.333	97.6333	1.04814	0.0659546
A0A0R4J263	Agpat1	1-acyl-sn-glycerol-3-phosphate acyltransferase OS=Mus musculus GN=Agpat1 PE=1 SV=1	18.5965	5	9	5	285	31.717	9.14	110	102.9	94.2	105.9	95	92.1	102.367	97.6667	1.04812	0.491055
A2ADL9	Patj	InaD-like (Drosophila) OS=Mus musculus GN=Patj PE=2 SV=1	4.08942	5	5	4	1834	198.394	4.97	97.2	108.4	101.5	94.8	101.6	96.6	102.367	97.6667	1.04812	0.288598
Q05A21	Dapk3	Death-associated kinase 3, isoform CRA_a OS=Mus musculus GN=Dapk3 PE=2 SV=1	5.58036	2	2	2	448	51.39	8.7	97	114.4	95.5	101.3	95	96.6	102.3	97.6333	1.0478	0.503365
Q8BQV2	Chat	Choline O-acetyltransferase OS=Mus musculus GN=Chat PE=1 SV=1	12.093	6	7	6	645	72.292	7.62	98.7	102.8	105.5	98.5	96.2	98.3	102.333	97.6667	1.04778	0.0913726
Q8BH24	Tm9sf4	Transmembrane 9 superfamily member 4 OS=Mus musculus GN=Tm9sf4 PE=1 SV=1	10.2644	6	7	6	643	74.644	7.23	99.6	104.7	102.7	99.2	95.8	98	102.333	97.6667	1.04778	0.0593001
E9QP99	Golga3	Golgin subfamily A member 3 OS=Mus musculus GN=Golga3 PE=1 SV=1	3.83322	4	5	4	1487	167.188	5.38	99.5	106.4	101.1	97	95.1	100.9	102.333	97.6667	1.04778	0.158368
P28481	Col2a1	Collagen alpha-1(II) chain OS=Mus musculus GN=Col2a1 PE=1 SV=2	2.21923	2	3	2	1487	141.886	6.92	102.1	105.5	99.4	103.1	95.3	94.6	102.333	97.6667	1.04778	0.223887
P61750	Arf4	ADP-ribosylation factor 4 OS=Mus musculus GN=Arf4 PE=1 SV=2	64.4444	9	66	1	180	20.384	7.14	101.5	102.8	102.6	96.7	95.1	101.2	102.3	97.6667	1.04744	0.068401
P12023	App	Amyloid-beta A4 protein OS=Mus musculus GN=App PE=1 SV=3	20.3896	12	17	11	770	86.667	4.79	98.2	109.6	99.1	99.2	97	96.8	102.3	97.6667	1.04744	0.283031
Q8C996	Tmem163	Transmembrane protein 163 OS=Mus musculus GN=Tmem163 PE=1 SV=1	17.3611	3	4	3	288	31.173	7.93	101.5	104.4	101	103.1	96.7	93.2	102.3	97.6667	1.04744	0.207675
Q3US43	Anxa1	Annexin OS=Mus musculus GN=Anxa1 PE=2 SV=1	10.7042	3	3	2	355	40.264	9.03	87.6	112.2	107.1	90.1	105.5	97.4	102.3	97.6667	1.04744	0.623167
D3YU89	Cit	Citron Rho-interacting kinase OS=Mus musculus GN=Cit PE=1 SV=1	9.4686	18	24	18	2070	236.912	6.6	104.9	107.1	95	100.8	99.6	92.7	102.333	97.7	1.04742	0.361026
Q8K232	Add1	Adducin 1 (Alpha) OS=Mus musculus GN=Add1 PE=2 SV=1	30.3401	17	36	2	735	80.573	5.83	100.9	99.2	106.8	85.7	99.4	108	102.3	97.7	1.04708	0.54089
Q3UKH3	Acaa2	Uncharacterized protein OS=Mus musculus GN=Acaa2 PE=2 SV=1	68.5139	17	41	1	397	41.802	8.25	93.9	101.6	111.4	90	99.4	103.7	102.3	97.7	1.04708	0.517049
Q91XM9	Dlg2	Disks large homolog 2 OS=Mus musculus GN=Dlg2 PE=1 SV=2	40.0235	23	33	20	852	94.821	6.24	102.6	103.9	100.4	99.1	97.9	96.1	102.3	97.7	1.04708	0.0266462
Q9DCZ1	Gmpr	GMP reductase 1 OS=Mus musculus GN=Gmpr PE=1 SV=1	39.7101	10	16	10	345	37.458	7.09	106.3	101.1	99.5	96.9	97.7	98.5	102.3	97.7	1.04708	0.0940748
Q8BTV1	Tusc3	Tumor suppressor candidate 3 OS=Mus musculus GN=Tusc3 PE=1 SV=1	7.4928	3	4	3	347	39.523	10.11	106.1	101	99.8	99.7	94.3	99.1	102.3	97.7	1.04708	0.149022
A0A1W2P712	Ralgapa1	Ral GTPase-activating protein subunit alpha-1 OS=Mus musculus GN=Ralgapa1 PE=1 SV=1	1.15274	2	2	2	2082	234.021	6.18	97.8	115.4	93.7	103.6	99.6	89.9	102.3	97.7	1.04708	0.587084
Q3U034	Mettl4	Methyltransferase-like protein 4 OS=Mus musculus GN=Mettl4 PE=2 SV=1	1.69851	1	1	1	471	53.272	6.4	140	84.1	82.8	104.2	115	73.9	102.3	97.7	1.04708	0.848067
Q91YJ3	Thyn1	Thymocyte nuclear protein 1 OS=Mus musculus GN=Thyn1 PE=1 SV=1	4.86726	1	1	1	226	26.161	9.11	93.3	104.1	109.5	96.1	97.4	99.6	102.3	97.7	1.04708	0.398426
Q3TYK4	Prkar1a	Uncharacterized protein OS=Mus musculus GN=Prkar1a PE=2 SV=1	23.3333	11	18	8	510	57.245	6.89	104.8	104.9	97.3	96.9	96.4	99.9	102.333	97.7333	1.04707	0.168956
A0A0R4J0S4	Llgl1	Lethal(2) giant larvae protein homolog 1 OS=Mus musculus GN=Llgl1 PE=1 SV=1	23.5405	18	33	18	1062	115.492	6.39	96.1	105.3	105.4	94.3	104.1	94.7	102.267	97.7	1.04674	0.362343
P70333	Hnrnph2	Heterogeneous nuclear ribonucleoprotein H2 OS=Mus musculus GN=Hnrnph2 PE=1 SV=1	34.5212	12	28	5	449	49.248	6.3	100.6	99.2	107	110.8	89.3	93	102.267	97.7	1.04674	0.552847
P21447	Abcb1a	Multidrug resistance protein 1A OS=Mus musculus GN=Abcb1a PE=1 SV=3	13.7147	14	20	13	1276	140.558	8.85	95.9	104.7	106.2	97.3	99	96.8	102.267	97.7	1.04674	0.236357
A0A1S6GWI9	Lrpap1	Uncharacterized protein OS=Mus musculus GN=Lrpap1 PE=2 SV=1	30.6878	11	12	11	378	44.078	8.69	99.5	107.6	99.7	97.3	94.5	101.3	102.267	97.7	1.04674	0.240719
Q8BFS6	Cpped1	Serine/threonine-protein phosphatase CPPED1 OS=Mus musculus GN=Cpped1 PE=1 SV=1	17.3077	4	6	4	312	35.225	5.34	104.1	101.5	101.2	94.9	100.5	97.7	102.267	97.7	1.04674	0.0700928
Q3TC93	Hs1bp3	HCLS1-binding protein 3 OS=Mus musculus GN=Hs1bp3 PE=1 SV=2	7.8481	2	2	2	395	43.664	4.98	98.5	105.8	102.5	105	92	96.1	102.267	97.7	1.04674	0.355918
Q3T9Z7	Wasf2	Uncharacterized protein OS=Mus musculus GN=Wasf2 PE=2 SV=1	3.82294	1	1	1	497	54.026	5.53	96.8	105.2	104.8	97.2	102	93.9	102.267	97.7	1.04674	0.274269
Q922H1	Prmt3	Protein arginine N-methyltransferase 3 OS=Mus musculus GN=Prmt3 PE=1 SV=2	4.51128	2	2	2	532	59.864	5.3	102.2	98.9	105.7	99.3	96.2	97.6	102.267	97.7	1.04674	0.101803
Q810V8	Rps6ka1	Rps6ka1 protein (Fragment) OS=Mus musculus GN=Rps6ka1 PE=2 SV=1	21.6041	13	16	7	773	86.414	8.5	97.4	107.9	101.6	102	96	95.2	102.3	97.7333	1.04673	0.288035
Q9WTZ1	Rnf7	RING-box protein 2 OS=Mus musculus GN=Rnf7 PE=3 SV=1	10.6195	1	2	1	113	12.699	5.44	104.3	103.3	99.3	103.5	91.3	98.4	102.3	97.7333	1.04673	0.301562
Q6PHU5	Sort1	Sortilin OS=Mus musculus GN=Sort1 PE=1 SV=1	7.75758	5	5	5	825	91.142	5.88	96.4	107.5	102.9	99.6	101.8	91.8	102.267	97.7333	1.04638	0.363426
Q3U5S6	Sdc4	Syndecan OS=Mus musculus GN=Sdc4 PE=1 SV=1	7.07071	1	1	1	198	21.469	4.41	105.6	92.3	108.9	97	95.1	101.1	102.267	97.7333	1.04638	0.446373
A0A087WQY7	Ndufaf8	NADH dehydrogenase [ubiquinone] 1 alpha subcomplex assembly factor 8 OS=Mus musculus GN=Ndufaf8 PE=1 SV=1	20.9302	1	1	1	86	9.048	8.22	108.3	102.5	96	89.9	99.3	104	102.267	97.7333	1.04638	0.452995
Q0VEE0	Nt5e	5' nucleotidase, ecto OS=Mus musculus GN=Nt5e PE=1 SV=1	5.03472	2	2	2	576	63.824	6.64	98.4	102.6	105.8	95.3	105.4	92.5	102.267	97.7333	1.04638	0.367409
Q9QXG2	Chm	Rab proteins geranylgeranyltransferase component A 1 OS=Mus musculus GN=Chm PE=1 SV=1	7.81955	3	5	3	665	73.93	4.68	94.8	118.7	93.3	98.2	100.8	94.2	102.267	97.7333	1.04638	0.620028
Q9CQ60	Pgls	6-phosphogluconolactonase OS=Mus musculus GN=Pgls PE=1 SV=1	44.358	9	18	9	257	27.237	5.85	97	104.1	105.6	96.4	100.6	96.2	102.233	97.7333	1.04604	0.209883
D3YYS6	Mgll	Monoglyceride lipase OS=Mus musculus GN=Mgll PE=1 SV=1	42.9003	10	13	10	331	36.631	7.21	111.6	99.5	95.6	101	96.9	95.3	102.233	97.7333	1.04604	0.428009
Q6PDY2	Ado	2-aminoethanethiol dioxygenase OS=Mus musculus GN=Ado PE=1 SV=2	39.8438	9	17	9	256	28.354	5.97	98.5	103.3	105	99	95.5	98.8	102.267	97.7667	1.04603	0.116458
O35668	Hap1	Huntingtin-associated protein 1 OS=Mus musculus GN=Hap1 PE=1 SV=1	9.87261	6	6	6	628	70.073	4.74	102.7	108.5	95.6	100.9	99.5	92.9	102.267	97.7667	1.04603	0.371222
Q3TVW6	Lmcd1	LIM and cysteine-rich domains 1 OS=Mus musculus GN=Lmcd1 PE=1 SV=1	5.20548	2	2	2	365	40.969	7.93	102.5	103.7	100.6	93.8	96.5	103	102.267	97.7667	1.04603	0.192656
Q9D051	Pdhb	Pyruvate dehydrogenase E1 component subunit beta, mitochondrial OS=Mus musculus GN=Pdhb PE=1 SV=1	54.3175	14	98	14	359	38.912	6.87	102.6	100.8	103.3	98	98.7	96.6	102.233	97.7667	1.04569	0.00989636
Q99JB2	Stoml2	Stomatin-like protein 2, mitochondrial OS=Mus musculus GN=Stoml2 PE=1 SV=1	41.6431	10	21	10	353	38.361	8.87	96.4	107.7	102.6	95.8	103.5	94	102.233	97.7667	1.04569	0.365242
E9QB02	Mars	Methionine--tRNA ligase, cytoplasmic OS=Mus musculus GN=Mars PE=1 SV=1	23.1868	17	22	17	910	102.308	6.92	99.1	106.1	101.5	101.9	96.4	95	102.233	97.7667	1.04569	0.203499
D3YTQ3	Hnrnpdl	Heterogeneous nuclear ribonucleoprotein D-like OS=Mus musculus GN=Hnrnpdl PE=1 SV=1	14.5238	5	11	3	420	46.242	9.57	97.4	105.9	103.4	95.4	103.6	94.3	102.233	97.7667	1.04569	0.312578
Q8R555	Crtac1	Cartilage acidic protein 1 OS=Mus musculus GN=Crtac1 PE=2 SV=1	9.90712	4	5	4	646	70.28	5.14	101.9	102.8	102	96.8	99.9	96.6	102.233	97.7667	1.04569	0.0156008
A2AH25	Arhgap1	Rho GTPase-activating protein 1 OS=Mus musculus GN=Arhgap1 PE=1 SV=1	16.4927	6	8	6	479	54.403	5.87	98.9	104	103.8	98.7	100.6	94	102.233	97.7667	1.04569	0.157784
Q8CCK0	H2afy2	Core histone macro-H2A.2 OS=Mus musculus GN=H2afy2 PE=1 SV=3	31.7204	10	14	8	372	40.067	9.69	98.4	104.8	103.5	100.2	97	96.1	102.233	97.7667	1.04569	0.125974
Q9D0T1	Snu13	NHP2-like protein 1 OS=Mus musculus GN=Snu13 PE=1 SV=4	27.3438	3	4	3	128	14.165	8.46	103.3	102.6	100.8	94.3	97.7	101.3	102.233	97.7667	1.04569	0.106764
F8WIS9	Camk2a	Calcium/calmodulin-dependent protein kinase type II subunit alpha OS=Mus musculus GN=Camk2a PE=1 SV=1	31.4928	14	38	9	489	55.312	7.44	108.2	98.5	99.9	101.1	94.6	97.6	102.2	97.7667	1.04535	0.281268
B2RQ80	Tnik	Tnik protein OS=Mus musculus GN=Tnik PE=1 SV=1	6.32353	7	9	3	1360	154.85	7.09	105.8	105.2	95.6	103.7	98	91.6	102.2	97.7667	1.04535	0.408835
O54692	Zw10	Centromere/kinetochore protein zw10 homolog OS=Mus musculus GN=Zw10 PE=1 SV=3	2.05392	1	1	1	779	88.006	5.92	104.1	95.4	107.1	103.8	91.4	98.1	102.2	97.7667	1.04535	0.42663
Q9DB41	Slc25a18	Mitochondrial glutamate carrier 2 OS=Mus musculus GN=Slc25a18 PE=1 SV=4	40.3125	13	20	10	320	34.144	9.19	100.7	106.6	99.3	100.8	97.5	95	102.2	97.7667	1.04535	0.188166
Q99KP6	Prpf19	Pre-mRNA-processing factor 19 OS=Mus musculus GN=Prpf19 PE=1 SV=1	43.4524	12	19	12	504	55.204	6.61	102.5	102.5	101.6	100.9	96.1	96.3	102.2	97.7667	1.04535	0.0499475
Q9CQP2	Trappc2	Trafficking protein particle complex subunit 2 OS=Mus musculus GN=Trappc2 PE=1 SV=1	24.2857	3	5	1	140	16.43	6.52	107.1	104.3	95.2	108.4	90.9	94	102.2	97.7667	1.04535	0.531367
Q8R105	Vps37c	Vacuolar protein sorting-associated protein 37C OS=Mus musculus GN=Vps37c PE=1 SV=1	4.26136	1	1	1	352	38.429	5.31	83.8	109	113.9	80.3	119.5	93.6	102.233	97.8	1.04533	0.779621
Q3THS6	Mat2a	S-adenosylmethionine synthase isoform type-2 OS=Mus musculus GN=Mat2a PE=1 SV=2	27.8481	9	16	9	395	43.661	6.48	99.9	105.6	101.2	96.9	99.1	97.4	102.233	97.8	1.04533	0.0745137
Q9R1Z8	Sorbs3	Vinexin OS=Mus musculus GN=Sorbs3 PE=1 SV=1	2.18281	1	1	1	733	82.298	9.2	98.3	104.8	103.6	94.8	107.4	91.2	102.233	97.8	1.04533	0.450079
O08539	Bin1	Myc box-dependent-interacting protein 1 OS=Mus musculus GN=Bin1 PE=1 SV=1	51.7007	25	90	3	588	64.43	5.03	100.3	107.2	99.1	96.9	99	97.5	102.2	97.8	1.04499	0.165844
B0QZN5	Vamp2	Vesicle-associated membrane protein 2 OS=Mus musculus GN=Vamp2 PE=1 SV=1	46.0123	7	42	4	163	17.851	9.38	99.1	102.6	104.9	83	102	108.4	102.2	97.8	1.04499	0.603318
Q3UL32	Dnajc7	Uncharacterized protein OS=Mus musculus GN=Dnajc7 PE=2 SV=1	26.1134	10	12	10	494	56.412	6.49	92.8	117.5	96.3	102.4	95.4	95.6	102.2	97.8	1.04499	0.613814
Q6P3D0	Nudt16	U8 snoRNA-decapping enzyme OS=Mus musculus GN=Nudt16 PE=1 SV=1	20	3	4	2	195	21.811	7.12	106.9	97.6	102.1	98.6	100.7	94.1	102.2	97.8	1.04499	0.255295
Q3TF62	Actl6a	Uncharacterized protein OS=Mus musculus GN=Actl6a PE=2 SV=1	5.82751	2	2	1	429	47.489	5.5	104.5	95.2	106.9	103.3	86.8	103.3	102.2	97.8	1.04499	0.53889
Q9D3U0	Pus10	Putative tRNA pseudouridine synthase Pus10 OS=Mus musculus GN=Pus10 PE=1 SV=1	1.51803	1	1	1	527	59.673	6.49	96.9	103.3	106.4	98.5	97.8	97.1	102.2	97.8	1.04499	0.194477
A0A286YDU3	Ap3s1	AP complex subunit sigma OS=Mus musculus GN=Ap3s1 PE=1 SV=1	33.3333	4	6	1	162	18.759	5.08	103.8	107.6	95.2	96.6	96.1	100.7	102.2	97.8	1.04499	0.327377
Q03137	Epha4	Ephrin type-A receptor 4 OS=Mus musculus GN=Epha4 PE=1 SV=2	2.12982	1	1	1	986	109.744	6.51	92	97.6	117	94.7	100.4	98.3	102.2	97.8	1.04499	0.600796
Q8R1Y2		Uncharacterized protein C16orf45 homolog OS=Mus musculus PE=1 SV=1	5.41872	1	1	1	203	23.45	5.63	97	100.4	109.3	95.8	98.9	98.8	102.233	97.8333	1.04497	0.311951
Q3TQ70	Gnb1	Beta1 subnuit of GTP-binding protein OS=Mus musculus GN=Gnb1 PE=1 SV=1	69.4118	16	146	8	340	37.353	6	103.6	99.3	103.6	96.5	97.7	99.2	102.167	97.8	1.04465	0.0555083
P12658	Calb1	Calbindin OS=Mus musculus GN=Calb1 PE=1 SV=2	54.4061	12	33	11	261	29.975	4.83	104.1	100	102.4	96.9	97.5	99	102.167	97.8	1.04465	0.0313547
B2RSC8	Nedd4	E3 ubiquitin-protein ligase OS=Mus musculus GN=Nedd4 PE=1 SV=1	26.6065	19	24	16	887	102.642	5.26	98.9	104	103.7	97.1	99.1	97.3	102.2	97.8333	1.04463	0.0692112
Q58EV4	Psma3	Proteasome subunit alpha type OS=Mus musculus GN=Psma3 PE=1 SV=1	47.8431	14	24	14	255	28.387	5.44	99	111.1	96.5	97.5	98.3	97.7	102.2	97.8333	1.04463	0.388195
A0A1B0GR41	Nucb1	Nucleobindin-1 (Fragment) OS=Mus musculus GN=Nucb1 PE=1 SV=1	42.4354	11	15	1	271	32.312	4.96	96.2	77.2	133.2	74.8	112.7	106	102.2	97.8333	1.04463	0.839173
Q3URS8	Mlf2	Uncharacterized protein OS=Mus musculus GN=Mlf2 PE=2 SV=1	17.8138	3	3	3	247	28.136	7.27	93.9	113.1	99.6	93.2	98.3	102	102.2	97.8333	1.04463	0.52252
Q9D0I4	Stx17	Syntaxin-17 OS=Mus musculus GN=Stx17 PE=1 SV=1	11.9601	3	3	3	301	33.201	6.74	94.3	107.2	105.1	97.8	98.2	97.5	102.2	97.8333	1.04463	0.336474
P48771	Cox7a2	Cytochrome c oxidase subunit 7A2, mitochondrial OS=Mus musculus GN=Cox7a2 PE=1 SV=2	27.7108	2	38	2	83	9.285	10.27	104.2	100.8	101.5	93.7	100.6	99.2	102.167	97.8333	1.04429	0.138591
Q9QZE5	Copg1	Coatomer subunit gamma-1 OS=Mus musculus GN=Copg1 PE=1 SV=1	20.595	12	15	11	874	97.45	5.35	98.2	109	99.3	95.2	99.1	99.2	102.167	97.8333	1.04429	0.30374
Q7TNZ4	Gpld1	Glycosylphosphatidylinositol-specific phospholipase D OS=Mus musculus GN=Gpld1 PE=2 SV=1	7.48219	4	4	4	842	93.527	6.96	105.1	104.4	97	92.2	101.7	99.6	102.167	97.8333	1.04429	0.32607
A2AM95	Emd	Emerin OS=Mus musculus GN=Emd PE=4 SV=1	10.8108	2	2	2	259	29.417	5.01	98.4	110.5	97.6	96.5	94.1	102.9	102.167	97.8333	1.04429	0.429113
Q8CCT4	Tceal5	Transcription elongation factor A protein-like 5 OS=Mus musculus GN=Tceal5 PE=1 SV=1	25	5	10	2	200	22.025	6.2	97.8	113.5	95.2	99.6	97.9	96	102.167	97.8333	1.04429	0.497205
Q69ZN0	Gda	MKIAA1258 protein (Fragment) OS=Mus musculus GN=Gda PE=2 SV=1	18.8912	6	7	6	487	54.463	5.63	106.6	96	103.9	95.9	97.1	100.5	102.167	97.8333	1.04429	0.279345
A0A140T8J4	Hebp1	Heme-binding protein 1 OS=Mus musculus GN=Hebp1 PE=1 SV=1	43.6842	6	8	6	190	21.039	5.26	101.7	102	102.8	93.2	100.1	100.2	102.167	97.8333	1.04429	0.137693
A2A7F6	Clcn6	Chloride channel protein OS=Mus musculus GN=Clcn6 PE=1 SV=1	4.5819	3	3	3	873	97.146	7.02	101.6	105.8	99.1	100.6	94.9	98	102.167	97.8333	1.04429	0.165313
P56382	Atp5e	ATP synthase subunit epsilon, mitochondrial OS=Mus musculus GN=Atp5e PE=1 SV=2	28.8462	2	5	2	52	5.834	10.01	107.5	98.8	100.2	98.1	96.5	98.9	102.167	97.8333	1.04429	0.19507
D3YTL8	Spire1	Protein spire homolog 1 OS=Mus musculus GN=Spire1 PE=1 SV=1	1.86625	1	1	1	643	73.535	9.22	92.6	104.4	109.5	92.1	97	104.4	102.167	97.8333	1.04429	0.51995
O35218	Cpsf2	Cleavage and polyadenylation specificity factor subunit 2 OS=Mus musculus GN=Cpsf2 PE=1 SV=1	1.02302	1	1	1	782	88.327	5.11	96.6	104.1	105.8	104.4	93	96.1	102.167	97.8333	1.04429	0.382758
Q3TEZ2	Wdr6	Uncharacterized protein OS=Mus musculus GN=Wdr6 PE=2 SV=1	1.68889	1	1	1	1125	121.792	6.98	107.5	99.4	99.6	88.3	95.4	109.8	102.167	97.8333	1.04429	0.562118
Q9CQN6	Tmem14c	Transmembrane protein 14C OS=Mus musculus GN=Tmem14c PE=1 SV=1	9.64912	1	1	1	114	11.634	9.7	91.7	116.9	97.8	95.1	116.1	82.3	102.133	97.8333	1.04395	0.74696
Q3TT48	Pcsk2	Uncharacterized protein (Fragment) OS=Mus musculus GN=Pcsk2 PE=2 SV=1	10.5978	6	7	6	736	81.822	7.81	101.1	104.9	100.4	95.6	99.1	98.8	102.133	97.8333	1.04395	0.0743207
O88935	Syn1	Synapsin-1 OS=Mus musculus GN=Syn1 PE=1 SV=2	62.6062	32	163	30	706	74.052	9.8	103.4	101.6	101.5	96	96.9	100.7	102.167	97.8667	1.04394	0.0516891
F7D3W5	Gm45837	Phosphodiesterase OS=Mus musculus GN=Gm45837 PE=1 SV=1	9.88554	7	7	7	961	107.625	5.43	88	118.3	100.2	100.3	99.2	94.1	102.167	97.8667	1.04394	0.657981
Q8BLV3	Slc9a7	Sodium/hydrogen exchanger 7 OS=Mus musculus GN=Slc9a7 PE=1 SV=1	0.964187	1	2	1	726	80.238	6.4	99.8	101.4	105.3	102.5	94.6	96.5	102.167	97.8667	1.04394	0.21063
Q01279	Egfr	Epidermal growth factor receptor OS=Mus musculus GN=Egfr PE=1 SV=1	3.71901	4	4	4	1210	134.766	6.86	95	111.2	100.3	99.8	94.9	98.9	102.167	97.8667	1.04394	0.438355
Q9Z0X1	Aifm1	Apoptosis-inducing factor 1, mitochondrial OS=Mus musculus GN=Aifm1 PE=1 SV=1	33.0065	18	33	18	612	66.724	9.17	99.3	106.7	100.4	100.4	96.5	96.7	102.133	97.8667	1.0436	0.18019
Q9CQ19	Myl9	Myosin regulatory light polypeptide 9 OS=Mus musculus GN=Myl9 PE=1 SV=3	66.2791	9	22	3	172	19.841	4.92	101.4	101.5	103.5	96.4	97.6	99.6	102.133	97.8667	1.0436	0.0210673
Q9DC07	Nebl	LIM zinc-binding domain-containing Nebulette OS=Mus musculus GN=Nebl PE=1 SV=1	35.5556	9	15	9	270	31.093	8.31	98.1	105.4	102.9	94.2	97.7	101.7	102.133	97.8667	1.0436	0.23398
Q61234	Snta1	Alpha-1-syntrophin OS=Mus musculus GN=Snta1 PE=1 SV=1	21.0736	9	13	9	503	53.632	6.86	97.8	112.3	96.3	102.3	93.8	97.5	102.133	97.8667	1.0436	0.493191
Q9EPK2	Rp2	Protein XRP2 OS=Mus musculus GN=Rp2 PE=1 SV=3	9.51009	3	4	3	347	39.351	5.24	106.5	99.7	100.2	100.9	97.1	95.6	102.133	97.8667	1.0436	0.188853
Q8VDS4	Rprd1a	Regulation of nuclear pre-mRNA domain-containing protein 1A OS=Mus musculus GN=Rprd1a PE=1 SV=1	3.52564	1	1	1	312	35.679	7.58	106.7	108.3	91.4	105.3	93.5	94.8	102.133	97.8667	1.0436	0.550612
Q3V231	Cnot7	Uncharacterized protein OS=Mus musculus GN=Cnot7 PE=2 SV=1	11.9298	2	2	2	285	32.777	4.79	98.1	111	97.3	96.5	100.6	96.5	102.133	97.8667	1.0436	0.410303
Q3V4B5	Commd6	COMM domain-containing protein 6 OS=Mus musculus GN=Commd6 PE=1 SV=1	27.5862	2	2	2	87	9.789	5.38	101.2	99.1	106.1	89.5	95.5	108.6	102.133	97.8667	1.0436	0.516846
Q9D4L1	Mtm1	Uncharacterized protein OS=Mus musculus GN=Mtm1 PE=2 SV=1	7.79436	3	4	3	603	69.331	7.93	112	94.3	100	99.9	104.8	88.9	102.1	97.8667	1.04326	0.579119
P08414	Camk4	Calcium/calmodulin-dependent protein kinase type IV OS=Mus musculus GN=Camk4 PE=1 SV=2	4.90405	2	2	2	469	52.594	4.93	104	106.7	95.6	99.6	95.8	98.2	102.1	97.8667	1.04326	0.295611
Q80TY0	Fnbp1	Formin-binding protein 1 OS=Mus musculus GN=Fnbp1 PE=1 SV=2	18.6688	11	14	11	616	71.299	5.67	100.3	105.9	100.1	99	100.6	94	102.1	97.8667	1.04326	0.198591
Q5BLK0	Rpl12	MCG18564, isoform CRA_a OS=Mus musculus GN=Rpl12 PE=1 SV=1	63.6364	8	21	8	165	17.794	9.42	102	101.4	103	100.2	96.5	97	102.133	97.9	1.04324	0.0275765
Q8BNI4	Derl2	Derlin-2 OS=Mus musculus GN=Derl2 PE=1 SV=2	12.5523	1	2	1	239	27.621	7.28	101.3	79.3	125.8	86.2	95.8	111.7	102.133	97.9	1.04324	0.796385
O35623	Bet1	BET1 homolog OS=Mus musculus GN=Bet1 PE=1 SV=1	15.2542	1	2	1	118	13.266	9.07	98.4	101.4	106.6	82.9	111.1	99.7	102.133	97.9	1.04324	0.645851
Q8C0E2	Vps26b	Vacuolar protein sorting-associated protein 26B OS=Mus musculus GN=Vps26b PE=1 SV=1	37.2024	10	16	9	336	39.1	7.37	103.1	104	99.1	100.6	97.6	95.4	102.067	97.8667	1.04292	0.119977
Q8BMA6	Srp68	Signal recognition particle subunit SRP68 OS=Mus musculus GN=Srp68 PE=1 SV=2	21.44	10	11	10	625	70.53	8.57	97	113.5	95.8	90.5	110.4	92.8	102.1	97.9	1.0429	0.646825
E9Q0K9	Elmod1	ELMO domain-containing protein 1 OS=Mus musculus GN=Elmod1 PE=1 SV=1	18.4049	4	6	4	326	37.876	8.28	99	100.4	106.9	97.3	99.1	97.3	102.1	97.9	1.0429	0.169138
E9PYD5	Tcea1	Transcription elongation factor A protein 1 OS=Mus musculus GN=Tcea1 PE=1 SV=1	13.7821	3	3	3	312	35.009	7.78	98.4	107.4	100.5	94	100.1	99.6	102.1	97.9	1.0429	0.278047
Q9CYA0	Creld2	Cysteine-rich with EGF-like domain protein 2 OS=Mus musculus GN=Creld2 PE=1 SV=1	4.57143	1	1	1	350	38.194	4.58	92.7	98.1	115.5	97.8	95.3	100.6	102.1	97.9	1.0429	0.583275
B7ZWK3	Sptan1	Spna2 protein OS=Mus musculus GN=Sptan1 PE=2 SV=1	73.6671	169	690	2	2457	282.72	5.33	100.2	99.9	106.2	96.5	99.3	97.9	102.1	97.9	1.0429	0.129564
A9DA50	Lingo1	Leucine-rich repeat and immunoglobulin-like domain-containing nogo receptor-interacting protein 1 OS=Mus musculus GN=Lingo1 PE=1 SV=1	12.9032	5	5	5	620	69.787	8.31	96.6	111.5	98.2	96.6	101.7	95.4	102.1	97.9	1.0429	0.456661
Q921S7	Mrpl37	39S ribosomal protein L37, mitochondrial OS=Mus musculus GN=Mrpl37 PE=1 SV=1	8.74704	3	3	3	423	48.31	8.84	103.2	99.5	103.6	97.3	99.3	97.1	102.1	97.9	1.0429	0.0471636
Q5RJG7	Ispd	D-ribitol-5-phosphate cytidylyltransferase OS=Mus musculus GN=Ispd PE=2 SV=1	3.13199	1	2	1	447	49.104	6.4	98.4	109.8	98.1	100.1	94	99.6	102.1	97.9	1.0429	0.385889
Q811S7	Ubp1	Upstream-binding protein 1 OS=Mus musculus GN=Ubp1 PE=1 SV=1	3.33333	1	1	1	540	60.174	6.27	98.5	98	109.7	95.7	92.2	105.8	102.067	97.9	1.04256	0.497219
A8Y5T6	Pars2	Probable proline--tRNA ligase, mitochondrial OS=Mus musculus GN=Pars2 PE=1 SV=1	7.2407	2	2	2	511	57.699	8.21	104.1	103.2	98.9	102	96.5	95.2	102.067	97.9	1.04256	0.188327
P61460	Depdc5	GATOR complex protein DEPDC5 OS=Mus musculus GN=Depdc5 PE=1 SV=2	0.942803	1	1	1	1591	180.264	6.74	86.6	117.7	101.9	97.3	94.6	101.8	102.067	97.9	1.04256	0.674767
P62880	Gnb2	Guanine nucleotide-binding protein G(I)/G(S)/G(T) subunit beta-2 OS=Mus musculus GN=Gnb2 PE=1 SV=3	60.2941	15	123	6	340	37.307	6	101.5	102.5	102.2	98.4	99.9	95.4	102.067	97.9	1.04256	0.0371637
Q6A0C7	Rab21	MKIAA0118 protein (Fragment) OS=Mus musculus GN=Rab21 PE=2 SV=1	39.1304	9	17	9	253	27.45	9.28	101.7	102	102.5	97.7	96.6	99.4	102.067	97.9	1.04256	0.00794043
Q8R038	Myg1	Melanocyte proliferating gene 1 OS=Mus musculus GN=Myg1 PE=2 SV=1	13.4211	4	6	4	380	42.669	6.89	99.4	101.7	105.2	96.1	101.5	96.2	102.1	97.9333	1.04255	0.164822
D0EM45	Tesc	Tescalcin variant 1 OS=Mus musculus GN=Tesc PE=1 SV=1	14.9533	3	4	3	214	24.584	4.98	98.7	105.6	102	97.7	99.1	97	102.1	97.9333	1.04255	0.116447
D3Z4S3	Ptrhd1	Putative peptidyl-tRNA hydrolase PTRHD1 OS=Mus musculus GN=Ptrhd1 PE=1 SV=1	12.8571	2	3	2	140	16.027	9.32	100.4	105.6	100.3	99.9	95.6	98.3	102.1	97.9333	1.04255	0.125124
D6RH77	Pld1	Phospholipase OS=Mus musculus GN=Pld1 PE=1 SV=2	3.35196	3	3	3	1074	123.891	8.72	97.8	105.3	103.2	96.8	100.9	96.1	102.1	97.9333	1.04255	0.196195
S4R221	Arhgap12	Rho GTPase-activating protein 12 OS=Mus musculus GN=Arhgap12 PE=1 SV=1	0.948992	1	1	1	843	95.75	7.77	96.3	100.3	109.7	98.2	107.7	87.9	102.1	97.9333	1.04255	0.581725
A0A286YCB8	Camk2g	Calcium/calmodulin-dependent protein kinase type II subunit gamma (Fragment) OS=Mus musculus GN=Camk2g PE=1 SV=1	61.6071	12	46	1	224	24.759	8.63	109.1	95.1	102.1	84.5	107.1	102.2	102.1	97.9333	1.04255	0.628547
P61082	Ube2m	NEDD8-conjugating enzyme Ubc12 OS=Mus musculus GN=Ube2m PE=1 SV=1	41.5301	8	17	8	183	20.887	7.69	96.2	109.6	100.4	96.6	99.2	98	102.067	97.9333	1.04221	0.362786
P56391	Cox6b1	Cytochrome c oxidase subunit 6B1 OS=Mus musculus GN=Cox6b1 PE=1 SV=2	70.9302	7	44	7	86	10.065	8.72	104.8	101.9	99.5	103.8	94.2	95.8	102.067	97.9333	1.04221	0.283755
Q3TRM4	Pnpla6	Neuropathy target esterase OS=Mus musculus GN=Pnpla6 PE=1 SV=2	5.31365	5	8	5	1355	149.443	7.83	100.3	101.2	104.7	93.7	98.9	101.2	102.067	97.9333	1.04221	0.186116
Q9R1C6	Dgke	Diacylglycerol kinase epsilon OS=Mus musculus GN=Dgke PE=1 SV=1	6.91489	4	6	4	564	63.593	7.44	102.9	102.3	101	95.8	98.5	99.5	102.067	97.9333	1.04221	0.0289555
E9PWG2	Trappc8	Trafficking protein particle complex 8 OS=Mus musculus GN=Trappc8 PE=1 SV=1	10.5776	15	15	15	1437	160.809	7.01	95.3	116.1	94.8	101	96.8	96	102.067	97.9333	1.04221	0.596037
Q80TY9	Adcy3	Adenylate cyclase 3, isoform CRA_b (Fragment) OS=Mus musculus GN=Adcy3 PE=2 SV=1	0.608696	1	1	1	1150	129.523	6.35	94.6	114.3	97.3	92.2	98.1	103.5	102.067	97.9333	1.04221	0.585399
Q9CQT1	Mri1	Methylthioribose-1-phosphate isomerase OS=Mus musculus GN=Mri1 PE=1 SV=1	4.60705	1	1	1	369	39.386	5.91	95.1	111.9	99.2	99.9	100.5	93.4	102.067	97.9333	1.04221	0.497407
Q3UBK2		Uncharacterized protein OS=Mus musculus PE=2 SV=1	35.814	10	23	9	215	24.906	5.74	103.7	99.3	103.3	95.4	97.7	100.8	102.1	97.9667	1.04219	0.120752
B2RSN3	Tubb2b	Tubulin beta chain OS=Mus musculus GN=Tubb2b PE=1 SV=1	83.1461	28	702	1	445	49.921	4.89	102.9	103	100.2	99.7	99.8	94.3	102.033	97.9333	1.04187	0.114211
P19324	Serpinh1	Serpin H1 OS=Mus musculus GN=Serpinh1 PE=1 SV=3	16.5468	5	7	5	417	46.504	8.82	92.2	103.9	110.1	98.4	97.5	98	102.067	97.9667	1.04185	0.478811
Q5XJY4	Parl	Presenilins-associated rhomboid-like protein, mitochondrial OS=Mus musculus GN=Parl PE=1 SV=1	5.30504	1	1	1	377	41.937	9.92	104.4	98.4	103.4	92	102.3	99.6	102.067	97.9667	1.04185	0.318199
Q3TSX8	Tomm70a	Uncharacterized protein OS=Mus musculus GN=Tomm70a PE=2 SV=1	62.1931	30	83	30	611	67.529	7.53	101.7	100.5	104	100.1	96.7	97.1	102.067	97.9667	1.04185	0.0508112
O35465	Fkbp8	Peptidyl-prolyl cis-trans isomerase FKBP8 OS=Mus musculus GN=Fkbp8 PE=1 SV=2	36.0697	11	20	11	402	43.501	5.16	99.1	104.6	102.5	98.7	96.2	99	102.067	97.9667	1.04185	0.0887977
Q8K1C0	Angel2	Protein angel homolog 2 OS=Mus musculus GN=Angel2 PE=1 SV=1	2.38971	1	1	1	544	62.373	8.21	110.7	98.8	96.7	93.9	98.3	101.7	102.067	97.9667	1.04185	0.450592
Q80TE2	Pcdh10	MKIAA1400 protein (Fragment) OS=Mus musculus GN=Pcdh10 PE=1 SV=1	1.54827	1	1	1	1098	119.55	4.94	101.1	97.3	107.8	85.4	112.7	95.8	102.067	97.9667	1.04185	0.655741
Q64018	Glra1	Glycine receptor subunit alpha-1 OS=Mus musculus GN=Glra1 PE=1 SV=2	15.7549	6	14	5	457	52.623	8.9	101.1	100.4	104.6	105.7	94.7	93.5	102.033	97.9667	1.04151	0.376752
P59325	Eif5	Eukaryotic translation initiation factor 5 OS=Mus musculus GN=Eif5 PE=1 SV=1	28.6713	11	17	11	429	48.938	5.52	101.4	102.2	102.5	99.5	98.3	96.1	102.033	97.9667	1.04151	0.0178508
Q8K097	Faim2	Protein lifeguard 2 OS=Mus musculus GN=Faim2 PE=2 SV=1	6.94006	1	2	1	317	35.235	6.92	100	102.2	103.9	90.8	104.9	98.2	102.033	97.9667	1.04151	0.390352
Q3U2W2	Mybbp1a	MYB binding protein (P160) 1a, isoform CRA_b OS=Mus musculus GN=Mybbp1a PE=1 SV=1	3.125	4	4	4	1344	151.942	8.95	95.1	114.9	96.1	95.5	101.9	96.5	102.033	97.9667	1.04151	0.578789
Q3TKG4	Psmc3	Uncharacterized protein (Fragment) OS=Mus musculus GN=Psmc3 PE=2 SV=1	47.8088	19	40	19	502	55.603	5.24	102.4	100.6	103.1	97.9	98.2	97.8	102.033	97.9667	1.04151	0.00572381
Q4VAE3	Tmem65	Transmembrane protein 65 OS=Mus musculus GN=Tmem65 PE=1 SV=1	31.1966	7	21	7	234	24.902	7.78	101.6	101.3	103.2	100.3	96.8	96.8	102.033	97.9667	1.04151	0.0358417
P30677	Gna14	Guanine nucleotide-binding protein subunit alpha-14 OS=Mus musculus GN=Gna14 PE=1 SV=2	18.5915	5	13	2	355	41.501	6.3	110.4	87.9	107.9	90.9	96.8	106.3	102.067	98	1.0415	0.654182
Q3U0V1	Khsrp	Far upstream element-binding protein 2 OS=Mus musculus GN=Khsrp PE=1 SV=2	29.0107	16	27	14	748	76.728	7.33	100.4	103.8	101.8	96.4	98.5	99	102	97.9667	1.04117	0.0335061
Q6ZQ33	Rab11fip5	MKIAA0857 protein (Fragment) OS=Mus musculus GN=Rab11fip5 PE=2 SV=1	8.57354	7	7	7	1353	142.822	5.21	99.9	101.8	104.3	97.6	93.4	102.9	102	97.9667	1.04117	0.253879
Q5BKS5	Hook3	Hook homolog 3 (Drosophila) OS=Mus musculus GN=Hook3 PE=2 SV=1	15	8	8	1	720	83.409	5.16	103.6	92.7	109.7	96.8	107	90.1	102	97.9667	1.04117	0.594864
Q69ZR3	Galnt16	Polypeptide N-acetylgalactosaminyltransferase (Fragment) OS=Mus musculus GN=Galnt16 PE=2 SV=1	4.58015	2	2	2	655	72.796	8.84	92.7	96.5	116.8	109.2	90.9	93.8	102	97.9667	1.04117	0.689724
Q924L1	Letmd1	LETM1 domain-containing protein 1 OS=Mus musculus GN=Letmd1 PE=1 SV=1	17.2222	5	7	5	360	41.674	10.54	102.7	101.8	101.6	103.1	95.4	95.5	102.033	98	1.04116	0.191986
Q91VW3	Sh3bgrl3	SH3 domain-binding glutamic acid-rich-like protein 3 OS=Mus musculus GN=Sh3bgrl3 PE=1 SV=1	39.7849	5	12	5	93	10.47	5.14	95.3	103.9	106.9	98.1	98.4	97.5	102.033	98	1.04116	0.311697
E9PZP8	Herc1	HECT and RLD domain-containing E3 ubiquitin protein ligase family member 1 OS=Mus musculus GN=Herc1 PE=1 SV=1	0.329286	1	1	1	4859	532.322	6.04	96.6	109.1	100.4	101.3	96.2	96.5	102.033	98	1.04116	0.375871
O55091	Impact	Protein IMPACT OS=Mus musculus GN=Impact PE=1 SV=2	28.3019	7	10	7	318	36.253	5.05	97.4	113.6	94.9	103	95.6	95.3	101.967	97.9667	1.04083	0.564652
H7BX95	Srsf1	Serine/arginine-rich-splicing factor 1 OS=Mus musculus GN=Srsf1 PE=1 SV=1	35.9684	8	18	8	253	28.312	10.08	102.4	104.5	99.1	100	97.8	96.2	102	98	1.04082	0.10552
Q9CZI5	Rps23	Uncharacterized protein OS=Mus musculus GN=Rps23 PE=2 SV=1	42.069	4	11	4	145	16.007	10.43	110.6	104.9	90.5	108.2	94.7	91.1	102	98	1.04082	0.640425
A0A067XL99	ND5	NADH-ubiquinone oxidoreductase chain 5 OS=Mus musculus domesticus GN=ND5 PE=3 SV=1	17.4629	7	11	7	607	68.361	9.03	108.1	94.1	103.8	99.5	96.4	98.1	102	98	1.04082	0.398526
Q3TIK1	Gorasp2	Uncharacterized protein OS=Mus musculus GN=Gorasp2 PE=2 SV=1	11.3082	4	5	4	451	47.082	4.83	98.7	104.7	102.6	99	96.5	98.5	102	98	1.04082	0.105183
Q9Z2C9	Mtmr7	Myotubularin-related protein 7 OS=Mus musculus GN=Mtmr7 PE=1 SV=2	12.2727	7	8	7	660	75.56	6.43	99.8	109.6	96.6	100.8	97	96.2	102	98	1.04082	0.390746
Q99KU0	Vmp1	Vacuole membrane protein 1 OS=Mus musculus GN=Vmp1 PE=1 SV=2	13.0542	3	5	3	406	45.931	6.95	96	110.2	99.8	102.5	96.8	94.7	102	98	1.04082	0.455155
Q3TH57	Tcerg1	MCG127945, isoform CRA_a OS=Mus musculus GN=Tcerg1 PE=2 SV=1	3.72727	3	3	3	1100	123.71	8.65	87.2	115.5	103.3	104.4	94.7	94.9	102	98	1.04082	0.672946
Q99M51	Nck1	Cytoplasmic protein NCK1 OS=Mus musculus GN=Nck1 PE=1 SV=1	14.8541	5	6	5	377	42.863	6.47	98.6	103.7	103.7	99.1	97.8	97.1	102	98	1.04082	0.0901589
B9EIE8	Lyrm7	LYR motif containing 7 OS=Mus musculus GN=Lyrm7 PE=2 SV=1	21.8045	2	2	2	133	14.841	8.6	102.1	106.2	97.7	98.5	99.5	96	102	98	1.04082	0.207885
Q6P572	Mtmr2	Mtmr2 protein OS=Mus musculus GN=Mtmr2 PE=1 SV=1	23.8179	11	12	1	571	65.726	7.88	108.6	99	98.4	104.2	99.1	90.7	102	98	1.04082	0.479835
Q8BHA3	Dtd2	Putative D-tyrosyl-tRNA(Tyr) deacylase 2 OS=Mus musculus GN=Dtd2 PE=1 SV=1	9.52381	1	1	1	168	18.224	7.91	101.3	108.9	95.8	90.4	98	105.6	102	98	1.04082	0.528548
Q6PDS3	Sarm1	Sterile alpha and TIR motif-containing protein 1 OS=Mus musculus GN=Sarm1 PE=1 SV=1	18.0939	10	11	10	724	79.556	6.27	99.4	104.7	101.8	100	98	96	101.967	98	1.04048	0.10754
Q3TIP0	Psmd2	Uncharacterized protein OS=Mus musculus GN=Psmd2 PE=2 SV=1	38.5463	25	40	25	908	100.155	5.2	100.9	103.9	101.1	100.8	97.5	95.7	101.967	98	1.04048	0.0897421
Q8VIJ6	Sfpq	Splicing factor, proline- and glutamine-rich OS=Mus musculus GN=Sfpq PE=1 SV=1	16.5951	11	21	10	699	75.394	9.44	101.2	97.2	107.5	95.8	100.4	97.8	101.967	98	1.04048	0.29317
Q61490	Alcam	CD166 antigen OS=Mus musculus GN=Alcam PE=1 SV=3	27.2727	10	17	10	583	65.051	6.15	101.5	101.9	102.5	101.3	97.3	95.4	101.967	98	1.04048	0.087636
Q3TAJ4	Slc4a1	Anion exchange protein OS=Mus musculus GN=Slc4a1 PE=2 SV=1	7.21206	5	6	5	929	103.098	5.5	94.8	102.1	109	100.6	99.4	94	101.967	98	1.04048	0.434812
Q3TN29	Pnpt1	Uncharacterized protein OS=Mus musculus GN=Pnpt1 PE=2 SV=1	12.7714	6	8	6	783	85.707	8.16	97.6	102.9	105.4	95.9	98.4	99.7	101.967	98	1.04048	0.195579
Q3ZB20	Cacng2	Multifunctional fusion protein OS=Mus musculus GN=Cacng2 PE=1 SV=1	10.2167	2	3	2	323	35.872	8.98	110.6	96.7	98.6	97.7	96.6	99.7	101.967	98	1.04048	0.422616
Q925E7	Ppp2r2d	Serine/threonine-protein phosphatase 2A 55 kDa regulatory subunit B delta isoform OS=Mus musculus GN=Ppp2r2d PE=1 SV=1	19.426	6	9	1	453	51.925	6.49	101	104.4	100.5	107.8	95	91.2	101.967	98	1.04048	0.485606
A2CEL0	Mup1	Major urinary protein 1 OS=Mus musculus GN=Mup1 PE=3 SV=1	6.80851	1	1	1	235	26.816	5.16	86	111.5	108.4	114.5	90.6	88.9	101.967	98	1.04048	0.748055
A0A1D5RM83	Iqsec1	IQ motif and SEC7 domain-containing protein 1 OS=Mus musculus GN=Iqsec1 PE=1 SV=1	25.0238	23	31	19	1051	117.856	7.68	102.4	105	98.6	98.4	98.7	97	102	98.0333	1.04046	0.109135
Q8VE33	Gdap1l1	Ganglioside-induced differentiation-associated protein 1-like 1 OS=Mus musculus GN=Gdap1l1 PE=1 SV=1	31.8919	9	20	9	370	42.291	6.6	99.4	102.5	104.1	99.9	101.9	92.3	102	98.0333	1.04046	0.287168
Q9CQJ6	Denr	Density-regulated protein OS=Mus musculus GN=Denr PE=1 SV=1	27.2727	4	6	4	198	22.152	5.3	97.4	103.4	105.2	96.8	98.9	98.4	102	98.0333	1.04046	0.17956
A2BDX3	Mocs3	Adenylyltransferase and sulfurtransferase MOCS3 OS=Mus musculus GN=Mocs3 PE=1 SV=1	9.34783	3	3	3	460	49.344	7.49	92.2	109.9	103.8	97.4	102.3	94.4	101.967	98.0333	1.04012	0.526651
Q9CWW6	Pin4	Peptidyl-prolyl cis-trans isomerase NIMA-interacting 4 OS=Mus musculus GN=Pin4 PE=1 SV=1	9.16031	1	1	1	131	13.806	9.77	99.7	107.9	98.3	96.4	104.7	93	101.967	98.0333	1.04012	0.439493
Q3UT19	Prpf3	Uncharacterized protein OS=Mus musculus GN=Prpf3 PE=2 SV=1	1.46413	1	1	1	683	77.217	9.57	92.1	113.2	100.6	93.8	96.6	103.7	101.967	98.0333	1.04012	0.594013
Q99JI6	Rap1b	Ras-related protein Rap-1b OS=Mus musculus GN=Rap1b PE=1 SV=2	72.8261	10	51	4	184	20.812	5.78	102.6	98.3	105	95.9	98.6	99.6	101.967	98.0333	1.04012	0.155343
Q3USR5	Fbxo2	Uncharacterized protein OS=Mus musculus GN=Fbxo2 PE=1 SV=1	64.6465	13	42	13	297	33.655	4.28	102.3	98	105.6	94.9	100.4	98.8	101.967	98.0333	1.04012	0.224505
Q62059	Vcan	Versican core protein OS=Mus musculus GN=Vcan PE=1 SV=2	7.11945	19	47	19	3357	366.56	4.64	100.8	105.4	99.7	99.5	96.4	98.2	101.967	98.0333	1.04012	0.115697
Q5GQ64	Sncg	Gamma-synuclein (Fragment) OS=Mus musculus GN=Sncg PE=1 SV=1	83.7398	10	42	9	123	13.152	4.65	101	99.7	105.2	88	100.6	105.5	101.967	98.0333	1.04012	0.511873
A2A841	Epb41	Protein 4.1 OS=Mus musculus GN=Epb41 PE=1 SV=1	12.4281	10	21	3	869	97.18	5.49	105.5	106.2	94.2	99.5	97.1	97.5	101.967	98.0333	1.04012	0.376673
Q9JKC6	Cend1	Cell cycle exit and neuronal differentiation protein 1 OS=Mus musculus GN=Cend1 PE=1 SV=1	58.3893	8	24	8	149	14.978	8.97	97.1	108.2	100.6	100.7	95.7	97.7	101.967	98.0333	1.04012	0.334073
Q07417	Acads	Short-chain specific acyl-CoA dehydrogenase, mitochondrial OS=Mus musculus GN=Acads PE=1 SV=2	28.6408	9	17	9	412	44.861	8.47	99.9	104	102	96.7	99.6	97.8	101.967	98.0333	1.04012	0.0538562
Q62283	Tspan7	Tetraspanin-7 OS=Mus musculus GN=Tspan7 PE=1 SV=2	12.8514	3	6	3	249	27.526	7.2	99.3	107.1	99.5	96.5	102.8	94.8	101.967	98.0333	1.04012	0.328476
Q80U49	Cep170b	Centrosomal protein of 170 kDa protein B OS=Mus musculus GN=Cep170b PE=1 SV=2	5.71792	6	8	5	1574	170.718	6.87	98.7	101.2	106	91.5	98.4	104.2	101.967	98.0333	1.04012	0.407089
Q9CYL5	Glipr2	Golgi-associated plant pathogenesis-related protein 1 OS=Mus musculus GN=Glipr2 PE=1 SV=3	25.3247	3	5	3	154	17.08	9.51	103.9	103.1	98.9	99.8	95.5	98.8	101.967	98.0333	1.04012	0.123753
Q6P1Y9	Exoc1	Exocyst complex component 1 OS=Mus musculus GN=Exoc1 PE=1 SV=1	5.21643	4	4	4	901	102.621	6.47	99.4	106.5	100	98.2	99.9	96	101.967	98.0333	1.04012	0.196148
P21614	Gc	Vitamin D-binding protein OS=Mus musculus GN=Gc PE=1 SV=2	10.9244	3	4	3	476	53.565	5.5	102.5	100.2	103.2	98.7	95.9	99.5	101.967	98.0333	1.04012	0.0501855
Q8VDN4	Ccdc92	Coiled-coil domain-containing protein 92 OS=Mus musculus GN=Ccdc92 PE=1 SV=1	18.4713	6	7	6	314	35.186	9.38	97.8	109.7	98.4	99.7	98.8	95.6	101.967	98.0333	1.04012	0.388094
Q80ZJ7	Snx32	Sorting nexin-32 OS=Mus musculus GN=Snx32 PE=2 SV=1	9.65347	3	3	2	404	46.618	6.96	106.8	98.8	100.3	94.5	104.3	95.3	101.967	98.0333	1.04012	0.379756
Q8K394	Plcl2	Inactive phospholipase C-like protein 2 OS=Mus musculus GN=Plcl2 PE=1 SV=2	3.7234	4	5	3	1128	125.692	6.92	108	100.9	97	95.2	99.7	99.2	101.967	98.0333	1.04012	0.326484
P51791	Clcn3	H(+)/Cl(-) exchange transporter 3 OS=Mus musculus GN=Clcn3 PE=1 SV=2	4.76773	4	4	2	818	90.81	6.28	96.6	112.7	96.6	97.6	99.6	96.9	101.967	98.0333	1.04012	0.50874
Q8R0F8	Fahd1	Acylpyruvase FAHD1, mitochondrial OS=Mus musculus GN=Fahd1 PE=1 SV=2	35.6828	6	12	6	227	25.156	7.69	97.5	103.8	104.5	96.7	100.1	97.3	101.933	98.0333	1.03978	0.188082
G3UZJ2	Map2	Microtubule-associated protein (Fragment) OS=Mus musculus GN=Map2 PE=1 SV=8	52.0833	11	20	1	240	25.637	11.09	85.8	124.5	95.5	101.5	96	96.6	101.933	98.0333	1.03978	0.756723
Q505D7	Opa3	Optic atrophy 3 protein homolog OS=Mus musculus GN=Opa3 PE=1 SV=1	16.7598	3	5	3	179	20.097	8.34	93.8	113.2	98.8	104.7	94.3	95.1	101.933	98.0333	1.03978	0.592102
F6SLR4	Spock2	Testican-2 OS=Mus musculus GN=Spock2 PE=1 SV=1	11.1111	4	4	4	423	46.829	4.98	100.6	101.8	103.4	95.6	97.8	100.7	101.933	98.0333	1.03978	0.081612
Q9WUP7	Uchl5	Ubiquitin carboxyl-terminal hydrolase isozyme L5 OS=Mus musculus GN=Uchl5 PE=1 SV=2	35.8663	7	10	7	329	37.593	5.33	102.8	97.4	105.6	93	105.4	95.7	101.933	98.0333	1.03978	0.432026
Q8K4P8	Hecw1	E3 ubiquitin-protein ligase HECW1 OS=Mus musculus GN=Hecw1 PE=1 SV=3	1.30923	2	3	2	1604	179.356	5.39	87.2	104.5	114.1	92.2	98.3	103.6	101.933	98.0333	1.03978	0.671322
Q9Z1P6	Ndufa7	NADH dehydrogenase [ubiquinone] 1 alpha subcomplex subunit 7 OS=Mus musculus GN=Ndufa7 PE=1 SV=3	61.0619	7	24	7	113	12.568	10.17	105	101.2	99.7	100.5	95.9	97.8	101.967	98.0667	1.03977	0.132118
P02798	Mt2	Metallothionein-2 OS=Mus musculus GN=Mt2 PE=1 SV=2	19.6721	1	1	1	61	6.11	7.83	108.8	93.9	103.2	91.8	98.1	104.3	101.967	98.0667	1.03977	0.527866
Q64727	Vcl	Vinculin OS=Mus musculus GN=Vcl PE=1 SV=4	51.4071	47	85	47	1066	116.644	6	102.4	101	102.5	98.9	97.7	97.6	101.967	98.0667	1.03977	0.0036561
P06837	Gap43	Neuromodulin OS=Mus musculus GN=Gap43 PE=1 SV=1	68.2819	12	28	12	227	23.618	4.73	104.9	100	101	93.6	98.2	102.4	101.967	98.0667	1.03977	0.256453
P26339	Chga	Chromogranin-A OS=Mus musculus GN=Chga PE=1 SV=1	2.37581	1	1	1	463	51.758	4.72	96.5	110.6	98.8	90	101.3	102.9	101.967	98.0667	1.03977	0.548775
P60879	Snap25	Synaptosomal-associated protein 25 OS=Mus musculus GN=Snap25 PE=1 SV=1	73.301	18	107	17	206	23.3	4.77	99.6	105.4	100.8	98.2	99.5	96.5	101.933	98.0667	1.03943	0.121098
A0A1G5SJJ3	OTTMUSPWKG00059374	Irgm1 OS=Mus musculus GN=OTTMUSPWKG00059374 PE=4 SV=1	3.91198	1	1	1	409	46.566	8.32	97	111.6	97.2	102.8	95.9	95.5	101.933	98.0667	1.03943	0.512302
A0A0R4J069	Scly	Selenocysteine lyase OS=Mus musculus GN=Scly PE=1 SV=1	9.02778	3	4	3	432	47.174	6.67	100.9	102.5	102.4	108	103.4	82.8	101.933	98.0667	1.03943	0.644655
Q921M7	Fam49b	Protein FAM49B OS=Mus musculus GN=Fam49b PE=1 SV=1	65.4321	16	39	14	324	36.753	6.06	100.9	100.3	104.6	97.6	99.1	97.5	101.933	98.0667	1.03943	0.0550041
A2AUK5	Epb41l1	Band 4.1-like protein 1 OS=Mus musculus GN=Epb41l1 PE=1 SV=1	29.9204	23	50	8	879	98.254	5.66	96.8	103.4	105.6	89.4	95.7	109.1	101.933	98.0667	1.03943	0.577309
P17095	Hmga1	High mobility group protein HMG-I/HMG-Y OS=Mus musculus GN=Hmga1 PE=1 SV=4	23.3645	2	3	2	107	11.607	10.32	99.6	109.1	97.1	103.5	94.4	96.3	101.933	98.0667	1.03943	0.446722
Q05D44	Eif5b	Eukaryotic translation initiation factor 5B OS=Mus musculus GN=Eif5b PE=1 SV=2	2.22039	2	3	2	1216	137.532	5.59	100.9	106.8	98.1	97.7	100.1	96.4	101.933	98.0667	1.03943	0.237151
A0A1Y7VJW9	Fbln5	Fibulin-5 OS=Mus musculus GN=Fbln5 PE=1 SV=1	4.98915	2	2	2	461	51.734	4.78	92.5	101.4	111.9	99.7	96.6	97.9	101.933	98.0667	1.03943	0.533274
Q8BGG7	Ubash3b	Ubiquitin-associated and SH3 domain-containing protein B OS=Mus musculus GN=Ubash3b PE=1 SV=1	1.88088	1	1	1	638	71.398	6.81	94.3	102.5	108.9	97.4	102.5	94.3	101.9	98.0667	1.03909	0.473924
Q3UR55	Atp1b2	Sodium/potassium-transporting ATPase subunit beta OS=Mus musculus GN=Atp1b2 PE=1 SV=1	46.8966	14	97	14	290	33.322	8.31	100.3	105.6	99.8	100.2	97.7	96.3	101.9	98.0667	1.03909	0.153238
Q80UE4	Epb41l2	Band 4.1-like protein 2 OS=Mus musculus GN=Epb41l2 PE=1 SV=1	57.6826	37	85	32	794	88.408	5.68	96.5	105.3	103.9	95.4	98.2	100.6	101.9	98.0667	1.03909	0.286056
Q8K274	Fn3krp	Ketosamine-3-kinase OS=Mus musculus GN=Fn3krp PE=1 SV=2	30.0971	8	8	8	309	34.446	7.87	100.8	106.6	98.3	101.3	96.6	96.3	101.9	98.0667	1.03909	0.262742
Q8VDV7	Tbc1d19	TBC1 domain family, member 19 OS=Mus musculus GN=Tbc1d19 PE=1 SV=1	2.85171	1	1	1	526	60.365	6.1	103.7	103.1	99	91.8	110.1	92.4	101.933	98.1	1.03908	0.568755
Q91V09	Wdr13	WD repeat-containing protein 13 OS=Mus musculus GN=Wdr13 PE=1 SV=1	12.1649	5	5	5	485	53.63	9.14	100.3	108.5	97	100.4	97.5	96.4	101.933	98.1	1.03908	0.349449
Q8BXR1	Slc7a14	Probable cationic amino acid transporter OS=Mus musculus GN=Slc7a14 PE=1 SV=1	7.5227	5	6	5	771	83.929	5.35	96.8	101.5	107.5	95.2	94.6	104.5	101.933	98.1	1.03908	0.43817
Q8K356	Ly6h	Lymphocyte antigen 6 complex, locus H OS=Mus musculus GN=Ly6h PE=1 SV=1	18.125	3	5	3	160	17.016	8.25	105.6	106.1	94.1	105.3	94.8	94.2	101.933	98.1	1.03908	0.511389
P59279	Rab2b	Ras-related protein Rab-2B OS=Mus musculus GN=Rab2b PE=1 SV=1	55.0926	11	29	1	216	24.183	6.68	94	106.8	104.9	88	109.7	96.6	101.9	98.1	1.03874	0.63746
Q3UHJ0	Aak1	AP2-associated protein kinase 1 OS=Mus musculus GN=Aak1 PE=1 SV=2	47.2367	28	50	28	959	103.282	6.7	100.3	104.2	101.2	91.6	97.5	105.2	101.9	98.1	1.03874	0.407531
Q9QUM9	Psma6	Proteasome subunit alpha type-6 OS=Mus musculus GN=Psma6 PE=1 SV=1	51.626	12	29	12	246	27.355	6.76	101.6	99.3	104.8	100.4	98.4	95.5	101.9	98.1	1.03874	0.149996
Q91V55	Rps5	40S ribosomal protein S5 OS=Mus musculus GN=Rps5 PE=1 SV=1	49.5098	8	19	8	204	22.862	9.72	95.5	112	98.2	104.7	95.2	94.4	101.9	98.1	1.03874	0.566292
P63040	Cplx1	Complexin-1 OS=Mus musculus GN=Cplx1 PE=1 SV=1	57.4627	6	30	4	134	15.112	4.97	103.7	100	102	90	101.5	102.8	101.9	98.1	1.03874	0.417321
Q91Z67	Srgap2	SLIT-ROBO Rho GTPase-activating protein 2 OS=Mus musculus GN=Srgap2 PE=1 SV=2	15.3128	12	16	11	1071	120.723	6.64	96.2	108.3	101.2	96.4	101.2	96.7	101.9	98.1	1.03874	0.378218
Q3U1V3	Grk2	G protein-coupled receptor kinase OS=Mus musculus GN=Grk2 PE=1 SV=1	20.6096	11	18	11	689	79.588	7.28	102.6	102.5	100.6	99.1	98.2	97	101.9	98.1	1.03874	0.0129879
E9QM73	Wnk2	Serine/threonine-protein kinase WNK2 OS=Mus musculus GN=Wnk2 PE=1 SV=1	3.34388	7	8	3	2213	233.893	6.1	99.8	102.4	103.5	99.4	96.5	98.4	101.9	98.1	1.03874	0.0520304
B2RPU2	Plekhd1	Pleckstrin homology domain-containing family D member 1 OS=Mus musculus GN=Plekhd1 PE=1 SV=1	5.94059	3	4	3	505	59.06	6.44	106	96.4	103.3	100	99.8	94.5	101.9	98.1	1.03874	0.3236
O08807	Prdx4	Peroxiredoxin-4 OS=Mus musculus GN=Prdx4 PE=1 SV=1	24.8175	6	21	4	274	31.033	7.15	103.9	97.9	103.8	96.8	99.5	98	101.867	98.1	1.0384	0.151985
A0A0R4J1N7	Ank1	Ankyrin-1 OS=Mus musculus GN=Ank1 PE=1 SV=1	37.4934	53	104	48	1907	209.389	6.74	101.6	103.5	100.6	96.1	97.5	100.8	101.9	98.1333	1.03838	0.0822521
Q9D1G1	Rab1b	Ras-related protein Rab-1B OS=Mus musculus GN=Rab1b PE=1 SV=1	80.597	16	85	8	201	22.173	5.73	100.6	103.1	102	97.7	97.5	99.2	101.9	98.1333	1.03838	0.0138923
Q5ND43	Inpp5k	Putative phosphatase, isoform CRA_d OS=Mus musculus GN=Inpp5k PE=1 SV=1	10.6838	4	5	4	468	54.124	5.88	98	99.4	108.3	94.8	99.7	99.9	101.9	98.1333	1.03838	0.358163
P61264	Stx1b	Syntaxin-1B OS=Mus musculus GN=Stx1b PE=1 SV=1	60.4167	21	120	18	288	33.224	5.38	101.8	101	102.8	92.9	100.6	100.9	101.867	98.1333	1.03804	0.234494
F8WIA1	Clip1	CAP-Gly domain-containing linker protein 1 OS=Mus musculus GN=Clip1 PE=1 SV=1	9.60334	12	14	8	1437	161.137	5.24	96.7	108.8	100.1	98.1	99.4	96.9	101.867	98.1333	1.03804	0.367086
Q6ZQK2	Iqgap1	MKIAA0051 protein (Fragment) OS=Mus musculus GN=Iqgap1 PE=2 SV=1	8.38786	9	9	7	1681	191.193	6.57	98.8	102.4	104.4	94.3	101.3	98.8	101.867	98.1333	1.03804	0.227703
Q60803	Traf3	TNF receptor-associated factor 3 OS=Mus musculus GN=Traf3 PE=1 SV=2	27.5132	13	20	13	567	64.252	8.05	99.7	103.8	102.1	97.6	99	97.8	101.867	98.1333	1.03804	0.0421221
D3YYT1	Glyr1	Putative oxidoreductase GLYR1 OS=Mus musculus GN=Glyr1 PE=1 SV=1	13.587	4	4	4	552	60.397	9.13	104.4	100.5	100.7	96.4	102.5	95.5	101.867	98.1333	1.03804	0.215281
Q9QXT0	Cnpy2	Protein canopy homolog 2 OS=Mus musculus GN=Cnpy2 PE=1 SV=1	42.8571	6	10	6	182	20.754	5.07	103	102.9	99.7	94.6	99.6	100.2	101.867	98.1333	1.03804	0.147084
Q6PFB2	Rcc1	Rcc1 protein OS=Mus musculus GN=Rcc1 PE=1 SV=1	7.8341	2	2	2	434	46.345	8.35	96.7	105.1	103.8	98.1	105	91.3	101.867	98.1333	1.03804	0.474856
Q9WU63	Hebp2	Heme-binding protein 2 OS=Mus musculus GN=Hebp2 PE=1 SV=1	22.9268	4	6	4	205	23.048	4.48	100.6	104.7	100.3	99.4	100.4	94.6	101.867	98.1333	1.03804	0.177554
O09126	Sema4d	Semaphorin-4D OS=Mus musculus GN=Sema4d PE=1 SV=2	5.34262	4	4	4	861	95.579	7.81	94.7	104.5	106.4	103.3	98.2	92.9	101.867	98.1333	1.03804	0.472082
M0QWJ9	Tmem178b	Transmembrane protein 178B OS=Mus musculus GN=Tmem178b PE=1 SV=1	6.97674	1	1	1	172	19.429	9.77	104.6	98.3	102.7	94.5	102.5	97.4	101.867	98.1333	1.03804	0.2801
Q5SUQ9	Ctc1	CST complex subunit CTC1 OS=Mus musculus GN=Ctc1 PE=1 SV=2	1.40264	1	1	1	1212	133.943	8.12	89.8	101.3	114.5	103.9	95.9	94.6	101.867	98.1333	1.03804	0.653366
Q91X52	Dcxr	L-xylulose reductase OS=Mus musculus GN=Dcxr PE=1 SV=2	15.5738	3	4	3	244	25.729	7.31	92.9	108.9	103.8	97.2	99.2	98	101.867	98.1333	1.03804	0.476227
Q505F1	Nr2c1	Nuclear receptor subfamily 2 group C member 1 OS=Mus musculus GN=Nr2c1 PE=1 SV=3	2.37288	1	2	1	590	65.434	6.64	96	107	102.6	107.5	102	84.9	101.867	98.1333	1.03804	0.645529
O88986	Gcat	2-amino-3-ketobutyrate coenzyme A ligase, mitochondrial OS=Mus musculus GN=Gcat PE=1 SV=2	33.8942	8	12	8	416	44.902	7.33	98.2	102.2	105.1	97	100.6	96.8	101.833	98.1333	1.0377	0.190594
A2TJV2	Palm3	Paralemmin-3 OS=Mus musculus GN=Palm3 PE=1 SV=1	1.77112	1	1	1	734	78.741	4.5	90.4	111.2	103.9	92.3	114.2	87.9	101.833	98.1333	1.0377	0.734216
Q80U23	Snph	Syntaphilin OS=Mus musculus GN=Snph PE=1 SV=3	32.9293	12	22	12	495	53.72	5.9	101.9	104.9	98.8	99.8	96.1	98.6	101.867	98.1667	1.03769	0.148536
Q9D8B7	Jam3	Junctional adhesion molecule C OS=Mus musculus GN=Jam3 PE=1 SV=2	30.3226	8	17	8	310	34.816	7.03	100.3	103.3	102	100.8	97.9	95.8	101.867	98.1667	1.03769	0.0937383
Q6ZWZ2	Ube2r2	Ubiquitin-conjugating enzyme E2 R2 OS=Mus musculus GN=Ube2r2 PE=1 SV=1	7.56303	2	4	2	238	27.149	4.42	105.2	100.4	100	98.9	101.7	93.9	101.867	98.1667	1.03769	0.260819
P12960	Cntn1	Contactin-1 OS=Mus musculus GN=Cntn1 PE=1 SV=1	58.0392	46	183	46	1020	113.317	6.16	103.1	100.7	101.7	98.7	97	98.8	101.833	98.1667	1.03735	0.015662
P17742	Ppia	Peptidyl-prolyl cis-trans isomerase A OS=Mus musculus GN=Ppia PE=1 SV=2	75	13	214	13	164	17.96	7.9	104.1	98.9	102.5	95.6	98.8	100.1	101.833	98.1667	1.03735	0.146338
Q8K0U4	Hspa12a	Heat shock 70 kDa protein 12A OS=Mus musculus GN=Hspa12a PE=1 SV=1	52.2963	32	103	29	675	74.825	6.77	102.9	101.3	101.3	97.9	97.6	99	101.833	98.1667	1.03735	0.00579238
Q61292	Lamb2	Laminin subunit beta-2 OS=Mus musculus GN=Lamb2 PE=1 SV=2	24.5692	36	55	35	1799	196.451	6.67	92.5	110.3	102.7	100.5	97.4	96.6	101.833	98.1667	1.03735	0.526519
P22599	Serpina1b	Alpha-1-antitrypsin 1-2 OS=Mus musculus GN=Serpina1b PE=1 SV=2	31.7191	11	28	3	413	45.946	5.54	103.1	101.2	101.2	100.4	92.7	101.4	101.833	98.1667	1.03735	0.263458
Q8BNW9	Kbtbd11	Kelch repeat and BTB domain-containing protein 11 OS=Mus musculus GN=Kbtbd11 PE=1 SV=3	37.4408	16	23	16	633	67.904	5.39	104	101.9	99.6	99.7	97.6	97.2	101.833	98.1667	1.03735	0.0694393
E9PX29	Sptbn4	Spectrin beta chain OS=Mus musculus GN=Sptbn4 PE=1 SV=1	13.9008	27	41	23	2561	288.646	6	97.1	108.4	100	99.3	98.4	96.8	101.833	98.1667	1.03735	0.349801
Q8BFZ9	Erlin2	Erlin-2 OS=Mus musculus GN=Erlin2 PE=1 SV=1	35	11	20	11	340	37.849	5.5	100.9	103.2	101.4	98.3	99.4	96.8	101.833	98.1667	1.03735	0.0233994
Q99PV0	Prpf8	Pre-mRNA-processing-splicing factor 8 OS=Mus musculus GN=Prpf8 PE=1 SV=2	6.55246	12	15	12	2335	273.443	8.84	94.7	112.7	98.1	99.6	95.4	99.5	101.833	98.1667	1.03735	0.554539
G3X8R0	Reep5	Receptor expression-enhancing protein OS=Mus musculus GN=Reep5 PE=1 SV=1	35.4497	7	14	7	189	21.433	8.12	104.6	96.8	104.1	90.8	97.2	106.5	101.833	98.1667	1.03735	0.520272
P62309	Snrpg	Small nuclear ribonucleoprotein G OS=Mus musculus GN=Snrpg PE=1 SV=1	34.2105	3	5	3	76	8.49	8.88	101.6	108.8	95.1	103.4	95.8	95.3	101.833	98.1667	1.03735	0.482864
Q14BB9	Map6d1	MAP6 domain-containing protein 1 OS=Mus musculus GN=Map6d1 PE=1 SV=1	10.9948	1	1	1	191	20.42	9.88	92.4	110.3	102.8	103.2	95.4	95.9	101.833	98.1667	1.03735	0.559635
Q3TK92	Arih2	Ariadne homolog 2 (Drosophila), isoform CRA_a OS=Mus musculus GN=Arih2 PE=1 SV=1	5.69106	2	4	2	492	57.659	5.69	99.7	106.4	99.4	95.3	105.4	93.8	101.833	98.1667	1.03735	0.441855
Q80X71	Tmem106b	Transmembrane protein 106B OS=Mus musculus GN=Tmem106b PE=1 SV=1	3.63636	1	1	1	275	31.153	6.68	98.1	100.6	106.8	92.2	109.7	92.6	101.833	98.1667	1.03735	0.592972
Q91VJ2	Cavin3	Caveolae-associated protein 3 OS=Mus musculus GN=Cavin3 PE=1 SV=1	4.23077	1	1	1	260	27.837	5.57	92.4	116.3	96.8	104	95.6	94.9	101.833	98.1667	1.03735	0.666863
G5E884	Pak1	Serine/threonine-protein kinase PAK 1 OS=Mus musculus GN=Pak1 PE=1 SV=1	45.5882	20	53	10	544	60.57	5.86	105.2	99.2	101	97.7	97.4	99.4	101.8	98.1667	1.03701	0.125964
E9PZ43	Map4	Microtubule-associated protein OS=Mus musculus GN=Map4 PE=1 SV=3	22.9368	16	22	8	933	97.736	9.09	99.7	97.2	108.5	85.8	97.7	111	101.8	98.1667	1.03701	0.674933
E9Q9C3	Afdn	Afadin OS=Mus musculus GN=Afdn PE=1 SV=1	7.00602	9	9	9	1827	207.184	6.23	95.7	106.9	102.9	99.5	97.1	98	101.833	98.2	1.037	0.339207
A0A1S6GWG5	Mrps9	Mitochondrial ribosomal protein S9, isoform CRA_b OS=Mus musculus GN=Mrps9 PE=2 SV=1	3.78788	1	1	1	396	45.578	8.81	97.2	106.4	101.9	96.5	104.3	93.8	101.833	98.2	1.037	0.427526
Q62426	Cstb	Cystatin-B OS=Mus musculus GN=Cstb PE=1 SV=1	64.2857	4	12	4	98	11.039	7.39	104.5	98.6	102.3	104.1	92.8	97.7	101.8	98.2	1.03666	0.385296
Q5SV64	Myh10	Myosin-10 OS=Mus musculus GN=Myh10 PE=1 SV=1	46.6368	86	177	2	2007	232.329	5.54	98.2	110.7	96.5	96.9	100.9	96.8	101.8	98.2	1.03666	0.484328
Q6PGJ3	L1cam	L1 cell adhesion molecule OS=Mus musculus GN=L1cam PE=1 SV=1	22.1604	17	23	17	1259	140.829	5.96	103.1	103.7	98.6	101.7	98.4	94.5	101.8	98.2	1.03666	0.242977
Q9R1V7	Adam23	Disintegrin and metalloproteinase domain-containing protein 23 OS=Mus musculus GN=Adam23 PE=1 SV=1	19.9035	13	24	13	829	91.488	7.68	105.4	100.6	99.4	100.8	96.3	97.5	101.8	98.2	1.03666	0.188528
Q61165	Slc9a1	Sodium/hydrogen exchanger 1 OS=Mus musculus GN=Slc9a1 PE=1 SV=1	14.3902	8	10	8	820	91.41	7.12	103.1	98.9	103.4	91.8	101.2	101.6	101.8	98.2	1.03666	0.363785
Q8BY89	Slc44a2	Choline transporter-like protein 2 OS=Mus musculus GN=Slc44a2 PE=1 SV=2	15.2975	10	13	10	706	80.057	8.79	100.8	101	103.6	99.3	97.3	98	101.8	98.2	1.03666	0.0286399
G5E814	Ndufa11	MCG5603 OS=Mus musculus GN=Ndufa11 PE=1 SV=1	27.2727	2	6	2	143	15.105	8.07	106	100.8	98.6	97	98.4	99.2	101.8	98.2	1.03666	0.19045
Q921H9	Coa7	Cytochrome c oxidase assembly factor 7 OS=Mus musculus GN=Coa7 PE=1 SV=1	15.5844	3	3	3	231	25.6	6.29	99.8	101.7	103.9	96.9	97.1	100.6	101.8	98.2	1.03666	0.0997914
P11031	Sub1	Activated RNA polymerase II transcriptional coactivator p15 OS=Mus musculus GN=Sub1 PE=1 SV=3	29.9213	3	4	3	127	14.418	9.6	98.6	104.7	102.1	97.3	99.9	97.4	101.8	98.2	1.03666	0.140325
Q3TDX8	Cyb5r4	Cytochrome b5 reductase 4 OS=Mus musculus GN=Cyb5r4 PE=2 SV=3	4.54545	2	4	2	528	59.678	6.35	101.5	114.6	89.3	104.1	90.5	100	101.8	98.2	1.03666	0.688305
Q8VDI7	Ubac1	Ubiquitin-associated domain-containing protein 1 OS=Mus musculus GN=Ubac1 PE=1 SV=2	4.15648	1	2	1	409	45.502	4.97	98.4	97.9	109.1	89.2	107.1	98.3	101.8	98.2	1.03666	0.599858
Q7TQG1	Plekha6	Pleckstrin homology domain-containing family A member 6 OS=Mus musculus GN=Plekha6 PE=1 SV=1	3.06905	3	3	3	1173	131.346	8.97	98.2	100.8	106.4	95.6	100.2	98.8	101.8	98.2	1.03666	0.264451
E9Q8Q6	Ccdc141	Coiled-coil domain-containing 141 OS=Mus musculus GN=Ccdc141 PE=1 SV=2	0.914435	1	1	1	1531	173.536	5.88	101.3	104.1	100	89.3	102.2	103.1	101.8	98.2	1.03666	0.47927
Q60692	Psmb6	Proteasome subunit beta type-6 OS=Mus musculus GN=Psmb6 PE=1 SV=3	28.9916	6	16	6	238	25.362	5.11	99.9	103.2	102.2	99.1	98	97.5	101.767	98.2	1.03632	0.0303156
O09114	Ptgds	Prostaglandin-H2 D-isomerase OS=Mus musculus GN=Ptgds PE=1 SV=1	16.4021	3	3	3	189	21.053	8.25	101.3	98.7	105.3	105.6	94.1	94.9	101.767	98.2	1.03632	0.441054
Q8N7N5	Dcaf8	DDB1- and CUL4-associated factor 8 OS=Mus musculus GN=Dcaf8 PE=1 SV=1	5.24535	2	2	2	591	65.991	5.87	95.3	107.1	102.9	94.8	102.6	97.2	101.767	98.2	1.03632	0.438824
D3YX87	Msto1	Protein misato homolog 1 OS=Mus musculus GN=Msto1 PE=1 SV=1	10.7509	5	5	5	586	64.188	8.05	99.3	106.9	99.1	96.8	98.9	98.9	101.767	98.2	1.03632	0.251204
Q8VI94	Oasl1	2'-5'-oligoadenylate synthase-like protein 1 OS=Mus musculus GN=Oasl1 PE=2 SV=1	2.54403	1	1	1	511	59.051	7.14	99.8	91.9	113.6	93.6	95.1	105.9	101.767	98.2	1.03632	0.656309
Q6A065	Cep170	Centrosomal protein of 170 kDa OS=Mus musculus GN=Cep170 PE=1 SV=2	10.1385	12	15	11	1588	174.943	7.17	100.2	105.7	99.5	94.6	98.8	101.3	101.8	98.2333	1.03631	0.267107
Q3UQM7	Slc7a5	Uncharacterized protein OS=Mus musculus GN=Slc7a5 PE=2 SV=1	8.39844	3	4	3	512	55.836	7.9	103.3	103.8	98.3	97.6	95.8	101.3	101.8	98.2333	1.03631	0.209646
A0A1Y7VL44	Ttc7b	Tetratricopeptide repeat protein 7B OS=Mus musculus GN=Ttc7b PE=1 SV=1	15.4651	12	13	12	860	95.985	6.87	99	104.1	102.3	99	97.1	98.6	101.8	98.2333	1.03631	0.0898866
Q9EQQ2	Yipf5	Protein YIPF5 OS=Mus musculus GN=Yipf5 PE=1 SV=1	3.50195	1	1	1	257	27.855	4.36	102.7	108.6	94.1	100.4	99.1	95.2	101.8	98.2333	1.03631	0.471499
Q499F6	Kcnj10	Kcnj10 protein (Fragment) OS=Mus musculus GN=Kcnj10 PE=2 SV=1	21.8182	10	19	10	440	48.874	9.09	109.5	97	98.9	100.9	93.7	100.1	101.8	98.2333	1.03631	0.473028
B2RY56	Rbm25	RNA-binding protein 25 OS=Mus musculus GN=Rbm25 PE=1 SV=2	1.07399	1	1	1	838	99.491	6.32	106.6	112.8	86	98.4	96.4	99.9	101.8	98.2333	1.03631	0.684728
P28571	Slc6a9	Sodium- and chloride-dependent glycine transporter 1 OS=Mus musculus GN=Slc6a9 PE=1 SV=3	11.5607	7	21	3	692	76.494	7.81	100	99.6	105.7	92.5	101.2	101	101.767	98.2333	1.03597	0.367227
P97822	Anp32e	Acidic leucine-rich nuclear phosphoprotein 32 family member E OS=Mus musculus GN=Anp32e PE=1 SV=2	23.8462	5	8	5	260	29.604	3.88	104.4	97.1	103.8	98.4	100.3	96	101.767	98.2333	1.03597	0.25328
Q8CGA3	Slc43a2	Large neutral amino acids transporter small subunit 4 OS=Mus musculus GN=Slc43a2 PE=1 SV=1	6.8662	4	5	4	568	62.389	7.93	103.8	106.8	94.7	105.8	91.6	97.3	101.767	98.2333	1.03597	0.555602
Q6P8M1	Tatdn1	Putative deoxyribonuclease TATDN1 OS=Mus musculus GN=Tatdn1 PE=1 SV=1	8.13559	2	2	2	295	33.344	6.18	92.3	115.3	97.7	98.6	97.9	98.2	101.767	98.2333	1.03597	0.637786
Q8BJH1	Zc2hc1a	Zinc finger C2HC domain-containing protein 1A OS=Mus musculus GN=Zc2hc1a PE=1 SV=1	9.5679	4	4	4	324	35.13	9.88	95	109.8	100.5	97.5	99	98.2	101.767	98.2333	1.03597	0.461331
Q91WE6	Cdkal1	Threonylcarbamoyladenosine tRNA methylthiotransferase OS=Mus musculus GN=Cdkal1 PE=2 SV=1	2.24913	1	1	1	578	65.247	7.65	100.4	120.1	84.8	101.6	101.8	91.3	101.767	98.2333	1.03597	0.759645
B2RRE0	Akap12	A kinase (PRKA) anchor protein (Gravin) 12 OS=Mus musculus GN=Akap12 PE=2 SV=1	14.4299	18	24	18	1684	180.586	4.44	100.1	100.8	104.4	88.9	98.8	107	101.767	98.2333	1.03597	0.548589
A0A0U1RNF2	Lcmt1	Leucine carboxyl methyltransferase 1 OS=Mus musculus GN=Lcmt1 PE=1 SV=1	27.1084	8	11	8	332	38.136	5.74	103.4	100.5	101.4	98.3	99.5	96.9	101.767	98.2333	1.03597	0.0362119
P62315	Snrpd1	Small nuclear ribonucleoprotein Sm D1 OS=Mus musculus GN=Snrpd1 PE=1 SV=1	36.9748	3	8	3	119	13.273	11.56	99.3	109.6	96.4	101.2	98.7	94.8	101.767	98.2333	1.03597	0.468548
Q9CQD4	Chmp1b2	Charged multivesicular body protein 1b-2 OS=Mus musculus GN=Chmp1b2 PE=2 SV=2	16.0804	4	4	4	199	22.147	8.1	101.2	112	92.1	102.5	98.1	94.1	101.767	98.2333	1.03597	0.601615
Q61097	Ksr1	Kinase suppressor of Ras 1 OS=Mus musculus GN=Ksr1 PE=1 SV=1	2.06186	1	1	1	873	96.694	8.54	101.2	99	105.1	100.1	107.1	87.5	101.767	98.2333	1.03597	0.587911
Q8CIV8	Tbce	Tubulin-specific chaperone E OS=Mus musculus GN=Tbce PE=1 SV=1	15.6489	6	6	6	524	59.048	6.29	97.7	108.1	99.4	97.6	95.6	101.5	101.733	98.2333	1.03563	0.392761
Q8CDM8	Fam160b1	Protein FAM160B1 OS=Mus musculus GN=Fam160b1 PE=1 SV=2	6.5445	4	5	4	764	85.963	5.25	101.2	97.9	106.1	103.4	98.8	92.5	101.733	98.2333	1.03563	0.426355
Q3UNH3	Txnl1	Uncharacterized protein (Fragment) OS=Mus musculus GN=Txnl1 PE=2 SV=1	55.4817	11	24	11	301	33.463	4.94	99.7	106.9	98.6	101.5	98.3	94.9	101.733	98.2333	1.03563	0.338935
Q91XU3	Pip4k2c	Phosphatidylinositol 5-phosphate 4-kinase type-2 gamma OS=Mus musculus GN=Pip4k2c PE=1 SV=1	7.12589	3	5	3	421	47.306	6.89	98.9	101.8	104.5	92.8	101.1	100.8	101.733	98.2333	1.03563	0.330507
Q99K28	Arfgap2	ADP-ribosylation factor GTPase-activating protein 2 OS=Mus musculus GN=Arfgap2 PE=1 SV=1	3.46154	1	1	1	520	56.563	8.18	98.2	94.8	112.2	86.6	103.5	104.6	101.733	98.2333	1.03563	0.68035
Q8K2B3	Sdha	Succinate dehydrogenase [ubiquinone] flavoprotein subunit, mitochondrial OS=Mus musculus GN=Sdha PE=1 SV=1	66.8675	31	116	31	664	72.539	7.37	103	101.3	101	99.7	97.1	98	101.767	98.2667	1.03562	0.0236761
Q3UTI7	Pin1	Peptidyl-prolyl cis-trans isomerase OS=Mus musculus GN=Pin1 PE=2 SV=1	49.0909	5	17	5	165	18.363	8.79	100.2	99.9	105.2	96.9	98.9	99	101.767	98.2667	1.03562	0.131451
A0A0R4J140	Cluh	Clustered mitochondria protein homolog OS=Mus musculus GN=Cluh PE=1 SV=1	6.28234	6	7	6	1353	151.741	6.02	92.9	112.4	100	103.5	92.7	98.6	101.767	98.2667	1.03562	0.618687
Q9WVA3	Bub3	Mitotic checkpoint protein BUB3 OS=Mus musculus GN=Bub3 PE=1 SV=2	15.6442	4	5	4	326	36.931	6.84	100.2	103.9	101.2	99.9	99	95.9	101.767	98.2667	1.03562	0.0997102
Q8K4K6	Pank1	Pantothenate kinase 1 OS=Mus musculus GN=Pank1 PE=1 SV=1	2.73723	1	1	1	548	60.053	8.03	101.4	99.8	104.1	102.8	94.2	97.8	101.767	98.2667	1.03562	0.278184
Q9Z2I8	Suclg2	Succinate--CoA ligase [GDP-forming] subunit beta, mitochondrial OS=Mus musculus GN=Suclg2 PE=1 SV=3	39.261	11	16	11	433	46.811	7.02	96.8	103.9	104.4	98.2	104	92.5	101.7	98.2333	1.03529	0.448337
E9Q828	Atp2b4	Calcium-transporting ATPase OS=Mus musculus GN=Atp2b4 PE=1 SV=1	25.8532	26	74	11	1172	129.175	6.73	98.2	108.4	98.6	100	96.4	98.4	101.733	98.2667	1.03528	0.377288
A0A0N4SW28	Gng12	Guanine nucleotide-binding protein subunit gamma OS=Mus musculus GN=Gng12 PE=1 SV=1	68.6747	6	32	6	83	9.176	9.25	100	105.8	99.4	97.9	100.6	96.3	101.733	98.2667	1.03528	0.221421
Q14AQ1	Psmc6	Proteasome (Prosome, macropain) 26S subunit, ATPase, 6 OS=Mus musculus GN=Psmc6 PE=1 SV=1	45.2442	13	26	13	389	44.145	7.49	102.7	101.8	100.7	100	98.9	95.9	101.733	98.2667	1.03528	0.0627209
P97300	Nptn	Neuroplastin OS=Mus musculus GN=Nptn PE=1 SV=3	31.4861	12	35	12	397	44.345	7.74	105.1	98.6	101.5	100.1	95.2	99.5	101.733	98.2667	1.03528	0.227195
Q9CZW4	Acsl3	Long-chain-fatty-acid--CoA ligase 3 OS=Mus musculus GN=Acsl3 PE=1 SV=2	28.3333	16	20	15	720	80.441	8.54	102.3	100.5	102.4	93.7	99.7	101.4	101.733	98.2667	1.03528	0.224594
Q69ZS6	Sv2c	Synaptic vesicle glycoprotein 2C OS=Mus musculus GN=Sv2c PE=1 SV=2	12.3796	8	18	7	727	82.238	5.11	103.4	105.5	96.3	98.8	98.6	97.4	101.733	98.2667	1.03528	0.28597
P59108	Cpne2	Copine-2 OS=Mus musculus GN=Cpne2 PE=1 SV=1	11.6788	4	5	3	548	60.997	5.96	100.7	101.8	102.7	88.4	105	101.4	101.733	98.2667	1.03528	0.532039
Q8BVG4	Dpp9	Dipeptidyl peptidase 9 OS=Mus musculus GN=Dpp9 PE=1 SV=2	10.7889	6	10	5	862	97.939	6.65	91.8	111.9	101.5	111.6	95.3	87.9	101.733	98.2667	1.03528	0.722416
Q9WTI7	Myo1c	Unconventional myosin-Ic OS=Mus musculus GN=Myo1c PE=1 SV=2	6.77328	5	6	5	1063	121.868	9.35	96.4	104.1	104.7	104.7	96.3	93.8	101.733	98.2667	1.03528	0.459845
Q9CXU4	Gm10273	Mitochondrial import inner membrane translocase subunit TIM23 OS=Mus musculus GN=Gm10273 PE=1 SV=1	12.9187	2	2	2	209	21.895	8.6	103.9	101.5	99.8	113.9	89.7	91.2	101.733	98.2667	1.03528	0.684137
Q9D328	Tmem35a	Transmembrane protein 35A OS=Mus musculus GN=Tmem35a PE=1 SV=1	14.9701	3	4	3	167	18.493	9.99	109.3	102.7	93.2	97	96.8	101	101.733	98.2667	1.03528	0.515784
Q3TVM1	Sf3a1	Uncharacterized protein OS=Mus musculus GN=Sf3a1 PE=2 SV=1	7.33249	5	5	5	791	88.52	5.17	101.7	103.1	100.4	98.9	97.5	98.4	101.733	98.2667	1.03528	0.0170104
Q3SXD3	Hddc2	HD domain-containing protein 2 OS=Mus musculus GN=Hddc2 PE=1 SV=1	19.598	3	4	3	199	22.738	5.02	100.4	99.6	105.2	97.5	101.8	95.5	101.733	98.2667	1.03528	0.245881
Q91V16	Etfrf1	Electron transfer flavoprotein regulatory factor 1 OS=Mus musculus GN=Etfrf1 PE=1 SV=1	10.4651	1	2	1	86	10.385	9.73	101	102.5	101.7	85.2	106.1	103.5	101.733	98.2667	1.03528	0.626699
Q8VID5	Recql5	ATP-dependent DNA helicase Q5 OS=Mus musculus GN=Recql5 PE=1 SV=1	0.916497	1	2	1	982	108.178	8.68	100.2	110.8	94.2	98.4	96	100.4	101.733	98.2667	1.03528	0.527572
Q9CQZ6	Ndufb3	NADH dehydrogenase [ubiquinone] 1 beta subcomplex subunit 3 OS=Mus musculus GN=Ndufb3 PE=1 SV=1	41.3462	4	9	4	104	11.685	9.04	104.6	98.7	101.8	102.5	95.5	96.8	101.7	98.2667	1.03494	0.278901
Q3UYQ4	Api5	Uncharacterized protein OS=Mus musculus GN=Api5 PE=2 SV=1	6.10687	3	3	3	524	59.01	7.34	97.2	101.6	106.3	96.9	98.7	99.2	101.7	98.2667	1.03494	0.275235
Q5SYL3	Kiaa0100	Protein KIAA0100 OS=Mus musculus GN=Kiaa0100 PE=1 SV=1	1.07431	1	2	1	2234	254.308	7.34	102.3	93.5	109.3	96.2	97.3	101.3	101.7	98.2667	1.03494	0.516146
Q9CQV5	Mrps24	28S ribosomal protein S24, mitochondrial OS=Mus musculus GN=Mrps24 PE=1 SV=1	10.1796	2	2	2	167	18.889	9.76	102.2	113.6	89.4	100.6	100.7	93.6	101.733	98.3	1.03493	0.665738
Q61838	Pzp	Pregnancy zone protein OS=Mus musculus GN=Pzp PE=1 SV=3	22.5418	26	38	26	1495	165.748	6.68	100.6	100	104.6	98.2	93.6	103.1	101.733	98.3	1.03493	0.33013
Q8C163	Exog	Nuclease EXOG, mitochondrial OS=Mus musculus GN=Exog PE=1 SV=1	37.7717	9	19	9	368	41.358	8.12	99.8	102.2	103.2	100.1	95.6	99.2	101.733	98.3	1.03493	0.114352
Q99JY4	Trabd	TraB domain-containing protein OS=Mus musculus GN=Trabd PE=1 SV=1	3.19149	1	1	1	376	42.162	8.41	87.7	113.7	103.8	106.6	97.9	90.4	101.733	98.3	1.03493	0.719476
P68372	Tubb4b	Tubulin beta-4B chain OS=Mus musculus GN=Tubb4b PE=1 SV=1	83.1461	28	758	1	445	49.799	4.89	101.3	106.9	96.9	101.7	98.8	94.4	101.7	98.3	1.03459	0.397038
Q8C1W9	Nap1l4	Uncharacterized protein OS=Mus musculus GN=Nap1l4 PE=2 SV=1	29.8578	10	23	9	422	47.332	4.73	100.7	104.1	100.3	94.3	99.3	101.3	101.7	98.3	1.03459	0.230422
Q3UJP8	Gart	Trifunctional purine biosynthetic protein adenosine-3 OS=Mus musculus GN=Gart PE=2 SV=1	20.099	14	17	14	1010	107.404	6.68	95	112.1	98	101.6	98.8	94.5	101.7	98.3	1.03459	0.580514
Q9CX86	Hnrnpa0	Heterogeneous nuclear ribonucleoprotein A0 OS=Mus musculus GN=Hnrnpa0 PE=1 SV=1	44.2623	10	20	8	305	30.512	9.31	103.3	99.4	102.4	90.6	100.8	103.5	101.7	98.3	1.03459	0.453696
Q6RHR9	Magi1	Membrane-associated guanylate kinase, WW and PDZ domain-containing protein 1 OS=Mus musculus GN=Magi1 PE=1 SV=1	7.34194	8	10	8	1471	161.876	7.36	99.6	105.6	99.9	100.3	99.6	95	101.7	98.3	1.03459	0.255452
P63056	Olfm3	Noelin-3 OS=Mus musculus GN=Olfm3 PE=1 SV=1	5.23013	2	2	2	478	54.851	8.15	92.6	104.6	107.9	92.7	109.6	92.6	101.7	98.3	1.03459	0.666319
Q9D0R8	Lsm12	Protein LSM12 homolog OS=Mus musculus GN=Lsm12 PE=1 SV=1	11.2821	2	3	2	195	21.687	7.74	105.7	98.3	101.1	98.1	98.2	98.6	101.7	98.3	1.03459	0.191004
Q9DCL8	Ppp1r2	Protein phosphatase inhibitor 2 OS=Mus musculus GN=Ppp1r2 PE=1 SV=3	12.1359	1	2	1	206	23.105	4.83	98.4	97.3	109.4	85	94.2	115.7	101.7	98.3	1.03459	0.748143
Q3TH99	Cdc42ep4	Uncharacterized protein OS=Mus musculus GN=Cdc42ep4 PE=2 SV=1	2.29226	1	1	1	349	37.724	5.24	93.8	116.2	95.1	101.8	95.5	97.6	101.7	98.3	1.03459	0.673501
Q3UWG7	Ube2g2	Uncharacterized protein OS=Mus musculus GN=Ube2g2 PE=2 SV=1	12.2112	2	2	2	303	32.968	4.91	80.5	97	127.6	95.2	114.4	85.3	101.7	98.3	1.03459	0.844288
Q9D6S7	Mrrf	Ribosome-recycling factor, mitochondrial OS=Mus musculus GN=Mrrf PE=1 SV=1	35.8779	6	11	6	262	29.032	9.85	106.1	99.6	99.3	95.2	100.1	99.6	101.667	98.3	1.03425	0.281989
Q80ZS3	Mrps26	28S ribosomal protein S26, mitochondrial OS=Mus musculus GN=Mrps26 PE=1 SV=1	15	2	4	2	200	23.43	9.96	99.7	108.8	96.5	96.1	96.2	102.6	101.667	98.3	1.03425	0.474139
Q8R2Y0	Abhd6	Monoacylglycerol lipase ABHD6 OS=Mus musculus GN=Abhd6 PE=1 SV=1	16.0714	4	4	4	336	38.18	8.47	103.4	102.9	98.7	99.3	93.8	101.8	101.667	98.3	1.03425	0.294577
Q9DBS5	Klc4	Kinesin light chain 4 OS=Mus musculus GN=Klc4 PE=1 SV=1	13.8934	7	11	2	619	68.571	6.09	95.6	107.8	101.7	90.7	101.6	102.7	101.7	98.3333	1.03424	0.55285
Q8VHC3	Selenom	Selenoprotein M OS=Mus musculus GN=Selenom PE=1 SV=3	30.3448	3	5	3	145	16.368	5.54	107	92.6	105.5	96.9	95.5	102.6	101.7	98.3333	1.03424	0.542236
Q9Z2D1	Mtmr2	Myotubularin-related protein 2 OS=Mus musculus GN=Mtmr2 PE=1 SV=3	21.6174	11	12	1	643	73.186	7.25	103.7	93.1	108.3	103.3	108.6	83.1	101.7	98.3333	1.03424	0.726708
E9QM77	Atxn2	Ataxin-2 OS=Mus musculus GN=Atxn2 PE=1 SV=1	3.88802	3	3	3	1286	136.375	9.54	101.6	95.9	107.6	92.8	100.6	101.6	101.7	98.3333	1.03424	0.484582
P15105	Glul	Glutamine synthetase OS=Mus musculus GN=Glul PE=1 SV=6	71.5818	22	191	22	373	42.092	7.08	101.5	101.9	101.6	98.9	98.7	97.4	101.667	98.3333	1.0339	0.002354
Q3TQX5	Ddx3x	Uncharacterized protein OS=Mus musculus GN=Ddx3x PE=1 SV=1	34.139	21	38	2	662	73.056	7.18	100.2	100	104.8	99.9	98.9	96.2	101.667	98.3333	1.0339	0.157227
Q3KNA5	Rab9b	RAB9B, member RAS oncogene family OS=Mus musculus GN=Rab9b PE=1 SV=1	30.3483	5	9	4	201	22.69	4.93	100.8	102.2	102	97.7	98.7	98.6	101.667	98.3333	1.0339	0.00351164
Q9CR30	Josd2	Josephin-2 OS=Mus musculus GN=Josd2 PE=1 SV=1	20.2128	3	3	3	188	20.763	6.54	92.6	113.6	98.8	95.5	103.3	96.2	101.667	98.3333	1.0339	0.645371
Q8BYB9	Poglut1	Protein O-glucosyltransferase 1 OS=Mus musculus GN=Poglut1 PE=1 SV=2	8.92857	3	4	3	392	46.35	8.85	96.1	111.9	97	104.1	95.7	95.2	101.667	98.3333	1.0339	0.601124
B9EKL6	Ptp4a1	MCG114106 OS=Mus musculus GN=Ptp4a1 PE=1 SV=1	4.04624	1	2	1	173	19.802	8.97	100.7	104.3	100	100.7	98.4	95.9	101.667	98.3333	1.0339	0.15795
F8VPU2	Farp1	FERM, ARHGEF and pleckstrin domain-containing protein 1 OS=Mus musculus GN=Farp1 PE=1 SV=1	12.3092	9	14	9	1048	118.801	7.88	98.4	111.2	95.4	100.6	99.2	95.3	101.667	98.3667	1.03355	0.552675
Q8BMK4	Ckap4	Cytoskeleton-associated protein 4 OS=Mus musculus GN=Ckap4 PE=1 SV=2	22.4348	10	17	10	575	63.654	5.64	98.3	103.2	103.5	96.6	96	102.5	101.667	98.3667	1.03355	0.284481
Q9CPX6	Atg3	Ubiquitin-like-conjugating enzyme ATG3 OS=Mus musculus GN=Atg3 PE=1 SV=1	26.7516	7	9	7	314	35.773	4.72	97.2	104.3	103.5	98.3	97.4	99.4	101.667	98.3667	1.03355	0.227735
Q9Z329	Itpr2	Inositol 1,4,5-trisphosphate receptor type 2 OS=Mus musculus GN=Itpr2 PE=1 SV=4	0.88856	2	2	2	2701	307.278	6.44	99.8	105.8	99.4	98.3	100.7	96.1	101.667	98.3667	1.03355	0.250779
Q6PAR5	Gapvd1	GTPase-activating protein and VPS9 domain-containing protein 1 OS=Mus musculus GN=Gapvd1 PE=1 SV=2	6.3786	8	10	8	1458	162.3	5.19	98.3	108.4	98.3	100.1	96.4	98.6	101.667	98.3667	1.03355	0.403273
P31650	Slc6a11	Sodium- and chloride-dependent GABA transporter 3 OS=Mus musculus GN=Slc6a11 PE=1 SV=2	17.7033	11	50	11	627	69.914	6.98	106.4	100	98.5	98.8	97.6	98.7	101.633	98.3667	1.03321	0.253722
S4R1C4	Atp2b2	Calcium-transporting ATPase OS=Mus musculus GN=Atp2b2 PE=1 SV=1	46.2738	50	169	36	1154	127.221	6.32	102.4	100.9	101.6	98.6	98	98.5	101.633	98.3667	1.03321	0.00227665
G5E829	Atp2b1	Plasma membrane calcium-transporting ATPase 1 OS=Mus musculus GN=Atp2b1 PE=1 SV=1	29.1803	31	95	12	1220	134.662	5.91	96.9	109.6	98.4	96.6	100.4	98.1	101.633	98.3667	1.03321	0.475848
A0A1B0GSX0	Ldha	L-lactate dehydrogenase OS=Mus musculus GN=Ldha PE=1 SV=1	47.9224	17	59	16	361	39.733	8.35	99.8	99.6	105.5	98.4	98.1	98.6	101.633	98.3667	1.03321	0.167436
Q544Z7	Apex1	DNA-(apurinic or apyrimidinic site) lyase OS=Mus musculus GN=Apex1 PE=1 SV=1	21.4511	5	7	5	317	35.468	7.91	101.3	103.4	100.2	97.7	96.3	101.1	101.633	98.3667	1.03321	0.128121
P48168	Glrb	Glycine receptor subunit beta OS=Mus musculus GN=Glrb PE=1 SV=2	15.3226	6	9	6	496	55.915	8.81	99.1	106.1	99.7	95.9	98.1	101.1	101.633	98.3667	1.03321	0.292904
Q9JLR1	Sec61a2	Protein transport protein Sec61 subunit alpha isoform 2 OS=Mus musculus GN=Sec61a2 PE=2 SV=3	6.30252	3	4	2	476	52.214	8.06	95	112.4	97.5	94.9	99.7	100.5	101.633	98.3667	1.03321	0.597629
P0DJF2	Pet117	Protein PET117 homolog, mitochondrial OS=Mus musculus GN=Pet117 PE=3 SV=1	12.5	1	1	1	80	9.118	10.35	94.9	115.6	94.4	91.3	97.2	106.6	101.633	98.3667	1.03321	0.713476
Q8CFV9	Rfk	Riboflavin kinase OS=Mus musculus GN=Rfk PE=1 SV=2	25.8065	3	4	3	155	17.426	7.55	94	101.7	109.2	98.5	96.4	100.2	101.633	98.3667	1.03321	0.510163
P40201	Chd1	Chromodomain-helicase-DNA-binding protein 1 OS=Mus musculus GN=Chd1 PE=1 SV=3	1.22735	1	1	1	1711	196.264	7.37	106.2	101.8	96.9	95.9	102.1	97.1	101.633	98.3667	1.03321	0.376853
Q8BVB0	Pak7	Uncharacterized protein OS=Mus musculus GN=Pak7 PE=2 SV=1	1.5299	1	3	1	719	80.916	8.31	99.8	96.4	108.7	86	97.6	111.5	101.633	98.3667	1.03321	0.71179
O54942	Cldn5	Claudin-5 OS=Mus musculus GN=Cldn5 PE=1 SV=2	5.50459	1	1	1	218	23.039	7.91	97.5	105.4	101.9	98.4	95.8	100.9	101.6	98.3667	1.03287	0.30009
Q8R1F6	Hid1	Protein HID1 OS=Mus musculus GN=Hid1 PE=1 SV=1	5.96447	4	4	4	788	88.723	5.94	102.7	101.9	100.3	92.6	104.1	98.5	101.633	98.4	1.03286	0.394743
P47199	Cryz	Quinone oxidoreductase OS=Mus musculus GN=Cryz PE=1 SV=1	64.3505	16	26	16	331	35.246	8.07	102.1	100.7	102.1	97.6	98.1	99.5	101.633	98.4	1.03286	0.0117323
B9EHG7	Asah2	N-acylsphingosine amidohydrolase 2 OS=Mus musculus GN=Asah2 PE=2 SV=1	2.24868	1	1	1	756	83.456	6.86	95.2	111.8	97.9	91	104.5	99.7	101.633	98.4	1.03286	0.644251
Q80VJ2	Sra1	Steroid receptor RNA activator 1 OS=Mus musculus GN=Sra1 PE=1 SV=3	7.75862	1	1	1	232	25.541	6.43	98.5	99.7	106.7	96.6	104	94.6	101.633	98.4	1.03286	0.446687
P99027	Rplp2	60S acidic ribosomal protein P2 OS=Mus musculus GN=Rplp2 PE=1 SV=3	46.9565	6	26	6	115	11.644	4.54	100.2	99.9	104.7	95.1	100.5	99.6	101.6	98.4	1.03252	0.233191
G3X9F4	Tmem143	Transmembrane protein 143 OS=Mus musculus GN=Tmem143 PE=1 SV=1	5.67686	2	3	2	458	51.547	9.26	101.8	99.8	103.2	107.7	95	92.5	101.6	98.4	1.03252	0.542108
Q80YA7	Dpp8	Dipeptidyl peptidase 8 OS=Mus musculus GN=Dpp8 PE=1 SV=1	4.4843	3	4	2	892	102.121	5.81	103.4	105.2	96.2	100.3	98.8	96.1	101.6	98.4	1.03252	0.347882
G3X975	Cars2	MCG11180, isoform CRA_a OS=Mus musculus GN=Cars2 PE=1 SV=1	9.05797	4	4	4	552	61.304	8.18	98	102.1	104.7	92.5	106.2	96.5	101.6	98.4	1.03252	0.517227
Q8BFR5	Tufm	Elongation factor Tu, mitochondrial OS=Mus musculus GN=Tufm PE=1 SV=1	70.354	25	75	25	452	49.477	7.56	102.3	101.7	100.8	98.4	97.7	99.1	101.6	98.4	1.03252	0.0057555
P62823	Rab3c	Ras-related protein Rab-3C OS=Mus musculus GN=Rab3c PE=1 SV=1	50.6608	11	55	6	227	25.856	5.24	101.8	97.5	105.5	97.2	98.6	99.4	101.6	98.4	1.03252	0.253173
P97493	Txn2	Thioredoxin, mitochondrial OS=Mus musculus GN=Txn2 PE=1 SV=1	36.747	3	6	3	166	18.244	7.9	101.7	103	100.1	92.4	102.3	100.5	101.6	98.4	1.03252	0.368237
A0A087WS96	Sh3bgrl2	SH3 domain-binding glutamic acid-rich-like protein OS=Mus musculus GN=Sh3bgrl2 PE=1 SV=1	52.5	4	10	4	120	13.537	8.43	100.2	99	105.6	95.5	100.4	99.3	101.6	98.4	1.03252	0.272115
Q9DB73	Cyb5r1	NADH-cytochrome b5 reductase 1 OS=Mus musculus GN=Cyb5r1 PE=1 SV=1	26.8852	7	13	7	305	34.113	8.87	109.5	96.2	99.1	99.3	96.7	99.2	101.6	98.4	1.03252	0.481337
Q61137	Astn1	Astrotactin-1 OS=Mus musculus GN=Astn1 PE=1 SV=4	3.149	3	3	3	1302	144.791	5.21	95.4	112.3	97.1	97	100.8	97.4	101.6	98.4	1.03252	0.592295
Q3TL58	Skp1a	Uncharacterized protein OS=Mus musculus GN=Skp1a PE=2 SV=1	68.0982	9	40	1	163	18.659	4.58	98.1	81.7	124.9	96.9	99.5	98.8	101.567	98.4	1.03218	0.814157
Q91WM2	Hdhd5	Haloacid dehalogenase-like hydrolase domain-containing 5 OS=Mus musculus GN=Hdhd5 PE=1 SV=1	15.0358	5	5	5	419	46.277	7.88	106.9	107.2	90.6	104.5	101.5	89.2	101.567	98.4	1.03218	0.683198
Q9DCJ9	Npl	N-acetylneuraminate lyase OS=Mus musculus GN=Npl PE=1 SV=1	10.3125	3	5	3	320	35.108	8.03	98	101.8	104.9	100.3	96.2	98.7	101.567	98.4	1.03218	0.24481
Q3UDK4	Anxa6	Annexin OS=Mus musculus GN=Anxa6 PE=2 SV=1	73.4027	48	135	3	673	75.935	5.62	98.6	91.4	114.7	80.3	113.1	101.8	101.567	98.4	1.03218	0.802205
P50544	Acadvl	Very long-chain specific acyl-CoA dehydrogenase, mitochondrial OS=Mus musculus GN=Acadvl PE=1 SV=3	43.1402	21	38	21	656	70.831	8.75	103	100.1	101.6	98.4	98.8	98	101.567	98.4	1.03218	0.021853
Q9QXB9	Drg2	Developmentally-regulated GTP-binding protein 2 OS=Mus musculus GN=Drg2 PE=1 SV=1	27.1978	9	15	8	364	40.692	8.88	98.3	108.9	97.5	93.5	102.2	99.5	101.567	98.4	1.03218	0.519032
Q8K3H0	Appl1	DCC-interacting protein 13-alpha OS=Mus musculus GN=Appl1 PE=1 SV=1	23.9038	12	14	12	707	79.278	5.41	100	101.8	102.9	98.9	97.4	98.9	101.567	98.4	1.03218	0.0321425
Q5ND36	Serpinf2	Serine (Or cysteine) peptidase inhibitor, clade F, member 2, isoform CRA_c OS=Mus musculus GN=Serpinf2 PE=1 SV=1	2.64766	1	1	1	491	54.937	6.3	91.4	109.3	104	99.1	97.5	98.6	101.567	98.4	1.03218	0.584375
Q9CXX9	Cuedc2	CUE domain-containing protein 2 OS=Mus musculus GN=Cuedc2 PE=1 SV=1	3.52113	1	1	1	284	31.832	4.98	96.7	97.9	110.1	91.9	93.7	109.6	101.567	98.4	1.03218	0.677321
Q99LR1	Abhd12	Monoacylglycerol lipase ABHD12 OS=Mus musculus GN=Abhd12 PE=1 SV=2	30.402	10	19	10	398	45.241	8.72	98.7	109	97	104.2	95.4	95.6	101.567	98.4	1.03218	0.540661
Q3TLJ5	Cdk5rap3	Uncharacterized protein OS=Mus musculus GN=Cdk5rap3 PE=2 SV=1	7.75348	4	4	4	503	56.999	4.83	96.4	109.5	98.8	99.7	96.4	99.1	101.567	98.4	1.03218	0.488212
Q3UH19	Mapt	Microtubule-associated protein OS=Mus musculus GN=Mapt PE=2 SV=1	51.8605	18	49	1	430	44.925	8.5	101	100	103.8	84.6	104.8	105.9	101.6	98.4333	1.03217	0.675157
Q8R123	Flad1	FAD synthase OS=Mus musculus GN=Flad1 PE=1 SV=1	18.0894	6	8	6	492	54.732	6.64	99.8	104.8	100.2	100.8	93.9	100.6	101.6	98.4333	1.03217	0.31787
Q6A0A2	Larp4b	La-related protein 4B OS=Mus musculus GN=Larp4b PE=1 SV=2	2.15924	1	1	1	741	81.577	7.49	103.6	104.9	96.3	94.6	103.6	97.1	101.6	98.4333	1.03217	0.450328
Q3UH60	Dip2b	Disco-interacting protein 2 homolog B OS=Mus musculus GN=Dip2b PE=1 SV=1	19.695	23	32	22	1574	171.017	8.09	97.9	106.9	100	96.6	98	100.7	101.6	98.4333	1.03217	0.346813
Q60963	Pla2g7	Platelet-activating factor acetylhydrolase OS=Mus musculus GN=Pla2g7 PE=2 SV=2	6.13636	2	2	2	440	49.227	7.12	93.7	104.2	106.9	94.3	97.7	103.3	101.6	98.4333	1.03217	0.545933
P54763	Ephb2	Ephrin type-B receptor 2 OS=Mus musculus GN=Ephb2 PE=1 SV=3	3.65112	2	2	2	986	109.828	5.71	88.4	102.7	113.7	93.8	101.3	100.2	101.6	98.4333	1.03217	0.701545
Q8CGC3	Hdac6	Histone deacetylase OS=Mus musculus GN=Hdac6 PE=1 SV=1	3.38542	3	3	3	1152	126.034	5.78	102.5	96.2	106.1	101.1	96.9	97.3	101.6	98.4333	1.03217	0.376736
Q9QZB9	Dctn5	Dynactin subunit 5 OS=Mus musculus GN=Dctn5 PE=1 SV=1	29.1209	5	5	5	182	20.127	8.02	95.6	106.6	102.6	100.2	96.9	98.2	101.6	98.4333	1.03217	0.398652
A2ARP8	Map1a	Microtubule-associated protein 1A OS=Mus musculus GN=Map1a PE=1 SV=1	42.8998	95	218	93	3014	325.687	5.01	99.5	100	105.2	91.1	96.6	107.6	101.567	98.4333	1.03183	0.578001
O88485	Dync1i1	Cytoplasmic dynein 1 intermediate chain 1 OS=Mus musculus GN=Dync1i1 PE=1 SV=2	41.242	16	23	16	628	70.681	5.12	101	98.3	105.4	94.2	99.8	101.3	101.567	98.4333	1.03183	0.354021
Q9ESM3	Hapln2	Hyaluronan and proteoglycan link protein 2 OS=Mus musculus GN=Hapln2 PE=1 SV=1	36.3636	10	23	10	341	37.901	9.09	106.1	99.7	98.9	99.6	99	96.7	101.567	98.4333	1.03183	0.269056
P62071	Rras2	Ras-related protein R-Ras2 OS=Mus musculus GN=Rras2 PE=1 SV=1	36.2745	6	10	4	204	23.385	6.01	98	106.1	100.6	100.1	99.8	95.4	101.567	98.4333	1.03183	0.330311
P26516	Psmd7	26S proteasome non-ATPase regulatory subunit 7 OS=Mus musculus GN=Psmd7 PE=1 SV=2	16.5109	4	7	4	321	36.517	6.77	98.5	101.6	104.6	99.5	95.7	100.1	101.567	98.4333	1.03183	0.233707
Q3UYX6	Srsf10	Uncharacterized protein OS=Mus musculus GN=Srsf10 PE=2 SV=1	7.91367	2	3	2	278	33.138	11.09	100	107.8	96.9	95.5	98.3	101.5	101.567	98.4333	1.03183	0.442126
Q3UD32	Ctss	Uncharacterized protein OS=Mus musculus GN=Ctss PE=2 SV=1	4.08163	1	1	1	343	38.838	7.15	95.6	99.7	109.4	100.3	98.3	96.7	101.567	98.4333	1.03183	0.499216
P68404	Prkcb	Protein kinase C beta type OS=Mus musculus GN=Prkcb PE=1 SV=4	42.4739	23	47	13	671	76.701	7.01	100.6	100.3	103.8	96.7	97.9	100.7	101.567	98.4333	1.03183	0.127042
Q80WQ2	Vac14	Protein VAC14 homolog OS=Mus musculus GN=Vac14 PE=1 SV=1	12.6598	7	9	7	782	87.992	6.13	103.2	102	99.5	96.9	99.6	98.8	101.567	98.4333	1.03183	0.0814104
Q6A011	Kif1c	MKIAA0706 protein (Fragment) OS=Mus musculus GN=Kif1c PE=2 SV=1	5	5	8	2	1120	124.495	6.77	95.6	109.1	100	103.3	98	94	101.567	98.4333	1.03183	0.549644
P97930	Dtymk	Thymidylate kinase OS=Mus musculus GN=Dtymk PE=1 SV=2	32.5472	7	11	7	212	23.9	7.9	99	105.9	99.8	100.2	97.8	97.3	101.567	98.4333	1.03183	0.254239
Q8BK67	Rcc2	Protein RCC2 OS=Mus musculus GN=Rcc2 PE=1 SV=1	10.1923	4	4	4	520	55.948	8.72	87.7	117.8	99.2	98	97.4	99.9	101.567	98.4333	1.03183	0.739827
A3KMP2	Ttc38	Tetratricopeptide repeat protein 38 OS=Mus musculus GN=Ttc38 PE=1 SV=2	16.5591	6	8	6	465	52.19	6.3	95.7	107	102	93.7	101.6	100	101.567	98.4333	1.03183	0.483552
A2NVE9		Immnuoglobulin kappa light chain (Fragment) OS=Mus musculus PE=4 SV=1	16.6667	1	1	1	108	11.888	7.12	100.3	107.8	96.6	98.4	98.9	98	101.567	98.4333	1.03183	0.396768
Q8JZL3	Thtpa	Thiamine-triphosphatase OS=Mus musculus GN=Thtpa PE=1 SV=3	24.5536	4	4	4	224	24.249	4.72	90.3	102.9	111.6	102.3	95.3	97.8	101.6	98.4667	1.03182	0.655605
E0CZB3	Ubl5	Ubiquitin-like protein 5 OS=Mus musculus GN=Ubl5 PE=1 SV=1	7.9646	1	1	1	113	13.044	8.15	97.4	106.8	100.6	106.7	99	89.7	101.6	98.4667	1.03182	0.607893
F8VQJ3	Lamc1	Laminin subunit gamma-1 OS=Mus musculus GN=Lamc1 PE=1 SV=1	33.9764	45	78	45	1607	177.074	5.19	93	108	103.6	102.3	98.4	94.6	101.533	98.4333	1.03149	0.567038
A0A0R4J083	Acadl	Long-chain-specific acyl-CoA dehydrogenase, mitochondrial OS=Mus musculus GN=Acadl PE=1 SV=1	42.3256	17	55	17	430	47.866	8.15	100.1	102.6	101.9	97.3	98.8	99.2	101.533	98.4333	1.03149	0.030271
D3YVV7	Nova2	Neuro-oncological ventral antigen 2 OS=Mus musculus GN=Nova2 PE=1 SV=3	23.0216	9	16	5	556	55.642	8.43	100.7	105.1	98.8	96.7	100.1	98.5	101.533	98.4333	1.03149	0.215437
Q8R0N6	Adhfe1	Hydroxyacid-oxoacid transhydrogenase, mitochondrial OS=Mus musculus GN=Adhfe1 PE=1 SV=2	14.6237	5	6	5	465	49.905	7.58	96.6	106.1	101.9	94	102.2	99.1	101.533	98.4333	1.03149	0.4427
Q9WUA5	Epm2a	Laforin OS=Mus musculus GN=Epm2a PE=1 SV=2	6.36364	1	2	1	330	36.934	6.32	101	104	99.6	97.7	100.2	97.4	101.533	98.4333	1.03149	0.11995
A0A0N4SVB5	Prrt3	Proline-rich transmembrane protein 3 OS=Mus musculus GN=Prrt3 PE=1 SV=1	0.925926	1	1	1	972	101.233	7.52	101	96.4	107.2	96.1	89.6	109.6	101.533	98.4333	1.03149	0.666259
Q6PHS9	Cacna2d2	Voltage-dependent calcium channel subunit alpha-2/delta-2 OS=Mus musculus GN=Cacna2d2 PE=1 SV=1	15.338	14	19	13	1154	130.303	5.66	98.1	103.3	103.2	96.8	100.7	97.8	101.533	98.4333	1.03149	0.209912
Q3UGY8	Arfgef3	Brefeldin A-inhibited guanine nucleotide-exchange protein 3 OS=Mus musculus GN=Arfgef3 PE=1 SV=1	4.83871	8	9	8	2170	239.938	5.88	104.2	104.2	96.3	95.7	99.8	99.9	101.567	98.4667	1.03148	0.356197
Q3UE37	Ube2z	Ubiquitin-conjugating enzyme E2 Z OS=Mus musculus GN=Ube2z PE=1 SV=2	14.6067	4	4	4	356	38.344	5.62	100.7	97.5	106.5	98.6	96.7	100.1	101.567	98.4667	1.03148	0.3321
F8VQ75	Kif13a	Kinesin-like protein KIF13A OS=Mus musculus GN=Kif13a PE=1 SV=1	0.857633	1	1	1	1749	195.579	5.38	109.7	93.6	101.4	84.5	107.3	103.6	101.567	98.4667	1.03148	0.732504
Q9DBN4	P33monox	Putative monooxygenase p33MONOX OS=Mus musculus GN=P33monox PE=1 SV=1	2.31023	1	1	1	303	32.695	9.42	105.7	96.9	102.1	95.4	93.6	106.4	101.567	98.4667	1.03148	0.549318
Q09LZ8	Agbl4	Cytosolic carboxypeptidase 6 OS=Mus musculus GN=Agbl4 PE=1 SV=1	2.59259	1	1	1	540	62.17	7.36	103.7	105.3	95.7	90	110.3	95.1	101.567	98.4667	1.03148	0.671317
Q5DTG0	Atp8a1	Phospholipid-transporting ATPase (Fragment) OS=Mus musculus GN=Atp8a1 PE=2 SV=1	29.4561	30	56	29	1195	134.591	7.05	100.5	103.6	100.5	98.8	99.9	96.7	101.533	98.4667	1.03114	0.092993
Q7TQG7	Adam11	A disintegrin and metallopeptidase domain 11, isoform CRA_a OS=Mus musculus GN=Adam11 PE=1 SV=1	11.8252	7	10	7	778	84.767	7.43	100.2	104.6	99.8	100.6	97	97.8	101.533	98.4667	1.03114	0.179204
B2RR82	Itsn2	Intersectin-2 OS=Mus musculus GN=Itsn2 PE=1 SV=1	6.46884	9	9	5	1685	191.615	8.12	97.7	105.5	101.4	96.8	96.7	101.9	101.533	98.4667	1.03114	0.339835
Q8K353	Cystm1	Cysteine-rich and transmembrane domain-containing protein 1 OS=Mus musculus GN=Cystm1 PE=1 SV=1	9.61538	1	2	1	104	11.394	4.32	99.2	108.5	96.9	100	97.5	97.9	101.533	98.4667	1.03114	0.445763
Q3TC45	S100a10	S100 calcium binding protein A10 (Calpactin), isoform CRA_a OS=Mus musculus GN=S100a10 PE=1 SV=1	45.3608	4	4	4	97	11.179	6.77	89.4	102.5	112.7	101.8	101.8	91.8	101.533	98.4667	1.03114	0.704388
Q3UW53	Fam129a	Protein Niban OS=Mus musculus GN=Fam129a PE=1 SV=2	1.83585	1	2	1	926	102.585	4.78	98.5	107.4	98.7	99	101.9	94.5	101.533	98.4667	1.03114	0.446824
Q6PGC1	Dhx29	ATP-dependent RNA helicase DHX29 OS=Mus musculus GN=Dhx29 PE=1 SV=1	1.17216	1	1	1	1365	153.879	7.94	93.5	104.6	106.5	93.3	101.9	100.2	101.533	98.4667	1.03114	0.560143
F8WJD4	Sympk	Symplekin OS=Mus musculus GN=Sympk PE=1 SV=1	0.776398	1	1	1	1288	142.53	6.05	85.4	114.9	104.3	103.4	94.6	97.4	101.533	98.4667	1.03114	0.750696
Q3UBP6	Actb	Uncharacterized protein OS=Mus musculus GN=Actb PE=2 SV=1	73.0667	22	580	1	375	41.742	5.48	90.6	87.2	126.8	94.7	93.9	106.8	101.533	98.4667	1.03114	0.829469
P18872	Gnao1	Guanine nucleotide-binding protein G(o) subunit alpha OS=Mus musculus GN=Gnao1 PE=1 SV=3	57.9096	19	108	17	354	40.059	5.53	102.3	101.1	101.2	99.1	98.3	98	101.533	98.4667	1.03114	0.00372913
Q9D3L3	Snap23	Synaptosomal-associated protein OS=Mus musculus GN=Snap23 PE=1 SV=1	42.0814	6	20	5	221	24.535	4.94	93.5	105.8	105.3	98.7	102.4	94.3	101.533	98.4667	1.03114	0.545728
O88983	Stx8	Syntaxin-8 OS=Mus musculus GN=Stx8 PE=1 SV=1	25.4237	5	6	5	236	26.908	5.01	100.3	98.1	106.2	91.6	103.9	99.9	101.533	98.4667	1.03114	0.52019
Q9JIG7	Ccdc22	Coiled-coil domain-containing protein 22 OS=Mus musculus GN=Ccdc22 PE=1 SV=1	13.8756	7	7	7	627	70.8	6.01	97.9	106.4	100.2	98.4	101.1	95.9	101.5	98.4667	1.03081	0.361827
P53395	Dbt	Lipoamide acyltransferase component of branched-chain alpha-keto acid dehydrogenase complex, mitochondrial OS=Mus musculus GN=Dbt PE=1 SV=2	10.9959	5	6	5	482	53.213	8.6	98.4	105.1	101	100.1	99.8	95.5	101.5	98.4667	1.03081	0.283677
Q569X3	Snrpc	U1 small nuclear ribonucleoprotein C OS=Mus musculus GN=Snrpc PE=1 SV=1	7.54717	1	1	1	159	17.351	9.67	101.4	104.5	98.6	97.6	104.4	93.4	101.5	98.4667	1.03081	0.450333
Q9CZX9	Emc4	ER membrane protein complex subunit 4 OS=Mus musculus GN=Emc4 PE=1 SV=1	19.1257	3	4	3	183	20.103	8.62	99.6	99.3	105.6	95.6	99.8	100	101.5	98.4667	1.03081	0.29234
A0ELI5	Edc3	Uncharacterized protein OS=Mus musculus GN=Edc3 PE=1 SV=1	1.37795	1	1	1	508	55.922	7.09	97.8	111.1	95.6	107.9	92.1	95.4	101.5	98.4667	1.03081	0.679763
Q69Z70	Slitrk1	MKIAA1910 protein (Fragment) OS=Mus musculus GN=Slitrk1 PE=2 SV=1	2.23684	1	1	1	760	84.86	6.21	84	114.8	105.7	92	112.1	91.3	101.5	98.4667	1.03081	0.803337
Q7TQD2	Tppp	Tubulin polymerization-promoting protein OS=Mus musculus GN=Tppp PE=1 SV=1	51.3761	10	34	10	218	23.56	9.42	100	104.1	100.5	96.6	96.2	102.7	101.533	98.5	1.0308	0.286409
Q8R570	Snap47	Synaptosomal-associated protein 47 OS=Mus musculus GN=Snap47 PE=1 SV=1	46.247	14	25	14	413	46.495	5.76	100.5	101.9	102.2	97.9	99.4	98.2	101.533	98.5	1.0308	0.01208
Q9CQ65	Mtap	S-methyl-5'-thioadenosine phosphorylase OS=Mus musculus GN=Mtap PE=1 SV=1	71.3781	14	22	14	283	31.042	7.14	106.4	98	100.2	99.1	96.9	99.5	101.533	98.5	1.0308	0.314841
Q0GNC1	Inf2	Inverted formin-2 OS=Mus musculus GN=Inf2 PE=1 SV=1	12.5687	10	13	10	1273	138.474	5.21	97.1	107.6	99.9	94.4	104.9	96.2	101.533	98.5	1.0308	0.5383
Q8BG51	Rhot1	Mitochondrial Rho GTPase 1 OS=Mus musculus GN=Rhot1 PE=1 SV=1	32.8051	13	19	11	631	72.196	6.49	97.9	103.7	103	97.1	101.3	97.1	101.533	98.5	1.0308	0.25808
E9Q3V9	Adgrl1	Adhesion G protein-coupled receptor L1 OS=Mus musculus GN=Adgrl1 PE=1 SV=1	2.90237	3	4	3	1516	166.937	6.7	94.8	110.3	99.5	93.2	103	99.3	101.533	98.5	1.0308	0.604628
P50396	Gdi1	Rab GDP dissociation inhibitor alpha OS=Mus musculus GN=Gdi1 PE=1 SV=3	67.7852	25	173	19	447	50.489	5.08	101.9	100.8	101.8	97.9	100.8	96.8	101.5	98.5	1.03046	0.0733756
Q545N7	Ckmt1	Creatine kinase, mitochondrial 1, ubiquitous, isoform CRA_a OS=Mus musculus GN=Ckmt1 PE=1 SV=1	56.2201	19	165	19	418	46.974	8.16	103.1	101.5	99.9	100.2	97.4	97.9	101.5	98.5	1.03046	0.0764718
Q9CQ54	Ndufc2	NADH dehydrogenase [ubiquinone] 1 subunit C2 OS=Mus musculus GN=Ndufc2 PE=1 SV=1	50	8	21	8	120	14.154	9.2	106	99.1	99.4	100.1	99.3	96.1	101.5	98.5	1.03046	0.306595
A0A1B0GSA5	Ddhd2	Phospholipase DDHD2 OS=Mus musculus GN=Ddhd2 PE=1 SV=1	10.5479	6	9	6	730	82.062	5.77	101.4	104	99.1	96.2	100.2	99.1	101.5	98.5	1.03046	0.180412
S4R2K0	Pdf	Peptide deformylase OS=Mus musculus GN=Pdf PE=1 SV=1	16.4502	2	2	2	231	25.762	9.06	94.7	99	110.8	98.8	102	94.7	101.5	98.5	1.03046	0.598695
Q8CJG0	Ago2	Protein argonaute-2 OS=Mus musculus GN=Ago2 PE=1 SV=3	6.39535	4	4	3	860	97.242	9.19	96	110.6	97.9	102.7	95.6	97.2	101.5	98.5	1.03046	0.585316
Q8CFE6	Slc38a2	Sodium-coupled neutral amino acid transporter 2 OS=Mus musculus GN=Slc38a2 PE=1 SV=1	4.16667	1	2	1	504	55.467	7.94	107.2	90.3	107	91.7	102.3	101.5	101.5	98.5	1.03046	0.67098
O54916	Reps1	RalBP1-associated Eps domain-containing protein 1 OS=Mus musculus GN=Reps1 PE=1 SV=2	2.51572	1	1	1	795	86.466	5.58	98.5	100.2	105.8	112.4	93.7	89.4	101.5	98.5	1.03046	0.705793
K4DI77	Wdr81	WD repeat-containing protein 81 (Fragment) OS=Mus musculus GN=Wdr81 PE=1 SV=1	0.41365	1	1	1	1934	211.791	5.77	72.5	117.9	114.1	133.1	85.2	77.2	101.5	98.5	1.03046	0.901315
Q9CQI6	Cotl1	Coactosin-like protein OS=Mus musculus GN=Cotl1 PE=1 SV=3	66.9014	9	27	9	142	15.934	5.4	102	100	102.4	99.3	98.8	97.4	101.467	98.5	1.03012	0.0337766
Q6IR34	Gpsm1	G-protein-signaling modulator 1 OS=Mus musculus GN=Gpsm1 PE=1 SV=3	25.26	11	11	11	673	74.316	6.23	98.6	104.8	101	96	98.9	100.6	101.467	98.5	1.03012	0.257702
A0A0R4J137	Phyhd1	Phytanoyl-CoA dioxygenase domain-containing protein 1 OS=Mus musculus GN=Phyhd1 PE=1 SV=1	14.1479	3	4	3	311	34.592	6.21	95.8	107.5	101.1	100.5	92.3	102.7	101.467	98.5	1.03012	0.556705
A0A0A6YY91	Ncam1	Neural cell adhesion molecule 1 (Fragment) OS=Mus musculus GN=Ncam1 PE=1 SV=1	52.9844	41	266	9	1089	116.295	4.83	99.4	106.4	98.7	93.1	104	98.5	101.5	98.5333	1.03011	0.498772
A2ALL9	Atp2b3	Calcium-transporting ATPase OS=Mus musculus GN=Atp2b3 PE=1 SV=1	33.9301	35	101	20	1173	128.658	6.04	102	101	101.5	99.3	97.3	99	101.5	98.5333	1.03011	0.0124256
Q91YE6	Ipo9	Importin-9 OS=Mus musculus GN=Ipo9 PE=1 SV=3	12.3919	8	12	8	1041	115.978	4.81	99.3	109.7	95.5	102.2	97.1	96.3	101.5	98.5333	1.03011	0.556471
Q9CQ10	Chmp3	Charged multivesicular body protein 3 OS=Mus musculus GN=Chmp3 PE=1 SV=3	16.5179	4	5	4	224	25.203	5.06	101.6	105.6	97.3	99.4	99.4	96.8	101.5	98.5333	1.03011	0.309076
O70569	rps14	Ribosomal protein S14 OS=Mus musculus GN=rps14 PE=3 SV=1	36.4238	5	16	5	151	16.291	10.13	102.4	100.7	101.3	98.5	98.2	98.9	101.467	98.5333	1.02977	0.00547917
O35954	Pitpnm1	Membrane-associated phosphatidylinositol transfer protein 1 OS=Mus musculus GN=Pitpnm1 PE=1 SV=1	15.2051	14	17	14	1243	134.855	6.06	100	104.4	100	98.7	100.9	96	101.467	98.5333	1.02977	0.223716
Q91ZP9	Necab2	N-terminal EF-hand calcium-binding protein 2 OS=Mus musculus GN=Necab2 PE=1 SV=1	31.3625	8	9	8	389	43.414	5.3	97.3	108.5	98.6	99.9	99.9	95.8	101.467	98.5333	1.02977	0.482314
E9QAS7	Inpp5a	Inositol polyphosphate-5-phosphatase A OS=Mus musculus GN=Inpp5a PE=1 SV=1	13.2701	6	8	6	422	48.781	7.09	101.8	102.7	99.9	100.6	98.6	96.4	101.467	98.5333	1.02977	0.116185
Q4VAF2	Rpl37a	MCG112980, isoform CRA_a OS=Mus musculus GN=Rpl37a PE=1 SV=1	39.1304	5	8	5	92	10.268	10.43	103.7	98.5	102.2	102.2	92	101.4	101.467	98.5333	1.02977	0.463338
Q69Z91	Acss1	Acetyl-coenzyme A synthetase (Fragment) OS=Mus musculus GN=Acss1 PE=2 SV=1	14.6413	7	7	7	683	74.705	6.86	104.7	100.3	99.4	99.3	95.7	100.6	101.467	98.5333	1.02977	0.25283
Q61730	Il1rap	Interleukin-1 receptor accessory protein OS=Mus musculus GN=Il1rap PE=1 SV=1	7.01754	4	4	4	570	65.699	7.77	99.1	103.8	101.5	104.6	93.5	97.5	101.467	98.5333	1.02977	0.451274
F8WIK0	Ciapin1	Anamorsin OS=Mus musculus GN=Ciapin1 PE=1 SV=2	15.2104	4	7	4	309	33.408	5.2	99.3	105.5	99.6	100.8	99.3	95.5	101.467	98.5333	1.02977	0.316033
Q52L66	Ubl7	Ubiquitin-like 7 (Bone marrow stromal cell-derived) OS=Mus musculus GN=Ubl7 PE=2 SV=1	15.5263	4	4	4	380	40.382	5.01	106.8	93.8	103.8	97.2	97.3	101.1	101.467	98.5333	1.02977	0.517174
Q9DB82	Naa20	N-acetyltransferase 5 (ARD1 homolog, S. cerevisiae), isoform CRA_a OS=Mus musculus GN=Naa20 PE=1 SV=1	9.04255	1	1	1	188	21.457	5.15	96.8	114.5	93.1	110.1	104.4	81.1	101.467	98.5333	1.02977	0.803925
A2ALV3	Sh3gl2	Endophilin-A1 OS=Mus musculus GN=Sh3gl2 PE=1 SV=1	42.9234	15	77	12	431	48.265	5.69	102	101.1	101.2	98.8	99.1	97.7	101.433	98.5333	1.02943	0.00479309
S4R2R5	Ank2	Ankyrin-2 OS=Mus musculus GN=Ank2 PE=1 SV=3	26.7436	76	162	39	3900	426.172	5.12	99.4	102.7	102.2	97.1	99	99.5	101.433	98.5333	1.02943	0.0828794
Q923G3	Capzb	Capping protein (Actin filament) muscle Z-line, beta OS=Mus musculus GN=Capzb PE=2 SV=1	57.7206	17	48	3	272	30.609	6	100.9	101.1	102.3	101.5	98.9	95.2	101.433	98.5333	1.02943	0.197694
Q99LS3	Psph	Phosphoserine phosphatase OS=Mus musculus GN=Psph PE=1 SV=1	12	2	4	2	225	25.08	6.14	93	108.7	102.6	98.3	101.3	96	101.433	98.5333	1.02943	0.579863
P02463	Col4a1	Collagen alpha-1(IV) chain OS=Mus musculus GN=Col4a1 PE=1 SV=4	2.33673	3	4	3	1669	160.579	8.24	95.5	111.5	97.3	106.1	94.2	95.3	101.433	98.5333	1.02943	0.67045
Q60668	Hnrnpd	Heterogeneous nuclear ribonucleoprotein D0 OS=Mus musculus GN=Hnrnpd PE=1 SV=2	16.9014	5	17	1	355	38.33	7.81	93.7	120.4	90.3	103.2	87	105.5	101.467	98.5667	1.02942	0.807744
G3X9T7	Lgals9	Galectin OS=Mus musculus GN=Lgals9 PE=1 SV=1	7.64873	2	2	2	353	39.996	9.31	95.7	105.4	103.3	96.6	105.8	93.3	101.467	98.5667	1.02942	0.575361
P35486	Pdha1	Pyruvate dehydrogenase E1 component subunit alpha, somatic form, mitochondrial OS=Mus musculus GN=Pdha1 PE=1 SV=1	67.9487	24	103	24	390	43.204	8.19	103	101.4	100	100.9	97.4	97.4	101.467	98.5667	1.02942	0.116729
P61164	Actr1a	Alpha-centractin OS=Mus musculus GN=Actr1a PE=1 SV=1	42.2872	11	51	6	376	42.587	6.64	102.1	97.5	104.8	94	99.8	101.9	101.467	98.5667	1.02942	0.413592
P63213	Gng2	Guanine nucleotide-binding protein G(I)/G(S)/G(O) subunit gamma-2 OS=Mus musculus GN=Gng2 PE=1 SV=2	78.8732	5	18	5	71	7.845	7.99	101.8	101.7	100.9	100.7	95.2	99.8	101.467	98.5667	1.02942	0.168393
Q8R2Y2	Mcam	Cell surface glycoprotein MUC18 OS=Mus musculus GN=Mcam PE=1 SV=1	22.6852	10	11	10	648	71.501	5.83	108.1	98.3	98	97.6	98.1	100	101.467	98.5667	1.02942	0.441431
E9QA02	Slc6a9	Transporter (Fragment) OS=Mus musculus GN=Slc6a9 PE=1 SV=1	16.1994	4	10	1	321	35.621	8.03	98.3	98.6	107.5	95.6	101.9	98.2	101.467	98.5667	1.02942	0.457288
O35250	Exoc7	Exocyst complex component 7 OS=Mus musculus GN=Exoc7 PE=1 SV=2	11.7647	7	10	7	697	79.911	6.98	99.4	104.6	100.4	97.3	99.2	99.2	101.467	98.5667	1.02942	0.165975
P0C192	Lrrc4b	Leucine-rich repeat-containing protein 4B OS=Mus musculus GN=Lrrc4b PE=1 SV=1	3.10296	2	2	2	709	76.108	7.24	104.8	103.6	96	99.5	103.5	92.7	101.467	98.5667	1.02942	0.526635
E9Q355	Catsperg1	Cation channel sperm-associated protein subunit gamma 1 OS=Mus musculus GN=Catsperg1 PE=2 SV=1	1.30321	1	2	1	1151	132.266	7.84	108.5	95.4	100.5	97.9	107.5	90.3	101.467	98.5667	1.02942	0.667695
A0A1L1STE6	Idh3a	Isocitrate dehydrogenase [NAD] subunit, mitochondrial OS=Mus musculus GN=Idh3a PE=1 SV=1	50.2604	19	104	19	384	41.493	6.93	100.4	102.1	101.8	100.4	98	97.3	101.433	98.5667	1.02908	0.0559953
Q9CY64	Blvra	Biliverdin reductase A OS=Mus musculus GN=Blvra PE=1 SV=1	41.3559	11	19	11	295	33.504	7.02	101.2	100.2	102.9	94.6	100.8	100.3	101.433	98.5667	1.02908	0.251256
O35639	Anxa3	Annexin A3 OS=Mus musculus GN=Anxa3 PE=1 SV=4	33.7461	11	15	11	323	36.362	5.76	96.5	103.8	104	98.4	101	96.3	101.433	98.5667	1.02908	0.3664
Q9QYI5	Dnajb2	DnaJ homolog subfamily B member 2 OS=Mus musculus GN=Dnajb2 PE=1 SV=3	16.0494	5	7	4	324	35.572	5.91	94.3	115.5	94.5	98.3	99.9	97.5	101.433	98.5667	1.02908	0.705839
G3X9K3	Arfgef1	Brefeldin A-inhibited guanine nucleotide-exchange protein 1 OS=Mus musculus GN=Arfgef1 PE=1 SV=1	7.36728	11	13	8	1846	208.368	5.86	98.4	103.7	102.2	97.7	98.2	99.8	101.433	98.5667	1.02908	0.166958
E9PVU7	Pde4d	Phosphodiesterase OS=Mus musculus GN=Pde4d PE=1 SV=1	5.10585	3	3	1	803	90.702	5.49	87.4	99	117.9	100.5	105.6	89.6	101.433	98.5667	1.02908	0.789888
Q8BQ47	Cnpy4	Protein canopy homolog 4 OS=Mus musculus GN=Cnpy4 PE=1 SV=1	4.4898	1	2	1	245	28.076	4.77	103.7	108.9	91.7	88.5	115.1	92.1	101.433	98.5667	1.02908	0.783692
Q8BK99	Opa1	Uncharacterized protein OS=Mus musculus GN=Opa1 PE=2 SV=1	43.3862	19	36	1	567	64.338	8.78	107.2	100	97.1	100.7	99.7	95.3	101.433	98.5667	1.02908	0.450317
Q8BZJ7	Dcun1d2	DCN1-like protein 2 OS=Mus musculus GN=Dcun1d2 PE=1 SV=3	14.6718	3	4	2	259	30.049	5.59	95.7	98.8	109.8	107.9	97.7	90.1	101.433	98.5667	1.02908	0.690789
Q921W4	Cryzl1	Quinone oxidoreductase-like protein 1 OS=Mus musculus GN=Cryzl1 PE=1 SV=1	15.8046	4	6	4	348	38.701	5.97	99.3	106.6	98.4	99.4	100.2	96.1	101.433	98.5667	1.02908	0.37644
Q91X20	Ash2l	Set1/Ash2 histone methyltransferase complex subunit ASH2 OS=Mus musculus GN=Ash2l PE=1 SV=1	1.28411	1	1	1	623	68.207	5.69	99.9	113.3	91.1	99.4	103.4	92.9	101.433	98.5667	1.02908	0.708687
C9K0Y7	Gria4	AMPA-selective glutamate receptor 4 flop type OS=Mus musculus GN=Gria4 PE=2 SV=1	14.5233	11	14	5	902	100.686	7.59	104	101.3	99.1	99.7	100.8	95.3	101.467	98.6	1.02907	0.262141
Q9QXE7	Tbl1x	F-box-like/WD repeat-containing protein TBL1X OS=Mus musculus GN=Tbl1x PE=1 SV=2	5.50285	2	2	2	527	56.767	5.72	95.6	104.2	104.4	89.6	102.2	103.9	101.4	98.5667	1.02875	0.625194
P62069	Usp46	Ubiquitin carboxyl-terminal hydrolase 46 OS=Mus musculus GN=Usp46 PE=1 SV=1	15.3005	4	5	4	366	42.415	6.83	102.2	102.5	99.5	100.5	102.1	93.1	101.4	98.5667	1.02875	0.388538
Q91W86	Vps11	Vacuolar protein sorting-associated protein 11 homolog OS=Mus musculus GN=Vps11 PE=1 SV=3	8.8204	7	7	7	941	107.65	7.01	97.5	108.9	97.8	96.8	99.9	99	101.4	98.5667	1.02875	0.503884
Q9CQ86	Mien1	Migration and invasion enhancer 1 OS=Mus musculus GN=Mien1 PE=1 SV=1	26.087	3	3	3	115	12.287	4.51	97.4	103.8	103	104.1	95.8	95.8	101.4	98.5667	1.02875	0.454183
A0A286YDH6	Cadps	Calcium-dependent secretion activator 1 OS=Mus musculus GN=Cadps PE=1 SV=1	39.2157	27	81	1	867	97.093	6.9	92.1	112	100.1	90.7	105.9	99.1	101.4	98.5667	1.02875	0.716333
Q8BYI9	Tnr	Tenascin-R OS=Mus musculus GN=Tnr PE=1 SV=2	40.5007	42	140	42	1358	149.495	4.94	101.2	99.4	103.7	98.8	98.3	98.7	101.433	98.6	1.02874	0.0870971
Q9CPU2	Ndufb2	NADH dehydrogenase [ubiquinone] 1 beta subcomplex subunit 2, mitochondrial OS=Mus musculus GN=Ndufb2 PE=1 SV=1	6.66667	1	2	1	105	11.96	6.52	105.1	105.2	94	101.3	102.2	92.3	101.433	98.6	1.02874	0.592574
Q8BGT8	Phyhipl	Phytanoyl-CoA hydroxylase-interacting protein-like OS=Mus musculus GN=Phyhipl PE=1 SV=1	44.8	16	45	14	375	42.314	6.35	103.4	101.4	99.4	101.4	96.8	97.6	101.4	98.6	1.0284	0.200625
Q3TIC8	Uqcrc1	Uncharacterized protein OS=Mus musculus GN=Uqcrc1 PE=2 SV=1	57.2917	20	144	19	480	52.719	6.1	103.6	98.8	101.8	98.1	97.8	99.9	101.4	98.6	1.0284	0.144351
A2RS23	Pepd	Peptidase D OS=Mus musculus GN=Pepd PE=1 SV=1	34.0771	12	15	12	493	54.993	5.78	99.2	103.4	101.6	98.2	101.4	96.2	101.4	98.6	1.0284	0.222908
Q8C729	Fam126b	Protein FAM126B OS=Mus musculus GN=Fam126b PE=1 SV=1	17.5472	7	10	7	530	58.55	7.72	94.9	110.7	98.6	105.1	97.2	93.5	101.4	98.6	1.0284	0.658296
P35285	Rab22a	Ras-related protein Rab-22A OS=Mus musculus GN=Rab22a PE=1 SV=2	49.4845	7	11	5	194	21.788	8.15	99.7	96.9	107.6	99.6	100.2	96	101.4	98.6	1.0284	0.463964
Q91WC0	Setd3	Histone-lysine N-methyltransferase setd3 OS=Mus musculus GN=Setd3 PE=1 SV=1	8.41751	4	5	4	594	67.134	5.6	89.2	114.2	100.8	105.5	99.7	90.6	101.4	98.6	1.0284	0.756309
Q99KR3	Lactb2	Endoribonuclease LACTB2 OS=Mus musculus GN=Lactb2 PE=1 SV=1	25.6944	6	6	6	288	32.734	6.33	93.7	107.6	102.9	99.5	98.5	97.8	101.4	98.6	1.0284	0.53327
Q9D1N9	Mrpl21	39S ribosomal protein L21, mitochondrial OS=Mus musculus GN=Mrpl21 PE=1 SV=1	22.488	3	4	3	209	23.352	9.99	97.3	99	107.9	99.6	97.4	98.8	101.4	98.6	1.0284	0.450167
Q3UJW9	Akr1a1	Uncharacterized protein OS=Mus musculus GN=Akr1a1 PE=2 SV=1	54.4615	15	38	14	325	36.592	7.39	103	100	101.2	97.2	99.9	98.7	101.4	98.6	1.0284	0.0749883
P47757	Capzb	F-actin-capping protein subunit beta OS=Mus musculus GN=Capzb PE=1 SV=3	57.4007	16	43	2	277	31.326	5.74	100.1	106	98.1	92	102.6	101.2	101.4	98.6	1.0284	0.530606
Q542P2	Gpm6a	Glycoprotein m6a, isoform CRA_b OS=Mus musculus GN=Gpm6a PE=1 SV=1	16.1871	7	16	7	278	31.128	5.27	103.3	98.9	102	99	95.5	101.3	101.4	98.6	1.0284	0.259398
Q3TBE9	Gsdme	Deafness, autosomal dominant 5 (Human) OS=Mus musculus GN=Gsdme PE=2 SV=1	12.3047	5	7	5	512	56.579	5.39	95.2	101	108	98.9	97.7	99.2	101.4	98.6	1.0284	0.494458
Q9CY27	Tecr	Very-long-chain enoyl-CoA reductase OS=Mus musculus GN=Tecr PE=1 SV=1	23.3766	8	11	8	308	36.067	9.55	97.7	103	103.5	112.9	92.9	90	101.4	98.6	1.0284	0.725569
Q3TI65	Mtfp1	Uncharacterized protein OS=Mus musculus GN=Mtfp1 PE=2 SV=1	14.4578	2	3	2	166	18.307	8.68	103.2	98.7	102.3	99.3	95.3	101.2	101.4	98.6	1.0284	0.275133
Q9CX00	Ist1	IST1 homolog OS=Mus musculus GN=Ist1 PE=1 SV=1	22.9282	8	11	8	362	39.443	5.44	101.5	101.1	101.5	98.9	98.8	98.1	101.367	98.6	1.02806	0.000628653
A0A0R4J0B6	Abcg2	ATP-binding cassette sub-family G member 2 OS=Mus musculus GN=Abcg2 PE=1 SV=1	1.36986	1	1	1	657	72.975	8.54	100.1	99.9	104.1	100.1	95.3	100.4	101.367	98.6	1.02806	0.266637
Q8BHK1	Nipa1	Magnesium transporter NIPA1 OS=Mus musculus GN=Nipa1 PE=1 SV=1	13.9319	3	4	3	323	34.083	8.37	98.6	102.3	103.2	100.1	96.3	99.4	101.367	98.6	1.02806	0.204867
P62881	Gnb5	Guanine nucleotide-binding protein subunit beta-5 OS=Mus musculus GN=Gnb5 PE=1 SV=1	23.7975	8	18	8	395	43.537	6.46	102.8	100.4	100.9	99.8	96.5	99.5	101.367	98.6	1.02806	0.0971629
Q8BJ71	Nup93	Nuclear pore complex protein Nup93 OS=Mus musculus GN=Nup93 PE=1 SV=1	9.03541	7	7	7	819	93.222	5.72	101.2	101	101.9	94	101.5	100.3	101.367	98.6	1.02806	0.302892
Q3TLI0	Trappc10	Trafficking protein particle complex subunit 10 OS=Mus musculus GN=Trappc10 PE=1 SV=2	3.33598	4	4	4	1259	141.499	5.96	98.5	105	100.6	98	102.5	95.3	101.367	98.6	1.02806	0.385454
P15327	Bpgm	Bisphosphoglycerate mutase OS=Mus musculus GN=Bpgm PE=1 SV=2	34.749	8	11	8	259	29.96	7.06	96.7	106.6	100.9	101.5	94.1	100.3	101.4	98.6333	1.02805	0.493163
Q811M6	Igtp	Interferon gamma induced GTPase OS=Mus musculus GN=Igtp PE=2 SV=1	3.78251	1	1	1	423	48.473	8.05	93.8	108.5	101.9	87	101.2	107.7	101.4	98.6333	1.02805	0.729019
Q8BT60	Cpne3	Copine-3 OS=Mus musculus GN=Cpne3 PE=1 SV=2	17.636	7	11	5	533	59.547	5.78	96	102.4	105.8	101	98.5	96.4	101.4	98.6333	1.02805	0.431465
Q69ZN1	Sgpl1	MKIAA1252 protein (Fragment) OS=Mus musculus GN=Sgpl1 PE=2 SV=1	6.49573	3	3	3	585	65.4	9.17	103.3	101.9	99	99.4	97.7	98.8	101.4	98.6333	1.02805	0.111769
P28663	Napb	Beta-soluble NSF attachment protein OS=Mus musculus GN=Napb PE=1 SV=2	79.5302	20	85	17	298	33.535	5.47	104.8	97.5	101.8	98.7	97.9	99.3	101.367	98.6333	1.02771	0.273821
D3Z7P3	Gls	Glutaminase kidney isoform, mitochondrial OS=Mus musculus GN=Gls PE=1 SV=1	37.092	18	58	17	674	73.916	7.99	99.5	104.1	100.5	98.9	99.3	97.7	101.367	98.6333	1.02771	0.137941
P12382	Pfkl	ATP-dependent 6-phosphofructokinase, liver type OS=Mus musculus GN=Pfkl PE=1 SV=4	31.9231	19	49	14	780	85.305	7.17	100.9	102.8	100.4	99.7	98.8	97.4	101.367	98.6333	1.02771	0.0509563
Q3TJH1	Gnai3	Uncharacterized protein OS=Mus musculus GN=Gnai3 PE=2 SV=1	40.678	11	43	6	354	40.513	5.57	101.6	101.5	101	96.4	98.9	100.6	101.367	98.6333	1.02771	0.0910763
Q9QYB8	Add2	Beta-adducin OS=Mus musculus GN=Add2 PE=1 SV=4	38.2069	21	43	20	725	80.591	6.21	99.2	101.8	103.1	97.8	97.2	100.9	101.367	98.6333	1.02771	0.167114
Q8BH66	Atl1	Atlastin-1 OS=Mus musculus GN=Atl1 PE=1 SV=1	47.3118	19	38	18	558	63.337	6.49	99.2	103.3	101.6	98.6	98.8	98.5	101.367	98.6333	1.02771	0.0836754
Q3U9A8	Sh3bgrl	SH3 domain-binding glutamic acid-rich-like protein OS=Mus musculus GN=Sh3bgrl PE=2 SV=1	70.1754	6	15	6	114	12.731	5.05	102.3	96.9	104.9	93.4	98.8	103.7	101.367	98.6333	1.02771	0.511172
P54731	Faf1	FAS-associated factor 1 OS=Mus musculus GN=Faf1 PE=1 SV=2	17.5655	7	13	7	649	73.816	4.86	96.6	111.4	96.1	95.3	102.9	97.7	101.367	98.6333	1.02771	0.64512
Q6P5E4	Uggt1	UDP-glucose:glycoprotein glucosyltransferase 1 OS=Mus musculus GN=Uggt1 PE=1 SV=4	11.6054	14	16	14	1551	176.323	5.62	95.6	104.6	103.9	99.5	98.6	97.8	101.367	98.6333	1.02771	0.403958
A2A863	Itgb4	Integrin beta-4 OS=Mus musculus GN=Itgb4 PE=1 SV=1	7.75578	10	11	10	1818	201.522	5.88	91.2	113.1	99.8	98.9	96.8	100.2	101.367	98.6333	1.02771	0.693389
Q5DTQ4	Diaph1	MKIAA4062 protein (Fragment) OS=Mus musculus GN=Diaph1 PE=2 SV=1	2.10117	2	3	2	1285	142.166	5.54	108.6	95.5	100	97.7	103.5	94.7	101.367	98.6333	1.02771	0.58671
Q6P3A8	Bckdhb	2-oxoisovalerate dehydrogenase subunit beta, mitochondrial OS=Mus musculus GN=Bckdhb PE=1 SV=2	13.5897	4	6	4	390	42.853	6.7	99.9	104	100.2	100.1	95.6	100.2	101.367	98.6333	1.02771	0.245576
A2AQK4	Hnmt	Histamine N-methyltransferase OS=Mus musculus GN=Hnmt PE=1 SV=1	8.13559	1	1	1	295	33.643	5.06	107.4	95	101.7	91.8	100.5	103.6	101.367	98.6333	1.02771	0.615815
Q9ESZ8	Gtf2i	General transcription factor II-I OS=Mus musculus GN=Gtf2i PE=1 SV=3	4.60922	3	3	3	998	112.195	6.55	98.2	105.1	100.8	93.7	104	98.2	101.367	98.6333	1.02771	0.489597
B0V2Q7	Lclat1	Lclat1 protein OS=Mus musculus GN=Lclat1 PE=1 SV=1	5.58511	1	1	1	376	44.371	8.53	101.8	93.5	108.8	81.7	109.1	105.1	101.367	98.6333	1.02771	0.790442
Q3UZK0	Lpgat1	Uncharacterized protein (Fragment) OS=Mus musculus GN=Lpgat1 PE=2 SV=1	5.45455	3	3	3	440	50.019	9.17	102.4	102.9	98.8	101.3	95.1	99.5	101.367	98.6333	1.02771	0.291094
Q50HX0	Rab14	RAB14 protein OS=Mus musculus GN=Rab14 PE=2 SV=1	80.9302	15	55	1	215	23.895	5.9	109.2	86.6	108.2	86.5	102.1	107.3	101.333	98.6333	1.02737	0.793816
P31786	Dbi	Acyl-CoA-binding protein OS=Mus musculus GN=Dbi PE=1 SV=2	66.6667	6	42	6	87	9.994	8.82	103.8	97.2	103	90.6	100.2	105.1	101.333	98.6333	1.02737	0.599332
Q3TEU8	Coro1c	Coronin OS=Mus musculus GN=Coro1c PE=2 SV=1	28.692	14	31	11	474	53.074	6.79	101.3	100.4	102.3	100.1	98.7	97.1	101.333	98.6333	1.02737	0.0580556
Q8K411	Pitrm1	Presequence protease, mitochondrial OS=Mus musculus GN=Pitrm1 PE=1 SV=1	18.2432	14	15	14	1036	117.297	7.2	98.7	105.2	100.1	99.8	98.9	97.2	101.333	98.6333	1.02737	0.271232
Q3UHD9	Agap2	Arf-GAP with GTPase, ANK repeat and PH domain-containing protein 2 OS=Mus musculus GN=Agap2 PE=1 SV=1	3.457	3	3	2	1186	124.434	9.89	95.5	105.4	103.1	94.2	107.7	94	101.333	98.6333	1.02737	0.645206
Q8BGR9	Ublcp1	Ubiquitin-like domain-containing CTD phosphatase 1 OS=Mus musculus GN=Ublcp1 PE=1 SV=1	21.3836	6	9	6	318	36.813	6.46	98.7	104.8	100.5	95.8	100	100.1	101.333	98.6333	1.02737	0.305244
Q9QZX7	Srr	Serine racemase OS=Mus musculus GN=Srr PE=1 SV=1	15.3392	4	4	4	339	36.336	6.02	98.1	114.2	91.7	107.1	96.9	91.9	101.333	98.6333	1.02737	0.754179
Q3UNC0	Gmppa	Uncharacterized protein (Fragment) OS=Mus musculus GN=Gmppa PE=2 SV=1	3.99061	2	2	2	426	47.02	7.39	101.3	103.5	99.2	102	94.8	99.1	101.333	98.6333	1.02737	0.329188
Q6GQW0	Btbd11	Ankyrin repeat and BTB/POZ domain-containing protein BTBD11 OS=Mus musculus GN=Btbd11 PE=2 SV=2	1.44274	1	1	1	1109	121.483	6.81	91.6	110.9	101.5	101.9	103.8	90.2	101.333	98.6333	1.02737	0.719691
A2ATZ8	Cacnb4	Calcium channel, voltage-dependent, beta 4 subunit OS=Mus musculus GN=Cacnb4 PE=4 SV=1	28.9017	11	17	7	519	57.914	9.28	105.9	101.5	96.7	95.3	100.3	100.4	101.367	98.6667	1.02736	0.439039
Q3V1M8	Hdlbp	Uncharacterized protein OS=Mus musculus GN=Hdlbp PE=2 SV=1	14.8265	15	18	15	1268	141.654	6.87	96.5	106.8	100.8	96.2	101.4	98.4	101.367	98.6667	1.02736	0.464885
Q61474	Msi1	RNA-binding protein Musashi homolog 1 OS=Mus musculus GN=Msi1 PE=1 SV=1	8.56354	2	3	2	362	39.094	7.87	101.3	107.2	95.6	95.9	100.8	99.3	101.367	98.6667	1.02736	0.500423
Q64213	Sf1	Splicing factor 1 OS=Mus musculus GN=Sf1 PE=1 SV=6	9.49464	4	4	4	653	70.358	8.98	99.7	101.7	102.7	96.7	95.9	103.4	101.367	98.6667	1.02736	0.347057
Q3TV85		Uncharacterized protein (Fragment) OS=Mus musculus PE=2 SV=1	3.37079	1	1	1	445	48.166	9.48	95.2	106.2	102.7	93.6	96.9	105.5	101.367	98.6667	1.02736	0.604325
Q14CH7	Aars2	Alanine--tRNA ligase, mitochondrial OS=Mus musculus GN=Aars2 PE=1 SV=1	2.04082	1	1	1	980	106.716	6.18	96.3	99.6	108.2	97.5	101.6	96.9	101.367	98.6667	1.02736	0.520969
A0A0G2JEG8	Amph	Amphiphysin OS=Mus musculus GN=Amph PE=1 SV=1	40.5797	23	60	21	690	75.293	4.63	101.3	102.8	99.9	100.2	97.4	98.4	101.333	98.6667	1.02703	0.0851201
Q8CGC7	Eprs	Bifunctional glutamate/proline--tRNA ligase OS=Mus musculus GN=Eprs PE=1 SV=4	27.5132	32	44	32	1512	169.972	7.66	99.6	102.2	102.2	99.4	98.4	98.2	101.333	98.6667	1.02703	0.0474207
Q91ZZ3	Sncb	Beta-synuclein OS=Mus musculus GN=Sncb PE=1 SV=1	52.6316	7	27	3	133	14.043	4.37	101.4	98.5	104.1	81	104.6	110.4	101.333	98.6667	1.02703	0.78486
Q8C167	Prepl	Prolyl endopeptidase-like OS=Mus musculus GN=Prepl PE=1 SV=1	36.5517	21	30	21	725	83.141	6.65	96.6	106.9	100.5	98	100	98	101.333	98.6667	1.02703	0.434827
Q541E2	Gss	Glutathione synthetase (Fragment) OS=Mus musculus GN=Gss PE=1 SV=1	41.7722	17	26	17	474	52.214	5.8	100	110.5	93.5	99.3	97.1	99.6	101.333	98.6667	1.02703	0.623058
Q3T9S3	Set	SET translocation OS=Mus musculus GN=Set PE=2 SV=1	16.609	4	12	4	289	33.358	4.32	103.6	98.8	101.6	95.9	103.9	96.2	101.333	98.6667	1.02703	0.419322
P63216	Gng3	Guanine nucleotide-binding protein G(I)/G(S)/G(O) subunit gamma-3 OS=Mus musculus GN=Gng3 PE=1 SV=1	72	4	11	4	75	8.299	7.78	97.8	109.1	97.1	101	97.4	97.6	101.333	98.6667	1.02703	0.547191
P47962	Rpl5	60S ribosomal protein L5 OS=Mus musculus GN=Rpl5 PE=1 SV=3	43.0976	12	23	12	297	34.379	9.77	98.5	100.5	105	101.8	98.3	95.9	101.333	98.6667	1.02703	0.358832
Q922Q1	Marc2	Mitochondrial amidoxime reducing component 2 OS=Mus musculus GN=Marc2 PE=1 SV=1	24.2604	10	15	10	338	38.17	8.68	105	99.5	99.5	97.3	97.7	101	101.333	98.6667	1.02703	0.287637
O35857	Timm44	Mitochondrial import inner membrane translocase subunit TIM44 OS=Mus musculus GN=Timm44 PE=1 SV=2	25	10	15	10	452	51.059	8.13	97	104.9	102.1	95.4	101.9	98.7	101.333	98.6667	1.02703	0.421169
E9QAU4	Etl4	Enhancer trap locus 4 OS=Mus musculus GN=Etl4 PE=1 SV=1	3.60541	7	9	7	1997	218.311	8.28	100.2	105.5	98.3	96.5	101.5	98	101.333	98.6667	1.02703	0.365418
Q8K0C9	Gmds	GDP-mannose 4,6 dehydratase OS=Mus musculus GN=Gmds PE=1 SV=1	11.2903	3	3	3	372	41.958	7.03	96.9	103.3	103.8	95.2	100.4	100.4	101.333	98.6667	1.02703	0.39752
Q9R0A0	Pex14	Peroxisomal membrane protein PEX14 OS=Mus musculus GN=Pex14 PE=1 SV=1	12.234	4	4	4	376	41.183	5.11	99.7	102.4	101.9	100.3	97.8	97.9	101.333	98.6667	1.02703	0.0838208
P56873	Sssca1	Sjoegren syndrome/scleroderma autoantigen 1 homolog OS=Mus musculus GN=Sssca1 PE=1 SV=1	13.5678	2	3	2	199	21.323	5.12	96.5	108.8	98.7	93.3	101.2	101.5	101.333	98.6667	1.02703	0.596421
Q3UHB1	Nt5dc3	5'-nucleotidase domain-containing protein 3 OS=Mus musculus GN=Nt5dc3 PE=1 SV=1	17.7656	8	10	8	546	63.13	8.56	98.5	105.5	100	101.2	98.3	96.5	101.333	98.6667	1.02703	0.351375
Q3TZP3	Mta2	Uncharacterized protein OS=Mus musculus GN=Mta2 PE=2 SV=1	3.89222	2	3	2	668	75.045	9.72	99	103	102	97.3	100.3	98.4	101.333	98.6667	1.02703	0.147453
Q8VHK9	Dhx36	ATP-dependent RNA helicase DHX36 OS=Mus musculus GN=Dhx36 PE=1 SV=2	2.3976	2	2	2	1001	113.812	8.29	93.6	117.6	92.8	91.6	102.5	101.9	101.333	98.6667	1.02703	0.778725
Q9CPW2	Fdx2	Ferredoxin-2, mitochondrial OS=Mus musculus GN=Fdx2 PE=1 SV=1	23.5632	3	3	3	174	18.754	6.04	94.6	99.6	109.8	98.5	103.5	94	101.333	98.6667	1.02703	0.638048
Q8BIJ7	Rufy1	RUN and FYVE domain-containing protein 1 OS=Mus musculus GN=Rufy1 PE=1 SV=1	2.94944	2	2	1	712	80.326	5.68	96.4	100.6	107	94.4	97.8	103.8	101.333	98.6667	1.02703	0.55357
Q9D6M3	Slc25a22	Mitochondrial glutamate carrier 1 OS=Mus musculus GN=Slc25a22 PE=1 SV=1	46.7492	12	26	7	323	34.648	9.09	100.5	104.3	99.1	106	93.5	96.5	101.3	98.6667	1.02669	0.55337
O88533	Ddc	Aromatic-L-amino-acid decarboxylase OS=Mus musculus GN=Ddc PE=1 SV=1	22.5	9	15	9	480	53.839	6.6	97.6	100.5	105.8	97.6	100.2	98.2	101.3	98.6667	1.02669	0.356058
Q6PF93	Pik3c3	Phosphatidylinositol 3-kinase catalytic subunit type 3 OS=Mus musculus GN=Pik3c3 PE=1 SV=1	9.58286	7	9	7	887	101.423	6.73	102.6	100.8	100.5	96.9	101.4	97.7	101.3	98.6667	1.02669	0.161041
A0A0J9YUR2	Specc1	Cytospin-B OS=Mus musculus GN=Specc1 PE=1 SV=1	12.3722	9	11	9	978	108.777	5.81	95.8	107.4	100.7	94.7	101.7	99.6	101.3	98.6667	1.02669	0.541494
D3YVK4	Gm45799	Predicted gene 45799 OS=Mus musculus GN=Gm45799 PE=1 SV=1	22.0183	2	2	2	109	12.651	9.74	97.5	106.6	99.8	100.7	97.4	97.9	101.3	98.6667	1.02669	0.417927
P52483	Ube2e3	Ubiquitin-conjugating enzyme E2 E3 OS=Mus musculus GN=Ube2e3 PE=1 SV=2	3.86473	1	1	1	207	22.898	7.18	104.2	104	95.7	97.6	94.2	104.2	101.3	98.6667	1.02669	0.551691
Q8CAQ8	Immt	MICOS complex subunit Mic60 OS=Mus musculus GN=Immt PE=1 SV=1	60.2378	45	123	4	757	83.848	6.61	102.6	97.9	103.5	101	97	98.1	101.333	98.7	1.02668	0.279427
Q9CS84	Nrxn1	Neurexin-1 OS=Mus musculus GN=Nrxn1 PE=1 SV=3	14.0026	16	25	12	1514	166.063	6.09	97.9	105.4	100.7	99.2	100.4	96.5	101.333	98.7	1.02668	0.347032
P21981	Tgm2	Protein-glutamine gamma-glutamyltransferase 2 OS=Mus musculus GN=Tgm2 PE=1 SV=4	24.6356	12	16	12	686	77.012	5.1	98.6	102.4	103	101.4	98.4	96.3	101.333	98.7	1.02668	0.26269
Q3UGB5	Dazap1	DAZ associated protein 1, isoform CRA_b OS=Mus musculus GN=Dazap1 PE=1 SV=1	15.5172	4	6	4	406	43.13	8.56	111.8	95.8	96.4	96.3	98.7	101.1	101.333	98.7	1.02668	0.652277
Q8BFY6	Pef1	Peflin OS=Mus musculus GN=Pef1 PE=1 SV=1	27.2727	5	9	5	275	29.209	6.3	99.8	99.8	104.4	100.5	98.6	97	101.333	98.7	1.02668	0.225004
Q61033	Tmpo	Lamina-associated polypeptide 2, isoforms alpha/zeta OS=Mus musculus GN=Tmpo PE=1 SV=4	7.21501	3	4	2	693	75.122	8.05	97.8	102.2	104	100	101.7	94.4	101.333	98.7	1.02668	0.411232
O88532	Zfr	Zinc finger RNA-binding protein OS=Mus musculus GN=Zfr PE=1 SV=2	5.12104	3	3	3	1074	116.786	9.04	97.5	108.3	98.2	98.7	101.3	96.1	101.333	98.7	1.02668	0.526288
Q9DAU1	Cnpy3	Protein canopy homolog 3 OS=Mus musculus GN=Cnpy3 PE=1 SV=1	9.42029	2	3	2	276	30.519	5.62	100.8	102.2	101	99.5	99.2	97.4	101.333	98.7	1.02668	0.0287997
Q8VCM8	Ncln	Nicalin OS=Mus musculus GN=Ncln PE=1 SV=2	11.7229	7	8	7	563	62.868	6.49	100.2	104.4	99.3	98.1	100	98	101.3	98.7	1.02634	0.201107
Q6ZQ77	Hip1r	MKIAA0655 protein (Fragment) OS=Mus musculus GN=Hip1r PE=2 SV=1	24.6537	21	31	20	1083	120.917	6.58	98.6	104.6	100.7	98.9	100.1	97.1	101.3	98.7	1.02634	0.255768
P14685	Psmd3	26S proteasome non-ATPase regulatory subunit 3 OS=Mus musculus GN=Psmd3 PE=1 SV=3	43.5849	21	32	21	530	60.68	8.44	99.4	104.9	99.6	98.9	97.9	99.3	101.3	98.7	1.02634	0.23228
Q91ZR1	Rab4b	Ras-related protein Rab-4B OS=Mus musculus GN=Rab4b PE=1 SV=2	64.7887	12	33	8	213	23.614	6.06	102.3	101.2	100.4	99.4	99.7	97	101.3	98.7	1.02634	0.0627895
Q8CGF6	Wdr47	WD repeat-containing protein 47 OS=Mus musculus GN=Wdr47 PE=1 SV=2	19.7826	12	15	12	920	102.247	5.97	103.7	101.5	98.7	100	97.2	98.9	101.3	98.7	1.02634	0.192417
O35621	Pmm1	Phosphomannomutase 1 OS=Mus musculus GN=Pmm1 PE=1 SV=1	40.458	9	11	7	262	29.756	5.47	104.7	96.2	103	101.6	99.2	95.3	101.3	98.7	1.02634	0.459502
Q9DCC4	Pycr3	Pyrroline-5-carboxylate reductase 3 OS=Mus musculus GN=Pycr3 PE=1 SV=2	27.7372	6	8	6	274	28.703	7.27	97.6	104	102.3	101.9	96.9	97.3	101.3	98.7	1.02634	0.356612
Q921C1	Gjc3	Gap junction gamma-3 protein OS=Mus musculus GN=Gjc3 PE=1 SV=2	25.2788	5	11	5	269	30.273	8.37	104.2	93.2	106.5	100	94.7	101.4	101.3	98.7	1.02634	0.600848
Q19AB3	Robo2	ROBO2 isoform a OS=Mus musculus GN=Robo2 PE=2 SV=1	4.12574	4	4	4	1527	167.146	6.43	95	110.4	98.5	100	101.1	95	101.3	98.7	1.02634	0.632139
Q63918	Cavin2	Caveolae-associated protein 2 OS=Mus musculus GN=Cavin2 PE=1 SV=3	4.06699	1	1	1	418	46.735	5.21	104	90.5	109.4	85	112.9	98.2	101.3	98.7	1.02634	0.80436
Q9CQE7	Ergic3	Endoplasmic reticulum-Golgi intermediate compartment protein 3 OS=Mus musculus GN=Ergic3 PE=1 SV=1	3.91645	1	1	1	383	43.181	6.47	86	105	112.9	87.5	102.2	106.4	101.3	98.7	1.02634	0.804392
B2RTB6	Krt86	Keratin 86 OS=Mus musculus GN=Krt86 PE=2 SV=1	4.73251	3	17	2	486	53.217	5.76	91.1	112	100.8	98	102.2	95.9	101.3	98.7	1.02634	0.701701
Q9JIG4	Ppp1r3f	Protein phosphatase 1 regulatory subunit 3F OS=Mus musculus GN=Ppp1r3f PE=1 SV=3	2.0025	1	1	1	799	84.068	4.7	106	105	92.9	96.5	103.7	95.9	101.3	98.7	1.02634	0.623733
Q9Z0R9	Fads2	Fatty acid desaturase 2 OS=Mus musculus GN=Fads2 PE=1 SV=1	4.5045	2	2	2	444	52.354	8.82	104.3	102	97.6	90.7	93.8	111.6	101.3	98.7	1.02634	0.721722
Q4FJX4	Csrp1	Csrp1 protein OS=Mus musculus GN=Csrp1 PE=1 SV=1	64.7668	12	35	12	193	20.57	8.57	104.7	95.1	104	95.9	101.5	98.7	101.267	98.7	1.026	0.502555
E9QKE4	Rab3gap2	Rab3 GTPase-activating protein non-catalytic subunit OS=Mus musculus GN=Rab3gap2 PE=1 SV=1	18.385	18	20	18	1387	154.542	6.07	100.9	102.1	100.8	100.9	100.3	94.9	101.267	98.7	1.026	0.259081
Q8BH80	Vapb	Vesicle-associated membrane protein, associated protein B and C OS=Mus musculus GN=Vapb PE=1 SV=1	59.2593	13	32	12	243	26.901	7.78	100	99.5	104.3	95.5	99.4	101.2	101.267	98.7	1.026	0.321313
F8WJB9	Evl	Ena/VASP-like protein OS=Mus musculus GN=Evl PE=1 SV=1	20.802	6	7	6	399	42.867	7.53	96.2	106.9	100.7	95.2	102.6	98.3	101.267	98.7	1.026	0.533518
Q8C7D2	Crbn	Protein cereblon OS=Mus musculus GN=Crbn PE=1 SV=1	7.41573	2	3	2	445	50.847	5.33	98.6	98.8	106.4	94.4	107.2	94.5	101.267	98.7	1.026	0.63248
Q505B7	Zbtb8os	Protein archease OS=Mus musculus GN=Zbtb8os PE=1 SV=2	13.0952	2	2	2	168	19.715	4.56	98	100.8	105	112.3	93.7	90.1	101.267	98.7	1.026	0.738573
O70572	Smpd2	Sphingomyelin phosphodiesterase 2 OS=Mus musculus GN=Smpd2 PE=1 SV=1	3.81862	1	1	1	419	47.436	6.44	94	105.3	104.5	96.4	102.1	97.6	101.267	98.7	1.026	0.559093
P24547	Impdh2	Inosine-5'-monophosphate dehydrogenase 2 OS=Mus musculus GN=Impdh2 PE=1 SV=2	14.0078	7	9	7	514	55.78	7.28	93.7	109.4	100.8	92.5	101.6	102.1	101.3	98.7333	1.026	0.665466
Q4QQM4	Trp53i11	Tumor protein p53-inducible protein 11 OS=Mus musculus GN=Trp53i11 PE=1 SV=1	13.2275	2	3	2	189	20.897	9.41	98.6	103.6	101.7	91.2	98.1	106.9	101.3	98.7333	1.026	0.619148
Q8BK72	Mrps27	28S ribosomal protein S27, mitochondrial OS=Mus musculus GN=Mrps27 PE=1 SV=2	15.9036	6	7	6	415	47.748	5.5	101	103.6	99.1	100.9	97.3	97.9	101.233	98.7	1.02567	0.213683
Q9R0Y5	Ak1	Adenylate kinase isoenzyme 1 OS=Mus musculus GN=Ak1 PE=1 SV=1	72.6804	15	62	15	194	21.526	5.81	100.8	99.5	103.5	97.6	101.3	97.3	101.267	98.7333	1.02566	0.220028
A0A0R4J1N0	Dpysl4	Dihydropyrimidinase-related protein 4 OS=Mus musculus GN=Dpysl4 PE=1 SV=1	46.8803	16	38	15	593	64.263	7.09	100.9	102.4	100.5	96	97.9	102.3	101.267	98.7333	1.02566	0.26441
Q99LC3	Ndufa10	NADH dehydrogenase [ubiquinone] 1 alpha subcomplex subunit 10, mitochondrial OS=Mus musculus GN=Ndufa10 PE=1 SV=1	57.1831	19	48	19	355	40.578	7.78	104.6	97.4	101.8	99.6	97.8	98.8	101.267	98.7333	1.02566	0.305786
P63321	Rala	Ras-related protein Ral-A OS=Mus musculus GN=Rala PE=1 SV=1	49.5146	8	33	4	206	23.538	7.11	103.9	94.1	105.8	95.8	98.2	102.2	101.267	98.7333	1.02566	0.568055
A0A0R4J0I9	Lrp1	Low density lipoprotein receptor-related protein 1 OS=Mus musculus GN=Lrp1 PE=1 SV=1	11.0671	40	59	40	4545	504.441	5.36	100.6	102.9	100.3	100.5	98.6	97.1	101.267	98.7333	1.02566	0.119229
Q9R1P3	Psmb2	Proteasome subunit beta type-2 OS=Mus musculus GN=Psmb2 PE=1 SV=1	28.3582	4	12	4	201	22.892	7.02	101.4	100.5	101.9	97.4	99.3	99.5	101.267	98.7333	1.02566	0.032008
P16045	Lgals1	Galectin-1 OS=Mus musculus GN=Lgals1 PE=1 SV=3	65.9259	8	28	8	135	14.856	5.49	96.9	105	101.9	102.6	97.4	96.2	101.267	98.7333	1.02566	0.455647
Q542P4	Mpp1	Membrane protein, palmitoylated OS=Mus musculus GN=Mpp1 PE=1 SV=1	33.9056	11	16	11	466	52.194	7.2	100.3	98.8	104.7	94.8	101.1	100.3	101.267	98.7333	1.02566	0.394227
Q9CYT6	Cap2	Adenylyl cyclase-associated protein 2 OS=Mus musculus GN=Cap2 PE=1 SV=1	27.521	10	14	10	476	52.829	6.43	96.9	106.2	100.7	100.6	99.3	96.3	101.267	98.7333	1.02566	0.443828
Q61425	Hadh	Hydroxyacyl-coenzyme A dehydrogenase, mitochondrial OS=Mus musculus GN=Hadh PE=1 SV=2	41.7197	9	25	9	314	34.442	8.65	98.5	106.1	99.2	99.6	99.9	96.7	101.267	98.7333	1.02566	0.390137
Q3U046	Yap1	Uncharacterized protein (Fragment) OS=Mus musculus GN=Yap1 PE=2 SV=1	6.14754	1	1	1	244	25.034	8.81	94.9	100.5	108.4	99.8	108.4	88	101.267	98.7333	1.02566	0.73899
Q3THJ6		Uncharacterized protein OS=Mus musculus PE=2 SV=1	37.3832	6	10	6	214	24.617	10.01	100.9	101.8	101.1	103.9	95.8	96.5	101.267	98.7333	1.02566	0.385966
Q3U2A8	Vars2	Valine--tRNA ligase, mitochondrial OS=Mus musculus GN=Vars2 PE=1 SV=2	6.50943	5	5	5	1060	118.386	7.14	98.8	103.8	101.2	96.7	101.6	97.9	101.267	98.7333	1.02566	0.286912
Q5FWB7	Aldoa	Fructose-bisphosphate aldolase OS=Mus musculus GN=Aldoa PE=1 SV=1	86.5385	30	385	8	364	39.331	8.09	104.4	99.7	99.6	97.9	98.8	99.5	101.233	98.7333	1.02532	0.204291
Q9R0P5	Dstn	Destrin OS=Mus musculus GN=Dstn PE=1 SV=3	66.6667	13	59	12	165	18.509	7.97	102.5	101.5	99.7	98	100.9	97.3	101.233	98.7333	1.02532	0.142774
Q5M9J8	Rpl28	MCG13936 OS=Mus musculus GN=Rpl28 PE=1 SV=1	50.365	8	14	8	137	15.724	12.02	100.1	104.2	99.4	104.9	95.3	96	101.233	98.7333	1.02532	0.506875
P36916	Gnl1	Guanine nucleotide-binding protein-like 1 OS=Mus musculus GN=Gnl1 PE=1 SV=4	21.911	11	13	11	607	68.729	5.68	101.5	102.4	99.8	100.6	100	95.6	101.233	98.7333	1.02532	0.226515
A0A023J682	ND3	NADH-ubiquinone oxidoreductase chain 3 OS=Mus musculus musculus GN=ND3 PE=3 SV=1	13.0435	1	2	1	115	13.168	4.64	102.6	100	101.1	79.8	96.1	120.3	101.233	98.7333	1.02532	0.842431
Q8BR70	Yipf6	Protein YIPF6 OS=Mus musculus GN=Yipf6 PE=1 SV=1	5.9322	1	2	1	236	26.071	6.55	109.8	97.8	96.1	90.5	100.8	104.9	101.233	98.7333	1.02532	0.701897
P62631	Eef1a2	Elongation factor 1-alpha 2 OS=Mus musculus GN=Eef1a2 PE=1 SV=1	53.9957	21	136	11	463	50.422	9.03	101.8	100.7	101.3	101.4	97.8	97.1	101.267	98.7667	1.02531	0.141972
Q3TZ32	Aars	Uncharacterized protein OS=Mus musculus GN=Aars PE=2 SV=1	47.5207	36	101	36	968	106.793	5.67	100.4	101	102.4	98.6	99.6	98.1	101.267	98.7667	1.02531	0.027665
P70349	Hint1	Histidine triad nucleotide-binding protein 1 OS=Mus musculus GN=Hint1 PE=1 SV=3	78.5714	7	23	7	126	13.768	6.87	104.4	99.6	99.8	98.6	95.4	102.3	101.267	98.7667	1.02531	0.38007
P60904	Dnajc5	DnaJ homolog subfamily C member 5 OS=Mus musculus GN=Dnajc5 PE=1 SV=1	31.8182	5	20	5	198	22.086	5.07	102.6	98.7	102.5	96	100.5	99.8	101.267	98.7667	1.02531	0.258156
D3Z4J3	Myo5a	Unconventional myosin-Va OS=Mus musculus GN=Myo5a PE=1 SV=1	40.1617	74	132	74	1855	215.388	8.5	100.6	103.2	99.9	100.3	99.3	96.7	101.233	98.7667	1.02497	0.168495
Q9CQ89	Cuta	Protein CutA OS=Mus musculus GN=Cuta PE=1 SV=3	25.9887	4	7	4	177	18.853	6.77	104.1	98.1	101.5	94	102.7	99.6	101.233	98.7667	1.02497	0.468352
G3X9N3	Pnmal2	MCG16539 OS=Mus musculus GN=Pnmal2 PE=1 SV=1	8.77458	5	5	5	661	71.712	5.17	103.2	99.9	100.6	98.3	102.6	95.4	101.233	98.7667	1.02497	0.347603
Q78JW9	Ubfd1	Ubiquitin domain-containing protein UBFD1 OS=Mus musculus GN=Ubfd1 PE=1 SV=2	6.25	2	4	2	368	40.118	8.85	99.9	99.6	104.2	97.8	99.1	99.4	101.233	98.7667	1.02497	0.190095
P0C7M9	Clec2l	C-type lectin domain family 2 member L OS=Mus musculus GN=Clec2l PE=1 SV=1	36.9668	7	12	7	211	23.638	7.2	104.1	97.4	102.2	100.5	98.7	97.1	101.233	98.7667	1.02497	0.329257
Q9CR59	Gadd45gip1	Growth arrest and DNA damage-inducible proteins-interacting protein 1 OS=Mus musculus GN=Gadd45gip1 PE=1 SV=1	4.5045	1	2	1	222	25.804	10.27	103.5	102.1	98.1	91.2	109	96.1	101.233	98.7667	1.02497	0.679691
A0A0R4J0P6	Parn	Poly(A)-specific ribonuclease PARN OS=Mus musculus GN=Parn PE=1 SV=1	1.60256	1	1	1	624	71.544	6.24	89.9	116.2	97.6	94.1	99.2	103	101.233	98.7667	1.02497	0.779096
Q80TM2	Tln1	MKIAA1027 protein (Fragment) OS=Mus musculus GN=Tln1 PE=2 SV=4	37.4025	63	97	52	2564	271.963	6.27	101.3	101.3	101.1	99.1	99.2	98	101.233	98.7667	1.02497	0.00320252
E9PWX1	Dpp6	Dipeptidyl aminopeptidase-like protein 6 OS=Mus musculus GN=Dpp6 PE=1 SV=1	27.0081	21	46	19	859	97.163	6.48	99.1	106.3	98.3	100	95.4	100.9	101.233	98.7667	1.02497	0.465569
E9Q3X0	Mvp	Major vault protein OS=Mus musculus GN=Mvp PE=1 SV=1	35.2874	21	26	21	870	96.798	5.64	97.5	104.6	101.6	97.8	104	94.5	101.233	98.7667	1.02497	0.51557
P45952	Acadm	Medium-chain specific acyl-CoA dehydrogenase, mitochondrial OS=Mus musculus GN=Acadm PE=1 SV=1	38.4798	14	28	14	421	46.452	8.37	102.6	100.5	100.6	102.5	97.1	96.7	101.233	98.7667	1.02497	0.283187
Q6NVG1	Lpcat4	Lysophospholipid acyltransferase LPCAT4 OS=Mus musculus GN=Lpcat4 PE=1 SV=1	11.6412	5	9	5	524	57.107	8.75	102.1	102.8	98.8	103.4	97.6	95.3	101.233	98.7667	1.02497	0.413758
Q0PD14	Rab39b	RAB39B, member RAS oncogene family OS=Mus musculus GN=Rab39b PE=1 SV=1	46.4789	9	26	7	213	24.621	7.83	101.8	97.8	104	95.3	98.1	102.9	101.2	98.7667	1.02464	0.443786
Q8BKZ9	Pdhx	Pyruvate dehydrogenase protein X component, mitochondrial OS=Mus musculus GN=Pdhx PE=1 SV=1	30.1397	12	28	12	501	53.965	7.75	100.6	101.5	101.5	99.4	98.5	98.4	101.2	98.7667	1.02464	0.00510273
Q6PGL7	Washc2	WASH complex subunit 2 OS=Mus musculus GN=Washc2 PE=1 SV=1	5.92204	5	5	5	1334	145.224	4.77	96.4	102.8	104.4	89.8	102.8	103.7	101.2	98.7667	1.02464	0.658955
Q8CHF1	mKIAA0531	Kinesin-like protein (Fragment) OS=Mus musculus GN=mKIAA0531 PE=2 SV=1	41.1348	34	72	20	987	112.567	6.42	99.4	102.2	102.1	98.6	98.9	98.9	101.233	98.8	1.02463	0.0577253
O88569	Hnrnpa2b1	Heterogeneous nuclear ribonucleoproteins A2/B1 OS=Mus musculus GN=Hnrnpa2b1 PE=1 SV=2	49.5751	22	69	19	353	37.38	8.95	102.3	100.5	100.9	97.1	97.6	101.7	101.233	98.8	1.02463	0.192897
Q9DD04	Arf4	Uncharacterized protein OS=Mus musculus GN=Arf4 PE=2 SV=1	64.0884	9	64	1	181	20.465	6.01	102.1	93.7	107.9	98.5	103	94.9	101.233	98.8	1.02463	0.634851
K4DI58	Cadm3	Cell adhesion molecule 3 OS=Mus musculus GN=Cadm3 PE=1 SV=1	30.4651	9	34	9	430	46.663	5.21	99.7	100.9	103.1	96.3	100.3	99.8	101.233	98.8	1.02463	0.20397
Q3UK08	Tsg101	Uncharacterized protein OS=Mus musculus GN=Tsg101 PE=2 SV=1	14.578	4	7	4	391	44.036	6.57	96.7	111	96	100.9	101.2	94.3	101.233	98.8	1.02463	0.674571
P62715	Ppp2cb	Serine/threonine-protein phosphatase 2A catalytic subunit beta isoform OS=Mus musculus GN=Ppp2cb PE=1 SV=1	58.8997	13	42	2	309	35.552	5.43	102.2	101.1	100.3	96.6	99.2	100.6	101.2	98.8	1.02429	0.137434
Q99LX0	Park7	Protein/nucleic acid deglycase DJ-1 OS=Mus musculus GN=Park7 PE=1 SV=1	67.1958	12	58	12	189	20.008	6.77	100.8	101.4	101.4	99.6	98	98.8	101.2	98.8	1.02429	0.008851
Q8BTM8	Flna	Filamin-A OS=Mus musculus GN=Flna PE=1 SV=5	23.2716	39	50	37	2647	281.046	6.04	98	103.6	102	97.9	100.1	98.4	101.2	98.8	1.02429	0.251848
O70439	Stx7	Syntaxin-7 OS=Mus musculus GN=Stx7 PE=1 SV=3	40.2299	7	15	7	261	29.802	5.78	98.3	105.3	100	94.6	103.3	98.5	101.2	98.8	1.02429	0.505185
Q6A0D1	Emc2	MKIAA0103 protein (Fragment) OS=Mus musculus GN=Emc2 PE=1 SV=1	29.9663	7	10	7	297	34.912	6.81	100	100.8	102.8	99.2	100.8	96.4	101.2	98.8	1.02429	0.192249
Q5SUH6	Clint1	Clathrin interactor 1 OS=Mus musculus GN=Clint1 PE=1 SV=1	13.5725	7	9	7	641	69.715	6.65	102.1	99.3	102.2	95.7	100.7	100	101.2	98.8	1.02429	0.259775
P10833	Rras	Ras-related protein R-Ras OS=Mus musculus GN=Rras PE=1 SV=1	30.7339	5	9	3	218	23.749	6.79	101.4	97.9	104.3	93.5	97.1	105.8	101.2	98.8	1.02429	0.58913
B0FTY3	Nudcd3	NudC domain containing 3, isoform CRA_a OS=Mus musculus GN=Nudcd3 PE=2 SV=1	14.0496	4	6	4	363	40.865	5.26	100.9	105.7	97	99	97.7	99.7	101.2	98.8	1.02429	0.405451
Q4V9Z5	Sez6l2	Seizure 6-like protein 2 OS=Mus musculus GN=Sez6l2 PE=1 SV=1	6.37363	5	7	5	910	97.442	4.87	97.6	107.6	98.4	108.4	94.8	93.2	101.2	98.8	1.02429	0.699862
G3UZM4	Cadm2	Cell adhesion molecule 2 (Fragment) OS=Mus musculus GN=Cadm2 PE=1 SV=1	22.5287	7	15	7	435	47.316	5.41	104.5	101.8	97.3	99.7	97.4	99.3	101.2	98.8	1.02429	0.339832
Q8BLN5	Lss	Lanosterol synthase OS=Mus musculus GN=Lss PE=1 SV=2	12.5512	7	9	7	733	83.088	6.4	94	105.5	104.1	96	103.5	96.9	101.2	98.8	1.02429	0.608592
A2AFP5	Rab9	RAB9, member RAS oncogene family (Fragment) OS=Mus musculus GN=Rab9 PE=1 SV=1	31.6832	5	7	4	202	22.931	5.2	101.8	102.6	99.2	91.6	103.4	101.4	101.2	98.8	1.02429	0.560744
Q14BV7	Acbd6	Acyl-Coenzyme A binding domain containing 6 OS=Mus musculus GN=Acbd6 PE=2 SV=1	14.539	3	4	3	282	30.868	5.11	102.5	106.2	94.9	104.3	98.4	93.7	101.2	98.8	1.02429	0.623849
Q3U0V3	Ankrd13a	Uncharacterized protein OS=Mus musculus GN=Ankrd13a PE=2 SV=1	7.82313	4	5	4	588	67.118	5.08	99.4	102.5	101.7	97.6	101	97.8	101.2	98.8	1.02429	0.171156
D3YUP1	Carm1	Histone-arginine methyltransferase CARM1 OS=Mus musculus GN=Carm1 PE=1 SV=1	2.30415	1	1	1	651	70.278	7.18	91.3	111.9	100.4	99.2	101.3	95.9	101.2	98.8	1.02429	0.716847
Q62150	Rnps1	RNA/DNA-binding protein OS=Mus musculus GN=Rnps1 PE=2 SV=1	6.30137	2	2	2	365	40.865	10.81	102.9	96.9	103.8	102.7	92.7	101	101.2	98.8	1.02429	0.559259
Q3UMU9	Hdgfl2	Hepatoma-derived growth factor-related protein 2 OS=Mus musculus GN=Hdgfl2 PE=1 SV=1	3.58744	3	5	2	669	74.246	8.66	99.5	105.4	98.7	94.8	97	104.6	101.2	98.8	1.02429	0.546093
P22682	Cbl	E3 ubiquitin-protein ligase CBL OS=Mus musculus GN=Cbl PE=1 SV=3	6.90033	4	4	4	913	100.5	6.67	96.8	102.7	104.1	97	107.5	91.9	101.2	98.8	1.02429	0.662942
Q9CWQ0	Dph5	Diphthine methyl ester synthase OS=Mus musculus GN=Dph5 PE=1 SV=2	6.40569	1	1	1	281	31.198	5.29	98.6	95.7	109.3	96.8	104.6	95	101.2	98.8	1.02429	0.661096
E9QKQ5	Lpin1	Phosphatidate phosphatase LPIN1 OS=Mus musculus GN=Lpin1 PE=1 SV=2	1.7316	1	1	1	924	101.978	6.71	98.2	94.4	111	99.3	95.1	102	101.2	98.8	1.02429	0.68013
Q3TCS0	Prep	Uncharacterized protein OS=Mus musculus GN=Prep PE=2 SV=1	45.6338	25	44	25	710	80.631	5.67	95.9	106.7	100.9	101.2	99.4	95.8	101.167	98.8	1.02395	0.536123
Q8BWR2	Pithd1	PITH domain-containing protein 1 OS=Mus musculus GN=Pithd1 PE=1 SV=1	35.545	6	9	6	211	24.177	5.74	103	98.9	101.6	104.1	96.8	95.5	101.167	98.8	1.02395	0.46517
Q8R5J9	Arl6ip5	PRA1 family protein 3 OS=Mus musculus GN=Arl6ip5 PE=1 SV=2	28.7234	6	12	6	188	21.543	9.61	104	97.2	102.3	101.9	95.5	99	101.167	98.8	1.02395	0.438964
Q8JZW4	Cpne5	Copine-5 OS=Mus musculus GN=Cpne5 PE=1 SV=1	5.39629	3	4	2	593	65.551	5.77	108.2	96.2	99.1	98.4	100.8	97.2	101.167	98.8	1.02395	0.563887
A0A0A6YW53	Map4k4	Mitogen-activated protein kinase kinase kinase kinase 4 OS=Mus musculus GN=Map4k4 PE=1 SV=1	4.50311	6	8	1	1288	146.625	7.49	100.3	85.1	118.1	103.6	93	99.8	101.167	98.8	1.02395	0.825012
Q91WE4		UPF0729 protein C18orf32 homolog OS=Mus musculus PE=3 SV=1	13.8889	1	2	1	72	8.03	9.35	101.9	98.3	103.3	95.1	97	104.3	101.167	98.8	1.02395	0.497453
Q3THL7	Vdac1	Uncharacterized protein OS=Mus musculus GN=Vdac1 PE=2 SV=1	82.3322	20	293	1	283	30.738	7.9	106.2	97	100.4	98.5	101.6	96.4	101.2	98.8333	1.02395	0.485277
P31648	Slc6a1	Sodium- and chloride-dependent GABA transporter 1 OS=Mus musculus GN=Slc6a1 PE=1 SV=2	13.1886	5	16	5	599	66.957	7.96	106.3	98.7	98.6	100.7	95.2	100.6	101.2	98.8333	1.02395	0.491819
O35685	Nudc	Nuclear migration protein nudC OS=Mus musculus GN=Nudc PE=1 SV=1	42.4699	14	20	14	332	38.334	5.26	99.3	103.3	101	97.1	99.3	100.1	101.2	98.8333	1.02395	0.181637
Q8BQX9	Kcnab3	Uncharacterized protein OS=Mus musculus GN=Kcnab3 PE=2 SV=1	16.0891	5	6	5	404	43.849	8.68	99.5	108.9	95.2	102	98.9	95.6	101.2	98.8333	1.02395	0.622796
Q8R3I2	Mboat2	Lysophospholipid acyltransferase 2 OS=Mus musculus GN=Mboat2 PE=1 SV=1	2.6975	1	1	1	519	58.957	8.35	99.2	90.3	114.1	110	91.3	95.2	101.2	98.8333	1.02395	0.805152
Q9CPS6	Hint3	Histidine triad nucleotide-binding protein 3 OS=Mus musculus GN=Hint3 PE=1 SV=1	30.9091	5	6	5	165	18.775	6.33	99.7	103	100.9	95.5	101.1	99.9	101.2	98.8333	1.02395	0.29301
P46460	Nsf	Vesicle-fusing ATPase OS=Mus musculus GN=Nsf PE=1 SV=2	63.4409	48	222	47	744	82.561	6.95	101.6	100.1	101.8	97.8	100.3	98.4	101.167	98.8333	1.02361	0.0651743
Q544E3	Pip4k2a	Phosphatidylinositol-4-phosphate 5-kinase, type II, alpha OS=Mus musculus GN=Pip4k2a PE=1 SV=1	31.8519	11	28	6	405	46.122	6.99	98.8	104.4	100.3	99.9	98.9	97.7	101.167	98.8333	1.02361	0.262446
A0A087WNT1	Eloc	Elongin-C OS=Mus musculus GN=Eloc PE=1 SV=1	54.4776	6	19	6	134	14.93	4.73	103.3	102.8	97.4	99.9	99.8	96.8	101.167	98.8333	1.02361	0.337895
P63141	Kcna2	Potassium voltage-gated channel subfamily A member 2 OS=Mus musculus GN=Kcna2 PE=1 SV=1	20.4409	8	19	3	499	56.664	4.86	106.2	97.9	99.4	98.4	100	98.1	101.167	98.8333	1.02361	0.423617
P16388	Kcna1	Potassium voltage-gated channel subfamily A member 1 OS=Mus musculus GN=Kcna1 PE=1 SV=1	27.8788	11	22	7	495	56.373	5.14	103.4	98.2	101.9	97.3	99.9	99.3	101.167	98.8333	1.02361	0.249555
Q9D1M0	Sec13	Protein SEC13 homolog OS=Mus musculus GN=Sec13 PE=1 SV=3	24.8447	5	10	5	322	35.543	5.38	103.1	98.6	101.8	98	98.3	100.2	101.167	98.8333	1.02361	0.195763
A6H663	Bag3	BCL2-associated athanogene 3 OS=Mus musculus GN=Bag3 PE=2 SV=1	21.6638	11	14	11	577	61.821	7.44	97.1	106.5	99.9	96.5	101.2	98.8	101.167	98.8333	1.02361	0.493416
E9Q8Z8	Ctnnd1	Catenin delta-1 OS=Mus musculus GN=Ctnnd1 PE=1 SV=1	14.2709	10	11	10	967	108.108	6.23	100.4	104.9	98.2	99.4	95.4	101.7	101.167	98.8333	1.02361	0.435805
F8WJ93	Eml4	Echinoderm microtubule-associated protein-like 4 OS=Mus musculus GN=Eml4 PE=1 SV=1	12.6518	10	12	10	988	109.903	6.49	101.9	105.7	95.9	98.3	99.8	98.4	101.167	98.8333	1.02361	0.465219
Q08943	Ssrp1	FACT complex subunit SSRP1 OS=Mus musculus GN=Ssrp1 PE=1 SV=2	6.63842	3	3	3	708	80.81	6.76	95.7	102	105.8	93	108.3	95.2	101.167	98.8333	1.02361	0.698857
Q52KR3	Prune2	Protein prune homolog 2 OS=Mus musculus GN=Prune2 PE=1 SV=2	3.59922	8	10	8	3084	339.306	4.46	94	113.5	96	99.2	100.7	96.6	101.167	98.8333	1.02361	0.730224
Q9D142	Nudt14	Uridine diphosphate glucose pyrophosphatase OS=Mus musculus GN=Nudt14 PE=1 SV=1	6.30631	1	1	1	222	24.428	5.14	96.1	103.8	103.6	95.2	103.8	97.5	101.167	98.8333	1.02361	0.553219
A0A0R4J124	Srpk2	SRSF protein kinase 2 OS=Mus musculus GN=Srpk2 PE=1 SV=1	4.54545	3	3	3	682	76.837	4.91	101	103	99.5	99.1	101.3	96.1	101.167	98.8333	1.02361	0.268256
Q8BH15	Cnot10	CCR4-NOT transcription complex subunit 10 OS=Mus musculus GN=Cnot10 PE=1 SV=1	1.47849	1	1	1	744	81.766	7.68	92.8	103.7	107	96.1	96.2	104.2	101.167	98.8333	1.02361	0.668694
K3W4Q9	Gopc	Golgi-associated PDZ and coiled-coil motif-containing protein OS=Mus musculus GN=Gopc PE=1 SV=1	9.28726	3	3	3	463	50.605	6.35	94.9	106.2	102.3	98.5	101.2	96.8	101.133	98.8333	1.02327	0.552665
Q9D0Z3	Tmem53	Transmembrane protein 53 OS=Mus musculus GN=Tmem53 PE=2 SV=1	2.89855	1	1	1	276	31.568	8	86.9	121.7	94.8	115.6	92.5	88.4	101.133	98.8333	1.02327	0.873119
Q8VD75	Hip1	Huntingtin-interacting protein 1 OS=Mus musculus GN=Hip1 PE=1 SV=2	18.9504	16	19	14	1029	115.13	5.43	98.8	102.7	101.9	100.3	100.6	95.6	101.133	98.8333	1.02327	0.316091
Q923S9	Rab30	Ras-related protein Rab-30 OS=Mus musculus GN=Rab30 PE=1 SV=1	24.6305	5	23	2	203	23.044	4.97	104.3	96.2	102.9	101.8	97.6	97.1	101.133	98.8333	1.02327	0.473546
Q9JKD3	Scamp5	Secretory carrier-associated membrane protein 5 OS=Mus musculus GN=Scamp5 PE=1 SV=1	11.9149	3	8	3	235	26.051	8.54	100.8	104.7	97.9	100.7	94.2	101.6	101.133	98.8333	1.02327	0.493035
P46737	Brcc3	Lys-63-specific deubiquitinase BRCC36 OS=Mus musculus GN=Brcc3 PE=1 SV=1	5.84192	1	1	1	291	33.319	5.83	97.8	102.1	103.5	92.3	105.4	98.8	101.133	98.8333	1.02327	0.609152
Q9CQE3	Mrps17	28S ribosomal protein S17, mitochondrial OS=Mus musculus GN=Mrps17 PE=1 SV=1	7.5	1	2	1	120	13.373	9.89	101.3	105.1	97	101.7	94.9	99.9	101.133	98.8333	1.02327	0.499373
P35123	Usp4	Ubiquitin carboxyl-terminal hydrolase 4 OS=Mus musculus GN=Usp4 PE=1 SV=3	1.14345	1	1	1	962	108.274	5.64	96	98.7	108.7	89	100.6	106.9	101.133	98.8333	1.02327	0.741759
Q7TMF3	Ndufa12	NADH dehydrogenase [ubiquinone] 1 alpha subcomplex subunit 12 OS=Mus musculus GN=Ndufa12 PE=1 SV=2	72.4138	9	39	9	145	17.076	9.36	103.2	102.2	98.1	101.3	99.3	96	101.167	98.8667	1.02326	0.354038
Q3U484	Ddx3y	Uncharacterized protein OS=Mus musculus GN=Ddx3y PE=2 SV=1	32.0669	20	36	1	658	73.339	7.34	105.9	92.9	104.7	95.6	98.7	102.3	101.167	98.8667	1.02326	0.641737
Q54AE3	Gnb3	GTP-binding protein beta3 subunit OS=Mus musculus GN=Gnb3 PE=4 SV=1	16.1765	4	25	1	340	37.216	5.69	115.9	93.6	94	109.4	91.5	95.7	101.167	98.8667	1.02326	0.813663
Q9D1E6	Tbcb	Tubulin-folding cofactor B OS=Mus musculus GN=Tbcb PE=1 SV=2	36.4754	9	22	9	244	27.368	5.24	95.6	109.5	98.4	103.2	101.1	92.3	101.167	98.8667	1.02326	0.692091
E9Q0N0	Itsn1	Intersectin-1 OS=Mus musculus GN=Itsn1 PE=1 SV=1	14.3106	21	24	17	1719	194.776	7.91	97.1	110.4	96	101	95.7	99.9	101.167	98.8667	1.02326	0.663314
E9Q7X7	Nrxn2	Neurexin II OS=Mus musculus GN=Nrxn2 PE=1 SV=1	6.37427	9	11	6	1710	184.768	5.9	97.6	108.7	97.2	97.9	99.5	99.2	101.167	98.8667	1.02326	0.577693
Q9JHS4	Clpx	ATP-dependent Clp protease ATP-binding subunit clpX-like, mitochondrial OS=Mus musculus GN=Clpx PE=1 SV=2	8.20189	4	5	4	634	69.186	7.71	102.7	102.7	98.1	96.6	98.9	101.1	101.167	98.8667	1.02326	0.316266
Q8C570	Rae1	mRNA export factor OS=Mus musculus GN=Rae1 PE=1 SV=1	7.88043	2	2	2	368	40.939	7.83	97.4	98.8	107.3	91.3	93	112.3	101.167	98.8667	1.02326	0.771792
Q540H0	Naa10	N-acetyltransferase ARD1 homolog (S. cerevisiae), isoform CRA_e OS=Mus musculus GN=Naa10 PE=1 SV=1	14.4681	3	4	3	235	26.503	5.64	103.3	101.2	99	102	93.9	100.7	101.167	98.8667	1.02326	0.457777
P15532	Nme1	Nucleoside diphosphate kinase A OS=Mus musculus GN=Nme1 PE=1 SV=1	71.0526	12	44	3	152	17.197	7.37	103.5	90.8	109	100.3	96.8	99.4	101.1	98.8333	1.02293	0.700892
E9Q0J5	Kif21a	Kinesin-like protein KIF21A OS=Mus musculus GN=Kif21a PE=1 SV=2	29.7249	37	75	37	1672	186.52	6.47	98.4	103.7	101.3	98	99.4	99.2	101.133	98.8667	1.02293	0.227943
B1AQZ0	Sept8	Septin-8 OS=Mus musculus GN=Sept8 PE=1 SV=1	49.5868	21	97	17	484	55.839	6.1	100.7	99.5	103.2	100.2	99.2	97.2	101.133	98.8667	1.02293	0.181237
P70404	Idh3g	Isocitrate dehydrogenase [NAD] subunit gamma 1, mitochondrial OS=Mus musculus GN=Idh3g PE=1 SV=1	51.9084	16	77	16	393	42.758	9.01	104.8	96.8	101.8	99.2	98.4	99	101.133	98.8667	1.02293	0.388608
Q6IRU5	Cltb	Clathrin light chain B OS=Mus musculus GN=Cltb PE=1 SV=1	37.9913	10	29	10	229	25.156	4.63	104.5	98.5	100.4	99.5	98.2	98.9	101.133	98.8667	1.02293	0.278649
A0A1L1STC6	Syne1	Nesprin-1 OS=Mus musculus GN=Syne1 PE=1 SV=1	9.16013	62	70	62	8799	1009.29	5.58	97.2	106.2	100	97.6	100.5	98.5	101.133	98.8667	1.02293	0.462704
Q5U458	Dnajc11	DnaJ homolog subfamily C member 11 OS=Mus musculus GN=Dnajc11 PE=1 SV=2	36.136	17	28	17	559	63.194	8.32	98.6	103.2	101.6	100.4	98.7	97.5	101.133	98.8667	1.02293	0.226935
Q4FK74	Atp5d	ATP synthase, H+ transporting, mitochondrial F1 complex, delta subunit, isoform CRA_c OS=Mus musculus GN=Atp5d PE=1 SV=1	13.6905	2	18	2	168	17.589	5.08	101.1	106.6	95.7	98.8	103	94.8	101.133	98.8667	1.02293	0.595699
P32020	Scp2	Non-specific lipid-transfer protein OS=Mus musculus GN=Scp2 PE=1 SV=3	19.7441	10	24	10	547	59.088	7.44	99.6	107.4	96.4	104.1	95.7	96.8	101.133	98.8667	1.02293	0.617853
Q9QZB7	Actr10	Actin-related protein 10 OS=Mus musculus GN=Actr10 PE=1 SV=2	35.7314	11	20	11	417	46.178	7.61	100.7	103.6	99.1	99.1	99.7	97.8	101.133	98.8667	1.02293	0.18847
Q3UHL1	Camkv	CaM kinase-like vesicle-associated protein OS=Mus musculus GN=Camkv PE=1 SV=2	27.1484	12	16	12	512	54.785	5.54	103	101.3	99.1	103.1	97	96.5	101.133	98.8667	1.02293	0.398997
Q6DI68	Atp9a	Phospholipid-transporting ATPase (Fragment) OS=Mus musculus GN=Atp9a PE=2 SV=1	12.0253	11	16	11	1106	124.478	8.21	100.5	107.4	95.5	100.8	100.2	95.6	101.133	98.8667	1.02293	0.58494
Q9D1P0	Mrpl13	39S ribosomal protein L13, mitochondrial OS=Mus musculus GN=Mrpl13 PE=1 SV=1	21.3483	3	3	3	178	20.664	9.35	92.5	112.7	98.2	99.9	106.6	90.1	101.133	98.8667	1.02293	0.782798
Q99NH0	Ankrd17	Ankyrin repeat domain-containing protein 17 OS=Mus musculus GN=Ankrd17 PE=1 SV=2	0.69151	1	1	1	2603	274.043	6.52	86.9	127.5	89	92.5	108	96.1	101.133	98.8667	1.02293	0.879261
Q3UDU6	Tbc1d17	Uncharacterized protein OS=Mus musculus GN=Tbc1d17 PE=2 SV=1	3.52761	2	3	2	652	73.669	5.3	97.8	102.5	103.1	99.7	97.6	99.3	101.133	98.8667	1.02293	0.275283
I1E4X5	9030624J02Rik	RIKEN cDNA 9030624J02 gene OS=Mus musculus GN=9030624J02Rik PE=1 SV=1	3.12815	2	2	2	991	111.906	7.58	102.5	104.4	96.5	95.6	92.5	108.5	101.133	98.8667	1.02293	0.698667
Q924T2	Mrps2	28S ribosomal protein S2, mitochondrial OS=Mus musculus GN=Mrps2 PE=1 SV=1	14.7766	3	3	3	291	32.293	9.14	89.1	98.4	115.9	108.8	102.4	85.4	101.133	98.8667	1.02293	0.839806
Q8VCH5	Rabepk	Rab9 effector protein with kelch motifs OS=Mus musculus GN=Rabepk PE=1 SV=2	8.15789	1	2	1	380	41.093	5.95	100.5	100.8	102.1	88.1	109.4	99.1	101.133	98.8667	1.02293	0.731933
F7DBB3	Ahnak2	AHNAK nucleoprotein 2 (Fragment) OS=Mus musculus GN=Ahnak2 PE=1 SV=1	25.6345	16	36	5	1576	166.388	5.78	97	111.5	94.8	103.7	97.2	95.7	101.1	98.8667	1.02259	0.719129
Q7TMQ1	Gja1	Gap junction protein OS=Mus musculus GN=Gja1 PE=2 SV=1	43.0876	13	48	13	434	49.492	9.51	100.3	98.9	104.1	96.3	98.4	101.9	101.1	98.8667	1.02259	0.377881
Q9CQ69	Uqcrq	Cytochrome b-c1 complex subunit 8 OS=Mus musculus GN=Uqcrq PE=1 SV=3	57.3171	7	24	7	82	9.762	10.26	100.4	106.3	96.6	103.9	97.9	94.8	101.1	98.8667	1.02259	0.596225
Q9QZ06	Tollip	Toll-interacting protein OS=Mus musculus GN=Tollip PE=1 SV=1	45.9854	10	20	10	274	30.325	5.17	102.2	98.9	102.3	95.6	101.4	99.7	101.133	98.9	1.02258	0.337637
A0A1S6GWJ9	Tsfm	Elongation factor Ts, mitochondrial OS=Mus musculus GN=Tsfm PE=2 SV=1	27.7946	6	12	6	331	35.997	7.68	100.6	102.7	100	95.2	99.7	101.8	101.1	98.9	1.02224	0.356357
P39447	Tjp1	Tight junction protein ZO-1 OS=Mus musculus GN=Tjp1 PE=1 SV=2	15.1862	20	29	20	1745	194.622	6.64	100	103.4	99.9	100.1	99.5	97.1	101.1	98.9	1.02224	0.209045
P63028	Tpt1	Translationally-controlled tumor protein OS=Mus musculus GN=Tpt1 PE=1 SV=1	32.5581	6	18	6	172	19.45	4.86	105.5	94.3	103.5	93.2	102.7	100.8	101.1	98.9	1.02224	0.651036
P27671	Rasgrf1	Ras-specific guanine nucleotide-releasing factor 1 OS=Mus musculus GN=Rasgrf1 PE=1 SV=2	11.6482	11	13	11	1262	144.011	7.17	101.7	102.7	98.9	101.8	98.9	96	101.1	98.9	1.02224	0.338176
Q99JF8	Psip1	PC4 and SFRS1-interacting protein OS=Mus musculus GN=Psip1 PE=1 SV=1	21.7803	10	17	9	528	59.66	9.13	101.5	99.4	102.4	98.8	99.3	98.6	101.1	98.9	1.02224	0.0735564
Q8BL97	Srsf7	Serine/arginine-rich splicing factor 7 OS=Mus musculus GN=Srsf7 PE=1 SV=1	19.1011	5	8	4	267	30.799	11.9	103.2	101.7	98.4	102.7	95.3	98.7	101.1	98.9	1.02224	0.439541
Q9ERU9	Ranbp2	E3 SUMO-protein ligase RanBP2 OS=Mus musculus GN=Ranbp2 PE=1 SV=2	2.58762	5	6	4	3053	340.907	6.18	99.6	97.4	106.3	98.8	98.6	99.3	101.1	98.9	1.02224	0.458514
Q8R2Z5	Vwa1	von Willebrand factor A domain-containing protein 1 OS=Mus musculus GN=Vwa1 PE=1 SV=1	21.6867	5	6	5	415	44.681	6.54	98.1	103.7	101.5	98.8	100.7	97.2	101.1	98.9	1.02224	0.315197
Q9CR88	Mrps14	28S ribosomal protein S14, mitochondrial OS=Mus musculus GN=Mrps14 PE=1 SV=1	28.9062	3	4	3	128	14.911	11.39	98.1	111.2	94	102.9	98.8	95	101.1	98.9	1.02224	0.717601
P16054	Prkce	Protein kinase C epsilon type OS=Mus musculus GN=Prkce PE=1 SV=1	6.64858	4	6	3	737	83.507	7.03	107.9	101.5	93.9	91.1	104.3	101.3	101.1	98.9	1.02224	0.718533
Q60972	Rbbp4	Histone-binding protein RBBP4 OS=Mus musculus GN=Rbbp4 PE=1 SV=5	8.23529	4	5	1	425	47.626	4.89	92	102.8	108.5	107.3	99.4	90	101.1	98.9	1.02224	0.767675
Q0VG49		Uncharacterized protein C15orf61 homolog OS=Mus musculus PE=2 SV=2	7.64331	1	1	1	157	17.975	9.22	94.1	112.5	96.7	103.8	102.2	90.7	101.1	98.9	1.02224	0.771412
P63011	Rab3a	Ras-related protein Rab-3A OS=Mus musculus GN=Rab3a PE=1 SV=1	53.6364	11	90	5	220	24.954	5.03	103.3	95.6	104.4	92.1	100.9	103.7	101.1	98.9	1.02224	0.647554
Q8VCV2	Ndrg3	Ndrg3 protein OS=Mus musculus GN=Ndrg3 PE=1 SV=1	37.3711	8	11	8	388	42.955	5.25	95.6	102.2	105.5	94.9	97.4	104.4	101.1	98.9	1.02224	0.617398
Q8VDK1	Nit1	Deaminated glutathione amidase OS=Mus musculus GN=Nit1 PE=1 SV=2	29.7214	7	9	7	323	35.682	7.94	100.9	101.3	101.1	99.3	98.4	99	101.1	98.9	1.02224	0.00159156
Q3TZJ2	Rabep2	Uncharacterized protein OS=Mus musculus GN=Rabep2 PE=2 SV=1	10.6498	5	5	5	554	62.111	4.89	94.2	108.7	100.4	100.3	103	93.4	101.1	98.9	1.02224	0.687332
Q8C1E7	Tmem120a	Transmembrane protein 120A OS=Mus musculus GN=Tmem120a PE=1 SV=1	7.58017	2	2	2	343	40.725	8.88	105.2	96.5	101.6	93.3	103.6	99.8	101.1	98.9	1.02224	0.605127
D3Z1M4	Cabp1	Calcium-binding protein 1 OS=Mus musculus GN=Cabp1 PE=1 SV=1	3.42857	1	1	1	350	37.893	8.28	88.9	115.8	98.6	89.5	110.2	97	101.1	98.9	1.02224	0.835407
Q3UMR5	Mcu	Calcium uniporter protein, mitochondrial OS=Mus musculus GN=Mcu PE=1 SV=2	25.4286	7	11	7	350	39.657	8.56	112.5	93.8	97.1	98.9	101.7	96.2	101.133	98.9333	1.02224	0.731482
Q9CQ91	Ndufa3	NADH dehydrogenase [ubiquinone] 1 alpha subcomplex subunit 3 OS=Mus musculus GN=Ndufa3 PE=1 SV=1	50	4	10	4	84	9.325	8.47	99.7	101.5	102	100.7	101.3	94.7	101.067	98.9	1.02191	0.384312
F8VPN7	Dock9	Dedicator of cytokinesis protein 9 OS=Mus musculus GN=Dock9 PE=1 SV=1	7.28822	12	16	11	2113	241.235	7.43	95.4	109.3	98.5	103.1	103.8	89.8	101.067	98.9	1.02191	0.744526
Q8VHY0	Cspg4	Chondroitin sulfate proteoglycan 4 OS=Mus musculus GN=Cspg4 PE=1 SV=3	5.02793	8	8	8	2327	252.153	5.44	92.2	108.8	102.2	96.9	105.3	94.5	101.067	98.9	1.02191	0.729068
Q9JLI8	Sart3	Squamous cell carcinoma antigen recognized by T-cells 3 OS=Mus musculus GN=Sart3 PE=1 SV=1	5.61331	4	5	4	962	109.55	5.24	101.5	100.9	100.8	99.6	98.8	98.3	101.067	98.9	1.02191	0.00772697
A0A068BGT0	Vps52	Vacuolar protein sorting 52 OS=Mus musculus GN=Vps52 PE=2 SV=1	14.9378	7	10	7	723	81.979	5.9	99.5	106.9	96.8	97.1	99.7	99.9	101.067	98.9	1.02191	0.529473
P97450	Atp5j	ATP synthase-coupling factor 6, mitochondrial OS=Mus musculus GN=Atp5j PE=1 SV=1	46.2963	6	29	6	108	12.489	9.36	105.1	97.2	101	95.7	100.6	100.5	101.1	98.9333	1.0219	0.481653
E9PUD2	Dnm1l	Dynamin-1-like protein OS=Mus musculus GN=Dnm1l PE=1 SV=1	65.309	39	85	3	712	79.483	7.08	98.2	104.4	100.6	96.8	97.8	102.2	101.067	98.9333	1.02156	0.433256
Q3TLU4	Rap1gds1	Uncharacterized protein OS=Mus musculus GN=Rap1gds1 PE=2 SV=1	53.8715	26	75	2	607	66.084	5.45	99.1	99.7	104.4	95.2	103.6	98	101.067	98.9333	1.02156	0.514193
Q545X8	Rps4x	40S ribosomal protein S4 OS=Mus musculus GN=Rps4x PE=1 SV=1	48.6692	14	30	14	263	29.579	10.15	100.4	100.7	102.1	102.4	96.4	98	101.067	98.9333	1.02156	0.317326
Q80YG4	Sec63	SEC63 OS=Mus musculus GN=Sec63 PE=2 SV=1	7.10526	4	6	4	760	87.76	5.34	97.9	103.4	101.9	98.8	100.1	97.9	101.067	98.9333	1.02156	0.292475
D0ESZ4	Emilin2	Elastin microfibril interfacer 2 OS=Mus musculus GN=Emilin2 PE=2 SV=1	2.7933	2	2	2	1074	117.231	5.66	96.4	107.1	99.7	103.6	97.3	95.9	101.067	98.9333	1.02156	0.617946
A0A1L1SQ41	Ate1	Arginyl-tRNA--protein transferase 1 OS=Mus musculus GN=Ate1 PE=1 SV=1	8.94454	3	6	3	559	64.054	7.8	99.2	99.6	104.4	92.9	104.8	99.1	101.067	98.9333	1.02156	0.606388
Q9CR89	Ergic2	Endoplasmic reticulum-Golgi intermediate compartment protein 2 OS=Mus musculus GN=Ergic2 PE=1 SV=1	3.44828	1	1	1	377	42.454	6.89	103.3	96	103.9	93.1	98.1	105.6	101.067	98.9333	1.02156	0.655414
A2ASZ8	Slc25a25	Calcium-binding mitochondrial carrier protein SCaMC-2 OS=Mus musculus GN=Slc25a25 PE=1 SV=1	46.6951	19	38	16	469	52.587	8.54	99.3	102.3	101.6	100.8	98.5	97.5	101.067	98.9333	1.02156	0.184631
Q9Z2I0	Letm1	Mitochondrial proton/calcium exchanger protein OS=Mus musculus GN=Letm1 PE=1 SV=1	40.6504	23	62	23	738	82.937	6.52	100.4	102.3	100.5	96.3	102.5	98	101.067	98.9333	1.02156	0.335393
P21460	Cst3	Cystatin-C OS=Mus musculus GN=Cst3 PE=1 SV=2	48.5714	6	9	6	140	15.521	9	96.4	101	105.8	101.8	98.3	96.7	101.067	98.9333	1.02156	0.529626
P34022	Ranbp1	Ran-specific GTPase-activating protein OS=Mus musculus GN=Ranbp1 PE=1 SV=2	57.1429	7	16	7	203	23.582	5.22	100.8	98.2	104.2	96	101	99.8	101.067	98.9333	1.02156	0.406104
A2AI87	Phka1	Phosphorylase b kinase regulatory subunit OS=Mus musculus GN=Phka1 PE=1 SV=1	8.46092	8	9	7	1241	138.687	5.85	94.3	105.1	103.8	101.3	99.7	95.8	101.067	98.9333	1.02156	0.602241
Q9D173	Tomm7	Mitochondrial import receptor subunit TOM7 homolog OS=Mus musculus GN=Tomm7 PE=3 SV=1	30.9091	1	4	1	55	6.173	10.17	89.3	101.1	112.8	95.1	114.7	87	101.067	98.9333	1.02156	0.851145
Q571A2	Cul2	MKIAA4106 protein (Fragment) OS=Mus musculus GN=Cul2 PE=2 SV=1	28.6096	19	25	19	748	87.126	6.99	97.5	105.2	100.4	99.8	99	98	101.033	98.9333	1.02123	0.413768
Q8BML9	Qars	Glutamine--tRNA ligase OS=Mus musculus GN=Qars PE=1 SV=1	20.2581	12	15	12	775	87.621	7.31	97.2	107.1	98.8	101.3	98.4	97.1	101.033	98.9333	1.02123	0.560256
Q8BG40	Katnb1	Katanin p80 WD40 repeat-containing subunit B1 OS=Mus musculus GN=Katnb1 PE=1 SV=1	3.95137	2	3	2	658	72.593	7.27	99.7	102.3	101.1	105.8	95.3	95.7	101.033	98.9333	1.02123	0.582542
G5E8C4	Tmtc3	MCG142017, isoform CRA_a OS=Mus musculus GN=Tmtc3 PE=1 SV=1	2.6087	3	4	1	920	104.145	8.53	98.1	97.7	107.3	70.5	109	117.3	101.033	98.9333	1.02123	0.893699
Q8CIN4	Pak2	Serine/threonine-protein kinase PAK 2 OS=Mus musculus GN=Pak2 PE=1 SV=1	40.0763	17	31	10	524	57.894	5.77	98.9	99.8	104.5	95	100.9	101	101.067	98.9667	1.02122	0.470269
Q9JKB1	Uchl3	Ubiquitin carboxyl-terminal hydrolase isozyme L3 OS=Mus musculus GN=Uchl3 PE=1 SV=2	51.3043	9	17	9	230	26.135	5.05	100.3	102.1	100.8	94.3	99	103.6	101.067	98.9667	1.02122	0.485827
Q8VCT3	Rnpep	Aminopeptidase B OS=Mus musculus GN=Rnpep PE=1 SV=2	14.6154	7	9	7	650	72.37	5.35	96.2	106.7	100.3	101.9	97.8	97.2	101.067	98.9667	1.02122	0.569525
H7BX08	Camsap2	Calmodulin-regulated spectrin-associated protein 2 OS=Mus musculus GN=Camsap2 PE=1 SV=1	1.75913	2	2	2	1478	166.046	6.84	98.9	104.1	100.2	97.8	92.6	106.5	101.067	98.9667	1.02122	0.654163
E9Q317	Sap18	Histone deacetylase complex subunit SAP18 OS=Mus musculus GN=Sap18 PE=1 SV=1	15.1163	2	3	2	172	19.574	9.8	102.2	99.4	101.6	103.4	97.5	96	101.067	98.9667	1.02122	0.433364
A0A0R4IZX5	Ncan	Neurocan core protein OS=Mus musculus GN=Ncan PE=1 SV=1	18.2177	19	32	18	1268	137.089	5.76	101.7	101.1	100.3	98.4	99	99.5	101.033	98.9667	1.02088	0.0159907
Q5M8M3	Trmt112	Uncharacterized protein OS=Mus musculus GN=Trmt112 PE=2 SV=1	21.6	2	3	2	125	14.098	5.27	107	99.5	96.6	96.5	97.5	102.9	101.033	98.9667	1.02088	0.604493
Q9Z0G0	Gipc1	PDZ domain-containing protein GIPC1 OS=Mus musculus GN=Gipc1 PE=1 SV=1	11.7117	3	5	3	333	36.107	5.91	100.3	101.7	101.1	96.4	103.9	96.6	101.033	98.9667	1.02088	0.45496
Q3U3G8	Serhl	Serine hydrolase-like protein OS=Mus musculus GN=Serhl PE=1 SV=1	3.11526	1	1	1	321	36.33	7.81	99.4	105.4	98.3	102.2	94.5	100.2	101.033	98.9667	1.02088	0.552624
Q3UFS0	Zyg11b	Protein zyg-11 homolog B OS=Mus musculus GN=Zyg11b PE=1 SV=2	6.85484	4	5	4	744	83.937	6.87	92.1	109.9	101.1	99.6	103.3	94	101.033	98.9667	1.02088	0.739865
Q9JMG4	Nkain4	Sodium/potassium-transporting ATPase subunit beta-1-interacting protein 4 OS=Mus musculus GN=Nkain4 PE=1 SV=1	6.25	1	1	1	208	23.027	5.22	93.6	115.9	93.6	104.5	101.7	90.7	101.033	98.9667	1.02088	0.820755
Q99JW1	Abhd17a	Protein ABHD17A OS=Mus musculus GN=Abhd17a PE=1 SV=1	8.06452	2	2	1	310	33.928	6.76	110.2	91	101.9	98.1	97.8	101	101.033	98.9667	1.02088	0.733156
Q9DCJ1	Mlst8	Target of rapamycin complex subunit LST8 OS=Mus musculus GN=Mlst8 PE=1 SV=1	13.1902	3	5	3	326	35.828	5.86	103.3	100.5	99.3	96.9	98.2	101.8	101.033	98.9667	1.02088	0.33443
B2RSV4	Sf3b3	Splicing factor 3b, subunit 3 OS=Mus musculus GN=Sf3b3 PE=2 SV=1	15.3657	14	18	14	1217	135.465	5.26	100.2	102.2	100.8	98.6	99.4	99	101.067	99	1.02088	0.0313851
S4R2T7	Ank2	Ankyrin-2 (Fragment) OS=Mus musculus GN=Ank2 PE=1 SV=2	45.1189	43	105	6	1219	131.12	8.25	96.6	104.9	101.5	100.1	98.8	98	101	98.9667	1.02055	0.459247
Q91V61	Sfxn3	Sideroflexin-3 OS=Mus musculus GN=Sfxn3 PE=1 SV=1	52.648	13	30	11	321	35.384	9.51	100.6	98.6	103.8	102.5	97.4	97	101	98.9667	1.02055	0.432051
P54775	Psmc4	26S proteasome regulatory subunit 6B OS=Mus musculus GN=Psmc4 PE=1 SV=2	38.9952	12	19	4	418	47.379	5.21	105.6	95.4	102	94.4	101.5	101	101	98.9667	1.02055	0.617569
Q8K0G5	Eipr1	EARP-interacting protein OS=Mus musculus GN=Eipr1 PE=1 SV=2	30.0518	8	11	8	386	43.1	5.14	98	108.3	96.7	99.2	103.1	94.6	101	98.9667	1.02055	0.669089
A0A1Y7VL34	Dtna	Dystrobrevin OS=Mus musculus GN=Dtna PE=1 SV=1	18.3646	10	14	10	746	84.013	6.83	96.8	104.8	101.4	98.8	99.9	98.2	101	98.9667	1.02055	0.439447
X2EXD0	Fads1	Fatty acid desaturase 1 OS=Mus musculus domesticus GN=Fads1 PE=2 SV=1	9.8434	4	4	4	447	52.289	9.29	100.8	102.2	100	96.2	101	99.7	101	98.9667	1.02055	0.26521
Q91VD9	Ndufs1	NADH-ubiquinone oxidoreductase 75 kDa subunit, mitochondrial OS=Mus musculus GN=Ndufs1 PE=1 SV=2	70.9766	41	165	41	727	79.726	5.72	101.7	99.9	101.5	100.3	99	97.7	101.033	99	1.02054	0.0971038
A4PI81	Cadps2	Ca2+-dependent activator protein for secretion 2 isoform b OS=Mus musculus GN=Cadps2 PE=2 SV=1	6.21166	8	25	1	1304	148.459	6.1	114.1	96.9	92.1	103.3	98.4	95.3	101.033	99	1.02054	0.788026
Q9JL56	Gde1	Glycerophosphodiester phosphodiesterase 1 OS=Mus musculus GN=Gde1 PE=1 SV=1	24.7734	8	13	8	331	37.605	6.9	99.2	103	100.9	100.4	96.9	99.7	101.033	99	1.02054	0.255465
Q69ZW3	Ehbp1	EH domain-binding protein 1 OS=Mus musculus GN=Ehbp1 PE=1 SV=3	1.46223	1	1	1	1231	139.019	5.38	104.4	98	100.7	94.2	95.2	107.6	101.033	99	1.02054	0.687096
Q8CHS8	Vps37a	Vacuolar protein sorting-associated protein 37A OS=Mus musculus GN=Vps37a PE=1 SV=1	5.54156	2	2	2	397	44.391	5.67	97.2	106.5	99.4	108.8	91.6	96.6	101.033	99	1.02054	0.74477
Q80SW1	Ahcyl1	S-adenosylhomocysteine hydrolase-like protein 1 OS=Mus musculus GN=Ahcyl1 PE=1 SV=1	58.6792	31	99	16	530	58.913	6.89	101.4	98.2	103.4	97.1	97.1	102.8	101	99	1.0202	0.456664
F7AEH4	Rps12	40S ribosomal protein S12 OS=Mus musculus GN=Rps12 PE=1 SV=1	67.8832	7	26	7	137	15.171	8.35	104.1	98.8	100.1	102.6	96.2	98.2	101	99	1.0202	0.464056
Q9CQJ8	Ndufb9	NADH dehydrogenase [ubiquinone] 1 beta subcomplex subunit 9 OS=Mus musculus GN=Ndufb9 PE=1 SV=3	56.4246	7	34	7	179	21.97	7.8	102.8	97	103.2	98	98	101	101	99	1.0202	0.422214
Q3TDG9	Stx12	Uncharacterized protein OS=Mus musculus GN=Stx12 PE=2 SV=1	34.3066	7	15	7	274	31.16	5.58	100.2	98.8	104	96.6	99.1	101.3	101	99	1.0202	0.387248
Q61704	Itih3	Inter-alpha-trypsin inhibitor heavy chain H3 OS=Mus musculus GN=Itih3 PE=1 SV=3	15.5231	9	18	9	889	99.296	6.05	99.9	101.4	101.7	96.2	104.5	96.3	101	99	1.0202	0.51536
Q9QYR9	Acot2	Acyl-coenzyme A thioesterase 2, mitochondrial OS=Mus musculus GN=Acot2 PE=1 SV=2	24.7241	10	13	3	453	49.626	7.36	95.4	105	102.6	94.2	97.4	105.4	101	99	1.0202	0.673424
Q9CPX4	Ftl1	Ferritin OS=Mus musculus GN=Ftl1 PE=1 SV=1	53.0055	7	11	7	183	20.759	6	108.2	100.5	94.3	104.8	96.9	95.3	101	99	1.0202	0.70843
Q3URM4	Erp44	Uncharacterized protein OS=Mus musculus GN=Erp44 PE=2 SV=1	26.3547	9	14	8	406	46.717	5.27	99.8	104.6	98.6	97.6	100	99.4	101	99	1.0202	0.367363
Q60875	Arhgef2	Rho guanine nucleotide exchange factor 2 OS=Mus musculus GN=Arhgef2 PE=1 SV=4	9.03553	6	7	6	985	111.905	7.25	99.7	106.9	96.4	93.3	102.3	101.4	101	99	1.0202	0.660185
Q99JP7	Ggt7	Glutathione hydrolase 7 OS=Mus musculus GN=Ggt7 PE=1 SV=2	14.9547	7	11	7	662	70.208	5.06	101.1	108.8	93.1	101.9	98.1	97	101	99	1.0202	0.696506
Q545T6	Stmn3	Stathmin OS=Mus musculus GN=Stmn3 PE=1 SV=1	18.3333	4	5	4	180	20.941	7.49	95.6	105.4	102	94.5	99.2	103.3	101	99	1.0202	0.62966
E9Q9J4	Ppip5k2	Inositol hexakisphosphate and diphosphoinositol-pentakisphosphate kinase 2 OS=Mus musculus GN=Ppip5k2 PE=1 SV=1	4.50886	4	5	4	1242	140.279	8.22	85.3	118.6	99.1	94.6	104.4	98	101	99	1.0202	0.852368
Q6ZQ82	Arhgap26	Rho GTPase-activating protein 26 OS=Mus musculus GN=Arhgap26 PE=1 SV=3	4.6683	4	4	4	814	92.012	6.68	87.7	120.6	94.7	101.2	102.9	92.9	101	99	1.0202	0.857842
G5E8T6	Magi3	Membrane associated guanylate kinase, WW and PDZ domain containing 3, isoform CRA_a OS=Mus musculus GN=Magi3 PE=1 SV=1	1.89702	2	2	2	1476	161.523	8.05	91.4	115.7	95.9	92.8	106.3	97.9	101	99	1.0202	0.824283
F7BWT7	Tspan15	Tetraspanin-15 OS=Mus musculus GN=Tspan15 PE=1 SV=2	3.40136	1	1	1	294	33.049	5.97	94.4	119.7	88.9	117.7	95.9	83.4	101	99	1.0202	0.891762
Q3TYW6	Unc5b	Uncharacterized protein OS=Mus musculus GN=Unc5b PE=2 SV=1	1.48148	1	1	1	945	103.703	6.16	93.5	98.5	111	87.9	97.5	111.6	101	99	1.0202	0.828079
E9Q137	Tex264	Testis-expressed gene 264 OS=Mus musculus GN=Tex264 PE=1 SV=1	2.26537	1	1	1	309	33.569	5.4	95.6	104.8	102.6	96.4	95.2	105.4	101	99	1.0202	0.66237
Q99L04	Dhrs1	Dehydrogenase/reductase SDR family member 1 OS=Mus musculus GN=Dhrs1 PE=1 SV=1	54.9521	15	23	15	313	33.983	8.35	98.4	104.8	99.7	103.2	98.2	95.6	100.967	99	1.01987	0.543341
A0A1S6GWG0	Mff	Uncharacterized protein OS=Mus musculus GN=Mff PE=2 SV=1	24.5614	5	10	5	342	38.408	8.13	99.1	102.9	101	95.5	102.5	99.1	101	99.0333	1.01986	0.440615
B1AXZ5	Elavl2	ELAV-like protein OS=Mus musculus GN=Elavl2 PE=1 SV=1	39.8458	13	23	3	389	42.592	9.04	98.6	101.7	102.7	102.1	96.4	98.6	101	99.0333	1.01986	0.395515
O09061	Psmb1	Proteasome subunit beta type-1 OS=Mus musculus GN=Psmb1 PE=1 SV=1	54.5833	10	26	10	240	26.355	7.81	99.6	103	100.3	96.8	100.1	100.2	100.967	99.0333	1.01952	0.273358
Q99K86	Bcam	Bcam protein OS=Mus musculus GN=Bcam PE=2 SV=1	28.7692	12	16	12	650	70.813	6.46	93.1	115.1	94.7	101.4	101.6	94.1	100.967	99.0333	1.01952	0.809279
Q5BLK1	Rps6	40S ribosomal protein S6 OS=Mus musculus GN=Rps6 PE=1 SV=1	26.1044	6	16	6	249	28.663	10.84	101	101.9	100	99.2	98.9	99	100.967	99.0333	1.01952	0.0253841
E9PVA8	Gcn1	eIF-2-alpha kinase activator GCN1 OS=Mus musculus GN=Gcn1 PE=1 SV=1	6.43954	13	13	13	2671	292.834	7.36	94.3	109.5	99.1	99.6	98.5	99	100.967	99.0333	1.01952	0.689423
Q9Z1R2	Bag6	Large proline-rich protein BAG6 OS=Mus musculus GN=Bag6 PE=1 SV=1	19.9307	16	23	16	1154	120.962	5.71	101.4	100.4	101.1	96.5	99	101.6	100.967	99.0333	1.01952	0.267427
A0A0A6YXH3	Osbpl9	Oxysterol-binding protein OS=Mus musculus GN=Osbpl9 PE=1 SV=1	7.10456	4	4	4	746	84.145	6.21	101.1	105.7	96.1	106.7	99.4	91	100.967	99.0333	1.01952	0.734498
Q6DFW0		Guanine nucleotide exchange C9orf72 homolog OS=Mus musculus PE=1 SV=2	3.7422	2	2	2	481	54.243	6.09	118.5	95.8	88.6	98.3	99.4	99.4	100.967	99.0333	1.01952	0.840717
Q9R0Q3	Tmed2	Transmembrane emp24 domain-containing protein 2 OS=Mus musculus GN=Tmed2 PE=1 SV=1	15.9204	3	3	3	201	22.69	5.17	97	105.3	100.6	89.7	99.9	107.5	100.967	99.0333	1.01952	0.751077
A0A097BVN3	Gfra1	Glial cell line derived neurotrophic factor family receptor alpha 1 OS=Mus musculus GN=Gfra1 PE=2 SV=1	2.77778	1	1	1	468	51.677	7.84	105.1	96.7	101.1	102.1	100.4	94.6	100.967	99.0333	1.01952	0.591856
P70213	Fv1	Friend virus susceptibility protein 1 OS=Mus musculus GN=Fv1 PE=4 SV=1	7.18954	2	2	2	459	51.964	5.26	93.4	115.9	93.6	98.2	101	97.9	100.967	99.0333	1.01952	0.810082
F8VQN6	Arhgef12	Rho guanine nucleotide exchange factor 12 OS=Mus musculus GN=Arhgef12 PE=1 SV=1	4.92228	6	6	6	1544	172.37	5.74	96.1	105.4	101.4	98.3	100.4	98.4	100.967	99.0333	1.01952	0.524908
Q543J5	Serpinc1	Antithrombin OS=Mus musculus GN=Serpinc1 PE=1 SV=1	6.23656	2	2	2	465	51.971	6.46	96.6	97.7	108.6	91.5	101.2	104.4	100.967	99.0333	1.01952	0.740724
Q3TIU4	Pde12	2',5'-phosphodiesterase 12 OS=Mus musculus GN=Pde12 PE=1 SV=2	6.90789	3	3	3	608	67.471	6.92	97.9	105.4	99.6	97.2	105.8	94.1	100.967	99.0333	1.01952	0.667136
E0CX20	Bud31	Protein BUD31 homolog OS=Mus musculus GN=Bud31 PE=1 SV=1	5.55556	1	1	1	144	16.989	8.82	87.7	111.1	104.1	104.3	99.7	93.1	100.967	99.0333	1.01952	0.813134
O35215	Ddt	D-dopachrome decarboxylase OS=Mus musculus GN=Ddt PE=1 SV=3	62.7119	5	21	5	118	13.069	6.54	104.9	97.2	100.9	99.4	96.6	101.2	101	99.0667	1.01952	0.497664
Q9CQX8	Mrps36	28S ribosomal protein S36, mitochondrial OS=Mus musculus GN=Mrps36 PE=1 SV=1	56.8627	3	6	3	102	11.094	9.99	104.9	93.2	104.7	91.1	99.6	106.4	100.933	99.0333	1.01919	0.762678
Q540E6	Rheb	RHEB-like protein OS=Mus musculus GN=Rheb PE=1 SV=1	34.7826	7	9	7	184	20.439	5.92	99.1	104.9	98.8	99.9	100.9	96.3	100.933	99.0333	1.01919	0.477529
B2RRY4	Mpp5	Membrane protein, palmitoylated 5 (MAGUK p55 subfamily member 5) OS=Mus musculus GN=Mpp5 PE=1 SV=1	3.7037	2	2	2	675	77.182	6.09	90	101.3	111.5	97.7	111	88.4	100.933	99.0333	1.01919	0.843652
A0A140LIU4	Cox7a1	Cytochrome c oxidase subunit 7A1, mitochondrial OS=Mus musculus GN=Cox7a1 PE=1 SV=1	14.6067	1	4	1	89	9.821	8.94	91.3	102.5	109	95.4	103.2	98.5	100.933	99.0333	1.01919	0.753336
Q8BFW6	Entpd3	Ectonucleoside triphosphate diphosphohydrolase 3 OS=Mus musculus GN=Entpd3 PE=1 SV=1	10.0189	5	7	5	529	58.946	6.15	102.2	99.5	101.1	100.7	96.5	99.9	100.933	99.0333	1.01919	0.276021
Q9CR09	Ufc1	Ubiquitin-fold modifier-conjugating enzyme 1 OS=Mus musculus GN=Ufc1 PE=1 SV=1	20.9581	4	5	4	167	19.469	7.4	93.1	104.3	105.4	100.8	94.3	102	100.933	99.0333	1.01919	0.700771
Q8HW98	Iglon5	IgLON family member 5 OS=Mus musculus GN=Iglon5 PE=2 SV=2	16.6667	4	7	4	336	36.744	7.69	101.3	100.3	101.3	99.5	99.1	98.6	100.967	99.0667	1.01918	0.0108872
Q3T9L1	Coro1a	Coronin OS=Mus musculus GN=Coro1a PE=2 SV=1	22.7766	11	18	10	461	50.985	6.48	99.9	102.6	100.4	99.3	96.8	101.1	100.967	99.0667	1.01918	0.273302
Q3TX70	Stx6	Uncharacterized protein OS=Mus musculus GN=Stx6 PE=2 SV=1	29.4118	5	7	5	255	29.003	4.92	97.4	109.8	95.7	103.4	96.7	97.1	100.967	99.0667	1.01918	0.720376
P70362	Ufd1	Ubiquitin recognition factor in ER-associated degradation protein 1 OS=Mus musculus GN=Ufd1 PE=1 SV=2	23.127	6	6	6	307	34.459	6.7	99.6	105.2	98.1	99.4	100.7	97.1	100.967	99.0667	1.01918	0.473411
Q9CR41	Hypk	Huntingtin-interacting protein K OS=Mus musculus GN=Hypk PE=1 SV=2	42.6357	3	3	3	129	14.67	4.93	94.6	99	109.3	93.8	104.7	98.7	100.967	99.0667	1.01918	0.741644
Q8BW41	Pomgnt2	Protein O-linked-mannose beta-1,4-N-acetylglucosaminyltransferase 2 OS=Mus musculus GN=Pomgnt2 PE=1 SV=1	12.562	6	7	6	605	69.334	8.78	94.2	116.3	92.4	108.4	98.6	90.2	100.967	99.0667	1.01918	0.848278
Q810U4	Nrcam	Neuronal cell adhesion molecule OS=Mus musculus GN=Nrcam PE=1 SV=2	18.7898	15	26	15	1256	138.435	5.91	100.6	101.4	100.8	98.4	98.3	100.5	100.933	99.0667	1.01884	0.0691206
Q3U741	Ddx17	DEAD (Asp-Glu-Ala-Asp) box polypeptide 17, isoform CRA_a OS=Mus musculus GN=Ddx17 PE=1 SV=1	30.3681	19	32	13	652	72.539	8.68	99.1	101.4	102.3	96	100.5	100.7	100.933	99.0667	1.01884	0.359759
Q542I9	Psmc1	MCG122657 OS=Mus musculus GN=Psmc1 PE=1 SV=1	42.7273	15	22	13	440	49.154	6.21	98.3	104.2	100.3	99.5	97.6	100.1	100.933	99.0667	1.01884	0.379041
A0A0N4SUZ3	Lsm8	U6 snRNA-associated Sm-like protein LSm8 OS=Mus musculus GN=Lsm8 PE=1 SV=1	49	3	4	3	100	11.033	4.53	97.2	106.7	98.9	96.1	99.6	101.5	100.933	99.0667	1.01884	0.604484
Q5HZI6	Tsta3	Tissue specific transplantation antigen P35B OS=Mus musculus GN=Tsta3 PE=1 SV=1	22.4299	5	9	5	321	35.855	6.74	92.8	108.7	101.3	98.9	102	96.3	100.933	99.0667	1.01884	0.721543
Q6P7T7	Rab2b	Rab2b protein OS=Mus musculus GN=Rab2b PE=2 SV=1	57.8947	4	5	1	76	8.795	6.54	102.9	104.5	95.4	107.3	102.8	87.1	100.933	99.0667	1.01884	0.795381
Q3V2E3	Uqcc3	MCG17864, isoform CRA_b OS=Mus musculus GN=Uqcc3 PE=1 SV=1	11.236	1	1	1	89	9.578	9.52	103	101.8	98	101.8	97.1	98.3	100.933	99.0667	1.01884	0.416872
A2AJI0	Map7d1	MAP7 domain-containing protein 1 OS=Mus musculus GN=Map7d1 PE=1 SV=1	7.91962	6	6	6	846	93.22	10.15	95.2	104.4	103.2	97.3	99.2	100.7	100.933	99.0667	1.01884	0.573663
Q3UYV9	Ncbp1	Nuclear cap-binding protein subunit 1 OS=Mus musculus GN=Ncbp1 PE=1 SV=2	2.91139	2	2	2	790	91.868	6.64	96.4	98.2	108.2	98.2	99.5	99.5	100.933	99.0667	1.01884	0.640061
Q8K0T7	Unc13c	Protein unc-13 homolog C OS=Mus musculus GN=Unc13c PE=1 SV=3	1.49321	3	3	1	2210	249.687	6.07	96.5	107.9	98.4	101	98.2	98	100.933	99.0667	1.01884	0.636607
A8IP69	Ywhag	14-3-3 protein gamma subtype OS=Mus musculus GN=Ywhag PE=1 SV=1	72.8745	16	224	10	247	28.285	4.89	101.2	100.7	100.9	94.9	101.2	101.1	100.933	99.0667	1.01884	0.421973
Q3TTN3	Vdac3	Uncharacterized protein OS=Mus musculus GN=Vdac3 PE=2 SV=1	62.1908	14	130	1	283	30.719	8.66	98.5	90.2	114.1	88.3	102.9	106	100.933	99.0667	1.01884	0.843785
P60521	Gabarapl2	Gamma-aminobutyric acid receptor-associated protein-like 2 OS=Mus musculus GN=Gabarapl2 PE=1 SV=1	41.8803	6	14	5	117	13.658	8.1	103.1	103.3	96.4	100.1	98.3	98.8	100.933	99.0667	1.01884	0.467935
Q8BGF0	AW551984	Expressed sequence AW551984 OS=Mus musculus GN=AW551984 PE=1 SV=1	6.09453	4	7	2	804	89.407	6.92	95.6	101.7	105.5	96.4	101.4	99.4	100.933	99.0667	1.01884	0.59417
Q811Q9	Pcyt1b	Choline-phosphate cytidylyltransferase B OS=Mus musculus GN=Pcyt1b PE=1 SV=2	13.8211	4	4	1	369	41.874	6.4	98.7	97	107.1	114.1	94	89.1	100.933	99.0667	1.01884	0.832314
Q8BL66	Eea1	Early endosome antigen 1 OS=Mus musculus GN=Eea1 PE=1 SV=2	25.9391	30	33	30	1411	160.817	5.77	98.5	104.3	99.9	98.6	99.7	98.9	100.9	99.0667	1.01851	0.360735
A3KGU9	Sptan1	Spectrin alpha chain, non-erythrocytic 1 OS=Mus musculus GN=Sptan1 PE=1 SV=2	72.9784	171	689	2	2498	287.426	5.35	94.4	102.4	106	92.1	105	100.2	100.933	99.1	1.0185	0.736986
P14733	Lmnb1	Lamin-B1 OS=Mus musculus GN=Lmnb1 PE=1 SV=3	49.3197	28	56	24	588	66.745	5.16	99.2	101.7	101.9	99.2	98.6	99.5	100.933	99.1	1.0185	0.113612
A0A0R4J0P1	Acad8	Acyl-Coenzyme A dehydrogenase family, member 8 OS=Mus musculus GN=Acad8 PE=1 SV=1	31.9613	10	10	10	413	45.062	8.02	102	103	97.8	96.9	102	98.4	100.933	99.1	1.0185	0.450995
Q9EQ80	Nif3l1	NIF3-like protein 1 OS=Mus musculus GN=Nif3l1 PE=1 SV=4	19.9468	5	8	5	376	41.719	6.76	100.9	102.5	99.4	101.3	97.5	98.5	100.933	99.1	1.0185	0.273967
Q91YP2	Nln	Neurolysin, mitochondrial OS=Mus musculus GN=Nln PE=1 SV=1	17.6136	10	12	10	704	80.378	6.44	100.9	102.7	99.2	98.7	101.4	97.2	100.933	99.1	1.0185	0.313358
Q02013	Aqp1	Aquaporin-1 OS=Mus musculus GN=Aqp1 PE=1 SV=3	14.4981	3	3	3	269	28.775	7.43	98.4	102.6	101.8	105.2	90.9	101.2	100.933	99.1	1.0185	0.701462
B2RX11	Kndc1	Kinase non-catalytic C-lobe domain (KIND) containing 1 OS=Mus musculus GN=Kndc1 PE=2 SV=1	2.52583	3	3	3	1742	191.275	6.27	105.2	99.3	98.3	93.5	103.4	100.4	100.933	99.1	1.0185	0.640664
P67778	Phb	Prohibitin OS=Mus musculus GN=Phb PE=1 SV=1	58.4559	14	52	14	272	29.802	5.76	103.2	98.9	100.6	98.1	99.4	99.8	100.9	99.1	1.01816	0.253744
Q3V1R3	Lgi3	Uncharacterized protein OS=Mus musculus GN=Lgi3 PE=2 SV=1	42.5182	19	49	19	548	61.839	8.21	100.8	100.6	101.3	98.4	98.8	100.1	100.9	99.1	1.01816	0.0313633
Q9QZQ8	H2afy	Core histone macro-H2A.1 OS=Mus musculus GN=H2afy PE=1 SV=3	42.4731	14	30	12	372	39.71	9.8	100.8	100.2	101.7	102.3	97.9	97.1	100.9	99.1	1.01816	0.34287
Q9CQW1	Ykt6	Synaptobrevin homolog YKT6 OS=Mus musculus GN=Ykt6 PE=1 SV=1	71.7172	12	25	12	198	22.3	6.35	100.4	99.4	102.9	96.9	100.1	100.3	100.9	99.1	1.01816	0.300641
Q8K212	Pacs1	Phosphofurin acidic cluster sorting protein 1 OS=Mus musculus GN=Pacs1 PE=1 SV=2	14.36	10	15	10	961	104.764	7.74	103.5	100.4	98.8	97.7	99	100.6	100.9	99.1	1.01816	0.327363
B1AQZ2	Kif3a	Kinesin-like protein OS=Mus musculus GN=Kif3a PE=1 SV=1	12.4138	7	8	6	725	82.582	6.39	98	107.8	96.9	101.4	98.7	97.2	100.9	99.1	1.01816	0.650017
Q3TYJ0	Stub1	Uncharacterized protein OS=Mus musculus GN=Stub1 PE=2 SV=1	24.3421	6	8	6	304	34.889	5.87	97.7	106.1	98.9	94.9	96.9	105.5	100.9	99.1	1.01816	0.688774
Q9D1B9	Mrpl28	39S ribosomal protein L28, mitochondrial OS=Mus musculus GN=Mrpl28 PE=1 SV=3	3.50195	1	1	1	257	30.151	9.29	108.9	92.9	100.9	96.8	99.8	100.7	100.9	99.1	1.01816	0.724906
A0A0R4J023	Auh	Methylglutaconyl-CoA hydratase, mitochondrial OS=Mus musculus GN=Auh PE=1 SV=1	49.0446	14	46	14	314	33.317	9.42	100.5	102.6	99.6	101.5	97.9	97.9	100.9	99.1	1.01816	0.29449
O35136	Ncam2	Neural cell adhesion molecule 2 OS=Mus musculus GN=Ncam2 PE=1 SV=1	29.2712	19	35	19	837	93.145	6.07	98.8	105.4	98.5	100	98.3	99	100.9	99.1	1.01816	0.478499
P62869	Elob	Elongin-B OS=Mus musculus GN=Elob PE=1 SV=1	69.4915	7	18	7	118	13.162	5.01	100.2	100.7	101.8	99.7	98.7	98.9	100.9	99.1	1.01816	0.0329421
P51175	Ppox	Protoporphyrinogen oxidase OS=Mus musculus GN=Ppox PE=1 SV=1	14.2558	4	5	4	477	50.839	8.84	94.5	105	103.2	90.9	106.5	99.9	100.9	99.1	1.01816	0.762488
A0A0G2JGX4	Atp1a3	Sodium/potassium-transporting ATPase subunit alpha OS=Mus musculus GN=Atp1a3 PE=1 SV=1	57.115	57	1041	36	1026	112.916	5.41	101.4	99.8	101.4	97.5	99.6	100.2	100.867	99.1	1.01783	0.144827
M0QWP1	Agrn	Agrin OS=Mus musculus GN=Agrn PE=1 SV=1	10.177	15	22	15	2034	216.508	6.15	94.7	106.1	101.9	96.9	103.8	96.7	100.9	99.1333	1.01782	0.686299
O55143	Atp2a2	Sarcoplasmic/endoplasmic reticulum calcium ATPase 2 OS=Mus musculus GN=Atp2a2 PE=1 SV=2	47.8927	44	126	30	1044	114.784	5.34	99.9	102.1	100.7	99.3	99.3	98.8	100.9	99.1333	1.01782	0.0563907
Q8VCS3	Fam20b	Glycosaminoglycan xylosylkinase OS=Mus musculus GN=Fam20b PE=1 SV=1	2.20049	1	2	1	409	46.551	6.95	108	101.7	93	88.5	106.5	102.4	100.9	99.1333	1.01782	0.812396
Q66X01	Nlrp9c	NACHT, LRR and PYD domains-containing protein 9C OS=Mus musculus GN=Nlrp9c PE=2 SV=1	0.896414	1	1	1	1004	115.646	7.62	101.5	96.7	104.5	99	99.2	99.2	100.9	99.1333	1.01782	0.480338
Q3TKB7	Mrps18b	Uncharacterized protein OS=Mus musculus GN=Mrps18b PE=2 SV=1	3.93701	1	1	1	254	28.668	8.35	114.9	99.6	88	105.7	85	106.6	100.833	99.1	1.01749	0.876999
Q9JME5	Ap3b2	AP-3 complex subunit beta-2 OS=Mus musculus GN=Ap3b2 PE=1 SV=2	35.305	31	51	31	1082	119.118	5.63	99.7	101.9	101	100.8	98.1	98.5	100.867	99.1333	1.01748	0.17612
Q80TZ3	Dnajc6	Putative tyrosine-protein phosphatase auxilin OS=Mus musculus GN=Dnajc6 PE=1 SV=2	17.484	14	28	12	938	102.235	7.23	98.8	104.7	99.1	99.5	99.8	98.1	100.867	99.1333	1.01748	0.432655
Q8CHG1	Dclk1	MKIAA0369 protein (Fragment) OS=Mus musculus GN=Dclk1 PE=2 SV=1	35.019	19	23	19	791	87.349	8.81	100.2	99.8	102.6	99.2	98.6	99.6	100.867	99.1333	1.01748	0.133082
[truncated: 3,229 more rows]
