# Supplementary material for: A novel co-target of ACY1 governing plasma membrane translocation of SphK1 contributes to inflammatory and neuropathic pain
Source: iScience. 2023 May 28;26(6):106989. doi: 10.1016/j.isci.2023.106989 (PMC10291574; doi:10.1016/j.isci.2023.106989)
Supplement: Data S1. Data file of exported proteomics datasets, related to Figure 1 [file mmc2.zip › Date S1/1-M-GSGC0160906正式实验报告/预实验报告/肽段鉴定简表_A1.xlsx]

## Sheet: Sheet3
Sequence	Modifications	Qvality PEP	Qvality q-value	# PSMs	Master Protein Accessions	# Missed Cleavages	Theo. MH+ [Da]	Ions Score Mascot	Charge Mascot	DeltaM [ppm] Mascot	RT [min] Mascot
DYLGDFIEHYAQLGPSQPPDLAQAQXEPR	1xDeamidated [X26]	4.08412e-11	0	2	Q8C6E9	0	3270.53	87.02	3	6.41237	50.7172
SDLLLEGFNNYR		8.70186e-05	0	1	Q3UH59	0	1440.71	39.35	2	4.62427	38.2886
CDKEFMWALK	1xCarbamidomethyl [C1]; 1xAcetyl [N-Term]	3.25245e-05	0	1	P62774	1	1369.63	64.84	2	1.30008	38.2976
LTLDTIFVPNTGK		5.19341e-07	0	2	Q5EBQ0	0	1418.79	69.08	2	2.68917	38.299
ANPYECGFDPTSSAR	1xCarbamidomethyl [C6]	1.66887e-05	0	1	A0A023J682	0	1671.71	57.79	2	1.724	24.9933
TLQITHVSEADSGNYQCIAK	1xCarbamidomethyl [C17]	3.7811e-06	0	1	Q810U4	0	2235.07	31.52	3	0.162263	24.9919
NVLGHMQQGGAPSPFDR		1.44886e-06	0	2	Q8C605	0	1810.87	39.11	2	6.91874	25.0691
VPEMAVPDVR		6.71947e-05	0	1	A0A0U1RNK1; E9QQ57	0	1112.58	42.08	2	0.525273	24.9893
SSILLDVKPWDDETDMTK		3.62813e-07	0	1	O70251	0	2093.01	23.24	3	4.08394	38.3003
VIESTQDLGNDLAGVMALQR		6.62799e-12	0	2	Q62261	0	2130.09	117.76	2	1.62433	45.0715
VIESTQDLGNDLAGVMALQR	1xOxidation [M16]	3.22694e-06	0	1	Q62261	0	2146.08	48.03	3	-2.48055	38.3042
DSYVAIANACCAPR	2xCarbamidomethyl [C10; C11]	3.28122e-06	0	1	Q49S98	0	1567.7	50.06	2	2.23984	24.9711
IQFVGACNPPTDPGR	1xCarbamidomethyl [C7]	1.4726e-05	0	1	Q9JHU4	0	1628.78	66.95	2	-2.0932	24.9698
TTGIVMDSGDGVTHTVPIYEGYALPHAILR		4.1545e-12	0	6	Q8BFZ3; P60710; P63260	0	3183.61	80.66	4	3.32616	40.966
TTGIVMDSGDGVTHTVPIYEGYALPHAILR	1xOxidation [M6]	1.42547e-07	0	2	Q8BFZ3; P60710; P63260	0	3199.61	47.39	3	0.420173	38.3883
YGVIILDEAHER		6.77574e-05	0	1	Q3TFE5	0	1414.73	26.52	3	5.38005	24.9606
TVVNISSLCALQPYK	1xCarbamidomethyl [C9]	1.57553e-07	0	1	Q91XH5	0	1692.9	44.84	2	1.90738	38.3186
ADGLGGQADLMAER		5.59599e-06	0	1	Q8BG39	0	1403.66	49.75	2	1.49226	24.9567
DVAGDASESALLK		7.87771e-06	0	5	A0A0G2JGX4	0	1275.64	69.99	2	0.526484	25.4146
YEQAIQCYTEAISLCPTEK	2xCarbamidomethyl [C7; C15]	9.39733e-09	0	1	Q80TT4	0	2304.05	83.18	2	1.28604	38.337
LLLLGTGESGK		5.73479e-05	0	1	P30677; Q3UPA1; P21279	0	1087.64	63.58	2	0.709234	24.9174
YLETADYAIR		0.00013997	0	1	P17426	0	1214.61	52.03	2	1.48383	24.9187
AEEDVEPECIMEK	1xCarbamidomethyl [C9]	1.48494e-05	0	1	Q62418	0	1578.67	38.13	2	-3.64399	24.9201
YSFLQFDPAPR		1.71115e-05	0	1	P63330	0	1340.66	57.9	2	2.01446	38.3343
NNAYLAQSPQLYK		5.73479e-05	0	1	Q3TF87	0	1509.77	40.12	2	3.36968	25.0115
LQESLMSVAPR		0.000128773	0	1	P61922	0	1230.65	59.27	2	3.93947	24.9331
AGQVFLEELGNHK	1xDeamidated [N11]	9.87164e-07	0	3	Q3TYV5	0	1442.73	71.79	2	2.31565	26.5153
VSSSPAPAVSWLYHNEEVTTIPDNR	1xDeamidated [N15]	0.000203692	0	1	O35136	0	2770.33	34.7	3	9.65657	38.3317
DGGQYALVAACAAGGQGHAMIVEAYPK	1xCarbamidomethyl [C11]	3.62813e-07	0	1	Q99JY0	0	2705.28	53.72	3	-0.515576	38.3239
CIDLEPDNATTYVHK	1xCarbamidomethyl [C1]	4.00651e-05	0	2	Q80TT4	0	1775.83	23.36	3	2.09771	24.9423
ACESFLLDNR	1xCarbamidomethyl [C2]	0.000126643	0	1	A2AVR6	0	1224.57	56.53	2	3.62844	24.9541
AVQHSNVVINLIGR		2.8272e-09	0	2	Q9DC69	0	1519.87	82.78	2	1.89561	24.975
AGQVFLEELGNHK		4.89685e-06	0	2	Q3TYV5	0	1441.74	53.6	3	2.10123	24.9344
QYLCPSQQSPEDLAR	1xCarbamidomethyl [C4]	0.000125591	0	1	P48168	0	1791.83	46.38	2	0.903508	24.9045
ELEDVTESAESMNR		1.94006e-06	0	1	K3W4R2	0	1609.7	53.43	2	-1.15648	25.0129
NSAEETWMVIHGR		1.64263e-07	0	1	Q3TH64	0	1529.72	86.34	2	2.83442	25.0155
WGGSSFQDIQR		8.20842e-05	0	1	Q9JIA1	0	1280.6	36.25	2	0.118257	25.1487
SQFTITPGSEQIR		4.14444e-06	0	1	Q99KI0	0	1463.75	53.75	2	1.29607	25.1409
ASLAETDKITLEVAK		9.62768e-07	0	1	P50516	1	1588.88	38.08	3	-1.17994	25.1331
ALAEEWSCPFMETSAK	1xCarbamidomethyl [C8]	5.23476e-06	0	1	P61226	0	1856.82	52.49	2	-0.440611	38.2295
LDLEGVVFPYHPR		0.000306444	0	1	Q80WM4	0	1541.81	25.71	3	2.56018	38.2309
MGSQVIIPYR		3.65529e-05	0	1	Q9DC69	0	1163.62	82.94	2	1.61894	25.1149
TIGVSNFNPLQIER		2.49269e-07	0	1	P45376	0	1587.85	74.53	2	1.14894	38.2426
VQSCPDPAVYGVVQSGDHVGR	1xCarbamidomethyl [C4]	6.13626e-07	0	1	Q6ZPJ3	0	2227.06	66.81	3	2.50482	25.1018
TLVMAVYDFDR		6.94741e-05	0	1	P46096	0	1329.65	43.77	2	0.592604	38.2438
EEIPEEELNEDVEEIDHAER		4.22269e-11	0	1	S4R1C4	0	2424.07	55.94	3	1.56849	38.2478
DHEDSSLQWSNPAQQTLYFGEK		1.33345e-07	0	1	K4DI58	0	2580.16	89.1	3	0.613083	38.2583
YTVQDESHSEWVSCVR	1xCarbamidomethyl [C14]	1.14755e-07	0	1	P68040	0	1981.87	91.19	2	1.18634	25.0888
ITSLAQLNAANHDAAIFPGGFGAAK	1xDeamidated [N]	3.7918e-13	0	3	Q9D172	0	2456.26	113.66	2	8.16466	38.2597
PPYTIVYFPVR		3.06799e-05	0	2	P19157	0	1351.74	53.63	2	1.72154	38.2609
QGVDDAFYTLVR		1.32128e-05	0	1	Q3U2W7	0	1383.69	42.73	2	3.91768	38.2622
INMNGINNSSGMVDAR	1xDeamidated [N4]	4.292e-10	0	2	Q4VBX4	0	1693.76	129.78	2	1.58659	26.4971
MEDGVGCLETAEEAK	1xCarbamidomethyl [C7]	3.56496e-05	0	1	Q8VDD5	0	1638.7	26.85	2	-0.241438	25.0718
VILHLKEDQTEYLEER		4.81781e-07	0	2	Q80Y52; P11499	1	2015.04	56.01	3	3.60983	25.0299
SGSHGYDMSTFIR		0.000327571	0	1	Q61548	0	1457.65	24.69	3	0.426658	25.0272
NAALNTIVTVYNVHGDQVFK		2.75399e-06	0	1	A2AGT5	0	2203.15	29.06	3	2.99906	38.2872
VLNEECDQNWYK	1xCarbamidomethyl [C6]	1.24687e-06	0	1	Q3U1Q4	0	1597.7	73.75	2	0.447726	25.0338
TAAANAAAGAAENAFR		1.95631e-06	0	1	B2M0S2	0	1476.72	62.73	2	2.35655	25.0443
AIEQSIEQEEGLNR		2.35036e-06	0	1	P61264	0	1615.79	70.36	2	0.351573	25.0456
VAFITGGGTGLGK		4.43225e-07	0	1	Q9CQ62	0	1177.66	33.09	2	-1.7881	25.0142
LPTTTFIGGPENTLSLR		1.52445e-08	0	1	B2RXT3	0	1816.98	70.33	2	4.66593	38.2859
ITLPVDFVTADK		1.82923e-05	0	1	P09411	0	1318.73	59.52	2	2.75677	38.2806
TKQELEDLTADIK		4.85817e-07	0	2	P61264	1	1503.79	96.57	2	1.95334	25.0599
GWAPTLIGYSMQGLCK	1xCarbamidomethyl [C15]	1.51118e-07	0	1	Q3THU8	0	1781.87	66.5	3	2.52787	44.2958
GQDIFIIQTIPR		1.00335e-05	0	1	B1AT82	0	1400.79	39.38	2	1.20059	38.2649
NSLESYAFNMK	1xOxidation [M10]	0.000181253	0	1	P63017	0	1319.59	36.88	2	1.05334	25.0664
LQDEIQNMKEEMAR		5.02299e-07	0	2	Q3TWV0; P20152	1	1734.81	84.91	3	0.764973	25.0992
GAVVGIDLGTTNSCVAVMEGK	1xCarbamidomethyl [C14]	0.000289078	0	1	P38647	0	2078.03	37.79	2	3.53951	38.2833
DIMEDTIEDKLDTK	1xOxidation [M3]	2.64257e-07	0	1	O08599	1	1681.78	68.37	2	2.65213	24.9005
DIMEDTIEDKLDTK		8.15166e-08	0	2	O08599	1	1665.79	89.6	2	2.6295	32.901
NLASPEGTLATLGLK		2.1613e-05	0	1	B0V2P5	0	1484.83	31.44	2	3.9128	38.3384
VVNDDCTHEADVYIESGIIQQVGR	1xCarbamidomethyl [C6]	6.03961e-09	0	1	Q9EQF6	0	2717.28	83.56	3	3.55234	38.416
VVTTPAFMCETALHHIHDGIGAMVK	1xCarbamidomethyl [C9]	2.12907e-09	0	2	Q9D172	0	2735.35	45.38	4	2.57745	38.6198
TAIGSFNGALSTVPVHEMGTTVIK	1xDeamidated [N7]	6.24452e-09	0	1	Q8CAY6	0	2431.25	43.2	3	2.39326	38.4264
NMQNVEHVPLTLDR		9.77947e-05	0	1	O09061	0	1665.84	26.81	3	1.1887	24.7739
QMVIDVLHPGK		5.54663e-05	0	1	Q9CQK2	0	1236.68	29.11	3	0.156072	24.7713
EAIVNSCVFVHQTLHQANAR	1xCarbamidomethyl [C7]	4.77972e-08	0	1	Q9JHU4	0	2294.15	51.63	3	1.64462	24.7688
TEPVEAEVESTPHPQPLSTEK		1.58809e-06	0	1	D0VYV6; Q8BT38	0	2305.12	43.44	3	-0.68506	24.7674
QNYSTEVEAAVNR		6.23358e-05	0	1	P29391	0	1480.7	53.71	2	-0.313982	24.757
HNNLDLVIIR		6.50253e-06	0	2	Q91VA7	0	1206.7	64.3	2	1.23774	24.77
VAQLEQVYIR		4.50274e-05	0	1	P62320	0	1218.68	48.34	2	2.32979	24.7544
LYLEDDDPVQAEAYINR		4.98931e-11	0	1	Q14AI7	0	2023.96	125.77	2	-1.37973	38.4291
MPLYGVHLWLPK		3.33486e-05	0	1	A0A075DCI1	0	1453.8	14.56	3	1.21328	38.433
VYEVATFYTMYNR		0.000265961	0	1	Q9D6J6	0	1656.77	34.3	3	2.7771	38.4343
SLSLGGHVGFDSLPDQLVSK		6.45639e-09	0	1	B1AQZ0	0	2056.07	42.95	3	2.23223	38.4421
HAFSPVASVESASGETLHSPK		3.14847e-07	0	1	P29699	0	2138.05	45.54	3	1.47065	24.7401
YQLDPTASISAK		0.000141142	0	1	Q60930	0	1293.67	34.89	2	0.0922186	24.7375
GVGGVSVTSFPAR		6.39495e-06	0	1	Q9EQ80	0	1233.66	52.5	2	-0.886127	24.7362
VLEFIAVSQLR		4.32095e-06	0	1	Q3V2D0	0	1274.75	62.06	2	3.77662	38.45
TCEDWVDGISQFK	1xCarbamidomethyl [C2]	4.5427e-06	0	1	Q3TDN8	0	1584.7	31.22	2	3.30766	38.4487
VAVPSTIHCDHLIEAQVGGEK	1xCarbamidomethyl [C9]	7.13609e-09	0	3	Q99KI0	0	2260.14	67.68	2	1.80184	24.778
TTGLVGLAVCDTPHER	1xCarbamidomethyl [C10]	3.09638e-07	0	2	Q9CPP6	0	1725.86	79.6	2	5.85206	24.7139
VVVFIKPTCPYCR	2xCarbamidomethyl [C9; C12]	3.41935e-05	0	1	Q3U6L3	0	1638.85	30.07	3	2.97599	24.6747
AVDEAADALLK		0.000121471	0	1	Q8CAQ8	0	1115.59	45.13	2	0.880735	24.6943
IDNSQVESGSLEDDWDFLPPKK		3.56811e-07	0	1	P14211	1	2519.19	69.77	3	2.15591	38.4147
EIYTMDSTTDIK		1.56114e-05	0	1	Q9DC13	0	1416.66	51.83	2	1.12721	24.6996
LEPNLQAQMYR		4.7338e-05	0	1	Q69ZW4	0	1362.68	50.05	2	1.21833	24.7061
NLHQSGFSLSGTQVDEGVR		5.32716e-08	0	2	E9PWE8	0	2030.99	101.33	2	1.70998	24.8054
SPLIIFADCDLNK	1xCarbamidomethyl [C9]	7.00946e-06	0	1	Q8R0Y6	0	1505.77	59.29	2	0.926163	38.4473
TTTNVLGDSLGAGIVEHLSR		3.37117e-11	0	2	P56564	0	2040.07	116.93	2	5.47523	38.5067
FGIEAFSDCLR	1xCarbamidomethyl [C9]	9.8675e-06	0	1	Q80XN0	0	1314.61	71.28	2	2.02273	38.4447
TIDGQQTIIACIESHQFQPK	1xCarbamidomethyl [C11]	7.88098e-07	0	1	P47753	0	2314.15	13.43	3	2.96481	38.4434
HMMAFIEQEANEK		4.25463e-09	0	1	P50518	0	1577.71	59.97	2	-0.0828211	24.7022
SMLEVNYPMENGIVR	1xDeamidated [N11]	2.12649e-06	0	1	P61161	0	1752.83	87.99	2	3.68946	38.3936
VVMDYENLEK		5.32009e-05	0	1	P23492	0	1239.59	55.21	2	0.501719	24.7949
FFDEESYSLLR		1.64126e-05	0	1	Q9D8L3	0	1405.66	50.6	2	1.01057	38.3923
APDELHYTYLDTFGRPVIVAYK		8.92765e-06	0	1	Q3U900	0	2568.31	11.77	4	1.93031	38.3555
VTHLSTLQVGSLSVK		0.000236668	0	1	G5E8T9	0	1568.9	36.11	3	2.74645	24.847
DLIITPATVLK		0.000147151	0	1	Q8CBC8	0	1183.73	47.24	2	1.45275	38.3541
VIGNQSLVNELTFSAR		8.35484e-07	0	1	O35459	0	1747.93	68.81	2	6.37804	38.3502
VIVVGNPANTNCLTASK	1xCarbamidomethyl [C12]	5.65202e-10	0	2	P14152	0	1757.92	113.15	2	0.688615	24.86
VIVVGNPANTNCLTASK	1xDeamidated [N]; 1xCarbamidomethyl [C12]	1.81703e-09	0	2	P14152	0	1758.91	94	2	1.79455	26.1073
ALDVGSGSGILTACFAR	1xCarbamidomethyl [C14]	4.21929e-09	0	1	E0CYV0	0	1694.85	70.46	2	-3.7191	38.3568
LTDQVMQNPQVLAALQER		5.41236e-06	0	1	Q8C1W9	0	2054.07	52.46	2	2.24496	38.3437
LALTTAEFLAYQCEK	1xCarbamidomethyl [C13]	4.69682e-06	0	2	A0A1S6GWG6	0	1757.88	72.19	2	2.29548	38.3397
EGMQLISEKPETEAVVK		1.49802e-06	0	2	Q62261	0	1887.97	68.06	2	1.48035	24.9227
LSQALGNITVVQK		6.07955e-05	0	1	K3W4M4	0	1370.8	34.47	2	2.33592	24.8822
TELSQSDMFDQR		8.6347e-06	0	1	Q3TDF8	0	1456.64	39.54	2	0.901991	24.8861
EVDEQMLAIQSK		9.70425e-06	0	2	Q9ERD7	0	1390.69	43.08	2	3.0891	25.1447
RLTGFHETSNINDFSAGVANR		4.14614e-07	0	1	P15105	1	2306.13	62.38	4	0.0472835	24.8978
CKLEEMGFQDSDGDSQPFSLQETYEAK	1xCarbamidomethyl [C1]	1.89288e-07	0	1	B1AQZ0	1	3139.35	41.86	3	2.05932	38.341
EAQLALGNAAADATEAK		1.48737e-09	0	1	F8VQJ3	0	1643.82	72.27	2	2.09733	25.1526
CEQCQSVVKPDIVFFGENLPSR	2xCarbamidomethyl [C1; C4]	9.55926e-10	0	3	Q8VDQ8	0	2609.25	72.63	3	4.99121	38.3621
FPGQLNADLR		3.56496e-05	0	10	Q7TMM9; Q9D6F9; Q9ERD7; P99024; P68372; B2RSN3	0	1130.6	63.33	2	1.49339	26.9634
VDNQHDFQDIASVVALTK		3.42788e-11	0	3	O88935	0	2000.01	86.98	2	4.76252	38.4645
VNPCIGGVILFHETLYQK	1xCarbamidomethyl [C4]	6.14121e-09	0	6	Q5FWB7	0	2088.09	60.68	2	2.39416	38.5
MNAGSDPVVIVSAAR	1xAcetyl [N-Term]	6.13874e-08	0	1	Q8CAY6	0	1528.78	71.02	2	3.86741	38.3779
IMNTFSVVPSPK		1.02023e-05	0	2	Q9D6F9; Q9ERD7; P99024; P68372	0	1319.7	61.91	2	0.941584	28.6863
IMNTFSVVPSPK	1xDeamidated [N3]	1.43621e-05	0	1	Q9D6F9; Q9ERD7; P99024; P68372	0	1320.69	48.49	2	0.750564	30.3548
IMNTFSVVPSPK	1xOxidation [M2]	5.98215e-06	0	2	Q9D6F9; Q9ERD7; P99024; P68372	0	1335.7	68.75	2	2.17837	25.3273
FPGQLNADLR	1xDeamidated [N6]	1.17565e-05	0	3	Q7TMM9; Q9D6F9; Q9ERD7; P99024; P68372; B2RSN3	0	1131.58	60.34	2	0.0833277	28.5388
QPIAEIGQICSSR	1xCarbamidomethyl [C10]	1.29942e-05	0	1	Q921V3	0	1458.74	42.19	2	0.534817	24.8106
VDHQTGPIVWGEPGTNGQHAFYQLIHQGTK	3xDeamidated [N16; Q18; Q23]	0.000232755	0	1	P06745	0	3318.58	23.21	5	13.4989	39.6121
GVLEQGWQADSTTR		4.62101e-07	0	1	Q8VBV7	0	1547.74	80.92	2	-9.10978	24.8235
IGEGTYGTVFK		0.000136512	0	1	Q543F6	0	1171.6	47.82	2	-0.584576	24.8247
VDHQTGPIVWGEPGTNGQHAFYQLIHQGTK	1xDeamidated [Q/N]	3.39254e-06	0	7	P06745	0	3316.61	43.07	4	4.86602	39.6304
LMESHGFEEYMK		0.000112689	0	2	Q05816	0	1500.65	29.55	2	-2.55951	24.8274
ISGADINSICQESGMLAVR	1xCarbamidomethyl [C10]	4.65549e-05	0	1	P54775	0	2020.98	12.48	2	0.249486	38.3699
DAGVYYCLASNNYGMVR	1xCarbamidomethyl [C7]	2.10968e-07	0	1	P12960	0	1952.86	62.04	2	1.94766	38.3739
TNHIGHTGYLNTVTVSPDGSLCASGGK	2xDeamidated [N2; N11]; 1xCarbamidomethyl [C22]	9.61772e-05	0	2	P68040	0	2745.28	26.06	3	10.3484	24.7232
SIEEACFTLQYLNK	1xCarbamidomethyl [C6]	1.51056e-06	0	2	B2RQQ5	0	1715.83	63.47	2	8.15817	38.2282
IEYNVEHSVDYVER		3.42236e-07	0	2	P61264	0	1751.82	67.23	2	2.38612	25.167
AIGAFAAADSFDHK		3.68917e-07	0	2	Q545M7	0	1420.69	73.76	2	0.715574	25.5658
LILTLTHGSVVSTR		0.000135379	0	1	P11404	0	1496.88	40.02	2	2.07953	25.5175
QADVMIVAGTLTNK	1xOxidation [M5]	4.5427e-06	0	1	Q9DC70	0	1476.77	74.16	2	3.53773	25.5149
QADVMIVAGTLTNK		4.62288e-08	0	2	Q9DC70	0	1460.78	92.14	2	3.10379	30.85
GLDVDSLVIEHIQVNK		1.15716e-07	0	1	Q80V08	0	1778.96	56.38	3	0.68935	38.1111
DCEECIQLEPTFIK	2xCarbamidomethyl [C2; C5]	1.14755e-07	0	1	Q3THQ5	0	1781.81	63.05	2	1.34142	38.1151
EIIAVSCGPSQCQETIR	2xCarbamidomethyl [C7; C12]	3.2566e-08	0	2	Q9DCW4	0	1947.93	92.12	2	1.7778	25.5096
SLHDALCVLAQTVK	1xCarbamidomethyl [C7]	0.000195376	0	1	Q542X7	0	1554.83	52.52	3	2.51619	38.1323
VIGMHYFSPVDK		0.00024674	0	1	Q8BMS1	0	1392.7	36.29	3	2.71626	25.4952
SLSDNVNLPQGVR		2.36898e-05	0	1	Q6PGN3	0	1398.73	39.93	2	-0.348447	25.4926
LKVPPAINQFTQALDR		3.01863e-06	0	1	Q80UT7	1	1811.02	62.88	3	2.24404	38.1362
FTTSDVAAIETDKEGVQNAK		5.7929e-09	0	2	P17710	1	2124.05	90.11	2	-2.55708	25.5056
DMIDLEANFEK		0.000105417	0	1	K3W4T3	0	1324.61	41.67	2	1.92826	38.1479
TYELQNQLAACTR	1xCarbamidomethyl [C11]	2.12735e-07	0	1	Q7TPM6	0	1567.75	73.26	2	-0.0607258	25.477
GDVTTQVALQPALK		1.20595e-06	0	1	Q4FJX9	0	1440.81	76.98	2	0.961215	25.4718
HLDHVAALFPGDVDR		4.39898e-09	0	3	Q3V3U0	0	1661.84	109.88	2	3.14284	25.4628
LWADHGVQACFGR	1xCarbamidomethyl [C10]	2.91958e-06	0	2	P08752	0	1516.71	56.16	3	1.97616	25.4744
DTGILDSIGR		0.000192145	0	6	F6RT34	0	1046.55	49.7	2	2.90736	29.3659
DFTPAAQAAFQK		0.000207117	0	1	A8DUK4	0	1294.64	42.95	2	-2.26396	25.4223
VGVVQYSHEGTFEAIR		7.9502e-08	0	1	Q02788	0	1791.9	46.67	3	-0.876876	25.4249
IAQLEEQVEQEAR		1.75527e-06	0	1	Q69ZX3	0	1542.78	66.03	2	-2.78321	25.4262
GFCHLCDGQEACCVGLEAGINPTDHLITAYR	4xCarbamidomethyl [C3; C6; C12; C13]	3.95648e-15	0	2	P35486	0	3534.57	108.28	3	0.215732	38.1886
LTNLEGVYNSETEK		1.94163e-08	0	1	D3Z4J3	0	1596.78	102.55	2	0.252499	25.4353
LQAGTVFVNTYNK		3.06799e-05	0	1	Q8R0Y6	0	1454.76	32.17	2	0.109217	25.5266
AAVAWEAGKPLSIEEIEVAPPK		2.1469e-09	0	1	P28474	0	2305.24	51.56	3	1.89966	38.1506
IEDLSQQAQLAAAEK		2.99478e-07	0	1	P70670	0	1614.83	59.71	2	1.10842	25.4433
VKEGMNIVEAMER		7.12738e-06	0	2	P17742	1	1505.75	72.89	3	1.29705	25.4731
VQASLAANTFTITGHAETK		1.97183e-05	0	1	Q64152	0	1960.01	42.45	3	-3.16012	25.4511
FYSVNVDYSK		0.000137655	0	1	Q62425	0	1221.58	26.7	2	-1.27366	25.4549
QVAASTAQLLVACK	1xCarbamidomethyl [C13]	1.58873e-07	0	1	Q80TM2; A0A1L1SQ51	0	1459.79	78.68	2	0.183561	25.4562
IIAINVNDPEAEK		7.00946e-06	0	1	Q91VM9	0	1425.76	60.79	2	2.20041	25.4576
HLNLEYHSSMIADAVK		4.3262e-09	0	3	Q91VA7	0	1827.91	45.85	2	1.61107	25.4393
NVEAQSTEEMFVK		2.10789e-05	0	1	E5Q371	0	1511.7	57.16	2	1.6975	25.4197
AGDMENAENILTVMK		1.05484e-05	0	1	Q6PB66	0	1635.77	42.94	2	1.85683	38.102
FAAEHTIFASNTSSLQITNIANATTR		3.12232e-07	0	1	Q61425	0	2779.4	60.95	3	1.96454	38.0993
YPVNSVNILK		0.000214139	0	1	P11983	0	1146.65	50.11	2	1.53031	25.6219
NWSAAGNAFCQAAK	1xCarbamidomethyl [C10]	3.97678e-07	0	1	P28663	0	1495.67	50.85	2	-0.695931	25.6193
TLQEVLIMEYR		2.38883e-05	0	1	Q8QZS1	0	1394.73	55.23	2	4.70898	38.0624
TTPSYVAFTDTER		7.36919e-06	0	2	B7U582; P63017; P17879	0	1487.7	80.23	2	4.6471	25.6153
ASSVTTFTGEPNMCPR	1xCarbamidomethyl [C14]	2.68471e-05	0	1	Q9DCT8	0	1754.78	44.41	2	-1.60765	25.6076
VQSGSESVIQEYVDLR		4.51045e-09	0	1	Q9QXS1	0	1808.9	120.35	2	6.02293	38.0664
ISEILLDHGAPIQAK		2.37004e-06	0	1	A0A0R4J1N7	0	1604.9	19.68	3	0.74529	25.6049
LTPIPSTSPNLQAYHQGNTQVSR		2.3899e-06	0	1	Q8BIW1	0	2509.28	42.31	3	1.36916	25.6036
AANNGALPPDLSYIVR	1xDeamidated [N]	5.54951e-06	0	3	Q9D0M3	0	1671.87	43.2	2	2.54456	38.5894
VFDYSEYWEGAR		2.0558e-05	0	1	E9QPD7	0	1521.66	84.63	2	2.80231	38.0768
DLANGNITWADVEAR		7.437e-08	0	1	Q9CZD3	0	1644.8	96.29	2	4.76874	38.5593
ALAAELNQLR		5.18863e-05	0	2	P03995	0	1098.63	66.17	2	1.82456	25.5997
HTTIFEVLPEK		5.88318e-06	0	1	Q921I1	0	1313.71	38.18	2	2.99645	25.588
DLANGNITWADVEAR	1xDeamidated [N]	2.14604e-08	0	2	Q9CZD3	0	1645.78	93.16	2	1.20127	38.0781
INMAHLCVIGSHAVNGVAR	1xDeamidated [N15]; 1xCarbamidomethyl [C7]	8.43162e-09	0	1	Q3V3U0	0	2020.02	75.22	4	1.56873	25.5827
DLTGQVPTPPVK		0.000212362	0	1	B2RQQ5	0	1251.69	31.27	2	1.79959	25.5815
EDIAINGEVEGKEEEEQETQEK	1xDeamidated [N6]	7.88734e-09	0	1	A0A0R4J036	1	2534.13	65.08	3	2.51717	25.5788
IEGSGDQVDTLELSGGAK	1xDeamidated [Q7]	4.04531e-08	0	1	E9QLL2	0	1776.85	82.51	2	12.2288	25.5345
IPQSHIQQICENILTSGENLSR	1xCarbamidomethyl [C10]	3.31139e-08	0	1	O89112	0	2537.28	39.21	3	2.94379	38.0966
LLLDSCVIGDHPK	1xCarbamidomethyl [C6]	4.69875e-07	0	2	Q761V0	0	1466.77	67.24	2	3.13632	25.5893
ELPITNDITDSSQK		1.7119e-06	0	1	S4R2F3	0	1560.78	53.27	2	2.91751	25.5436
ATEGMILTNHDHQIR	1xDeamidated [N9]; 1xAcetyl [N-Term]	1.84536e-06	0	1	A0JNY3	0	1778.85	43.99	3	1.28352	25.5449
LVLNCVGPYR	1xCarbamidomethyl [C5]	9.14834e-05	0	1	Q8R127	0	1190.64	43.04	2	1.86033	25.5463
LLQQGLAQVEAGR		1.33234e-05	0	1	Q0VGU4	0	1382.78	42.69	2	0.289341	25.5293
MGLALSSLNK		6.83249e-05	0	1	Q8BJU0	0	1033.57	52.77	2	1.82033	25.5489
HVQSMYEEAYSDYLKDR		4.94587e-10	0	1	Q922J6	1	2133.95	64.28	3	2.78815	30.2788
HVQSMYEEAYSDYLKDR	1xDeamidated [Q3]; 1xOxidation [M5]	3.44799e-05	0	1	Q922J6	1	2150.93	36.71	3	7.90774	25.5528
AEEQEPELTSTPNFVVEVTK	2xDeamidated [Q4; N13]	1.54817e-05	0	1	Q8R5L1	0	2249.07	31.53	3	15.4608	38.0849
SQVFSTAADGQTQVEIK		2.43207e-08	0	1	P38647	0	1808.9	100.11	2	4.47082	25.5606
LDQPMTEIVSR		1.69694e-05	0	1	A0A1S6GWH5	0	1288.66	58.03	2	0.362774	25.5645
AEEQEPELTSTPNFVVEVTK		1.87716e-07	0	1	Q8R5L1	0	2247.1	68.5	2	1.68858	38.0795
LLEHMGGPAPPDSSWK		7.67866e-05	0	1	O35409	0	1721.83	24.19	3	-0.348379	25.5502
DNSIQHEFSLTR		1.06368e-05	0	2	P01831	0	1446.7	46.23	2	3.12855	25.6363
LFQEDNGMPVHLK	1xDeamidated [N6]	2.47098e-06	0	2	P48771	0	1528.75	56.87	2	2.11995	27.6911
LFQEDNGMPVHLK		1.3005e-07	0	1	P48771	0	1527.76	75.63	2	1.08732	25.4171
LIDLHSPSEIVK		5.93246e-06	0	1	Q5BLK2	0	1350.76	30.4	3	0.239145	25.2869
LVPGGGATEIELAK		3.50599e-05	0	1	Q6A0F1	0	1354.76	50.64	2	1.50169	25.2856
EPAPLNGSAAELPATK	1xDeamidated [N6]	1.11874e-06	0	1	Q9Z0P4	0	1566.8	58.61	2	0.917387	25.2818
MSDAQVQTDPVSIGPVGK	1xOxidation [M1]	1.29997e-06	0	1	Q80YN3	0	1844.91	79.49	2	2.02693	25.2727
MSDAQVQTDPVSIGPVGK		1.69768e-06	0	1	Q80YN3	0	1828.91	65.51	2	1.53363	27.1901
LIVDEAINEDNSVVSLSQPK		8.51253e-12	0	1	Q01853	0	2170.12	104.72	2	0.701997	38.2084
LGIIGVVNR		0.000261565	0	1	E9PUD2	0	940.594	73.68	2	0.812791	25.2701
LDAWDEAQVEFMASHGNEAAR		3.7811e-06	0	1	E9PY16	0	2347.04	29.81	3	-3.60539	38.2098
LEVGTETIIDK		0.000175308	0	1	Q3UJ70	0	1217.66	39.17	2	0.736006	25.2674
IATLASGLEVGK		8.28199e-06	0	2	A0A0G2JGX4	0	1158.67	57.76	2	1.08339	25.2661
LHGLGPEDEGIYHCAPSAWVQHADYSWYQAGSAR	1xCarbamidomethyl [C14]	5.06507e-07	0	1	A0A0R4J117	0	3828.72	7.79	5	1.82901	38.3016
NTIEETGILAER		5.10539e-06	0	1	F8VQJ3	0	1345.7	78.13	2	0.863711	25.2519
LHGLGPEDEGIYHCAPSAWVQHADYSWYQAGSAR	1xDeamidated [Q21]; 1xCarbamidomethyl [C14]	2.37388e-10	0	1	A0A0R4J117	0	3829.71	38.15	4	6.77073	38.2138
LHQYDGSIVVIQNPAR		3.14573e-05	0	1	Q8R464	0	1809.96	44.65	3	0.977138	25.248
LTGSLSGWTSPK		2.35036e-06	0	1	Q99KI0	0	1233.65	70.57	2	1.39211	25.2453
TPIFLNEVLVK		0.000137655	0	1	E9Q0N0	0	1272.76	24.45	2	1.68776	38.2151
EGFGHLSPTGTTEFWLGNEK		2.66241e-05	0	1	Q3UER8	0	2207.04	23.76	3	3.12737	38.2215
IEESYTLNSNLGR		1.25782e-07	0	1	Q9D154	0	1495.74	76.84	2	0.723116	25.1709
DEPSVAAMVYPFTGDHK		4.21211e-05	0	2	Q3V117	0	1863.86	57.58	3	1.97191	38.2269
YIAIVSTTVETK		4.355e-05	0	1	Q61598	0	1324.74	43	2	1.31178	25.1813
VQPIYGGTNEIMK		4.89438e-05	0	1	A0A0R4J083	0	1449.74	42.2	2	0.772799	25.184
HVGDLGNVTAGKDGVANVSIEDR		1.99324e-11	0	1	P08228	1	2323.16	72.02	3	1.23196	25.188
GAVGALLVYDIAK		5.68716e-05	0	1	A0A068BFR3	0	1289.75	33.78	2	6.16883	38.2255
IIPSTPFPQEGQALTLTCESK	1xCarbamidomethyl [C18]	1.05528e-06	0	2	G3UZM4	0	2317.17	53.64	3	0.152688	38.2057
LTQEHIEALLDK		9.86136e-05	0	1	P28028	0	1409.76	20.54	3	3.39262	25.1997
ELIKPPTILR		0.000223253	0	1	Q8R2R9	0	1179.75	40.47	3	0.832295	25.2115
EGDTVIFASDDEQDR		2.33178e-07	0	1	Q80TJ1	0	1696.73	66.4	2	-0.57646	25.2141
LESLPAQLPR		0.000212362	0	1	G3XA53	0	1123.65	35.38	2	0.90117	25.2167
VLVVHDGFEGLAK		6.44504e-05	0	4	P47857	0	1383.76	52.95	2	-0.682155	25.2181
AATITATSPGALWGLDR		4.93787e-06	0	1	P31324	0	1700.9	61.25	2	2.53798	38.2242
MLTAQDMSYDEAR		4.04367e-07	0	1	Q62261	0	1530.66	66.04	2	-0.00444989	25.2324
CLEQAALVNYSR	1xCarbamidomethyl [C1]	4.73616e-06	0	2	Q80TJ1	0	1423.7	39.18	2	0.808277	25.3352
KTETVCTFQDGALVQHQQWDGK	1xCarbamidomethyl [C6]	4.69682e-06	0	1	Q05816	1	2576.22	38.93	4	-0.830239	25.3456
KTETVCTFQDGALVQHQQWDGK	2xDeamidated [Q9; Q]; 1xCarbamidomethyl [C6]	1.97183e-05	0	2	Q05816	1	2578.19	59.96	3	13.824	25.2922
SVDFLLDSSLR		0.000135379	0	1	Q3TI65	0	1251.66	42.4	2	3.85456	38.1939
APVPASELLDAK		0.000106299	0	1	Q9QXS1	0	1210.67	45.65	2	1.40585	25.3663
YFHVVIAGPQDSPFEGGTFK	1xDeamidated [Q10]	1.64263e-07	0	1	P61089	0	2197.06	62.24	2	8.91693	38.2044
ADIGIAMGISGSDVSK		2.99356e-06	0	1	Q6ZQ49	0	1520.76	55.05	2	4.1837	33.4753
ADIGIAMGISGSDVSK	1xOxidation [M7]	6.89914e-08	0	1	Q6ZQ49	0	1536.76	96.78	2	-3.75108	25.369
VAAYAAQLEQYQK	1xDeamidated [Q7]	8.55792e-05	0	1	P28663	0	1483.74	29.1	2	7.39642	25.3717
VVTDETSVVLVSDK		2.35131e-07	0	1	A0A0R4J1N7	0	1490.79	43.32	2	1.4037	25.3794
DNPGVVTCLDEAR	1xCarbamidomethyl [C8]	2.4301e-06	0	1	A0A1S6GWH5	0	1445.67	64.31	2	1.8248	25.3625
YFHVVIAGPQDSPFEGGTFK		4.69875e-07	0	1	P61089	0	2196.08	57.07	3	2.22001	38.1676
LIGPNCPGVINPGECK	2xCarbamidomethyl [C6; C15]	2.94268e-05	0	1	Q9WUM5	0	1724.85	50.26	2	1.15305	25.3977
VAGYAAQLEQYQK		4.39543e-07	0	1	Q9DB05	0	1468.74	65.53	2	1.09429	25.4003
YALYDATYETK		4.97671e-05	0	1	P45591; P18760	0	1337.63	56.62	2	2.77536	25.4016
DREDFVPFTGEK		3.41935e-05	0	1	Q9JKK7	1	1439.68	34.71	2	0.909524	25.403
VCNYGLTFTQK	1xCarbamidomethyl [C2]	2.25335e-05	0	1	Q5EBQ0	0	1330.65	58.63	2	2.14417	25.4055
LFEAEEQDLFR		1.68284e-05	0	1	Q9QXY6	0	1396.67	62.53	2	1.51658	38.1572
SELVANNVTLPAGEQR		3.36279e-05	0	1	Q61033	0	1697.88	29.17	2	2.63161	25.39
VFANPEDCAGFGK	1xCarbamidomethyl [C8]	1.52322e-06	0	1	E9QJW0	0	1411.63	56.95	2	-0.552359	25.1643
TLQEEIDALESR		2.77706e-06	0	1	Q3UWL8	0	1403.7	82.77	2	4.14253	38.1703
VNQIGSVTESIQACK	1xDeamidated [N/Q]; 1xCarbamidomethyl [C14]	4.77779e-07	0	4	Q5FW97; P21550	0	1634.81	75.44	2	4.96208	27.8373
TPTTILLTPER		3.59482e-05	0	1	Q8K0U4	0	1241.71	75.79	2	1.20403	25.3103
ELVLALYDYQEK		6.55699e-06	0	1	A3KGU7; A3KGU5	0	1483.77	59.54	2	4.01969	38.1913
QGPPLQQRPPPQGQQHLSGLGPPAGSPLPQR	1xDeamidated [Q]	2.45145e-07	0	5	O88935	0	3221.69	46.47	4	7.61456	25.3143
IVLDNSVFSEHR		1.94006e-06	0	1	Q5SXR6	0	1415.73	81.25	2	2.64128	25.3156
WIVPGGGMEPEEEPSVAAVR		3.90939e-06	0	1	Q9JI46	0	2110.03	56.72	2	3.59903	38.1782
LAQIHIQQQDQCVAITEESK	1xCarbamidomethyl [C12]	3.91098e-07	0	1	Q9Z0Y1	0	2339.17	68.8	3	3.02855	25.3195
DMHGDSEYNIMFGPDICGPGTK	1xCarbamidomethyl [C17]	1.65639e-07	0	1	P14211	0	2441.02	68.39	3	4.2346	38.1716
NVLLLGEDGAGK	1xDeamidated [N1]	0.000173853	0	1	Q3TWG5	0	1186.63	13.66	2	-4.62822	25.3286
NNYATMRPDSTEIDQDTINR		0.000144717	0	1	Q02788	0	2354.07	25.67	3	1.96856	25.3326
FGGNPGGFGNQGGFGNSR		4.47298e-09	0	1	Q921F2	0	1726.77	83.98	2	0.599639	25.3339
DMHGDSEYNIMFGPDICGPGTK	1xDeamidated [N9]; 1xCarbamidomethyl [C17]	1.69694e-05	0	1	P14211	0	2442	48.93	2	8.00952	38.3252
LVSGYDSYGNICGQR	1xCarbamidomethyl [C12]	2.6447e-09	0	1	A2AMH4	0	1688.77	77.31	2	1.59379	25.3469
DVVVQHVHFDGLGR		0.000104541	0	1	Q8BGH2	0	1577.82	43.35	4	0.0508303	25.3482
VNQIGSVTESIQACK	1xCarbamidomethyl [C14]	9.0853e-08	0	2	Q5FW97; P21550	0	1633.82	91.57	2	3.92348	25.3509
QLELACETQEEVDSWK	1xCarbamidomethyl [C6]	2.73333e-08	0	2	P39053; A0A0J9YUN4	0	1964.89	76.92	2	4.32479	38.1873
TTTNEELEDMLESGK		2.27507e-08	0	2	P61264	0	1696.76	103.45	2	2.39769	35.3922
FDDDKVSIVTPEDILR		4.81342e-05	0	2	Q9JMA1	1	1861.95	31.74	3	3.48154	38.4672
FSMVIDNGIVK		7.00559e-05	0	1	P99029	0	1222.65	49.21	2	2.33833	32.5474
RPVNVPIDIFSEEIR		1.00377e-06	0	4	P63141	0	1783.97	56.3	3	3.12347	38.7065
VVHSYEELEENYTR		7.13033e-07	0	1	E9QPD7	0	1767.82	82.49	2	2.54818	24.0448
GMGGAMDLVSSSK		1.53531e-05	0	1	Q9D0K2	0	1239.57	47.1	2	-1.22829	24.0371
LLVVDPETDER		4.04007e-05	0	1	P70441	0	1285.66	46.74	2	-0.699106	24.0357
ELGLSSVPASGGLVGVYNGK	1xDeamidated [N18]	4.85373e-05	0	1	Q3TVT6	0	1905	44.2	2	3.58943	38.7079
LTNTNLLFVVAEKPLCSQCEAGR	2xCarbamidomethyl [C16; C19]	0.000135379	0	1	E9Q683	0	2620.32	16.46	3	1.8905	38.7092
LIVPSEFKPTSPNR		6.72314e-06	0	2	E9Q8N8	0	1584.87	46.89	2	1.01359	24.072
QGFVPAAYVK		0.000207117	0	1	A3KGU7; A3KGU5	0	1079.59	48.54	2	1.94048	24.0306
IYTSIGEDYDER		1.42428e-05	0	1	P67778	0	1460.65	50.99	2	2.25565	24.0293
TSTADYAMFR		0.000158618	0	1	Q3UER8	0	1162.52	76.43	2	2.28097	24.0281
DHVYLQLHHLPPEQLATR		5.54663e-05	0	1	Q8K2B3	0	2167.14	42.5	4	2.17341	24.0268
ISMPDIDLNLK		0.00011847	0	1	E9Q616	0	1258.67	23.92	2	-0.74394	38.7105
LGEMWNNTAADDKQPYEK		1.67161e-09	0	1	Q3UBK2	1	2109.95	73	3	3.6009	24.019
ISMPDLNLNLK	1xDeamidated [N7]	0.00011847	0	1	E9Q616	0	1258.67	23.92	2	-0.744281	38.7105
VLSRPNAQELPSMYQR		3.62665e-06	0	1	Q3V235	0	1888.97	20.03	3	-0.759368	24.0151
LMIDAEQSYFQPAISR		7.95341e-09	0	1	Q9WU79	0	1868.92	92.21	2	2.65564	38.7197
APSWIDTGLSEMR		3.53847e-07	0	1	Q52L78	0	1462.7	67.53	2	2.68465	38.7209
EALLGVQEDVDEYVK		9.00983e-08	0	1	Q3TE95	0	1706.85	87.43	2	2.57007	38.7432
THSDQFLVSFK		2.6403e-05	0	2	Q3UD06; A2AKU9	0	1308.66	64.55	2	2.40509	24.0474
LEVIFADLAR		0.000175308	0	1	Q9ESJ4	0	1146.65	43.29	2	2.27552	38.7366
NLLHVTDTGVGMTR		9.54371e-06	0	2	Q3UAD6	0	1513.78	64.85	2	3.68507	23.9827
GAEEMETVIPVDVMR		1.42547e-07	0	2	Q99LX0	0	1675.8	86.37	2	4.18638	38.7405
YLFLGDYVDR		9.45864e-05	0	1	B2RRX2; Q4V9X0; P48453	0	1260.63	41.8	2	3.28257	38.7276
GEEVDQSAPEQEQPATVSHEEEQASTIR		1.0395e-10	0	1	D0VYV6; Q8BT38	0	3081.39	55.88	3	-0.1654	24.0512
NMQNAEEWFK	1xDeamidated [N]	0.000147151	0	2	P08551	0	1297.55	43.15	2	1.72564	38.8392
QLAQIDGTLSTIEFQR		2.1469e-09	0	1	Q9D8B3	0	1819.95	92.81	2	2.76585	38.7249
EHINLGCDVDFDIAGPSIR	1xCarbamidomethyl [C7]	1.97509e-09	0	5	Q3THL7; Q60932	0	2128.01	86.46	2	4.22817	38.7588
LLDEEEATDNDLR		2.62062e-07	0	1	Q80Y09	0	1532.71	80.5	2	1.57564	23.9995
QQISLATQMVR		9.3022e-05	0	1	P80316	0	1274.69	42.38	2	4.87833	24.0008
QPQGHLLLIGVSGAGK		0.000126643	0	1	Q9JHU4	0	1574.9	17.98	3	1.8463	24.0099
IMNVIGEPIDER		0.000202001	0	2	P56480	0	1385.71	61.08	2	0.756585	28.7451
SLSELLGPYGMK		4.42825e-05	0	1	A2AS98	0	1294.67	65.2	2	1.16248	38.7263
AAVPSGASTGIYEALELR		8.36495e-10	0	8	Q5FW97; P21550; Q3UJ20	0	1804.94	112.56	2	3.34917	39.2767
TECYGYALGDATR	1xCarbamidomethyl [C3]	1.54884e-06	0	1	Q60676	0	1476.64	50.67	2	2.15771	24.0538
TGPNLHGLFGR		4.32095e-06	0	2	Q56A15	0	1168.62	70.12	2	1.21193	24.0876
NLDSTTVAVHGEEIYCK	1xDeamidated [N1]; 1xCarbamidomethyl [C16]	3.65529e-05	0	1	Q4FJX4	0	1936.9	67.34	2	10.963	24.1372
TLNEADCATVPPAIR	1xCarbamidomethyl [C7]	9.95835e-08	0	1	Q8K2B3	0	1627.81	83	2	1.57919	24.1359
LSKPCCYIFPGGR	2xCarbamidomethyl [C5; C6]	0.000330312	0	2	A2ARP8; B2RQQ5	0	1554.76	32.77	2	5.637	24.1294
HGGTYTCMAQTVVDGASK	1xCarbamidomethyl [C7]	0.000134255	0	1	Q61330	0	1882.84	52.29	2	1.68717	24.1281
DLGLAFEIPAHIK		8.62959e-05	0	1	Q91VR5	0	1423.79	40.89	3	2.336	38.6631
EAGDVCYADVYR	1xCarbamidomethyl [C6]	2.09039e-05	0	1	H7BX95	0	1417.61	67.98	2	-2.22707	24.1241
HDEAWMVLK		0.00025724	0	1	Q9JIS5	0	1128.55	21.05	2	0.8154	24.1227
LAEVALAYAK		0.000214139	0	1	P10518	0	1048.6	42.22	2	1.47791	24.1214
LSECLQEVYEPEWPGR	1xCarbamidomethyl [C4]	5.59599e-06	0	1	O08539	0	1991.92	79.99	2	-1.02037	38.6685
ALESPERPFLAILGGAK		8.85719e-07	0	2	P09411	0	1769	38.98	2	1.82672	38.738
GMALYEEEQVER		9.07783e-06	0	1	P47708	0	1453.66	55.14	2	1.84558	24.1175
QALVGQPASLTVTTK		7.87319e-05	0	1	D3YUY7	0	1513.86	42.4	2	2.02428	24.1098
VGEGEHAILLLPGMLGSGK		2.0558e-05	0	1	Q3TDN8	0	1878.02	28.74	3	2.54001	38.6855
VCNEVVDTCLYK	2xCarbamidomethyl [C2; C9]	1.06368e-05	0	1	P49443	0	1499.69	51.68	2	1.83096	24.1071
LSQNNFALGYK	1xDeamidated [N]	2.91824e-05	0	2	Q5EBQ0	0	1255.63	64.12	2	1.97066	25.1434
LSQNNFALGYK		3.65529e-05	0	1	Q5EBQ0	0	1254.65	66.35	2	1.00501	24.1044
SYETLVDFDNHLDDIR		2.8736e-08	0	1	O70378	0	1951.9	75.75	3	4.10726	38.6868
TGPNLHGLFGR	1xDeamidated [N4]	0.000127703	0	1	Q56A15	0	1169.61	24.61	3	1.58463	29.243
KESESCDCLQGFQLTHSLGGGTGSGMGTLLISK	2xCarbamidomethyl [C6; C8]	5.29143e-12	0	2	Q7TMM9; B2RSN3	1	3455.62	107.03	4	2.17785	38.7039
IPDQLVILDMK		1.9727e-06	0	1	Q9D1D4	0	1284.72	68.69	2	0.860258	38.7026
QSCTILISTMNK	1xCarbamidomethyl [C3]	6.50522e-07	0	1	O08788	0	1395.7	62.17	2	1.24	24.068
KYNLGAPVAGTCYQAEWDDYVPK	1xCarbamidomethyl [C12]	1.57553e-07	0	1	Q3TGC5	1	2645.23	77.82	3	1.99943	38.7013
LLPHKPQLFQDNCGEMEQDTEK	1xCarbamidomethyl [C13]	2.73222e-07	0	1	Q69ZY2	0	2657.23	54.68	3	4.02738	24.0707
AFVEFLTDEIKEEK		7.68622e-07	0	2	Q8R5L1	1	1697.86	81.71	2	1.488	38.8654
AGVGAPVTQVTLQSTQR		4.28854e-08	0	1	A0A0R4J221; Q9QXS1	0	1712.93	62.56	2	2.79698	24.0746
YQVDPDACFSAK	1xCarbamidomethyl [C8]	0.000149625	0	1	Q60932	0	1400.62	26.36	2	1.70448	24.0837
DIVTPVPQEEVK		0.00013314	0	1	Q80TJ1	0	1353.73	28.21	2	1.33599	24.085
LQLLEPFDKWDGK		4.93537e-05	0	1	Q99KI0	1	1588.84	41.85	3	1.33105	38.6908
ASFENNCEVGCFAK	2xCarbamidomethyl [C7; C11]	4.04367e-07	0	1	Q3U740	0	1632.68	52.23	2	2.19586	24.0928
NTNDANSCQIIIPQNQVNR	1xCarbamidomethyl [C8]	1.10989e-07	0	2	P50396; Q61598	0	2199.06	79.07	2	-0.188552	24.0993
ASMMYLENGTPDTAAMALER		1.53784e-09	0	1	D3Z4B2	0	2171.98	114.45	2	2.86171	38.6895
TSGNQDEILVIR		2.10883e-06	0	2	P39053; A0A0J9YUN4	0	1344.71	68.09	2	1.32328	24.5875
SEIGIAMGSGTAVAK		4.65972e-07	0	1	Q5DTI2	0	1391.72	50.02	2	1.23172	23.962
REPLPSLEAVYLITPSEK		5.78823e-07	0	2	O08599	1	2042.12	52.87	2	0.794862	39.0306
IYVDDGLISLQVK		9.38582e-06	0	2	P52480	0	1462.82	46.63	3	0.1998	38.8667
GVLFGVPGAFTPGCSK	1xCarbamidomethyl [C14]	5.15027e-07	0	1	P99029	0	1593.81	45.1	2	1.99057	38.8523
TYFPHFDVSHGSAQVK		7.75685e-09	0	6	Q8BPF4	0	1819.88	55.98	2	1.44142	24.65
IPNIYAIGDVVAGPMLAHK		2.35416e-10	0	2	O08749	0	1979.08	93.51	3	3.02339	45.1205
IPNIYAIGDVVAGPMLAHK	1xOxidation [M15]	4.21589e-07	0	1	O08749	0	1995.07	60.63	3	2.85575	38.8536
ALVGDEAELPCR	1xCarbamidomethyl [C11]	8.34648e-05	0	1	Q80YU5	0	1329.65	56.03	3	0.119075	23.8201
EQTAHAFVNVLTR		8.27716e-05	0	1	P19096	0	1485.78	39.85	3	1.15369	23.8162
TYSWDNAQVILVGNK		2.51255e-06	0	4	P63011; Q0PD62	0	1707.87	62.94	3	1.6256	38.8562
SSPADLVTVTDQK		2.75399e-06	0	1	Q3TME6	0	1360.7	51.87	2	-0.335462	23.8137
IADLPPANPDHIGGYR		7.61921e-06	0	3	Q8BH59	0	1705.87	36.19	3	1.17534	23.9581
YEIDLDTSDHAHLEHISR		2.35226e-08	0	1	P47857	0	2151.01	57.95	3	3.87314	23.8021
ELSTTLNADEAVTR		2.94403e-06	0	1	Q571M2	0	1519.76	54.72	2	1.10596	23.8008
IVLEDGTLHVTEGSGR		1.61611e-08	0	4	O08553	0	1682.87	81.8	2	2.38559	23.7968
NLEQISANITK		7.48893e-05	0	1	P47857	0	1230.67	44.83	2	2.40419	23.7955
LATELPDLFQTAK		8.27716e-05	0	1	Q9Z0U1	0	1446.78	32.63	2	0.330323	38.859
TLNPVFNEQFTFK		1.24634e-05	0	1	P46096	0	1584.81	51.78	2	0.873877	38.868
PMTLGYWDIR		2.29125e-05	0	1	Q80W21	0	1251.62	45.51	2	1.17933	38.8865
ASLQELDLSSNK		1.3103e-05	0	1	A0A1B0GSG5	0	1304.67	52.82	2	1.77881	23.7813
VVGELAQQMIGYNLATK		1.06368e-05	0	1	Q9Z2I8	0	1834.97	38.16	3	3.67698	38.9089
MADCGGLPQISQPAK	1xCarbamidomethyl [C4]	2.84973e-08	0	1	B7ZWC0	0	1572.75	86.32	2	1.18221	23.7551
FAGQMGIQLFETSAK		1.186e-06	0	1	Q6PHN9	0	1627.81	30.8	2	3.90747	38.9062
LPIGDVATQYFADR	1xDeamidated [Q9]	4.7338e-05	0	1	Q3THH8	0	1566.78	42.99	2	13.0008	38.8944
NQSFCPTVNLDK	1xCarbamidomethyl [C5]	3.7479e-05	0	1	P14115	0	1422.67	49.31	2	2.10877	23.759
TTGPGGDGIPAEVHIVR		6.72314e-06	0	1	Q61330	0	1675.88	38.15	3	5.05355	23.7603
NLHQSNFSLSGAQIDDNNPR		2.99356e-06	0	1	Q6P1J1	0	2227.05	40.85	3	2.04281	23.8383
FWEVISDEHGIDPTGSYHGDSDLQLER	1xDeamidated [Q24]	3.48273e-09	0	2	Q7TMM9; B2RSN3	0	3103.39	46.99	3	6.13984	38.8931
FLLQESQQETTVK		5.50568e-07	0	1	B0V2P5	0	1550.81	83.08	2	1.19006	23.7643
VLVGANFEEVAFDEK		1.77069e-07	0	1	P09103	0	1666.83	89.41	2	0.246642	38.8917
VPVFRPMDLMVEASPR		9.38975e-07	0	1	Q571J7	0	1843.96	29.9	3	0.596545	38.8891
TGTCGYCGLQFK	2xCarbamidomethyl [C4; C7]	1.08202e-06	0	1	P52503	0	1391.61	67.74	2	0.942729	23.7747
TLEQQENFEEVAR		3.72007e-07	0	1	W6PPR4	0	1592.76	77.06	2	1.50902	23.7773
ALNEACESVIQTACK	2xCarbamidomethyl [C6; C14]	1.00418e-07	0	1	Q61543	0	1693.79	69.73	2	0.0696706	23.7799
FWEVISDEHGIDPTGSYHGDSDLQLER		1.55134e-10	0	5	Q7TMM9; B2RSN3	0	3102.41	62.65	3	1.7766	39.9341
TLDDYYTDASPNR		2.19766e-05	0	1	Q91ZH7	0	1530.67	60.63	2	8.53961	23.8447
GLFIIDPNGVVK		5.59308e-05	0	1	P20108	0	1271.74	23.8	2	2.3731	38.8509
LAGTQPLEVLEAVQR		8.64179e-08	0	2	A0A1S6GWH5	0	1623.91	89.15	2	1.11129	38.8365
VCGSNLLSICK	2xCarbamidomethyl [C2; C10]	2.44935e-05	0	8	P60202	0	1250.62	74.93	2	1.70887	24.8222
VCGSNLLSICK	1xDeamidated [N5]; 2xCarbamidomethyl [C2; C10]	5.63993e-05	0	2	P60202	0	1251.61	57.61	2	1.60423	27.8007
LDLIAQQMMPEVR		4.28854e-08	0	2	P50518	0	1543.8	95.82	2	2.33924	38.9571
IAPALISSGISVVEQEK		2.4947e-09	0	4	Q3UJ20	0	1740.97	76.56	3	2.6788	38.7799
TSVLEMIAQAR		1.13707e-05	0	1	P58281	0	1218.65	59.78	2	2.37557	38.7772
LGQSDPAPLQHQVDIYQK		5.64974e-09	0	2	P40142	0	2037.04	56.42	3	0.85511	23.9229
EILGTAQSVGCNVDGR	1xCarbamidomethyl [C11]	7.0152e-08	0	2	Q3TIQ2	0	1675.81	115.83	2	0.510868	23.91
FPAEDEFPDLSSHNNHMAK		1.09241e-09	0	5	Q04447	0	2185.96	56.56	2	0.892726	25.9077
EQASHLGGAVFSGAGNIAAATGLVK		1.50225e-13	0	2	Q91ZZ3	0	2326.21	123.46	2	0.695109	38.797
VLSSSEISVHWK		2.61955e-06	0	2	P12960	0	1371.73	85.75	3	1.15485	23.9281
LPHSVLLEIQK		0.000148383	0	2	Q3ULZ3	0	1276.76	50.68	3	1.661	23.9294
FDYAFDDSAPNEMVYR		2.62167e-08	0	1	E0CZ72	0	1939.82	82.5	2	0.248472	38.7733
QETEVELYNEFPEPIK		2.45045e-06	0	1	P51150	0	1964.95	60.43	2	-0.0550817	38.7655
GYAFNHSADFETVR		1.13707e-05	0	2	P61161	0	1613.73	72.46	3	1.24296	23.9398
FPAEDEFPDLSSHNNHMAK	1xDeamidated [N]	4.43761e-10	0	4	Q04447	0	2186.94	48.43	3	3.98076	28.7425
RHPDYSVSLLLR		7.06426e-05	0	1	Q546G4	1	1455.81	40.03	3	1.04961	24.1385
VGNPWDPNILYGPLHTK		5.24325e-10	0	1	Q9DBF1	0	1921	58.03	3	1.97989	38.7943
LIGNMALLPLR		8.6347e-06	0	1	Q9JM76	0	1210.73	64.09	2	2.4456	38.7956
YGYEIPVDMLCK	1xCarbamidomethyl [C11]	1.86e-05	0	1	Q9QUM9	0	1487.69	38.92	2	-2.49919	38.8339
EQLMASDDFGR		0.000150878	0	1	A3KGU7; A3KGU5	0	1268.56	41.73	2	1.12789	23.8643
NTPIYVSSPTWENHNAVFSAAGFK	2xDeamidated [N13; N15]	7.87319e-05	0	1	P05201	0	2639.24	12.01	3	3.92637	40.3381
NTPIYVSSPTWENHNAVFSAAGFK		1.1219e-13	0	2	P05201	0	2637.27	72.11	3	1.15757	38.8312
FHMVDGNVTGEFTDLVPEK		6.29429e-08	0	1	Q3TL79	0	2135.01	82.45	3	-0.426258	38.8167
LFVGNLPADITEDEFKR		4.43404e-08	0	1	Q8VIJ6	1	1964.01	55.7	3	1.55164	38.8141
EMDRETLIDVAR		0.000136512	0	2	Q3TI05	1	1447.72	32.29	2	2.47375	23.9438
HPEPFFALAK		7.67866e-05	0	1	Q8VDQ8	0	1156.61	28.1	2	1.9706	23.8708
IAELMPGASGAEVK		6.39151e-05	0	1	A0A1S6GWH1	0	1372.71	19.68	2	1.21545	23.8825
TTIEAIHGLMSQVIK		7.55164e-05	0	1	O35864	0	1640.9	37.16	3	1.79916	38.8036
LPPVLNLQELEEYRDK		4.17916e-06	0	1	Q8CI71	1	1956.04	35.82	3	3.12371	38.801
ITEIYEGTSEIQR		4.28681e-07	0	1	Q07417	0	1538.77	31.94	2	3.26751	23.893
APEMVNLYSGK		3.87505e-05	0	1	Q3UHJ0	0	1208.6	49.8	2	1.78733	23.9021
NFYGAAPMTAETQR		2.21705e-06	0	1	Q99PU5	0	1556.72	37.94	2	1.82382	23.9034
TLEAVQDLLEQGR		3.62813e-07	0	1	P19096	0	1471.78	66.91	2	2.47083	38.8101
FSMVIDNGIVK	1xDeamidated [N7]	6.13047e-05	0	1	P99029	0	1223.63	53.29	2	2.92912	33.9605
YGASFGEFIDKLNEEK		7.87771e-06	0	1	Q5I0W0	1	1846.89	42.32	3	4.06822	38.6566
IAVGSDADVVIWDPDK		3.28388e-08	0	1	Q6P1J1	0	1699.85	62.63	2	1.3312	38.6553
AAAGELQEDSGLHVLAR		9.08163e-07	0	1	Q8C845	0	1736.89	35.57	3	-2.2695	24.5575
FLELACDSQEDVDSWK	1xCarbamidomethyl [C6]	1.41477e-09	0	1	E9QLL2	0	1941.85	112.47	2	0.480853	38.5171
GGQDDDDAETGLTEGEGEGEEEKEPENLGK	2xDeamidated [Q3; N27]	3.04392e-06	0	1	A0A0R4J2C2	1	3136.27	49.27	3	11.964	24.5182
MLLEYTDSSYDEKR		1.20693e-08	0	2	P10649	1	1749.8	87.15	2	3.05968	24.5301
ELDDISLTPDPEPTHEDPNYLMANER		5.02299e-07	0	1	Q9D394	0	3011.36	32.57	3	1.81433	38.5225
KLFIGGLSFETTEESLR		0.000200324	0	1	O88569	1	1927.02	43.38	3	3.61356	38.5238
IIEVVDAIMTTAQSHQR		3.63398e-11	0	2	Q8C605	0	1912	91.83	2	8.86464	38.6356
YSGAELVWCQEEHK	1xCarbamidomethyl [C9]	0.000230823	0	1	B2RXT3	0	1735.77	23.65	3	-1.15908	24.4897
DQGAVLLGPVK		0.000109905	0	1	Q7TSJ2	0	1096.64	40.72	2	-0.603313	24.4845
EFTTPEGVPSAPR		2.34931e-05	0	1	A0A087WPX3	0	1387.69	40.43	2	0.797613	24.4662
DQFTTTEVNMAR		5.78585e-06	0	1	P61759	0	1412.65	70.55	2	-0.566515	24.4635
GSNTCELVFEDCK	2xCarbamidomethyl [C5; C12]	2.59779e-06	0	1	Q9JHI5	0	1558.65	83.69	2	0.125208	24.4545
HLEINPDHPIVETLR		2.00751e-08	0	2	P11499	0	1782.95	51.73	3	1.55917	24.4518
SPPTSASVSTVIDGPTQILVR		5.0311e-11	0	2	Q8BYI9	0	2125.15	94.67	2	0.242182	38.5278
TCAYTNHTVLPEALER	1xDeamidated [N6]; 1xCarbamidomethyl [C2]	2.19864e-06	0	3	Q3V3U0; Q9WUB3	0	1875.89	62.77	2	0.746059	26.5988
TCAYTNHTVLPEALER	1xCarbamidomethyl [C2]	1.14708e-06	0	1	Q3V3U0; Q9WUB3	0	1874.91	81.38	2	-1.03154	24.4832
PDSWDKDVYPEPPSR		0.000178256	0	2	Q9DCS9	1	1787.82	36.47	3	0.896696	24.4362
ALELDPDNDTYK		2.42901e-05	0	1	Q8BJU0	0	1393.65	52.24	2	-1.25993	24.3909
NLDIERPTYTNLNR		9.54371e-06	0	2	Q9JJZ2; P68369; A0A0A0MQA5	0	1718.88	40.65	2	0.416444	24.3947
NLDIERPTYTNLNR	1xDeamidated [N]	0.000293937	0	2	Q9JJZ2; P68369; A0A0A0MQA5	0	1719.87	22.55	3	0.652613	26.5492
FGDMQEIIQNFVR	1xOxidation [M4]	1.13707e-05	0	1	Q9QYG0	0	1612.78	60.1	2	4.19577	38.5422
GEQATSLAILR		7.55164e-05	0	1	P16388	0	1158.65	62.56	2	-0.49206	24.3986
NPAMMQEMMR		2.99218e-05	0	1	Q9QZM0; Q66K07	0	1238.51	50.36	2	0.355634	24.3999
MIAGQVLDINLAAEPK		1.76921e-05	0	1	Q3U6P5	0	1682.91	35.95	2	2.77441	38.508
FGDMQEIIQNFVR		6.24201e-08	0	2	Q9QYG0	0	1596.78	92.63	2	3.11736	50.2003
VEQVLSLEPQHELK		1.56181e-06	0	2	Q8BH80	0	1648.89	54.95	2	3.38532	24.4349
TALINSTGEEVAMR		4.07755e-07	0	1	P48678	0	1491.75	86.08	2	2.58478	24.4193
FIQDSIFGLCPHMTEDNKDLIQGK	1xCarbamidomethyl [C10]	4.55006e-10	0	1	P27773	1	2806.35	40.29	4	1.31956	38.5369
TVVTGIEMFHK		0.0002214	0	1	Q8BFR5	0	1261.66	45.71	3	-0.723176	24.4283
CEASAVPAPDFEWYR	1xCarbamidomethyl [C1]	1.87558e-05	0	1	A0A087WP80	0	1797.79	68.91	2	3.11821	38.5356
EKNQWQLSADDLK		8.01023e-06	0	2	Q3TYV5	1	1574.78	89.08	2	-1.92511	24.4309
DGIWKPTLVILR		0.000104541	0	1	Q9R0Q6	0	1410.85	47.6	3	2.59411	38.5409
KPFPDFVYK		2.72987e-05	0	5	O08553	0	1140.61	44.94	3	0.473648	25.0966
EKPELQFPFLQDEDTVATLHECK	2xDeamidated [Q6; Q11]; 1xCarbamidomethyl [C22]	3.25396e-06	0	1	Q3TYV5	0	2776.3	40.62	4	14.7522	40.459
EKPELQFPFLQDEDTVATLHECK	1xCarbamidomethyl [C22]	4.33667e-15	0	8	Q3TYV5	0	2774.33	103.9	3	1.66072	39.0122
FVLHAVQLVK		0.000261565	0	1	Q64514	0	1153.71	22.01	3	-0.413664	24.6551
ILLLGAGESGK		5.59308e-05	0	2	Q3TJH1; Q6R0H7; P27601; P18872; P08752; B2RSH2	0	1057.63	51.89	2	0.792342	24.6538
DFINFVSDKEWK		4.10802e-05	0	1	Q8VBT0	1	1527.75	30.36	3	3.26687	38.4618
EDDSLTIFGVAER		2.40991e-06	0	1	A0A087WPX3; Q810U3	0	1451.7	66.1	2	3.41694	38.4631
YQLNLPSYPDTECVYR	1xCarbamidomethyl [C13]	2.21607e-05	0	1	Q8K4Z3	0	2017.93	44.07	2	-4.6492	38.4658
DTPENNPDTPFDFTPENYK		1.81483e-06	0	2	Q9D6J6	0	2240.96	47.89	2	1.35808	38.4698
IAMQTLDMGR		3.94023e-05	0	1	Q07417	0	1135.56	69.07	2	-0.935293	24.6357
MVVDSAYEVIK	1xOxidation [M1]	8.99702e-05	0	1	P16125	0	1269.64	39.98	2	2.35323	24.6344
MVVDSAYEVIK		5.92933e-05	0	1	P16125	0	1253.64	59.49	2	2.22197	28.8485
LQVDALIDTIK		0.000137655	0	1	E9QAX2	0	1228.71	40.78	2	2.61554	38.4712
IIVLGLLPR		0.000135379	0	1	Q61206	0	993.682	26.64	2	3.15179	38.4725
EAELTPENIAAAR		7.61921e-06	0	2	A2ARP8	0	1384.71	53.59	2	2.04845	24.6957
SVVLMSHLGRPDGVPMPDKYSLEPVAAELK		1.94085e-07	0	1	P09411	1	3235.69	42.01	4	-2.99349	38.4829
LLEAHEEQNVDSYTEAVK		8.08068e-07	0	1	Q9DB05	0	2074.99	71.53	2	0.102801	24.6148
SQELHELYEGLK		3.33778e-07	0	2	Q8K183	0	1445.73	59.07	2	-1.93264	24.6135
STLVHSLFLTDLYK		2.68702e-07	0	1	Q9Z2Q6	0	1636.89	80.63	3	3.18156	38.4842
LCGDLMNCLHER	2xCarbamidomethyl [C2; C8]	1.9727e-06	0	1	Q3TDA7	0	1517.67	60.55	3	0.630445	24.6018
VSHVSTGGGASLELLEGK		4.86013e-08	0	3	P09411	0	1740.91	74.87	2	-2.24858	24.5432
ESVQVPDDQDFR		3.6859e-05	0	1	Q66JR2	0	1434.65	51.2	2	-0.325738	24.5445
QGQIDNQYQSLLELGEK		4.25463e-09	0	1	A3KGU5	0	1962.98	103.61	2	4.23982	38.504
IGPILDNSTLQSEVKPILEK		4.22099e-10	0	2	Q76MZ3	0	2194.23	56.96	3	3.29116	38.5013
MHEDINEEWISDK		1.01259e-07	0	2	Q3UIQ2	0	1645.72	58.97	2	2.35661	24.5589
VLQSQLDTLLQGQESIK		1.12947e-09	0	1	E9QKC6	0	1900.04	95.48	2	4.45379	38.4986
MDPETCPCPTGGSCTCSDK	4xCarbamidomethyl [C6; C8; C14; C16]; 1xAcetyl [N-Term]	5.15443e-09	0	1	P28184	0	2201.79	73.03	2	0.586244	24.5274
KLEEGGPVYSPPAQVVVR		7.68303e-06	0	1	Q9Z2I0	1	1925.05	34.29	3	1.53172	24.5628
MPLIGLGTWK		6.83249e-05	0	1	Q3UJW9	0	1115.63	46.31	2	2.0218	38.4908
AAAMDVDTPSGTNSGAGK	1xAcetyl [N-Term]	2.78043e-09	0	1	P62878	0	1691.75	50.91	2	0.488269	24.5797
TLDSWRDEFLIQASPR		5.74015e-07	0	1	P51150	1	1933.98	46.61	3	4.04317	38.4895
LVVFPTDDISLK		0.00019055	0	1	Q6PGJ3	0	1346.76	37.88	2	2.20898	38.4868
DMGYHVSMMADSTSR		3.71855e-06	0	1	P50516	0	1687.69	48.29	3	-0.215158	24.5991
FSKPDLKPFTPEVR		8.99702e-05	0	2	A2ARP8	0	1660.91	17.53	4	0.406348	24.6005
SHTILLVQPTK	1xAcetyl [N-Term]	1.82923e-05	0	1	P84089	0	1278.74	41.56	2	1.05914	24.5731
YLILNATQAESK		8.49185e-06	0	1	Q9CQV8	0	1350.73	46.81	2	1.90477	24.3792
LLDASWYLPK		0.000104541	0	1	Q3UW66	0	1205.66	32.22	2	1.46347	38.5463
TTDGVYEGVAIGGDR		3.22694e-06	0	1	Q3V117	0	1509.72	63.89	2	-1.1542	24.3766
KECENCDCLQGFQLTHSLGGGTGSGMGTLLISK	3xCarbamidomethyl [C3; C6; C8]	1.20693e-08	0	2	Q9ERD7	1	3555.63	63.55	4	3.6965	38.6092
KLEVEANNAFDQYR		2.18302e-09	0	1	P47757	1	1696.83	98.72	2	2.57865	24.2451
EAAQALLLAELR		2.94403e-06	0	1	Q920I9	0	1297.75	78.86	2	2.2079	38.6105
EVQGFESSTFSGYFK		3.33912e-08	0	1	A0A0J9YUQ8; Q6PAC1	0	1712.78	84.41	2	3.53809	38.6145
VDILDPALLR		0.000108087	0	1	Q3TKG4	0	1124.67	51.92	2	2.73187	38.6158
EMLSSTTYPVVVK		3.1196e-05	0	1	O88935	0	1453.76	45.48	2	2.50154	28.0945
YAAELHLVHWNPK		3.94023e-05	0	2	P16015	0	1577.82	29.24	4	2.60742	24.232
SAIQVPTDLAQK		0.000135379	0	1	Q3TQ93	0	1270.7	29.8	2	5.55523	24.2204
NQVAMNPTNTIFDAK		1.82923e-05	0	1	B7U582	0	1663.81	44.86	2	1.98541	29.7195
QAVIGNLDEEQYK		4.69875e-07	0	1	Q8R0A7	0	1506.74	71.63	2	0.400216	24.2164
YYVTIIDAPGHR		6.23358e-05	0	1	Q3UA81	0	1404.73	47.39	3	2.51906	24.2138
GIRPAINVGLSVSR		1.10944e-06	0	2	Q03265	0	1438.85	42.05	3	1.59686	24.2111
SSYYVVSGNDPAAEEPSR		4.81976e-08	0	1	B2RQQ5	0	1927.87	86.14	2	1.16224	24.2099
YLTESYGTGQDIDDR		4.25463e-09	0	1	V9GX76	0	1732.77	103.53	2	1.19179	24.2085
AVDSLVPIGR		0.000110825	0	3	Q03265	0	1026.59	49.13	2	1.37176	25.1253
FVFHNEQVYCPDCAK	2xCarbamidomethyl [C10; C13]	3.19864e-05	0	2	A2AEX6	0	1913.83	23.71	3	1.36636	24.1994
YVDIAIPCNNK	1xCarbamidomethyl [C8]	1.28862e-05	0	1	B2CY77	0	1306.65	53.93	2	2.3704	24.1968
IQFHNVKPECLDAYNSLTEAVLPK	1xCarbamidomethyl [C10]	4.89438e-05	0	1	O55125	0	2786.42	37.18	3	4.62533	38.654
VVATNTLGTGEPSIPSNR		4.50681e-07	0	1	P12960	0	1812.95	70.45	2	4.02759	24.1539
DGVYFMYEALHGPPK		4.17916e-06	0	1	J3QN31	0	1723.81	21.97	3	2.79688	38.6527
EGTEAWEAAMK		3.71677e-05	0	1	Q9JHU4	0	1222.54	79.59	2	1.56076	24.1578
SAEDLDLLNASFQDESK		3.20273e-08	0	1	D3Z656	0	1881.87	68.07	2	2.73569	38.6513
TYATTEAFIDSK		1.57422e-05	0	1	Q3KN99	0	1346.65	48.1	2	1.04982	24.1657
TTGIVETHFTFK		6.18511e-06	0	5	Q3TJH1; P18872; P08752; B2RSH2	0	1380.72	77.65	3	0.686256	24.3389
IGSDPLAYEPK		0.000142324	0	1	Q7TSV2	0	1189.61	32.29	2	-1.35002	24.1735
AASTDIAGLEESFRK	1xAcetyl [N-Term]	7.75373e-08	0	1	Q9CRB6	1	1636.82	88.96	2	3.64428	38.6447
IAQLEEQLDNETK		4.35892e-07	0	1	Q8VDD5	0	1530.76	50.09	2	3.81567	24.18
IEDLEEGQQVIR		1.95631e-06	0	1	A2AGT5	0	1428.73	56.95	2	-2.52169	24.184
GNSIIMLEALER		2.005e-05	0	1	P62309	0	1345.71	65.24	2	2.71487	38.6382
GGNVPQLDAPISQFSGLK		7.434e-07	0	1	Q80TJ1	0	1827.96	57.94	2	4.17884	38.6329
TVNLNLWDTAGQEEYDR		1.75451e-05	0	1	Q3UDZ1	0	2023.94	28.04	3	4.25569	38.6315
GMYDGPVFDLTTTPK		6.5597e-07	0	1	E9PWE8	0	1641.78	50.64	2	3.19679	38.6474
CIPALDSLKPANEDQK	1xCarbamidomethyl [C1]	4.54456e-07	0	2	P63038	0	1798.9	36.91	2	4.78542	24.257
WLLLTGISAQQNR		1.76998e-06	0	2	Q5SXR6	0	1499.83	72.44	2	6.54181	38.6001
MLTAQDVSYDEAR		1.58809e-06	0	1	Q3UGZ4	0	1498.68	87.03	2	1.96684	24.2673
GSYGDLGGPIITTQVTIPK		1.68426e-07	0	1	Q3TL71	0	1917.03	70.83	2	2.67117	38.5764
TTGFGMIYDSLDYAK	1xOxidation [M6]	1.07259e-05	0	1	Q9CQK2	0	1697.77	64.88	2	2.39508	38.575
ASIPFSVVGSNQLIEAK		1.46159e-07	0	2	P42208	0	1759.96	57.58	2	3.27943	38.5737
ELDPTNMTYITNQAAVHFEK		3.04884e-10	0	1	Q3THQ5	0	2322.11	111.53	3	3.79244	38.5723
TTSFAESCKPVQQPSAFGSMK	1xCarbamidomethyl [C8]	3.56496e-05	0	1	E9QAQ5	0	2288.07	27.58	3	1.41286	24.3428
GFAFVTFESPADAK		6.55344e-05	0	1	Q9WV02	0	1486.72	42.89	2	2.85209	38.571
YAELLVSQGVVNQPEYEEEISK		4.35714e-06	0	1	Q60597	0	2524.25	58.13	2	1.86501	38.5961
ELPTGGQEGEQLQLQK		0.000102812	0	1	Q8R570	0	1754.89	60.09	2	1.23793	24.3468
GVSCSEVTASSLIK	1xCarbamidomethyl [C4]	3.36436e-06	0	1	Q9QYB8	0	1437.73	72.33	2	1.7961	24.3584
EKEILAAIAADLSK		0.000286679	0	1	B1ATI0	1	1471.84	61.85	3	3.0325	38.5632
GIGIENIHYLNDGLWHMK		1.12811e-06	0	1	Q9DB27	0	2110.05	39.83	4	3.70178	38.5619
GIQEEMEALVK		0.000184301	0	3	O08553	0	1246.63	50.95	2	3.9559	38.558
KFNALFAQGNYSEAAK		2.04128e-08	0	2	Q5SXR6	1	1758.88	95.45	2	1.14991	24.3636
QAGVFEPTIVK		8.70186e-05	0	1	P11983	0	1188.66	53.45	2	1.72827	24.3752
LIETYFSK		0.000135379	0	24	P60202	0	1000.53	55.83	2	3.70664	55.036
ELIEQLQNKPSDLGTK		2.9699e-07	0	1	Q3THQ5	0	1812.97	35.44	3	0.852419	24.1436
YAELLVSQGVVNQPEYEEEISK	1xDeamidated [Q8]	7.13321e-08	0	1	Q60597	0	2525.23	48.77	3	7.29438	38.583
TIGGGDDSFNTFFSETGAGK		1.16873e-11	0	6	P68369	0	2007.89	148.91	2	1.49583	41.8401
HLIEQDFPGMR		0.000163997	0	1	Q8K1X5	0	1342.66	53.06	2	2.66854	24.2686
KEFSPFGTITSAK		5.69013e-06	0	2	P29341	1	1412.74	75.91	2	0.334505	24.2881
NVMLLPVGSADDGAHSQNEK		7.81868e-08	0	1	Q9D1A2	0	2081.99	58.43	3	2.84161	24.2712
QPANILEAAVPGHR		3.87691e-06	0	1	Q761V0	0	1472.8	45.99	3	1.04414	24.2725
ACEAQQSGVGFCNLSSPR	2xCarbamidomethyl [C2; C12]	2.0592e-09	0	1	Q761V0	0	1967.87	104.45	2	2.59453	24.2816
IQGGSVVEMQGDEMTR		4.77779e-07	0	1	Q8C338	0	1736.79	78.54	2	-0.678492	24.2829
IDQYQGADAVGLEEK		5.9349e-07	0	1	Q3UNH3	0	1635.79	65.6	2	-1.71503	24.3233
VEADVAPPQVQGDLK		5.83431e-06	0	1	F7CVJ5; E9PYB0	0	1565.82	54.13	2	4.27483	24.2894
DNFGGGNTAWEEEK		0.00013314	0	1	Q91XD7	0	1553.65	31.39	2	1.11617	24.2921
ILDETQEAVEYQR		3.88006e-08	0	1	P0C0A3	0	1593.78	97.41	2	1.80479	24.2998
LYSLDSDQKDQLIEVIEK		5.93246e-06	0	1	Q9JME5	1	2136.11	27.93	3	3.27332	38.5947
LSTMETGTGLIR		3.33642e-06	0	1	Q64514	0	1278.67	57.01	2	2.3508	24.3038
TIGGGDDSFNTFFSETGAGK	1xDeamidated [N10]	4.86209e-09	0	2	P68369	0	2008.88	87.58	2	2.40299	38.5921
LQSSNIFTVAK		8.55792e-05	0	1	Q8CC13	0	1207.67	48.33	2	1.03139	24.3207
VLIVSEDPELPYMRPPLSK		6.08278e-06	0	1	Q9Z0X1	0	2183.18	21.77	3	0.736535	38.5987
VGGGIDVPVPR		2.44935e-05	0	1	Q3U0V1	0	1065.61	38.97	2	2.54902	23.7447
TTTNEELEDMLESGK	1xOxidation [M10]	4.62101e-07	0	1	P61264	0	1712.75	72.7	2	0.925376	25.6259
DLASVQALLR		0.000263754	0	1	A3KGU7; A3KGU5	0	1085.63	59.62	2	2.19267	38.061
HLQEYQDLLNVK		8.0872e-09	0	3	P03995	0	1499.79	78.67	2	2.56149	26.6759
QVEVINFGDCLVR	1xCarbamidomethyl [C10]	3.6859e-05	0	1	Q6ZPH4	0	1548.78	58.61	2	1.79507	37.5841
ETIELTEDGKPLEVPEK		2.38883e-05	0	2	A0A0R4J0A6	0	1926.99	29.68	2	-1.13031	26.6631
NAVTQEFGPVPDTAR	1xDeamidated [N1]	0.000163997	0	1	Q99KI0	0	1602.78	37.17	2	3.26133	31.4509
NAVTQEFGPVPDTAR		1.08246e-07	0	2	Q99KI0	0	1601.79	79.05	2	2.81058	26.672
LPASDGLDLSQAAAR		1.99163e-09	0	3	P46660	0	1484.77	103.57	2	2.60709	26.6578
EVYMGNVIQGGEGQAPTR		9.17248e-11	0	2	Q8QZT1	0	1905.91	117.88	2	0.610609	26.6564
MGDTNTGLALAYAK		0.000219562	0	1	Q8R2Z5	0	1425.7	45.36	2	8.66897	26.6473
MTVVQAYINEK		6.44504e-05	0	1	G5E829	0	1295.67	55.89	2	1.81359	26.638
MEGASFGAGR	1xAcetyl [N-Term]	0.000198661	0	1	Q8R191	0	1024.45	70.17	2	0.0508809	26.6367
EGLMLDSHEELYK		0.000188968	0	1	Q9JHU4	0	1563.74	37.15	2	2.3896	26.6289
INLANCISHQIEPANR	1xDeamidated [Q/N]; 1xCarbamidomethyl [C6]	4.50274e-05	0	2	Q8K298	0	1850.92	30.58	3	9.00357	26.6276
INLANCISHQIEPANR	1xCarbamidomethyl [C6]	9.38975e-07	0	1	Q8K298	0	1849.93	51.28	3	5.35002	26.6604
DTLDYSSNTMESALQYEK		1.89129e-05	0	1	Q3UXN3	0	2094.92	68.19	2	0.6199	37.5868
LCQDYDTIGPEGGSLR	1xCarbamidomethyl [C2]	1.07304e-06	0	1	A0A0R4J1N7	0	1780.82	74.73	2	-0.397111	26.6249
IGAFGYMECSAK	1xCarbamidomethyl [C9]	4.24946e-06	0	1	Q4VAE6	0	1333.59	74.15	2	2.07417	26.621
IQDGQTTYVYFDNK		7.31101e-07	0	1	Q9D8B7	0	1691.79	76.64	2	-0.33491	26.6184
YPSLSLHGIEGAFSGSGAK		7.81227e-06	0	1	Q9D1A2	0	1877.94	20.82	3	-1.86352	37.6156
STTNYVDFYSTK		4.17712e-05	0	1	Q68FH0	0	1425.65	48.58	2	-1.45937	26.5701
ATLPSPDKLPGFK		1.19543e-05	0	3	A0A1S6GWH5	1	1370.77	64.36	3	0.84481	27.0909
ATDCVGHDVATLLR	1xCarbamidomethyl [C4]	1.75599e-07	0	2	P17710	0	1527.76	60.63	2	-3.07138	26.5728
EIEIDYTGTEPSSPCNK	1xCarbamidomethyl [C15]	9.54371e-06	0	1	Q8VEK0	0	1939.86	68.15	2	0.991934	26.5741
SEQEDEVLLVSSSR		4.69448e-05	0	1	Q8R2U6	0	1577.77	29.76	2	2.07991	26.5806
LAEENPDLQEAYIAK		2.87244e-07	0	1	O88741	0	1703.85	57.2	2	3.88287	26.6786
VIDPATATSVDLR		4.43044e-06	0	1	P80315	0	1357.73	73.27	2	4.08642	26.5844
NAAQFLLSTNDK		4.81584e-06	0	1	Q571J7	0	1321.67	58.12	2	3.28922	26.6014
NGQDLGVAFK	1xDeamidated [N1]	0.000306444	0	1	Q3TVV6	0	1049.53	60.67	2	1.59958	26.6027
GANDFMCDEMER	1xCarbamidomethyl [C7]	4.21416e-06	0	1	P11983	0	1474.54	59.86	2	0.770785	26.604
NLTNPNTVIILIGNK		3.01986e-07	0	2	Q50HX4	0	1623.94	76.91	2	1.40666	37.5986
LEGTNVQEAQNILK		8.62959e-05	0	1	Q9Z2I8	0	1556.83	46.87	2	2.16011	26.608
ESESAPGDFSLSVK		0.000110825	0	1	Q3U1Q4	0	1452.69	34.79	2	-0.455459	26.617
FLVPDHVNMSELIK		3.45102e-07	0	2	Q2TBF9	0	1641.87	50.63	2	0.582209	37.7076
CLDEEMNAFK	1xCarbamidomethyl [C1]	0.000187399	0	1	Q9R1T4	0	1256.53	36.93	2	2.45011	26.5662
VAPEEHPVLLTEAPLNPK		4.59002e-11	0	4	P60710; P63260	0	1954.06	72.98	2	0.612158	27.2005
STLVLHDLLK		0.000270432	0	1	Q5SSL4	0	1138.68	26.12	3	0.279159	26.6904
FTFEEAEAECTSR	1xCarbamidomethyl [C10]	1.49923e-08	0	1	Q62059	0	1576.66	88.73	2	2.83906	26.7857
GLIESALNLGR		2.82248e-05	0	1	Q9D394	0	1142.65	48.08	2	1.35354	37.525
GDAFDFNVSLQDHFK		2.61837e-05	0	1	Q571F3	0	1739.8	44.67	3	1.69966	37.5329
FVPHGDIPNMEDVLAVK		0.000105417	0	1	Q8K4Z0	0	1880.96	26.14	3	3.79511	37.5342
LNCQVIGASVDSHFCHLAWINTPK	2xCarbamidomethyl [C3; C15]	4.70254e-09	0	2	P35700	0	2767.34	46.42	4	1.35252	37.5407
LLGSTIPLCSAQWER	1xCarbamidomethyl [C9]	7.00946e-06	0	1	A8ASF5	0	1730.89	53.52	2	2.98269	37.5447
ILVDQVTGISR		1.49737e-05	0	1	B1AXZ5	0	1200.69	63.56	2	0.987553	26.7675
GVLFYGPPGCGK	1xCarbamidomethyl [C10]	0.000134255	0	1	Q01853	0	1251.62	42.44	2	5.76299	26.7662
LMNETTAVALAYGIYK		7.68932e-08	0	1	Q571M2; P48722	0	1757.91	81.95	2	7.84597	42.4158
LMNETTAVALAYGIYK	1xOxidation [M2]	3.14847e-07	0	1	Q571M2; P48722	0	1773.91	73.16	2	6.4441	37.55
IEGSGDQIDTYELSGGAR		8.02649e-11	0	1	P39053; A0A0J9YUN4	0	1867.87	118.56	2	4.27116	26.7531
FNVWDTAGQEK		2.25335e-05	0	1	P62827	0	1294.61	61.55	2	0.288467	26.7505
LVVPATQCGSLIGK	1xCarbamidomethyl [C8]	4.07588e-06	0	1	P60335	0	1442.8	52.04	2	2.25181	26.7491
ELQELVQYPVEHPDK		3.62813e-07	0	2	Q01853	0	1823.92	73.4	2	-0.467738	26.7465
TDESQPWVLPVVR		1.02023e-05	0	2	P05201	0	1525.8	72.71	2	2.58139	37.5617
FLEESVSMSPEER		1.6007e-05	0	1	Q9JKB1	0	1539.7	58.57	2	0.529702	26.7374
SGLQGYDMSTFIR		1.82923e-05	0	1	Q570Z8	0	1474.7	33.29	2	-0.813809	37.5671
IITLQEEMER		0.000102812	0	1	Q9D394	0	1261.65	66.76	2	3.10724	26.6929
KVNLAELFK		7.36505e-05	0	1	P99029	1	1061.64	60.47	2	1.90248	26.6943
FAAYFQQGDMESNGK		6.40018e-08	0	1	P06745	0	1692.73	60.96	2	-0.949985	26.6983
FAAYFQQGDMESNGK	1xDeamidated [N13]	2.07394e-06	0	2	P06745	0	1693.72	53.03	2	4.95625	28.9227
ATSDEVLQSDLSAHCIPK	1xCarbamidomethyl [C15]	5.97899e-05	0	1	Q80TL0	0	1970.95	19.98	3	-0.411039	26.7009
IHVLEAQDLIAK		0.000228907	0	1	Q3U7R1	0	1349.78	40.99	3	1.87221	26.7022
DYFLEFEGDPHCLR	1xCarbamidomethyl [C12]	3.31005e-07	0	1	P27601	0	1797.79	34.01	3	4.46873	37.5828
VAALTGLPFVTAPNK		0.000117487	0	1	P97807	0	1498.86	39.8	2	2.47667	37.5815
TNTQPFDLQVYHPSR		8.2132e-06	0	1	A0A0R4J0I9	0	1802.88	30.73	3	2.65782	26.7126
TQDENPVVHFFK		4.62101e-07	0	17	F6RT34	0	1460.72	68.78	2	1.49734	28.0541
SSVVGGFVSHYLLEK		9.07783e-06	0	1	V9GX76	0	1621.86	26.85	3	7.48849	37.5788
YGYTHLSAGELLR		4.77583e-06	0	2	A0A0R4J093	0	1479.76	63.89	3	2.46341	26.7309
TELVSISSSEDEGNLR		6.78226e-07	0	1	E9PVY8	0	1735.83	70.43	2	-0.670126	26.7335
KAVLASMDNENMHTPDIGGQGTTSQAIQDIIR	2xDeamidated [N/Q]	1.64197e-06	0	6	P70404	1	3413.63	41.8	4	13.1137	37.5684
TNGDQSDQLVWR	1xDeamidated [N2]	2.73222e-07	0	1	Q3UN71	0	1419.65	100.31	2	3.56233	26.7113
MIPCDFLIPVQTQHPIR	1xCarbamidomethyl [C4]	6.83907e-07	0	3	P06745	0	2065.07	49.81	3	-0.310836	37.6183
LELNYCIPMGVQGGDR	1xCarbamidomethyl [C6]	6.72592e-07	0	1	Q8BGH2	0	1821.86	44.22	2	-0.527711	37.6196
GSLLGCSINISDIR	1xCarbamidomethyl [C6]	1.28862e-05	0	1	Q3TI07	0	1504.78	61.84	2	1.08985	37.6209
VRPAELEQFESTIGFK		3.31139e-08	0	2	B6ZHD0	0	1850.96	94.02	2	4.13215	37.7839
NVGTGLVGAPACGDVMK	1xCarbamidomethyl [C12]	1.91028e-09	0	1	D3Z7W0	0	1645.8	65.27	2	2.74361	26.4582
TMEEILEGLK		5.36465e-05	0	1	A0A0R4J0I1	0	1162.6	62.32	2	2.46899	37.688
GWDEALLTMSK		7.18307e-05	0	1	Q62446	0	1250.61	61.36	2	3.52859	37.692
LLSATDTLDEAER		8.93138e-07	0	1	B9UIT4	0	1433.71	82.14	2	4.34992	26.4452
ALGPVESLQGHLQDPSK		1.03825e-07	0	1	A0A0R4J0S4	0	1775.93	61.36	3	2.12237	26.4426
VLEAVTQTLTR		0.000141142	0	1	Q3T9U8	0	1230.71	26.25	2	1.60366	26.4412
TSEGSWEPFASGK		8.07732e-06	0	1	P07309	0	1382.62	67.43	2	1.90947	26.4399
IYGDIIYTSAK		7.74296e-05	0	1	Q8BWF0	0	1243.66	33.44	2	2.57437	26.4373
LALPADSVNIK		0.000234703	0	1	G3X914	0	1140.66	35.54	2	2.33608	26.4347
FNISNGGPAPEAITDK		1.06412e-06	0	1	Q66JR7	0	1630.81	77.77	2	1.30348	26.427
LPAYLTIQMVR		3.97323e-05	0	1	Q9JMA1	0	1304.74	40.52	2	1.62513	37.6972
DAISIFHYAK		0.00020885	0	5	E9QK82	0	1164.6	33.27	2	1.46646	27.1117
LINSLYPEGQAPVK		5.98215e-06	0	1	Q9WVA4	0	1528.84	52.33	2	2.62968	26.4231
DLQGGEKEEPEKLGDICTSLR	1xCarbamidomethyl [C17]	3.81277e-06	0	2	A0A0R4J2C2	2	2374.16	71.56	4	1.41306	26.4569
SLAENYFDSTGR		9.46443e-06	0	1	O89112	0	1359.62	64.48	2	1.03681	26.4204
VASEQSSHATCTVGVWIDAGSR	1xCarbamidomethyl [C11]	2.87824e-12	0	1	Q3TIC8	0	2318.08	77.42	3	2.13175	26.4191
DFTPSGIAGAFR		2.79904e-05	0	2	P56135	0	1238.62	53.18	2	0.762818	38.24
DDGGIVICEAQNQALPSGHSK	1xCarbamidomethyl [C8]	1.69973e-09	0	1	Q8R464	0	2196.03	49.29	3	2.65716	26.3849
LAQNAEDVYEAVR		7.437e-08	0	1	Q3UJR3	0	1477.73	98.51	2	0.44658	26.3863
LVSSPEVGHDEFSTQALAR		4.6616e-08	0	1	Q3UGZ4	0	2043.01	43.84	3	2.55695	26.3876
VLQETILVEER		1.27792e-05	0	1	D0VYV6; Q8BT38	0	1328.74	79.47	2	3.20359	26.3889
AITSGGITYQDQPWHAECFVCVTCSK	1xDeamidated [Q]; 3xCarbamidomethyl [C18; C21; C24]	3.54275e-10	0	2	A2AEX6	0	3016.33	66.12	3	5.67805	37.7143
AAFGLSEAGFNTACLTK	1xCarbamidomethyl [C14]	6.73135e-09	0	1	Q8K2B3	0	1757.85	81.61	2	2.78481	37.6776
SSLQSQCLNEVLK	1xCarbamidomethyl [C7]	7.43091e-06	0	1	Q9JHU4	0	1505.76	65.8	2	3.03029	26.3915
ETVSEESNVLCLSK	1xCarbamidomethyl [C11]	1.99003e-07	0	1	P58252	0	1594.76	57.94	2	2.67078	26.406
EAAQMDMVNDGVEDLR		2.45343e-09	0	2	P19157	0	1792.78	84.18	2	0.590048	32.5106
EAAQMDMVNDGVEDLR	1xDeamidated [N9]	7.43091e-06	0	1	P19157	0	1793.77	60.6	2	-0.63924	31.6191
GFGFITFTNPEHASDAMR		2.16314e-07	0	1	Q8BG13	0	1997.92	43.04	3	2.36842	37.709
EAAQMDMVNDGVEDLR	1xOxidation [M]	1.47323e-06	0	2	P19157	0	1808.78	71.97	2	2.72124	27.1339
LVVTPASSGGDAAGVSFQK		1.56245e-07	0	1	Q9DB72	0	1790.93	80.16	2	1.14008	26.4087
HLGLPVFNTVK		7.55592e-06	0	3	Q9WUM5	0	1224.71	33.97	2	0.970302	26.9175
EGQAPDLGTSDWTR		1.16685e-07	0	1	A2A5Y6	0	1532.7	66.5	2	2.13853	26.4622
LFNTSSDAVNLDR		6.23691e-06	0	1	P62069	0	1451.71	52.45	2	8.03969	26.4635
SYSPELIVHPVLDSSNAVEEVEK		2.00751e-08	0	1	K3W4M4	0	2541.27	30.71	3	2.9525	37.6762
YIIIGDTGVGK		0.000330312	0	1	Q0PD65	0	1135.64	30.37	2	0.571766	26.51
GFNEGLWEIENNPGVK		8.35484e-07	0	1	Q9JMG7	0	1802.87	63.8	2	2.22681	37.6368
ETNLESLPLVDTHSK		6.61732e-08	0	1	Q3TWV0; P20152	0	1682.86	73.9	2	2.6775	26.518
QNTQQTLSCSALASQYMHCVNHAK	2xCarbamidomethyl [C9; C19]	1.41245e-05	0	1	Q9CRB9	0	2777.26	27.98	4	1.68555	26.5258
MEVSQAASGTDGVR	1xAcetyl [N-Term]	1.28862e-05	0	1	Q99M08	0	1449.66	68.06	2	0.0227626	26.5271
YVVGQTPVYVPYEIR		4.58448e-08	0	2	A0A087WPX3; Q810U3	0	1782.94	60.56	2	1.74262	37.6354
QFSYTHICAGASAFGK	1xCarbamidomethyl [C8]	6.88971e-05	0	1	Q99LC5	0	1744.81	24.7	3	0.784218	26.5087
KWETPSQNTAQLDQFDR		5.32282e-06	0	1	P05132	1	2063.98	59.09	3	0.480545	26.5311
VQQAPIEEHWIIECNDGVFQR	1xDeamidated [Q3]; 1xCarbamidomethyl [C14]	1.37754e-05	0	1	O35969	0	2569.21	27.66	3	9.82136	37.6263
IGLFGGAGVGK		6.13047e-05	0	1	P56480	0	975.562	43.81	2	2.30393	26.5441
TCLLISYTTNK	1xCarbamidomethyl [C2]	0.000147151	0	1	P60766	0	1313.68	40.53	2	1.36609	26.5466
QLQALSSELAQAR		1.52383e-07	0	1	Q3U111	0	1414.76	71.75	2	1.17317	26.5479
QFVTPADVVSGNPK		5.8856e-07	0	1	B1AX58; Q3V0K9	0	1458.76	86.39	2	4.85025	26.5519
LQGSCTSCPSSIITLK	2xCarbamidomethyl [C5; C8]	4.10802e-05	0	1	A0A0N4SUH8	0	1751.87	65.45	2	8.63617	26.5532
SFCSMAGPNLIAIGSSESAQK	1xCarbamidomethyl [C3]	2.43207e-08	0	2	Q9CWS0	0	2155.02	84.45	2	1.06683	37.6578
TLTIVDTGIGMTK		1.28862e-05	0	8	Q80Y52; P11499	0	1349.73	64.62	2	1.4961	32.6049
AAVEEGIVLGGGCALLR	1xCarbamidomethyl [C13]	5.28078e-07	0	2	P63038	0	1684.91	57.26	2	3.04922	37.6381
LALASLGYEK		0.000101958	0	1	Q80Y09	0	1064.6	58.68	2	2.21931	26.4958
QINPTLGSQEDFKDLLQSAK		1.39136e-09	0	2	P10852	1	2232.15	60.04	3	3.86313	37.6749
VSTRTSSPAQGVGASVSALRPDLGFVR	1xDeamidated [Q10]	0.000205397	0	1	Q9DCU2	1	2716.44	21.6	3	2.64761	37.6736
LQSQLLSIEKEVDEYK		5.55179e-07	0	1	P39053; A0A0J9YUN4	1	1922.01	59.34	3	1.93348	37.6591
TGGLEIDSDFGGFR		1.13756e-06	0	1	Q9Z0X1	0	1470.69	67.86	2	1.08746	37.6551
DLESDIIGDTSGHFQK		2.53769e-10	0	1	F8WIT2; Q3UDK4	0	1761.83	67.29	3	2.54604	37.6538
FDSLTDLVEHYK		0.000169558	0	1	P35235	0	1466.72	38.86	3	-1.51593	37.6433
IFNAEVLFR		0.000185844	0	1	Q9QXB9	0	1108.61	50.03	2	3.15703	37.6394
VYGTGSLALYEK		7.30798e-06	0	1	Q3UD06; A2AKU9	0	1300.68	68.29	2	3.32208	26.4789
VLEEQINEGEQQLK		4.14243e-05	0	1	Q91YJ2	0	1656.84	27.78	2	1.99791	26.4828
ELDALDANDELTPLGR		3.98159e-10	0	1	E9QNN1	0	1741.86	103.07	2	3.29002	37.6407
DCEQAENWMAAR	1xCarbamidomethyl [C2]	3.47851e-06	0	1	A3KGU7; A3KGU5	0	1480.59	61.22	2	2.7442	26.4919
MTGSEFDFEEMKR		4.43225e-07	0	2	Q61598	1	1606.69	64.38	3	2.1975	26.4932
RPSANCDPYAVTEAIVR	1xCarbamidomethyl [C6]	7.13896e-10	0	3	P15105	0	1918.94	49.07	3	1.54397	26.4945
RPSANCDPYAVTEAIVR	1xDeamidated [N5]; 1xCarbamidomethyl [C6]	1.10112e-08	0	1	P15105	0	1919.93	73.33	3	1.06256	28.9632
MTVVQSYLGDTHYK		4.17916e-06	0	2	Q0VF55	0	1641.79	64.27	2	0.146561	26.591
IETLDPALIRPGR		3.9075e-05	0	1	Q542I9	0	1450.84	26.75	3	2.82672	26.3733
TLTIVDTGIGMTK	1xOxidation [M11]	2.005e-05	0	4	Q80Y52; P11499	0	1365.73	50.03	2	1.44786	27.6781
IWTAHYDPNHCFIETR	1xCarbamidomethyl [C11]	1.42489e-06	0	1	Q9DBE8	0	2059.94	62.93	4	1.74351	26.7897
AALDGTPGMIGYGMAK	1xOxidation [M9]	2.73111e-06	0	1	Q8BVI4	0	1568.74	53.67	2	1.44697	27.1456
AALDGTPGMIGYGMAK		1.9571e-07	0	1	Q8BVI4	0	1552.75	68.31	2	3.61152	31.4496
VLGFCHYYLPEEQFPK	1xCarbamidomethyl [C5]	1.08246e-07	0	4	A0A0G2JGX4	0	2026.97	55.65	2	2.13071	37.4553
MGQAGSTISNSHAQPFDFPDDSQNAK	1xDeamidated [Q/N]	5.01839e-05	0	2	Q7TMQ1	0	2751.2	26.49	3	7.07344	29.2758
MGQAGSTISNSHAQPFDFPDDSQNAK		4.62101e-07	0	1	Q7TMQ1	0	2750.21	49.1	3	2.41809	27.1378
DFYHDLDPSEAK		1.95631e-06	0	2	Q8K0U4	0	1436.63	33.92	2	2.98089	27.1325
FWNAAFFDAVHCER	1xCarbamidomethyl [C12]	8.0168e-08	0	1	Q8R0A7	0	1769.79	73.99	3	0.980891	37.3503
ASAELALGENNEVLK		1.11874e-06	0	1	P05202	0	1557.81	64.72	2	2.38948	27.1273
FISADQSVALGELVK		2.02351e-07	0	1	Q8K0U4	0	1576.86	48.64	2	1.3039	37.3594
VLAVNQENEHLMEDYER		5.98703e-08	0	2	A0A1L1SV25; E9Q2W9	0	2088.97	49.19	3	0.348031	27.1169
LLIIGDSGVGK		0.000161285	0	4	Q4FJL0; Q3UB66; Q9D1G1; Q0PD49; Q6PHN9	0	1071.64	42.31	2	1.55596	28.4772
HLTMDDLATALEGNR		3.65703e-06	0	1	Q8CBC8	0	1656.8	50.79	3	0.591707	37.3607
SGGIETIANEYSDR		5.14816e-06	0	1	P48722	0	1511.7	75.48	2	1.42042	27.1091
AIGVLTSGGDAQGMNAAVR		1.23851e-10	0	1	Q8C605; P12382	0	1787.91	99.06	2	0.0286538	27.1027
YINENLIINTDELGR		1.9255e-08	0	1	P11983	0	1776.91	65.53	2	1.91885	37.3621
NCLTNFHGMDLTR	1xCarbamidomethyl [C2]	3.7811e-06	0	1	P97351	0	1578.72	40.47	3	1.75625	27.1013
TALAEAELEYNPEHVSR		4.11336e-08	0	1	Q8BIJ6	0	1928.93	54.51	3	-0.314814	27.1
MQLKPMEINPEMLNK	1xOxidation [M]	5.36961e-07	0	3	Q9R0P9	0	1831.91	34.38	3	0.765533	27.0585
MQLKPMEINPEMLNK	1xAcetyl [N-Term]	1.35533e-06	0	2	Q9R0P9	0	1857.93	41.71	2	6.79322	40.9857
VVNAPIFHVNSDDPEAVMYVCK	1xCarbamidomethyl [C21]	2.41284e-09	0	1	Q60597	0	2504.19	60.14	3	4.75936	37.3778
NVQAEEMVEFSSGLK		1.06498e-08	0	10	Q03265	0	1667.79	72.27	2	0.420468	37.9902
IPPVNTNLENLYLQGNR		3.41935e-05	0	1	P50608	0	1955.03	31.29	3	-0.864424	37.3752
NLQEAEEWYK		0.000301379	0	1	Q3TWV0; G3X981; P20152	0	1309.61	44.38	2	0.726907	27.0779
YTEHSTVGLAQQWDQLDQLGMR	1xOxidation [M21]	5.64286e-06	0	1	A3KGU7; A3KGU5	0	2592.21	76.75	3	3.26093	37.3294
SADYVVTGAWSAK		1.79975e-06	0	1	Q3ULZ3	0	1354.66	38.26	2	0.982008	27.0792
TSCEFTGDILR	1xCarbamidomethyl [C3]	4.7338e-05	0	1	A0A1S6GWG6	0	1298.6	54.43	2	2.54768	27.0934
VGVPTETGALTLNR		8.35136e-06	0	1	Q8BWT1	0	1427.79	61.3	2	3.46012	27.0947
MPFPVNHGASSEDSLLQDAAK		8.7978e-11	0	3	Q9R0P9	0	2214.05	90.44	2	5.31574	30.94
MPFPVNHGASSEDSLLQDAAK	1xDeamidated [N6]	3.31272e-09	0	1	Q9R0P9	0	2215.03	43.45	3	2.24545	33.4019
MPFPVNHGASSEDSLLQDAAK	1xOxidation [M1]	9.24186e-09	0	1	Q9R0P9	0	2230.04	58.38	3	0.873656	27.0961
QLEPIYTSLGK		0.000173853	0	1	A0A0R4J0Z1	0	1248.68	35.01	2	1.14747	27.0987
AWEGNYLASKPDTPQTSGTFVPVANELK		0.000125591	0	1	Q5SYD0	0	3020.5	27.97	3	1.06498	37.3661
MQLKPMEINPEMLNK		8.56655e-07	0	2	Q9R0P9	0	1815.92	48.86	2	1.60945	31.9637
GLPWSCSADEVQR	1xCarbamidomethyl [C6]	1.53531e-05	0	1	Q8C2Q7	0	1504.68	39.44	2	4.43492	27.1521
QLNTIQNAEAVHFFCNYEESR	1xDeamidated [N7]; 1xCarbamidomethyl [C15]	5.19341e-07	0	1	P61922	0	2571.16	38.13	3	-3.83872	39.0045
VNIAFNYDMPEDSDTYLHR		2.59885e-07	0	1	A0A1S6GWH2	0	2300.03	63.84	3	1.97268	37.2714
TREGNDLYHEMIESGVINLK		6.56235e-08	0	3	P56480	1	2318.14	39.79	2	1.92086	37.3384
LPSFELLHK		0.000238649	0	1	Q3U1J4	0	1083.62	34.81	3	-0.265759	27.2437
ITSFPESESYSYETSTK		1.47442e-08	0	2	B2RQQ5	0	1955.88	35.6	2	1.93433	27.3636
YYEQPDNGVLNYPK	1xDeamidated [N7]	4.28505e-06	0	3	Q3UR55	0	1700.78	65.84	2	2.41443	28.9945
YYEQPDNGVLNYPK		1.02023e-05	0	2	Q3UR55	0	1699.8	77.87	2	1.91737	27.2371
LQLDSPEDAEFIVAK		1.01259e-07	0	1	P14685	0	1674.86	74.37	2	2.45013	37.2767
QGAIVAVTGDGVNDSPALK	1xDeamidated [N13]	1.87716e-07	0	1	A0A0G2JGX4; Q8VDN2; Q6ZQ49	0	1812.93	102.81	2	3.28833	29.3516
QGAIVAVTGDGVNDSPALK		1.77355e-11	0	5	A0A0G2JGX4; Q8VDN2; Q6ZQ49	0	1811.95	129.8	2	0.86879	27.7473
LLSYVDDEAFIR		1.46037e-05	0	1	Q9WUB3	0	1440.74	54.67	2	3.60354	37.2858
LVAQLDTEGIGSLGPGYEDR		3.51757e-13	0	2	A0A0R4J117	0	2090.04	128.32	2	6.21393	37.2912
GQPYIDEVGTFK		6.39151e-05	0	4	E9QK82	0	1353.67	55.52	2	1.26044	27.2215
TFDLYANVRPCVSIEGYK	1xCarbamidomethyl [C11]	1.27792e-05	0	1	A0A1L1STE6	0	2132.05	48.95	2	2.53886	37.2938
INNVPAEGENEVNNELANR	1xDeamidated [N10]	7.55592e-06	0	1	Q921M7	0	2096.98	60.02	2	9.59805	27.2202
INNVPAEGENEVNNELANR		1.6007e-05	0	1	Q921M7	0	2096	48.99	3	1.09659	27.2124
DSNYHLLMSVQESLER		5.10955e-08	0	6	P26443	0	1920.91	62.01	2	3.51248	39.2714
DSNYHLLMSVQESLER	1xOxidation [M8]	2.68471e-05	0	3	P26443	0	1936.91	53.26	3	2.98219	37.2952
KLETAVNLAWTAGNSNTR		2.21607e-05	0	1	Q3THL7; Q60932	1	1946.01	42.23	3	2.44271	27.1848
KLETAVNLAWTAGNSNTR	1xDeamidated [N]	5.7929e-09	0	3	Q3THL7; Q60932	1	1946.99	94.18	2	13.0718	27.1574
QLNTIQNAEAVHFFCNYEESR	1xCarbamidomethyl [C15]	4.15283e-11	0	2	P61922	0	2570.17	68.85	3	1.64828	37.324
NHQSVAEYNIFEGMELR	1xDeamidated [N/Q]	2.25435e-06	0	2	E9PWE8	0	2037.93	48.03	3	1.9664	42.8422
NHQSVAEYNIFEGMELR		1.01381e-10	0	2	E9PWE8	0	2036.95	101.27	2	-0.149955	37.3674
QIIEEQSGPYIWVPAK		1.56114e-05	0	1	E9Q9H0	0	1857.97	60.77	2	1.71323	37.3136
FQVDISSSEGPEPSPR		3.01986e-07	0	1	Q5RJI5	0	1731.82	73.63	2	2.95358	27.1547
LSDYFPKPYPNPEAAR		2.55481e-06	0	2	Q9D0M3	0	1864.92	30.61	2	1.74195	27.173
LPEMQVSQVPEVQLPK		9.00619e-07	0	1	A0A0U1RNK1; E9QQ57	0	1821.98	63.13	2	9.14282	37.3083
VVLDDKDYFLFR		6.88971e-05	0	1	Q64433	1	1529.8	65.65	3	3.45994	37.3069
NYIWNTLNSGR	1xDeamidated [N1]	6.49901e-05	0	1		0	1338.64	43.94	2	1.75821	37.3029
DYIWNTLNSGR		6.49901e-05	0	1	Q9CZU6	0	1338.64	43.94	2	1.75853	37.3029
SPQSNGTSGVEQICVDVR	1xDeamidated [N5]; 1xCarbamidomethyl [C14]	3.66e-08	0	2	A2AEG6	0	1933.89	107.24	2	-0.305136	27.2385
SPQSNGTSGVEQICVDVR	2xDeamidated [Q3; N5]; 1xCarbamidomethyl [C14]	2.72987e-05	0	1	A2AEG6	0	1934.88	68.19	2	8.58691	27.1941
LTYDEAVQACLNDGAQIAK	1xCarbamidomethyl [C10]	3.94533e-08	0	2	Q9QUP5	0	2080	85.76	2	2.91867	37.311
YYITIIDAPGHR		1.8764e-06	0	1	P62631	0	1418.74	73.92	2	1.41047	27.0546
HSGDYFTLLR		7.93912e-05	0	1	P70398	0	1208.61	36.76	2	4.77591	27.0469
QHVGSSAEFMEAWR		5.64286e-06	0	2	Q08331	0	1634.74	95.46	2	2.14227	27.0455
EIQTIMQFGDTEIK		3.47993e-07	0	2	Q8K0U4	0	1652.82	61.29	2	1.76954	37.454
HQADIASYQDAIQQLDSELR		1.66107e-14	0	3	P19246	0	2301.11	135	2	-1.6691	43.3149
LNISFPATGCQK	1xCarbamidomethyl [C10]	4.50274e-05	0	1	Q5BLK1	0	1335.67	28.5	2	-1.01604	26.9032
MLDAEDIVGTLRPDEK		1.69768e-06	0	1	E9Q2W9	0	1801.9	40.77	3	5.39607	37.4607
NHYQAEVFSVNFAESEEAKK		4.21416e-06	0	1	Q00898; A0A0A0MQA3; Q00897	1	2327.09	40.81	3	3.03387	26.8901
YSYYDESQGEIYR		0.000136512	0	1	Q3TWT2	0	1672.71	38.46	2	-1.23156	26.8861
CFSIDNPGYEPEVVAVHPGGDTVAVGGTDGNVR	1xCarbamidomethyl [C1]	1.94085e-07	0	1	Q3U136	0	3385.58	49.08	3	-0.957358	37.4698
VFDKDGNGYISAAELR	1xDeamidated [N7]	8.43842e-11	0	6	P0DP28	1	1755.85	109.34	2	1.79568	29.1043
VFDKDGNGYISAAELR		5.10955e-08	0	3	P0DP28	1	1754.87	89.15	2	0.826939	26.9477
VTEGLVDVILYHQPDDK		1.8764e-06	0	1	Q3U8W9	0	1941	40.74	3	-0.0371676	37.4724
QSMWTSTISSHLATK		4.77583e-06	0	1	Q8BVI4	0	1677.83	40.88	3	1.87312	26.8574
DAVSGMGVIVHVIEK		9.16509e-09	0	2	Q9R1P1	0	1553.84	58.65	2	2.5329	37.5316
ACAEQDGILASAEQLHAAWR	1xCarbamidomethyl [C2]	4.70254e-09	0	1	Q80WM4	0	2197.05	65.51	3	0.513588	37.4895
ADPVLLNNHSNLKPAPTVPAAPSSPDATSEPK	3xDeamidated [N7; N8; N11]	4.98127e-07	0	1	Q9JKC6	0	3238.61	34.16	4	10.2762	28.7583
ADPVLLNNHSNLKPAPTVPAAPSSPDATSEPK	2xDeamidated [N]	8.00561e-05	0	3	Q9JKC6	0	3237.63	19.16	4	7.37842	27.391
EVGVYEALKDDSWLK		3.28521e-09	0	5	P14152	1	1751.89	91.33	2	2.796	38.8154
TVDFTQDSNYLLTGGQDK		5.93969e-09	0	1	Q9Z1Z2	0	2001.94	94.25	2	2.49932	37.4921
QCFYEDITQGTK	1xCarbamidomethyl [C2]	9.07236e-05	0	1	D3YZZ5	0	1489.66	22.42	2	1.96466	26.7937
KDNVAGVTLPVFEHYHEGTDSYELTGLAR		1.68284e-05	0	1	P57746	1	3218.58	41.4	4	6.38934	37.5132
IYQIYEGTAQIQR		1.86157e-07	0	1	P45952	0	1582.82	60.95	2	1.49888	26.8066
MLIPYIEHWPR		1.12763e-05	0	1	Q8K1Z0	0	1454.76	41.51	3	2.63818	37.5092
EDAMAMVDHCLK	1xCarbamidomethyl [C10]	5.23209e-05	0	1	Q6ZQ61	0	1419.61	32.88	2	-4.23103	26.8183
LLADPTGAFGK		4.77344e-05	0	1	P99029	0	1089.59	63.93	2	2.04746	26.8209
CGPMVLDALIK	1xCarbamidomethyl [C1]	4.32095e-06	0	1	Q9CQA3	0	1216.64	67.26	2	2.14212	37.4527
ISYYQYYLIAR		7.18307e-05	0	1	Q99PU5	0	1452.75	35.35	2	5.6762	37.5079
VLVVGAGGIGCELLK	1xCarbamidomethyl [C11]	1.27792e-05	0	1	Q9Z1F9	0	1484.85	33.77	2	1.39752	37.5053
AEFLGSGLLQHDCK	1xCarbamidomethyl [C13]	1.40132e-06	0	1	Q5F2D0	0	1574.76	28.97	3	1.66893	26.8288
EEELQQTLQQEQNMLDR		1.26938e-09	0	2	Q9QXS1	0	2131.99	105.74	2	1.05062	37.4975
GFGFVCFSSPEEATK	1xCarbamidomethyl [C6]	7.87319e-05	0	1	P29341	0	1662.75	36.71	2	0.978155	37.4961
FLFTCETESDQR	1xCarbamidomethyl [C5]	5.23691e-07	0	1	E9PY16	0	1532.67	66.79	2	0.0278862	26.8404
VTYMVHDFEEGGGVAMGMYNQDK		5.27861e-06	0	1	Q8C338	0	2578.1	20.95	3	2.53455	37.4948
EQWSNCPTIGQIR	1xCarbamidomethyl [C6]	4.04202e-06	0	1	P10605	0	1588.75	73.46	2	2.1883	26.8249
FIEAGQYNSHLYGTSVQSVR		2.61955e-06	0	1	Q62108	0	2256.1	62.01	3	2.66627	26.9215
LGYISVTDVLK		9.22495e-05	0	1	A0A0R4J1N7	0	1207.69	32.14	2	0.117011	37.4357
VVTYGMANLLTGPK		0.000223253	0	1	Q3TXD3	0	1463.79	34.56	3	-1.03888	35.831
LTGSYNTMVGNNEGSMVLGLK		8.85719e-07	0	1	Q8BGH2	0	2185.06	79.92	2	0.124047	37.4015
TVSLNNLSADEVTR		1.44945e-07	0	1	Q9CQ75	0	1518.78	75.78	2	2.95974	27.0013
SFLVWVNEEDHLR		5.88318e-06	0	1	P07310	0	1643.82	45.64	3	1.98613	37.3975
ASGVQVADEVCR	1xCarbamidomethyl [C11]; 1xAcetyl [N-Term]	4.46755e-06	0	1	Q9R0P5	0	1332.62	73.94	2	-0.257426	27.0039
EHALLAYTLGVK		6.78226e-07	0	2	P62631; Q3UA81	0	1314.74	54.54	3	0.230971	27.0052
MGFQAATDEEAVGFAHCDDLDFEHR	1xCarbamidomethyl [C17]	0.000252988	0	1	Q49S98	0	2868.2	15.96	4	0.870679	37.3949
AGEGNEEISNMIHSYIK		4.58632e-09	0	1	E9Q0J5	0	1891.89	75.07	3	2.01007	37.4186
ELDSITPDITPGWK		4.2512e-07	0	1	Q8CAQ8	0	1571.8	58.4	2	1.27396	37.3936
HQAQVDQYLGLVR		1.58937e-08	0	3	A3QM89; Q8K0T0	0	1526.81	76.31	2	1.45209	27.0767
GAEILADTFK		0.000234703	0	1	Q9CWS0	0	1064.56	69.04	2	1.53943	27.039
EVAGDTIIFR		0.000147151	0	1	A0A087WPX3; Q810U3	0	1120.6	47.69	2	2.03163	27.0403
NADMSEEMQQDSVECATQALEK	1xCarbamidomethyl [C15]	1.44031e-12	0	2	P63168	0	2514.04	119.79	2	-0.145416	37.4173
KENIIAFDDMIEPYR		1.3661e-05	0	2	E9QM38	1	1853.91	57.45	2	4.40786	37.5145
QFVAQGEVTQVPDAQAVK		4.01817e-12	0	1	Q3V1R3	0	1914.99	97.95	2	0.0765217	27.0442
TGYESGDYEMLGEGLGVK		6.51309e-10	0	1	Q3TPZ5	0	1904.86	109.84	2	1.84121	37.3858
ENVVQSVTSVAEK		1.17615e-06	0	1	Q5GQ64	0	1389.72	68.71	2	4.37174	26.7884
VKDTDDVPMILVGNK		6.45639e-09	0	2	Q99JI6	1	1643.87	72.82	2	0.416165	27.0598
SAVPFLPVNPEYSATR		2.94268e-05	0	1	Q68FF6	0	1747.9	55.26	2	2.26577	37.4213
VVTYGMANLLTGPK	1xOxidation [M6]	1.04652e-06	0	1	Q3TXD3	0	1479.79	50.35	2	2.27338	26.9241
EPAPCVQPPTVEANAMQTGDK	1xCarbamidomethyl [C5]	4.66348e-09	0	2	Q80YN3	0	2240.03	69.18	3	3.4633	27.0974
NMIDPLGTSSLGLK		1.05484e-05	0	1	Q761V0	0	1445.77	59.51	2	1.80914	37.4344
LTTLELLEVR		7.24323e-05	0	1	Q62261	0	1186.7	48.3	2	1.83848	37.4331
NKDQGTYEDYVEGLR		2.91958e-06	0	2	A0A1W2P7Q9	1	1786.82	75.69	2	1.18034	26.9386
DEAVYQAIHEGIQR		1.13802e-07	0	1	Q99PU5	0	1628.8	76.11	2	1.01889	26.9464
QISQAYEVLADSK		4.61682e-05	0	1	P63037	0	1451.74	30.37	2	2.82235	26.9816
LNFITEYIK		0.000293937	0	1	P53668	0	1140.63	34.47	2	2.3485	37.424
IYQNIQDGSLDLNAAESGVQHKPSAPQGGR		4.69682e-06	0	1	Q50HX4	0	3150.56	32.57	4	-1.38916	26.9557
MVNSNLASVEELK		4.58075e-06	0	1	P35486	0	1433.73	48.26	2	5.32112	26.9647
TSVNVVGDSFGAGIVYHLSK	1xDeamidated [N4]	1.02962e-07	0	1	A2APL5; Q3UYK6	0	2051.04	65.59	3	-13.9515	38.8774
ILLTEPPMNPTK		1.93921e-05	0	1	P61161	0	1353.74	53.84	2	5.52064	26.9673
SVVLMSHLGRPDGVPMPDK		3.7479e-05	0	3	P09411	0	2035.05	45.57	2	-0.54713	27.2569
TSVNVVGDSFGAGIVYHLSK		7.69862e-11	0	4	A2APL5; Q3UYK6	0	2050.06	105.55	3	1.94377	37.9638
LQQEETQLEQSIQAGR		5.74941e-11	0	1	Q60902	0	1857.93	107.27	2	2.04045	26.9543
VYNVTQHAVGIIVNK		2.82492e-07	0	2	O09167	0	1654.93	64.67	2	0.455805	25.6272
HDPSLQPWSASYDPGSAK		7.37225e-07	0	1	P16015	0	1942.89	49.27	3	0.627138	26.372
ITVYEALNHPWLK		4.04007e-05	0	1	O70589	0	1583.86	29.03	3	1.98232	37.7274
GSMAGSTGVHDTVVNQLLSK	1xOxidation [M3]	6.61191e-06	0	1	P46460	0	2017	30.34	3	2.65579	25.8959
GSMAGSTGVHDTVVNQLLSK		1.36779e-08	0	2	P46460	0	2001.01	76.51	2	4.22981	28.7308
LGVLEADSAIR		3.17207e-05	0	1	E9QNR6	0	1143.64	63.9	2	2.09361	25.8946
IDDPTDSKPEDWDKPEHIPDPDAK		9.8675e-06	0	1	P14211	0	2760.26	35.87	4	3.47178	25.892
PVAVGPYGQSQPSCFDR	1xCarbamidomethyl [C14]	6.73406e-10	0	1	P60603	0	1864.86	98.48	2	3.14935	25.8894
LVSEFPYIEAEVK		5.55179e-07	0	1	Q64521	0	1523.8	58.81	2	2.83978	37.9481
APAPAAPAAAEPQAEAPAAAASSEQSVAVK		8.58729e-13	0	1	Q91XV3	0	2729.37	93.79	3	1.42939	25.879
AISHEHSPSDLEAHFVPLVK		2.02432e-08	0	3	Q76MZ3	0	2213.13	41.28	3	6.71997	25.9507
ILHVNGFNGEGGEEDPQAAR	2xDeamidated [N5; N8]	1.90874e-07	0	1	Q6R0H7	0	2111.96	61.68	3	1.10379	25.8724
SLSNVIAHEISHSWTGNLVTNK		2.89533e-06	0	1	P24527	0	2407.24	62.72	4	1.63262	37.952
LVLVTDQSLLICK	1xCarbamidomethyl [C12]	7.49316e-06	0	1	Q9DBS2	0	1501.87	72.08	2	2.8881	37.9534
MHTTFEHDIQALGTQVR	1xOxidation [M1]	2.10968e-07	0	1	Q62261	0	1999.97	60.84	3	2.92607	25.8633
MHTTFEHDIQALGTQVR		7.69552e-10	0	3	Q62261	0	1983.97	106.16	2	1.65472	27.4915
LVVPASQCGSLIGK	1xCarbamidomethyl [C8]	8.28199e-06	0	1	Q61990	0	1428.79	53.5	2	3.74385	25.8619
GEFTNLQGVAASTSGK		3.94533e-08	0	1	E9QKC6	0	1566.78	99.25	2	3.18072	25.8606
ITDNELELYK		4.10802e-05	0	1	E9QM38	0	1237.63	73.27	2	3.23043	25.8579
SLVTVLGIPQKPIITGYK		1.12947e-09	0	2	K4DI58	0	1927.16	38.75	3	1.53689	38.0584
LLQAVEPIHLAR		6.33843e-05	0	1	Q8BJY1	0	1359.81	24.43	3	2.27234	25.8177
WYMQFDDDEKQK		0.00028194	0	1	P62743	1	1632.7	8.09	3	2.41733	25.8214
TTPTGWTLDQCIQTGVDNPGHPFIK	1xCarbamidomethyl [C11]	1.24888e-10	0	3	Q545N7	0	2783.35	56.75	2	1.3197	39.061
LGSDVACSLAYTDYHK	1xCarbamidomethyl [C7]	3.20144e-07	0	1	Q8BU33	0	1799.83	56.89	3	2.37494	25.8254
LGLDDFESLK		0.000100272	0	1	Q7TSE6	0	1136.58	57.51	2	2.18388	37.9718
LEICNLTPDTLTCDSYK	2xCarbamidomethyl [C4; C13]	4.35892e-07	0	1	O08529	0	2042.94	60.28	2	-1.17227	37.9705
TSFEEGTGECEVFSK	1xCarbamidomethyl [C10]	7.9502e-08	0	1	P48722	0	1706.72	56.4	2	2.33321	25.8973
VEAAQETVADYQQTIK		2.66685e-09	0	1	O08788	0	1793.89	86.79	2	0.921079	25.8345
CNTPTYCDLGK	2xCarbamidomethyl [C1; C7]; 1xAcetyl [N-Term]	0.00011847	0	1	Q5EBQ0	0	1370.57	26.49	2	2.54314	25.8397
VGHDYQWIGLNDK		6.83907e-07	0	2	Q62059	0	1544.75	75.83	2	2.27602	25.8829
TYATAEPFIDAK		5.06042e-05	0	1	O88935	0	1326.66	53.99	2	2.6005	25.8424
MMGHRPVLVLSQNTK	1xAcetyl [N-Term]	6.45118e-07	0	1	Q3U4U6	0	1752.92	19.11	3	2.24094	25.8437
YYTSASGDEMVSLK		5.74015e-07	0	2	Q80Y52	0	1550.7	83.11	2	2.57891	25.845
TVLELQYVLDK		0.000311595	0	1	Q60865	0	1320.74	25.54	2	1.34721	37.9691
VFVTGPLPAEGR		6.55699e-06	0	1	Q3T9Z2	0	1242.68	55.83	2	2.08833	25.8371
AQTLPTSVVTITSESSPGKR		5.83125e-05	0	1	Q62261	1	2059.1	45.29	3	3.21445	25.8164
ISELTSELTDER		9.54771e-07	0	1	E9QAX2	0	1392.69	92.94	2	5.30989	25.8986
APAAIGPYSQAVQVDR		6.95973e-09	0	1	P52760	0	1642.85	82.04	2	3.14452	25.9128
VGNGFEEGTTQGPLINEK		7.55906e-07	0	1	Q8BWF0	0	1889.92	92.88	2	3.51501	25.991
VPFCLQSCVKPLK	2xCarbamidomethyl [C4; C8]	7.30798e-06	0	1	D3Z7P3	0	1575.84	33.49	3	2.69101	25.9896
IIEEAPAPGINPEVR		9.78553e-06	0	1	Q99MR8	0	1604.86	67.72	2	3.61137	25.9883
ICDGVQFGAGIR	1xCarbamidomethyl [C2]	0.000303901	0	1	Q8BGH2	0	1292.64	30.22	2	2.31876	25.987
FSGWYDADLSPAGHEEAKR		6.09757e-12	0	2	Q3U7Z6	1	2135.98	66.38	3	2.43601	26.0078
VLLLSQDYGK		0.000306444	0	1	Q62261	0	1135.64	58.02	2	1.3242	25.9844
EGGLLTLAGAK		0.000234703	0	1	Q8BVI4	0	1029.59	42	2	2.28533	25.9832
IEVQDSSGGTTALRPSASTQALSSSVSSSK		2.35226e-08	0	1	Q3U1J4	0	2938.46	55.92	3	0.463203	25.9741
NEEQHFYWGGSQPGIQR		6.39759e-07	0	1	O54991	0	2032.93	41.64	3	2.0949	25.9702
GMSQLITMACGSCSNENAFK	2xCarbamidomethyl [C10; C13]	5.51012e-09	0	2	P61922	0	2205.94	97.25	2	2.40997	37.9324
QITVNDLPVGR		8.34648e-05	0	1	Q61171	0	1211.67	58.97	2	5.5248	25.9675
FLEPYNDSIQAQK		5.73779e-06	0	1	Q3UR55	0	1552.76	42.22	2	2.44296	25.9663
MQAEWEEMAR		0.000210599	0	1	F8SLQ1	0	1280.54	40.56	2	2.97408	25.9638
VTLLDGSEYGCDVDKR	1xCarbamidomethyl [C11]	4.70254e-09	0	2	D0VYV6	1	1826.86	98.59	2	5.22868	25.9547
QYVGFATLPNQVHR		1.3435e-05	0	1	Q9Z2Q6	0	1629.85	46.67	3	3.24726	25.9534
IQPGNPNYTLSLK		3.17207e-05	0	1	Q5SWR1	0	1444.78	45.3	2	2.28938	25.9521
FQPQSPDFLDITNPK		1.50991e-05	0	1	P70362	0	1746.87	46.96	2	3.32576	37.9338
PMFIVNTNVPR		1.50991e-05	0	2	P34884	0	1287.69	53.61	2	2.07669	29.7013
PMFIVNTNVPR	1xOxidation [M2]	1.6007e-05	0	1	P34884	0	1303.68	40.81	2	2.67447	25.9142
HVMDVVDEELSK		1.51118e-07	0	1	Q3V2D0	0	1400.67	52.38	2	2.47491	25.9181
GLEAALVYVENAHVAGK		9.38582e-06	0	1	A2AGT5	0	1740.93	8.5	3	0.86545	37.9468
SDIGEVILVGGMTR		2.53462e-07	0	1	P38647	0	1446.76	68.28	2	2.72931	37.9455
SNEDQSMGNWQIR		2.1443e-06	0	1	P48678	0	1564.68	53.36	2	1.99907	25.9311
LGIQAEPLYR		6.39151e-05	0	1	A2ARP8	0	1159.65	68.14	2	0.0310741	25.9115
TPVKEPNSENVDISSGGGVTGWK		5.88318e-06	0	1	Q4FJL0	1	2358.16	63.75	3	0.882568	25.9325
YASICQQNGIVPIVEPEILPDGDHDLKR	1xDeamidated [Q/N]; 1xCarbamidomethyl [C5]	9.80939e-12	0	12	P05063; Q5FWB7	1	3177.59	73.61	3	4.14414	39.2884
VINLNDNTFTEK		2.6403e-05	0	1	Q6ZPH4	0	1407.71	52.28	2	3.66947	25.9351
AITVASQTNCPLYVTK	1xCarbamidomethyl [C10]	3.20402e-09	0	1	E9PWE8	0	1765.92	93.07	2	2.0932	25.9364
IQNVVTSFAPQR		6.28578e-05	0	1	Q61292	0	1359.74	65.49	2	5.77373	25.9378
YASICQQNGIVPIVEPEILPDGDHDLKR	1xCarbamidomethyl [C5]	1.03908e-09	0	2	P05063; Q5FWB7	1	3176.6	37.26	4	0.896303	38.6487
HLTEYFTFK		4.7338e-05	0	1	B2RRX2; P48453	0	1185.59	50.23	2	1.88167	25.9468
ESSDQNFDYMFK		8.85349e-06	0	1	P63011	0	1510.62	78.97	2	3.98651	32.4398
THLPGFVEQAGALK		8.14025e-05	0	2	P99029	0	1467.8	43.87	3	4.14096	25.8073
TTPSVVAFTADGER		5.97899e-05	0	1	P38647	0	1450.72	79.17	2	2.16176	25.8047
HGGTIPVVPTAEFQDR		1.04779e-09	0	2	P26443	0	1723.88	77.38	2	2.44224	25.8566
VFQPLPHENKPLTLSSYQTNK		8.64179e-08	0	1	Q62426	0	2441.28	33.77	4	2.31433	25.7287
IRPGEFEQFESTIGFK		1.02877e-05	0	2	D0VYV6	0	1884.95	54.58	3	4.35524	38.0242
ILFRPVASQLPR		5.45488e-05	0	1	P67778	0	1396.84	38.85	3	1.21587	25.7171
VQNMALYADVSGK		4.24946e-06	0	1	Q9D8L3	0	1395.69	64.15	2	4.96731	25.7158
GTFVDYQTTVVK		0.000169558	0	1	A0A1L1SQ51	0	1357.7	24.37	2	-0.488504	25.7145
DTEQVDNWMSK		0.000234703	0	1	A3KGU7; A3KGU5	0	1352.58	23.85	2	2.49358	25.7105
MEIPPTHYAASR	1xAcetyl [N-Term]	7.18708e-06	0	1	P70202	0	1414.68	62.49	2	1.23023	25.7092
SFEAPATINSASLHPEKEFLVAGGEDFK	1xDeamidated [N9]	0.00020885	0	1	Q9Z1Z2	1	2992.46	9.24	4	8.22676	38.0295
AEAEAATGAGFTAPQIELVGPR		5.99186e-10	0	4	A0A0U1RNK1; E9QQ57	0	2156.1	93.49	2	3.60943	38.1033
YFDSFGDLSSASAIMGNAK		1.30207e-10	0	10	A8DUK4	0	1980.9	129.01	2	2.79135	44.8253
VAVGVGEVGFR		3.56496e-05	0	1	A0A0U1RNK1; E9QQ57	0	1089.61	66.07	2	2.49287	25.6909
IIETLSQQLQAK		5.32009e-05	0	1	O70591	0	1371.78	58.46	2	8.55836	25.6897
ILDSVGIEADDDRLNK		4.98328e-08	0	2	P99027	1	1772.9	50.23	3	1.6966	25.7275
VSEQKPQATYYNVDMLK		6.50253e-06	0	1	Q8VD37	0	2014	38.33	3	0.891933	25.6793
YFDSFGDLSSASAIMGNAK	1xDeamidated [N17]	3.34047e-09	0	2	A8DUK4	0	1981.88	87.16	3	3.45707	45.9747
DSAQKDDMIFEDCGNVPSEPK	1xOxidation [M8]; 1xCarbamidomethyl [C13]	4.07755e-07	0	1	P14094	1	2398.02	72.35	3	1.74612	25.6766
DSAQKDDMIFEDCGNVPSEPK	1xCarbamidomethyl [C13]	1.04779e-09	0	3	P14094	1	2382.02	91.36	2	-0.371254	28.5257
CNEIISWLDK	1xCarbamidomethyl [C1]	6.60832e-05	0	2	P63017	0	1277.62	61.3	2	0.75127	38.0571
LVRPPVQVYGIEGR		1.47383e-07	0	1	Q9DB20	0	1582.91	44.66	3	1.90178	25.6388
LDIDPETITWQR		1.62833e-06	0	1	Q3UZH3	0	1486.75	61.97	2	-0.0311364	38.0558
ASALIDRPAPYFER		7.42673e-05	0	2	D0VYV6	0	1605.84	23.74	2	1.55764	25.7118
VLVVDQLSMR		0.000272695	0	1	O08599	0	1159.65	56.72	2	2.49282	30.076
AFTGFIVEADTPGIHIGK		7.01237e-07	0	1	P45952	0	1872.99	32.33	3	2.45584	38.0493
GYGYGQGAGTLSTDKGESLGIK		1.75811e-10	0	2	Q4FJX4	1	2159.06	119.85	2	1.27562	25.772
MLLEYTDSSYDEK	1xOxidation [M1]	3.45102e-07	0	1	P10649	0	1609.69	62.64	2	3.01942	25.6454
GDFDENLNYPEQK		6.44851e-06	0	1	Q9QZ88	0	1568.69	52.44	2	1.85788	25.6532
ALAQEWGCPFMETSAK	1xDeamidated [Q4]; 1xCarbamidomethyl [C8]	8.08068e-07	0	1	Q8BU31	0	1826.81	57.56	2	1.79349	38.0439
ALAEEWGCPFMETSAK	1xCarbamidomethyl [C8]	8.08068e-07	0	1	Q80ZJ1	0	1826.81	57.56	2	1.79373	38.0439
YFDSFGDLSSASAIMGNAK	1xOxidation [M15]	9.4049e-11	0	2	A8DUK4	0	1996.9	109.72	2	3.42041	38.0387
LGDLYEEEMR		8.99702e-05	0	1	Q3TWV0; P20152	0	1254.57	40.91	2	1.15595	25.674
GYKPPDEGPSEYQTIPLNK		2.44935e-05	0	1	O35864	0	2133.05	13.04	3	2.27208	25.6753
VLSYAPGPLDNDMQQLAR		2.18037e-06	0	1	Q91XH5	0	1987.99	72.85	2	3.71537	38.0466
NQLTSNPENTVFDAK		1.03825e-07	0	1	P20029	0	1677.81	85.75	2	2.3608	25.7314
AQEEWTTGAWK		8.92231e-05	0	1	Q9JKD3	0	1306.61	62.07	2	1.40692	25.734
VELCSFSGYK	1xCarbamidomethyl [C4]	0.000100272	0	1	Q3UW40	0	1189.56	63.17	2	3.63156	25.7353
FSGLDQCDGGWLADGSVR	1xCarbamidomethyl [C7]	2.29413e-08	0	2	Q9ESM3	0	1939.86	97.93	2	-1.08194	38.0085
FRPLNEAEILR		4.0739e-05	0	1	Q8CHF1	0	1357.76	41.64	3	0.502426	25.7797
FRPLNQAEILR	1xDeamidated [Q6]	4.0739e-05	0	1		0	1357.76	41.64	3	0.50211	25.7797
ISLADIAQK		0.000138808	0	1	P14685	0	958.557	40.24	2	1.69517	25.781
FQSSHHSTDITSLDQYVER		2.78043e-09	0	2	Q3UAD6	0	2250.04	77.76	3	4.27903	25.7824
KGESVMVVPTLSEEEAK		4.51045e-09	0	2	Q6GT24	1	1832.93	96.02	2	1.70432	25.7864
GLIPQLIGVAPEK		7.55592e-06	0	2	Q8BH59	0	1334.8	56.42	2	1.67143	38.0032
DIVHSGLAYTMER		3.68917e-07	0	2	P26443	0	1491.73	48.37	2	0.301013	29.5824
TVEELTDLQTDHQLR		3.68766e-06	0	1	B1AV75	0	1797.9	30.32	3	2.14288	25.789
SSLLLDTVTSIPSSR		1.52256e-05	0	1	A2ARP8	0	1575.86	82.71	2	2.31441	37.9862
IPIFSAAGLPHNEIAAQICR	1xCarbamidomethyl [C19]	4.66348e-09	0	2	A0A1S6GWG6	0	2178.15	58.98	2	2.31282	38.0637
AINQQTGAFVEISR		7.31101e-07	0	1	Q3U0V1	0	1533.8	48.86	2	0.920096	25.7994
AETFTFHSDICTLPEKEK	1xCarbamidomethyl [C11]	5.23903e-08	0	2	Q546G4	1	2153.02	43.77	3	3.00475	25.8553
ALSDHHVYLEGTLLKPNMVTPGHACTQK	1xCarbamidomethyl [C25]	1.16732e-08	0	1	Q5FWB7	0	3117.56	34.51	5	3.33621	25.8021
QQIDFLDVYHGLR		2.55585e-07	0	1	Q924L1	0	1603.82	38.98	3	2.21379	37.9928
VGNGFEEGTTQGPLINEK	1xDeamidated [N3]	2.41089e-07	0	2	Q8BWF0	0	1890.91	91.36	2	1.12078	28.3575
LNVAPVSDIIEIK		4.00845e-06	0	1	Q99LC5	0	1410.82	53.61	2	2.14968	38.0045
VEELPGDNGVEFTQDDSVKK	1xDeamidated [N8]	2.66241e-05	0	1	Q3USR5	1	2207.04	43.27	3	5.55591	26.9084
DLGEIGGIIGTNDVK		6.33843e-05	0	1	Q8CHF1	0	1500.79	18.77	2	3.93055	38.0229
KQELEEILHDLESR		1.39024e-07	0	1	Q3UH59	1	1738.9	31.9	3	1.65158	38.019
VMEGLQVGNECLNK	1xCarbamidomethyl [C11]	6.5597e-07	0	1	P0C0A3	0	1590.76	46.85	2	1.97106	25.7431
MDATANDVPSPYEVK		1.60204e-07	0	1	P27773	0	1636.75	56.04	2	2.19567	25.7457
GPQLSTLEGLQK		3.19864e-05	0	1	Q8BT38	0	1270.7	34.51	2	1.32835	25.747
IADPDAVKPDDWDEDAPSK		8.01356e-07	0	1	Q3TXE5	0	2083.95	48.6	3	2.19617	25.7484
YVDLGGSYVGPTQNR		1.62964e-08	0	1	Q8BW75	0	1625.79	70.44	2	2.46876	25.768
QQPALEQFPEAAAHSTPVK		1.81556e-07	0	1	D0VYV6	0	2049.04	26.12	3	2.27989	25.7497
EGGAGAVDEDDFIK		3.28256e-07	0	1	B9EJA4	0	1422.64	60.47	2	3.87805	25.7523
LSNTSPEFQEMSLLER		5.93969e-09	0	1	Q9EP69	0	1880.91	107.12	2	-0.153348	38.0099
VINQILTEMDGMSTK		7.81868e-08	0	2	Q01853	0	1679.83	74	2	3.56515	38.0072
VLEAELLVLR		9.38582e-06	0	4	P08551	0	1154.71	75.04	3	0.390451	38.1532
YLEANMTQSALPK		9.54771e-07	0	1	Q3TJF2	0	1465.74	72.88	2	2.65152	25.7654
VEELPGDNGVEFTQDDSVKK		4.81976e-08	0	1	Q3USR5	1	2206.05	83.5	3	2.2416	25.7667
TDAAVSFAK	1xAcetyl [N-Term]	0.0002796	0	1	P51881	0	951.478	57.54	2	1.54906	25.751
APAPAAPAAAEPQAEAPAAAASSEQSVAVKE		8.22988e-11	0	1	Q91XV3	1	2858.42	81.16	3	0.74896	26.3707
TFLVWINEEDHLR	1xDeamidated [N7]	0.000270432	0	1	Q04447	0	1672.83	35.82	3	13.1916	41.8323
KQTIENSQGAYQEAFDISK		6.9822e-17	0	2	F6VW30	1	2157.05	153.97	2	0.496146	26.0181
ADALQAGASQFESSAAK		4.5427e-06	0	1	Q9CXX2	0	1651.79	72.48	3	2.55282	26.2602
APILIATDVASR		3.12105e-06	0	1	Q3V0Z8; Q3U741	0	1226.71	48.57	2	1.74226	26.259
VANIIAEVAK	1xDeamidated [N3]	0.00013314	0	1		0	1028.6	45.59	2	1.58451	26.2577
VADIIAEVAK		0.00013314	0	1	Q3TA69	0	1028.6	45.59	2	1.58493	26.2577
IIGVHQEDELLECLSPATSR	1xCarbamidomethyl [C13]	0.000207117	0	1	E9PXY8	0	2267.13	19.54	3	3.91172	37.7997
YLGPAVLMQAYR		2.10883e-06	0	1	Q9CQA3	0	1381.73	47.67	2	0.879057	37.8023
LVPELDTVVPLESSK		1.10944e-06	0	1	Q7TMF4	0	1625.9	55.87	2	-1.98011	37.805
CDAGWLADGSVR	1xCarbamidomethyl [C1]	3.9075e-05	0	1	Q9QUP5	0	1306.58	55.08	2	0.886546	26.2527
DIKPSNILLDR		0.00024674	0	1	Q543X6	0	1283.73	35.8	3	1.31393	26.2462
VFITDDFHDMMPK		2.12555e-05	0	1	Q3UAD6	0	1595.72	35.65	3	2.89309	37.8077
NNGAGYFLEHLAFK		2.09039e-05	0	1	Q3TIC8	0	1580.79	32.49	3	2.40326	37.809
NNGAGYFLEHLAFK	1xDeamidated [N]	2.41089e-07	0	6	Q3TIC8	0	1581.77	63.87	2	-1.26002	39.9354
VYSILASTLKDEGK		1.84536e-06	0	2	Q3U136	1	1523.83	65.25	2	-0.934576	26.2642
LLDPEDISVDHPDEK		4.32272e-07	0	1	Q62261	0	1721.82	46.66	3	0.149675	26.2385
VVDLMAYMASK	1xOxidation [M]	7.24323e-05	0	2	A0A0A0MQF6	0	1243.61	47.39	2	1.68426	26.2372
VVDLMAYMASK		1.66887e-05	0	3	A0A0A0MQF6	0	1227.61	61.3	2	1.24319	37.2674
LTEAPSCSVSISHVGPIADSSPAASSSK	1xCarbamidomethyl [C7]	3.7857e-09	0	1	Q80TL4	0	2742.33	62.86	3	2.30838	26.2347
ELATQQLPHLLK		2.59662e-05	0	1	A0A0A0MQ90	0	1390.81	27.85	2	-1.17859	26.1998
MIEEAGAIISTR		8.14025e-05	0	1	E9PYH2	0	1290.67	73.92	2	1.194	26.2011
IREDLPNLESSEETEQINK		2.21795e-07	0	1	Q3TJ43	1	2244.1	70.98	3	2.05016	26.205
SSLSYFGGVCSR	1xCarbamidomethyl [C10]	1.9231e-05	0	1	Q9R1V7	0	1319.6	67.21	2	0.496148	26.2089
NNGAGYFLEHLAFK	2xDeamidated [N1; N2]	7.49316e-06	0	2	Q3TIC8	0	1582.75	47.9	2	2.36109	48.5956
LMVHNWEYLGK		2.86996e-05	0	1	Q8BVE3	0	1389.7	35.61	3	0.636888	26.2166
TCSLTAASCPYFCSVLTK	3xCarbamidomethyl [C2; C9; C13]	0.000203692	0	1	A0A1B0GSG5	0	2065.94	26.23	2	0.644751	37.7984
FLSDPQVHTVLVER		6.39759e-07	0	1	Q9JHU4	0	1639.88	46	2	1.60299	26.2179
TSRPENAIIYSNNEDFQVGQAK	1xDeamidated [N]	1.39136e-09	0	2	P40142	0	2482.18	68.39	3	1.33226	28.0593
FDDPKFEVIDKPQS		0.000123514	0	1	P97450	1	1664.82	39.96	3	1.1338	26.2218
VVVDALSGLK		0.000200324	0	1	Q545N7	0	1000.6	70.17	2	0.755825	26.223
STPAITLENPDIK		2.31147e-06	0	1	Q9DCN2	0	1398.75	72.58	2	1.91867	26.2244
SLEVLNLSSNK		0.000250888	0	1	G3XA53	0	1203.66	43.65	2	4.51535	26.2256
QVKPYVEEGLHPQIIIR		1.04652e-06	0	1	Q3THH8	0	2019.14	40.62	4	0.181043	26.2282
TSRPENAIIYSNNEDFQVGQAK		1.51239e-09	0	1	P40142	0	2481.2	67.2	3	1.63088	26.2205
IYEFPETDDEEENK		7.0711e-07	0	1	E9Q1G8	0	1757.74	80.01	2	-0.00793633	26.1985
DFTVSALHGDMDQK		1.38908e-05	0	1	Q52KC1	0	1563.71	29.6	3	1.76013	26.2629
APQETYADIGGLDNQIQEIK		2.99478e-07	0	2	Q542I9	0	2203.09	59.12	2	2.98159	37.8064
MLSAGVTETVLK		0.000193754	0	1	Q3TA69	0	1248.69	40.6	2	3.53144	26.3681
SAPDFTATAVVDGAFK		3.48133e-08	0	4	Q61171	0	1596.79	101.91	2	1.32438	38.2413
SLLSNLDEIKK		0.000248805	0	1	Q80Y09	1	1259.72	41.13	3	1.17172	26.363
TVYGGGCSEMLMAHAVTQLANR	1xCarbamidomethyl [C7]	1.87867e-09	0	1	Q542X7	0	2366.1	51.85	3	4.0899	37.7445
NLFTQTLGLGSQK		4.93787e-06	0	1	Q8VDQ8	0	1406.76	60.08	2	2.02197	37.7458
APVPTGEVYFADSFDR		9.00619e-07	0	2	Q3TXE5	0	1770.83	69.79	2	1.63118	37.7485
VMTIPYQPMPASSPVICAGGQDR	1xCarbamidomethyl [C17]	9.95835e-08	0	1	P60335	0	2475.18	73.01	3	2.5146	37.7512
KTQPYDVYDQVEFDVPIGSR		1.08157e-05	0	1	Q91WD5	1	2356.15	38.95	3	4.62657	37.7617
IDEAVLITWTK		1.25731e-06	0	1	P17710	0	1288.71	74.68	2	1.54654	37.7695
FQIQDISVETEDNKEK		2.66578e-08	0	2	Q62261; Q3UGZ4	1	1922.93	89	3	2.3173	26.3371
SGYQQAASEHGLVVIAPDTSPR		3.25529e-07	0	1	H3BKH6	0	2283.14	45.65	3	1.67893	26.3358
SGALNSNDAFVLK		1.71115e-05	0	1	A0A0J9YUQ8; Q6PAC1	0	1335.69	45.75	2	2.32203	26.3318
FTHGFQNIVDAYGIGTYR		4.11002e-06	0	1	K3W4T3	0	2059	59.18	2	0.959038	37.8602
LGDVYVNDAFGTAHR	1xDeamidated [N7]	3.15228e-10	0	2	P09411	0	1635.78	65.28	3	2.01277	26.3279
LGDVYVNDAFGTAHR		9.23813e-08	0	1	P09411	0	1634.79	70.74	3	1.45837	26.5831
SAYSSYSAPVSSSLSVR		3.28388e-08	0	4	P08551	0	1747.85	64.39	2	0.942288	26.8366
FTHGFQNIVDAYGIGTYR	1xDeamidated [N/Q]	1.75527e-06	0	2	K3W4T3	0	2059.99	32.68	3	3.64478	37.7708
LSDGNEYLFQAK		1.43621e-05	0	1	Q62261	0	1384.67	50.54	2	3.4692	26.2732
YLYSSEDYIK		0.000128773	0	1	Q3TI61	0	1280.6	42.26	2	1.73891	26.2745
GIVDQSQQAYQEAFEISK		1.07347e-07	0	3	P63101	0	2040.99	68.4	3	1.52654	40.3038
IQFNESFAEMNR		2.73111e-06	0	2	P19783	0	1485.68	75.59	2	2.81778	31.6479
IQFNESFAEMNR	1xOxidation [M10]	2.36898e-05	0	1	P19783	0	1501.67	60.68	2	2.1908	26.2889
LVLLGESAVGK		0.000181253	0	1	Q9CQD1; Q8C266; Q0PD56	0	1085.66	50.59	2	2.29987	26.2927
LYQPEYQEVSTEEQREEISGK		1.11826e-05	0	1	Q9JKR6	1	2542.19	34.43	3	1.08166	26.2706
STNEAMEWMNSK		3.20013e-06	0	1	Q571M2	0	1427.59	70.71	2	2.1147	26.294
HDAATCFVDAGNAFK	1xCarbamidomethyl [C6]	1.5656e-12	0	1	Q9DB05	0	1623.72	115.9	2	0.573669	26.2967
IDSAATSTYEVGNPPDYR		2.04292e-10	0	1	Q4VAI2	0	1955.9	119.54	2	4.17812	26.2993
VGAEDADGIDMAYR		1.11034e-08	0	1	Q3TZ32	0	1482.65	97.31	2	2.10425	26.311
IYHPNINSNGSICLDILR	1xDeamidated [N9]; 1xCarbamidomethyl [C13]	4.04531e-08	0	1	A0A0G2JGL0	0	2100.05	63.6	3	2.23005	37.7721
LQEVFGCAIR	1xCarbamidomethyl [C7]	0.000108087	0	1	Q9D0I9	0	1192.61	48.23	2	0.615147	26.315
EIEIDIEPTDKVER		6.83907e-07	0	2	P29595	1	1685.86	51.04	3	2.8993	26.3823
YLYGTGAVAGVYLPGSR		1.74069e-06	0	1	Q9QXS1	0	1743.91	75.56	2	9.01461	37.7852
GDVTITNDGATILK		1.09063e-05	0	1	P80315	0	1417.75	65.48	2	3.13064	26.1921
HIGLVYSGMGPDYR		1.35533e-06	0	1	Q3UWT6	0	1564.76	35.78	2	4.1759	26.1907
IGILHENFQTLK		8.41637e-05	0	1	Q3TWG5	0	1412.79	27.62	3	1.33208	26.1868
HFSVEGQLEFR		2.02268e-06	0	3	Q80Y52; P11499	0	1348.66	41.68	2	2.30076	26.0788
SLLPGCQSVISR	1xCarbamidomethyl [C6]	0.000178256	0	1	Q9DCM0	0	1316.7	42.24	2	5.96979	26.0724
GPGQDPQAALGALGK		2.62062e-07	0	1	G3UY93	0	1379.73	57.24	2	1.20613	26.0647
VAPEEHPTLLTEAPLNPK		2.47098e-06	0	3	Q61272; P68033	0	1956.04	44.11	2	-0.832248	26.1192
LESIISGAALMADSSCTR	1xCarbamidomethyl [C16]	2.64257e-07	0	1	E0CXB9	0	1881.9	75.71	2	2.39621	37.8431
VIIWTENGQSYIYK	1xDeamidated [N/Q]	4.24738e-05	0	2	Q920I9	0	1714.87	40.24	2	4.14958	37.8444
EITGIGPSTTTETETIAK		1.05484e-05	0	1	P40336	0	1848.94	44.6	2	0.38114	26.0544
GEVITTYCPANNEPIAR	1xCarbamidomethyl [C8]	9.55541e-09	0	1	Q9DBF1	0	1904.92	72.16	2	1.44893	26.0531
VPPVQVSPLIK		2.79904e-05	0	2	Q06185	0	1176.74	52.61	2	1.31628	26.7296
SCTFDDVTSVNTYFK	1xCarbamidomethyl [C2]	1.86081e-06	0	1	Q69ZS6	0	1783.78	38.33	2	1.8519	37.8549
FGFPEGSVELYAEK		2.96869e-06	0	1	Q5YLW3	0	1572.76	81.87	2	1.04311	37.8562
HTQDIDVIEDVMLR		7.00946e-06	0	1	Q69ZY2	0	1683.84	53.42	3	1.79063	37.8575
YMDAWNTVSR		3.56496e-05	0	1	P62075	0	1242.56	50.22	2	1.46846	26.0402
ILDISNVDLAMGK		5.64286e-06	0	1	O35857	0	1388.75	45.77	2	1.78063	37.8589
VFVGYNSTGAELR		1.33291e-06	0	1	P46096	0	1412.72	77.64	2	2.23948	26.0377
LDNCHSTPLHVAEYMLDAAR	1xCarbamidomethyl [C4]	1.1466e-05	0	1	F8VPN4	0	2313.08	29.11	4	-0.0913643	37.8825
DAAHLLNDALAIR		1.40072e-05	0	1	Q91YS4	0	1392.76	54.8	3	2.11427	37.8838
KHGLEVIYMIEPIDEYCVQQLK	1xOxidation [M9]; 1xCarbamidomethyl [C17]	7.18307e-05	0	1	Q80Y52	1	2721.36	17.14	4	2.17363	37.9206
EFNGLGDCLTK	1xCarbamidomethyl [C8]	9.61772e-05	0	1	P48962	0	1253.58	52.19	2	-0.396017	26.0026
EFNGLGDCLTK	1xDeamidated [N3]; 1xCarbamidomethyl [C8]	0.000106299	0	2	P48962	0	1254.57	38.88	2	1.83646	28.924
AVTNMTLNFGPQHPAAHGVLR		1.15669e-06	0	1	Q91WD5	0	2231.15	29.84	4	1.12744	26.0038
TDDYLDQPCCETINR	2xCarbamidomethyl [C9; C10]	3.33912e-08	0	1	Q61598	0	1899.78	77.81	2	3.51442	26.0052
LFLYDIAEGK		4.50274e-05	0	1	A0A1D5RLQ9	0	1168.62	39.97	2	1.21212	37.9193
AEITDAEGLGLK		1.86e-05	0	1	O08788	0	1216.64	57.81	2	0.648904	26.0801
SGEYSCIFLPEPVGR	1xCarbamidomethyl [C6]	5.32716e-08	0	1	P18572	0	1710.82	92.24	2	0.223909	37.9127
QVLALQSQLADTK		4.77344e-05	0	1	Q3UH59	0	1414.79	40.88	2	2.46339	26.0194
GLLSSLDHTSIR		1.02877e-05	0	2	Q9D0M3	0	1298.71	62.29	2	1.45344	26.0208
YDPPLEDGAMPSAR		8.62959e-05	0	1	P47757	0	1518.69	44.88	2	2.04868	26.0247
ALIQYFSPYVSADMHK		1.48557e-06	0	1	G3UXW9	0	1869.92	56.17	3	0.523154	37.8969
AGLDVKPFITNPR		6.83907e-07	0	1	Q8R3P0	0	1427.8	56.63	3	2.59753	26.0273
YDYNSGEELESYK		4.46938e-07	0	1	Q9Z1Z2	0	1596.67	73.65	2	2.03049	26.0287
DFPELTMEVDGK		2.34931e-05	0	1	P50516	0	1380.64	45.68	2	0.899447	37.9113
FAIDDHDYLVSLTR		1.86232e-08	0	1	Q91XU3	0	1664.83	78.8	3	3.84498	37.8417
LPASCLPASDSFR	1xCarbamidomethyl [C5]	6.78226e-07	0	1	Q920I9	0	1420.69	55.6	2	2.12331	26.0906
GNPTVEVDLYTAK		1.79897e-05	0	1	Q5FW97; Q3UJ20	0	1406.72	80.93	2	2.29054	26.0918
CVFELPAENAKPHDVEINK	1xCarbamidomethyl [C1]	3.09369e-05	0	1	Q8BH80	0	2210.09	9.85	4	1.40633	26.1478
ADALQAGASQFETSAAK		2.80146e-07	0	1	B0QZN5	0	1665.81	71.71	2	-0.480107	26.1491
MVNSNLASVEELKEIDVEVR		9.09995e-12	0	1	P35486	1	2274.16	87.89	3	3.62217	37.8168
VSILESLDKWER		1.07304e-06	0	1	Q3TYK4	1	1474.79	39.77	3	1.42288	37.8103
ETSEELLPSPTATQVK		1.89129e-05	0	1	Q59J78	0	1729.89	38.92	2	0.486915	26.1621
ALTGGIAHLFK		6.49901e-05	0	1	O08749	0	1127.66	38.59	3	0.526735	26.166
AELFTQSCADLDK	1xCarbamidomethyl [C8]	5.78585e-06	0	1	Q62261	0	1497.69	50.29	2	-4.13851	26.1439
LSLCGEESFGTGSDHIR	1xCarbamidomethyl [C4]	6.14121e-09	0	1	Q66JR7	0	1864.85	77.02	3	-0.132147	26.1673
NDGGIYTCFAENNR	1xCarbamidomethyl [C8]	1.44945e-07	0	1	P12960	0	1630.69	84.73	2	0.230233	26.1711
NDGGIYTCFAENNR	1xDeamidated [N12]; 1xCarbamidomethyl [C8]	1.35475e-05	0	1	P12960	0	1631.68	50.42	2	2.54487	27.7656
LVLYLEHNLEK		3.7479e-05	0	1	Q3TID4	0	1370.77	47.26	2	0.921409	26.1738
EKEEFAVPENSTVQQFK		0.000113633	0	1	Q9QZM0	1	2009.98	46.46	2	4.44916	26.1816
VVHAFDMEDLGDK		2.70719e-05	0	1	Q91WS0	0	1475.68	59.63	3	0.351804	26.1828
ATCIGNNSAAAVSMLK	1xCarbamidomethyl [C3]	8.15166e-08	0	1	Q9R1P0	0	1607.79	51.89	2	0.622258	26.1855
VVEIAPATHLDPQLR		1.98835e-05	0	1	E9QPD7	0	1658.92	53.11	3	0.495138	26.1685
TFLVWINEEDHLR		4.77583e-06	0	5	Q04447	0	1671.85	54.95	3	2.79903	37.927
AASDIAMTELPPTHPIR		4.0117e-08	0	5	Q5SS40	0	1819.94	66.78	2	2.59669	26.1348
RPAIFTYHDVGLNYK		4.28854e-08	0	2	Q9QYG0	0	1793.93	56.1	3	1.01688	26.1322
TVIIEQSWGSPK		3.36279e-05	0	1	P63038	0	1344.72	72.04	2	1.78127	26.0931
DMNQILDAYENK		3.27969e-05	0	1	P32921	0	1453.66	46.78	2	2.51738	37.8404
VGVKPVGSDPDFQPELSGAGSR		1.09109e-06	0	1	Q3UNH3	0	2199.1	33.65	3	2.30458	26.097
VISTLSVGVDHLALDEIK		3.0719e-08	0	1	Q3T9Z2	0	1909.06	40.95	3	2.64903	37.8391
AMVALIDVFHQYSGR	1xOxidation [M2]	1.86232e-08	0	1	Q3UY00	0	1722.86	72.6	3	2.08542	37.8378
TVNTEPEMMQCLK	1xCarbamidomethyl [C11]	1.94006e-06	0	1	E9Q0J5	0	1580.71	64.67	2	3.47917	26.1009
YTGEDFDEDLR		1.33234e-05	0	1	Q9JHU4	0	1359.57	79.03	2	-0.750417	26.1335
GYGFVHFETQEAAER		6.28915e-06	0	2	P29341	0	1740.8	42.57	3	-0.0249144	26.1086
AMVALIDVFHQYSGR		6.13373e-06	0	1	Q3UY00	0	1706.87	39.08	3	1.84347	42.3184
SAYSGLQSSSYLMSAR		1.28001e-09	0	3	P08551	0	1707.8	103.9	2	2.8863	30.3481
SAYSGLQSSSYLMSAR	1xOxidation [M13]	3.04516e-07	0	1	P08551	0	1723.8	71.59	2	1.63133	26.1125
IDPQTGWPFFVDHNSR		8.77473e-05	0	1	A6H663	0	1915.91	31.9	3	2.62908	37.8261
LCNDLMSCVQER	2xCarbamidomethyl [C2; C8]	2.84742e-06	0	1	Q61644	0	1524.66	64.36	2	-0.172374	26.1282
LSNVAPPCILR	1xCarbamidomethyl [C8]	5.68716e-05	0	1	Q6PER3; D3Z6G3	0	1239.69	38.01	2	0.581349	26.1295
GIYAYGFEKPSAIQQR		1.09197e-08	0	2	Q3TFG3; Q52KC1; A0A0N4SVP8	0	1827.94	82.8	2	1.04632	26.1152
KDHADVSNQLYACYAIGK	1xCarbamidomethyl [C13]	4.77583e-06	0	1	A0A1S6GWG6	1	2052.98	57.01	3	0.325512	23.7421
ILQDGGLQVVEK		1.07259e-05	0	1	Q61753	0	1298.73	52.8	2	2.01302	23.7408
YGISSMIQSQEKPDR		1.75527e-06	0	1	Q3TF87	0	1738.84	56.77	3	5.20019	23.7394
VLGTAFDPFLGGK		2.0067e-07	0	1	Q61699	0	1321.72	72.42	2	1.34731	40.1947
YTLNVLEDLGEGQK		1.92395e-06	0	1	B1AX58	0	1578.8	77.45	2	3.0756	40.196
EEYADFKPFEQAWEVK		5.10539e-06	0	1	Q99P72	0	2015.94	28.1	3	1.68395	40.1986
TPIAAGHPSMNLLLR		5.74247e-08	0	2	A0A1L1STE6	0	1590.88	57.47	3	0.955881	27.8738
VDMTCEEEEELLQLK	1xCarbamidomethyl [C5]	1.7414e-07	0	2	O35465	0	1865.85	68.23	2	3.88614	40.221
LSSSIVHEIDSILGNKPYSK		1.1562e-05	0	1	P62482	0	2187.17	30.11	4	3.1696	40.2013
EIVQDGDHMIIR		9.70425e-06	0	1	Q58EU7	0	1425.72	54.71	3	-0.461153	21.4314
NDGNCIHMVDNGIVEK	1xCarbamidomethyl [C5]	2.6403e-05	0	1	Q3TA69	0	1814.82	63.47	2	-0.284235	21.4261
INDALSCEYECR	2xCarbamidomethyl [C7; C11]	2.27416e-07	0	1	Q80VD1	0	1529.64	64.07	2	0.883014	21.4248
SLAGSSGPGASSGPGGDHSELIVR		1.56434e-10	0	1	P57776	0	2195.07	70.75	3	1.74522	21.4235
AQEQLATALQNLEEAEK		2.09469e-10	0	1	Q6IRU2	0	1885.95	98.81	2	3.9269	40.2354
AQLADSFHLQQFFR		5.9349e-07	0	1	A3KGU7; A3KGU5	0	1707.86	61.34	3	2.59534	40.2381
QFQDAGHFDAENIK		0.000150878	0	1	A3KGU7; A3KGU5	0	1619.74	31.69	3	0.594308	21.4078
KPEEYVGQNIGLSTCR	1xCarbamidomethyl [C15]	2.77706e-06	0	2	Q8K2T1	0	1850.91	72.69	2	1.26339	21.4301
LQAEAPHIVVGTPGR		4.07588e-06	0	1	Q52KC1	0	1544.85	50.34	3	1.5753	21.4052
SETAPAETAAPAPVEK	1xAcetyl [N-Term]	1.22572e-05	0	1	P43276	0	1610.79	53.7	2	2.35645	21.4039
LIALSIDSVEDHLAWSK		3.17868e-10	0	3	Q6GT24	0	1897.01	88.91	2	3.00509	43.4044
GNLAYATSTGGIVNK		2.27323e-06	0	1	Q8C0M9	0	1465.76	60.64	2	2.94281	21.3506
ENCLILAVSPANSDLANSDALK	1xCarbamidomethyl [C3]	4.77583e-06	0	2	P39053; A0A0J9YUN4	0	2315.15	55.57	3	-1.65781	40.2762
NMVPQQALVIR		4.14243e-05	0	3	A0A0G2JGX4; Q8VDN2; Q6ZQ49	0	1268.71	39.64	2	1.77194	27.0182
NMVPQQALVIR	1xDeamidated [N1]	0.000173853	0	1	A0A0G2JGX4; Q8VDN2; Q6ZQ49	0	1269.7	34.1	2	0.418909	30.5976
NMVPQQALVIR	1xOxidation [M2]	0.000130938	0	1	A0A0G2JGX4; Q8VDN2; Q6ZQ49	0	1284.71	38.95	2	1.14711	21.3544
KGESQTDIEITREEDFTR		1.43621e-05	0	1	Q3U4U6	2	2154.03	17.96	3	2.71433	21.3571
ILTEEEASPQCQMDR	1xCarbamidomethyl [C11]	2.0558e-05	0	1	Q9ESJ4	0	1806.8	56.13	2	-0.982488	21.4549
VLVIGAGGLGCELLK	1xCarbamidomethyl [C11]	1.15669e-06	0	1	Q8C878	0	1498.87	45.94	2	0.879077	40.2471
LPSSSSEMGSQDGSPLR		2.31147e-06	0	1	Q99JP7	0	1734.8	64.98	2	3.17168	21.3726
HIAQLAGNSDLILPVPAFNVINGGSHAGNK		4.54823e-09	0	2	Q3UJ20	0	3024.6	63.01	4	2.28791	40.2458
ILQEYQVQYTPQGDSDDGKGNQTVHK		0.000202001	0	1	D3Z7P3	1	2948.4	26	4	4.19934	21.3766
KSADTLWDIQK		1.26784e-06	0	2	P16125	1	1304.68	56.92	2	-0.651867	21.387
QENTQSPYNLAYK		8.28199e-06	0	1	Q9CYN9	0	1555.74	51.84	2	2.81377	21.3883
MNLGVGAYR		0.000303901	0	1	P05202	0	980.498	58.8	2	0.378527	21.3896
HIAQLAGNSDLILPVPAFNVINGGSHAGNK	1xDeamidated [N22]	1.28156e-12	0	4	Q3UJ20	0	3025.59	89.69	4	4.50381	41.491
GDDGIFDDNFIEER		9.1614e-08	0	1	O70492	0	1641.7	93.93	2	1.61383	40.2498
YTDQSGEEEEDYESEEQLQHR		2.07562e-08	0	1	Q8K1Z0	0	2601.05	50.92	3	1.21277	21.4576
SDDEVDDSAVELK		4.61912e-06	0	1	E9PWQ3	0	1421.63	68.3	2	-1.69551	21.4653
ELEDATETADAMNR		3.69065e-08	0	1	Q8VDD5	0	1565.67	84.01	2	1.20855	21.5578
SQVDHVIWPDGK		5.54951e-06	0	2	Q80SW1; Q68FL4	0	1380.69	38.43	2	1.56211	21.5565
FWAHEHWGLDDPADVMTFSK		3.31807e-13	0	2	P61922	0	2389.07	82.7	3	4.81318	40.1592
QEEVYSELQAR		0.000119462	0	1	Q9QXS1	0	1351.65	22.56	2	2.45083	21.5474
NEVHTMLGQSTEEIR		1.26784e-06	0	1	Q3TX45	0	1743.83	68.88	2	0.158543	21.5461
CPFIDDYILTLHR	1xCarbamidomethyl [C1]	0.00013997	0	1	Q8VBY2	0	1662.83	34.98	3	2.79323	40.1645
TEQLTDSTEISLLPSDIDR		2.23743e-08	0	2	Q64521	0	2133.06	89.7	2	2.84421	40.1658
ADPPQEAAQFTSQVIILNHPGQISAGYSPVIDCHTAHIACK	2xDeamidated [Q13; Q22]; 2xCarbamidomethyl [C33; C40]	2.55481e-06	0	1	P62631	0	4444.13	18.34	5	9.7713	40.1723
ADPPQEAAQFTSQVIILNHPGQISAGYSPVIDCHTAHIACK	3xDeamidated [Q5; Q9; N/Q]; 2xCarbamidomethyl [C33; C40]	8.07265e-05	0	2	P62631	0	4445.12	25.16	4	14.4253	40.2947
LQLTDEQLQNR		3.9075e-05	0	1	Q8CC88	0	1357.71	48.61	2	0.943821	21.5292
AAAELLQSQGSQAGGSQTLK		1.30259e-11	0	1	Q9R1T4	0	1945	103.42	2	-0.0872677	21.5279
NGYTPLHIAAK	1xDeamidated [N1]	6.77574e-05	0	1	W6PPR4; S4R2F3	0	1185.63	27.4	3	1.88377	21.5266
TCFETFPDK	1xCarbamidomethyl [C2]	0.00013997	0	1	Q3V3U0	0	1144.5	68.62	2	2.16407	21.5226
TSSAEMPTIPLGSAVEAIR		4.5427e-06	0	2	Q8CAQ8	0	1930	52.44	2	4.06855	40.1736
ALEQQVEEMR		0.000188968	0	1	Q3UH59	0	1232.59	51.75	2	4.52105	21.5214
LSISALFVTPK		4.97922e-06	0	1	Q3TYV5	0	1175.7	103.97	2	2.57891	40.1763
IDATSASMLASK		1.42428e-05	0	1	A0A0R4J0Z1	0	1194.6	66.62	2	1.92209	21.507
LPSPTAAPQQSASQATPVTQGQGR		6.24956e-11	0	2	O88935	0	2378.21	67.85	3	1.98901	21.5656
TYFSCTSAHTSTGDGTAMVTR	1xCarbamidomethyl [C5]	5.89273e-10	0	1	Q8K2B3	0	2250.98	64.88	3	2.01999	21.468
NPYYGGESSSITPLEELYK		2.1839e-10	0	1	P50396	0	2147.02	102.76	2	-1.60895	40.1933
SLEGEAAALR		0.000265961	0	1	P19246	0	1016.54	79.81	2	1.79783	21.4836
NLINQMLTINPAK		9.1577e-07	0	1	Q5SVJ0; A0A286YCW8; Q923T9	0	1469.81	67.01	2	2.02087	40.1842
VALVYGQMNEPPGAR		8.71769e-09	0	4	P56480	0	1601.81	70.56	2	1.8509	26.1647
VTCIDPNPNFEK	1xCarbamidomethyl [C3]	3.56665e-06	0	1	Q76I26	0	1433.67	57.71	2	1.2479	21.4589
VALVYGQMNEPPGAR	1xOxidation [M8]	0.000136512	0	1	P56480	0	1617.81	31.1	2	-0.00423394	21.4862
SPSTGLYANLEK	1xDeamidated [N9]	9.23054e-06	0	2	Q8VDQ8	0	1280.64	51.21	2	2.01349	24.1058
VFDPALNLFK		0.000147151	0	1	Q9ES34	0	1163.65	32.73	2	1.15394	40.1789
ALSQLAEVEEK		7.74296e-05	0	1	Q3TI63; Q91VZ1	0	1216.64	47.73	2	1.35124	21.4928
IGSLDNITHVPGGGNK		6.45378e-08	0	2	Q547J4; A2A5Y6; Q3UH19	0	1578.82	55.78	3	0.43454	21.4941
QTPVLYAMLDHSR		3.33778e-07	0	6	E9QK82	0	1530.77	75.8	2	3.13581	30.4644
QTPVLYAMLDHSR	1xOxidation [M8]	3.12105e-06	0	2	E9QK82	0	1546.77	49.55	3	1.88378	21.5018
SPSTGLYANLEK		1.1855e-05	0	2	Q8VDQ8	0	1279.65	65.57	2	3.45158	21.4876
LVMEEAPESYK		8.55792e-05	0	1	Q99LF4	0	1295.62	38.75	2	-2.98257	21.335
RIEGSGDQVDTLELSGGAK		3.8785e-07	0	2	E9QLL2	1	1931.97	77.84	3	2.91591	21.3323
STLTDSLVCK	1xCarbamidomethyl [C9]	0.000137655	0	1	P58252	0	1123.57	68.67	2	1.39536	21.3298
NDFTEEEEAQVR		2.09131e-06	0	1	Q3TL58	0	1466.64	81.85	2	2.45457	21.2047
GSPLVVISQGK		0.000210599	0	1	O08553	0	1084.64	56.03	2	1.866	21.2021
KPASFMTSICDER	1xCarbamidomethyl [C10]	1.21753e-09	0	1	Q3V117	0	1541.71	72.63	2	0.786008	21.1956
SFPAYYTSHVQEEQTEVEETIEATKAEEAK		1.26836e-07	0	1	P08551	1	3444.6	33.7	4	0.58115	40.3394
AYVEANQMLGDLIK		8.42482e-07	0	1	E9QPD7	0	1564.8	76.19	2	1.82474	40.3407
GILAADESTGSIAK		8.93138e-07	0	2	Q5FWB7	0	1332.7	76.12	2	2.89454	21.1917
VLVDDGWILAYCHVR	1xCarbamidomethyl [C12]	1.47442e-08	0	1	Q8C167	0	1815.92	53.32	3	0.876109	40.342
LDSSVVPNTVTEFAITR		2.16226e-06	0	2	Q8BYI9	0	1848.97	76.19	2	2.75769	40.3447
MFVLDEADEMLSR		4.54639e-08	0	1	Q3TFG3; Q52KC1	0	1555.71	82.72	2	2.88349	45.9378
WFEENASQSTVK		8.6347e-06	0	1	Q3UXI9	0	1425.66	53.83	2	4.70347	21.1853
MFVLDEADEMLSR	1xOxidation [M1]	1.35588e-07	0	1	Q3TFG3; Q52KC1	0	1571.71	43.63	2	1.89544	40.346
NSSYFVEWIPNNVK		7.62545e-08	0	4	Q7TMM9; Q9D6F9; Q9ERD7; P99024; P68372; B2RSN3	0	1696.83	50.86	2	2.43801	40.8712
VQISPDSGGLPER		0.000181253	0	1	Q3U0V1	0	1354.7	57.41	2	2.68366	21.1722
NSSYFVEWIPNNVK	1xDeamidated [N]	1.83151e-08	0	10	Q7TMM9; Q9D6F9; Q9ERD7; P99024; P68372; B2RSN3	0	1697.82	77.78	2	1.42578	42.0068
MDVNLAPLR	1xAcetyl [N-Term]	0.000127703	0	1	Q8R5J9	0	1070.57	57.32	2	1.63401	40.3604
LETTSNQDNLAPITAK		9.77947e-05	0	1	Q80ZI8	0	1715.88	59.71	2	3.98972	21.1671
AAYQVAALPR		0.000200324	0	1	P52760	0	1059.59	48.76	2	1.12868	21.1658
FQEYHIQQNEALAAK		3.25396e-06	0	1	Q9WV98	0	1789.89	51.36	2	2.51955	21.1203
GLLIEPAANSYLLAER		2.18037e-06	0	1	P21981	0	1729.95	57.55	2	-0.365008	40.3841
GFLNSSELSELAAGPDR		1.11919e-07	0	1	A0A1S6GWJ9	0	1762.86	73.08	2	1.12228	40.3815
YVCDCSGTGYLGR	2xCarbamidomethyl [C3; C5]	5.02299e-07	0	1	Q9CS84	0	1507.63	61.91	2	7.84996	21.1307
ADTLTPEECQQFK	1xCarbamidomethyl [C9]	4.42825e-05	0	1	E9Q1G8	0	1566.71	42.01	2	1.51107	21.1346
FFQEENTENLK		0.000126643	0	1	Q3U8F5	0	1398.65	42.79	2	1.93903	21.136
MQDQLQAQDFSK		8.2132e-06	0	1	Q9QXY6	0	1438.66	73.02	2	3.1597	21.2086
EGVVECSFVQSK	1xCarbamidomethyl [C6]	4.21211e-05	0	2	P08249	0	1368.65	65.27	2	4.47258	21.1373
ISFLENNLEQLTK		1.8461e-07	0	1	Q61768; Q8CHF1	0	1548.83	79.09	2	2.06919	40.3775
SSEEIESAFR		6.28578e-05	0	1	A3KGU7; A3KGU5	0	1154.53	71.16	2	2.10453	21.1502
TQILAASYELHK		7.30798e-06	0	1	Q62261	0	1373.74	35.82	3	1.66807	21.1528
DGEYVVEVR		0.000265961	0	2	P12960	0	1065.52	47.73	2	1.88066	23.7291
AGMSTAQAQHFLEK		1.02921e-06	0	1	Q9DCM2	0	1518.74	57.16	3	3.63971	21.1554
LCAATATILDKPEDR	1xCarbamidomethyl [C2]	1.75669e-08	0	1	O35215	0	1673.85	107.86	2	0.88259	21.1567
DADETKEWIEEK		5.54951e-06	0	2	A3KGU7; A3KGU5	1	1492.68	58.01	2	-3.66049	21.1386
TKPADMVIEAYGHGQR		3.09888e-09	0	1	A0A1B0GRP7	0	1772.87	61.93	3	2.4227	21.2112
LDDAWDLLR		0.000121471	0	1	Q60675	0	1116.57	41.29	2	1.8652	40.3276
YQQGDFGYCPR	1xCarbamidomethyl [C9]	6.66367e-05	0	1	N0E463	0	1390.58	52.42	2	2.85201	21.2139
EVESVTPEHCIFASNTSALPINQIAAVSK	1xCarbamidomethyl [C10]	7.19006e-07	0	1	Q8BMS1	0	3112.56	29.92	3	2.79899	40.2749
EMEENFALEAANYQDTIGR		1.67296e-11	0	1	Q3TWV0; P20152	0	2200.98	128.67	2	5.41496	40.2709
LINAEYACYK	1xCarbamidomethyl [C8]	0.000112689	0	1	A2ALS4	0	1244.6	48.79	2	2.32386	21.2803
TFLETSTETALTNEWEK		3.4265e-10	0	2	D0VYV6	0	1999.95	104.1	2	5.1361	40.2695
DLFDPIIEER		0.000203692	0	2	Q04447	0	1246.63	48.75	2	1.17633	40.2682
ANVAKPGLVDDFEK		1.86081e-06	0	2	Q9DCX2	0	1502.78	60.09	3	1.26718	21.331
HVFGESDELIGQK		7.25028e-07	0	1	P17751	0	1458.72	54.87	2	1.84365	21.2687
LAEISDVWEEMK		7.68303e-06	0	1	Q62261	0	1449.69	67.64	2	1.53859	40.2656
LCYVALDFEQEMATAASSSSLEK	1xOxidation [M12]; 1xCarbamidomethyl [C2]	2.80146e-07	0	4	P60710; P63260	0	2566.17	62.73	3	2.99249	40.3236
LCYVALDFEQEMATAASSSSLEK	1xCarbamidomethyl [C2]	1.86683e-14	0	23	P60710; P63260	0	2550.17	126.28	2	5.85717	51.4759
IHVSDQELQSANASVDDSR	1xDeamidated [Q9]	8.84821e-05	0	1	A0A1S6GWH5	0	2071.95	25.12	3	17.994	21.3114
QASEQNWANYSAEQNR		1.53784e-09	0	1	Q7TMQ1	0	1895.83	103.67	2	1.55361	21.3154
TCEWIHDSSLSASCK	2xCarbamidomethyl [C2; C14]	3.54275e-10	0	2	Q3TID4	0	1780.76	104.1	3	0.421023	21.3687
CLDPVPHPINFGGPHNFVQVPGFPR	1xCarbamidomethyl [C1]	0.000120463	0	1	O54991	0	2798.4	28.4	4	1.37861	40.2538
LCYVALDFEQEMATAASSSSLEK	1xDeamidated [Q10]; 1xOxidation [M12]; 1xCarbamidomethyl [C2]	3.94213e-06	0	3	P60710; P63260	0	2567.15	44.59	3	4.34374	50.1304
ALASEWKPEIR		6.6673e-06	0	2	A0A0A6YY91	0	1299.71	53.98	3	1.34483	21.5603
TDSDSDLQLYK		2.34931e-05	0	1	A2AE27	0	1284.6	39.54	2	1.31676	21.2674
DSDMASHIQQPGGHGNPGPAPSPSPGPGPGPGASER	2xDeamidated [Q/N]	1.26784e-06	0	3	P63115	0	3402.5	19.56	4	14.9437	21.2504
VNLQGDIVDR		0.000101958	0	1	Q8K232	0	1128.6	61.51	2	1.83283	21.2203
ITEYLCEPLRK	1xCarbamidomethyl [C6]	0.000103673	0	2	Q8CC13; Q5SWR1	1	1421.75	52.3	2	1.67562	21.2595
ASEWVQQVSGLMDGK		1.69836e-07	0	1	Q3TZ32	0	1634.78	75.62	2	2.20661	40.3263
TTVFSCNLGEK	1xCarbamidomethyl [C6]	0.000113633	0	1	Q05816	0	1255.6	53.74	2	2.20962	21.2255
NLTSSSLNDISDKPEKDQLK		8.56655e-07	0	1	E9Q8N8	1	2232.14	47.91	3	2.00262	21.2294
YDDIEETNYFQQASELAK	1xDeamidated [N/Q]	3.01986e-07	0	5	Q3UIQ2	0	2164.96	72.62	2	2.10272	40.3105
AEDSLLAADETAAK		5.59599e-06	0	1	F8WID5	0	1404.69	25.58	2	0.571804	21.2635
VGGVQSLGGTGALR		2.07394e-06	0	1	P05201	0	1271.71	78.13	2	2.46923	21.2385
VEEFSLPDALNEGQVQVR		3.33642e-06	0	1	Q8VDQ1	0	2030.02	62.69	2	0.389888	40.3065
QGIVPAGLTENELWR		0.000327571	0	1	Q99JR1	0	1682.89	17.11	2	2.74979	40.2907
HYAGDVVYSAIGFIDK		6.18181e-05	0	1	Q5SYD0	0	1754.87	34.94	3	1.62237	40.2867
RYTMGDAPDFDR		0.000324852	0	1	P10649	1	1443.63	51.38	2	1.26077	21.2437
ALEQNPDDAQYYCQR	1xCarbamidomethyl [C13]	1.20644e-07	0	1	Q9CX34	0	1870.8	64.47	2	1.4164	21.2464
VIANLDYSDFQIVK		1.49802e-06	0	1	P56376	0	1624.86	39.49	2	0.21361	40.2853
SGDSEVYQMGDVSQK		7.62237e-07	0	1	Q8R2K3	0	1629.71	48.8	2	2.32877	21.2398
SNAHYNLQNAFNLAEQHLGLTK		3.51049e-08	0	1	Q62261	0	2483.24	64.16	3	2.52872	40.3868
QTEIAYGTLDSGSTK		3.94533e-08	0	1	C9K0Z0	0	1570.76	85.46	2	1.82692	21.567
NQVAMNPTNTVFDAK	1xDeamidated [N/Q]	5.36741e-06	0	3	P63017	0	1650.78	63.79	2	13.104	26.3642
IEPELEGSSAVTSHDSSTNGLISFIK	1xDeamidated [N19]	3.19864e-05	0	1	P06745	0	2719.33	26.43	3	4.0791	39.9447
VAAALPGMESTQDR		0.000268187	0	1	Q3U4W5	0	1445.71	45.54	2	-0.0385597	21.9244
TLEGELHDLR		5.54951e-06	0	1	P48678	0	1182.61	69.21	3	1.65562	21.9114
DPDNELYFAHGLFSAK		2.99478e-07	0	1	G3X9A7	0	1823.86	34.78	3	1.20893	39.9525
AMDSDWFAQNYMGR		3.88006e-08	0	1	Q99JY0	0	1691.69	123.11	2	1.25773	39.955
LLSTSPALQGTPASR		1.1855e-05	0	1	Q9Z0E0	0	1498.82	61.68	2	8.42419	21.9062
ALGFPLERPK		0.000193754	0	2	Q9CZU6	0	1127.66	36.8	3	1.41981	21.9231
LLCEGLQDPQCR	2xCarbamidomethyl [C3; C11]	2.51255e-06	0	1	A0A1B0GSG5	0	1488.69	51.41	2	1.83599	21.8958
GTILISSEEGETEANNPK		9.94394e-05	0	1	Q9Z1F9	0	1888.91	52.61	2	-3.65267	21.8945
SPPCEDFSVTGESEK	1xCarbamidomethyl [C4]	1.43621e-05	0	1	A2ARP8	0	1668.71	60.7	2	1.01148	21.8932
LDLTGSGGTAVPAR		5.36961e-07	0	1	Q8K0U4	0	1314.7	84.15	2	3.91111	21.8905
IMRPDDANVAGNVHGGTILK		1.0752e-11	0	1	E9PYH2	0	2078.08	45.22	3	2.47548	21.8879
QLTQDLLNSYIENEGK		4.32272e-07	0	2	P48722	0	1864.93	62.51	3	2.90557	40.0315
VETGILRPGMVVTFAPVNITTEVK		1.75811e-10	0	2	P62631	0	2571.42	56.63	3	1.57097	43.4439
ELAEAQDDSILK		1.69694e-05	0	2	Q06185	0	1331.67	46.12	2	2.26884	21.8762
SQLCSQSLEITR	1xCarbamidomethyl [C4]	1.75451e-05	0	1	Q9Z1Z0	0	1421.71	49.48	2	4.94056	21.8749
VETGILRPGMVVTFAPVNITTEVK	1xDeamidated [N18]; 1xOxidation [M10]	9.1577e-07	0	1	P62631	0	2588.4	37.63	3	8.37995	39.9631
TASSVLLHTGQK	1xAcetyl [N-Term]	4.93537e-05	0	1	Q3UJW9	0	1283.7	46.85	2	1.87763	21.8322
SPYFPNQYSQDK		1.1855e-05	0	1	Q03517	0	1473.66	33.82	2	0.325712	21.8335
VNPLSVLEAVK		6.94741e-05	0	1	Q3U125	0	1168.69	54.43	2	2.55052	40.009
QSPVDIDTATAQHDPALQPLLISYDK	1xDeamidated [Q]	3.09512e-06	0	2	P00920	0	2837.42	43.44	3	9.13428	39.9959
LVEEAIQCAEK	1xCarbamidomethyl [C8]	5.54663e-05	0	1	Q8BH95	0	1289.64	62.47	2	1.01958	21.8478
HWPFMVVNDAGRPK		6.03474e-07	0	2	P63017	0	1653.83	43.07	3	1.20564	25.5083
KPVTDCVISVPSFFTDAER	1xCarbamidomethyl [C6]	1.16638e-06	0	2	Q61699	0	2168.07	48.31	3	4.65302	39.942
HWPFMVVNDAGRPK	1xOxidation [M5]	9.70425e-06	0	1	P63017	0	1669.83	28.3	3	1.9	21.8491
AVTELNEPLSNEDR		7.13321e-08	0	1	P68510	0	1586.77	88.44	2	1.78046	21.8542
VPSVEIVTPQLPTVEVEK		0.000286679	0	1	A0A0U1RNK1; E9QQ57	0	1964.1	20.59	2	3.34788	39.9946
MVVGGAQAGDSGTYHCTAAEWIQDPDGSWVQVAEK	1xCarbamidomethyl [C16]	2.80032e-06	0	1	A0A0R4J117	0	3720.67	67.59	3	2.28321	39.9879
AQALQEECGYLR	1xCarbamidomethyl [C8]	1.1855e-05	0	1	P19246	0	1437.68	67.11	2	1.63802	21.8658
AAAAAAGAASGLPGPVAQGLK	1xAcetyl [N-Term]	4.93787e-06	0	1	Q91YE6	0	1790.98	45.61	2	5.70006	39.9788
STLMDTLFNTK		0.000144717	0	1	Q9R1T4; A0A0J9YUL3	0	1270.63	66.81	2	1.86371	39.9735
YDPTIEDSYR		8.00561e-05	0	1	Q99JI6; P62835	0	1258.56	70.39	2	1.85774	21.8528
TGVGYPQLSAVIECADSAHGLK	1xCarbamidomethyl [C14]	7.9502e-08	0	1	Q9DCZ1	0	2273.12	30.64	3	1.46044	40.0184
VDIMENQIMDFR		2.75511e-07	0	1	P48774	0	1510.7	98.91	2	2.38814	39.9394
FLQDTIEEMALK		1.25678e-05	0	1	Q9Z2I0	0	1437.73	60.24	2	1.20582	39.9223
IETQDIQALR		9.14834e-05	0	1	Q99KE1	0	1186.64	53.7	2	2.46777	22.0191
QFVTATDVVR		0.000261565	0	1	Q3TJX0	0	1135.61	58.53	2	5.9514	22.0178
CAAGLAELAAR	1xCarbamidomethyl [C1]	0.000259394	0	1	G3UXW9	0	1102.57	26.43	2	0.733573	22.0151
PSQMEHAMETMMLTFHR		2.79904e-05	0	1	Q3TC45	0	2076.91	34.91	4	2.72002	39.8804
SIAEEQYSDLEK		5.98215e-06	0	1	A0A1Y7VMN0	0	1411.66	44.44	2	2.85966	22.0048
VNVDIINFGEEEVNTEK		5.78823e-07	0	1	Q3ULG4	0	1948.95	48.97	2	1.65407	39.8831
GNEFFCEVDEDYIQSR	1xCarbamidomethyl [C6]	4.50497e-06	0	1	N0E634	0	2007.84	62.16	2	-4.18588	39.8974
YKDSAQKDDMIFEDCGNVPSEPK	1xOxidation [M10]; 1xCarbamidomethyl [C15]	9.22495e-05	0	2	P14094	2	2689.18	51.16	3	0.979508	22.0164
YKDSAQKDDMIFEDCGNVPSEPK	1xCarbamidomethyl [C15]	8.15166e-08	0	3	P14094	2	2673.18	56.16	3	0.681409	24.3441
ACGDSTLTQITAGLDPVGR	1xCarbamidomethyl [C2]	1.97509e-09	0	1	P62880	0	1931.95	98.02	2	1.02577	39.8988
ILDVGCGGGLLTEPLGR	1xCarbamidomethyl [C6]	9.2344e-07	0	1	Q8BMS4	0	1726.92	50.57	2	3.78471	39.9027
LPVIDPESGNTLYILTHK		0.000150878	0	1	Q3TWR3	0	2010.09	10.46	3	0.451707	39.904
TSPTEGLADNTNDLEK		3.04761e-09	0	1	Q0VF55	0	1704.79	92.45	2	1.37239	21.9826
GISQEQMQEFR		3.01724e-05	0	1	A0A1L1SV25	0	1352.63	72.84	2	2.39474	21.98
LPYTEGDAQQLQR		3.6296e-08	0	1	A2ALS4	0	1518.75	79.49	2	2.56525	21.9786
DGQELHPLETTVNPSGK		1.35475e-05	0	2	E0CYM8	0	1821.9	49.32	2	2.76608	22.0308
QLICDPSYVK	1xCarbamidomethyl [C4]	0.000103673	0	1	Q61598	0	1222.61	38.95	2	0.64781	21.976
APSMVAAAVTYSKPR		2.64363e-08	0	2	Q9CQY3	0	1548.82	74.39	3	2.2539	21.9413
DFASCHLAQAPNHVVVSR	1xCarbamidomethyl [C5]	9.80149e-10	0	2	Q921I1	0	2007.98	67.19	3	2.29534	21.9426
HEQHDWDYCEHLDYVK	1xCarbamidomethyl [C9]	3.25923e-10	0	2	Q9CR61	0	2173.9	53.55	3	1.74271	21.9813
FLEQQNQVLQTK		3.56665e-06	0	1	P04104	0	1475.79	45.86	2	3.09944	21.9465
YDGKWEVDEMK		4.54045e-05	0	1	Q3TXE5	1	1399.62	52.3	2	3.0211	21.9478
GVAASTNDPEAAHAMLDSAR		2.87824e-12	0	1	A0A1L1SQ51	0	1983.92	62.69	3	2.63548	21.9491
VSETVAFTDVNSILR		0.00013314	0	1	B9EIU1	0	1650.87	27.81	2	0.931151	39.9368
GYYSPYSVSGSGSTAGSR		9.15387e-06	0	1	Q9QXS1	0	1782.79	48.47	2	0.252519	21.9569
YAYFNGCSSPTAPLSPMSPPGYK	1xDeamidated [N5]; 1xCarbamidomethyl [C7]	7.00559e-05	0	2	Q7TMQ1	0	2493.11	52.79	2	-0.275564	39.9184
FAISELFAK		0.000227007	0	1	P09405	0	1025.57	45.43	2	2.34856	39.9171
ADQELMTYSHDNIICGITSVSFSK	1xDeamidated [N12]; 1xOxidation [M6]; 1xCarbamidomethyl [C15]	7.55906e-07	0	1	Q3TQ70	0	2733.24	27.33	3	4.41048	39.908
RAEFLGSGLLQHDCK	1xCarbamidomethyl [C14]	6.83624e-06	0	1	Q5F2D0	1	1730.86	46.07	3	3.50716	21.9657
ADQELMTYSHDNIICGITSVSFSK	1xDeamidated [Q/N]; 1xCarbamidomethyl [C15]	6.03718e-08	0	2	Q3TQ70	0	2717.24	63.43	3	5.61991	42.933
ADQELMTYSHDNIICGITSVSFSK	1xCarbamidomethyl [C15]	4.21759e-08	0	1	Q3TQ70	0	2716.26	92.54	2	-4.93149	43.0423
SADCSVEEEPWK	1xCarbamidomethyl [C4]	1.48557e-06	0	1	Q3UYK6	0	1436.6	72.27	2	2.5097	21.9606
MSLFYAEATPMLK		8.28544e-07	0	1	Q921M7; Q8BHZ0	0	1501.74	77.91	2	3.92358	40.0249
SDVLQPGAEVTTDDR		2.37004e-06	0	1	G3X972	0	1602.76	64.84	2	1.58444	21.8232
GEYNVYSTFQSHEPEFDYLK		3.17355e-06	0	1	Q571J7	0	2453.09	47.22	3	2.10565	40.0276
HGGGGIVANLSEQSLK		1.48557e-06	0	1	Q3UM45	0	1566.82	34.91	2	1.61509	21.6891
IEVEKPFAIAK		0.000158618	0	1	Q9DCY1	0	1244.72	30.27	3	0.995191	21.6877
LSVVYTNTYAK		0.000153415	0	1	D6QSS8	0	1258.67	50.55	2	0.479388	21.6761
LFVSEGSPGSLPVLAAAAR		7.36505e-05	0	1	E9QB02	0	1842.01	42.8	2	3.53228	40.0815
LGTEEFPLIDQTFYPNHK		4.25292e-08	0	2	O88935	0	2149.06	59.63	3	1.4134	40.7061
LATNAAVTVLR		1.00335e-05	0	1	Q6A0F1	0	1128.67	50.68	2	1.60122	21.6696
TSVQTEDDQLIAGQSAR		2.45343e-09	0	1	E0CXB9	0	1818.88	98.07	2	0.967161	21.6671
LSGPGGSGSFRSQSLSR	1xDeamidated [Q13]	4.81342e-05	0	1	P46660	1	1680.83	47.1	2	2.04337	21.6593
LGTEEFPLIDQTFYPNHK	1xDeamidated [N/Q]	5.64519e-07	0	2	O88935	0	2150.04	37.55	3	6.26372	40.0855
MGAPEAGMAEYLFDK		0.000109905	0	1	P09528	0	1629.73	16.42	2	5.13402	40.0868
KVADALANAAGHLDDLPGALSALSDLHAHK		2.49369e-08	0	5	Q8BPF4	1	2991.56	67.09	3	1.59581	43.0028
YMMIVDPAISSAGPAGSYRPYDEGLR		0.00024674	0	1	P70699	0	2816.34	15.64	3	4.2977	40.0895
EDLGFSGQAPAER		8.55792e-05	0	1	Q9QY42	0	1376.64	54.11	2	-0.172218	21.6501
SDYMFQCGADGSK	1xCarbamidomethyl [C7]	1.92395e-06	0	1	Q3TWM2	0	1465.57	46.27	2	2.54818	21.6488
LISSDGHEFIVK		1.2673e-05	0	1	A0A087WNT1	0	1344.72	24.4	3	1.79396	21.637
CSTLLVVGDNSPAVEAVVECNSR	2xCarbamidomethyl [C1; C20]	4.69448e-05	0	1	Q8VCV2	0	2476.18	36.79	3	2.95327	40.0921
EATESFASDPILYRPVAVALDTK		3.75425e-09	0	4	P52480	0	2493.29	70.03	2	1.57145	41.8755
NQVAMNPTNTVFDAK	1xOxidation [M5]	5.02502e-08	0	1	P63017	0	1665.79	91.72	2	1.53323	21.5774
ADAFVGTWK	1xAcetyl [N-Term]	0.00019055	0	1	P11404	0	1036.51	50.02	2	2.81759	40.1566
EATQAVLDKPETLSSDASTR		4.43583e-09	0	1	P50544	0	2119.05	61.96	3	2.60788	21.5812
AFEHDLQLLVSQVR		0.000293937	0	1	E9PX29	0	1654.89	31.65	3	2.96082	40.1448
HFSGLEEAVYR		7.68622e-07	0	2	Q6A0F1	0	1307.64	39.72	2	0.645021	21.6201
STVHEILCK	1xCarbamidomethyl [C8]; 1xAcetyl [N-Term]	0.000181253	0	1	P07356	0	1128.57	41.28	2	1.7784	21.5929
THSYGTAAMGCVYMGTAAALFK	1xCarbamidomethyl [C11]	7.95341e-09	0	1	G5E814	0	2308.06	76.9	3	1.68189	40.071
GTIQVVTQGTSLK		5.93246e-06	0	1	Q61753	0	1331.75	80.07	2	2.80359	21.5955
LASGCDGSEIPDEVK	1xCarbamidomethyl [C5]	1.7414e-07	0	1	A2AQL0	0	1576.72	80.97	2	2.43935	21.6007
WKPDYDSAASEYGK		4.46938e-07	0	1	D3Z4B2	0	1616.72	66.76	3	1.94007	21.602
KEPALLELEGK		0.000236668	0	2	P40124	1	1226.7	50.49	2	1.84418	21.6136
LDELGVPLYAVVK		4.11002e-06	0	1	Q3U125	0	1415.81	39.8	2	2.54089	40.1197
EMMLSIINSSITTK		8.07732e-06	0	2	Q3U4U6	0	1567.81	44.54	2	2.76534	40.175
QQNWDSLIAGDQLINQK		1.66887e-05	0	1	D3Z656	0	1970.99	53.31	2	-1.14604	40.1079
PGGLLLGDEAPNFEANTTIGR		3.28521e-09	0	2	Q6GT24	0	2142.08	80.45	2	3.53077	40.1435
EGDVLTLLESER		1.02877e-05	0	1	P62858	0	1360.7	52.9	2	3.52214	40.0697
EDISKEEALLGMDLVR		0.000238649	0	1	Q3TMH2	1	1817.93	31.4	3	2.80287	40.0683
ADDPNSIFLIDHAWTCR	1xCarbamidomethyl [C16]	1.86e-05	0	1	Q3UDE2	0	2030.94	20.24	3	1.94926	40.067
QLADHLGFEFFEASAK		3.4552e-10	0	2	P63011	0	1809.88	107.72	2	2.58374	40.121
LTQYMDGSGMPK		3.94023e-05	0	1	A0A0G2JGS4	0	1327.6	31.48	2	0.0107261	21.7632
NVDLLSDMVQEHDEPILK		2.45145e-07	0	2	E9PW66	0	2095.04	44.92	3	2.46431	40.0473
LEEVSPNLVR		0.000168151	0	1	Q3UIQ2	0	1155.64	50.86	2	0.170529	21.7787
AVSPENMVTYSK		7.30798e-06	0	1	O54901	0	1325.64	57.78	2	0.531705	21.78
TVQELLPASFGPEDLQK		0.000109905	0	1	P56389	0	1871.97	27.09	2	5.14174	40.0446
GMATCFAYGQTGSGK	1xCarbamidomethyl [C5]	8.15166e-08	0	1	E0CZ72	0	1535.66	82.98	2	-2.26206	21.7568
TFEGVDPQNTSMR		2.18037e-06	0	1	P50396	0	1481.67	43.42	2	1.6159	21.7827
SMPSEASEQYLTK		1.57422e-05	0	1	Q810U4	0	1470.68	38.39	2	-0.455536	21.7944
FHYLQVAFPGASDADLVPK		2.96732e-05	0	1	E9PY16	0	2075.06	38.44	3	2.94781	40.0354
KFEEFQTDLAAHEER		2.58142e-11	0	2	A3KGU7; A3KGU5	1	1849.87	98.24	2	-1.25891	21.8036
VCTLAIIDPGDSDIIR	1xCarbamidomethyl [C2]	6.23691e-06	0	1	Q58DZ3	0	1757.91	41.02	2	3.05127	40.0341
DLAILQCHGELDPMVPVR	1xCarbamidomethyl [C7]	8.49882e-08	0	2	Q9WTL7	0	2063.04	75.97	2	4.41029	40.0829
EVESIGAHLNAYSTR		6.78773e-09	0	2	Q3TIC8	0	1646.81	85.22	2	1.63443	21.8166
LEYCEALAMLR	1xCarbamidomethyl [C4]	2.96732e-05	0	1	Q3TF87	0	1368.67	51.21	2	4.1521	40.0368
FPQASASDVVVVHGR	1xDeamidated [Q3]	3.25245e-05	0	1	Q3UPU8	0	1569.8	33.52	3	12.2433	21.5747
NMYEEEINETR		3.04251e-05	0	1	P14733	0	1427.61	45.83	2	3.52744	21.749
LHQVYFDAPSCVK	1xCarbamidomethyl [C11]	1.23701e-07	0	2	Q62277	0	1563.76	63.64	2	3.16976	21.7451
NMFPPNLVEACFK	1xCarbamidomethyl [C11]	0.000168151	0	1	P56564	0	1566.74	28.18	2	-1.96166	40.0644
EVMIVGVGEK		0.000198661	0	1	Q3UD06; A2AKU9	0	1060.57	33.28	2	0.247678	21.7073
GHYVLCDFGSATNK	1xCarbamidomethyl [C6]	1.16638e-06	0	1	Q3UHJ0	0	1568.72	43.43	2	3.75506	21.71
MALDDMISTLK		2.46987e-05	0	1	Q3U4U6	0	1237.62	53.96	2	2.13208	40.0617
TSVQPTFTASQYR		0.000286679	0	1	A2AN08	0	1485.73	41.03	2	1.70457	21.7217
LYQTDPSGTYHAWK		9.2344e-07	0	1	Q3TN31	0	1666.79	70.34	3	0.651459	21.7243
ILEMGITGPEGHALSRPEELEAEAVFR		6.39495e-06	0	1	Q6P1J1	0	2951.49	9.75	4	1.54824	40.0499
LDADGFLYITGR		6.28915e-06	0	1	Q99PU5	0	1340.68	45.6	2	5.73919	40.0553
TFTTQETITNAETAK		1.12856e-07	0	2	P06745	0	1655.81	85.49	2	4.00069	21.7283
YVYDSAFHPDTGEK		2.47098e-06	0	2	Q91V61	0	1628.72	53.14	3	1.58851	21.7618
MLAPEGALNIHEK		2.66362e-06	0	2	Q3TGI6	0	1422.74	46.91	3	0.993442	21.7386
LNLEHIATSSAVSK		2.37004e-06	0	2	Q3TJ43	0	1469.8	55.04	2	3.23285	21.74
IYAMHWGTDSR		9.94394e-05	0	1	Q3TQ70; P62880	0	1336.61	31.38	3	1.10572	21.7412
SMDKDFVAATIQAIGR		1.76921e-05	0	1	Q9JME5	1	1722.88	54.15	3	2.46884	40.0526
HLEFMNQLK		0.000244692	0	1	Q8CD76	0	1159.59	28.92	2	0.825634	21.7269
LNGTDPEDVIR		1.19543e-05	0	1	Q3THE2	0	1228.62	61.96	2	3.03171	22.0204
LNQNLNDVLVSLEK		1.7119e-06	0	1	O08539	0	1598.87	49.84	2	1.29281	40.3958
VNIHGGAVSLGHPIGMSGAR		9.47222e-08	0	2	Q8QZT1	0	1930.01	47.81	2	-1.55938	21.1047
LATPGLMIRPK		7.93912e-05	0	2	Q3UR55	0	1196.72	37.58	2	2.39317	20.6612
AAADLMAYCEAHAK	1xCarbamidomethyl [C9]	7.49627e-07	0	2	P63213	0	1521.68	34.7	2	2.46101	20.5909
FSEVQALPSR		9.14834e-05	0	1	Q3V1R3	0	1133.59	63.06	2	1.56903	20.5674
DGECPAVITPSKPLAQR	1xCarbamidomethyl [C4]	3.7479e-05	0	1	Q8BY89	0	1838.94	25.5	3	2.25535	20.5661
CITDPQTGLCLLPLK	2xCarbamidomethyl [C1; C10]	1.22572e-05	0	1	Q9QXS1	0	1728.9	21.09	2	1.11809	40.6917
EEEPEAVLPGAQPTLISAISK		1.08157e-05	0	2	P19096	0	2179.15	20.04	2	4.24021	40.6957
AWVWNTHADFADECPKPELLAIR	1xCarbamidomethyl [C14]	6.44851e-06	0	2	P34022	0	2739.33	5.38	4	-1.48648	40.7074
LTLYDIAHTPGVAADLSHIETR		3.05376e-14	0	4	P08249	0	2393.25	103.68	3	5.50686	40.7453
CIASNQVEALEK	1xCarbamidomethyl [C1]	9.86136e-05	0	1	Q6PB66	0	1361.67	29.31	2	-1.82377	20.5544
EDLYLKPIQR		0.000309009	0	1	P58252	0	1274.71	20.14	3	1.71399	20.5531
DYCAHYLIR	1xCarbamidomethyl [C3]	0.000319483	0	1	Q9CR61	0	1210.57	48.16	3	1.74102	20.5505
IFDAVGFTFPNR		4.89438e-05	0	1	Q9Z0E0	0	1383.71	59.05	2	1.80223	40.7099
LLEAHEEQNSEAYTEAVK		2.19953e-07	0	1	P28663	0	2060.98	68.67	2	0.826411	20.5402
LLNDEDQVVVNK		2.49056e-05	0	1	Q02248	0	1385.73	45.21	2	2.56441	20.5349
HISQISVADDDDESLLGHLMIVGK		6.41308e-13	0	2	P70349	0	2592.3	73.57	3	1.95624	40.7113
GETPVNSTMSIGQAR	1xDeamidated [N6]	3.59653e-06	0	1	P63216	0	1548.73	34.12	2	-1.59033	23.1404
GETPVNSTMSIGQAR		4.50681e-07	0	1	P63216	0	1547.75	64.54	2	1.64697	20.5323
FIPLSEPAPVPPIPNEQQLAR		2.57726e-07	0	2	Q8VBV7	0	2313.26	17.73	2	1.0185	40.7729
LPEGQLPEAELPAAQAAAAAGAGLK		8.87149e-11	0	3	F7CVJ5; E9PYB0	0	2344.25	95.04	2	0.658942	40.731
KAVDEAADALLK		1.67094e-08	0	1	Q8CAQ8	1	1243.69	87.98	2	-2.44276	20.4972
KLGEMWNNTAADDKQPYEK		6.6673e-06	0	1	Q3UBK2	2	2238.05	50.61	4	1.8105	20.4985
LPEGQLPEAELPAAKAAAAAGAGLK		1.13756e-06	0	3	F7CVJ5; E9PYB0	1	2344.29	95.04	2	-14.862	40.731
AHGGYSVFAGVGER		2.36898e-05	0	2	P56480	0	1406.68	51.37	2	2.30045	20.5038
IIQHCSNYSTQELLR	1xCarbamidomethyl [C5]	9.62768e-07	0	1	E9PUD2	0	1861.92	62.13	3	4.56319	20.5713
TEWEAATPAVAETPDIK	1xAcetyl [N-Term]	1.42604e-08	0	1	Q91V55	0	1870.91	56.87	2	2.1575	40.7296
QVVVCGYGEVGK	1xCarbamidomethyl [C5]	1.86e-05	0	1	Q80SW1; Q68FL4	0	1294.65	52.21	2	3.42954	20.5141
GEATVSFDDPPSAK		5.54951e-06	0	1	Q3UK30	0	1420.66	52.13	2	4.06691	20.5154
QTEVLLQPNPNAR		8.6383e-07	0	1	A0A0G2JEC4	0	1479.79	59.11	2	3.06098	20.5181
IINAFFSEGEDQVNFR		4.8217e-09	0	1	P61022	0	1885.91	77.34	2	1.99699	40.7166
TSGVVQGVASVAEK		1.90874e-07	0	1	Q91ZZ3	0	1331.72	94.07	2	3.26842	20.5284
FIIHAPPGEFNEVFNDVR		9.22495e-05	0	1	Q3UBZ3	0	2101.05	30.04	3	2.14681	40.7139
SDIYVCMISYAHNVAAQGK	1xCarbamidomethyl [C6]	7.62852e-09	0	1	P50396	0	2127	50.57	3	-0.679771	40.7179
QSSVTSQSQDVASLSSPSR		0.000270432	0	1	S4R1C4	0	1950.94	57.82	2	2.14016	20.4933
IAWTHITIPESLK		3.56811e-07	0	2	Q8BQL7	0	1508.85	57.5	3	1.29488	34.4184
KMDEYVASLHLPSFDAHLTELTDDQAK		1.24687e-06	0	2	Q80SW1	1	3074.48	27.3	5	1.92734	40.7846
TNVSGGAIALGHPLGGSGSR		5.59829e-07	0	2	Q8BWT1	0	1807.94	61.59	2	1.09775	20.6743
EAALTNEEVGADLEQVEVLQK		1.06627e-11	0	1	A3KGU7; A3KGU5	0	2285.15	109.27	2	1.05573	40.6508
LNEHFLNTTDFLDTIK		2.05671e-06	0	1	P54071	0	1920.97	70.8	3	1.56705	40.6534
LLGPDAAINLADPDGALAK		4.90479e-10	0	1	Q3TPZ5	0	1834.99	79.21	2	2.72117	40.6547
TPIGSFLGSLASQPATK		4.292e-10	0	2	Q8QZT1	0	1674.91	79.33	2	4.8483	40.6601
GTPEQPQCGFSNAVVQILR	1xCarbamidomethyl [C8]	5.01839e-05	0	1	Q80Y14	0	2101.05	47.63	2	2.95722	40.6628
LATTVSAPDLK		9.45864e-05	0	1	P27546	0	1115.63	43.45	2	2.73314	20.6496
MVNHFIAEFK	1xOxidation [M1]	0.000234703	0	2	P63017	0	1251.62	20.93	2	2.4469	20.6483
MVNHFIAEFK	1xDeamidated [N3]	0.000301379	0	2	P63017	0	1236.61	41.89	3	0.741657	28.3926
MVNHFIAEFK		6.02906e-05	0	2	P63017	0	1235.62	41.82	3	1.04446	23.5375
TGCNVLLIQK	1xCarbamidomethyl [C3]	4.00651e-05	0	1	P80315	0	1145.63	55.34	2	5.31529	20.6457
NQQEGVCPEGSIDNSPVK	1xCarbamidomethyl [C7]	3.94851e-10	0	1	Q921I1	0	1957.89	109.78	2	1.07048	20.6444
ATSSFSQSVSSLFGEDNVR		5.37395e-09	0	1	Q8BXV2	0	2017.95	111.2	2	-0.930121	40.6733
HLAPGGTMVTYGGMAK		1.461e-06	0	1	Q9DCS3	0	1590.78	59.19	2	2.20307	20.6392
DALNQATSQVESK		2.57621e-06	0	1	Q99PL5	0	1390.68	65.09	2	4.54346	20.6315
IAAAQYSVTGSAVAR		1.33399e-08	0	1	Q61548	0	1464.78	82.65	2	3.94946	20.6301
VNLQNNPGAMEHFHMK		2.84973e-08	0	1	Q3U9U5	0	1866.87	48.07	3	3.71096	20.6248
QTLQSEQPLQVAR		7.36919e-06	0	1	Q8BVQ9	0	1497.8	63.81	2	5.42469	20.5844
QLLQANPILESFGNAK	1xDeamidated [Q/N]	1.69836e-07	0	2	Q3UH59	0	1743.93	62.76	2	9.42784	40.6799
QFEECISQSAVK	1xCarbamidomethyl [C5]	1.83003e-06	0	1	Q3TEX7	0	1425.67	47.46	2	1.22576	20.5895
KPVDQYEDCYLAR	1xCarbamidomethyl [C9]	2.37101e-07	0	2	Q921I1	0	1656.77	67.33	2	3.5185	20.6118
AEPEKSEGAAEEQPEPAPAPEQEAAAPGPAAGGEAPK		4.21929e-09	0	2	Q91XV3	1	3565.66	36	4	3.66618	20.6275
FFQPTEMAAQDFFQR	1xDeamidated [Q3]	2.77706e-06	0	1	P17426	0	1863.84	50.01	2	11.94	44.467
LFQEEFPGIPYPPDAAVECHR	1xDeamidated [Q3]; 1xCarbamidomethyl [C19]	0.000119462	0	1	Q91X72	0	2473.15	9.95	3	11.5716	40.6891
LIQEQHPEEELIK		5.15027e-07	0	2	A3KGU7; A3KGU5	0	1605.85	50.39	2	4.59315	20.6013
LHISQLQHENSILR		9.15387e-06	0	1	O08788	0	1687.92	24.02	3	4.46827	20.6039
MEEFKDQLPADECNK	1xCarbamidomethyl [C13]	1.79975e-06	0	2	P38647	1	1853.8	65.79	2	1.8133	20.6652
LPCQLHQVIVAR	1xCarbamidomethyl [C3]	4.62101e-07	0	2	O08529	0	1433.8	63.46	2	-1.24321	20.7289
LQELEGTYEENER		1.35588e-07	0	1	Q61292	0	1609.73	64.68	2	0.780583	20.6131
MDATANDITNDQYK		2.33178e-07	0	1	A0A0R4J0Z1	0	1599.7	66.27	2	3.63503	20.6196
LKENQEFVNFR		0.000192145	0	1	O55126	1	1423.73	47.08	2	3.17005	20.6235
FFQPTEMAAQDFFQR		7.18708e-06	0	1	P17426	0	1862.85	61.8	3	3.78464	44.5329
DGETIHQQLAQMGDLEAIDVAR		1.64263e-07	0	1	P54923	0	2410.17	34.61	3	3.87819	40.7441
LCVPAMNVNDSVTK	1xOxidation [M6]; 1xCarbamidomethyl [C2]	4.65549e-05	0	1	Q80SW1; Q68FL4	0	1563.75	60.15	2	2.02709	20.4855
LCVPAMNVNDSVTK	1xCarbamidomethyl [C2]	9.00243e-06	0	1	Q80SW1; Q68FL4	0	1547.76	41.84	2	3.81026	27.7486
TYTDAMQNYNGNDER	1xDeamidated [N12]	6.03718e-08	0	1	Q62283	0	1792.71	85.26	2	1.86685	21.3363
TYTDAMQNYNGNDER		6.24201e-08	0	1	Q62283	0	1791.72	85.96	2	-1.60273	20.372
LAQEQGGSDNSLLVR		5.50341e-06	0	1	Q3UVL4	0	1586.81	41.83	2	-0.303899	20.3694
LMNESLMLVTALNPHIGYDK		5.41459e-07	0	2	P97807	0	2259.15	85.05	3	3.01317	44.1823
KPYPDDENLVEVK		6.44504e-05	0	2	Q11011	0	1545.78	46.09	2	3.75968	20.3642
LMNESLMLVTALNPHIGYDK	1xOxidation [M]	1.51178e-08	0	2	P97807	0	2275.15	60.64	3	3.67105	40.799
DHSYQEEAAMELK	1xOxidation [M10]	1.7421e-08	0	1	Q80YU5	0	1566.67	71.7	2	1.28277	20.3564
DHSYQEEAAMELK		9.55541e-09	0	3	Q80YU5	0	1550.68	64.61	2	2.58258	23.6624
VTVAGLAGKDPVQCSR	1xCarbamidomethyl [C14]	2.92312e-09	0	1	Q99LX0	1	1657.87	55.48	3	1.49533	20.3551
GCEVTPDVNISGQK	1xCarbamidomethyl [C2]	5.74015e-07	0	1	Q8CIB5	0	1503.71	56.48	2	1.4332	20.3538
CAEGYALYAQALTDQQQFGK	1xCarbamidomethyl [C1]	7.76311e-11	0	2	Q80TT4	0	2262.05	89.42	2	0.130146	40.8017
FCNVDDDELR	1xCarbamidomethyl [C2]	7.48893e-05	0	1	Q6ZQ38	0	1282.54	51.46	2	1.19767	20.3511
NMEEEVAITR		0.000123514	0	1	Q60597	0	1191.57	48.43	2	2.98535	20.3498
VYEELLAIPVVR		1.58809e-06	0	1	B9EIU1	0	1400.81	60.56	2	0.325122	40.8044
AVSEEIESILQSGHLDEEK		1.94241e-09	0	1	Q3TMH2	0	2113.03	43.14	3	2.27272	40.8057
LHDINAQLVEDQGFLDTLK		1.24788e-08	0	1	Q8CC13	0	2169.12	74.38	3	2.53338	40.807
ELAPYDENWFYTR		4.73616e-06	0	1	Q5M9P3	0	1703.77	52.89	2	0.7487	40.8084
VGQPGAAGPVSPMCPGR	1xCarbamidomethyl [C14]	5.28078e-07	0	1	P29699	0	1637.79	76.73	2	3.33295	20.2926
FFESYHEVPDGTQCHR	1xCarbamidomethyl [C14]	4.77583e-06	0	2	G5E814	0	2008.86	42.69	4	1.50985	20.2939
GAQAAIVVYDITNQETFAR		3.20789e-12	0	2	Q0PD56	0	2067.05	109.14	2	-0.925157	40.8423
SYSPYDMLESIK		0.000172409	0	1	P07356	0	1432.67	33.01	2	1.25782	40.8397
AVLASMDNENMHTPDIGGQGTTSQAIQDIIR		6.46419e-12	0	1	P70404	0	3283.57	90.78	3	-0.915183	40.8344
VLSAPPHFHFGQTNR		7.30798e-06	0	1	Q9D8N0	0	1707.87	24.95	4	1.6923	20.3121
ASQTQGIQQLLQAEK	1xAcetyl [N-Term]	5.79057e-08	0	1	Q54A87	0	1684.89	99.44	2	2.29522	40.7976
MFVNNEHDLQVCK	1xCarbamidomethyl [C12]	9.00243e-06	0	1	Q3UHJ0	0	1633.75	27.76	3	2.09523	20.3148
GITNLCVIGGDGSLTGADTFR	1xCarbamidomethyl [C6]	1.01381e-10	0	2	P47857	0	2124.04	104.07	3	1.80155	40.8266
LNEAKEEFTSGGPLGQK		8.71066e-07	0	1	P63005	1	1804.91	75.16	2	3.48925	20.3201
EANLAAAFGKPINF		0.000168151	0	1	O08749	0	1462.77	35.39	2	1.30535	40.8213
HQILEQAVEDYAETVHQLSK		1.83446e-12	0	1	Q62261	0	2338.17	88.92	3	1.9176	40.8187
VVESLDVGPDR		0.00011847	0	1	E9PWQ3	0	1185.61	57.56	2	1.66166	20.3291
ALTVPELTQQVFDAK		1.83003e-06	0	4	P99024	0	1659.9	67.15	3	1.41179	42.1159
CVVTAEDGTQSEATVNVK	1xCarbamidomethyl [C1]	3.39803e-10	0	1	E9QB01; A0A0A6YY91	0	1907.9	124.61	2	0.468891	20.3161
NVETMNYADIER		3.36279e-05	0	1	Q9D2G2	0	1454.66	55.21	2	0.494972	25.5671
LSLEELLGK		0.000296397	0	1	E9QN98	0	1001.59	49.85	2	1.96708	40.7886
SDTLQISDLLVSESR		7.49929e-08	0	1	P20357	0	1662.85	83	2	-1.8667	40.7859
AMGIMNSFVNDIFER		1.57617e-08	0	2	Q64524; Q921L4	0	1743.82	109.34	2	2.92521	50.404
TFIAIKPDGVQR		8.84821e-05	0	2	E9PZF0; P15532	0	1344.76	49.03	2	2.77117	20.4411
AQFEGIVTDLIK		4.17712e-05	0	1	P38647	0	1333.74	49.61	2	1.87595	40.7649
IGEDYISDLDQLR		1.65639e-07	0	1	Q9WUB3	0	1536.75	77.11	2	2.01717	40.7637
EGANINAQSQNGFTPLYMAAQENHIDVVK	1xDeamidated [N/Q]	2.39087e-07	0	3	S4R2F3	0	3160.5	60.84	3	1.60228	40.7624
ETECTYFSTPLLLGK	1xCarbamidomethyl [C4]	6.95693e-08	0	2	P08249	0	1758.86	103.51	2	1.80452	40.7819
AMGIMNSFVNDIFER	1xDeamidated [N]	4.3262e-09	0	3	Q64524; Q921L4	0	1744.8	115.18	2	2.98939	51.0599
ATCEGDTVPDFQETRPR	1xCarbamidomethyl [C3]	9.69826e-05	0	1	A2AWI7	0	1978.89	24.71	3	2.79562	20.4618
EEAQAEIEQYR		0.000217739	0	1	Q9CR51	0	1365.63	48.57	2	5.18469	20.475
LAFYDLQEADLDKEFR		2.27507e-08	0	2	B2RXT3	1	1972.97	69.3	2	2.81081	40.845
ASAYVFASPGCK	1xCarbamidomethyl [C11]	3.17207e-05	0	1	A0A1B0GRV0	0	1257.59	54.47	2	3.65106	20.4789
EAVAMESFAK		7.87319e-05	0	1	Q542X7	0	1082.52	56.27	2	3.20561	20.4815
VAPAPAGVFTDIPISNIR		3.0223e-09	0	2	Q8BMF4	0	1838.02	77.15	2	3.03125	40.7466
TGCTFPEKPDFH	1xCarbamidomethyl [C3]	0.000228907	0	1	P55264	0	1435.63	27.34	3	2.16844	20.4841
ALYDFEPENEGELGFK		6.61999e-09	0	2	A2ALV3	0	1857.85	83.4	2	-0.176696	40.7493
SVLEGGDIPLQGLSGLK		2.94268e-05	0	1	A0A286YCI8	0	1682.93	22.88	2	0.20104	40.6391
QTAASAGLVDAPAPSAASR		9.96638e-10	0	1	Q64332	0	1740.89	93.67	2	2.59287	20.4308
YKPAVNQIECHPYLTQEK	1xCarbamidomethyl [C10]	3.1196e-05	0	1	P45376	0	2218.1	24.4	3	2.19652	20.4281
HLSVNDLPVGR		1.16638e-06	0	1	P20108	0	1206.66	62.91	2	1.85186	20.3864
IQVLQQQADDAEER		6.34701e-08	0	1	D3Z2H9; E9Q7Q3	0	1642.8	89.92	2	2.03367	20.3877
FTQDTQPHYIYSPR		6.5597e-07	0	2	Q9JHU4	0	1752.83	77.03	2	3.70387	20.4672
GYIWNYGAIPQTWEDPGHSDK		6.50253e-06	0	1	Q4FK49	0	2434.11	31.71	3	6.81496	40.7793
LPVALDPGSK		0.0002214	0	1	Q3U900	0	996.572	24.02	2	1.29914	20.4059
AIECSYTSADGLK	1xCarbamidomethyl [C4]	6.34183e-06	0	1	A0A140LIT2	0	1414.65	43.5	2	-1.44447	20.4073
GISEETTTGVHNLYK		8.93499e-08	0	1	Q3TF14	0	1648.82	86.44	2	2.87762	20.4294
VGDTSLDPNDFDFTVTGR		5.42114e-10	0	1	Q9Z2D6	0	1955.9	97.69	2	2.61784	40.7715
AMGIMNSFVNDIFER	1xOxidation [M2]	5.23691e-07	0	1	Q64524; Q921L4	0	1759.81	75.62	2	5.6494	48.1808
GEGGGATTSAQVMVIK		3.81277e-06	0	1	Q9Z2D6	0	1505.76	54.67	2	2.38194	20.4189
AMGIMNSFVNDIFER	2xDeamidated [N6; N10]	1.3103e-05	0	1	Q64524; Q921L4	0	1745.79	57.04	3	14.5131	47.5092
SPEFTHENPLETR		5.8856e-07	0	3	Q6ZQ49	0	1556.73	70.69	2	3.04098	20.548
VAYISFGPHAGK		0.000212362	0	1	Q9CWK0	0	1246.66	18.86	3	2.07099	20.4254
LGEEDEQGWCR	1xCarbamidomethyl [C10]	2.82377e-06	0	1	Q61644	0	1378.57	62.29	2	2.87499	20.4268
AMGIMNSFVNDIFER	2xOxidation [M2; M5]	4.93989e-07	0	1	Q64524; Q921L4	0	1775.81	64.23	2	2.34408	40.7663
FAHTNIESLVK		7.18307e-05	0	2	P27773	0	1258.68	38.8	3	1.48469	21.1333
SETAPAAPAAPAPAEK	1xAcetyl [N-Term]	1.5874e-05	0	1	P43274	0	1520.76	34.27	2	3.18925	20.6781
LQGQLLSIEHEVEAFK		3.20273e-08	0	2	E9QLL2	0	1840.98	73.61	3	0.950899	40.6378
LEAENNLAAYR		8.70702e-06	0	1	P03995	0	1263.63	70.27	2	2.47005	20.9837
LLDELSPATAPHK		1.02877e-05	0	1	Q3UC49	0	1391.75	53.45	3	1.22586	20.9772
WLSTSIPEAQWQSSLAR		4.17712e-05	0	1	P19096	0	1959.99	46.79	2	-0.5318	40.4774
STSETTEEAFSSSVR		6.0902e-09	0	1	Q8CAQ8	0	1617.72	103	2	0.876272	20.9746
SRDVEVLEGKPIYVDCFGNLVPLTK	1xCarbamidomethyl [C16]	1.37754e-05	0	1	S4R2F3	1	2848.49	38.27	4	-0.595579	40.4787
ISLGLPVGAVINCADNTGAK	1xCarbamidomethyl [C13]	1.013e-08	0	2	P62830	0	1970.04	59.5	2	2.0379	40.4878
HPNGTQETILLNHTFNETQIEWFR		1.37925e-08	0	2	Q99KI0	0	2925.43	71.45	4	4.43941	40.5049
FPFCDGAHIK	1xCarbamidomethyl [C4]	0.000202001	0	1	Q91WS0	0	1191.56	24.71	3	0.859611	20.9707
DTSFEQHVLLHTGGK		8.35136e-06	0	1	P19096	0	1668.83	47.72	3	2.30958	20.9694
SEEQLKEEGIEFK		1.36724e-07	0	2	O08749	1	1565.77	74.32	2	1.94344	21.002
SESLSDNATAFSNR		2.99478e-07	0	1	O70480	0	1498.68	94.29	2	2.58333	20.9668
HPNGTQETILLNHTFNETQIEWFR	1xDeamidated [N/Q]	4.14948e-09	0	8	Q99KI0	0	2926.41	92.61	4	1.30696	43.9213
MIVECVMNNATCTR	1xOxidation [M1]; 2xCarbamidomethyl [C5; C12]	7.62545e-08	0	1	Q05816	0	1714.74	65.96	2	-2.48034	25.2363
MIVECVMNNATCTR	1xDeamidated [N]; 2xCarbamidomethyl [C5; C12]	1.31139e-07	0	4	Q05816	0	1699.73	70.2	2	0.606352	26.2798
MIVECVMNNATCTR	2xCarbamidomethyl [C5; C12]	4.10802e-05	0	1	Q05816	0	1698.74	51.03	3	3.22589	29.0417
VVDALGNAIDGK	1xDeamidated [N7]	3.39254e-06	0	1	Q03265	0	1172.62	74.34	2	2.52079	22.3969
VVDALGNAIDGK		5.27861e-06	0	1	Q03265	0	1171.63	58.54	2	2.42488	20.9499
QVYEEEYGSNLEDDVVGDTSGYYQR		1.0667e-12	0	2	P48036	0	2915.25	127.07	2	0.533358	40.5418
KHEAIETDIAAYEER		2.62062e-07	0	1	Q62261	1	1774.86	66.72	3	2.31072	20.8951
LNMEAINYMAADGDFK		2.31334e-08	0	1	P16045	0	1802.81	66.38	2	1.88549	40.5089
DTAGDASESALLK		3.53703e-06	0	2	Q6ZQ49	0	1277.62	51.52	2	-6.74866	20.8977
GNAMVEEGHFAAEDVK		4.11667e-10	0	3	A3KGU7; A3KGU5	0	1703.77	87.32	2	2.13443	20.9317
QTSLDCGILITWTK	1xCarbamidomethyl [C6]	4.04367e-07	0	1	P17710	0	1635.84	90.18	2	3.98131	40.5075
LEAENNLAAYR	1xDeamidated [N5]	2.42901e-05	0	1	P03995	0	1264.62	80.29	2	2.46243	21.6292
ADQIETQQLMR		0.000122489	0	1	Q8K1X5; Q9QXY6	0	1332.66	57.57	2	2.94261	20.9133
ADQLTEEQIAEFK	1xAcetyl [N-Term]	3.53703e-06	0	3	P0DP28	0	1563.75	64.95	2	3.60107	40.5062
VVSSTSEEEEAFTEK		2.14517e-07	0	1	Q4KMM3	0	1671.76	69.87	2	9.27494	20.9291
ASPALGSGHHDGSGDSLEMSSLDR		1.10067e-07	0	1	Q80TT4	0	2383.06	42.64	3	2.10238	20.9304
AGALQVCPTDSYTK	1xCarbamidomethyl [C7]	3.84471e-06	0	1	A0A1L1SQ51	0	1510.72	44.55	2	-0.9636	20.9344
DFSATNLTEFAAR	1xDeamidated [N6]	4.21416e-06	0	1		0	1443.68	55.9	2	1.80803	40.4971
DFSATDLTEFAAR		4.21416e-06	0	1	Q8BWT1	0	1443.68	55.9	2	1.80833	40.4971
GYDVIAQAQSGTGK		1.40132e-06	0	1	Q3TFG3; Q52KC1	0	1394.69	62.95	2	-2.23697	20.916
SQLECHSDQNMHQAEEWFK	1xOxidation [M11]; 1xCarbamidomethyl [C5]	8.01356e-07	0	2	A0A0R4J036	0	2420	31.86	3	-0.0226819	20.8861
EALQLMATYLPK		3.94023e-05	0	1	Q3TXS7	0	1377.74	28.56	2	1.7032	40.476
GQAGTAAEPAELIR		5.14554e-05	0	1	Q3V038	0	1383.72	57.53	2	3.11343	20.9903
KQEDFMTTMDANEEK		4.08248e-10	0	1	Q62261	1	1816.77	92.02	2	1.32297	21.1021
AIASATEGGSVPQIR		2.39183e-08	0	1	Q9Z0X1	0	1456.78	70.64	2	2.43433	21.0994
EDGTFYEFGDDIPEAPER		2.3899e-06	0	1	Q8BP47	0	2086.89	103.44	2	3.33434	40.4038
IGGIGTVPVGR		8.07265e-05	0	1	P62631; Q3UA81	0	1025.61	48.83	2	2.09382	21.0969
ASEQEEVGGPEGSEALQPR		2.05755e-07	0	1	Q53YU5	0	1969.91	69.72	2	1.84008	21.0866
ITIPVQTFSNLQIR		1.48557e-06	0	2	P03995	0	1629.93	73.16	2	1.51725	40.4327
AGSDGESIGNCPFSQR	1xCarbamidomethyl [C11]	4.97922e-06	0	1	Q9QYB1	0	1681.72	63.26	2	2.88163	21.08
ITIPVQTFSNLQIR	1xDeamidated [N10]	5.88318e-06	0	1	P03995	0	1630.92	49.15	2	3.38311	41.9924
EESESVLTLK		0.000207117	0	1	B2RRX2; P48453	0	1134.59	57.96	2	1.44684	21.0748
CPAMATYCMTTR	2xCarbamidomethyl [C1; C8]	3.45102e-07	0	1	P0DP60	0	1462.59	53.51	2	3.80963	21.0658
LFIYNPSSGEFLGR		1.56181e-06	0	1	P97370	0	1599.82	35.8	2	0.462429	40.4353
AGLGHPSAFGR	1xAcetyl [N-Term]	2.1443e-06	0	1	Q9CWS0	0	1111.56	39.07	2	1.26293	21.0605
VEMFFKDDANNDPQWSEEQLIAAK		5.54951e-06	0	1	Q9DCL9	1	2825.31	56.08	3	0.217392	40.4393
SGGGSVGNGSVLDPAER	1xDeamidated [N8]	0.000110825	0	1	A0A0R4J221	0	1559.73	46.39	2	0.349937	21.0503
IKNEVDSTLTFR		3.65529e-05	0	2	Q9CQA3	1	1422.76	55.88	3	2.21797	21.0618
LRLDQLTANSAR		3.53703e-06	0	2	P03995	1	1357.75	65.41	2	3.90222	21.0397
SQIHDIVLVGGSTR		1.34407e-06	0	2	P63017	0	1481.81	63.06	2	2.05136	21.0384
DIDGHMVCLDK	1xCarbamidomethyl [C8]	5.68716e-05	0	1	F7A8H6	0	1302.58	49.35	2	2.55276	20.9929
VNMSGVSSSNGVVDPR		4.46755e-06	0	1	E9PY39	0	1604.77	54.47	2	0.156066	21.0033
VNMSGVSSSNGVVDPR	1xDeamidated [N10]	6.39759e-07	0	1	E9PY39	0	1605.75	76.14	2	1.36781	22.3088
EGSSHNWQHITDQIGMFCFTGLKPEQVER	1xCarbamidomethyl [C18]	2.21974e-09	0	1	P05202	0	3431.59	31.47	5	1.30965	40.4734
QVVAVTGDGTNDGPALK		3.36709e-08	0	3	Q0VF55; D1FNM9; G5E829; S4R1C4	0	1641.84	89.94	2	2.1099	22.0295
LLAELPASVHALTGVDLSK		1.07304e-06	0	1	Q3UEG9	0	1934.1	39.61	3	-4.68448	40.4576
FQVDPVSENAGR		2.94268e-05	0	1	E9QM38	0	1318.64	38.64	2	1.84627	20.9863
SLVQGELVTASK		0.000170978	0	1	Q8K232	0	1231.69	53.54	2	1.59687	21.0136
SGQCVQAFETHESDVNSVR	1xCarbamidomethyl [C4]	3.75576e-10	0	1	Q3UG14	0	2149.96	63.2	3	2.77238	21.0214
HNEETGDNVGPLIIK		1.7428e-09	0	2	Q91WS0	0	1635.83	81.3	2	0.740543	21.024
MENEFTYEDYETTAK	1xAcetyl [N-Term]	1.26836e-07	0	1	P23492	0	1912.78	63	2	2.43999	40.4524
DMSPSAETEAPLAK		2.72987e-05	0	1	P27546	0	1446.68	48.11	2	2.15268	21.0279
DLAAGAVPANLKPSK		1.02962e-07	0	1	A2ARP8	0	1451.82	61.17	2	1.63124	21.0293
LSDDNTIGQEEIQQR		7.01803e-09	0	1	A3KGU7; A3KGU5	0	1745.83	109.25	2	1.3741	21.0319
TGPAGGFQAAPHTAAPYSQAAPAR		6.03718e-08	0	1	P47708	0	2295.13	60.3	3	1.0355	21.02
SQLECHSDQNMHQAEEWFK	1xDeamidated [Q/N]; 1xCarbamidomethyl [C5]	5.37178e-08	0	4	A0A0R4J036	0	2404.99	50.54	3	-0.363677	30.8473
SQLECHSDQNMHQAEEWFK	1xCarbamidomethyl [C5]	3.9848e-12	0	3	A0A0R4J036	0	2404.01	93.39	2	1.52355	26.0828
TFDTFCPLGPALVTK	1xCarbamidomethyl [C6]	2.32979e-05	0	1	A0A0R4J094	0	1666.85	38.92	2	5.98855	40.5116
LHDINAQMVEDQGFLDSLR		1.94241e-09	0	1	Q5SWR1	0	2201.07	92.94	3	2.7652	40.563
AGGAGVPAFYTSTGYGTLVQEGGSPIK		5.99669e-12	0	2	Q9D0K2	0	2585.29	85.71	2	0.443467	40.5643
QTEVLLQPNPSAR		5.98215e-06	0	1	A2AWI7	0	1452.78	70.17	2	2.0495	20.7742
YAYDSAFHPDTGEK		0.000121471	0	1	Q99JR1	0	1600.69	19.81	3	1.76203	20.7729
LYPWGIVEVENPGHCDFVK	1xCarbamidomethyl [C15]	2.6447e-09	0	1	P28661	0	2259.09	44.59	3	1.51501	40.5657
TIVCQESELPDELLYGR	1xCarbamidomethyl [C4]	1.57744e-10	0	1	Q9JJK2	0	2021.98	101.11	2	1.24622	40.5683
WLHEINQNCDDVCR	2xCarbamidomethyl [C9; C13]	3.47687e-05	0	1	Q6PHN9	0	1858.8	42.87	2	0.798458	20.7652
VFATPEDTEVSPNK		1.37813e-06	0	1	Q99K86	0	1533.74	46.51	2	-0.105128	20.7587
DNHLLGTFDLTGIPPAPR		1.03739e-05	0	2	P20029	0	1934.01	47.12	3	1.89266	40.5696
EAINVEQAFQTIAR		1.95545e-05	0	1	P51150	0	1589.83	61.68	3	2.3188	40.571
AEACFVNCVER	2xCarbamidomethyl [C4; C8]	6.18181e-05	0	1	Q9WVA2	0	1354.59	47.44	2	2.33157	20.7535
TPDLSVQLPSADLELK		3.27969e-05	0	2	F7CVJ5; E9PYB0	0	1725.93	22.76	2	4.18497	40.5801
SSAYESLMEIVK		0.000101958	0	1	P70168	0	1356.67	60.67	2	2.07873	40.5814
VADGQISTEVSEAPVASDKPK		2.69353e-13	0	2	P31648	0	2128.08	93.72	3	2.6665	20.7497
VFLLGEEVAQYDGAYK		1.99163e-09	0	4	Q9D051	0	1801.9	70.57	2	2.29802	42.5409
YITDWQNVFR		9.14834e-05	0	1	P12815	0	1341.66	47.98	2	-1.54267	40.5854
AINQGGLTSVAVR		9.54371e-06	0	1	Q9QUM9	0	1285.72	44.57	2	1.47339	20.7354
VQAMYIWVDGTGEGLR		2.39183e-08	0	2	P15105	0	1794.88	80.81	2	1.22112	41.1474
DCFIVYQGHHGDVGAPMADVILPGAAYTEK	1xCarbamidomethyl [C2]	4.90874e-12	0	2	Q3UIQ2	0	3231.52	62.52	3	-0.152143	40.6326
NLVEQHIQDIVVHYTFNK		9.15387e-06	0	2	Q3U900	0	2197.14	29.84	4	-0.218719	40.6521
GHLDNISNNLLIGAINIENGK	1xDeamidated [N19]	1.80339e-11	0	4	Q99KI0	0	2220.16	100.05	2	1.22188	40.6561
GHLDNISNNLLIGAINIENGK		4.32272e-07	0	2	Q99KI0	0	2219.18	54.29	3	0.146975	41.1343
QAVTNPNNTFYATK	1xDeamidated [N]	5.32501e-07	0	2	P38647	0	1569.75	62.12	2	1.37266	20.7107
LQVAGEITTGPR		1.34407e-06	0	1	Q8BH59	0	1241.68	89.53	2	2.38832	20.7859
QEDIAAFADYRPTEVTSLKPQAAPPAPPPVAAVPPTPQPVAPTPSAAPAGPK	2xDeamidated [Q21; Q38]	8.42131e-06	0	1	Q8BMF4	0	5181.68	4.02	5	7.30197	40.6155
GPLPAAPPTAPER		0.000277279	0	1	Q99P72	0	1273.69	26.47	2	7.3446	20.7159
MYGADLAPVDFLHASEDAR		4.86404e-10	0	1	Q9D154	0	2077.96	43.2	3	0.759073	40.605
HSQFIGYPITLFVEK		2.55366e-05	0	3	Q80Y52	0	1778.95	29.78	3	1.24769	41.7915
FSFTLPYPVK		3.6859e-05	0	1	Q8K2C9	0	1198.65	57.22	2	0.517303	40.5958
KQEELTDEEKEIINR		7.82498e-10	0	1	P47708	2	1873.95	73.98	3	3.26089	20.7315
GAMLTHGNVVADFSGFLK		1.33452e-09	0	1	Q5F2D0	0	1863.94	111.43	2	4.71887	40.5894
LGGTCVNVGCVPK	2xCarbamidomethyl [C5; C10]	5.4577e-06	0	1	P47791	0	1360.67	61.35	2	1.99045	20.7146
AQVQLDSDHLEEDIHR		1.68629e-10	0	5	A0A0R4J036	0	1904.91	124.51	2	2.95941	22.9828
ALEEANADLEVK		1.12763e-05	0	1	Q6IFX2	0	1301.66	72.29	2	0.68427	20.7898
FYEEVHDLER		9.07236e-05	0	1	Q8C1W9; E9PW66	0	1336.62	26.51	2	2.23878	20.7925
LILPVGPAGGNQMLEQYDK		8.64179e-08	0	1	E0CYV0	0	2043.06	58.32	2	5.72188	40.5314
QTDVLQQLSIQMANAK	1xDeamidated [Q]	2.23653e-07	0	2	Q9JHU4	0	1788.92	70.2	2	6.16279	40.5616
QTDVLQQLSIQMANAK		1.6007e-05	0	1	Q9JHU4	0	1787.93	56.07	3	-0.494079	40.5273
LQVASDENYKDPTNLQGK		1.46218e-08	0	2	A3KGU7; A3KGU5	1	2020	102.4	2	1.834	20.9173
QIEETLSHFR		0.000176776	0	1	P17710	0	1259.64	43.57	3	1.60379	20.8588
GAPLVVICQGK	1xCarbamidomethyl [C8]	0.000232755	0	1	E9PWE8	0	1141.64	42.4	2	2.37637	20.8601
YLEHGEYEGNLYGTK		0.000311595	0	1	Q3UN60	0	1772.81	15.93	3	2.40433	20.8304
VQCCLYFIAPSGHGLKPLDIEFMK	1xDeamidated [Q2]; 2xCarbamidomethyl [C3; C4]	7.12342e-05	0	1	E9Q1G8	0	2824.39	20.23	4	9.60511	43.6641
NGFDQCDYGWLSDASVR	1xDeamidated [Q/N]; 1xCarbamidomethyl [C6]	7.0152e-08	0	2	Q62059	0	1990.82	79.29	2	3.53259	43.8159
FTDDTFCEACK	2xCarbamidomethyl [C7; C10]	2.12555e-05	0	1	A2CG35	0	1393.54	39.49	2	2.33939	20.8743
VVLIGDSGVGK		9.77947e-05	0	1	A0A068BFR3	0	1043.61	54.62	2	1.87972	20.8769
YLQEEVNINR		0.000198661	0	1	Q80UG5	0	1277.65	33.24	2	1.75454	20.8795
AEECYYDETVASR	1xCarbamidomethyl [C4]	5.73779e-06	0	1	Q60675	0	1592.65	60.45	2	2.018	20.8808
NGFDQCDYGWLSDASVR	1xCarbamidomethyl [C6]	4.94388e-09	0	1	Q62059	0	1989.84	87.29	2	-1.43114	40.5129
VPEMAVPDVHLPDVQLPK		7.82498e-10	0	1	A0A0U1RNK1; E9QQ57	0	1984.06	37.83	3	0.745753	40.5246
QHAFGMAENEDFR		3.44961e-06	0	1	Q64332	0	1551.66	68	2	2.97334	20.6795
LFEVGGSPANTR		2.29125e-05	0	1	B2RRX2; Q4V9X0; P48453	0	1247.64	53.48	2	3.12207	20.8291
FENAFLSHVISQHQSLLGNIR		7.19006e-07	0	1	Q03265	0	2410.26	46.43	4	0.705588	40.5327
LVAIVDPHIK		0.000301379	0	1	A1A4T2	0	1104.68	47.21	3	3.06537	20.7951
VNDVCTNGQDLIK	1xCarbamidomethyl [C5]	7.24728e-06	0	1	A3KGU7; A3KGU5	0	1475.72	54.53	2	2.48118	20.8029
VNDVCTNGQDLIK	1xDeamidated [N/Q]; 1xCarbamidomethyl [C5]	2.27222e-05	0	5	A3KGU7; A3KGU5	0	1476.7	41.55	2	-1.8239	23.2982
YASNAVSESMIR		0.000314202	0	1	Q3TVK3	0	1327.63	60.81	2	4.46995	20.8042
DAEDAMDAMDGAVLDGR		3.72307e-09	0	1	Q8C671	0	1751.72	75.31	2	0.712612	40.5498
HVLSGTLGIPEHTYR		8.86791e-10	0	2	P01831	0	1679.89	85.2	3	2.11166	20.8068
NSQLEQENNLLK		2.12555e-05	0	1	E9QLZ1	0	1429.73	56.03	2	1.31537	20.8251
GTGGVDTAAVGAVFDISNADR		1.71397e-09	0	2	P07310	0	1992.96	105.9	2	-0.0808689	40.5485
ALEEANTELEVK		0.000109905	0	1	Q61781; Q9QWL7	0	1345.68	28.87	2	2.22658	20.8094
GISHVIVDEIHER		2.84858e-07	0	1	E9QNN1	0	1503.79	36.19	3	0.933226	20.8108
EDLECLIQEQMK	1xCarbamidomethyl [C5]	1.33234e-05	0	1	Q9QYB5	0	1535.71	42.41	2	5.51689	40.5445
KDHPFGFVAVPTK		0.000212362	0	1	P63280	1	1442.78	45.63	3	1.01213	20.8199
AALAQAADCEVEQWNSDDPIPR	1xCarbamidomethyl [C9]	8.21994e-08	0	1	Q3T9Z2	0	2456.11	63.65	3	-1.42421	40.5432
IQHSITAQDHQPTPDSCIISMVVGQLK	1xCarbamidomethyl [C17]	1.34462e-07	0	1	P61971	0	3003.5	42.37	4	0.871932	40.5404
ALEQANTELEVK	1xDeamidated [Q4]	0.000103673	0	1	B1AQ77	0	1345.68	30.45	2	2.22626	20.8094
GDQPGASGDNDDDEPPPLPR		3.59945e-08	0	1	O55022	0	2048.88	86.24	2	2.15314	22.0231
YLVVNADEGEPGTCK	1xCarbamidomethyl [C14]	6.34701e-08	0	1	Q91YT0	0	1651.76	73.11	2	2.8935	22.0322
AHQLVMEGYNWCHDR	1xCarbamidomethyl [C12]	1.77141e-08	0	2	P63330	0	1915.83	51.29	3	1.8313	22.0335
GGAEQFMEETER		7.42673e-05	0	1	Q3THH8	0	1383.58	48.44	2	-0.440751	23.1781
TVENIKDPLFR		6.72314e-06	0	1	Q9JHU4	1	1331.73	55.45	3	1.81654	23.1768
FYPPDPAQLSEDITR		2.49269e-07	0	2	D0VYV6	0	1748.85	75.71	2	3.87097	39.7487
VGLIGSCTNSSYEDMGR	1xOxidation [M15]; 1xCarbamidomethyl [C7]	1.13802e-07	0	2	Q99KI0	0	1861.81	79.87	2	-1.25693	23.1795
VGLIGSCTNSSYEDMGR	1xDeamidated [N9]; 1xCarbamidomethyl [C7]	6.24704e-10	0	2	Q99KI0	0	1846.79	127.62	2	2.51928	31.085
VGLIGSCTNSSYEDMGR	1xCarbamidomethyl [C7]	1.06541e-09	0	2	Q99KI0	0	1845.81	107.58	2	0.0775779	28.2661
GQLCELSCSTDYR	2xCarbamidomethyl [C4; C8]	4.54045e-05	0	1	Q9JIF0	0	1588.67	45.74	2	2.30737	23.1626
KMDVGGLSDPYVK		1.24687e-06	0	2	A0A0R4J2C2; P46096	1	1408.71	61.1	2	0.664471	23.1613
FSTIASSYEECR	1xCarbamidomethyl [C11]	7.18708e-06	0	1	Q3THP1	0	1449.63	55.59	2	-0.220122	23.16
NISFTVWDVGGQDK		4.00651e-05	0	1	P84078	0	1565.76	56.04	2	4.75535	39.8817
GCITIIGGGDTATCCAK	3xCarbamidomethyl [C2; C14; C15]	7.437e-08	0	2	P09411	0	1754.79	65.91	2	1.13187	23.1574
LLEELEEGQK		0.000200324	0	1	E9PY39; Q4VBX4	0	1187.62	67.89	2	1.743	23.1547
ALCDVGTAISCSR	2xCarbamidomethyl [C3; C11]	0.000108087	0	2	G3BKB2	0	1409.65	25.81	2	1.56618	23.1535
ELISNASDALDK		8.55792e-05	0	1	P11499; Q3UAD6	0	1275.64	52.16	2	-0.239061	23.1521
TDPTTLTDDEINR		1.10023e-06	0	1	Q3UZH3	0	1490.7	61.28	2	-1.5289	23.1417
VTGADVPMPYAK		1.69768e-06	0	1	Q9D051	0	1248.63	51.36	2	-0.460907	23.1351
NISFTVWDVGGQDK	1xDeamidated [N1]	3.30716e-05	0	1	P84078	0	1566.74	56.3	2	13.7857	39.2425
NEIDNYEEDYQK		1.03739e-05	0	1	Q62261	0	1559.65	69.86	2	1.22758	23.096
YITQNGDYQLR	1xDeamidated [N5]	0.000168151	0	1	P35585	0	1371.65	20.51	2	0.576176	23.0974
VETGVLKPGMVVTFAPVNVTTEVK		1.48677e-08	0	2	Q3UA81	0	2515.38	55.88	3	2.34726	39.2555
YLNQDYETLR		0.000152141	0	1	O08529	0	1314.63	41.09	2	-0.15708	23.1064
LIASVADDEAAVPNNK		1.51178e-08	0	2	P16125	0	1626.83	80.06	2	0.800104	23.1091
LIASVADDEAAVPNNK	1xDeamidated [N14]	0.000252988	0	1	P16125	0	1627.82	12.17	2	1.24513	25.6936
GMEDLIPLVNR		4.97671e-05	0	2	P39053; A0A0J9YUN4	0	1256.67	40.33	2	2.08949	39.2345
VDQVLHTQTDADPAEEYAR		3.59482e-05	0	1	A0A0R4IZY0	0	2158	48.91	3	2.18615	23.1117
NSMIALVDNLASK		1.05484e-05	0	1	Q5SYD0	0	1375.72	51.02	2	-1.1195	39.2451
IMLEDGNLHVTQGAGR		8.22988e-11	0	2	E9PWE8	0	1710.86	100.67	2	1.07034	23.2106
IMLEDGNLHVTQGAGR	1xDeamidated [N7]	3.62493e-05	0	1	E9PWE8	0	1711.84	64.58	2	7.55466	23.1157
HALIIYDDLSK		1.51118e-07	0	3	Q03265	0	1287.69	78.13	2	0.327319	24.6969
DDNGKPYVLPSVR	1xDeamidated [N3]	0.000263754	0	3	P05202	0	1460.74	42.49	3	1.79356	24.0499
ELDENGDGEVDFK		0.000128773	0	1	Q91V77	0	1466.63	48.92	2	0.958409	23.1274
LPSTGEGTQFYLFEHVDNAQQFK		1.71535e-11	0	1	O70252	0	2656.27	65.21	3	2.75309	39.2542
IVSNASCTTNCLAPLAK	1xDeamidated [N]; 2xCarbamidomethyl [C7; C11]	1.33399e-08	0	4	A0A0A0MQF6	0	1820.89	79.83	2	-1.80293	27.8452
SEASGPQLLPVR		0.000210599	0	1	Q8C5H8	0	1253.68	39.73	2	1.68387	23.1821
IFINNEWHNSVSGK		2.02179e-05	0	1	P24549	0	1644.81	10.24	3	1.16265	23.1936
QTIGNSCGTIGLIHAVANNQDKLEFEDGSVLK	1xDeamidated [N]; 1xCarbamidomethyl [C7]	1.21655e-07	0	4	Q9R0P9	1	3429.7	31.21	4	4.12341	40.6339
QTIGNSCGTIGLIHAVANNQDKLEFEDGSVLK	2xDeamidated [N18; N/Q]; 1xCarbamidomethyl [C7]	0.000135379	0	2	Q9R0P9	1	3430.68	22.71	4	9.99115	39.1703
QQDGAAAMEMQPLK		8.6383e-07	0	1	S4R1C4	0	1517.71	86.56	2	3.77458	23.2891
LTVSWLKDDEPLYIGNR		1.54947e-07	0	1	A0A087WPX3; Q810U3	1	2019.05	71.81	3	3.88566	39.1807
IFSSEHDIFR		4.24738e-05	0	1	A0A0R4J083	0	1250.62	47.17	3	1.79403	23.2839
EANMEGIVTIMGLKPETR		2.31044e-05	0	1	E9QB01; A0A0A6YY91	0	1989.01	59.55	2	0.599462	39.1821
RSELEEQQMHLNVGLR		1.24687e-06	0	1	Q9JHU4	1	1938.98	43.6	3	2.26633	23.2812
TAPYVVTGSVDQTVK		1.16685e-07	0	1	P63005	0	1564.82	50.64	2	2.87959	23.2799
TCLLICYTTNAFPK	2xCarbamidomethyl [C2; C6]	7.36919e-06	0	1	Q3UDZ1	0	1701.83	62.96	2	3.39149	39.1834
VADYCENNYIQATDK	1xCarbamidomethyl [C5]	9.55156e-08	0	1	J3QNK8	0	1803.79	79.89	2	1.10692	23.2708
EAINQGMDEELER		4.43044e-06	0	1	Q9D051	0	1533.68	59.33	2	4.23288	23.2681
TVMVHGFTLGEK		0.000144717	0	1	Q8BIJ6	0	1318.68	25.48	3	1.22146	23.2629
LLLEGISSTHVNHLR		1.94241e-09	0	1	A2AWI7	0	1688.94	79.88	3	1.89068	23.2498
AGLELSPEMK		0.000203692	0	1	P12658	0	1074.55	50.78	2	1.25152	23.2485
AGTGVDNVDLEAATR		7.62237e-07	0	1	Q61753	0	1488.73	81.12	2	2.74199	23.2472
IENPNSLQDQSHALLK		3.5399e-08	0	1	S4R2F3	0	1806.93	59.46	3	2.07749	23.2459
INMAHLCIAGSHAVNGVAR	1xDeamidated [N15]; 1xCarbamidomethyl [C7]	8.49882e-08	0	1	Q9WUB3	0	1991.99	76.75	4	2.71902	23.2368
LAQENGWGVMVSHR		4.39898e-09	0	2	Q3UJ20	0	1583.77	96.03	3	0.136368	23.1963
LAQENGWGVMVSHR	1xDeamidated [N5]	5.23903e-08	0	3	Q3UJ20	0	1584.76	76.37	3	2.32702	25.1474
LPVDEEAFVIDFKPR		5.83672e-07	0	1	P97467	0	1774.94	43.7	3	2.68233	39.2031
GPGLYYVDSEGNR		3.01863e-06	0	1	O55234	0	1426.66	53.2	2	1.69866	23.1989
YGDLANWMIPGK		4.35714e-06	0	1	Q9D0K2	0	1364.67	56.41	2	0.135114	39.2005
FWEVISDEHGIDPTGTYHGDSDLQLER		7.76311e-11	0	5	Q9D6F9; P68372	0	3116.42	50.17	4	1.65833	39.7119
MFVDEVVTGQECGVVLDK	1xCarbamidomethyl [C12]	6.6673e-06	0	1	Q3TZ32	0	2024.97	40.45	2	-2.29922	39.2162
NVDKNDEAEYVCIAENK	1xCarbamidomethyl [C12]	1.00499e-09	0	2	E9QB01; A0A0A6YY91	1	2010.91	83.69	2	2.04593	23.2552
LGITHVLNAAEGR		7.25028e-07	0	1	B1AQF4	0	1350.75	83.99	3	0.580046	23.2158
IPNQFQGSPPAPSDESVK		3.47687e-05	0	1	A0A140T8J4	0	1897.93	52.51	2	8.21727	23.2185
SALLSVQYSSTSSDKPVVK		9.01346e-09	0	2	B2RSY3	0	1996.06	103.73	2	0.809232	23.2695
NIQETCMSQTGWNR	1xCarbamidomethyl [C6]	2.77931e-08	0	1	Q00612	0	1724.75	84.67	2	-1.09833	23.2302
EDPNLVPSISNK		8.49185e-06	0	3	Q9D881	0	1312.67	53.29	2	1.33465	23.8111
GKEDEGEEAASPMLQIQR		1.83151e-08	0	2	Q9JHU4	1	1987.94	69.52	2	4.0255	23.2342
TFGCGSAIASSSLATEWVK	1xCarbamidomethyl [C4]	6.95973e-09	0	1	D3Z7W0	0	1971.95	102.28	2	3.64854	39.1874
IVSNASCTTNCLAPLAK	2xCarbamidomethyl [C7; C11]	1.29021e-08	0	3	A0A0A0MQF6	0	1819.9	65.18	3	1.71411	23.3947
LDEFGEQLSK		0.0002214	0	1	Q5DTI2	0	1165.57	37.4	2	0.933549	23.0881
ITLPVDFVTADKFDENAK		4.86013e-08	0	2	P09411	1	2023.04	76.13	2	3.98624	39.2569
CIEVCCGSVMEMR	1xOxidation [M10]; 3xCarbamidomethyl [C1; C5; C6]	0.000238649	0	1	Q8VDN2	0	1646.65	32.29	2	0.999205	22.9516
CIEVCCGSVMEMR	3xCarbamidomethyl [C1; C5; C6]	2.64149e-06	0	1	Q8VDN2	0	1630.65	50.95	2	2.60679	28.4277
LVSSEHFDDYMK		0.000170978	0	1	P24526	0	1470.66	20.08	3	1.30673	22.9502
IQEVAAQSGFIR		5.14554e-05	0	1	Q99PU5	0	1318.71	68.04	2	4.98048	22.9489
VAHMEFCYQELCQLAAER	2xCarbamidomethyl [C7; C12]	4.43583e-09	0	1	Q62261	0	2255	52.65	3	0.586494	39.3251
AQVAQPGGDTIFGK		1.461e-06	0	1	P70349	0	1388.72	55.95	2	1.83868	22.9424
VLGSQEALSPVHYEEK		2.89533e-06	0	1	Q3U2X5	0	1785.9	62.12	2	-1.07883	22.9411
VAHMEFCYQELCQLAAER	1xDeamidated [Q13]; 2xCarbamidomethyl [C7; C12]	0.000148383	0	1	Q62261	0	2255.99	40.3	2	6.75748	39.4369
SETAPAAPAAPAPVEK	1xAcetyl [N-Term]	8.70186e-05	0	1	Q3U292	0	1548.79	44.67	2	3.49325	22.932
VCLLGDTGVGK	1xCarbamidomethyl [C2]	0.000108087	0	1	Q3TXV4	0	1118.59	47.23	2	4.71865	22.9293
YSLKPNDQILAEDK		6.94741e-05	0	1	P55264	0	1633.84	44.08	3	3.09858	22.928
LNIPVSQVNPR		1.93921e-05	0	3	A0A0G2JGX4; Q6ZQ49	0	1236.71	69.89	3	1.217	23.0011
LQNVQIALDYLR		2.34931e-05	0	1	A0A0R4J221; Q9QXS1	0	1445.81	77.3	2	1.34637	39.3278
HIMGQNVADYMR		3.14847e-07	0	1	P47962	0	1434.66	59.91	2	1.61943	22.9229
GSADPEEESVLYSNR		6.67005e-07	0	1	Q9CYG7	0	1652.74	72.6	2	-2.388	22.9151
AELQEVQITEEKPLLPGQTPETAK	1xAcetyl [N-Term]	8.6383e-07	0	1	Q9QYG0	0	2691.41	63.39	2	2.36665	39.3726
AELQEVQITEEKPLLPGQTPETAK	1xDeamidated [Q7]; 1xAcetyl [N-Term]	1.41305e-06	0	1	Q9QYG0	0	2692.39	47.9	3	10.5871	39.3331
ALFDFNGNDEEDLPFKK		0.000179748	0	1	F7D232	1	1998.94	23.69	3	1.32421	39.3633
QLQELEDKQNADISAMQDTINK	1xOxidation [M16]	2.34931e-05	0	1	P08551	1	2548.22	36.14	3	1.26177	22.8551
MQEDWIEEECHR	1xCarbamidomethyl [C10]	2.10789e-05	0	1	Q80U23	0	1661.67	42.25	3	0.392425	22.8564
MQLLEIITTDK		8.42131e-06	0	1	Q8BMS1	0	1304.71	53.91	2	2.46748	39.3476
SAGVSVPGPMGPSGPR		9.38009e-05	0	1	P11087	0	1452.73	39.42	2	3.27201	22.8721
NYEYYASHVPESVK		1.26784e-06	0	2	A0A1B0GRV0	0	1685.78	57.88	2	1.36888	22.8773
TCMIATISPGMASCENTLNTLR	2xCarbamidomethyl [C2; C14]	1.18648e-07	0	1	E0CZ72	0	2441.13	68.37	3	-2.48496	39.3186
IALMPLFQAEK		0.000178256	0	1	Q9ERS2	0	1260.7	50.33	2	2.24108	39.3463
QELMASMEEAR		3.19864e-05	0	1	Q9QXS1	0	1294.58	48.72	2	2.53669	22.8902
NSDGAVTWDEYNIQMYDR		4.43225e-07	0	1	Q3TE95	0	2176.92	72.91	2	-0.964724	39.3345
RLPASDGLDLSQAAAR		5.06507e-07	0	3	P46660	1	1640.87	72.15	3	1.54735	22.9618
EHGLIFMETSAK		4.97922e-06	0	2	Q0PD65	0	1362.67	63.07	3	1.09865	22.958
NQWQLSADDLKK		0.000157301	0	2	Q3TYV5	1	1445.74	56.54	2	1.10499	23.0855
NQWQLSADDLKK	1xDeamidated [Q/N]	2.49056e-05	0	4	Q3TYV5	1	1446.72	53.14	2	2.61804	27.3688
VNIIGEVVDQGSTDLK		1.08202e-06	0	2	Q9QYB5	0	1686.89	81.72	2	-4.73974	39.3358
IMDPNIVGNEHYDVAR		2.25708e-09	0	2	P56480	0	1842.88	103.55	2	1.18633	26.0815
IMDPNIVGNEHYDVAR	1xDeamidated [N9]	2.49369e-08	0	1	P56480	0	1843.86	61.38	3	2.10134	28.851
IMDPNIVGNEHYDVAR	1xOxidation [M2]	6.34957e-09	0	1	P56480	0	1858.88	61.46	3	0.358289	22.9606
HSQFIGYPITLYLEK		4.39363e-06	0	1	P11499	0	1808.96	29.48	3	2.97841	39.2911
LQGVLDSTLNSK		5.73779e-06	0	1	Q80TJ1	0	1274.7	61.56	2	1.10006	23.0361
APGFAHLAGLDK		2.92077e-07	0	2	Q91WD5	0	1196.64	67.44	2	0.940094	23.1755
TFEHVTSEIGAEEAEEVGVEHLLR		6.51046e-09	0	1	P26516	0	2681.31	69.72	4	2.55108	39.282
VPDGMVGLIIGR		8.71066e-07	0	1	Q3U0V1	0	1226.69	53.36	2	3.08347	39.2794
DQAQEDAQEIADTPSGDK		5.64286e-06	0	1	F8WIT2	0	1917.83	74.37	2	0.776476	23.0427
NESSHGGEFGCTMEELR	1xCarbamidomethyl [C11]	2.16226e-06	0	2	S4R1C4	0	1939.79	58.29	3	1.33555	23.0245
QADLYISEGLHPR	1xDeamidated [Q1]	0.00020885	0	1	Q3TI05	0	1499.75	47.11	2	1.34607	23.0504
GLGEDTYSGVTDCAR	1xCarbamidomethyl [C13]	5.55403e-08	0	1	Q9DB41	0	1600.69	89.96	2	2.17755	23.0569
FSVCVLGDQQHCDEAK	2xCarbamidomethyl [C4; C12]	1.42428e-05	0	1	Q3U561	0	1892.83	67.63	2	-0.436859	23.0609
AFYAPVHADDLR		5.18863e-05	0	1	E9QM38	0	1374.68	40.8	3	0.764026	23.0674
QLANITMGLPLSPAADSAR		9.23054e-06	0	1	Q920I9	0	1926.01	44.09	2	2.8928	39.2609
EGIDPAPYYWYTDQR		3.07314e-09	0	1	Q8BP47	0	1873.84	58.2	2	2.02194	39.2596
ITLPVDFVTADKFDENAK	1xDeamidated [N16]	3.81741e-09	0	1	P09411	1	2024.02	49.29	3	0.506228	40.7126
DSNNLCLHFNPR	1xCarbamidomethyl [C6]	3.87505e-05	0	1	P16045	0	1486.69	53.22	2	0.918652	23.0543
DVNAAIATIK		0.000192145	0	1	P68369	0	1015.58	60.63	2	1.50016	23.3008
KLVIIESDLER		4.14243e-05	0	2	F8WID5; G5E8R0	1	1314.76	54.22	3	0.802768	23.0232
AEDSGEYHCVYHFVSAPK	1xCarbamidomethyl [C9]	3.69214e-09	0	1	P97300	0	2095.92	44.07	3	0.351478	23.0167
MYKEEGLNAFYK		3.17207e-05	0	1	Q3THU8	1	1492.71	64.57	3	1.98784	24.0112
MYKEEGLNAFYK	1xDeamidated [N8]	1.02921e-06	0	2	Q3THU8	1	1493.7	68.65	2	4.13595	22.9632
QIWTLEQPPDEAGSAAVCLR	2xDeamidated [Q1; Q7]; 1xCarbamidomethyl [C18]	3.39095e-05	0	1	Q61553	0	2243.06	37.2	3	14.8477	39.299
HDVVFLITK		3.14573e-05	0	1	Q5SXR6	0	1071.62	63.9	2	1.22467	22.9762
QIWTLEQPPDEAGSAAVCLR	1xCarbamidomethyl [C18]	9.70832e-07	0	1	Q61553	0	2241.1	67.14	2	-0.378197	39.362
VVDDTACPLLR	1xCarbamidomethyl [C7]	2.61837e-05	0	1	Q8BY89	0	1258.65	44.95	2	-1.51561	22.9814
SSPCIHYFTGTPDPSR	1xCarbamidomethyl [C4]	1.49802e-06	0	1	Q9CZC8	0	1821.82	59.16	3	1.72187	23.018
IMVANIEEVLQR		1.49802e-06	0	2	O08547	0	1414.77	72.92	2	-1.2918	39.2976
CLEDNLGIDK	1xCarbamidomethyl [C1]	4.24738e-05	0	1	A2APL5; Q3UYK6	0	1176.56	66.99	2	1.08144	22.9971
VLRPQVTAVAQQNQGEAPEPQDMK		5.33145e-10	0	1	Q9JHU4	0	2634.33	64.81	3	0.576872	22.9998
KLVIIEGDLER		0.000148383	0	1	D3Z2H9; E9Q7Q3	1	1284.75	62.9	2	0.52753	23.0024
LLEPVLLLGK		2.68471e-05	0	1	Q5CZY9	0	1094.72	41.88	2	2.07392	39.2924
AGPAWMVTR		0.000242661	0	1	Q7TSJ2	0	988.503	44.73	2	-0.693912	23.0141
VISLSGEHSIIGR		9.79359e-08	0	2	P08228	0	1367.76	77.46	3	1.20059	23.0154
SCSGVMEFSTSGHAYTDTGK	1xCarbamidomethyl [C2]	1.42719e-10	0	2	Q5EBQ0	0	2121.89	110.16	2	-2.94119	23.0752
QLQELEDKQNADISAMQDTINK		2.11223e-10	0	3	P08551	1	2532.22	115.44	2	1.46035	30.3403
HEMLPEFYK		2.61837e-05	0	1	Q6ZQ38	0	1193.57	33.78	2	2.05287	23.3021
TDLNPDNLQGGDDLDPNYVLSSR	1xDeamidated [Q/N]	4.77344e-05	0	6	Q04447	0	2519.15	23.89	3	11.1457	41.3246
DHKDNLEFFLTNLGK		1.76921e-05	0	1	P19096	1	1790.91	42.77	3	1.71818	38.9809
HVPGGGSVQIVYKPVDLSK		7.81868e-08	0	3	Q547J4; A2A5Y6; Q3UH19	0	1980.09	44.9	2	2.43944	23.6729
QPAENVNQYLTDSK		1.71115e-05	0	1	A0A1S6GWH5	0	1606.77	59.48	2	3.45554	23.6091
AANMIPAHDSPLAALAFDASGTK		1.42547e-07	0	1	Q80W47	0	2269.13	47.28	3	4.00988	38.9835
EADDIVNWLK		5.68716e-05	0	1	P09103	0	1202.61	53.32	2	0.382078	38.9861
QLPLVKPYLR		2.79904e-05	0	1	Q5SXR6	0	1226.76	49.02	3	0.955184	23.5948
WKPWEPLVEEPPANQWK		0.000255105	0	1	Q9CPP6	0	2134.08	20.21	3	0.123844	38.9875
FATDGEGYKPCDPQVIR	1xCarbamidomethyl [C11]	2.04045e-07	0	1	Q62261	0	1952.92	45.26	3	1.37517	23.5922
VKDTEDVPMILVGNK		1.65773e-09	0	1	P62835	1	1657.88	83.31	2	1.13383	26.9019
AADAHVDAHYYEQNEQPTGTCAACITGGNR	3xDeamidated [Q13; N14; Q16]; 2xCarbamidomethyl [C21; C24]	2.12821e-08	0	1	P55264	0	3280.35	50.93	4	17.173	23.5818
VSQPIEGHAASFAQFK		3.63106e-09	0	2	Q5SXR6	0	1716.87	75.13	2	1.43015	23.6117
YAAELHLVHWNTK		1.03739e-05	0	2	P00920	0	1581.82	26.24	3	1.00106	23.5961
YGYIHLYDLETGTCIYMNR	1xOxidation [M17]; 1xCarbamidomethyl [C14]	2.45045e-06	0	1	Q5SXR6	0	2398.08	37.95	3	2.02462	38.9952
STLMNTLFNTTFETEEASHHEECVR	1xCarbamidomethyl [C23]	1.53846e-10	0	1	B1AQZ0	0	2983.32	73.68	4	-0.224665	38.9979
LVGAIVYYDGQHNDAR		1.24838e-09	0	2	Q64521	0	1790.88	78.41	2	1.69478	23.6378
STLMNTLFNTTFETEEASHHEECVR	1xDeamidated [N9]; 1xCarbamidomethyl [C23]	1.97509e-09	0	1	B1AQZ0	0	2984.3	63.18	3	8.14239	39.0768
FVDGLMIHSGDPVNYYVDTAVR		5.06507e-07	0	1	Q5YLW3	0	2468.19	57.33	3	0.556477	41.1858
DFTVSAMHGDMDQK		7.13033e-07	0	1	Q3TFG3	0	1581.67	73.32	2	3.98698	23.505
ELLAVACEQFLGK	1xCarbamidomethyl [C7]	1.75527e-06	0	1	Q3UEG9	0	1477.77	75.08	2	3.94558	39.0346
EQSGEYECSASNDVAAPVVR	1xCarbamidomethyl [C8]	1.72833e-09	0	1	Q3TYC2	0	2167.96	109.59	2	3.85233	23.5231
LLYDLADQLHAAVGASR		3.72307e-09	0	2	Q99LC5	0	1812.96	88.84	2	4.83697	39.1295
LPRPPPPEMPESLK		4.00651e-05	0	2	Q3THU8	0	1587.86	19.62	3	1.51959	23.5362
FMWSDVTGLQECTK	1xCarbamidomethyl [C12]	5.32009e-05	0	1	Q80VP0	0	1701.76	37.13	2	2.25417	39.0188
EGLELPEDEEEK		2.66241e-05	0	1	Q80Y52; P11499	0	1416.64	40.85	2	1.09211	23.6144
ELISNASDALEK		5.73779e-06	0	1	Q3TK29	0	1289.66	38.47	2	0.217371	23.5414
MFIGGLSWDTSK		3.53535e-05	0	1	D3YTQ3	0	1341.65	22.47	2	0.314348	39.0162
KYEDICPSTHNMDVPNIK	1xCarbamidomethyl [C6]	1.90713e-05	0	1	P63242	1	2161.01	39.93	4	1.47767	23.5544
QLQELEDKQNADISAMQDTINKLENELR	1xOxidation [M16]	8.62959e-05	0	1	P08551	2	3302.62	39.23	4	0.799112	39.0032
QLQELEDKQNADISAMQDTINKLENELR		4.40075e-10	0	2	P08551	2	3286.62	67.7	3	6.66966	49.3284
LDIDSAPITAR		5.18863e-05	0	2	P52480	0	1171.63	46.79	2	2.63325	24.8625
MSESLETDPAITAAK		9.71224e-08	0	1	P62823	0	1563.76	71.26	2	1.99212	23.5597
LGESQTLQQFSR		3.97678e-07	0	1	A3KGU7; A3KGU5	0	1393.71	80.19	2	3.10911	23.5427
EDDGANIVCSVNHESLK	1xCarbamidomethyl [C9]	3.04516e-07	0	2	K4DI58	0	1886.85	50.1	2	-1.5394	23.5036
VTDFGDKVEDPTFLNQLQSGVNR		1.78625e-08	0	1	Q9JHU4	1	2579.27	77.25	3	3.46826	38.9782
TDYMVGSYGPR		1.43621e-05	0	1	Q99PT1	0	1245.56	57.8	2	-0.422724	23.6183
GVVPLAGTDGETTTQGLDGLLER		9.49132e-13	0	3	P05063	0	2299.18	122.25	2	1.99279	44.2576
LAWVSHDSTVSVADASK		5.10955e-08	0	1	Q9R0Q6	0	1772.88	96.75	2	3.25972	23.7355
GDQENVHPDVMLVQPR		4.65781e-06	0	1	P70168	0	1833.89	65.98	3	1.56523	23.7278
MGPLINAPHLER		2.10789e-05	0	1	Q3TG52	0	1347.72	23.65	3	1.73732	23.7265
GVVPLAGTDGETTTQGLDGLLER	1xDeamidated [Q15]	1.7414e-07	0	1	P05063	0	2300.16	77.83	3	10.4742	44.2245
ATSVALTWSR		3.36279e-05	0	1	P12960	0	1091.58	64.32	2	1.57861	23.7239
QEQDTYALSSYTR		5.02299e-07	0	1	Q8QZT1	0	1561.71	73.74	2	1.59337	23.7225
APQVSTPTLVEAAR		6.95412e-07	0	2	Q546G4	0	1439.79	59.84	2	2.07474	23.7212
LATATFAGIENK		1.2673e-05	0	1	Q8BH59	0	1235.66	85.46	2	1.76471	23.7199
VVDLMAYMASKE		3.01724e-05	0	2	A0A0A0MQF6	1	1356.65	70.13	2	-0.397676	38.9232
TVENVTVFGTASASK		3.17612e-08	0	1	Q3TXD3	0	1510.77	81.77	2	4.32516	23.7043
IVYGHLDDPANQEIER		1.00499e-09	0	2	Q99KI0	0	1868.91	67.63	2	0.276085	23.703
LQQTQAQVEEVVDIMR		2.07645e-09	0	2	Q9CXX2	0	1886.96	120.54	2	0.0645147	38.9325
ESESCDCLQGFQLTHSLGGGTGSGMGTLLISK	2xCarbamidomethyl [C5; C7]	7.96303e-12	0	3	Q7TMM9; B2RSN3	0	3327.53	65.35	3	1.58473	43.2385
ESESCDCLQGFQLTHSLGGGTGSGMGTLLISK	1xDeamidated [Q]; 2xCarbamidomethyl [C5; C7]	1.49923e-08	0	3	Q7TMM9; B2RSN3	0	3328.51	102.45	2	10.1129	43.0987
CTTDHISAAGPWLK	1xCarbamidomethyl [C1]	9.08896e-09	0	2	Q99KI0	0	1556.75	78.32	2	0.7987	23.7069
KAQDEGHLSDIVPFK		1.60139e-06	0	1	Q99JY0	1	1683.87	42.64	3	1.43128	23.6846
EAVELPLTHFELYK		4.65549e-05	0	1	P54775	0	1688.89	18.43	3	2.5892	38.9756
EAESCDCLQGFQLTHSLGGGTGSGMGTLLISK	1xOxidation [M25]; 2xCarbamidomethyl [C5; C7]	7.62545e-08	0	1	Q9D6F9; P99024; P68372	0	3327.53	54.88	3	0.374003	38.9612
EAESCDCLQGFQLTHSLGGGTGSGMGTLLISK	2xCarbamidomethyl [C5; C7]	1.41245e-05	0	2	Q9D6F9; P99024; P68372	0	3311.53	72.29	2	0.116072	43.1014
CQQEGLVPEGSADEERDHWQQFYFLSK	1xCarbamidomethyl [C1]	3.97515e-06	0	1	Q3USR5	1	3283.47	27.34	4	1.28858	38.9585
CKDDEFTHLYTLIVRPDNTYEVK	1xDeamidated [N18]; 1xCarbamidomethyl [C1]	0.000306444	0	1	P14211	1	2857.37	6.69	4	7.15982	38.9507
EAQIFDYNEIPNFPQSTVQGHAGR		4.11336e-08	0	1	P23492	0	2718.29	46.9	3	-2.39655	38.9468
AGCECLNESDEHGFDNCLR	3xCarbamidomethyl [C3; C5; C17]	2.45343e-09	0	1	Q3UNH3	0	2282.89	48.8	3	2.06705	23.617
GPAGVELNSMQPVK		6.72864e-08	0	1	P32037	0	1426.74	70.77	2	2.1474	23.6507
LPLAVVGSNTIIEVNGK	1xDeamidated [N15]	0.000115544	0	1	E9Q1G8	0	1724.98	9.32	2	-2.39528	38.9454
GYFIQPTVFGDVK		2.91824e-05	0	1	P47738	0	1470.76	40.31	2	0.000531187	38.9415
NVLGHMQQGGSPTPFDR		4.11002e-06	0	2	P47857	0	1840.88	52.43	3	2.68433	23.7577
LEAQSSVQDTPDIVSR		1.35533e-06	0	1	A0A1Y7VLZ7	0	1744.87	74.88	2	1.09567	23.6743
SGETNGYLDGTQAEPAAGPR	1xDeamidated [N5]	4.85817e-07	0	1	Q3US35	0	1991.89	84.26	2	-1.29332	23.6807
ESESCDCLQGFQLTHSLGGGTGSGMGTLLISK	1xDeamidated [Q12]; 1xOxidation [M25]; 2xCarbamidomethyl [C5; C7]	1.3457e-09	0	1	Q7TMM9; B2RSN3	0	3344.51	70.24	3	5.10236	38.9389
TPCTVSCNIPVVSGK	2xCarbamidomethyl [C3; C7]	0.000272695	0	1	Q3TGR2	0	1618.79	30.84	2	3.0369	23.6638
ETLGTGAFSEVVLAEEK		2.92312e-09	0	1	B1AW58	0	1779.9	92.82	2	5.3971	39.0426
ENTEGEYSSLEHESVAGVVESLK		2.47298e-08	0	2	P70404	0	2493.16	74.08	2	5.15503	39.1123
VLIQVGYEPLPPTIGR		2.46987e-05	0	1	Q3UA17	0	1752.01	38.68	2	0.549881	39.0557
ESIPFAVIGSNTVVEAR	1xDeamidated [N11]	0.000170978	0	1	P28661	0	1789.93	55.88	2	12.2622	39.1335
VSSQTFPLAPSPK		1.79975e-06	0	1	A0A023J6C2	0	1358.73	54.47	2	1.29524	23.3922
QINPTLGSQEDFK		6.66367e-05	0	1	P10852	0	1476.73	52.28	2	6.40515	23.3896
QSIAIDDCTFHQCVR	2xCarbamidomethyl [C8; C13]	2.55688e-08	0	1	Q5FWI9	0	1849.83	119.65	2	-3.64084	23.3831
EYIPTVFDNYSAQSAVDGR		1.99083e-08	0	1	Q3UDZ1	0	2131.99	67.62	3	0.337706	39.2188
EYIPTVFDNYSAQSAVDGR	1xDeamidated [N9]	1.12009e-09	0	1	Q3UDZ1	0	2132.98	88.66	2	12.4732	39.1348
VQHITDATLAIVK		3.84286e-05	0	1	Q9ESW4	0	1408.82	44.58	3	1.29243	23.3713
IYSLSSQPIDHEGIK		0.000202001	0	1	Q8K212	0	1686.87	6.41	3	2.49534	23.3636
ELSDQAGSDFENSDVR		9.09262e-10	0	1	Q8K0U4	0	1768.76	101.31	2	0.819343	23.3623
IGNTEDGALPKEDEPSVGQVAR		0.000102812	0	1	Q6ZPJ3	1	2282.13	17.47	3	2.21769	23.3609
GSVCNVLLTSCHDGVCR	3xCarbamidomethyl [C4; C11; C16]	5.15027e-07	0	1	B0V2P5	0	1933.87	56.88	3	1.86119	23.3596
YKPAPLATLPSTLDPAEYDVSPETR		6.08529e-07	0	1	Q4VAE8	0	2731.38	48.55	3	4.39426	39.144
GAALITAVGVR		5.1028e-05	0	1	P17710	0	1027.63	48.95	2	0.996232	23.3556
IMNTFSVMPSPK	1xOxidation [M]	3.7811e-06	0	2	Q7TMM9; B2RSN3	0	1367.67	62.63	2	0.591989	23.3531
IMNTFSVMPSPK	1xDeamidated [N3]	1.19543e-05	0	1	Q7TMM9; B2RSN3	0	1352.66	31.5	2	0.0827745	31.3433
IMNTFSVMPSPK		5.54951e-06	0	1	Q7TMM9; B2RSN3	0	1351.67	87.06	2	1.98469	29.9451
QDLQDMSQMILR		9.70832e-07	0	1	Q08642	0	1477.71	96.48	2	1.92228	39.1453
TDLNPDNLQGGDDLDPNYVLSSR		2.07813e-11	0	5	Q04447	0	2518.17	123.99	2	-0.185051	39.9591
NTQWVHGIVVYTGHDTK		6.18181e-05	0	1	Q5DTG0	0	1954.98	23.59	3	2.79843	23.31
YDGATIVPGDQGADYQHFIQQCTDDVR	2xDeamidated [Q11; Q16]; 1xCarbamidomethyl [C22]	1.61546e-07	0	1	Q9CQI6	0	3071.33	48.47	3	16.5854	39.1533
YDGATIVPGDQGADYQHFIQQCTDDVR	1xCarbamidomethyl [C22]	3.17207e-05	0	1	Q9CQI6	0	3069.36	35.29	3	3.47645	39.7568
SAAESISESVPVGPK		1.7421e-08	0	1	P56399	0	1457.75	95.83	2	2.09511	23.3203
SPSDSSTASTPIAEQIER		4.18424e-09	0	1	Q9QXS6	0	1875.89	98.91	2	-1.00184	23.3243
ADIGVAMGIAGSDVSK		2.94642e-08	0	5	A0A0G2JGX4	0	1490.75	87.98	2	2.10171	31.1937
TTEQLIEAVNNGDFEAYAK	1xDeamidated [N11]	1.16732e-08	0	1	Q5SVJ0	0	2113.99	90.76	2	2.10668	39.148
TTEQLIEAVNNGDFEAYAK		2.14604e-08	0	1	Q5SVJ0	0	2113.01	89.04	2	4.01751	41.8243
ISESGQFSDGLEDR		2.25526e-07	0	1	Q8C996	0	1539.69	108.71	2	2.87397	23.3387
VAGMDVELTVEER		5.02502e-08	0	3	Q5SS40	0	1447.71	85.89	2	2.4758	33.105
VAGMDVELTVEER	1xOxidation [M4]	1.82923e-05	0	1	Q5SS40	0	1463.7	40.71	2	0.168328	23.3414
WIQDEIEFGYIEAPHK		4.89685e-06	0	1	Q08642	0	1974.96	49.51	3	3.62854	39.1466
SLNPELGTDADKEQWK		1.14755e-07	0	2	A0A1B0GSX0	1	1830.89	54.68	3	1.85657	23.3544
TSCGSPNYAAPEVISGR	1xCarbamidomethyl [C3]	0.000101958	0	1	Q5EG47	0	1765.82	40.59	2	0.723622	23.3283
ADIGVAMGIAGSDVSK	1xOxidation [M7]	7.31396e-08	0	1	A0A0G2JGX4	0	1506.75	74.93	2	1.56546	23.396
WLHCMTDDPPTTNPPTAR	1xCarbamidomethyl [C4]	2.10789e-05	0	1	Q7TMF3	0	2109.95	22.31	3	2.70133	23.3973
SLHQAIEGDTSGDFMK		5.64747e-08	0	2	F8WIT2; Q3UDK4	0	1735.8	90.46	2	1.54996	23.3986
GYDYGPQFQGICEATLEGEQGK	1xCarbamidomethyl [C12]	0.000193754	0	2	P19096	0	2447.08	54.54	2	2.83386	39.0926
KYEMFAQTLQQSR		1.18648e-07	0	1	Q01853	1	1629.81	71.1	2	-1.42703	23.462
LGTDESCFNMILATR	1xCarbamidomethyl [C7]	9.31551e-08	0	1	A0A2C9F2D2	0	1727.81	79.32	2	2.90404	39.0886
NAWNIIQAEMR		3.25245e-05	0	1	Q8BJU2	0	1345.67	29.77	2	1.18531	39.0859
SVEFEPVRDTLLSVPGVR		6.77574e-05	0	1	P97441	1	2000.08	32.39	3	4.31983	39.0795
LTYTAEVSVPK		0.000309009	0	1	P24527	0	1207.66	37.76	2	2.14571	23.4697
EYDFHLLPSGIINTK		8.62959e-05	0	1	J3QN31	0	1746.91	36.52	3	2.22998	39.107
FYSQAIELNPGNAIYYGNR		1.56245e-07	0	2	Q60676	0	2190.06	71.42	2	4.51755	39.0715
YIESPVLFLR		0.000261565	0	1	Q3UDE2	0	1236.7	24.98	2	3.82576	39.0688
SDPLLMGIPTSENPFKDK		1.09197e-08	0	1	A0A0N4SW28	1	1989	34.85	3	2.59577	39.0583
YAAVTQFEATDAR		1.33291e-06	0	1	Q11011	0	1442.69	58.77	2	2.49117	23.4854
ISGLIYEETR		6.02906e-05	0	2	B2RTM0	0	1180.62	61.26	2	1.40192	23.4867
QYASYEFVQR		0.000178256	0	1	Q9JHU4	0	1290.61	46.21	2	-3.55636	23.488
TFVQENVYDEFVER		9.71224e-08	0	2	P47738	0	1774.83	72.56	2	4.01135	39.057
EMNDAATFYTNR		1.71115e-05	0	1	Q9CYT6	0	1432.62	55.67	2	-0.608842	23.4724
QTIGNSCGTIGLIHAVANNQDKLEFEDGSVLK	1xCarbamidomethyl [C7]	9.73183e-13	0	2	Q9R0P9	1	3428.71	89.41	3	3.08035	39.9709
AEAGDNLGALVR		9.22495e-05	0	1	Q8BFR5	0	1185.62	41.74	2	-1.12072	23.4491
DNAGAATEEFIK		4.14243e-05	0	1	P05063	0	1265.6	56.18	2	0.912254	23.4465
ESIPFAVIGSNTVVEAR		2.77819e-07	0	1	P28661	0	1788.95	81.42	3	-0.631086	39.1663
QIYLSENPEETAAR		1.10897e-05	0	1	Q8K3H0	0	1620.79	47.94	2	2.50641	23.4077
VMAGALEGDIFIGPK		2.49369e-08	0	4	P61164; Q8R5C5	0	1517.8	77.06	2	2.92402	39.1321
TGQATVASGIPAGWMGLDCGTESSK	1xCarbamidomethyl [C19]	3.54275e-10	0	2	P09411	0	2481.14	94.31	2	1.09296	39.1281
VLIEGSINSVR		6.71947e-05	0	1	P59999	0	1186.68	41.14	2	1.22607	23.4115
QNLQICVQVASK	1xCarbamidomethyl [C6]	6.28915e-06	0	1	Q5SXR6	0	1387.74	72.7	2	1.79065	23.4141
FIPCSPFSDYVYK	1xCarbamidomethyl [C4]	0.000217739	0	2	E9PWE8	0	1622.76	21.28	2	1.70829	39.1083
TIQLNVCNSEEVEK	1xCarbamidomethyl [C7]	2.29413e-08	0	1	Q80XN0	0	1662.8	79.39	2	0.449055	23.4155
LIQHAQIPPEDSEIITNMAHLGVPIVTDSTLR	1xDeamidated [N17]; 1xOxidation [M18]	4.5427e-06	0	1	O08599	0	3525.83	34.85	4	7.84352	39.1241
LIQHAQIPPEDSEIITNMAHLGVPIVTDSTLR		7.45801e-15	0	4	O08599	0	3508.85	66.7	4	5.56461	47.6562
NFITQGPYENR		4.21211e-05	0	1	A0A1S6GWG6	0	1338.64	63.73	2	1.57615	23.4296
LVPQVYFPEQIHDVIR		4.28854e-08	0	1	Q8BLF1	0	1953.06	72.78	3	1.98982	39.1097
TGQEVVFVAEPDNK		9.55156e-08	0	1	Q3U505	0	1532.76	64.38	2	0.297433	23.4349
ALLAPLASHEAGEAEPGSQER		1.3457e-09	0	1	Q91YS4	0	2133.06	42.22	3	2.41118	23.4363
SIQLDGLVWGASK		7.49316e-06	0	1	P57776	0	1373.74	56.59	2	5.1656	39.1254
KHLEINPDHSIIETLR		9.00243e-06	0	2	Q80Y52	1	1915.04	41.6	4	0.630159	22.8538
DLGEAALNEYLR		5.06299e-06	0	1	Q8R0Y6	0	1363.69	63.9	2	0.185045	39.3673
ILTFDQLALESPK		9.78964e-07	0	1	Q58EW0	0	1474.82	63.37	2	-0.0410185	39.3699
QIGVEHVVVYVNK		2.91958e-06	0	2	Q8BFR5	0	1483.83	50.28	2	3.35167	22.3503
YNPNVLPVQCTGK	1xCarbamidomethyl [C10]	1.02023e-05	0	2	P14094	0	1489.75	47.19	2	2.1969	22.8668
VNAIEHVIIPR		2.27222e-05	0	1	P57746	0	1260.74	66.34	3	0.146138	22.3463
EVAGQVGVPLQDLMVR		7.19586e-09	0	1	Q3TVK3	0	1710.92	82.34	2	4.62939	39.7514
TGAIVDVPVGEELLGR		3.07066e-07	0	2	Q03265	0	1624.89	92.07	3	2.86361	40.0064
YDYEEVEAEGANK		1.47323e-06	0	1	Q66JR7	0	1516.64	61.03	2	0.266383	22.3412
VEPYSSTAQVQFDEPEATGGVPILK		1.11964e-08	0	2	E9QB01; A0A0A6YY91	0	2662.32	68.55	2	-1.24557	39.7554
ETVQTTEDQILK		2.27222e-05	0	1	Q64727	0	1404.72	72.46	2	2.30369	22.3308
KPALPYTPGSDVAGIIESVGDK		2.99218e-05	0	1	P47199	0	2214.17	31.29	3	3.50857	39.7581
DTDLEFVDGEGKPR		2.25335e-05	0	2	Q3V1R3	0	1577.74	58.42	2	5.02707	23.5988
GQIEEAGWSYVGGWTGQGGSK		3.39667e-09	0	1	P47857	0	2153.99	87.6	2	0.974163	39.7726
NSYVAGQYDDAASYK		1.40072e-05	0	1	Q00612	0	1651.72	69.44	2	-4.44617	22.3101
VPFLVLECPNLK	1xCarbamidomethyl [C8]	6.03225e-06	0	1	Q78XF5	0	1428.79	32.5	2	1.6118	39.7739
VAMSHFEPSEYIR	1xOxidation [M3]	4.69682e-06	0	1	Q99KI0	0	1581.74	39.59	3	0.811827	22.3061
VAMSHFEPSEYIR		1.24687e-06	0	2	Q99KI0	0	1565.74	48.36	3	1.58757	26.6093
TIEYLQPNPASR		8.6347e-06	0	1	Q3TJB4; A2ALV3	0	1388.72	56.74	2	1.48707	22.3049
HQAFEAEVQANSGAIVK		2.24194e-13	0	2	A3KGU7; A3KGU5	0	1798.91	131.18	2	1.63626	22.3023
SFYGTALFLCR	1xCarbamidomethyl [C10]	0.000225122	0	1	P19096	0	1334.66	42.19	2	2.6573	39.7977
NMSVHLSPCFR	1xCarbamidomethyl [C9]	3.7479e-05	0	1	Q9DB79	0	1347.63	52.89	3	0.706204	22.2595
WNTDNTLGTEITVEDQLAR	1xDeamidated [N]	4.62288e-08	0	2	Q3THL7; Q60932	0	2177.04	104.82	2	3.36895	42.6595
HLNLAENSSYMHVYR		6.51309e-10	0	1	Q61644	0	1833.87	66.88	3	1.60461	22.2685
WNTDNTLGTEITVEDQLAR		9.49132e-13	0	6	Q3THL7; Q60932	0	2176.05	131.88	2	1.52258	40.3196
FYGDNPQTSPNLGR		4.28505e-06	0	1	E9Q3E1	0	1565.73	70.39	2	-0.0747137	22.2764
AAAEDVNVTFEDQQK		3.12105e-06	0	1	Q3UWL8	0	1664.78	62.82	2	0.850432	22.3567
[truncated: 12,285 more rows]
