# Supplementary material for: A novel co-target of ACY1 governing plasma membrane translocation of SphK1 contributes to inflammatory and neuropathic pain
Source: iScience. 2023 May 28;26(6):106989. doi: 10.1016/j.isci.2023.106989 (PMC10291574; doi:10.1016/j.isci.2023.106989)
Supplement: Data S1. Data file of exported proteomics datasets, related to Figure 1 [file mmc2.zip › Date S1/1-M-GSGC0160906正式实验报告/预实验报告/肽段鉴定简表_A2.xlsx]

## Sheet: Sheet5
Sequence	Modifications	Qvality PEP	Qvality q-value	# PSMs	Master Protein Accessions	# Missed Cleavages	Theo. MH+ [Da]	Ions Score Mascot	Charge Mascot	DeltaM [ppm] Mascot	RT [min] Mascot
HGVYNPNK		6.62113e-05	0	3	P08249	0	928.464	46.71	2	1.91491	0.511072
LPLMECVQMTQDVQK	1xCarbamidomethyl [C6]	3.53782e-07	0	1	Q8C605	0	1819.88	59.16	2	1.52058	33.6449
SVPMSTVFYPSDGVATEK		5.55964e-10	0	1	P40142	0	1914.92	54.98	2	-0.522963	33.6476
ELEEIVQPIISK		8.44986e-07	0	1	P20029	0	1397.79	38.02	2	0.261519	33.6488
GTDIMYTGTLDCWR	1xCarbamidomethyl [C12]	4.89241e-07	0	1	P51881	0	1688.74	42.04	2	3.29263	37.9457
GTDIMYTGTLDCWR	1xOxidation [M5]; 1xCarbamidomethyl [C12]	1.67691e-06	0	1	P51881	0	1704.74	44.54	2	0.587683	33.6502
VLDSGAPIKIPVGPETLGR		3.82384e-06	0	2	P56480	1	1919.1	26.31	3	-0.124714	33.6515
AGLPGFYDPCVGEEK	1xCarbamidomethyl [C10]	5.33702e-06	0	1	Q5U458	0	1638.75	54.01	2	-0.12487	33.6528
LGVYDADGDGDFDVDDAK		2.51133e-07	0	1	Q8BSY0	0	1886.79	46.15	2	0.0608006	33.6542
LEIEPEWAYGK		7.38026e-06	0	1	Q62446	0	1334.66	51.99	2	2.79896	33.6555
GFGHIGIAVPDVYSACK	1xCarbamidomethyl [C16]	1.0456e-06	0	1	Q9CPU0	0	1790.89	48.23	3	0.182862	33.6671
LGVEAALINTNLR		8.71901e-06	0	1	Q91VE0	0	1383.8	29.42	2	1.51303	33.6698
LATVGELQAAWR		7.70237e-07	0	1	G3XA35	0	1314.72	69.75	2	0.66331	33.6711
VQEEFDIDMDAPETER		4.81163e-09	0	1	D3YXH0	0	1923.83	71.5	2	-4.81115	33.6828
GFAFVTFDDHDSVDK		9.40845e-08	0	1	Q3UK83	0	1699.76	44.58	3	1.26819	33.6841
VIYQSLEGAVQAGQLK		1.26076e-08	0	1	Q9QXS1	0	1703.93	65.89	2	1.50677	33.6854
ILNENPEENLFVVHQAIK		3.54445e-09	0	1	Q5EBJ4	0	2107.12	58.05	3	0.0720179	33.6998
LEDTENWLYEDGEDQPK		4.29742e-07	0	2	Q571M2	0	2080.9	65.17	2	-4.54882	33.7012
GADIMYTGTLDCWR	1xCarbamidomethyl [C12]	3.18335e-08	0	2	P48962	0	1658.73	71.33	2	2.14129	38.0927
GADIMYTGTLDCWR	1xOxidation [M5]; 1xCarbamidomethyl [C12]	1.6863e-07	0	1	P48962	0	1674.73	63.41	2	-0.819805	33.7025
DEVQEVVYFPAVDHDAESK	1xDeamidated [Q4]	5.01638e-05	0	1	Q9CZC8	0	2177.99	40.27	2	4.26759	33.7196
DEVQEVVYFPAVDHDAESK		6.14444e-08	0	1	Q9CZC8	0	2177	46.65	3	1.09855	33.6371
KVESLQEEIAFLK		7.06403e-05	0	1	P20152	1	1533.85	51.21	3	0.565719	33.6318
GSVNSNWIVGATLEK		5.72671e-07	0	1	Q9QYA2	0	1574.82	30.34	2	0.317403	33.628
AGKPVICATQMLESMIK	1xOxidation [M11]; 1xCarbamidomethyl [C7]	3.89533e-06	0	2	P52480	0	1892.96	27.29	3	-0.177679	33.6344
LSFQHDPETSVLILR		7.32673e-08	0	1	A1A4T2	0	1754.94	46.73	3	1.05293	33.5642
DLGTDSQIFISR		2.55828e-07	0	1	Q61598	0	1351.69	77.87	2	0.186688	33.572
LWGDSGIQECFNR	1xCarbamidomethyl [C10]	3.27304e-08	0	1	P18872	0	1581.71	76.46	2	1.09408	33.5745
ITFTPSSGISSEVTVPR		8.72056e-11	0	2	Q8BYI9	0	1777.93	91.43	2	1.49717	33.5797
CGNQAAIMELDDTLK	1xCarbamidomethyl [C1]	3.76088e-08	0	1	P63330	0	1678.78	58.87	2	-0.12695	33.5811
VISFEEQVASIR		5.12431e-07	0	1	Q14AI7	0	1377.74	67.63	2	2.72821	33.5824
SVGYPHPEWIWR		4.48914e-05	0	2	P97300	0	1526.75	31.92	3	0.820234	34.1037
GNDISSGTVLSDYVGSGPPSGTGLHR		5.52901e-14	0	2	Q3TGC5	0	2530.22	77.89	3	1.32569	33.5901
KGIVDQSQQAYQEAFEISK		8.85037e-07	0	1	P63101	1	2169.08	80.2	2	-1.76165	33.7289
GNDISSGTVLSDYVGSGPPSGTGLHR	1xDeamidated [N2]	1.8194e-09	0	1	Q3TGC5	0	2531.2	51.36	3	0.526592	35.3699
RFDEILEASDGIMVAR	1xOxidation [M13]	2.91248e-07	0	2	P52480	1	1837.91	59.99	3	1.17061	33.5915
YLDLGAYYSAR		3.15803e-05	0	1	Q9DCS9	0	1291.63	45.49	2	0.592946	33.5927
DAGTIAGLNVLR		6.64148e-07	0	3	P63017	0	1199.67	66.96	2	0.288916	33.594
DLKPSNLLINTTCDLK	1xCarbamidomethyl [C13]	1.07709e-08	0	4	D3Z3G6; P63085	0	1844.98	44.59	2	1.55446	34.4393
SAGAWIIHPYSDFR		8.42104e-05	0	1	C9K0Z8	0	1619.8	15.21	3	-0.426782	33.5979
IGQLQGEIIPTSFYHQGR		6.22455e-07	0	1	Q9R1V7	0	2044.06	71.82	2	-2.014	33.6006
LDITTLTGVPEEHIK		1.80588e-06	0	2	E9QPX3	0	1665.91	47.03	2	1.4847	33.6019
MDELQLFR		6.03609e-05	0	1	Q01853	0	1051.52	56.04	2	0.119408	33.615
FLTEELSLDQDR		1.702e-07	0	2	O35215	0	1465.72	62.54	2	1.28508	33.6632
RFDEILEASDGIMVAR		3.747e-09	0	6	P52480	1	1821.92	84.8	3	2.94595	37.855
AGKPVICATQMLESMIK	1xCarbamidomethyl [C7]	5.52878e-09	0	3	P52480	0	1876.97	75.25	2	7.58959	40.9371
KGIVDQSQQAYQEAFEISK	1xDeamidated [Q12]	1.42435e-05	0	1	P63101	1	2170.07	62.22	2	11.005	33.7105
GSVSEDELIAAIK		1.87404e-06	0	1	Q8K0T0	0	1331.71	51.53	2	0.795707	33.7223
QYPWGTVQVENEAHCDFVK	1xCarbamidomethyl [C15]	7.96653e-05	0	1	Q9R1T4	0	2307.05	9.4	3	1.29964	33.8336
SQVETEDLILKPGVVHVIDIDRGEEK		3.04497e-10	0	2	A0A0R4J0Z3	1	2918.55	50.78	5	3.11666	33.886
NTSEQDQPMGGWEMIR		1.89148e-06	0	1	P14733	0	1878.81	59.96	2	-2.50556	33.8403
AALCHFIVDELNAK	1xCarbamidomethyl [C4]	8.2183e-07	0	1	P28663	0	1600.82	59.43	3	2.00203	33.8506
MDIAIHHPWIR	1xAcetyl [N-Term]	2.89621e-06	0	2	Q52L78	0	1430.74	44.55	2	3.22883	33.8559
AYDYLIQNTSFANR		2.63037e-07	0	1	Q64514	0	1675.81	40.48	2	2.01591	33.8545
VLTPELYAELR		1.89793e-05	0	2	Q04447	0	1303.73	70.06	2	1.03391	34.0303
ATFSPIVTLEPR		7.84638e-07	0	1	S4R2F3	0	1330.74	52.96	2	0.711596	33.8649
SYQDPSNAQFLESIR		4.97481e-10	0	1	Q3UVN5	0	1754.83	94.73	2	2.43177	33.8676
GFAFVTFDDHDTVDK		4.05014e-08	0	2	J3QNY1	0	1713.78	62.15	2	2.03456	34.0159
VQIAVANAQELLQR		7.89024e-08	0	1	P62075	0	1552.88	55.64	2	2.10635	33.8702
GEFFNELVGQQR		1.89148e-06	0	1	P09055	0	1423.7	61.09	2	2.06151	33.8716
MQEVYNFNAINNSEIR		4.12586e-08	0	1	P24527	0	1941.91	75.36	2	3.11372	33.8729
FAQPGSFEYEYAMR		4.95589e-06	0	1	Q3TF40	0	1695.75	35.71	2	2.34582	33.8873
DYPLPDVAHVTMLSASQK		2.90717e-10	0	3	P19783	0	1971.98	73.64	2	0.734875	37.559
DYPLPDVAHVTMLSASQK	1xOxidation [M12]	2.85229e-05	0	1	P19783	0	1987.98	54.51	2	1.3219	33.89
IFCCHGGLSPDLQSMEQIR	2xCarbamidomethyl [C3; C4]	2.33197e-07	0	2	P62137; P62141; Q3U7K1	0	2248.03	48.73	2	2.63112	33.8913
GTGGVDTAAVGGVFDVSNADR		2.64516e-13	0	13	Q04447	0	1964.93	139.29	2	1.18597	34.4156
SVIGGCTQLLTHYYDDAR	1xCarbamidomethyl [C6]	1.438e-10	0	2	Q8R1X1	0	2068.98	80.73	2	0.338911	33.9307
SQNVMAAASIANIVK		2.49284e-09	0	1	P11983	0	1516.82	56.8	2	6.70922	33.8283
VSVNDFIIR		5.30275e-05	0	1	Q8BKZ9	0	1062.59	65.32	2	1.66993	33.8192
ESSIENEIAVLR		1.23529e-06	0	1	B1AW58	0	1359.71	55.56	2	1.01593	33.8165
EVAEVNLWGTVR		1.29838e-05	0	1	Q80XN0	0	1372.72	59.66	2	1.80145	33.9201
TPDSVIIDSLGQEER		1.35019e-07	0	2	Q5DTG0	0	1658.82	60.74	2	-0.369253	33.7954
AITGASLADIMAK		1.31319e-07	0	1	Q3UW40	0	1261.68	66.83	2	0.00429164	33.7392
ISENYSDKSDVENADESSSSILKPLISPAAER		5.56978e-07	0	1	E9Q8N8	1	3451.67	36.09	4	1.25859	33.7405
SEVPGIFCAGADLK	1xCarbamidomethyl [C8]	2.92316e-06	0	1	A0A0R4J023	0	1463.72	33.71	2	1.08753	33.7432
KANIPIMDTGENPEVPFPR		1.13444e-09	0	1	K3W4T3	1	2125.07	78.5	3	0.674681	33.7445
LVQDYGLESEVAQHLAK		1.8329e-07	0	2	Q64521	0	1899.98	54.32	2	-1.18954	33.7668
LDMYVLNPVK		5.09552e-06	0	1	A2ARP8	0	1191.64	64.04	2	0.312013	33.7575
GMTPAEAEMHFLENAK		1.90208e-07	0	1	D0VYV6	0	1775.81	33.9	3	1.16837	33.7588
EASVGPAQPQLPAVLQESR		1.96287e-06	0	1	B2RXT3	0	1977.04	33.75	3	3.56692	33.7615
EQVTNVGGAVVTGVTAVAQK		9.18442e-07	0	2	O55042	0	1928.04	63.49	2	2.40332	33.7472
YLGYANEVGEAFR		2.0559e-06	0	1	Q3TI65	0	1488.71	38.15	2	0.457303	33.7628
LVLLNMPGPPR		3.71905e-06	0	1	A0A076FRG6	0	1206.7	52.34	2	0.472096	33.7758
ETSYEMMMQCVSR	1xCarbamidomethyl [C10]	1.44063e-07	0	1	Q791T5	0	1651.66	57.78	2	1.37724	33.7784
YELGSGLAVLR		4.23393e-06	0	1	E9PZ16	0	1177.66	68.7	2	1.73617	33.7824
IVFDSIDNLEAAPHDIGHVK		1.71414e-05	0	1	Q9D997	0	2190.12	19.57	4	2.04372	33.7837
TVDNFVALATGEK		1.22821e-05	0	1	Q9DCY1	0	1364.71	37.4	2	0.889245	33.785
CDFTEDQTAEFK	1xCarbamidomethyl [C1]; 1xAcetyl [N-Term]	3.72621e-08	0	1	A0A1W2P7Q9	0	1532.62	75.44	2	2.02637	33.794
LALVNNLQIVDSK		4.02764e-07	0	1	E9QM90	0	1426.83	45.42	2	1.23885	33.798
ANGNPKPTVQWMVNGEPLQSAPPNPNR	3xDeamidated [N4; Q10; N14]	2.52055e-06	0	1	A0A087WPX3; Q810U3	0	2916.39	30.03	3	4.10973	33.8112
RGTGGVDTAATGSVFDISNLDR		1.017e-11	0	2	Q545N7	1	2209.08	71.07	3	1.47414	33.8126
ALVFQPVTELKDQTDFEHR		9.06757e-05	0	1	P47857	1	2273.16	18.42	4	1.53753	33.7654
AGGAFDPYTLVR		8.60784e-07	0	1	O55100	0	1266.65	62.92	2	2.24833	33.9043
MLLFTEVTR		5.06301e-05	0	1	Q61598	0	1109.6	52.37	2	2.09048	33.5589
TDEFQLHTNVNDGTEFGGSIYQK		1.64016e-12	0	13	Q3THL7; Q60932	0	2600.19	96.55	3	6.88744	34.0683
SIVNNGHSFNVEFDDSQDNAVLK		1.94127e-09	0	2	P00920	0	2549.19	56.34	3	2.29701	33.251
SIVNNGHSFNVEFDDSQDNAVLK	1xDeamidated [N/Q]	4.68852e-11	0	5	P00920	0	2550.17	119.53	3	3.29851	36.7242
SIVNNGHSFNVEFDDSQDNAVLK	4xDeamidated [N4; N5; N10; N19]	7.58818e-06	0	1	P00920	0	2553.13	46.5	3	19.4945	37.4317
DSSTCPGDYVLSVSENSR	1xCarbamidomethyl [C5]	2.03695e-06	0	1	P47941	0	1972.86	51.31	2	3.58743	33.2614
SDGIYIINLK		0.000104163	0	1	B2CY77	0	1135.64	21.92	2	0.786747	33.2654
LASVEPQGSEFLGTVHSLGR		2.94509e-09	0	1	Q99K86	0	2084.08	30.14	3	0.101551	33.2693
SAYDSTMETMNYAQIR		1.25147e-10	0	3	Q3V117	0	1880.82	121.21	2	-3.16368	33.2838
TTNDLEDSYGQEWTYEQR		1.3378e-12	0	3	Q6ZQ49	0	2234.95	120.23	2	2.97301	33.8205
GVVPLAGTNGETTTQGLDGLSER		1.98868e-15	0	3	Q5FWB7	0	2272.14	128.53	2	0.0464677	33.6358
GVVPLAGTNGETTTQGLDGLSER	1xDeamidated [Q/N]	6.56855e-15	0	10	Q5FWB7	0	2273.13	121.97	3	1.08454	35.7191
AVDIPHMDIEALK		6.14881e-05	0	1	Q3U561	0	1451.76	17.84	3	1.81728	33.2864
TELDAHFENLLAR		1.67691e-06	0	1	A2AWI7; A2AWI9	0	1528.78	49.9	3	0.494335	33.2982
QQQLLAQNLQLPPEAR		1.35019e-07	0	1	D3Z4J3	0	1847.01	62.69	2	0.387109	33.3048
DLDSLHSFVLR		5.87086e-05	0	1	Q3TEE8	0	1301.68	39.5	3	0.931555	33.3061
GVVDSEDIPLNLSR		1.68008e-08	0	4	Q80Y52; P11499; Q3TK29	0	1513.79	83.37	2	2.27761	33.3075
HEPLVLFCESCDTLTCR	3xCarbamidomethyl [C8; C11; C16]	2.47429e-06	0	1	Q62318	0	2136.95	47.38	3	5.35888	33.3206
GGAEVQIFAPDVPQMHVIDHTK		6.22455e-07	0	1	Q9D172	0	2389.2	32.7	4	3.4867	33.3219
ACADATLSQITNNIDPVGR	1xCarbamidomethyl [C2]	4.76746e-14	0	2	Q3TQ70	0	2015.98	124.88	2	2.55036	38.2466
ACADATLSQITNNIDPVGR	1xDeamidated [N12]; 1xCarbamidomethyl [C2]	2.72467e-10	0	1	Q3TQ70	0	2016.97	104.87	2	-1.99359	33.3246
FVSQTNGNLYIANVESSDR	1xDeamidated [N/Q]	8.64016e-11	0	6	P12960	0	2115	97	2	1.58025	33.2457
AFTDVPSVQIYSSR		1.83965e-06	0	1	B9EJA4	0	1569.79	37.71	2	-0.187801	33.2417
NLEPEWAAAATEVK		3.39658e-08	0	1	Q3THH1	0	1528.76	58.08	2	1.60298	33.2353
ICDDELILIK	1xCarbamidomethyl [C2]	1.4781e-05	0	1	P11983	0	1231.66	35.14	2	1.8446	33.2299
TVSGVNGPLVILDHVK		5.39719e-08	0	2	A0A1S6GWG6	0	1647.94	73.54	3	1.63728	33.3404
TVSGVNGPLVILDHVK	1xDeamidated [N6]	4.08782e-08	0	3	A0A1S6GWG6	0	1648.93	69.84	3	2.52029	34.771
TDDYLDQPCLETINR	1xCarbamidomethyl [C9]	6.96935e-09	0	2	P50396	0	1852.84	76.41	2	2.11585	33.1712
LAGQFLEELR		1.43761e-05	0	1	Q80YU5	0	1175.64	58.95	2	2.27963	33.1725
WDVDDWDNENSSAR		6.49558e-08	0	1	Q62261	0	1708.68	47.74	2	2.22361	33.1737
EGHVGLVQELLGR		3.1001e-05	0	1	S4R2F3	0	1406.78	53.89	3	3.83255	33.1764
CNEIISWLDKNQTAEKEEFEHQQK	1xCarbamidomethyl [C1]	3.47289e-07	0	1	P63017	2	3004.41	17.6	4	0.412487	33.1894
IVITGDADIDHDQALAQAIK		4.41046e-10	0	2	D0VYV6	0	2107.1	105.92	2	1.78619	33.264
SATAATVPPAAPAGEGGPPAPPPNLTSNR	1xAcetyl [N-Term]	6.70328e-07	0	1	B0QZN5	0	2708.36	57.81	3	6.77262	33.192
YCGDYDSFFESK	1xCarbamidomethyl [C2]	8.81951e-05	0	1	A0A087WS96	0	1517.59	18.06	2	1.67474	33.3364
LLEQGITGPEGHVLSHPEEVEAEAVYR		1.43261e-06	0	1	A0A0R4J1N0	0	2959.48	27.99	4	4.38735	33.1973
SFYPEEVSSMVLTK		8.68794e-07	0	3	P63017	0	1616.79	57.82	2	2.2707	39.3419
VLTPTQVMNRPSSISWDGLDPGK	1xOxidation [M8]	0.000126472	0	1	Q3TGC5	0	2514.27	19.71	3	7.19414	33.2064
EVPHVGGFGCTLAELR	1xCarbamidomethyl [C10]	7.2997e-09	0	1	Q0VF55	0	1741.87	68.06	3	2.15906	33.2077
LIIWDSYTTNK		1.33496e-05	0	1	P29387; Q3TQ70; P62880	0	1353.7	51.94	2	0.4425	33.2103
ALTVPELTQQMFDSK		1.94477e-06	0	4	Q7TMM9; B2RSN3	0	1707.86	69.61	2	2.52051	42.049
ALTVPELTQQMFDSK	1xOxidation [M11]	0.000117461	0	1	Q7TMM9; B2RSN3	0	1723.86	34.05	2	-0.997021	33.2116
LGVVDVFQEDK		1.26281e-05	0	1	O08797	0	1248.65	39.63	2	-2.85388	33.2156
GVIDMGNSLIER		7.4913e-07	0	1	A3KGU7; A3KGU5	0	1303.67	74.66	2	-0.0426204	33.226
GFESPSDNSSAVLLQWHEK		3.27917e-10	0	1	Q3TKM9	0	2131.01	72.12	3	2.23138	33.2286
SALFAQINQGESITHALK		2.09832e-08	0	1	P40124	0	1928.02	38.38	3	-0.731872	33.1986
DSDSILETLQR		1.68269e-05	0	1	Q9D6J6	0	1276.64	51.49	2	0.23161	33.5576
GQVCLPVISAENWKPATK	1xCarbamidomethyl [C4]	6.96935e-09	0	1	Q3TIH9	0	1998.05	36.75	3	2.5024	33.3391
LLSPGSVMLVSAR		2.10609e-07	0	1	Q91XH5	0	1329.76	69.84	2	1.48707	33.3561
DQSGEYECSALNDVAAPDVR	1xCarbamidomethyl [C8]	1.09727e-13	0	1	Q3TYL3	0	2195.95	119.19	2	2.45016	33.487
VDLFPTDIGLHK		1.12602e-06	0	1	P21981	0	1354.74	60.5	3	2.51372	33.4896
AVENYLIQMAR		7.74854e-05	0	1	Q564F6	0	1307.68	25.32	2	-2.49936	33.4922
VNNSSLIGLGYTQTLKPGIK	2xDeamidated [N3; Q/N]	4.87903e-05	0	2	Q3THL7; Q60932	0	2105.15	13.29	3	12.5427	33.4986
FPVGAALLTGDGR		2.85903e-07	0	1	P56389	0	1273.69	63.75	2	0.635812	33.5013
FEAAETLEEAAMR		3.47289e-07	0	1	Q8CD76	0	1467.68	49.64	2	-4.92608	33.5039
ILLLGLDNAGK		1.28642e-05	0	1	Q543P7	0	1126.68	45.07	2	2.92143	33.5053
LDPHLVLDQLR		1.68269e-05	0	1	Q3UH59; Q8VDD5	0	1318.75	53.42	3	1.56188	33.5079
LAEQIATLCATLK	1xCarbamidomethyl [C9]	1.35019e-07	0	1	O08599	0	1431.79	65.43	2	4.6516	33.5169
GQFSTDELVAEVEKR		8.00811e-09	0	2	Q5SXR6	1	1707.85	94.36	3	2.08869	33.5536
SLGYAYVNFQQPADAER		7.71685e-09	0	1	P29341	0	1928.91	65.82	2	0.647204	33.5275
ELGEYGLQAYTEVK	1xDeamidated [Q8]	4.53088e-05	0	1	P47738	0	1600.77	38.73	2	14.9467	33.5288
VLYPNDNFFEGK		1.46448e-05	0	1	Q3V3U0; Q9WUB3	0	1442.7	58.29	2	1.47964	33.5379
MSSYAFFVQTCR	1xCarbamidomethyl [C11]	1.16852e-06	0	1	Q3UBK2	0	1496.67	56.53	2	0.96642	33.5405
GMNTLVGYDLVPEPK		4.39373e-06	0	3	P12787	0	1632.83	62.87	2	2.9635	37.8327
GMNTLVGYDLVPEPK	1xDeamidated [N3]	2.06286e-05	0	1	P12787	0	1633.81	36.08	2	5.04932	38.7993
GMNTLVGYDLVPEPK	1xOxidation [M2]	2.86438e-09	0	1	P12787	0	1648.83	71.34	2	2.16896	33.5418
AVFQANQENLPILK		1.88043e-05	0	2	Q8VDN2	0	1584.87	22.88	3	1.19766	33.5445
LTEMETMQSQLMAEK		1.76242e-05	0	1	Q8VDD5	0	1769.81	64.99	2	4.68824	33.5472
AQLEGHAVQSTLQSEEWFR		2.67966e-12	0	2	P19246	0	2216.07	83.95	2	1.97194	33.4843
VNGMDILCVR	1xDeamidated [N2]; 1xCarbamidomethyl [C8]	1.57708e-05	0	1		0	1177.57	68.43	2	0.906809	33.4829
VDGMDILCVR	1xCarbamidomethyl [C8]	1.57708e-05	0	1	P35486	0	1177.57	68.43	2	0.907174	33.4829
GEMMDLQHGSLFLK		2.88563e-07	0	2	A0A1B0GSX0	0	1605.78	53.21	2	0.110138	33.4856
MEEIVEGCTGALHILAR	1xCarbamidomethyl [C8]	5.48806e-11	0	1	Q02257; Q02248	0	1898.95	97.44	3	0.891107	33.3601
DRGPVVSLWPVPGK		1.92684e-06	0	1	Q8BGN3	1	1506.84	54.48	3	1.02775	33.3718
CLVLTGFGGYDK	1xCarbamidomethyl [C1]	2.06286e-05	0	1	Q3TXD3	0	1329.65	23.54	2	0.86779	33.3731
VLDPFTIKPLDR		4.53088e-05	0	1	P40142	0	1413.81	43.83	3	2.39953	33.377
SNPVHEIQSLDEVTNLDR		9.76365e-05	0	1	Q3URM4	0	2066.01	31.49	3	-0.0101377	33.3783
DNFAQDLGTLR		1.68269e-05	0	2	P03995	0	1249.62	61.86	3	2.43378	33.3822
DILTSNGIDIEK	1xDeamidated [N6]	1.39822e-05	0	1	P51910	0	1318.67	41.46	2	2.11309	33.39
DVLSVAFSSDNR		7.24482e-06	0	1	P68040	0	1309.64	52.05	2	4.81734	33.3979
MEGYQRPCDEVGFNADEAHNIVK	1xCarbamidomethyl [C8]; 1xAcetyl [N-Term]	1.19261e-08	0	1	P56387	0	2721.2	58.15	3	5.46701	33.411
GVMLSQDNITWTAR		1.28909e-07	0	1	Q99PU5	0	1591.79	58.37	2	3.46263	33.3548
GHNEMDEPMFTQPLMYK		1.64613e-06	0	1	B2RXT3	0	2067.9	29.44	3	0.930662	33.415
SESEVEEAAAIIAQRPDNPR		5.17199e-07	0	1	Q9QXS6	0	2182.07	24.3	3	2.03977	33.4318
VGEATETALTCLVEK	1xCarbamidomethyl [C11]	1.11361e-09	0	1	Q5DTI2	0	1620.81	79.51	2	1.32676	33.4372
GPQLFHMDPSGTFVQCDAR	1xCarbamidomethyl [C16]	5.70562e-08	0	1	Q3TUI9	0	2162.97	31.79	3	2.0713	33.4449
GAVSAEQVIAGFNR		1.54571e-08	0	1	O70591	0	1418.74	69	2	1.40658	33.4463
IRPGEYEQFESTIGFK		9.47685e-06	0	2	E9PV14	0	1900.94	22.9	2	5.1065	33.5549
TNIVTASVDAINFHDK		1.9997e-11	0	2	E9PYH2	0	1744.89	101.47	2	0.957227	33.4503
QGQVEDEWYSLSGR		9.63785e-09	0	1	Q8BQL7	0	1653.75	66.35	2	0.783161	33.4516
KACGDSTLTQITAGLDPVGR	1xCarbamidomethyl [C3]	5.71629e-10	0	2	P62880	1	2060.04	115.88	2	1.61756	33.4542
GAAGALMVYDITR		1.57461e-08	0	1	Q50HX4	0	1337.69	84.73	2	1.79589	33.4646
ACGCDLAEGGFFVR	2xCarbamidomethyl [C2; C4]	1.98489e-08	0	1	E9Q4K0	0	1558.68	51.31	2	2.16122	33.4163
DFMIQGGDFTR		9.6738e-05	0	1	Q9DCY1	0	1286.58	18.52	2	1.53672	33.9057
IATVGYLPTQQDVLR		5.71015e-05	0	1	Q3UPA1	0	1673.92	30.5	2	-2.36435	33.907
LLGTPTEEQWPAMTK		8.65596e-08	0	1	Q543F6	0	1701.85	64.26	2	1.85127	33.9096
VDYYEVLGVQR		8.0964e-06	0	1	O54946	0	1340.68	30.71	2	4.28238	34.3882
WTEYGLTFTEK		1.32265e-05	0	1	Q3THL7; Q60932	0	1374.66	49.46	2	0.467283	34.4013
GDARPAEIDSLWEISK		3.99051e-07	0	1	Q91YT0	0	1786.9	51.23	3	3.65664	34.4026
MINLSVPDTIDER		5.86638e-08	0	1	Q3TJX0; B1AX58	0	1502.75	67.91	2	-2.46402	34.4039
VLEPMPSTAEISTSGAVLK		9.30469e-11	0	2	P12960	0	1930.02	75.11	2	2.04163	34.4196
QIWQNLGLDEAR		5.44741e-08	0	1	Q3TZ32	0	1442.74	99.99	2	3.32922	34.4209
TKEQASHLGGAVFSGAGNIAAATGLVK		3.24696e-05	0	1	Q91ZZ3	1	2555.36	32.1	4	0.740815	34.4222
NIGILFEEAEK		7.96653e-05	0	1	B9EKB0	0	1262.66	26.27	2	1.21838	34.4236
TIGTGLVTDVPAMTEEDK		1.96287e-06	0	1	Q8BFR5	0	1876.92	48.74	2	5.06709	34.4249
TVTNAVVTVPAYFNDSQR		7.08669e-12	0	2	P63017	0	1982	92.37	2	0.71291	34.434
TVTNAVVTVPAYFNDSQR	1xDeamidated [N]	3.06171e-06	0	4	P63017	0	1982.98	59.39	2	3.47907	36.1587
ETAHWKPPPWNDVDILK		3.88843e-09	0	2	Q91WD5	0	2046.04	40.15	3	1.04859	34.438
DNTALLTQVQTTMR		3.92461e-09	0	1	Q3TPZ5	0	1591.81	97.72	2	3.45557	34.4446
EDIYAVEIVGGATR		8.19063e-05	0	1	Q571M2	0	1492.76	54.66	2	1.72341	34.446
VSAFENPYVDAIK		8.11256e-08	0	1	P21279	0	1452.74	47.13	2	1.89322	34.4537
KIEPELEGSSAVTSHDSSTNGLISFIK		3.91744e-12	0	2	P06745	1	2846.44	97.72	4	2.73957	34.4563
KIEPELEGSSAVTSHDSSTNGLISFIK	1xDeamidated [N20]	1.58636e-11	0	2	P06745	1	2847.43	83.38	4	2.52174	35.0403
GVVFSVTTVDLK		3.76526e-05	0	1	Q9QYB1	0	1264.71	37.62	2	1.76893	34.4617
YLTAEAFGFK		1.4781e-05	0	1	Q61553	0	1146.58	56.64	2	2.08248	34.4643
GFAFVQYVNER		7.87455e-06	0	1	Q3U6P5	0	1329.66	41.53	2	0.646743	34.3856
AIATLMSDEVFHDIAYK	1xOxidation [M6]	8.18805e-08	0	1	E9Q8N8	0	1939.95	33.19	3	2.61345	34.3817
AIATLMSDEVFHDIAYK		1.03027e-10	0	2	E9Q8N8	0	1923.95	84.45	2	6.72463	41.0212
KPVVDCVVSVPSFYTDAER	1xCarbamidomethyl [C6]	5.22012e-07	0	1	Q571M2	0	2168.07	42.09	3	4.14629	34.3804
EGAQYLMQAAGLGR		2.31047e-07	0	1	E9QM38	0	1464.73	45.14	2	1.49506	34.2926
SNVASTAACSSASSLGLGLAYR	1xCarbamidomethyl [C9]	7.12624e-13	0	2	P46660	0	2143.04	112.8	2	2.81002	34.2952
LQAVEVVITHLAPGTK		4.32143e-08	0	1	Q3UD53	0	1675.97	62.12	3	2.12625	34.2979
IVAATLSDPELFK		1.35019e-07	0	1	P05201	0	1403.78	59.11	2	3.96011	34.3109
AVQLYQQTANVFENEER		1.46489e-10	0	2	D3Z4B2	0	2038.98	103.42	2	2.32377	34.3123
VFPPEIVEQMGCK	1xCarbamidomethyl [C12]	2.92316e-06	0	2	P46460	0	1533.74	55.31	2	3.22829	36.1626
VNLLSFTGSTQVGK		2.83267e-07	0	1	Q9DBF1	0	1450.79	59.73	2	1.39258	34.3149
SIYGEKFEDENFILK		4.0128e-08	0	2	P17742	1	1831.91	57.63	2	1.75756	34.3293
IFTVAQMDDNSIQMK		4.91974e-08	0	1	A0A076FRG6	0	1740.83	53.45	2	1.54136	34.3279
TDLEKDIISDTSGDFR		1.816e-07	0	2	P07356	1	1811.87	63.69	3	1.10829	34.4734
LGVQDLFSSSK		1.23529e-06	0	1	Q9D154	0	1180.62	73.07	2	0.367967	34.3319
ESGMNLNPEVEGTLIR		1.28192e-06	0	1	Q9D6S7	0	1758.87	73.81	2	0.758838	34.3346
GDGPICLVLAPTR	1xCarbamidomethyl [C6]	1.19037e-06	0	1	Q3V0Z8; Q3U741	0	1368.73	69.13	2	-0.00160847	34.3359
YLWDASVEPDPEK		1.58626e-06	0	1	Q9CR61	0	1548.72	44.44	2	1.85303	34.3437
LYTLVLTDPDAPSR		4.10295e-07	0	2	Q3TGC5	0	1560.83	71.27	2	2.67896	34.3449
LDNNTELSFFAK		1.14285e-07	0	1	Q8C338	0	1398.69	66.56	2	1.7583	34.3476
LNLDSIIGR		0.000121884	0	1	P62137	0	1000.58	53.02	2	0.334477	34.3502
IAWTHITIPESLK		2.16543e-07	0	1	Q8BQL7	0	1508.85	57.98	3	1.23421	34.3529
AFQFVETHGEVCPANWTPESPTIKPSPTASK	1xCarbamidomethyl [C12]	3.58412e-11	0	2	P20108	0	3413.65	42.53	4	2.58907	34.3633
VLATTFDPYLGGR		3.12492e-08	0	1	P48722	0	1409.74	73.4	2	2.00302	34.3647
NPVWNETLQYHGITEEDMQR		4.97481e-10	0	1	P47708	0	2460.12	38.24	3	2.23425	34.3332
DDKNTMTDSTILLEDVQK		1.98785e-05	0	1	D3Z4J3	1	2066	36.84	3	4.71282	34.2899
QQSLETAMSFVAR		7.02102e-07	0	1	E9PWQ3	0	1467.73	51.57	2	0.888123	34.476
AIQDMFPNMDR		0.000123015	0	1	Q8BQL7	0	1337.6	18.61	2	-2.43685	34.4787
AGGIETIANEFSDR		1.08506e-06	0	1	Q61699	0	1479.71	75.79	2	1.50729	34.5868
VKVDNQHDFQDIASVVALTK		3.65114e-11	0	3	O88935	1	2227.17	71.76	3	4.16752	34.6063
FSTFSGSITGPLYTHRQPSVTISSK	1xDeamidated [Q17]	1.57164e-06	0	1	A0A0R4J036	1	2699.37	44.67	3	4.07209	34.5921
HQSGGNFFEPTLLSNVTR		9.32209e-13	0	2	Q8BWF0	0	2003.99	110.48	2	2.48262	34.622
GFIGPGIDVPAPDMSTGER		1.57756e-10	0	1	P26443	0	1915.92	60.12	2	1.7644	39.0656
GFIGPGIDVPAPDMSTGER	1xOxidation [M14]	7.67402e-08	0	1	P26443	0	1931.92	49.7	2	2.04401	34.6103
VCLLGCGISTGYGAAVNTAK	2xCarbamidomethyl [C2; C6]	2.31913e-11	0	1	P28474	0	2011.99	75.88	2	5.15028	34.6181
EYFSWEGTFQHVGK		7.4913e-07	0	1	Q9D8N0	0	1714.79	46.52	3	1.80781	34.6206
GFGFVTFDDHDPVDK		2.11784e-08	0	4	O88569	0	1695.76	58.75	2	2.31141	34.6586
YADLTEDQLPSCESLKDTIAR	1xCarbamidomethyl [C12]	1.85342e-09	0	1	Q3U7Z6	1	2425.16	62.56	3	3.64083	34.626
ECDVLPDDTVSTLYNR	1xCarbamidomethyl [C2]	1.15138e-10	0	1	Q8CIF2	0	1896.86	82.16	2	1.761	34.6351
GQGFVSEDEYLEISDIKR		2.12568e-07	0	1	Q3TYL3	1	2085.01	56.8	3	3.61656	34.6364
VAAPDVVVPTLDTVR		4.50112e-07	0	1	Q9JHU4	0	1551.87	46.97	2	2.98112	34.639
QYPWGVVQVENENHCDFVK	1xCarbamidomethyl [C15]	4.96552e-08	0	1	B1AQZ0; A0A0J9YUL3	0	2348.08	29.07	3	1.84931	34.6403
KHEALMSDLSAYGSSIQALR		1.66459e-08	0	1	A3KGU7; A3KGU5	1	2177.1	71.43	4	2.25286	34.6429
ELAAEDEQVFLMK		5.50269e-05	0	1	Q6PDL0	0	1522.75	23.52	2	10.7445	34.6456
TPSFMYPQGTSSSQMVLR		1.11983e-10	0	1	A0A087WPX3; Q810U3	0	2016.95	63.95	2	-0.327497	34.6469
EANELQQWITEK		4.91974e-08	0	1	A3KGU7; A3KGU5	0	1488.73	68.26	2	4.22162	34.656
VTGEVLDILSR		3.51802e-06	0	1	O08917	0	1201.68	54.38	2	1.99693	34.6572
LISWYDNEYGYSNR	1xDeamidated [N7]	1.15349e-07	0	2	A0A0A0MQF6	0	1780.78	63.94	2	1.43506	36.2873
LISWYDNEYGYSNR		2.48818e-07	0	2	A0A0A0MQF6	0	1779.8	74.92	2	3.49751	34.5985
VPMNTVDFGHVTEEWR		8.48158e-11	0	1	P46096	0	1916.9	70.39	3	1.43884	34.583
FLEQLQELDAK		0.000107092	0	1	A0A068BGT0	0	1333.7	20.09	2	1.24173	34.574
YIVPMITVDGK		2.26297e-05	0	1	Q3UJW9	0	1235.67	52.15	2	1.01702	34.4929
SLNNQFASFIDK		1.09904e-05	0	1	E9Q0F0	0	1383.69	51.07	2	1.97682	34.4943
VQAENDFGKGPEPDTIIGYSGEDYPR		2.75504e-07	0	1	A0A087WPX3	1	2854.32	78.62	3	-3.30871	34.4956
DLQQQSEQLDSVLK		3.60397e-07	0	1	Q8R570	0	1630.83	50.99	2	3.91644	34.4983
SDKDLETQVIQLNEQVHSLK		1.34521e-08	0	2	Q8R001	1	2324.21	58.09	4	1.95189	34.5087
GEFYNEASNLQVAIR		2.70954e-09	0	1	Q91YT0	0	1710.84	103.17	2	2.54287	34.51
LQIWDTAGQESFR		8.71901e-06	0	1	Q0PD65; P59279	0	1550.76	32.98	2	4.82188	34.5126
FIVDGDTPLIENGK	1xDeamidated [N12]	1.15112e-05	0	1	Q5SYD0	0	1518.77	41.91	2	3.20616	34.514
AAQALAAQAVASR	1xAcetyl [N-Term]	7.99309e-07	0	1	Q8BLY2	0	1269.69	49.73	2	-2.50675	34.5166
NLFEDQNTLTSICEK	1xCarbamidomethyl [C13]	9.15062e-08	0	1	Q9ERK4	0	1811.85	47.3	2	11.9612	34.4773
IYGISFPDPK		4.16879e-05	0	1	Q3U630	0	1136.6	33.94	2	1.11213	34.5179
MVIPGGIDVHTHFQMPYK		1.74995e-07	0	2	E9PWE8	0	2070.03	36.65	3	1.52966	34.6273
IHFPLATYAPVISAEK		2.24306e-10	0	11	Q3TIZ0; P68369; A0A0A0MQA5	0	1756.96	71.63	2	2.47255	35.7362
LTQKEEIPEEELNEDVEEIDHAER		7.58938e-11	0	1	S4R1C4	1	2894.35	49.47	4	-0.632605	34.5504
VANVSLLALYK		7.04631e-06	0	1	Q9CZI5	0	1190.71	55.51	2	2.00461	34.5517
ITNQVIYLNPPIEECR	1xCarbamidomethyl [C15]	1.11564e-06	0	1	Q9JHU4	0	1959	61.6	2	2.42549	34.5635
CGIIHPGEDFLCLEGK	2xCarbamidomethyl [C1; C12]	7.57522e-09	0	4	G5E829; S4R1C4	0	1844.87	41.73	3	2.22263	34.5673
MPSFGIGVTGPEVK		5.0397e-09	0	1	A0A0U1RNK1; E9QQ57	0	1418.73	78.95	2	1.7039	34.5686
QLQEETSPDGIMTEALPPAR		1.60705e-10	0	2	Q9CQJ8	0	2183.06	107.68	2	-0.506155	34.57
FAQPGTFEFEYASR		4.47587e-06	0	1	Q8R326	0	1649.76	29.58	2	3.62532	34.5713
SILESSPGMATLSEEEVR		2.02501e-05	0	1	P70160	0	1934.94	30.82	2	0.630879	34.5257
FLPFSFEHIR		9.83448e-06	0	1	K3W4T3	0	1292.68	36.37	3	0.711574	34.2886
DMSISNTTMDEFR		3.70551e-07	0	1	Q6ZQ84	0	1546.65	48.52	2	2.73112	34.2873
VLSSLGYHVVTFDYR		3.68477e-06	0	1	Q99LR1	0	1755.91	33.64	3	2.6538	34.2809
FTQAGSEVSALLGR		2.71958e-08	0	1	P56480	0	1435.75	65.81	2	1.52033	34.0172
ASSSILINEAEPTTNIQIR		1.12814e-08	0	1	Q3UVN5	0	2057.09	102.98	2	4.92755	34.0199
NAVITVPAYFNDSQR	1xDeamidated [N11]	6.74476e-05	0	2	P38647	0	1695.83	58	2	4.31321	36.5222
ALTVPELTQQMFDAK		4.11064e-09	0	6	Q9D6F9; Q9ERD7; P68372	0	1691.87	107.41	2	3.43471	42.0674
ALTVPELTQQMFDAK	1xOxidation [M11]	1.34738e-05	0	2	Q9D6F9; Q9ERD7; P68372	0	1707.86	38.57	3	0.654035	34.205
STEPCAHLLVSSIGVVGTAEQNR	1xCarbamidomethyl [C5]	1.19261e-08	0	2	O35215	0	2425.21	56.73	3	0.0610917	34.0329
ILVATNLFGR		1.6215e-05	0	1	A0A1S6GWH2	0	1103.66	46.6	2	0.218557	34.0355
GHYTEGAELVDSVLDVVR		3.01139e-13	0	7	Q7TMM9; Q9ERD7; P99024; P68372; B2RSN3	0	1958.98	115.7	2	4.70587	44.772
AVVVGFDPHFSYMK		7.25918e-08	0	1	Q8CHP8	0	1596.79	63.37	3	1.23943	34.0409
NLYGTQSLELPFQGAHR		5.91015e-11	0	2	Q3T1F6; A0A087WPR1	0	1930.98	102.37	2	5.24241	34.0762
NLYGTQSLELPFQGAHR	1xDeamidated [N/Q]	9.98283e-07	0	2	Q3T1F6; A0A087WPR1	0	1931.96	60.53	3	4.06013	39.7507
NFSGAELEGLVR		3.89533e-06	0	1	P46460	0	1291.66	57.29	2	2.66116	34.0526
EANLLNAVIVQR		8.65596e-08	0	1	Q3UVN5	0	1339.77	81.85	2	-0.373306	34.0566
SLTAVLSAELNK		2.79088e-06	0	1	Q99P72	0	1245.7	41.88	2	-0.401073	34.0579
KDLYANNVLSGGTTMYPGIADR		7.21919e-12	0	1	P68033	1	2356.16	104.14	3	-0.639208	34.0592
APDFVFYAPR		3.49653e-05	0	1	P26041; Q3U111; Q3TCP5	0	1182.59	36.61	2	0.261806	34.0722
DGPNALTPPPTTPEWVK		3.49653e-05	0	6	A0A0G2JGX4; Q8VDN2; Q6ZQ49	0	1819.92	43.06	2	2.16997	34.6011
VDTSPTPVSWDVMCK	1xCarbamidomethyl [C14]	6.96935e-09	0	1	Q9D6J5	0	1721.79	78.83	2	3.45087	34.0907
LGEHNINVLEGNEQFIDAAK		3.39008e-06	0	2	Q9Z1R9	0	2211.1	21.4	3	1.62958	34.324
VFEEDALSWEDK		1.73382e-07	0	1	Q9JHU4	0	1467.66	66.37	2	1.53125	34.0146
LSELDDRADALQAGASQFETSAAK		1.21718e-10	0	1	B0QZN5	1	2494.21	43.95	3	-0.244596	34.0055
LKDLNSQADSLMTSSAFDTSQVK		2.24716e-07	0	1	A3KGU7; A3KGU5	1	2486.21	66.5	3	1.52665	34.0015
LFVTNDAATILR		7.56101e-07	0	1	Q6A0F1	0	1333.75	63.97	2	-0.414373	33.9962
TDMDNQIVVSDYAQMDR		1.61592e-06	0	1	P80315	0	2000.87	63.53	2	1.0401	33.9123
LVQAFQYTDEHGEVCPAGWKPGSDTIKPNVDDSKEYFSK	1xCarbamidomethyl [C15]	2.79088e-06	0	1	Q61171	1	4443.09	9.02	6	2.03101	33.9214
RTGAIVDVPVGEELLGR		9.23577e-08	0	1	Q03265; D3Z6F5	1	1780.99	57.37	3	1.66669	33.9227
ESHSILTPLVSLDTPGK		1.20816e-07	0	1	Q9CPV4	0	1793.96	56.66	3	1.48238	33.924
DIQVIVNVPPTVQAR		4.14113e-07	0	2	E9QB01; A0A0A6YY91	0	1648.94	52.62	2	1.82363	33.9254
GHIASVLNAWPEDVVK		2.03695e-06	0	1	P06801	0	1734.92	46.29	3	2.10298	33.928
VIAINVDDPDAANYKDISDVER		2.60623e-12	0	1	Q4FK49	1	2432.19	75.54	3	0.514582	33.9385
VIAINVNDPDAANYKDISDVER	1xDeamidated [N]	2.60623e-12	0	2		1	2432.19	75.54	3	0.514405	33.9385
FVHSENQHLVSPEALDFLDK		2.18069e-05	0	1	Q60737	0	2325.15	46.72	4	0.855281	33.9398
LGEHNINVLEGNEQFIDAAK	1xDeamidated [N5]	1.5688e-09	0	1	Q9Z1R9	0	2212.09	59.23	3	3.77774	34.8571
ISEQFTAMFR		1.98785e-05	0	1	Q7TMM9; Q9D6F9; Q9ERD7; P99024; P68372; B2RSN3	0	1229.6	62.03	2	1.38559	33.941
ASNLENSTYDLYTIPK		1.16183e-05	0	1	F8WHL2	0	1828.9	44.47	2	2.71088	33.9437
TLEELQDEYDFK		3.39008e-06	0	1	A0A087WSP5	0	1529.7	33.53	2	-3.66173	33.9451
DDANNDPQWSEEQLIAAK		4.01728e-05	0	1	Q9DCL9	0	2043.93	41.64	2	0.387548	33.9477
GSTGFGQDSILSLPGNVGHQDVK		1.7115e-08	0	1	Q8R146	0	2313.15	35.9	3	2.4727	33.9582
YFPTQALNFAFKDKYK		3.61714e-06	0	2	P48962; P51881	2	1981.02	47.88	4	1.0784	33.9607
SLDLFGCEVTNR	1xCarbamidomethyl [C7]	1.18599e-07	0	1	Q9EST5	0	1410.67	73.38	2	-1.59424	33.9634
DGNVLLHEMQIQHPTASIIAK		1.24453e-09	0	4	Q3TI05	0	2315.22	46.98	3	2.10837	33.9791
FASEITPITISVK		5.10543e-08	0	1	Q8QZT1	0	1405.79	67.43	2	2.46043	33.9778
VAVYSPHTAYDAAPQGVNSWLAK		4.43461e-06	0	1	Q9EQ80	0	2445.22	29.31	3	3.87972	33.9844
WLAESPVGLPPEEEDKLTR		1.45098e-05	0	1	A2ARP8	1	2166.11	31.77	3	4.77896	33.9424
HPVSLEQYLMEGSYNK		9.26988e-07	0	1	Q9CX56	0	1894.9	56.37	3	-3.1622	34.0946
DPVQVAAPSDHGVGIEPVFPENTENSEK		1.54814e-05	0	1	Q64514	0	2962.41	28.54	3	-1.3245	34.096
GEPPLYHVQEVEAQIYR		1.03215e-07	0	1	D3YTP3	0	2028.02	39.69	3	3.31658	34.0973
DAALMVTNDGATILK		1.02834e-08	0	1	Q542X7	0	1532.8	76.59	2	-2.14621	34.1825
LEAALADVPELAR		8.98412e-05	0	1	F6ZHD8	0	1367.75	41.18	2	2.28356	34.1865
SLPSVETLGCTSVICSDK	2xCarbamidomethyl [C10; C15]	3.1716e-09	0	1	Q5DTI2	0	1952.93	86.16	2	6.12104	34.1879
NYNDELQFLDK		5.4018e-05	0	1	Q3TJ01	0	1398.65	38.96	2	1.50264	34.1983
ALAGCDFLTISPK	1xCarbamidomethyl [C5]	9.89079e-07	0	1	A0A1B0GR11	0	1392.72	68.82	2	0.964662	34.1997
HSMNPFCEIAVEEAVR	1xCarbamidomethyl [C7]	1.68008e-08	0	1	Q9DCW4	0	1888.87	56.55	3	-0.976588	34.2037
FLNVTPNVEVNVECR	1xCarbamidomethyl [C14]	6.87962e-10	0	2	Q3UR55	0	1789.89	77.05	2	1.38632	34.2077
YGIDEYLEVK		2.04384e-05	0	1	Q8BWF0	0	1228.61	56.25	2	1.94568	34.2167
GAHGIIVVYDVTDQESFNNVK		1.30109e-07	0	1	Q3UB66	0	2305.15	43.32	3	2.20088	34.218
SFLIWVNEEDHTR		2.0559e-06	0	1	Q545N7	0	1645.8	56.33	3	1.60286	34.1811
EQQIVIQSSGGLSKDDIENMVK		1.4781e-05	0	1	P38647	1	2418.22	12.79	3	3.32024	34.2207
ADAGFVYSEAVASHYMR		2.14546e-07	0	1	O70589	0	1873.85	58.47	3	-2.94517	34.2233
GVDIVMDPLGGSDTAK		2.85903e-07	0	1	Q3TXD3	0	1574.77	27.56	2	0.587202	34.2507
MVIGMDVAASEFYR		8.70428e-09	0	3	Q3UJ20	0	1588.75	62.28	2	5.75787	47.2307
MVIGMDVAASEFYR	1xOxidation [M]	2.16543e-07	0	2	Q3UJ20	0	1604.74	64.64	2	2.93588	34.2533
TVTAMDVVYALKR		1.11564e-06	0	1	B2RTM0	1	1466.8	53.35	3	1.51942	34.2559
AAAAVVEFQR	1xAcetyl [N-Term]	6.36384e-06	0	1	Q3THG2	0	1103.58	54.61	2	2.44604	34.2572
ILTTDGLTEVISR		1.68946e-09	0	1	Q059G7	0	1417.79	106.66	2	-0.405548	34.2599
WCEYGLTFTEK	1xCarbamidomethyl [C2]	9.13222e-06	0	1	Q60930	0	1433.64	47.4	2	1.25776	34.2729
YEEDKFYLEPYLK		6.99516e-08	0	2	Q9CQB4	1	1736.84	50.04	2	1.30213	34.3726
FQQLVHQMTELCWEK	1xCarbamidomethyl [C12]	8.49927e-05	0	1	Q9WVA2	0	1976.94	2.84	3	2.30983	34.222
VYVGNASVAQDITQLQK		2.81707e-11	0	1	B1AQF4	0	1833.97	85.14	2	2.73105	33.1609
AGLLEPEVFHLNPAR		1.96287e-06	0	1	P52825	0	1662.9	57.31	3	1.90714	34.1798
YGDLANWMIPGK		2.06743e-07	0	1	Q9D0K2	0	1364.67	67.15	2	0.671818	39.2711
TGGTYGEDLGADYNLSQVCDGK	1xCarbamidomethyl [C19]	3.85942e-06	0	1	P19096	0	2320	71.53	2	2.34535	34.1051
NSLCPSGGNILTPLLQQDCHQK	2xCarbamidomethyl [C4; C19]	2.0713e-09	0	3	P35762	0	2480.2	56.54	2	0.156204	34.2023
GLPWSCSAEEVMR	1xCarbamidomethyl [C6]	3.5838e-06	0	1	P70333	0	1521.68	29.5	2	0.615935	34.109
RLQQTQAQVEEVVDIMR		4.78492e-08	0	1	Q9CXX2	1	2043.07	56.46	3	-0.442968	34.1104
HYPEAGIQYSSTTTGDGRPLDIEFSGSCSLEK	1xCarbamidomethyl [C28]	6.84144e-09	0	1	Q99LC3	0	3502.61	33.75	4	2.61175	34.1131
LAYINPDLALEEK		1.07887e-05	0	1	Q3THQ5	0	1488.79	35.38	2	2.40807	34.1144
GIVPGVSPLVLHIK		1.15349e-07	0	1	Q3USB7	0	1428.89	51.1	3	1.73987	34.1157
VVVLGLLPR		3.46431e-05	0	1	Q3TJC2	0	965.651	58.88	2	1.399	34.1234
VPSENVLGEVGDGFK		3.34048e-10	0	1	P50544	0	1546.77	83.42	2	-0.11606	34.1326
YLQQPDCLLVGTNMDNR	1xCarbamidomethyl [C7]	4.9102e-06	0	1	Q8CHP8	0	2036.95	48.3	2	-5.64033	34.1772
ADPLGLEAEKDGVPVFK		2.85229e-05	0	1	Q8CIF2	1	1784.94	22.97	3	0.0763086	34.1339
LEDTLWAGLTDQHVK		1.17264e-05	0	1	Q3UKH3	0	1725.88	20.87	3	0.579825	34.1457
YTPSGQSGAAASESLFISNHAY		4.50956e-09	0	3	Q5FWB7	0	2258.04	71.97	2	2.45149	34.1471
YTPSGQSGAAASESLFISNHAY	1xDeamidated [N19]	2.52055e-06	0	2	Q5FWB7	0	2259.02	70.72	2	2.17704	35.4984
VSHLLGINVTDFTR		1.84593e-05	0	1	Q8VDD5	0	1571.85	61.1	3	0.829044	34.1484
GLTPSQIGVILR		3.20683e-06	0	1	P62301	0	1253.76	48.63	2	2.83847	34.1497
WTDENIDMVALK		1.34268e-06	0	1	Q9JHU4	0	1434.69	61.17	2	0.470773	34.1523
IFDLQDWSQEDERDK		2.11383e-06	0	1	Q3U6C7	1	1923.87	45.39	3	2.28965	34.1587
GISDLAQHYLMR		8.76878e-07	0	1	Q3U4U6	0	1403.71	68.37	3	0.478301	34.1614
GVNLPGAAVDLPAVSEK		2.7602e-09	0	2	P52480	0	1636.89	78.83	3	4.18496	34.463
ELWFSDDPNVTK		2.52887e-05	0	1	Q9Z0X1	0	1450.68	36.21	2	4.02275	34.143
FISDKDASVVGFFR		1.72742e-08	0	1	P27773	1	1587.82	71.69	3	2.91759	34.6612
HGIVEDWDLMER		1.8631e-05	0	1	Q641P0; Q3TGE1	0	1499.69	43.89	3	2.01285	33.1582
IGADPDDILGSNHTYFK		2.33634e-09	0	1	E9QKI2	0	1862.89	56.93	3	1.48658	33.1543
VGINYQPPTVVPGGDLAK		2.544e-06	0	8	Q3TIZ0; P68369; A0A0A0MQA5	0	1824.99	55.79	3	2.21944	33.8833
TAVLETMTAFR		2.45148e-06	0	1	P10518	0	1239.64	67.19	2	1.47715	32.2283
VAAQAVEDVLHIAR		4.80262e-07	0	1	Q8C5H8	0	1491.83	39.57	3	-0.803835	32.2347
TPYTIMFGPDK		6.56016e-05	0	1	Q3TXE5	0	1269.62	52.66	2	0.343279	32.2413
VWLDPNETNEIANANSR		1.39344e-11	0	2	Q5I0T8	0	1942.93	99.51	2	1.50639	32.2426
DIELVMSQANVSR		4.71447e-07	0	1	P70670	0	1461.74	60.41	2	3.01746	32.244
SDDPDQQYLILNTAR		2.25137e-09	0	1	Q3TJ43	0	1748.84	73.41	2	2.61141	32.2453
EYELLSDELNQK		3.82384e-06	0	1	Q61768	0	1480.72	54.01	2	0.920795	32.2466
WGTLTDCVVMR	1xCarbamidomethyl [C7]	4.39373e-06	0	1	J3QNY1	0	1337.63	65.37	2	1.29817	32.2557
TVEEAENIVVTTGVVR		2.12966e-09	0	1	Q5GQ64	0	1715.92	95.25	2	2.63298	32.2596
LTVHEGQELALGCLAQTK	1xCarbamidomethyl [C13]	1.15997e-13	0	1	A0A0R4J117	0	1968.02	102.82	2	-0.614439	32.2623
WDASASEPEYMEEVR		1.59515e-07	0	1	Q3TEX7	0	1798.76	69.87	2	-2.18187	32.2636
YVTLIYTNYENGK	1xDeamidated [N11]	4.86494e-06	0	1	P19157	0	1578.77	42.48	2	2.31111	32.2741
YVTLIYTNYENGK	2xDeamidated [N8; N11]	7.96653e-05	0	1	P19157	0	1579.75	22.3	2	-3.10391	33.911
FEGEPATHTQPGVQLQSNTYDLQESNVGLK		1.39089e-14	0	2	Q9R1T4	0	3287.58	103.41	3	2.97876	32.2754
AITIAGVPQSVTECVK	1xCarbamidomethyl [C14]	1.74995e-07	0	1	P60335	0	1672.89	74.16	2	2.12426	32.2768
GIGMNEPLVDCEGYPR	1xCarbamidomethyl [C11]	0.000100382	0	1	Q9CZZ4	0	1806.81	24.37	2	1.65383	32.2835
LLLGAGAVAYGVR		1.7402e-06	0	1	Q3V235	0	1259.75	51.74	2	0.939843	32.2951
QLITDLVISK		6.09219e-05	0	1	Q64332	0	1129.68	54	2	1.80492	32.2964
ESIIDVEGVVR		1.7402e-06	0	1	Q3TF87	0	1215.66	72.9	2	2.16123	32.2191
GTPIPDSSSTLASGEFTGVK		2.98351e-08	0	1	Q60902	0	1950.97	79.43	2	0.325563	32.2178
LKGEMMDLQHGSLFLQTPK		9.89079e-07	0	2	P16125	1	2173.11	20.34	4	2.58121	32.2386
HHQEEVGELLGQIQGCGAAQAQAQAEAR	1xCarbamidomethyl [C16]	1.20151e-11	0	1	P19246	0	2986.42	90.19	4	0.22909	32.21
LVGSQEELASWGHEYVR		6.12177e-09	0	1	Q3TI61	0	1959.96	48.46	3	1.70786	32.1471
TSSVTLQTITAQNAAVQAVK		1.88462e-12	0	2	Q8CAQ8	0	2031.11	90.91	2	1.81338	32.1485
LITSDSTPSVSLVMK		4.82945e-08	0	1	Q3USB7	0	1577.85	49.23	2	3.88172	32.1498
LLDYVPIGPR		3.59498e-05	0	1	P46460	0	1142.66	35.58	2	2.74716	32.1511
EEGLMQSCNQMHASYLFQQDK	1xCarbamidomethyl [C8]	3.55758e-08	0	1	Q548L4	0	2544.1	44.3	3	1.00127	32.1524
AIMNLDVEQYR		2.85229e-05	0	1	Q64521	0	1351.67	42.06	2	2.12635	32.1641
LGVEPSHDDCVSVQHVCTIVSFR	2xCarbamidomethyl [C10; C17]	9.58475e-13	0	2	P17710	0	2641.25	50.87	3	4.13558	32.1877
ATPGNLGSSVLASK	1xAcetyl [N-Term]	1.78923e-06	0	1	Q544E3	0	1343.72	45.21	2	1.24039	32.1694
LPCIFICENNR	2xCarbamidomethyl [C3; C7]	1.35517e-06	0	1	P35486	0	1435.68	57.78	2	-1.11367	32.1707
SIEEQLGTEIKPIPSNIDK		2.19361e-06	0	1	P54823	0	2111.12	42.43	3	1.14693	32.2977
ELAESDFASTFR		2.86951e-06	0	1	Q9CZ04	0	1372.64	50.27	2	1.37152	32.1733
GLSFSEATASTLVK		2.31047e-07	0	1	Q9QYB5	0	1410.75	83.73	2	1.46971	32.1838
LGGSAVISLEGKPL		4.16425e-08	0	2	P18760	0	1340.78	52.62	2	1.4386	32.1851
FSPAGPILSIR		8.81951e-05	0	1	P29341	0	1157.67	25.81	2	1.20527	32.1863
LDPGAIMEQVK		5.76323e-05	0	1	P62075	0	1200.63	34.15	2	1.45243	32.189
NLLHQDAVDLFR		2.40649e-06	0	1	E9PVN6	0	1440.76	56.2	3	1.47193	32.1916
QLASEDISHITPTQGFNIK		4.11064e-09	0	1	Q543P7	0	2099.08	61.81	3	3.57491	32.1994
DNFTLIPEGTNGTEER		1.12188e-07	0	2	O08553	0	1792.83	75.5	2	1.75202	32.2047
DNFTLIPEGTNGTEER	1xDeamidated [N11]	2.5965e-08	0	2	O08553	0	1793.82	81.26	2	3.4483	34.6049
VAELEEEQSQGSSSYSDWVK		1.26548e-12	0	1	A2ARP8	0	2258.01	102.07	2	2.07324	32.2061
YVTLIYTNYENGKNDYVK	1xDeamidated [N11]	2.92875e-08	0	1	P19157	1	2198.07	44.04	3	6.34395	32.1798
ISVPVHSFASLSLK		2.56767e-06	0	1	G3X981	0	1484.85	45.48	3	2.17903	32.1458
ITNVSEEDSGEYFCLASNK	1xCarbamidomethyl [C14]	1.5688e-09	0	1	A0A087WPX3; Q810U3	0	2162.95	80.12	2	-0.120723	32.2991
LNLGEEVPVIIHR		6.60401e-06	0	1	Q8VE33	0	1488.85	42.09	3	2.36875	32.3121
VDKGVVPLAGTNGETTTQGLDGLSER	1xDeamidated [N12]	2.62557e-10	0	1	Q5FWB7	1	2615.32	71.98	3	0.914649	32.4051
KTFDLYANVRPCVSIEGYK	1xCarbamidomethyl [C12]	1.13444e-09	0	1	A0A1L1STE6	1	2260.14	51.31	3	3.33762	32.4064
IHYLDTTTLIEPVAR		8.882e-06	0	1	Q64010	0	1741.95	49.89	3	3.51905	32.4104
LADYYPINSDFK		4.43461e-06	0	1	E9Q8N8	0	1445.69	30.13	2	2.55222	32.4195
LVARPEPATGFTLEFR		3.44732e-09	0	2	Q61553	0	1803.98	75.47	3	2.7397	32.4208
LEVERDNFAQDLGTLR		1.70826e-06	0	2	P03995	1	1875.96	17.41	3	0.710661	32.4233
GTFASLSELHCDKLHVDPENFR	1xCarbamidomethyl [C11]	4.6971e-08	0	2	A8DUK4	1	2572.22	47.05	5	2.71495	32.4561
FTAVEDQYYCVDCYK	2xCarbamidomethyl [C10; C13]	3.37772e-07	0	1	A2AEX6	0	1960.81	36.64	2	1.65689	32.4286
TPLVSVLLEGPPHSGK		6.25933e-08	0	1	P46460	0	1630.92	62.98	3	2.06529	32.4391
NITFFSTNCVEGTAR	1xCarbamidomethyl [C9]	8.59221e-10	0	7	A0A0G2JGX4	0	1716.8	85.69	2	1.82299	33.4633
ICDFSNASKPQTIQESTGGIVEVLHK	1xCarbamidomethyl [C2]	1.31079e-10	0	1	P51660	0	2858.44	80.56	4	4.49826	32.443
SMLQATAEANNLAAAASAK		5.94314e-12	0	1	Q91YH5	0	1832.92	86.12	2	5.30215	32.4444
LTQELEILTDR		6.64148e-07	0	1	O54865	0	1330.72	79.91	2	2.54431	32.447
DDNPSLPPFERPEAEAMCTSFK	1xCarbamidomethyl [C18]	1.34521e-08	0	3	Q546G4	0	2538.13	37.32	2	2.47686	37.3199
LGWDPKPGEGHLDALLR		7.75992e-10	0	1	Q11011	0	1873.99	45.77	4	3.35255	32.4548
CLELFTELAEDKENYKK	1xCarbamidomethyl [C1]	5.92543e-05	0	1	Q80Y52	2	2130.04	28.95	4	2.65114	32.4588
CLELFTELAEDKENYKK	1xDeamidated [N14]; 1xCarbamidomethyl [C1]	1.98113e-06	0	1	Q80Y52	2	2131.03	11.25	3	11.818	32.4981
LHNMIVDLDNVVK		6.14881e-05	0	1	Q8CAQ8	0	1509.81	38	3	2.0724	32.4601
TVNDLEDSYGQQWTYEQR		7.56138e-12	0	3	A0A0G2JGX4	0	2231.98	94.31	2	1.94825	32.4615
VGDSPCIGAGGYADNNLGAVSTTGHGESILK	1xCarbamidomethyl [C6]	4.6197e-15	0	1	Q8C0M9	0	3017.43	104.98	3	5.44491	32.4038
VDDLLIIEEK		3.5838e-06	0	1	Q9JHU4	0	1186.66	63.21	2	2.15685	32.4024
NYTDDAIETDDLTIK		3.38405e-09	0	1	Q3TN31	0	1726.8	74.9	2	2.92136	32.3998
PFVELETNLPASR		1.52857e-06	0	1	O35215	0	1472.77	45.76	2	3.29515	32.3934
IYALPDDLVEVKPK		1.30588e-06	0	1	Q3V0K9	0	1599.9	42.67	3	2.26932	32.3134
VFEANEEALGVVLHK		3.96815e-06	0	1	O35857	0	1654.88	49.59	3	3.22079	32.3161
VVPLDWNGEGHIGLR		7.64571e-09	0	1	E9QNF7	0	1661.88	63.08	3	3.53352	32.3174
MAGNEYVGFSNATFQSER		3.51834e-11	0	1	D3Z7P3	0	2007.89	85.7	2	1.52342	32.3291
AQLFALTGVQPAR		4.45962e-07	0	1	Q9JMA1	0	1371.77	73.61	2	1.7124	32.3304
VIRPLDQPSSFDATPYIK		3.06171e-06	0	1	Q6ZQ38	0	2047.09	27.59	3	5.7758	32.3331
FADILPLGVPHK		8.48011e-06	0	1	Q91W87	0	1306.75	35.87	3	2.35111	32.3448
ITQEVQGAHDGGVFALCALR	1xCarbamidomethyl [C17]	1.06716e-08	0	1	E9QK48	0	2142.08	50.28	3	1.49868	32.3461
SADESGQALLAASHYASDEVR		3.81009e-12	0	2	A3KGU7; A3KGU5	0	2177.01	132.05	2	1.6896	32.4091
AVEDIHGLFSLSK		4.31309e-06	0	1	P23116	0	1415.75	35.97	3	0.88174	32.3095
ILAFPCNQFGR	1xCarbamidomethyl [C6]	2.3267e-05	0	1	F7A8H6	0	1322.67	37.32	2	1.84855	32.3501
ELAQQVQQVADDYGK		1.14499e-09	0	1	Q3U741	0	1691.82	93.4	2	2.47074	32.3528
LDLSSLAYSGK		8.96464e-06	0	1	Q3TV21	0	1153.61	32.74	2	1.67652	32.3567
LLDAQLSTGGIVDPSK		1.26312e-10	0	1	Q9QXS1	0	1613.87	84.19	2	2.47127	32.3632
MTNGFSGADLTEICQR	1xCarbamidomethyl [C14]	9.16774e-10	0	1	Q01853	0	1799.81	81.72	2	1.22485	32.3645
MTNGFSGADLTEICQR	1xDeamidated [N3]; 1xCarbamidomethyl [C14]	2.72467e-10	0	1	Q01853	0	1800.79	120.68	2	2.98264	33.9267
LNAFGNAFLNR		8.48011e-06	0	1	Q8K1X5; Q9QXY6	0	1236.65	41.64	2	1.86082	32.3672
AMADPEVQQIMSDPAMR		1.56009e-08	0	1	Q3THQ5	0	1889.86	75.5	2	3.21877	35.1728
EATDPRPYEAENAIESWR		1.09516e-06	0	1	Q3UBZ3	0	2133.98	42.89	3	3.36005	32.3856
DMSPLPESEVTLGK		1.38051e-06	0	1	P27546	0	1502.74	36.38	2	3.46784	32.3869
IQGLTVEQAEAVVR		1.34521e-08	0	1	Q9JHU4	0	1512.84	84.89	2	1.87441	32.3514
TVNDLEDSYGQQWTYEQR	1xDeamidated [N3]	4.41871e-12	0	2	A0A0G2JGX4	0	2232.97	121.11	2	1.8895	34.7541
LVECLETVLNK	1xCarbamidomethyl [C4]	2.64868e-05	0	1	P17426	0	1317.71	63.12	2	1.78707	32.1289
YSDVEVPASVTGHSFASDGDSGTCSPLR	1xCarbamidomethyl [C24]	9.2189e-11	0	1	Q8K232	0	2898.28	63.04	3	3.23817	32.1121
FAIQDISVEETSAK		3.55758e-08	0	1	A0A1L1SV25; Q7TPR4; E9Q2W9	0	1537.77	45.03	2	2.40275	31.8402
FQIQDISVETEDNK		3.86685e-08	0	1	Q62261; Q3UGZ4	0	1665.8	47.64	2	1.28038	31.8415
HVNGQDQIVPGLYACGEAACASVHGANR	1xDeamidated [N3]; 2xCarbamidomethyl [C15; C20]	1.45144e-15	0	1	Q8K2B3	0	2952.35	89.53	3	0.66844	31.8559
AQGMPEGGGALAEGFQVR		9.38949e-06	0	1	Q3TEX7	0	1774.85	67.08	2	-0.298439	31.8586
LIKDDFLQQNGYTPYDR		1.20144e-06	0	1	P50516	1	2086.02	82.83	2	-1.88287	31.8626
LIKDDFLQQNGYTPYDR	1xDeamidated [N10]	5.64198e-06	0	3	P50516	1	2087.01	43.5	2	1.68249	32.5947
SNIWLAAVTK		6.38061e-05	0	1	Q6A0C9	0	1102.63	48.8	2	2.11739	31.8729
HLLGVEDLLQK		1.01321e-07	0	2	Q62261	0	1264.73	43.38	2	2.82831	31.8755
ILVNSQYTASVFK		2.07503e-06	0	1	Q9DBE8	0	1469.8	38.12	2	2.65523	31.8782
RAEDGSVIDYELIDQDAR		1.88043e-05	0	1	P07356	1	2064.98	61.04	2	2.93139	31.8886
ETVLSSWMAK		6.49975e-05	0	1	Q80TJ1	0	1151.58	49.42	2	2.70589	31.8912
YVIHTVGPIAVGQPTASQAAELR		1.65233e-10	0	1	Q922B1	0	2378.28	72.16	3	2.18937	31.8939
LTFSCLGGSDNFK	1xCarbamidomethyl [C5]	1.41419e-07	0	1	Q3TJG6	0	1445.67	60.4	2	3.85514	31.8952
FCCEPAGGLTSLTEPPK	2xCarbamidomethyl [C2; C3]	1.92684e-06	0	1	Q9D6J6	0	1863.86	69.59	2	4.42733	31.8992
ALEHFTDLYDIK		4.45962e-07	0	2	Q5SXR6	0	1464.74	55.77	2	3.37782	31.9632
MSPFPLTSMDK		1.63659e-05	0	1	A0JNY3	0	1253.59	37.49	2	0.327883	31.9121
ALQSGQCAGAALDVFTEEPPRDR	1xCarbamidomethyl [C7]	7.28601e-07	0	1	Q61753	1	2488.19	38.52	3	2.42842	31.9135
SICTLQITDTTGSHQFPAMQR	1xCarbamidomethyl [C3]	5.61137e-10	0	1	Q5PR73	0	2392.14	55.31	3	2.96443	31.9148
FPQLDDTSFANSR		6.55602e-08	0	1	P19096	0	1497.7	71.19	2	2.67474	31.9265
SSVLESLVGR		1.44594e-06	0	1	E9PUD2	0	1046.58	93.25	2	2.43252	31.8363
NNLAGAEELFAR	1xDeamidated [N2]	4.16425e-08	0	1	Q5SXR6	0	1305.64	67.88	2	-0.0916289	40.4673
NNLAGAEELFAR		7.44893e-06	0	1	Q5SXR6	0	1304.66	43.68	2	1.87869	31.835
SQVEEELFSVR		5.23907e-06	0	1	Q9QXS1	0	1322.66	58.98	2	1.34352	31.8324
LQDQQVVINYSIVK		3.6962e-05	0	1	A0A1Y7VJA2	0	1646.91	51.08	2	4.73358	31.7658
YPGSTFMDHVLR		5.1817e-09	0	1	Q3V117	0	1422.68	92.21	3	2.23004	31.7671
VNNASLIGLGYTQTLRPGVK		9.47866e-11	0	1	Q5EBQ0	0	2101.18	44.96	3	1.48745	31.771
VTWDSSFCAVNPR	1xCarbamidomethyl [C8]	4.12586e-08	0	1	Q3TEU8	0	1538.71	74.73	2	2.12626	31.7827
AGDNILAVLK		1.53387e-05	0	1	Q3UVK0	0	1013.6	37.65	2	2.12153	31.7853
RPDLLTMVVDYR		2.95989e-05	0	1	Q62048	0	1477.78	45.77	3	2.65432	38.073
RPDLLTMVVDYR	1xOxidation [M7]	0.000123015	0	1	Q62048	0	1493.78	37.14	3	3.4763	31.788
TQMLDQEELLASTR		1.41684e-09	0	1	Q61768	0	1634.81	84.96	2	3.24513	31.7893
IIVDELKQEVISTSSK		7.4226e-12	0	2	P68040	1	1789	101.56	2	0.73174	31.7971
IQEITEQLDITTSEYEKEK		4.89264e-12	0	1	P63038	1	2297.14	70.18	3	2.98526	31.9291
IDEVEEMLTNNR		9.94611e-08	0	1	Q91WD5	0	1462.68	73.2	2	3.68438	31.7984
SLELNPNNCTALLR	1xCarbamidomethyl [C9]	1.2422e-07	0	1	Q9CX34	0	1614.83	67.86	2	2.95677	31.8011
ISLVDLAGSER		4.74545e-05	0	2	A0A087WQE8	0	1159.63	39.19	2	2.23944	31.8076
SGTGIAAMSVMRPELIMK		2.13365e-11	0	3	Q80YP7	0	1891.98	66.21	2	3.96257	35.5023
SGTGIAAMSVMRPELIMK	1xOxidation [M17]	6.70328e-07	0	1	Q80YP7	0	1907.98	25.61	3	1.59707	31.8154
DMGGYSTTTDFIK		9.65401e-06	0	1	Q91VA7	0	1435.64	39.25	2	3.02256	31.818
VHINPNSLFDVQVK		1.75323e-09	0	2	Q9WUB3	0	1609.87	59.92	2	2.28086	31.8429
AQQEFAAGVFSNPAVR		1.18821e-09	0	1	B2M0S2	0	1691.85	95.16	2	1.09961	31.8233
LGTAMSHEIQLVAEGAPK		2.55239e-05	0	1	Q6PGJ3	0	1851.96	41.07	2	8.83003	31.8247
VAGLEPQDLVEAHGTFYTSHCVNTSCR	2xCarbamidomethyl [C21; C26]	4.14131e-12	0	2	Q8VDQ8	0	3048.39	54.7	4	-1.88518	31.826
DVVIQDDDVECTMVEK	1xCarbamidomethyl [C11]	6.36471e-11	0	1	P68404; Q4VA93	0	1894.84	97.92	2	1.35158	31.7998
VTLPAGPDILR		8.80013e-06	0	1	Q8BI08	0	1151.68	44.09	2	2.21363	32.1173
LQETLSSTEEDPSEPLVQNYR		1.81269e-10	0	2	Q9WVT6	0	2435.16	105.59	2	1.61274	31.9488
KDLYANTVLSGGTTMYPGIADR		7.1663e-19	0	4	P60710; P63260	1	2343.16	154.52	2	1.52913	34.7096
LTGADGTPPGFLLK		8.73651e-08	0	1	Q9CR62	0	1386.76	58.17	2	2.37725	32.0544
LVIPSELGYGER		0.000114249	0	1	P45878	0	1332.72	55.19	2	3.99559	32.0557
KACADATLSQITNNIDPVGR	1xCarbamidomethyl [C3]	6.21347e-15	0	2	Q3TQ70	1	2144.08	134.01	2	-0.558953	32.1316
KACADATLSQITNNIDPVGR	1xDeamidated [N]; 1xCarbamidomethyl [C3]	1.99957e-06	0	2	Q3TQ70	1	2145.06	54.63	3	3.47211	33.2247
KGVLFGVPGAFTPGCSK	1xCarbamidomethyl [C15]	2.46524e-07	0	1	P99029	1	1721.9	58.88	3	2.37087	32.0584
VWFVSNIDGTHIAK		7.4913e-07	0	2	P06745	0	1586.83	47.03	3	2.92368	32.0727
FNVWDVGGQDK		7.94782e-06	0	1	Q3U0D7	0	1264.6	53	2	1.89245	32.0753
LQAALDNEAGGRPAMEPGNGSLDLGGDAAGR	1xDeamidated [N19]	3.99799e-09	0	1	Q3TVV6	0	2981.4	51.97	3	-0.669983	32.0767
GLPDNISSVLNK		0.00011638	0	1	Q91ZJ5	0	1256.68	28.57	2	1.94593	32.078
ANIVHLMLSSPEQIQK		7.9194e-07	0	1	Q9ERK4	0	1807.97	48.37	3	2.43291	32.0793
AILVDLEPGTMDSVR		2.85903e-07	0	4	Q7TMM9; Q9ERD7; P99024; B2RSN3	0	1615.84	80.06	2	3.70289	36.1613
AILVDLEPGTMDSVR	1xOxidation [M11]	8.34353e-05	0	1	Q7TMM9; Q9ERD7; P99024; B2RSN3	0	1631.83	32.37	2	-0.772652	32.0807
IILHNTMESLLER		4.04234e-06	0	1	Q9CQW1	0	1568.85	34.78	3	3.99521	32.0885
VEDNFEDIITKPPVR		2.16543e-07	0	1	Q3TWG5	0	1771.92	59.42	3	5.21794	32.0924
NPDDITNEEYGEFYK		1.1664e-09	0	1	Q80Y52	0	1833.78	87.17	2	0.895408	32.0951
LLEAQIATGGIIDPEESHR	1xDeamidated [Q5]	6.07587e-06	0	1	Q9QXS1	0	2050.05	15.92	3	1.25754	32.099
VIPAADLSQQISTAGTEASGTGNMK		1.99597e-09	0	1	Q3V3U0	0	2447.21	65.42	2	-2.27139	34.1444
VIPAADLSQQISTAGTEASGTGNMK	1xDeamidated [Q]	2.60146e-15	0	4	Q3V3U0	0	2448.19	96.51	2	2.16425	34.8284
VIPAADLSQQISTAGTEASGTGNMK	1xOxidation [M24]	1.27721e-07	0	1	Q3V3U0	0	2463.2	52.97	3	5.52619	32.1108
SEEETSPLVTHQNPAGPVAIAPELESK		8.02176e-06	0	1	Q3US35	0	2830.41	32.4	3	2.30314	32.0518
VPTPNVSVVDLTCR	1xDeamidated [N5]; 1xCarbamidomethyl [C13]	7.02102e-07	0	1	A0A0A0MQF6	0	1557.79	75	2	1.09432	33.1386
VPTPNVSVVDLTCR	1xCarbamidomethyl [C13]	9.90941e-09	0	2	A0A0A0MQF6	0	1556.81	82.28	2	3.05991	32.2714
ARFEELNADLFR		1.28909e-07	0	1	B7U582; P63017	1	1480.75	77.1	2	2.7322	32.0441
KDLYANTVLSGGTTMYPGIADR	1xDeamidated [N6]	4.12586e-08	0	4	P60710; P63260	1	2344.15	40.82	3	7.82069	35.2109
KDLYANTVLSGGTTMYPGIADR	1xOxidation [M15]	5.19139e-11	0	4	P60710; P63260	1	2359.16	100.65	3	2.91821	31.9448
QAEMLDDLMEK		3.40077e-05	0	1	Q9WTP6	0	1322.6	45.75	2	1.24742	31.9671
EGNDLYHEMIESGVINLK		2.18567e-12	0	4	P56480	0	2061	99.19	2	2.56817	42.1991
EGNDLYHEMIESGVINLK	1xDeamidated [N3]	9.94611e-08	0	1	P56480	0	2061.98	67.76	3	3.56334	44.3623
EGNDLYHEMIESGVINLK	1xOxidation [M9]	2.17339e-06	0	3	P56480	0	2076.99	47.45	2	1.82292	31.9698
EPVQQLTQAQVEQMQLK		9.65401e-06	0	1	Q3UJL7	0	1998.03	66.74	2	-2.28797	31.9712
EYQWIGLNDR		5.45201e-05	0	1	Q61361	0	1293.62	42.02	2	1.33192	31.9789
DLFSDGHSEFLK		6.48281e-06	0	3	P27773	0	1394.66	30.4	2	-4.24004	31.9854
STNTDLSLSSYDEGQGSK	1xAcetyl [N-Term]	5.96515e-11	0	1	Q8R472	0	1930.85	92.69	2	2.34364	31.9344
EDAVLEYLK		2.02501e-05	0	1	P26041	0	1079.56	70.11	2	2.05392	31.9828
DIGAIAQVHAENGDIIAEEQQR		3.81721e-14	0	3	O08553	0	2377.17	109.76	2	0.873499	32.0351
DIGAIAQVHAENGDIIAEEQQR	1xDeamidated [N12]	7.81782e-13	0	8	O08553	0	2378.16	96.2	2	7.69696	33.9935
VQEVEVPEDFGPVR		2.67954e-07	0	1	E9QK48	0	1599.8	72.04	2	-0.0733093	32.0024
SNCNVAVINVGAPAAGMNAAVR	1xCarbamidomethyl [C3]	1.49228e-10	0	2	Q8C605	0	2156.07	60.39	2	0.772031	32.0233
DLNPDVNVFQR		0.000102255	0	1	K3W4T3	0	1316.66	45.43	2	0.100039	32.0179
GHVFEESQVAGTPMFVVK		4.42679e-09	0	2	P58252	0	1961.98	65.77	2	-3.12598	32.082
GSTSPDLLMHQGPPDTAEIIK		5.01173e-08	0	2	Q9CQX8	0	2207.1	30.84	2	3.8095	32.1433
VTLVQTLEIQR		2.26807e-07	0	1	Q9QXS1	0	1299.76	69.95	2	6.03581	32.0273
ALDEGDIALLK		3.0152e-05	0	1	Q8BVQ9	0	1157.64	34.96	2	1.73283	32.0428
GFLANEQYGALRPDLAEK		4.48453e-08	0	1	Q9JM14	0	1992.02	58.4	3	1.99773	31.9841
LMDEVAGIVAAR		2.65484e-07	0	2	E9PYH2	0	1244.67	69.79	3	2.34402	32.4628
QQQFNVQALVAVGDHASK		2.12966e-09	0	1	Q3TF87	0	1940	53.6	3	0.062087	32.4641
AALCHFCIDMLNAK	2xCarbamidomethyl [C4; C7]	3.93157e-06	0	1	Q9DB05	0	1663.78	24.87	3	5.8623	32.4654
QLKPPAELYPEDINTFK		1.88043e-05	0	2	Q8CAQ8	0	2003.05	52.98	2	-0.320331	33.1075
LYLVDLAGSEK		4.09233e-05	0	1	Q61768; P33175; Q8CHF1	0	1207.66	32.63	2	1.43815	32.9347
AESSAATQSPSVSSSSSGAEPSALGGGGGSPGACPALGAK	1xCarbamidomethyl [C34]; 1xAcetyl [N-Term]	1.10339e-14	0	2	Q9ES97	0	3531.61	95.7	3	3.1451	32.9361
FDEFFSQGCAPGYEK	1xCarbamidomethyl [C9]	5.17199e-07	0	1	Q921I1	0	1781.75	40.62	2	2.69648	32.9387
DVDPDVAYSSIPYEK		8.98267e-08	0	1	P24527	0	1697.79	49.47	2	2.14525	32.9401
VDSSNGFLIDGYPR		3.27304e-08	0	1	Q9R0Y5	0	1539.74	75.17	2	4.45558	32.9414
VDSSNGFLIDGYPR	1xDeamidated [N5]	1.05342e-09	0	1	Q9R0Y5	0	1540.73	114.38	2	2.3881	34.5531
GYLGPEQLPDCLK	1xCarbamidomethyl [C11]	1.31804e-06	0	1	P08249	0	1489.74	47.15	2	2.93636	32.9505
DLNKDHIEMVESMVAAGK		4.30548e-09	0	1	Q9CPS6	1	1986.96	42.03	3	2.14613	32.9558
YIIIGDMGVGK		2.55239e-05	0	1	Q50HX4	0	1165.63	42.96	2	1.17828	32.9571
VLITTDLLAR		3.98027e-05	0	1	Q3TFG3; Q52KC1	0	1114.68	41.33	2	1.85777	32.9585
FSVQTMCPIEGEGNIAR	1xCarbamidomethyl [C7]	0.000126472	0	1	Q8R010	0	1908.89	48.48	2	1.13494	32.9611
VVDSLQLTGTKPVATPVDWK		2.23478e-11	0	2	Q6GT24	0	2154.18	72.33	2	0.100373	32.9924
AMLESIGVPLEK		1.10926e-05	0	1	A2A7S7	0	1286.7	55.36	2	2.45892	32.9727
LLVVDKETDEFFK		1.60102e-06	0	1	P70441	1	1582.84	47.05	3	0.948814	32.9753
QITSYGETCPGLEQYAIK	1xCarbamidomethyl [C9]	3.59068e-08	0	1	Q6A0F1	0	2057.98	76.42	2	1.10579	32.978
VTLLDGTEYSCDLEK	1xCarbamidomethyl [C11]	7.0342e-09	0	2	B6ZHD0	0	1742.82	71.76	2	1.14798	34.1694
QNGWLPISAMNK		8.57822e-05	0	1	Q9D6J6	0	1358.69	25.65	2	-0.903763	32.9897
QNGWLPISAMNK	1xDeamidated [N2]	2.08204e-05	0	1	Q9D6J6	0	1359.67	34.96	2	0.528055	36.669
AFVHWYVGEGMEEGEFSEAR	1xOxidation [M11]	2.67954e-07	0	3	Q3TIZ0; P68369; A0A0A0MQA5	0	2346.01	62.85	3	-0.00671312	34.0709
AFVHWYVGEGMEEGEFSEAR		2.19778e-08	0	9	Q3TIZ0; P68369; A0A0A0MQA5	0	2330.02	80.46	3	1.60915	38.203
TITLEVEPSDTIENVK		1.31079e-10	0	4	E9QNP0	0	1787.93	91.61	2	3.81956	32.9048
HTGPGILSMANAGPNTNGSQFFICTAK	1xDeamidated [N17]; 1xOxidation [M9]; 1xCarbamidomethyl [C24]	4.42697e-14	0	2	P17742	0	2808.31	121.75	3	1.10193	34.7814
SCSNFTAQALNHGTETEVLLVK	1xCarbamidomethyl [C2]	3.6508e-06	0	1	E9QKC6	0	2419.19	36.69	3	2.86524	32.8209
TLAMDTILANAK		1.41941e-06	0	1	Q9CRC9	0	1261.68	60.27	2	0.294548	32.8301
IDCNLLEFK	1xCarbamidomethyl [C3]	4.61552e-05	0	1	Q9Z1G3	0	1151.58	54.11	2	2.06961	32.8418
ILMLGLDAAGK		2.42888e-06	0	1	Q3U0D7	0	1101.63	62.97	2	1.72768	32.8445
DAGTITGLNVLR		1.25117e-05	0	1	B7U582	0	1229.68	41.25	2	1.31966	32.8458
ITSEELHYFVQNHFTSAR		2.30195e-08	0	2	Q9DB77	0	2179.06	53.73	4	2.61889	32.8783
VAILVDDMADTCGTICHAADK	2xCarbamidomethyl [C12; C16]	4.02782e-12	0	1	G3UXL2; Q9CS42	0	2276.04	49.91	3	1.76647	32.8614
TEEFCEIFR	1xCarbamidomethyl [C5]	9.58478e-05	0	1	Q3UHL1	0	1230.55	34.33	2	1.28653	32.8627
QSCITEQTQYFFK	1xCarbamidomethyl [C3]	4.04234e-06	0	1	O08532	0	1679.77	40.26	2	2.67672	32.8641
VVLEDGNLLVTPGAGR		1.28433e-08	0	1	A0A0R4J1N0	0	1609.89	81.76	2	2.88051	32.9911
SGHDQVVELLLER		6.4399e-05	0	1	S4R2F3	0	1494.79	49.96	3	4.89865	32.868
LQQELDDLTVDLDHQR		3.65114e-11	0	2	Q3UH59	0	1937.96	126.05	2	-1.36655	32.9428
IIDVVYNASNNELVR		3.09611e-08	0	1	Q497E9	0	1718.91	45.56	2	2.18857	32.8876
TCLLNETGDEPFQYK	1xCarbamidomethyl [C2]	2.25137e-09	0	1	V9GZG5; P15105	0	1814.83	92.43	2	2.5806	32.898
YEGGYPALTEVMNK		2.51133e-07	0	2	O55126	0	1571.74	61.22	2	3.64652	33.407
NIELICQENEGENDPVLQR	1xCarbamidomethyl [C6]	1.65535e-07	0	1	Q3U4H0	0	2270.07	82.15	2	-0.0744506	32.9021
HTGPGILSMANAGPNTNGSQFFICTAK	1xCarbamidomethyl [C24]	9.83642e-11	0	2	P17742	0	2791.33	87.14	3	1.4105	37.7117
HTGPGILSMANAGPNTNGSQFFICTAK	1xDeamidated [N/Q]; 1xCarbamidomethyl [C24]	4.76746e-14	0	4	P17742	0	2792.31	111.11	3	-0.559825	38.8531
HTGPGILSMANAGPNTNGSQFFICTAK	2xDeamidated [N15; N17]; 1xCarbamidomethyl [C24]	1.35517e-06	0	1	P17742	0	2793.3	47.86	3	1.79765	40.7475
HTGPGILSMANAGPNTNGSQFFICTAK	1xOxidation [M9]; 1xCarbamidomethyl [C24]	4.63662e-09	0	1	P17742	0	2807.32	79.84	3	-2.41723	32.9034
LTLSALIDGK		9.56502e-06	0	10	Q3THL7; Q60932; Q5EBQ0	0	1030.61	58.59	2	2.14973	34.7331
MSLEFATGDSTQPNGGLSHTGTPKPPGVQMDQPCCR	1xDeamidated [N/Q]; 2xCarbamidomethyl [C34; C35]	5.04854e-06	0	2	A2ALV3	0	3859.71	15.9	4	1.45506	32.8145
SCCDYALHVDITHWNDSVK	2xCarbamidomethyl [C2; C3]	4.6538e-08	0	2	E9PWE8	0	2320.01	42.45	3	-0.766266	33.0106
MTVAHMWFDNQIHEADTTEDQSGATFDK	1xOxidation [M]	6.16716e-07	0	2	Q6ZQ49	0	3241.38	36.73	4	1.27125	33.0119
VETLHDFEAANSDELNLQR		4.14131e-12	0	2	A0A0G2JEG8	0	2201.05	74.82	2	3.10922	33.0839
ILILGLDGAGK		1.10926e-05	0	1	P61211	0	1069.66	49.53	2	1.91662	33.0852
LGASVVGIDPVAENIK		0.000127646	0	1	Q8BMS4	0	1581.88	32.96	2	3.03679	33.0865
VQAVDAVAAELAAEHYHDIK		2.70448e-07	0	1	Q3UGZ4	0	2150.09	45.91	4	2.89993	33.0879
GLDHLNVTVGVDGTLYK		1.84995e-07	0	2	P17710	0	1800.95	40.37	3	1.50822	33.0892
IASQVAALDLGYKPGVEAIR		1.1621e-10	0	2	Q91VD9	0	2071.15	78.63	2	1.04811	33.097
ESAPFAVIGSNTVVEAK		4.67977e-09	0	1	Q9Z2Q6	0	1718.9	45.39	2	2.82944	33.1008
YALSGGNWDSISDAAK		1.72416e-06	0	1	Q7TPD5	0	1654.77	62.23	2	1.9537	33.1152
LEQGFELQFR		1.79536e-05	0	1	F8VPN4	0	1266.65	43.81	2	-0.739223	33.1191
FIEAGQYNDNLYGTSVQSVR		1.36786e-11	0	1	E9Q2L2	0	2261.08	117.5	2	0.647427	33.1205
WNDNCPSWNTVDPEVR	1xCarbamidomethyl [C5]	2.43694e-05	0	1	O08529	0	1988.86	36.36	2	-1.55119	33.1231
YAPLHLVPLIER		1.99224e-07	0	1	Q5SQX6	0	1420.83	47.25	3	0.467133	33.1244
DLGATWVVLGHSER		1.12188e-07	0	2	P17751	0	1539.79	66.01	2	3.25882	33.179
LPVGTTATLYFR		1.21262e-06	0	1	Q52L67	0	1338.74	56.38	2	0.73838	33.1346
MNESDIWFEEK		7.87455e-06	0	1	Q3TI63	0	1427.61	44.95	2	3.01826	33.136
VMVTNVTSLLK		3.45346e-06	0	1	Q80TM2; A0A1L1SQ51	0	1204.7	49.75	2	1.39881	33.1373
MEMINVSGYVAQEK		2.10609e-07	0	1	Q3V2D0	0	1598.76	54.75	2	0.385802	33.1413
VQFIPFHSDLGYR		1.77882e-05	0	1	Q99LR1	0	1578.81	34.2	3	1.75952	33.1426
EEAWDYVQAQVK		4.77565e-06	0	1	Q3UII2	0	1465.7	39.95	2	1.20942	33.153
NCWQNYLDFHR	1xCarbamidomethyl [C2]	3.76526e-05	0	1	P56391	0	1552.68	47.56	2	2.18042	33.0812
SLSLQEGDQLLSAR		2.5965e-08	0	2	E9QQ57	0	1516.8	76.57	2	1.92825	33.0799
TFVVQGFGNVGLHSMR		8.23375e-09	0	2	P26443	0	1748.89	68.02	2	3.19798	33.0785
VAGMDVELTVEER		3.91727e-07	0	1	Q5SS40	0	1447.71	66.82	2	3.15035	33.0708
FSGGYPALMDCMNK	1xCarbamidomethyl [C11]	2.67954e-07	0	2	O55125	0	1590.67	41.66	2	3.55689	33.5366
GGLDVTHGQTGVESVYTTFR	1xDeamidated [Q9]	1.91558e-05	0	1	A0A171EBK8	0	2125.02	26.02	3	11.7419	33.0159
VESTEQLIEIASR		2.05981e-08	0	1	F8VQJ3	0	1474.77	98.42	2	0.374907	33.0223
FDTDELNFPTEK		1.9305e-08	0	2	Q6ZQ49	0	1455.66	89.96	2	1.71159	33.0249
IAEESNFPFIK		3.14797e-06	0	2	P46460	0	1294.67	59.95	2	1.40893	33.0262
LTPITYPQGLAMAK		0.000100382	0	1	Q3TLP8	0	1503.82	30.65	2	-0.20359	33.0275
AYHEQLSVAEITNACFEPANQMVK	1xCarbamidomethyl [C15]	3.05637e-14	0	23	P68369; A0A0A0MQA5	0	2750.29	97.45	3	1.56533	46.2819
AYHEQLSVAEITNACFEPANQMVK	1xDeamidated [N13]; 1xCarbamidomethyl [C15]	2.24306e-10	0	5	P68369; A0A0A0MQA5	0	2751.28	81.35	3	1.02972	36.4828
AYHEQLSVAEITNACFEPANQMVK	2xDeamidated [N13; N/Q]; 1xCarbamidomethyl [C15]	7.12595e-08	0	2	P68369; A0A0A0MQA5	0	2752.26	50.17	3	6.08295	35.9631
MTVAHMWFDNQIHEADTTEDQSGATFDK		6.21322e-10	0	2	Q6ZQ49	0	3225.39	76.2	3	-0.200211	35.2333
AYHEQLSVAEITNACFEPANQMVK	1xOxidation [M22]; 1xCarbamidomethyl [C15]	2.03709e-11	0	3	P68369; A0A0A0MQA5	0	2766.29	82.2	3	3.17384	34.2141
KDCEVVMMIGLPGAGK	1xCarbamidomethyl [C3]	3.29718e-06	0	1	Q3TVV6	1	1704.85	44.77	3	-0.875266	33.0342
MALDIEIAAYR	1xOxidation [M1]	3.82384e-06	0	1	P08551; P46660; A0A0R4J036; P19246	0	1281.65	55.02	2	0.709731	33.0406
ELYERPPHLFAIADAAYK		4.45962e-07	0	1	Q5SYD0	0	2104.09	30.21	3	3.1978	33.0433
LELADYEAENLAR	1xDeamidated [N10]	8.96464e-06	0	1	A0A087WPD1	0	1507.73	35.28	2	11.5681	33.0499
ALWEDSGIQNAYDR		1.17505e-07	0	1	P27601	0	1637.76	68.74	2	9.38772	33.0603
IAEFAFEYAR		0.000108086	0	1	A0A1L1STE6	0	1216.6	44.93	2	0.667266	33.0616
GIVNEQFLLQR		1.77882e-05	0	1	P50544	0	1316.73	68.85	2	3.23906	33.0629
EAQAVPATLQELEATK		2.81685e-06	0	1	Q9QXS1	0	1698.89	34.32	2	0.610853	33.0642
DQNLPQILEESR		7.58818e-06	0	1	O54991	0	1441.73	29.06	2	2.57447	33.0655
AYHEQLSVAEITNACFEPANQMVK	1xDeamidated [N/Q]; 1xOxidation [M22]; 1xCarbamidomethyl [C15]	1.91558e-05	0	3	P68369; A0A0A0MQA5	0	2767.27	51.02	2	12.7473	33.7746
LLQDFFNGKELNK	1xDeamidated [N7]	9.09974e-07	0	2	B7U582; P63017	1	1566.82	49.47	2	2.2435	32.8131
NICFFSTNCVEGTAR	1xDeamidated [N8]; 2xCarbamidomethyl [C3; C9]	1.21491e-08	0	1	Q6ZQ49	0	1776.77	68.79	2	0.624441	34.088
NICFFSTNCVEGTAR	2xCarbamidomethyl [C3; C9]	9.08322e-10	0	5	Q6ZQ49	0	1775.78	76.31	2	0.69759	33.3351
FAVLYQPLAGNDQAK		6.48281e-06	0	1	B9EKR1	0	1634.85	36.46	2	3.36187	32.5487
TVLSNVQEELDR		7.21884e-07	0	1	Q6PDL0	0	1402.72	60.34	2	2.8449	32.55
VLLFSDGNSQGATAEAIEK		8.94989e-14	0	1	Q04857	0	1949.98	122.22	2	1.58122	32.554
VLAVNQENEQLMEDYEK		9.98283e-07	0	1	Q7TPR4	0	2051.96	68.7	2	1.67579	32.5567
TVTAMDVVYALK		2.17339e-06	0	2	B2RTM0	0	1310.7	61.78	2	1.94823	39.2907
KTVTAMDVVYALK		4.9472e-09	0	2	B2RTM0	1	1438.8	61.28	2	2.45889	32.571
AETAPLPTSVDDTPEVLNR		6.27104e-10	0	1	Q99L43	0	2025.01	81.43	2	0.656014	32.5724
YVQELPLETDGALR		5.03026e-07	0	1	Q99KC8	0	1603.83	71.24	2	6.51734	32.5737
QNMLQGTEIGVLAK		2.88563e-07	0	1	Q9WTP7	0	1501.8	47.44	2	2.24762	32.5764
TFSYAGFEMQPK		1.18355e-05	0	1	Q3THH8	0	1405.65	36.35	2	3.30998	32.5907
MTGSEFDFEEMK		7.24482e-06	0	1	Q61598	0	1450.59	43.1	2	2.76311	32.6064
GPEPDTIIGYSGEDYPR		2.11784e-08	0	1	A0A087WPX3	0	1865.86	74.8	2	5.01181	32.6104
LDGHGTVPLGADQILLR		5.19078e-06	0	1	Q5DTG0	0	1774.98	33.67	3	-1.96948	32.613
GPVTDVAYSHDGAFLAVCDASK	1xCarbamidomethyl [C18]	1.53433e-10	0	1	O88342	0	2280.06	75.67	3	1.00415	32.6194
VDQSILTGESVSVIK		5.15294e-08	0	1	Q5DTI2	0	1574.86	59.64	2	2.0895	32.6221
CIGAIAMTEPGAGSDLQGVR	1xCarbamidomethyl [C1]	7.46402e-13	0	2	A0A0R4J083	0	2002.97	129.47	2	1.38199	32.6234
KEDQGIYTCVATNILGK	1xCarbamidomethyl [C9]	1.85688e-11	0	2	A0A087WPX3; Q810U3	1	1909.97	91.26	2	1.15517	32.7161
TTLQVDTLNTELAAER		7.27276e-10	0	1	Q3UH59	0	1774.92	61.13	2	-0.753389	32.6274
NPDDITQEEYGEFYK		1.88807e-09	0	2	P11499	0	1847.8	91.84	2	1.07324	32.6288
AKPVVSFIAGITAPPGR		5.6009e-08	0	1	Q9WUM5	0	1680.98	62.67	3	1.76418	32.5461
SVQLTWTPGDDNNSPITK		2.51133e-07	0	1	Q810U4	0	1972.96	64.39	2	3.98358	32.5397
DYAVSTVPVADSLHLK		5.74746e-06	0	1	Q9CWS0	0	1714.9	23.19	3	3.49306	32.537
IPQSTLSEFYPR		2.52055e-06	0	1	A0A1S6GWG6	0	1437.74	44.04	2	3.5483	32.5357
TCLLNETGDEPFQYKN	1xCarbamidomethyl [C2]	2.32337e-08	0	1	V9GZG5; P15105	1	1928.87	75.12	2	2.25961	32.4771
LFNISGHVNHPCTVEEEMSVPLK	1xCarbamidomethyl [C12]	1.806e-11	0	2	Q91YT0	0	2637.28	58.81	3	4.50269	32.5201
ESTFLDEGPNEQEITPLQHTPR		2.15335e-06	0	1	A2ARP8	0	2538.21	45.87	3	3.55132	32.4811
MQAHIQDLEEQLDEEEGAR		1.82614e-08	0	1	Q3UH59	0	2241.01	59.07	3	4.30694	32.4824
VYTRPEDLGLLTVPATQR		1.58626e-06	0	1	E9PV14	0	2029.11	28.28	3	3.1156	32.4837
CLAPMMSEVMR	1xCarbamidomethyl [C1]	4.01728e-05	0	1	Q8BMS1	0	1324.59	24.2	2	3.15535	32.4915
RLQEDKEQMAQQLVEETQGFQR		0.000119652	0	1	Q9QXS1	2	2691.32	25.54	4	2.83839	32.4928
FSMVIDNGIVK		3.06171e-06	0	1	P99029	0	1222.65	43.92	2	2.63785	32.4941
FSMVIDNGIVK	1xDeamidated [N7]	4.82009e-06	0	1	P99029	0	1223.63	61.02	2	2.7296	33.9594
GENVSTTEVEAVLSR		4.0128e-08	0	1	Q60714	0	1590.8	80.69	2	1.36076	32.6314
KGFIGPGIDVPAPDMSTGER		2.81181e-09	0	2	P26443	1	2044.02	72.15	2	-0.731213	32.6561
ASPAPTPTPAGAASPLAAVAAPATDAPQAK		5.67392e-07	0	1	A0A0A6YY91	0	2668.39	40.67	3	6.33869	32.5111
SMTDVLSAEDIKK	1xAcetyl [N-Term]	6.22455e-07	0	1	Q545M7	1	1478.74	72.16	2	2.86349	32.5124
ENLLEEQGSIALR		1.35019e-07	0	2	A3KGU7; A3KGU5	0	1471.78	75.91	3	1.48714	32.5474
IDELSLYSVPEGQSK		2.79621e-08	0	1	Q9DCZ4	0	1664.84	59.54	2	3.92142	32.5149
LNLGTVGFYR		4.36622e-05	0	1	Q11011	0	1139.62	47.16	2	3.86108	32.5214
VLLVIDEPHTDWAK		2.01078e-07	0	1	O88935	0	1635.87	55.5	3	2.7079	32.5304
ILLNACCPGWVR	2xCarbamidomethyl [C6; C7]	0.000121884	0	1	B2RXY7	0	1458.73	19.55	2	-6.36928	32.5317
AGTQIENIDEDFRDGLK		1.32265e-05	0	1	A0A1L1SV25; E9Q2W9	1	1920.93	25.46	3	3.25268	32.533
QEDFELLCPDGTR	1xCarbamidomethyl [C8]	7.77405e-07	0	1	Q921I1	0	1579.71	54.39	2	3.11525	32.5344
AVAALLTIPEAEK		5.65756e-05	0	1	Q6ZQ38	0	1325.77	25.59	2	2.40187	32.5021
GAGPGCYLAGSLTLSK	1xCarbamidomethyl [C6]	8.65596e-08	0	1	Q64514	0	1551.78	70.94	2	4.05235	32.6392
HLNEIDLFHCIDPNDSK	1xCarbamidomethyl [C10]	8.00811e-09	0	1	Q3TJG6	0	2066.96	30.55	3	0.551563	32.6444
GVNEDTYSGFLDCAR	1xCarbamidomethyl [C13]	1.1621e-10	0	1	Q9D6M3	0	1703.73	97.54	2	4.43208	32.6458
VKDQEEELDEQAGSIQMLEQAK	1xDeamidated [Q11]	8.86702e-09	0	1	E9QAX2	1	2519.18	42.91	3	7.38249	32.7399
VIEQLGTPCPEFMK	1xCarbamidomethyl [C9]	7.80196e-06	0	1	E9QN59	0	1648.81	57.63	2	0.131402	32.7412
SLADLTAVDVPTR		8.86702e-09	0	2	Q9DCT2	0	1357.73	87.51	2	0.759837	32.7502
VSFELFADKVPK		7.38026e-06	0	2	P17742	1	1379.76	34.54	3	1.37322	32.7555
LPDLINDALHR		5.1817e-09	0	1	Q6P9K9	0	1276.7	78.31	3	-0.909374	32.7581
VAIVKPGVPMEIVLNK		4.28615e-05	0	1	Q9JKR6	0	1707.02	33.06	3	0.352446	32.7659
GSSGPPVYVDLAYIPNHCSGK	1xCarbamidomethyl [C18]	4.23393e-06	0	1	A2ARP8	0	2218.06	39.33	3	3.08097	32.7672
NIEDVIAQGVGK		2.10141e-05	0	1	P99027	0	1242.67	34.66	2	1.30041	32.7685
HMMAFIEQEANEKAEEIDAK		1.8228e-11	0	2	P50518	1	2334.07	83.49	3	1.6003	32.7698
LEGVVFPYQPSR		3.14797e-06	0	1	Q9ESM3	0	1391.73	58.33	2	2.69079	32.7372
FATEAAITILR		3.50521e-07	0	1	P11983	0	1205.69	61.18	2	1.75548	32.7712
NAQDYQWIGLNDR		4.48453e-08	0	1	Q61282	0	1592.75	78.54	2	1.28427	32.7738
CDVYDIMHLR	1xCarbamidomethyl [C1]	2.41448e-05	0	2	Q9DC69	0	1321.6	46.92	3	2.38078	32.7751
ELSFAAVSFYHK		0.00011638	0	1	P19096	0	1398.71	36.38	3	1.75052	32.7764
TVIGELPPASSGSALAANVCK	1xCarbamidomethyl [C20]	1.17072e-08	0	1	Q6ZQ38	0	2042.06	65.57	2	1.96056	32.7842
LTESLHEVYEPDWYGR		1.91978e-07	0	1	A0A0G2JEG8	0	1993.93	66.04	2	0.536343	32.7856
NIAFFSTNCVEGTAR	1xCarbamidomethyl [C9]	1.78601e-09	0	1	Q8VDN2	0	1686.79	95.41	2	2.40149	32.7908
DDMIFEDCGNVPSEPK	1xCarbamidomethyl [C8]	4.28159e-08	0	4	P14094	0	1852.77	55.92	2	-5.95028	34.9397
QAVDQISSGFFSPK		3.1599e-10	0	1	Q3V3U0	0	1510.75	125.82	2	2.15098	32.8025
EYATEVDVDFVR		1.47298e-06	0	1	Q8CC13; Q5SWR1	0	1442.68	49.64	2	2.23938	32.8051
LIEVGPSGAQFLGK		1.02263e-07	0	1	S4R2F3	0	1415.79	68.25	2	2.28625	32.7725
TPFGAYGGLLK		4.20755e-05	0	1	Q3UKH3	0	1123.61	42.05	2	3.30383	33.1569
ETLENQNLYLVGASNVR		2.41448e-05	0	1	Q8BH79	0	1919.98	55.96	2	-1.79417	32.7346
ERVEAVNMAEGIIHDTETK		2.95036e-06	0	1	P38647	1	2142.05	32.53	4	5.7668	32.7201
TSFDKPDQMAALFK		1.12188e-07	0	1	A2AS98	0	1598.79	50.6	3	1.14423	32.6484
SVMAAAQVAGLNCLR	1xCarbamidomethyl [C13]	2.18967e-09	0	1	P48722	0	1560.8	83.05	2	1.88779	32.6497
QVVTLLNELK		0.000128831	0	1	Q3UPU8	0	1156.69	46.07	2	2.57698	32.6574
FQSLGVAFYR		1.42435e-05	0	1	P51150	0	1187.62	54.89	2	0.41589	32.6613
TYAEILEPFHPVR		1.36778e-06	0	2	Q9CQ54	0	1571.82	61.17	2	2.43864	32.7894
DTPENNPDTPFDFTPENYKR		8.96464e-06	0	1	Q9D6J6	1	2397.06	28.26	3	1.37601	32.6678
LFLEYTDSSYEEK		1.30109e-07	0	1	Q80W21	0	1623.74	48.12	2	1.44023	32.6756
MYSADLAAVDFQHASEDAR		7.51941e-11	0	2	Q8VHP7	0	2096.93	85.79	2	0.435237	32.7228
GSLLIDSSTIDPSVSK		1.43002e-09	0	1	Q99L13	0	1618.85	82.54	2	1.37814	32.6783
QTNPSAMEVEEDDPVPEIR		8.02309e-11	0	1	Q01853	0	2155.98	115.23	2	1.49324	32.7214
WKPVGMADLVTPEQVK		6.01986e-06	0	1	Q80TZ3	0	1797.96	15.42	3	0.573275	32.6796
LVQNCLWTLR	1xCarbamidomethyl [C5]	1.02056e-05	0	1	Q02257; Q02248	0	1302.7	69.37	2	2.49436	32.6822
CVLTTVDPDTGIIDR	1xCarbamidomethyl [C1]	1.72742e-08	0	1	Q922Q1	0	1674.84	64.93	2	3.35611	32.6926
VITAFNDGLNHLDSLK		1.19926e-09	0	2	A8DUK4	0	1756.92	71.6	2	0.112038	33.6293
VITAFNDGLNHLDSLK	1xDeamidated [N10]	1.79262e-08	0	2	A8DUK4	0	1757.91	85.98	2	2.05221	32.7031
YAPSGFYIASGDISGK		2.41107e-08	0	1	O88342	0	1632.79	52.09	2	0.547562	32.6978
KQGGLGPMNIPLISDPK		2.34834e-05	0	2	P35700	1	1764.97	53	2	6.72741	32.8091
EVFTEQADLSGITEAK		7.3814e-11	0	1	A0A0R4J0I1	0	1737.85	85.92	2	2.05885	32.7108
AAAVSDIQDLMR		1.15774e-06	0	1	Q9CZZ4	0	1289.65	70.74	2	-0.780882	32.7147
KPLEALYGYDYLAK		4.45982e-12	0	1	Q3TDN8	0	1643.87	69.92	2	1.20768	32.7187
VVSNTIEPLTLFHK		3.61714e-06	0	1	A2ARP8	0	1597.89	45.87	3	2.36241	32.6809
ALGAHLTSICTPEEQDFVNDR	1xCarbamidomethyl [C10]	1.83633e-09	0	1	Q61361	0	2373.11	73.12	3	3.97673	31.7644
FATASADGQIFIYDGK		6.48281e-06	0	2	O88342	0	1703.83	54.08	2	4.60592	34.6626
GHEFSIPFVEMK		1.24679e-06	0	2	Q8BYI9	0	1420.69	41.68	2	-0.364357	34.8113
LDPSIFESLQK		5.38668e-06	0	1	P60122	0	1276.68	43.23	2	1.85468	37.0796
ATLQEVVGLHSDMAVEAGAPYAER		3.45377e-11	0	1	A0A0R4J117	0	2514.23	66.2	3	1.5658	37.0822
LWEGMGDETYPLAR		1.60656e-05	0	1	Q9R1C6	0	1637.76	37.85	2	1.29555	37.09
VSHALAEGLGVIACIGEK	1xCarbamidomethyl [C14]	1.98489e-08	0	2	P17751	0	1823.97	76.17	3	2.8571	37.1477
IGEAEAAVIEAMGK		1.816e-07	0	1	Q3UEG9	0	1388.71	39.62	2	4.2481	37.0967
YVRPGGGFEPNFTLFEK		5.60546e-05	0	1	P11352	0	1957.98	25.02	3	-1.33408	37.098
VLGFCQLNLPSGKFPR	1xCarbamidomethyl [C5]	3.35882e-06	0	1	Q6ZQ49	1	1832.98	9.74	3	0.630848	37.1007
GVTIASGGVLPNIHPELLAK		1.89793e-05	0	1	Q9QZQ8	0	1986.14	15.58	3	0.359173	37.102
IGEGFLTDLSQLKK		2.34054e-06	0	1	Q3V3U0	1	1548.86	48.85	3	2.68544	37.1111
DNLTLWTSDMQGDGEEQNK		7.57522e-09	0	3	Q5SS40	0	2180.94	65.28	2	-1.26697	37.9183
DLQSSNQLSNHISSLFR		7.36762e-09	0	1	Q00612	0	1945.97	53.54	3	1.66304	37.2858
GTTGTQASFLQLFEGDHQK		4.82009e-06	0	1	P54822	0	2065	40.94	3	2.00984	37.1177
WVDLTMDDIR		3.29718e-06	0	1	Q3TGI6	0	1263.6	69.8	2	1.2627	37.119
SVGNTIEPVILFQK		1.90208e-07	0	2	B2RQQ5	0	1544.87	43.63	2	2.64896	37.1294
TVGIDDLTGEPLIQR		1.93764e-07	0	1	Q9WTP7	0	1626.87	54.55	2	2.14543	37.1307
LAQTFSPSIDILK		1.20144e-06	0	1	Q8BH55	0	1432.8	51.29	2	3.58253	37.132
VDIEFDYDGPLMK		1.97757e-09	0	1	P61922	0	1541.72	99.3	2	-0.829693	41.4441
VDIEFDYDGPLMK	1xOxidation [M12]	3.40915e-07	0	1	P61922	0	1557.71	49.17	2	4.63745	37.136
AEQEPTAEQLAQIAAENEEDEHSVNYKPPAQK	2xDeamidated [N17; Q]; 1xAcetyl [N-Term]	2.84306e-06	0	3	Q99PT1	0	3608.65	33.67	3	10.8276	37.2002
LLGNQATFSPIVTVEPR		1.72105e-09	0	2	A0A0R4J1N7	0	1842.01	99.77	2	1.94179	37.094
ILGNKATFSPIVTVEPR		5.23907e-06	0	2	W6PPR4	1	1842.05	99.77	2	-17.811	37.094
EIDPQNDLTFLR		5.17199e-07	0	1	A2AVR9	0	1460.74	64.19	2	3.57887	37.0572
SSEMGIENVILGMPHR		7.43618e-09	0	2	B2RXT3	0	1769.87	87.33	3	2.74899	37.0743
LLDELTLEGVTR		1.42735e-07	0	1	Q8VDQ8	0	1358.75	73.17	2	2.72445	36.9466
TATSLDLEWDNSEAEAQEYK		1.07311e-09	0	1	Q8BYI9	0	2300.02	102.32	2	2.53715	36.9545
EHHLSEVQNMASEEKLEQVLSSMK		9.74573e-11	0	2	Q91VA7	1	2783.33	76.58	4	4.04533	36.961
IFTVDNNLLPVGK		1.69251e-06	0	1	P01027	0	1429.8	34.96	2	1.81943	36.9636
NYGSYSTQASAAAATAELLK		7.96366e-08	0	1	B2M0S2	0	2016.99	93.05	2	2.45919	36.965
AATSTLSVCDFLGEK	1xCarbamidomethyl [C9]	8.02176e-06	0	1	Q8BR63	0	1598.77	27.32	2	1.41807	36.969
AMYLPDTLSPADQLK		8.02176e-06	0	1	Q9Z2I0	0	1662.84	45.47	2	3.23701	36.9835
LSLQDSVATLALSHVTPHDER		4.35322e-06	0	1	Q8R2Y2	0	2289.18	30.62	4	-1.53705	36.9849
VQAENDFGKGPEPDTIIGYSGEDLPSAPR		1.38824e-07	0	1	Q810U3	1	3059.46	55.71	3	4.61299	36.9993
VDFPQDQLATLTGR		3.05625e-09	0	6	P08249	0	1560.8	91.84	2	1.74409	38.1834
AQFEQLCASLLAR	1xCarbamidomethyl [C7]	8.52848e-07	0	1	P48722	0	1506.77	39.6	2	0.593096	37.0006
ILALAPTFEMNPMK	1xOxidation [M13]	3.49653e-05	0	1	P12960	0	1591.82	34.62	2	2.26488	37.0046
VFESTCSSGSPGSNQALLLLR	1xCarbamidomethyl [C6]	3.13649e-07	0	1	Q6PB66	0	2223.11	69.31	2	-2.38797	37.0073
LELQGIQGAVDHAAAFGR		1.46489e-10	0	1	Q9CPV4	0	1852.97	76.89	3	1.93438	37.0164
VMVATQQEMMDAQLTLQQR		1.60656e-05	0	1	Q9CR61	0	2221.08	30.4	3	-0.57859	37.0244
YESSALPAGQLTSLPDYASR		3.29718e-06	0	1	Q3TK29	0	2126.04	61.88	2	4.84554	37.027
ATFHTPFSQLGQSPEACSSYTFPK	1xCarbamidomethyl [C17]	3.93157e-06	0	1	Q9WUR2	0	2688.24	22.96	3	3.80082	37.0374
VVDDWANDGWGLK		4.26579e-09	0	1	Q3TXE5	0	1474.7	79.23	2	2.79639	37.0428
LLQDSGAPDGTLNIIHGQHDAVNFICDHPDIK	1xCarbamidomethyl [C26]	6.20162e-08	0	1	Q9EQ20	0	3510.71	18.61	5	3.61554	37.0441
LLQDSGAPDGTLNIIHGQHDAVNFICDHPDIK	3xDeamidated [Q3; N13; N23]; 1xCarbamidomethyl [C26]	7.33027e-05	0	1	Q9EQ20	0	3513.66	11.59	4	17.8542	37.0639
ILALAPTFEMNPMK		8.89986e-08	0	1	P12960	0	1575.83	78.67	2	3.63138	41.4046
YVISAIPPVLTAK		6.62113e-05	0	1	Q3U2X5	0	1371.82	37.7	2	3.12786	36.9452
QAQIEVVPSASALIIK		1.76954e-09	0	1	Q3TIQ2	0	1666.97	49.17	2	3.6645	37.1503
YYAEMCASPGQSDTTFLEEELKK	1xCarbamidomethyl [C6]	2.78589e-09	0	1	Q8CAA7	1	2697.21	54.65	3	1.05794	37.1544
MISGMYLGEIVR		2.75504e-07	0	1	P17710	0	1368.7	37.96	2	1.73791	37.2607
YLTVAAIFR		8.42104e-05	0	1	Q7TMM9; B2RSN3	0	1053.61	51.2	2	2.11984	37.262
MNLSEEVDLEDYVARPDK		1.65845e-09	0	1	P54775	0	2123	60.76	3	-1.43612	37.2739
LLSYVDDEAFIR		8.93273e-07	0	1	Q9WUB3	0	1440.74	50.2	2	2.50208	37.2765
LQLDSPEDAEFIVAK		3.92461e-09	0	1	P14685	0	1674.86	74.46	2	3.83492	37.2778
LVAQLDTEGIGSLGPGYEDR		7.34073e-15	0	3	A0A0R4J117	0	2090.04	138.78	2	4.11132	37.2792
IPPVNTNLENLYLQGNR		2.21402e-06	0	2	P50608	0	1955.03	66.72	2	2.17074	37.4237
QIIEEQSGPYIWVPAK		9.94584e-05	0	1	E9Q9H0	0	1857.97	45.74	2	-0.323496	37.2819
TREGNDLYHEMIESGVINLK		2.49731e-06	0	2	P56480	1	2318.14	52.94	2	2.44745	37.3855
VNIAFNYDMPEDSDTYLHR		6.47161e-09	0	1	A0A1S6GWH2	0	2300.03	70.73	3	-0.89328	37.2976
AITVSPVPFFNK		1.28642e-05	0	1	Q80TZ3	0	1319.74	38.51	2	4.87667	37.2989
QNADISAMQDTINKLENELR		3.09046e-11	0	2	P08551	1	2303.13	106.74	2	1.73408	49.2318
QNADISAMQDTINKLENELR	1xDeamidated [N/Q]	2.21418e-11	0	3	P08551	1	2304.11	70.24	3	3.84355	49.925
QNADISAMQDTINKLENELR	1xOxidation [M8]	3.1874e-05	0	1	P08551	1	2319.12	11.98	3	5.1196	37.3015
DSNYHLLMSVQESLER		1.33774e-07	0	5	P26443	0	1920.91	56.56	2	5.73666	39.3328
DSNYHLLMSVQESLER	1xOxidation [M8]	4.62795e-07	0	4	P26443	0	1936.91	54.86	2	1.12995	37.955
LIEESPIDEVVVTNTVPHELQK		1.73008e-05	0	1	B1AT82	0	2489.31	23.18	3	3.37064	37.3106
YTEHSTVGLAQQWDQLDQLGMR		1.4594e-06	0	1	A3KGU7; A3KGU5	0	2576.22	71.48	2	0.364908	39.9004
YTEHSTVGLAQQWDQLDQLGMR	1xOxidation [M21]	8.0528e-10	0	1	A3KGU7; A3KGU5	0	2592.21	89.12	3	4.74431	37.3186
LETYYNATEPVISFYDKR		7.8175e-08	0	1	Q9R0Y5	1	2209.08	39.27	3	3.58028	37.2594
YFPTQALNFAFKDK		2.42888e-06	0	1	P48962; P51881	1	1689.86	46.12	3	1.93843	37.2476
TEAEIAHIALETLEGHQR		1.55434e-09	0	1	O08917	0	2018.03	58.73	4	0.135466	37.2463
VLELDPALAPVVSR		5.8168e-05	0	1	O08915	0	1478.86	43.17	2	2.06936	37.245
LEDLLQDAQDEKEQLNEYK		4.82945e-08	0	1	Q9QXS1	1	2321.11	26.27	3	-4.90554	37.1662
DLDVAVLVGSMPR		1.56587e-07	0	2	P14152	0	1371.73	64.41	2	3.89097	45.5445
DLDVAVLVGSMPR	1xOxidation [M11]	2.41999e-07	0	1	P14152	0	1387.72	45.42	2	2.58439	37.1741
DDGSWEVIEGYR		9.79961e-07	0	2	P26443	0	1425.63	58.63	3	1.68187	37.3226
LLDDAMEADKSDEWFATR		5.3277e-09	0	2	Q9CPV4	1	2112.95	47.4	2	0.987327	37.2279
EAYPEEAYIADLDAK		3.67135e-07	0	1	Q3V117	0	1697.79	40.85	2	1.42625	37.1898
LLVVYPWTQR		7.73004e-06	0	2	A8DUK4	0	1274.73	46.83	2	1.87019	37.7221
TDAVEALTALNHYQIR		9.65588e-11	0	1	Q921F4	0	1814.94	74.21	3	1.51952	37.2069
EAPYMLPEDVFVEKPR		4.52626e-08	0	1	Q6ZQ18	0	1919.96	45.8	3	2.84311	37.2082
LLLPGWCHLTVEDGPR	1xCarbamidomethyl [C7]	2.3843e-06	0	1	Q9Z0E0	0	1862.96	48.02	3	2.88291	37.1517
LQQTQAQVDEVVDIMR		3.21898e-10	0	2	B0QZN5	0	1872.95	105.45	2	0.208728	37.2581
TIHQEDELIEIQSDTGTWYQR		6.02065e-11	0	2	Q9JIS5	0	2562.21	84.6	3	2.51756	37.3303
CLEEVEDLIVK	1xCarbamidomethyl [C1]	3.05054e-07	0	1	P61922	0	1346.69	59.03	2	2.25659	37.2186
EFTMAEIEHFVDPTEKDHPK		5.4368e-06	0	1	Q9CZD3	1	2400.12	34.7	4	2.21174	37.2239
IDAFHYIQMGTVYR		4.70174e-05	0	1	Q3UHB1	0	1713.84	31.05	3	2.22702	37.2253
DYIWNTLNSGR		8.19063e-05	0	1	Q9CZU6	0	1338.64	41.3	2	1.75853	37.2383
NYIWNTLNSGR	1xDeamidated [N1]	8.19063e-05	0	1		0	1338.64	41.3	2	1.75821	37.2383
LMDVGLIAIR		3.46431e-05	0	1	Q3THQ5	0	1100.65	56.33	2	2.28992	37.2396
LPEMQVSQVPEVQLPK		2.14948e-09	0	1	A0A0U1RNK1; E9QQ57	0	1821.98	80.37	2	6.99886	37.241
LGYILTCPSNLGTGLR	1xCarbamidomethyl [C7]	6.37636e-08	0	1	Q545N7	0	1734.92	61.97	2	3.15795	37.2436
FTDFDEVRHEIEAETDR		1.54814e-05	0	1	E9QLL2	1	2108.95	27.83	4	0.508122	37.2108
DVAEEITNYRPTIDTLHEQASALPQAHAESPDVK		6.23623e-09	0	1	Q62261	0	3745.83	20.65	5	1.9891	37.3342
FFDDDLLVSTSK		2.93959e-07	0	1	O55057	0	1386.68	63.11	2	3.44823	36.9335
LIYSTSLTMFPTNNNSK		4.32951e-10	0	1	A0A023J604	0	1930.96	69.48	2	2.74122	36.9282
SACDTVDTWLDDTAK	1xCarbamidomethyl [C3]	1.9127e-08	0	2	Q9JHU4	0	1697.73	55.99	2	1.96557	36.597
EIVSFGSGYGGNSLLGK		4.75834e-07	0	1	A0A0R4J0G0	0	1684.85	47.02	2	2.81098	36.6049
VSLAVLNPYIK		1.11958e-05	0	1	Q9DB20	0	1216.73	49.93	2	2.04147	36.614
AVCMLSNTTAIAEAWAR	1xCarbamidomethyl [C3]	1.90216e-12	0	49	Q3TIZ0; P68369; A0A0A0MQA5	0	1864.9	116.93	3	2.77002	43.2275
AVCMLSNTTAIAEAWAR	1xDeamidated [N7]; 1xCarbamidomethyl [C3]	1.23529e-06	0	1	Q3TIZ0; P68369; A0A0A0MQA5	0	1865.89	67.84	3	6.69002	46.5958
AVCMLSNTTAIAEAWAR	1xOxidation [M4]; 1xCarbamidomethyl [C3]	8.5605e-11	0	3	Q3TIZ0; P68369; A0A0A0MQA5	0	1880.9	98.44	2	4.74321	37.1268
AVCMLSNTTAIAEAWAR	1xDeamidated [N7]; 1xOxidation [M4]; 1xCarbamidomethyl [C3]	2.544e-06	0	2	Q3TIZ0; P68369; A0A0A0MQA5	0	1881.88	66.41	2	-2.00917	41.5219
VGEVTYVELFK		0.000104163	0	1	Q8C854	0	1283.69	35.34	2	3.1207	36.618
AAQAVSLLR	1xAcetyl [N-Term]	8.26673e-05	0	1	Q8BJY1	0	970.568	59.16	2	2.73988	36.6193
RIDSLMDEIAFLK		4.02764e-07	0	2	P08551	1	1550.82	67.84	2	3.81965	43.8782
NEVDMQVLHLLGPK		1.41123e-05	0	1	Q3TIN2	0	1592.85	34.47	3	3.13033	36.6403
NAVEEYVYDFR		2.4596e-05	0	2	P48722	0	1404.64	37.24	3	1.31682	36.6717
DVFFYQADDEHYIPR		3.05054e-07	0	1	Q6F4J0	0	1914.87	39.74	3	0.187258	36.677
WNTDNTLGTEISWENK		1.91627e-10	0	4	Q5EBQ0	0	1907.88	85.67	2	3.00949	36.8874
CLELFSELAEDKENYK	1xCarbamidomethyl [C1]	2.70448e-07	0	1	P11499	1	1987.93	33.2	3	2.21138	36.6874
IQMLDDTQEAFEVPQR		4.44779e-05	0	1	F8VPU2	0	1919.92	66.63	2	-2.45726	36.6913
SSFFVNGLTLGGQK		1.66145e-06	0	1	P62962	0	1454.76	46.45	2	2.62654	36.694
YKEEYAVLISEAQAIK		8.24775e-06	0	2	Q9JHU4	1	1854.98	50.24	2	2.25517	36.6967
DAGVSTYMYEFR		8.96464e-06	0	1	P23953	0	1438.63	36.42	2	2.5756	36.7044
ISIILDPLTK		2.55239e-05	0	1	A0A075DCI1	0	1112.69	47.83	2	2.20767	36.5957
TLVDEVQELEAK		1.77882e-05	0	1	Q5DTG0	0	1373.72	34.44	2	-1.14321	36.593
TLAGAVSDLLK		5.15758e-05	0	1	A0A1L1SQ51	0	1087.64	42.32	2	2.95392	36.5799
GFGFVDFNSEEDAK		3.81706e-09	0	1	P09405	0	1561.68	77.47	2	2.54042	36.5773
SVIGMGTGAGAYILTR		9.83642e-11	0	1	B7ZWC0	0	1566.83	91.78	2	0.791699	36.4315
LENTEDIEEVEQHIQTIR	1xDeamidated [N3]	1.73382e-07	0	1	Q8K0B2	0	2197.06	47.99	3	9.12427	36.4525
VDQEIMNIIQER		2.2597e-08	0	2	Q9DCS9	0	1487.75	80.02	2	1.8812	36.467
SSGPTSLFAVTVAPPGAR		1.39822e-05	0	4	Q3TVV6	0	1714.91	40.18	2	4.28216	36.4737
LVGQGATAVLLDVPDSEGEAQAK		7.60327e-08	0	1	A2AFQ2	0	2268.17	73.51	2	-1.12163	36.475
LAVEALSSLDGDLSGR		6.48371e-11	0	23	Q04447	0	1602.83	86.7	2	2.41142	41.2936
VSIDGVEWSDIK		6.4399e-05	0	1	Q8K212	0	1347.68	61.81	2	-3.40288	36.4881
IEGLQSLVNLR		4.43461e-06	0	1	Q3UM45	0	1241.72	67.26	2	1.39828	36.5038
VVEEAPSIFLDPETR		3.32194e-09	0	1	Q3UGC8	0	1701.87	109.52	2	2.96463	36.5051
ALDEYYDKHFTEFVPLR		4.64479e-06	0	2	P50516	1	2143.05	33.99	3	2.16046	36.7058
VAIQLNDTHPALSIPELMR		1.27017e-11	0	1	Q3V3U0	0	2118.14	71.51	3	1.50906	40.283
GIFGFTDSDCIGK	1xCarbamidomethyl [C10]	3.36944e-05	0	1	P32921	0	1416.65	20.62	2	-3.86497	36.5236
VALIGSPVDLTYR		1.82269e-06	0	1	Q91VD9	0	1403.79	61.32	2	1.95796	36.5275
RLETYYNATEPVISFYDK		3.55758e-08	0	1	Q9R0Y5	1	2209.08	42.25	3	2.25408	36.5288
AYHEQLTVAEITNACFEPANQMVK	2xDeamidated [Q5; N13]; 1xCarbamidomethyl [C15]	4.9102e-06	0	1	Q3TIZ0	0	2766.27	33.48	3	7.36691	36.5378
ITSEALLVTQQLVK		2.83267e-07	0	2	Q6ZQ38	0	1542.91	46.87	3	2.88442	36.5786
VVDLLAQDADIVCR	1xCarbamidomethyl [C13]	1.90564e-09	0	1	P46664	0	1586.82	78.14	2	-1.04018	36.5418
TLNEWSSQISPDLVR		4.78492e-08	0	1	O09172	0	1744.89	70.42	2	3.05599	36.5458
YAGSALQYEDVGTAVQNLQK		1.484e-09	0	1	Q9CR26	0	2155.07	90.13	2	0.617541	36.5655
MSGLVFFPR		1.18355e-05	0	1	E9PZS5	0	1053.55	37.38	2	2.18342	36.5759
VAIQLNDTHPALSIPELMR	1xDeamidated [N6]	4.16879e-05	0	1	Q3V3U0	0	2119.12	25.41	3	4.70199	43.2935
DGQAMLWDLNEGK		1.14707e-06	0	1	P68040	0	1476.68	54.67	2	-0.162564	36.9295
DFFTAGSPGETAFR		3.12893e-05	0	1	P58281	0	1502.69	45.11	2	2.87911	36.7071
MLGPEGGEGYVVK	1xAcetyl [N-Term]	3.15803e-05	0	1	Q9Z2X1	0	1377.67	44.1	2	2.86737	36.7111
MTVAHMWFDNQIHEADTTENQSGVSFDK		2.86951e-06	0	1	Q8VDN2	0	3238.42	42.25	3	2.8482	36.8689
MTVAHMWFDNQIHEADTTENQSGVSFDK	1xDeamidated [Q/N]	1.27249e-08	0	2	Q8VDN2	0	3239.4	40.15	4	8.8137	36.9151
SCWDEPLSIAVR	1xCarbamidomethyl [C2]	1.77274e-06	0	1	Q99L15; Q6P2K2	0	1432.69	47.1	2	2.19073	36.8716
VWDAVSGDELMTLAHK		4.92894e-10	0	1	Q9Z1Z2	0	1771.87	73.25	3	1.05334	36.8729
GTQGVVTNFEIFR		5.67392e-07	0	1	Q8CIJ3	0	1467.76	61.62	2	2.18083	36.8782
KLQEGTYVMLAGPNFETVAESR		4.50956e-09	0	1	P23492	1	2440.22	62.76	3	3.35166	36.8796
TLNPAFNETFTFK		7.99309e-07	0	1	A0A0R4J2C2	0	1529.76	74.16	2	3.27492	36.8901
ISVAGVTSGNVGYLAHAIHQVTK		6.71587e-09	0	1	P05202	0	2322.26	51.3	4	4.64132	36.8927
NLNQALLDLHALGSAR		1.26543e-07	0	1	P29391	0	1705.93	79.41	3	3.38026	36.894
VPVENVLGEVGGGFK		2.38002e-09	0	1	Q8JZN5	0	1500.81	76.18	2	3.28155	36.8954
GSVPLFWEQPGLQVGSHR		1.21941e-07	0	1	D3Z656	0	1994.02	52.62	3	3.36468	36.898
DTNVMLVALAAK		1.5428e-06	0	1	A2AGT5	0	1245.69	48.86	2	1.01765	36.9058
FASEIVDTVYEDGDSIR		3.92461e-09	0	2	E9PWQ3	0	1915.89	104.91	2	3.9063	39.8112
LKDTENAIENMIGPDWK		7.19592e-05	0	1	P58281	1	1973.96	25.23	3	2.51234	36.9085
HASSILPITEFSDITR		7.51823e-06	0	1	Q3U7B3	0	1786.93	44.67	3	7.47729	36.9124
LEALGTGWEELGR		1.17505e-07	0	1	Q3UGZ4	0	1430.73	58.67	2	3.35922	36.9164
VDQETLTEMVKPSIDYVR		6.29426e-09	0	1	Q9JJK2	0	2123.07	59.69	3	-3.11156	36.9242
FSLVGIAGQDLNEGNR		5.41715e-07	0	1	Q3TJX0	0	1689.86	64.01	2	3.78191	36.9255
RTDDIPVWDQEFLK		2.48818e-07	0	2	Q5SUR3	1	1761.88	61.17	2	5.14836	37.002
SVMDATQIAGLNCLR	1xCarbamidomethyl [C13]	5.90939e-06	0	1	Q571M2	0	1648.81	59.28	3	1.1176	36.9875
IEQGSLILSNVQPSDTMVTQCEAR	1xCarbamidomethyl [C21]	8.8178e-08	0	1	Q6PGJ3	0	2676.3	61.72	3	6.51705	36.8585
KAIPPGCGDEPEEEDESILDTVIK	1xCarbamidomethyl [C7]	4.72332e-09	0	1	P63040	1	2641.25	40.73	3	3.62744	36.8558
ASSVGNVADSTGLAELAHR	1xAcetyl [N-Term]	1.7115e-08	0	1	Q80XU6	0	1896.94	74.39	2	4.29662	36.8427
TKPVTGNLRPEEALQALTIYEGK		1.4781e-05	0	1	Q9JHU4	0	2528.37	15.93	4	2.45005	36.7124
TSSPAQGVGASVSALRPDLGFVR		8.15784e-09	0	3	Q9DCU2	0	2272.2	25.36	3	2.5079	37.237
TGKPFNPLLGETYELVR		5.31772e-07	0	1	Q91XL9	0	1934.04	43.9	3	1.66881	36.7228
GVQGIIVVNTEGIPIK		1.19261e-08	0	1	A2AVR9	0	1636.96	46.8	2	3.54866	36.7268
GVDSIPGFEFDR		1.9334e-05	0	1	Q8VCT3	0	1338.63	43.92	2	3.40216	36.7281
MQDTSASFGYQLDLPK		8.06746e-07	0	1	Q9QYA2	0	1800.85	65.57	2	5.05022	36.7321
SWALYEDEDVIR		2.39768e-07	0	1	Q9ESJ4	0	1495.71	63.3	2	3.91549	36.7399
VNEGLEEINAFLTDHHK		2.56767e-06	0	1	G3X9A7	0	1965.97	43.18	4	5.88415	36.7596
LGGVEFNIDLPNK		3.06757e-08	0	1	O08997	0	1415.75	54.79	2	3.84437	36.7794
WVNDVEDSYGQQWTYEQR		6.25958e-13	0	2	Q8VDN2	0	2303	112.39	2	1.6261	36.7085
SAELPDAVGPIVQLQEK		5.74746e-06	0	1	Q9QYS9	0	1793.96	43.79	2	4.2457	36.7808
YLLEQDFPGMR		7.67721e-05	0	1	Q9QXY6	0	1368.66	50.36	2	3.76113	36.7952
LVDAEELNYWTCK	1xCarbamidomethyl [C12]	4.6538e-08	0	2	Q8R1X1	0	1640.76	69.75	2	2.53836	36.7991
EGPAVVGQFIQDVK		9.18442e-07	0	2	Q6ZQ38	0	1486.79	50.09	2	3.57565	36.8914
CLAFHDISPQAPTHFLVIPK	1xCarbamidomethyl [C1]	1.00183e-05	0	1	P70349	0	2291.2	30.09	3	0.0864202	36.8149
QLQALTCDLESLR	1xCarbamidomethyl [C7]	6.70328e-07	0	1	P03995	0	1546.79	56.99	2	6.14689	36.8162
LQQGYNAIGFSQGGQFLR		3.99051e-07	0	1	Q8VBX5	0	1984	63.91	2	7.16407	36.8202
ISGETIFVTAPHEATAGIIGVNR		6.13322e-11	0	2	Q5SXR6	0	2353.25	54.18	3	3.46538	36.8531
IENISNLHQLQMLELGSNR		3.12492e-08	0	1	Q3UM45	0	2209.14	36.45	3	2.4321	36.8387
DPDQTDGPGLGYLSSHIANVER		1.24686e-11	0	1	A0A0J9YUQ8; Q6PAC1	0	2341.11	51.41	3	2.06409	36.84
GIAGRQDILDDSGYVSAYK	1xDeamidated [Q6]	1.35991e-05	0	1	Q9CRB6	1	2028.99	23.21	3	3.25001	36.7887
ELDSITPDITPGWK		6.34093e-07	0	1	Q8CAQ8	0	1571.8	43.54	2	1.50695	37.3356
VVLDDKDYFLFR		1.14051e-05	0	1	Q64433	1	1529.8	62.13	3	2.56225	37.3382
NHQSVAEYNIFEGMELR		8.54452e-09	0	2	E9PWE8	0	2036.95	99.12	2	3.50565	37.3409
YASICQQNGIVPIVEPEILPDGDHDLKR	1xDeamidated [N/Q]; 1xCarbamidomethyl [C5]	1.78935e-11	0	10	P05063; Q5FWB7	1	3177.59	81.9	3	2.76117	39.3051
YASICQQNGIVPIVEPEILPDGDHDLKR	2xDeamidated [Q7; N8]; 1xCarbamidomethyl [C5]	7.63136e-07	0	1	P05063; Q5FWB7	1	3178.57	27.71	5	7.01244	39.3526
YASICQQNGIVPIVEPEILPDGDHDLKR	3xDeamidated [Q6; Q7; N8]; 1xCarbamidomethyl [C5]	1.03964e-05	0	1	P05063; Q5FWB7	1	3179.56	14	4	15.5929	39.8322
LGLDDFESLK		3.83561e-05	0	1	Q7TSE6	0	1136.58	57.2	2	2.39868	37.9811
QTNLENLDQAFSVAER		6.16716e-07	0	1	Q9QXS1	0	1834.89	54.38	3	3.3584	37.9851
NLETLQQELGIEGENR		7.83212e-10	0	1	Q3U7C0	0	1842.92	108.17	2	5.45405	37.9865
LFLYDIAEGK		9.76365e-05	0	1	A0A1D5RLQ9	0	1168.62	30.23	2	-0.459183	37.9918
LVSEFPYIEAEVK		3.69185e-08	0	1	Q64521	0	1523.8	55.64	2	1.79836	38.0008
GMSQLITMACGSCSNENAFK	2xCarbamidomethyl [C10; C13]	6.11059e-12	0	2	P61922	0	2205.94	78.58	2	0.860526	38.0245
ALIQYFSPYVSADMHK		5.24928e-08	0	1	G3UXW9	0	1869.92	42.02	3	0.91484	38.0048
SLVTVLGIPQKPIITGYK		8.15784e-09	0	2	K4DI58	0	1927.16	41.37	3	2.297	38.056
VSALTQMESACVSIHEALK	1xCarbamidomethyl [C11]	1.81206e-05	0	1	D3YZZ5	0	2074.03	9.97	3	3.85416	38.0204
LEICNLTPDTLTCDSYK	2xCarbamidomethyl [C4; C13]	1.484e-09	0	1	O08529	0	2042.94	57.92	2	-4.33913	38.0218
VLEAELLVLR		8.63864e-06	0	2	P08551	0	1154.71	55.86	2	2.70139	38.0231
VINQILTEMDGMSTK		5.08659e-09	0	2	Q01853	0	1679.83	78.66	2	4.5825	38.0363
IPIFSAAGLPHNEIAAQICR	1xCarbamidomethyl [C19]	6.75335e-10	0	2	A0A1S6GWG6	0	2178.15	51.8	3	3.20334	38.0376
QQIDFLDVYHGLR		3.39658e-08	0	1	Q924L1	0	1603.82	48.3	3	2.32796	38.0389
LDIDPETITWQR		3.6508e-06	0	1	Q3TW74	0	1486.75	36.52	2	-1.34482	38.0403
WIVPGGGMEPEEEPSVAAVR		7.94782e-06	0	2	Q9JI46	0	2110.03	29.94	3	-1.03554	38.1704
YASICQQNGIVPIVEPEILPDGDHDLKR	1xCarbamidomethyl [C5]	1.64316e-09	0	3	P05063; Q5FWB7	1	3176.6	44.43	4	5.27709	37.9654
SDIGEVILVGGMTR		2.94509e-09	0	1	P38647	0	1446.76	85.88	2	2.05431	37.9614
FQPQSPDFLDITNPK		1.8329e-07	0	1	P70362	0	1746.87	48.99	2	-0.307972	37.9537
AEFFADVVPAVR		9.06757e-05	0	1	Q8BGB7	0	1320.69	56.7	2	0.435679	37.9497
NLFTQTLGLGSQK		3.22486e-07	0	1	Q8VDQ8	0	1406.76	56.51	2	2.19552	37.8537
IYHPNINSNGSICLDILR	1xDeamidated [N9]; 1xCarbamidomethyl [C13]	9.28732e-09	0	1	A0A0G2JGL0	0	2100.05	71.79	3	0.747802	37.8563
VISTLSVGVDHLALDEIK		4.13358e-10	0	1	Q3T9Z2	0	1909.06	60.14	3	2.36128	37.8577
WSSLACNIALDAVK	1xCarbamidomethyl [C6]	2.01454e-09	0	1	Q3U4U6	0	1547.79	97.03	2	0.698351	37.8603
SSLLLDTVTSIPSSR		2.77043e-08	0	1	A2ARP8	0	1575.86	78.99	2	3.63127	37.8694
VSTRTSSPAQGVGASVSALRPDLGFVR	1xDeamidated [Q10]	2.50557e-05	0	1	Q9DCU2	1	2716.44	19.81	3	2.4454	37.8748
FAIDDHDYLVSLTR		3.33424e-08	0	1	Q91XU3	0	1664.83	64.09	3	2.08523	37.8775
DAAHLLNDALAIR		7.8175e-08	0	1	Q91YS4	0	1392.76	57.84	3	3.56043	37.8879
GIVDQSQQAYQEAFEISK		9.35661e-12	0	4	P63101	0	2040.99	110.62	2	1.23408	40.3171
TVYGGGCSEMLMAHAVTQLANR	1xCarbamidomethyl [C7]	1.82614e-08	0	1	Q542X7	0	2366.1	26.8	3	-4.88698	38.0469
LESIISGAALMADSSCTR	1xCarbamidomethyl [C16]	3.80992e-07	0	1	E0CXB9	0	1881.9	60.22	2	0.255653	37.8919
DLDPEREVTFLEASR		2.01817e-06	0	1	Q91ZR1	1	1776.88	33.6	3	1.57265	37.8986
SGEYSCIFLPEPVGR	1xCarbamidomethyl [C6]	5.52878e-09	0	1	P18572	0	1710.82	77.36	2	-0.917725	37.909
NNGAGYFLEHLAFK		2.48248e-05	0	1	Q3TIC8	0	1580.79	24.55	3	1.36077	37.9104
NNGAGYFLEHLAFK	1xDeamidated [N]	6.1103e-07	0	4	Q3TIC8	0	1581.77	63.71	3	2.39721	41.9596
NNGAGYFLEHLAFK	2xDeamidated [N1; N2]	5.002e-06	0	1	Q3TIC8	0	1582.75	26.9	3	0.424465	48.6281
VSILESLDKWER		8.80013e-06	0	1	Q3TYK4	1	1474.79	48.62	3	1.98158	37.9117
TLTPSGDLQETFSGMDQVK		4.39373e-06	0	1	Q8K411	0	2053.97	54.69	2	-1.6662	37.9143
FGFPEGSVELYAEK		8.03777e-08	0	1	Q5YLW3	0	1572.76	82.09	2	0.655035	37.9274
DFPELTMEVDGK		6.1324e-06	0	1	P50516	0	1380.64	45.25	2	1.07628	37.9471
HTQDIDVIEDVMLR		1.67691e-06	0	1	Q69ZY2	0	1683.84	49.95	3	2.33434	37.896
APQETYADIGGLDNQIQEIK		1.22851e-10	0	2	Q542I9	0	2203.09	79.9	2	4.53304	37.8406
AEAEAATGAGFTAPQIELVGPR		7.07346e-10	0	4	A0A0U1RNK1; E9QQ57	0	2156.1	79.01	3	3.80135	38.0599
ALAQEWGCPFMETSAK	1xDeamidated [Q4]; 1xCarbamidomethyl [C8]	7.75992e-10	0	1	Q8BU31	0	1826.81	71.89	2	2.86264	38.0613
DCEECIQLEPTFIK	2xCarbamidomethyl [C2; C5]	1.08711e-08	0	1	Q3THQ5	0	1781.81	55.08	2	2.23204	38.148
SMAASGNLGHTPFLDEL		3.6375e-07	0	1	Q9DB77	0	1759.83	25.18	2	0.48345	40.3934
EGYIIPLQGPSLTTTESR		4.77565e-06	0	1	P70699	0	1962.02	45.56	2	4.05582	38.1547
DLANGNITWADVEAR		5.48806e-11	0	1	Q9CZD3	0	1644.8	85.93	2	3.58128	38.5742
DLANGNITWADVEAR	1xDeamidated [N]	3.69876e-10	0	2	Q9CZD3	0	1645.78	88.26	2	-0.133821	38.1678
DMIDLEANFEK		5.96437e-06	0	1	K3W4T3	0	1324.61	44.28	2	0.361608	38.1691
SVDFLLDSSLR		1.35991e-05	0	1	Q3TI65	0	1251.66	45.56	2	-2.48469	38.1731
IIPSTPFPQEGQALTLTCESK	1xCarbamidomethyl [C18]	2.31896e-06	0	2	G3UZM4	0	2317.17	73.55	2	2.7135	38.2268
IPQSHIQQICENILTSGENLSR	1xCarbamidomethyl [C10]	1.14499e-09	0	1	O89112	0	2537.28	56.83	3	1.78913	38.1847
LFEAEEQDLFR		3.11895e-06	0	1	Q9QXY6	0	1396.67	48.46	2	2.30319	38.1886
TPIFLNEVLVK		8.49927e-05	0	1	E9Q0N0	0	1272.76	24.81	2	1.78367	38.1913
AAVAWEAGKPLSIEEIEVAPPK		8.64016e-11	0	1	P28474	0	2305.24	41.91	3	2.21738	38.2043
DMHGDSEYNIMFGPDICGPGTK	1xCarbamidomethyl [C17]	4.46799e-09	0	1	P14211	0	2441.02	70.23	3	1.30913	38.211
VIESTQDLGNDLAGVMALQR		1.10339e-14	0	2	Q62261	0	2130.09	136.28	2	3.80202	45.0708
VIESTQDLGNDLAGVMALQR	1xOxidation [M16]	4.12586e-08	0	1	Q62261	0	2146.08	49.75	3	0.42036	38.2201
ENTEGEYSGIEHVIVDGVVQSIK		1.41419e-07	0	1	A0A1L1STE6	0	2502.24	27.89	3	0.355957	38.2228
TLQEEIDALESR		8.65596e-08	0	1	Q3UWL8	0	1403.7	69.46	2	2.83808	38.2241
DEPSVAAMVYPFTGDHK		1.51974e-05	0	2	Q3V117	0	1863.86	52.35	3	1.38247	38.2254
YFHVVIAGPQDSPFEGGTFK		5.4981e-08	0	2	P61089	0	2196.08	54.61	3	2.6369	38.2399
GLDVDSLVIEHIQVNK		5.51843e-07	0	1	Q80V08	0	1778.96	28.07	3	1.6157	38.1453
VIFPYEAQNDDELTIK	1xDeamidated [Q8]	8.80013e-06	0	1	Q8R550	0	1895.93	57.37	2	11.7143	38.1389
LKVPPAINQFTQALDR		1.17264e-05	0	1	Q80UT7	1	1811.02	40.52	3	1.13187	38.1375
FQDEEEVFEWNNEVK		6.29426e-09	0	1	Q9DBF1	0	1941.85	42.38	2	3.34843	38.1362
EAIDSPVSFLALHNQIR		5.0397e-09	0	1	Q9EPU0	0	1910.01	46.45	3	0.286719	38.0626
TTPTGWTLDQCIQTGVDNPGHPFIK	1xCarbamidomethyl [C11]	1.52581e-09	0	2	Q545N7	0	2783.35	38.72	3	2.95952	39.0224
CNEIISWLDK	1xCarbamidomethyl [C1]	9.83448e-06	0	2	P63017	0	1277.62	51.18	2	1.61118	38.0717
YFDSFGDLSSASAIMGNAK		1.65542e-12	0	8	A8DUK4	0	1980.9	129.62	2	3.34596	45.0641
YFDSFGDLSSASAIMGNAK	1xDeamidated [N17]	1.65542e-12	0	4	A8DUK4	0	1981.88	116.72	2	2.04721	46.0974
YFDSFGDLSSASAIMGNAK	1xOxidation [M15]	1.46489e-10	0	3	A8DUK4	0	1996.9	86.14	2	1.03634	38.0757
DLGEIGGIIGTNDVK		5.10543e-08	0	1	Q8CHF1	0	1500.79	68.52	2	4.82526	38.0771
DLASVQALLR		6.68266e-05	0	1	A3KGU7; A3KGU5	0	1085.63	61.82	2	2.30511	38.0784
SFTPVFLGSALK		2.85229e-05	0	1	Q8K0D5	0	1266.71	19.27	2	2.33338	38.081
ALAEEWGCPFMETSAK	1xCarbamidomethyl [C8]	7.75992e-10	0	1	Q80ZJ1	0	1826.81	71.89	2	2.86287	38.0613
LSTSQTPQQQVELFDFEK		3.78858e-06	0	1	A8ASF5	0	2125.04	38.06	2	-0.145219	38.0837
VQSGSESVIQEYVDLR	1xDeamidated [Q2]	1.04757e-08	0	1	Q9QXS1	0	1809.89	79.28	2	12.2882	38.0981
VFDYSEYWEGAR		9.496e-08	0	1	Q3TCQ3; E9QPD7	0	1521.66	80.35	2	3.12319	38.1113
LSNTSPEFQEMSLLER		4.15665e-11	0	1	Q9EP69	0	1880.91	115.81	2	2.37774	38.1126
LNDYIFSFDK		2.55239e-05	0	1	Q9D0I9	0	1261.61	45.68	2	2.11354	38.1139
NLSLSGHVGFDSLPDQLVNK		9.26988e-07	0	1	A0A0J9YUL3	0	2140.1	11.68	3	3.10767	38.1166
IRPGEFEQFESTIGFK		5.44741e-08	0	2	D0VYV6	0	1884.95	50.7	3	2.99526	38.1179
AGDMENAENILTVMK		3.7748e-07	0	1	Q6PB66	0	1635.77	60.23	2	5.14035	38.1192
TLQEVLIMEYR		9.04804e-06	0	1	Q8QZS1	0	1394.73	51.25	2	7.33465	38.1309
AANNGALPPDLSYIVR	1xDeamidated [N]	1.08506e-06	0	6	Q9D0M3	0	1671.87	61.03	2	2.17948	38.1335
AEEQEPELTSTPNFVVEVTK		1.02263e-07	0	2	Q8R5L1	0	2247.1	71.44	2	2.34046	38.0954
DMNQILDAYENK		1.25117e-05	0	1	P32921	0	1453.66	36.57	2	2.51738	37.8379
VQGGALEESQLVAGVAFK		4.29742e-07	0	1	Q3THH8	0	1802.96	69.59	2	3.90364	37.8249
AMVALIDVFHQYSGR	1xOxidation [M2]	1.5834e-09	0	1	Q3UY00	0	1722.86	71.72	3	1.02262	37.8235
AGEGNEEISNMIHSYIK		3.18335e-08	0	1	E9Q0J5	0	1891.89	77.6	3	2.59078	37.45
KENIIAFDDMIEPYR		5.51843e-07	0	1	E9QM38	1	1853.91	58.14	2	2.23498	37.4591
TSVNVVGDSFGAGIVYHLSK		1.10133e-12	0	4	Q3UYK6	0	2050.06	97.46	2	0.580801	37.4986
EGGSAGLIPSQFLEEK		4.573e-05	0	1	Q3UN60	0	1661.84	20.84	2	3.13965	37.4631
TVDFTQDSNYLLTGGQDK		1.08107e-07	0	1	Q9Z1Z2	0	2001.94	70.32	2	2.49932	37.4644
EEELQQTLQQEQNMLDR		2.022e-08	0	2	Q9QXS1	0	2131.99	89.42	2	1.85221	37.4658
HQADIASYQDAIQQLDSELR		6.64207e-17	0	3	P19246	0	2301.11	137.44	2	1.8321	42.8271
MTELADVFSGVKPLTR		6.30517e-06	0	1	Q8C2E7	0	1763.94	61.61	3	3.13551	37.5143
EVGVYEALKDDSWLK		2.70954e-09	0	5	P14152	1	1751.89	75.89	2	3.98055	38.836
TVTYEDPQAVGGLASALDNR		7.87455e-06	0	2	Q5SRX1	0	2077.02	65.31	2	1.3822	37.5499
TDESQPWVLPVVR		4.89241e-07	0	2	P05201	0	1525.8	72.76	2	2.42138	37.5603
TYSWDNAQVILVGNK		3.62409e-08	0	6	P63011; Q0PD62	0	1707.87	72.46	2	4.34953	37.5617
ATLWNDEVDKAEQELR		2.85903e-07	0	1	A2AWI9	1	1916.93	31.03	3	0.351855	37.5656
VFITDDFHDMMPK		1.43761e-05	0	2	Q3UAD6	0	1595.72	36.08	3	1.51612	38.0902
QGAETVQELLEVAK		7.57522e-09	0	1	Q3TQC7	0	1514.81	63.71	2	2.26595	37.5683
ACAEQDGILASAEQLHAAWR	1xCarbamidomethyl [C2]	3.09624e-13	0	1	Q80WM4	0	2197.05	100.66	3	0.763613	37.5774
GLIESALNLGR		4.35322e-06	0	1	A0A0G2JFT8	0	1142.65	50.74	2	1.88769	37.5867
GFGFVCFSSPEEATK	1xCarbamidomethyl [C6]	6.89215e-07	0	1	P29341	0	1662.75	26.8	2	2.74011	37.5958
LLGSTIPLCSAQWER	1xCarbamidomethyl [C9]	3.73057e-05	0	1	A8ASF5	0	1730.89	40.46	2	4.46371	37.5971
FVPHGDIPNMEDVLAVK		1.03006e-05	0	1	Q8K4Z0	0	1880.96	23.81	3	2.43225	37.4486
ITLTLACPMDLK	1xCarbamidomethyl [C7]	3.96815e-06	0	1	Q64018	0	1375.73	56.59	2	2.02415	37.4447
NMIDPLGTSSLGLK		2.15335e-06	0	1	Q761V0	0	1445.77	61.36	2	1.13368	37.4433
LTTLELLEVR		5.45201e-05	0	1	Q62261	0	1186.7	48.12	2	1.32416	37.442
NHQSVAEYNIFEGMELR	1xDeamidated [N/Q]	1.36778e-06	0	2	E9PWE8	0	2037.93	50.43	3	1.87655	42.4283
FISADQSVALGELVK		6.99516e-08	0	1	Q8K0U4	0	1576.86	62.24	2	3.007	37.3487
YINENLIINTDELGR		3.04497e-10	0	1	P11983	0	1776.91	68.5	2	1.36927	37.354
TGYESGDYEMLGEGLGVK		3.60413e-12	0	1	Q3TPZ5	0	1904.86	116.24	2	2.03346	37.3566
QLNTIQNAEAVHFFCNYEESR	1xCarbamidomethyl [C15]	3.80298e-10	0	2	P61922	0	2570.17	59.61	2	2.19971	37.4855
QLNTIQNAEAVHFFCNYEESR	1xDeamidated [N7]; 1xCarbamidomethyl [C15]	1.53387e-05	0	1	P61922	0	2571.16	29.28	3	-1.41741	38.9987
GSITDAMQPQQLHASEVLSSGFR		4.70174e-05	0	1	Q8R2Z5	0	2459.2	32.47	3	-2.31207	37.3671
LTYDEAVQACLNDGAQIAK	1xCarbamidomethyl [C10]	1.15993e-08	0	2	Q9QUP5	0	2080	80.8	2	3.50555	37.3711
VVNAPIFHVNSDDPEAVMYVCK	1xCarbamidomethyl [C21]	1.60705e-10	0	1	Q60597	0	2504.19	77.04	3	3.0045	37.3869
NLTNPNTVIILIGNK		6.49558e-08	0	2	Q50HX4	0	1623.94	41.44	2	2.23352	37.6011
LTGSYNTMVGNNEGSMVLGLK		1.10535e-06	0	1	Q8BGH2	0	2185.06	57.2	2	3.25253	37.3896
CFSIDNPGYEPEVVAVHPGGDTVAVGGTDGNVR	1xCarbamidomethyl [C1]	8.57616e-08	0	1	O88342	0	3385.58	51.35	3	1.53051	37.4027
CGPMVLDALIK	1xCarbamidomethyl [C1]	1.28192e-06	0	1	Q9CQA3	0	1216.64	80.48	2	2.04179	37.4053
VLGFCHYYLPEEQFPK	1xCarbamidomethyl [C5]	1.18599e-07	0	4	A0A0G2JGX4	0	2026.97	45.53	2	0.92625	37.9982
HLTMDDLATALEGNR		3.05054e-07	0	1	Q8CBC8	0	1656.8	59.13	3	1.03378	37.408
LGYISVTDVLK		1.03964e-05	0	1	A0A0R4J1N7	0	1207.69	33	2	1.63317	37.4093
TLVLLDNLNVR		1.6215e-05	0	1	O54734	0	1269.75	34.97	2	1.52021	37.4106
MLDAEDIVGTLRPDEK		2.84849e-08	0	1	E9Q2W9	0	1801.9	39.39	3	-0.294539	37.421
GSVTLSEICLPLK	1xCarbamidomethyl [C9]	4.28615e-05	0	1	Q8K298	0	1416.78	47.33	2	2.65757	37.4264
NADMSEEMQQDSVECATQALEK	1xDeamidated [Q]; 1xCarbamidomethyl [C15]	1.61602e-11	0	3	P63168	0	2515.03	105.09	2	5.04517	37.4841
AWEGNYLASKPDTPQTSGTFVPVANELK		0.000121884	0	1	Q5SYD0	0	3020.5	29.77	3	4.64161	37.3936
GFNEGLWEIENNPGVK		4.21086e-10	0	1	Q9JMG7	0	1802.87	63.92	2	2.36223	37.6142
LMNETTAVALAYGIYK		1.31079e-10	0	2	Q571M2; P48722	0	1757.91	85.16	2	3.9573	42.0884
LMNETTAVALAYGIYK	1xOxidation [M2]	2.00336e-08	0	1	Q571M2; P48722	0	1773.91	86.17	2	5.68714	37.6195
MIPCDFLIPVQTQHPIR	1xCarbamidomethyl [C4]	4.76727e-09	0	2	P06745	0	2065.07	52.64	3	0.66451	37.7248
LQSQLLSIEKEVDEYK		1.2422e-07	0	1	P39053; A0A0J9YUN4	1	1922.01	51.76	3	1.55241	37.7419
QINPTLGSQEDFKDLLQSAK		1.03602e-11	0	2	P10852	1	2232.15	75	3	3.7811	37.7432
VRPAELEQFESTIGFK		5.20089e-08	0	2	B6ZHD0	0	1850.96	70.53	3	2.83887	37.7472
LVTFESVAVPLQQGAEQQR		8.882e-06	0	1	Q3UPL0	0	2100.11	55.19	2	7.58153	37.7512
GWDEALLTMSK		3.32786e-06	0	1	Q62446	0	1250.61	62.14	2	3.52859	37.7617
DFTPSGIAGAFR		8.55901e-06	0	2	P56135	0	1238.62	47.66	2	1.35414	38.2741
EMEENFALEAANYQDTIGR		2.70459e-12	0	1	P20152	0	2200.98	109.58	2	2.64187	40.2646
EMEENFALEAANYQDTIGR	1xOxidation [M2]	4.17985e-12	0	1	P20152	0	2216.98	125.91	2	1.7229	37.7657
LPAYLTIQMVR		8.55901e-06	0	1	Q9JMA1	0	1304.74	50.89	2	0.876661	37.7234
DFQEYVEPGEDFPASPQR		1.60102e-06	0	1	Q3TWG5	0	2110.94	66.93	2	0.399531	37.767
SAPDFTATAVVDGAFK		1.62201e-10	0	2	Q61171	0	1596.79	102.2	2	2.62398	37.7801
LVPELDTVVPLESSK		2.28073e-08	0	1	Q7TMF4	0	1625.9	56.84	2	-0.929007	37.7814
APVPTGEVYFADSFDR		6.31757e-08	0	2	Q3TXE5	0	1770.83	71.22	2	1.42438	37.7841
YTDCLQLYVNSTLK	1xCarbamidomethyl [C4]	1.52857e-06	0	1	Q8K0T0; Q7M6W1	0	1717.85	34.36	2	5.36267	37.7959
IMLPWDPSGK		0.000100382	0	1	Q5YLW3	0	1143.59	31.22	2	2.90421	37.7972
VMTIPYQPMPASSPVICAGGQDR	1xCarbamidomethyl [C17]	1.03408e-09	0	2	P60335	0	2475.18	63.91	3	0.443253	37.7985
YLYGTGAVAGVYLPGSR		1.53146e-08	0	1	Q9QXS1	0	1743.91	90.25	2	4.74472	37.8026
IDEAVLITWTK		3.02241e-07	0	1	P17710	0	1288.71	74.43	2	1.73599	37.8039
AITSGGITYQDQPWHAECFVCVTCSK	3xCarbamidomethyl [C18; C21; C24]	1.72742e-08	0	1	A2AEX6	0	3015.34	43.13	3	0.0956316	37.8079
FDSLTDLVEHYK		2.50557e-05	0	1	P35235	0	1466.72	39.35	3	2.91591	37.7788
AGDTVIPLYIPQCGECK	2xCarbamidomethyl [C13; C16]	0.00010909	0	1	P28474	0	1920.92	19.95	2	1.56958	36.4302
DLESDIIGDTSGHFQK		2.55362e-10	0	2	P14824	0	1761.83	68.78	2	2.72689	37.9431
DLGSLNGTFVNDVR	1xDeamidated [N6]	1.87404e-06	0	1	Q6A065	0	1507.74	52.61	2	0.393225	37.7051
FLVPDHVNMSELIK		7.02102e-07	0	2	Q2TBF9	0	1641.87	43.16	2	3.18441	37.7459
DAVSGMGVIVHVIEK		1.82269e-06	0	1	Q9R1P1	0	1553.84	52.12	2	2.61147	37.6419
QNYVDLVSSLSSSSEAPSQGK		1.702e-07	0	1	Q9WUR2	0	2183.05	75.71	2	1.98734	37.6497
LNCQVIGASVDSHFCHLAWINTPK	2xCarbamidomethyl [C3; C15]	7.905e-10	0	1	P35700	0	2767.34	39.4	4	1.17608	37.6511
GLIPQLIGVAPEK		1.35991e-05	0	4	Q8BH59; Q9QXX4	0	1334.8	42.67	2	1.94579	38.1638
TIGGGDDSFNTFFSETGAGK		6.53209e-14	0	6	Q3TIZ0; P68369	0	2007.89	123.55	2	2.28617	40.8513
TIGGGDDSFNTFFSETGAGK	1xDeamidated [N10]	3.21898e-10	0	1	Q3TIZ0; P68369	0	2008.88	87.86	2	2.46376	38.5914
FMATNDLMTELQK	1xDeamidated [N5]	6.89215e-07	0	1	Q6ZQ38	0	1542.72	58.9	2	4.33807	37.6551
KAVLASMDNENMHTPDIGGQGTTSQAIQDIIR	2xDeamidated [N11; Q20]	1.12188e-07	0	1	P70404	1	3413.63	46.53	4	13.6859	37.6564
AAFGLSEAGFNTACLTK	1xCarbamidomethyl [C14]	1.59813e-09	0	1	Q8K2B3	0	1757.85	73.56	2	2.78481	37.7064
SFCSMAGPNLIAIGSSESAQK	1xCarbamidomethyl [C3]	1.28642e-05	0	1	Q9CWS0	0	2155.02	65.45	2	-2.33185	37.6604
SYSPELIVHPVLDSSNAVEEVEK		2.98909e-10	0	1	K3W4M4	0	2541.27	37.38	3	4.75382	37.6723
LELNYCIPMGVQGGDR	1xCarbamidomethyl [C6]	2.00336e-08	0	1	Q8BGH2	0	1821.86	56.51	2	-1.13074	37.6736
AAVEEGIVLGGGCALLR	1xCarbamidomethyl [C13]	1.5834e-09	0	2	P63038	0	1684.91	61.26	2	2.83187	37.6749
EEIFGPVQQIMK		3.96815e-06	0	1	P24549	0	1418.73	36.86	2	1.27369	37.6763
ELDALDANDELTPLGR		2.25558e-11	0	1	E9QNN1	0	1741.86	108.8	2	5.46251	37.6776
STSVVEQGGIQTVDQLIK		5.78e-07	0	1	Q80Y09	0	1902.02	69.38	2	3.09272	37.6867
TGGLEIDSDFGGFR		2.00336e-08	0	1	Q9Z0X1	0	1470.69	68.01	2	1.91748	37.6881
VDAILCVAGGWAGGNAK	1xCarbamidomethyl [C6]	1.00387e-07	0	1	Q8BVI4	0	1658.83	54.68	2	2.53544	37.6947
TMEEILEGLK		4.27333e-06	0	1	A0A0R4J0I1	0	1162.6	61.63	2	2.46899	37.696
YVVGQTPVYVPYEIR		2.28917e-07	0	2	A0A087WPX3; Q810U3	0	1782.94	60.02	2	4.54971	37.6709
DYPGFSPSVDAEAIR		8.11256e-08	0	1	O35639	0	1623.76	65.63	2	3.31603	34.6652
SAEEAASVLATSISPEQCIK	1xCarbamidomethyl [C18]	1.31319e-07	0	2	B9EJA4	0	2091.03	75.45	2	-0.950364	36.5131
FVFSLVDAMNGK	1xDeamidated [N10]	5.99816e-07	0	3	P08249	0	1328.66	72.99	2	2.98879	43.6037
VPEANSSWMDTVIR		5.95401e-09	0	1	Q8BMF4	0	1604.77	75.35	2	2.21331	35.0966
DLSSVQTLLTK		0.000111125	0	1	A3KGU7; A3KGU5	0	1204.68	60.9	2	1.66154	35.0979
LASLSEKPPAIDWAYYR		1.69572e-08	0	2	Q9DCX2	0	1980.02	53.24	3	1.64271	35.0992
DLQMVNISLR		8.04054e-05	0	1	Q3V235	0	1188.64	47.1	2	1.25922	35.1005
LDDLINWAR		0.000104163	0	1	Q9DC70	0	1115.58	56.22	2	2.09177	35.1109
VVAEPVELAQEFR		4.42679e-09	0	2	Q9DCT2	0	1486.79	86.5	2	3.08303	35.1136
LLLINNAATLGDVSK		1.24914e-08	0	1	Q91XH5	0	1541.89	83.86	2	2.6675	35.1162
GTVGEPTYDAEFQHFLR		2.94509e-09	0	1	Q9JHU4	0	1966.93	63.92	3	2.88036	35.1176
LASVLNTDPALDSELTSK		7.2324e-09	0	1	Q3THP1	0	1873.98	76.6	2	3.36272	35.1202
TISASTQVQGGDFNLYENMR		5.0397e-09	0	1	Q9EQF6	0	2231.04	71.29	2	1.03926	35.1216
ASPDLVPMGEWTAR		1.00183e-05	0	1	P17426	0	1529.74	63.28	2	3.14988	35.1333
ADTATTASAASAAASAPNASTDAPPFQLGKPR	1xAcetyl [N-Term]	5.84473e-09	0	1	Q925N0	0	3056.49	41.57	3	2.78602	35.1373
FGAVWTGDNTAEWDHLK	1xDeamidated [N9]	3.36944e-05	0	1	A1A4T2	0	1947.89	23.64	3	9.93937	35.1386
AFTHTAQYDEAISDYFR		8.34114e-08	0	1	Q9CWJ9	0	2034.92	40.96	3	1.33357	35.1517
CVGVGESDGSIWNPDGIDPK	1xCarbamidomethyl [C1]	3.23103e-14	0	5	P26443	0	2101.95	95.16	2	0.813504	35.6758
VTLLDASEYECEVEK	1xCarbamidomethyl [C11]	6.34093e-07	0	1	E9PV14	0	1784.83	40.76	2	4.50331	35.1597
DGLGGLPDIVR		1.23964e-05	0	1	P56399	0	1111.61	59.86	2	3.33454	35.1688
TLASAGGPDNLVLLDPGK		2.98909e-10	0	1	Q8K232	0	1737.94	96.77	2	3.17102	35.1701
SEEMQTVQQEQILQETQALQK		9.98283e-07	0	1	Q9QXS1	0	2489.22	43.87	3	4.28157	35.1714
LDQEDALLGSYPVDDGCR	1xCarbamidomethyl [C17]	3.6375e-07	0	1	Q9D1E6	0	2022.91	54.29	2	2.51654	35.085
IFNSGADLSGITEENAPLK		5.54948e-13	0	1	Q00898	0	1976	119.73	2	1.73305	35.0824
NYPEGHQAAAVLPVLDLAQR		1.87416e-11	0	3	Q9D6J6	0	2162.14	59.4	3	2.57415	35.5865
LLSYASYCIEHGDLELAAK	1xCarbamidomethyl [C8]	5.17199e-07	0	1	Q8CAQ8	0	2153.06	42.9	3	-1.9035	35.0797
GQNEDPGSLLTQFR		1.03006e-05	0	1	P10852	0	1561.76	60.29	3	0.834813	34.9921
GLEELLIGGSHLK		1.56587e-07	0	1	Q04857	0	1365.77	42.04	3	1.70814	34.9934
NTEDLTEEWLR		3.96815e-06	0	1	Q80X87	0	1405.66	61.65	2	1.96191	35.0219
VLEEELLALK		6.56016e-05	0	1	Q8QZS1	0	1156.68	44.27	2	2.68507	35.0246
TPLDLACEFGR	1xCarbamidomethyl [C7]	5.38668e-06	0	1	Q6P9K8	0	1278.61	54.91	2	1.60233	35.0259
CQENGLWEAPQISCVPR	2xCarbamidomethyl [C1; C14]	6.87962e-10	0	1	Q61361	0	2043.94	95.68	2	-2.66693	35.0286
CQENGLWEAPQISCVPR	1xDeamidated [N4]; 2xCarbamidomethyl [C1; C14]	4.33741e-07	0	2	Q61361	0	2044.92	66.71	2	0.912486	36.8373
AHDGGIYAISWSPDSTHLLSASGDK		1.53719e-12	0	2	O88342	0	2585.23	71.08	3	-0.0520236	35.1781
IDPTVTMMQVEEKPDVTYSDVGGCK	1xCarbamidomethyl [C24]	1.53713e-07	0	1	Q8BVQ9	0	2799.29	47.47	3	3.07568	35.0312
NFPNAIEHTLQWAR		1.13e-05	0	1	A0A1S6GWH5	0	1696.86	36.96	3	3.86538	35.1741
IPTPLNTSGVQVICMK	1xCarbamidomethyl [C14]	4.97481e-10	0	2	Q6A0C9	0	1757.93	69.59	2	4.39888	35.0417
DLSTVEALQNLK		7.26278e-05	0	1	P97822	0	1330.72	40.4	2	2.45257	35.047
APSSSSVGISEWLDQK		2.77043e-08	0	1	Q99LC5	0	1690.83	84.91	2	2.04477	35.0561
VLVDINNPEPLIQTAK		1.25376e-07	0	2	P80316	0	1763.99	87.46	2	8.57202	35.0574
MLDMGFEPQIR		8.63864e-06	0	1	Q3V0Z8; Q3U741; Q3TQX5	0	1336.64	45.04	2	-2.43774	35.0627
ICDQWDNLGALTQK	1xCarbamidomethyl [C2]	1.94846e-08	0	1	Q7TPR4	0	1661.8	65.27	2	5.0879	35.064
KLGTEEFPLIDQTFYPNHK		8.0964e-06	0	1	O88935	1	2277.16	31.21	4	2.21589	35.0653
APNSPDVLEIEFK		4.43461e-06	0	1	P16460	0	1458.75	34.69	2	3.09498	35.0667
TIRPMDIEAIEASVMK		6.06533e-09	0	1	Q9D051	0	1803.93	57.87	3	3.06909	40.9251
TIRPMDIEAIEASVMK	1xOxidation [M15]	1.35019e-07	0	1	Q9D051	0	1819.93	59.35	3	1.97941	35.077
GVDLVLNSLAEEK		9.94611e-08	0	1	P19096	0	1386.75	60.05	2	1.31909	35.0443
IVNDNPYGNGTAIFTTNGATAR	2xDeamidated [N17; N]	4.05463e-05	0	2	Q9EQ20	0	2269.07	18.81	3	-2.16835	34.9895
SQSLTNAFNLPEPAPPRPSLSQDEVK		3.46431e-05	0	1	O88935	0	2822.43	24.46	3	8.52281	35.1755
VTSAVEALLSADSASR		1.63404e-08	0	1	P56399	0	1576.82	71.73	3	2.41987	35.1911
EFPGFLENQKDPLAVDK		3.99051e-07	0	3	Q3TC45	1	1946.99	37.58	3	2.09751	36.3306
LGLENAEALIR		3.04324e-05	0	1	Q3TJ75	0	1198.68	35.14	2	2.84319	35.3016
NGIDLLMK	1xDeamidated [N1]	7.74854e-05	0	1	Q9D898	0	904.481	55.04	2	1.94687	35.3042
QTQVSVLPEGGETPLFK		1.2915e-09	0	2	A0A0J9YUQ8; Q6PAC1	0	1829.96	54.83	2	6.5636	35.3159
GDDLLPAGTEDYIHIR		5.63216e-09	0	1	Q9CXU9	0	1784.88	65.79	3	1.21272	35.3213
VAACLPIDDVLR	1xCarbamidomethyl [C4]	6.56016e-05	0	1	Q8C7D2	0	1341.72	40.4	2	0.570158	35.3253
YKVEYPVMYSTDPENGHMFNCIQR	1xDeamidated [N15]; 1xCarbamidomethyl [C21]	4.56838e-08	0	1	Q9CPU4	1	2979.31	16.79	4	3.17002	35.3344
GADFLVTEVENGGSLGSK		1.14499e-09	0	1	P52480	0	1779.88	75.64	2	5.05743	38.2215
GADFLVTEVENGGSLGSK	1xDeamidated [N11]	8.59221e-10	0	6	P52480	0	1780.86	80.6	3	-1.64017	35.5036
ELSVMFIETSAK		3.71905e-06	0	1	P61294	0	1354.69	25.64	2	3.71591	35.3384
KVESLEEEIQFLR		2.52887e-05	0	2	P03995	1	1619.86	70.01	3	1.81673	35.8543
SYETWIGVYTAK		2.7144e-06	0	1	Q99M71	0	1417.7	33.61	2	2.97635	35.341
ETSYGLSFFKPQPGNFER		9.23577e-08	0	1	Q8BGH2	0	2104.01	30.39	3	4.88857	35.3423
KIESLMDEIEFLK		6.20596e-05	0	1	G3X981	1	1594.84	59.43	3	2.73167	42.4454
SLVSQETSFFDENR	1xDeamidated [Q5]	7.24482e-06	0	1	Q9JJ59	0	1659.75	43.03	2	18.9079	35.3581
DQYELLCLDNTR	1xCarbamidomethyl [C7]	1.31046e-05	0	1	Q921I1	0	1539.71	37.01	2	-1.93013	35.3594
GQFSTDELVAEVEK	1xDeamidated [Q2]	6.917e-06	0	1	Q5SXR6	0	1552.74	41.84	2	4.25112	35.3712
TQPTDEEMLFIYSHFK		1.01886e-08	0	5	P31786	0	1985.93	65.35	3	2.38136	42.3808
TQPTDEEMLFIYSHFK	1xOxidation [M8]	2.46985e-09	0	5	P31786	0	2001.93	63.79	3	1.4877	35.5522
LTVEDPVTVEYITR		1.13864e-08	0	1	Q3TN31	0	1634.86	71.81	2	5.37283	35.2989
MLLEFTDTSYEEK		5.92097e-08	0	1	P48774	0	1605.74	60.84	2	4.11195	35.2976
TPVDYIDLPYSSSPSR		2.77043e-08	0	1	A0A286YCI8	0	1796.87	61.37	2	2.60641	35.2871
ADIGVAMGIVGSDVSK		9.53106e-07	0	1	Q8VDN2	0	1518.78	24.86	2	1.7888	35.2857
YGPIADVSIVYDQQSR		4.11791e-06	0	1	P62996	0	1810.9	59.12	2	2.16632	35.1938
TLSPGDSFSTFDTPYCK	1xCarbamidomethyl [C16]	1.22821e-05	0	1	Q9JHW2	0	1922.85	52.98	2	3.82647	35.2043
VGDAIPSVEVFEGEPGK		4.74081e-08	0	2	P99029	0	1729.86	60.61	2	1.4813	35.7178
KQGLLPLTFADPSDYNK		3.17727e-06	0	2	Q99KI0	1	1906.99	22.22	3	2.77141	35.2607
VDIDVPDVNIEGPEGK		2.62067e-08	0	1	E9Q616	0	1695.84	52.64	2	3.22886	35.224
AKPVFEEPPNPTNVEASLQQMK		8.73651e-08	0	1	Q9JKK7	0	2454.23	40.44	3	2.12858	35.7375
AKPVFEEPPNPTNVEASLQQMK	1xDeamidated [N]	1.29838e-05	0	2	Q9JKK7	0	2455.22	7.22	3	10.9996	35.228
SQYNFIADVVEK		2.09434e-06	0	1	Q3UJR3	0	1412.71	61.04	2	2.41439	35.2293
VPEWCLDYWHPSEK	1xCarbamidomethyl [C5]	1.57164e-06	0	3	Q9CQJ8	0	1845.83	52.95	2	1.77589	35.416
VEYPVMYSTDPENGHMFNCIQR	1xCarbamidomethyl [C19]	5.92543e-05	0	1	Q9CPU4	0	2687.17	10.18	3	-4.03113	35.1846
LLAGDHPIELLLR		4.39373e-06	0	1	P70663	0	1459.86	30.12	3	1.78197	35.2319
GTVVYGEPITASLGTDGSHYWSK		1.78601e-09	0	3	O08553	0	2425.17	75.77	2	-0.90202	37.2661
GEYKDNALLAQLIQDK		8.11524e-05	0	1	O08599	1	1818.96	37.51	3	4.94639	35.2437
LEFESLEALK		5.55384e-05	0	1	Q8BH79	0	1178.63	25.5	2	2.76717	35.245
EGFYDLSAEDPYGCK	1xCarbamidomethyl [C14]	3.38405e-09	0	1	B9EKB0	0	1750.73	77.15	2	1.87994	35.2464
ASSDVMLNGFGGDAPTLR	1xDeamidated [N8]	1.87759e-08	0	1	S4R2F3	0	1808.85	74.81	2	2.41564	37.1938
WPEVDDDSIEDLGEVKK		6.58025e-07	0	1	Q9CQJ6	1	1973.93	41.23	3	2.89063	35.2621
LLLGAEAVGLVK		2.87882e-05	0	1	Q8BH79	0	1182.75	25.02	2	1.66611	35.266
EVEDELGPKPQLEMVTEAATDTSK		1.21042e-09	0	1	Q3V2D0	0	2617.25	57.64	3	7.6486	35.27
AQAELESVSTALSEAESK		5.20089e-08	0	1	K3W4R2	0	1849.9	78.86	2	5.19741	35.2818
TQEQLASEMAELTAR		5.4368e-06	0	1	P26041	0	1677.81	40.24	3	3.21758	35.2411
VPDVLSLVR		2.72328e-05	0	1	Q5SVJ0	0	997.604	34.83	2	2.07483	35.3765
DIPNENELQFQIK		3.17727e-06	0	1	Q5SWR1	0	1587.8	48.97	2	2.3863	34.9882
EMIPFAVVGSDHEYQVNGK	1xDeamidated [N17]	6.53183e-09	0	1	Q80UG5	0	2121	43.17	3	2.51776	34.9841
TSAAPGGVPLQPQDLEFTK		3.7748e-07	0	3	Q9DB77	0	1956.01	41.19	2	-2.32567	34.7514
SMLQATAEANNLAAVATAK		7.06025e-08	0	1	Q8BH66	0	1874.96	49.34	3	1.97837	34.7527
ILYMMDEINNPVLTVK		2.73476e-09	0	4	A0A075DC90	0	1892.99	98.24	2	4.89628	44.4245
ILYMMDEINNPVLTVK	1xOxidation [M]	5.29813e-08	0	3	A0A075DC90	0	1908.98	78.22	2	2.59519	39.4814
ILYMMDEINNPVLTVK	2xOxidation [M4; M5]	3.87127e-05	0	1	A0A075DC90	0	1924.98	31.28	2	1.53721	34.7554
MATEVAADALGEEWK		1.28192e-06	0	1	Q5BLK1	0	1620.76	43.3	3	1.40619	34.7567
VPVGDQPPDIEFQIR		1.8811e-10	0	3	P39053; A0A0J9YUN4	0	1709.89	83.78	2	2.83053	34.7658
GVVQDLQQAISK		3.20683e-06	0	1	P57776	0	1285.71	78.78	2	1.47568	34.767
ILATPPQEDAPSVDIANIR		5.91015e-11	0	2	P40142	0	2020.07	100.76	2	0.616876	34.7684
LQLQEDELAVLK		8.49927e-05	0	1	E9QK48	0	1398.78	38.8	2	2.52338	34.7723
ADFDNTVAIHPTSSEELVTLR		1.56301e-10	0	1	P47791	0	2315.15	50.91	3	5.33461	34.7736
YVDTPFGKPSDALILGK		2.79997e-05	0	1	Q9CQ65	0	1820.98	14.13	3	0.606378	34.7827
YLDEYNPGIFR		2.97781e-06	0	1	B0V2P5	0	1386.67	58.56	2	2.04569	34.7853
VIPAADLSEQISTAGTEASGTGNMK		2.90729e-15	0	2	Q9WUB3	0	2448.19	94.7	2	2.16442	34.8284
LLLDGAPLIAIHK		2.78068e-07	0	1	Q3UGR5	0	1373.85	71.57	3	0.982838	34.7996
THNSALEYNIFEGMECR	1xCarbamidomethyl [C16]	8.68838e-12	0	2	O08553	0	2070.9	86.4	2	1.95445	34.823
THNSALEYNIFEGMECR	1xDeamidated [N3]; 1xCarbamidomethyl [C16]	4.55152e-09	0	2	O08553	0	2071.88	63.35	3	0.558991	38.7624
VLAQNSGFDLQETLVK		1.03027e-10	0	1	Q3TI05	0	1761.94	135.73	2	3.12783	34.8048
EGGSIPVTLTFQEATGK		1.25839e-06	0	1	Q9D1A2	0	1734.89	41.04	2	1.79433	34.8061
EQFASTNIAEELVK		2.26807e-07	0	1	Q3TLU4; Q3TA69	0	1578.8	78.15	2	1.45192	34.7501
SYELPDGQVITIGNER	1xDeamidated [N/Q]	5.46755e-07	0	4	Q8BFZ3; P60710; Q61272; P68033; P63260	0	1791.88	64.96	2	4.06958	39.6575
SYELPDGQVITIGNER		5.35743e-10	0	7	Q8BFZ3; P60710; Q61272; P68033; P63260	0	1790.89	113.4	2	4.41665	38.1821
VINEPTAAALAYGLDK		4.50956e-09	0	1	P38647	0	1645.88	90.14	2	3.19014	34.7462
DMTSEQLDEILR		1.90908e-06	0	1	Q6ZQ49	0	1449.69	66.9	2	2.37683	38.958
DMTSEQLDEILR	1xOxidation [M2]	1.99957e-06	0	1	Q6ZQ49	0	1465.68	72	2	2.07242	34.6743
GMTTVDDFFQGTK		6.22455e-07	0	1	E9PWE8	0	1446.66	74.64	2	3.17299	34.6756
TPILLGSLAHQIYR		1.9127e-08	0	1	Q99L13	0	1581.91	39.88	3	3.22094	34.6782
TLAQFPNTLLGNPK		4.48453e-08	0	1	P16388	0	1513.84	70.13	2	3.72504	34.6809
NAAQVLVGIPLETGQK		5.0397e-09	0	1	Q14AI7	0	1637.92	87.24	2	4.96191	34.6836
VVTVFSVADGYSENNVFYGHHAK		1.96659e-08	0	1	O88342	0	2540.22	36.94	4	1.78476	34.69
AVNVYSTSVTSENLSR	1xAcetyl [N-Term]	5.71629e-10	0	1	Q6PER3	0	1768.87	88.35	2	3.35795	34.6913
DQGTYEDYVEGLR		4.51751e-06	0	1	A0A1W2P7Q9	0	1544.69	60.67	2	2.43993	34.6953
IGEDYISDLDQLRK		3.00552e-06	0	1	Q9WUB3	1	1664.85	21.09	3	0.502077	34.8087
GVGIISEGNETVEDIAAR		1.09522e-11	0	5	A0A0G2JGX4; Q8VDN2; Q6ZQ49	0	1829.92	111.07	2	2.42952	35.7415
ADETKDEQFEEYVQNFK		2.87499e-08	0	2	A0A0G2JEG8	1	2119.95	71.66	2	3.28806	34.7645
VEAVNMAEGIIHDTETK		1.63404e-08	0	1	P38647	0	1856.91	59.01	3	2.26976	34.7082
CEAFGWHTIIVDGHSVEELCK	2xCarbamidomethyl [C1; C20]	1.00947e-08	0	1	P40142	0	2487.14	40.75	4	1.99066	34.7121
EGAAHAFAQYNLDQFTPVK		3.99051e-07	0	1	Q3UBZ3	0	2107.02	65.77	3	2.40284	34.7148
VEFDTFGELKVPTDK		2.88563e-07	0	1	P97807	1	1724.87	59.02	3	2.03829	34.7265
LDETGNLMISEGHFASETIR		2.32347e-13	0	2	A3KGU7; A3KGU5	0	2220.06	103.03	2	2.96197	34.7384
DEFTNTCPSDKEVEIAYSDVAK	1xCarbamidomethyl [C7]	9.23577e-08	0	1	Q9QYB1	1	2518.13	55.75	3	2.91323	34.7344
LCEAICPAQAITIEAEPR	2xCarbamidomethyl [C2; C6]	6.60494e-11	0	2	Q3UY05	0	2042	109.75	2	-3.44674	34.8375
TLEEDEEELFK		2.79088e-06	0	1	P34022	0	1381.64	61.16	2	3.14884	34.7448
GVGIISEGNETVEDIAAR	1xDeamidated [N9]	1.51457e-11	0	1	A0A0G2JGX4; Q8VDN2; Q6ZQ49	0	1830.91	124.35	2	4.09108	34.6966
LIDDYGVEEEPAELPEGTSLTVDNKR		1.37549e-12	0	1	Q8C6E9	1	2889.4	59.03	3	2.49094	34.9855
FITHAPPGEFNEVFNDVR		3.42162e-06	0	1	P47753	0	2089.01	26.91	3	0.381026	34.81
ETFLTSPEELYR		1.03964e-05	0	1	Q3TL79	0	1484.73	34.23	2	2.37198	34.8244
FLVPDHVNMSELVK		1.46448e-05	0	1	Q91VR7	0	1627.85	26.35	3	2.43158	34.9119
LQVSNVLSQPLAQAAVK		2.92875e-08	0	2	Q3U505	0	1766.02	80.01	2	2.87834	34.9158
LSTIALALGVER		1.62497e-07	0	1	Q76MZ3; G3UWS4	0	1242.74	88.35	2	2.75995	34.9172
QFYDQALQQAVMDDDANNAK		1.21946e-12	0	8	P35762	0	2285.01	106.32	2	1.95091	38.2755
QFYDQALQQAVMDDDANNAK	1xOxidation [M12]	3.81009e-12	0	2	P35762	0	2301.01	95.47	2	4.35945	34.9185
HTVTMIPGDGIGPELMLHVK		1.76954e-09	0	2	P70404	0	2145.12	64.88	4	1.26853	34.9908
AIVAIENPADVSVISSR		3.39038e-11	0	2	B2CY77	0	1740.95	120.6	2	3.49615	34.9276
MMEYGTTMVSYQPLGDK		6.07668e-11	0	1	Q548L4	0	1950.86	92.5	2	1.48486	34.933
FTASAGIQVVGDDLTVTNPK		9.46134e-14	0	17	Q5FW97	0	2033.05	141.98	2	0.609601	39.1038
FTASAGIQVVGDDLTVTNPK	1xDeamidated [Q8]	1.12602e-06	0	1	Q5FW97	0	2034.04	65.12	2	12.6085	40.8711
VFEEDALSWEDKLNR		6.06533e-09	0	1	Q9JHU4	1	1850.89	69.42	3	2.28765	34.9514
SPYGFHTASSCFWDTTSDGTCTIR	2xCarbamidomethyl [C11; C21]	1.02056e-05	0	1	P56387	0	2754.16	19.99	3	2.0267	34.954
LTDFGFCAQITPEQSK	1xCarbamidomethyl [C7]	6.99516e-08	0	1	O88643; B1GX81	0	1841.87	59.69	2	2.85055	34.9567
NVFYELEDVR		7.06403e-05	0	1	B1AQX9	0	1283.63	31.54	2	1.51525	34.958
FIWQSGDPVQLEK		1.35517e-06	0	1	P48168	0	1546.79	26.34	2	3.27911	34.9645
GVTLPELYQDPAYQR		6.03609e-05	0	1	P52825	0	1749.88	54.38	2	0.788835	34.9658
ELEQLFSQYGR		6.54313e-06	0	1	B1AXZ5	0	1369.67	50.29	2	-0.123624	34.9684
DVAPQAPVHFLVIPR		1.26076e-08	0	1	Q5M9J2	0	1658.94	50.76	3	2.11553	34.971
SGTNMGEGLLGEFK		9.83448e-06	0	1	Q9R1C6	0	1439.68	48.73	2	-0.414364	34.9828
FEEEDDDDDFPAPADGYYR		1.36027e-10	0	1	Q9JIS5	0	2265.87	73.94	2	0.862854	34.9106
VLAELPATELVQACR	1xCarbamidomethyl [C14]	6.00942e-09	0	1	Q3USR5	0	1669.89	74.33	2	2.95125	34.9092
NVAQYNANHPDFPMQIEQLER		1.89861e-10	0	1	Q9JHU4	0	2514.18	57.19	3	3.44179	34.9002
SWDSEEILEGYK		5.09552e-06	0	1	Q8BP47	0	1455.66	65.14	2	1.96317	34.8988
ISSVQSIVPALEIANAHR		7.54726e-10	0	2	P63038	0	1905.06	62.84	3	1.6526	34.8257
SPSAQLMEQVAQLK		7.905e-10	0	1	O08788	0	1529.8	73.43	2	1.86015	34.827
GCALQCAILSPAFK	2xCarbamidomethyl [C2; C6]	5.6009e-08	0	1	Q571M2; Q61699; P48722	0	1535.77	76.07	2	2.01333	34.8361
LSQTFPNADFAEITK		3.90283e-08	0	3	Q546G4	0	1681.84	64.58	2	2.98185	35.8713
DPWYQWDHSELR		1.31804e-06	0	2	Q9D6J5	0	1631.72	56.08	2	-4.51951	34.9527
LPLQLDDAIRPEVEGEEDGR		6.28247e-07	0	1	Q3TF87	0	2251.12	35.87	3	2.66172	34.844
SELVAMLEEEELRK		1.49185e-05	0	1	P61211	1	1675.86	23.03	3	3.55559	34.8557
QASGGPVDIGPEYQQDLDRELYK		5.81253e-13	0	1	P97450	1	2578.24	58.44	3	1.77227	34.8597
SHSNQLVTDCISAMNPDTVLR	1xCarbamidomethyl [C10]	4.09547e-10	0	1	Q3UBN8	0	2358.12	68.91	3	0.256603	34.8624
LYTEGYQVPPGATYTAIEAPK		1.816e-07	0	1	Q91WD5	0	2269.14	51.28	2	1.94957	34.8217
APLDLDKYVEIAR		7.06025e-08	0	1	Q9CQR6	1	1502.82	75.47	3	1.91127	34.8638
DREGFFTNGLTLGAK	1xDeamidated [N8]	3.79588e-08	0	2	Q9JJV2	1	1626.81	68.05	2	2.83269	34.8779
VENQENVSNLVIDDTELK		4.57693e-10	0	2	P40124	0	2059.02	85.33	2	0.651932	34.8806
TVVGQITVDMMYGGMR		3.00016e-09	0	3	Q9CZU6	0	1757.84	99.07	2	1.73391	44.1949
TVVGQITVDMMYGGMR	1xOxidation [M10]	6.79006e-06	0	1	Q9CZU6	0	1773.83	46.63	2	2.65806	34.882
QAEAMALLAEAER		3.49653e-05	0	1	Q9DB05	0	1402.7	47.24	3	1.87613	34.8846
CDVIAQGIVMAVK	1xCarbamidomethyl [C1]	2.66458e-06	0	1	Q3U6C7	0	1403.74	35.81	2	7.25669	34.8948
GDGPWYQFPTPEK		1.90908e-06	0	1	Q8BU20	0	1521.7	46.55	2	2.95705	34.8962
LAELEEFINGPNNAHIQQVGDR		6.4122e-14	0	2	Q5SXR6	0	2464.22	85.1	3	2.94969	35.4053
LAELEEFINGPNNAHIQQVGDR	1xDeamidated [N]	8.62437e-14	0	6	Q5SXR6	0	2465.21	110.95	2	1.81215	34.975
VQVALEELQDLK		7.94782e-06	0	1	Q9JHU4	0	1384.77	64.95	2	2.30256	34.8754
GEFGDVMLGDYR		2.4596e-05	0	1	P41241	0	1358.6	63.79	2	2.16584	35.3805
AANEAGYFNEEMAPIEVK		7.73004e-06	0	1	Q3UKH3	0	1982.92	31.42	2	-3.56491	35.3897
MEVLATDTASQQER	1xAcetyl [N-Term]	8.06746e-07	0	1	Q8CB16	0	1620.75	21.04	2	2.31468	35.3909
YGGLHFSDQVEVFSPPGSDR		2.10609e-07	0	1	Q02788	0	2194.02	34.5	3	1.28906	36.0639
LYPATEYEISLNSVR		3.46009e-08	0	1	Q8BYI9	0	1754.9	68.01	2	1.65843	36.0703
DAVLLVFANK		2.18069e-05	0	1	P84078; P84084	0	1089.63	63.01	2	0.695175	36.0744
MTVNESEQLVSCSMDDTVR	1xCarbamidomethyl [C12]	2.49731e-06	0	2	O88342	0	2200.95	67.18	2	0.248155	36.0811
MTVNESEQLVSCSMDDTVR	1xDeamidated [Q8]; 1xCarbamidomethyl [C12]	5.12431e-07	0	1	O88342	0	2201.94	64.06	2	9.05937	36.0943
AHDQNLANLALQALR		6.61702e-08	0	1	Q8BQU6	0	1647.89	65.28	3	1.27378	36.0983
EVMQMLVELAK		2.79088e-06	0	1	P06745	0	1290.68	73.29	2	1.32938	42.4941
EVMQMLVELAK	1xOxidation [M5]	5.30275e-05	0	1	P06745	0	1306.67	38.23	2	1.37442	36.11
GPAVGIDLGTTYSCVGVFQHGK	1xCarbamidomethyl [C14]	4.46817e-14	0	3	P63017	0	2263.12	81.72	3	2.78226	36.631
KAALEYLEDIDLK		4.77618e-11	0	1	Q3U125	1	1520.82	88	2	2.13655	36.1244
VGSHITGGDIYGIVNENSLIK		7.2997e-09	0	1	P50516	0	2186.15	60.44	3	1.95581	36.6494
VGSHITGGDIYGIVNENSLIK	1xDeamidated [N15]	1.89506e-08	0	1	P50516	0	2187.13	38.35	3	4.7981	36.1283
FTDEYQLYEDIGK		1.08107e-07	0	1	Q5SVJ0	0	1620.74	62.62	2	5.30373	36.1429
GWDQGLLGMCEGEK	1xCarbamidomethyl [C10]	8.34114e-08	0	1	P45878	0	1579.69	62.29	2	3.15219	36.164
FTVTPSTTQVVGILK		1.61592e-06	0	1	Q3UBZ3	0	1590.91	45.4	2	0.503951	36.1666
LLNFPTIVER		6.14881e-05	0	1	O54984	0	1201.69	30.68	2	0.983244	36.1796
MILEIAPTSDNDFGR		5.56978e-07	0	1	O35136	0	1678.81	82.29	2	2.02142	36.181
LPVPASAPIPFFHR		4.47587e-06	0	1	A2AMH4	0	1548.87	44.01	3	2.77122	36.1823
HSGNITFDEIVNIAR	1xDeamidated [N]	4.44779e-05	0	2	Q3TIQ2	0	1686.84	39.54	3	12.9554	36.1889
ETTDTDTADQVIASFK		2.88037e-10	0	1	A0A1L1SV25	0	1741.81	122.09	2	-2.59021	36.0612
ESQISAEIELLPTNDK		2.55828e-07	0	2	Q6A0C9	0	1786.91	57.9	2	2.05417	36.6363
WELNPGDGAFYGPK		8.04054e-05	0	1	Q3U630	0	1550.73	36.67	2	-1.5451	36.0559
NVTVTDVDIVFSK		4.14113e-07	0	1	Q7TQD2	0	1436.76	64.03	2	1.25573	36.0546
ATVVVEATEPEPSGSIGNPAASTSPSLSHR	1xAcetyl [N-Term]	1.04176e-07	0	1	B2RQQ5	0	2990.47	52.62	3	-0.884639	35.9003
ATVVVEATEPEPSGSIGNPAASTSPSLSHR	1xDeamidated [N18]; 1xAcetyl [N-Term]	1.76242e-05	0	1	B2RQQ5	0	2991.45	42.05	2	7.99312	36.0903
NIATYYGAFIK		3.93157e-06	0	1	B2RY17	0	1260.66	55.6	2	-2.92146	35.9134
KGVNLPGAAVDLPAVSEKDIQDLK		2.9234e-11	0	2	P52480	2	2477.36	66.55	3	1.6823	35.9552
LTIYNANIEDAGIYR		2.48364e-10	0	1	O35136	0	1725.88	122.55	2	2.85095	35.9369
LVAIVDVIDQNR		1.01886e-08	0	1	Q9CWK0	0	1354.77	93.79	2	1.58962	35.9382
DAILFPSFIHSQK		2.68938e-06	0	1	P24270	0	1502.8	41.19	3	1.41104	35.9461
LHFFMPGFAPLTAR		2.47429e-06	0	1	Q9ERD7	0	1604.84	60.69	3	2.65911	41.5192
LHFFMPGFAPLTAR	1xOxidation [M5]	1.15349e-07	0	1	Q9ERD7	0	1620.84	60.59	3	-0.141942	35.9565
ILDLGITGPEGHVLSRPEEVEAEAVNR		4.73215e-11	0	3	O08553	0	2900.51	31	3	4.36967	36.8135
DFLAGGVAAAISK		1.34268e-06	0	5	P51881	0	1219.67	84.66	3	-1.46688	35.9591
ANATEFGLASGVFTR		2.08286e-10	0	1	Q8CIF2	0	1540.78	80.77	2	1.27167	35.9748
IDSILEVVQTGR		1.02641e-06	0	1	Q3UN60	0	1329.74	74.51	2	2.55129	35.9801
YSEVFEAINITNNER		2.56767e-06	0	1	O54833	0	1798.86	59.08	2	1.37126	35.9905
VQSLQDEVAFLR		2.42888e-06	0	3	A0A0R4J036	0	1404.75	60.83	2	-1.95462	36.0103
DQSPASHEIATNLGDFALR		2.34054e-06	0	1	Q00897	0	2041.99	20.24	3	1.19081	36.0195
VFLTTAEVISQQVSDK		3.00552e-06	0	2	P06801	0	1764.94	60.56	2	0.752889	36.0286
NGAWEIVHWEK	1xDeamidated [N1]	9.49658e-05	0	1	Q5DTG0	0	1369.65	19.05	3	1.32267	36.0378
TQLGDCSGIGDPTHYGYSTGQPCVFIK	2xCarbamidomethyl [C6; C23]	3.17754e-11	0	2	Q3UR55	0	2958.34	66.14	3	2.77361	36.5562
ILYLDYSEIR		2.82601e-05	0	1	Q3U7R1	0	1284.68	47.01	2	0.355153	36.0533
EMEELIPLVNR		4.01728e-05	0	1	E9QLL2	0	1342.7	34.56	2	0.564921	35.9735
SKPLTLLEYNLTMDTAK		9.53106e-07	0	1	Q920I9	0	1938.03	23.22	3	0.756469	35.899
YDATMVEINPMVEDSDGK		3.46009e-08	0	2	Q3U6C7	0	2013.88	78.33	2	0.845369	37.2489
FIEFEDALEQEK		3.07154e-05	0	1	K3W4S4	0	1497.71	21.8	2	1.45034	36.2165
QYETLAEMVVPR		3.6375e-07	0	2	Q9Z1G3	0	1435.72	59.67	2	1.22291	36.3412
VDDDLGTIESLEEAK		3.03929e-08	0	1	Q3UH59	0	1633.78	56.92	2	-2.15513	36.3489
AMLSGPGQFAENETNEVNFR	1xDeamidated [Q8]	9.53106e-07	0	1	A0A087WNT1	0	2212	79.08	2	7.43273	36.3503
LGEYGFQNAILVR		9.42605e-10	0	1	Q546G4	0	1479.8	85.74	2	0.837439	36.3515
LGEYGFQNAILVR	1xDeamidated [N8]	4.76727e-09	0	1	Q546G4	0	1480.78	70.9	2	1.90369	37.3882
DFQTLLTETPK		2.1335e-06	0	1	G5E8G5	0	1292.67	56.41	2	0.477533	36.3529
IKYPENFFLLR		6.14881e-05	0	1	P62141; Q3U7K1	1	1439.8	54.42	3	1.81666	36.3542
DQGSYTCMASTELDQDLAK	1xCarbamidomethyl [C7]	1.10743e-08	0	2	A0A087WPX3; Q810U3	0	2132.91	81.48	2	3.4833	36.4289
ACGLVASNLNLKPGECLK	2xCarbamidomethyl [C2; C16]; 1xAcetyl [N-Term]	1.94127e-09	0	1	P16045	0	1986.01	50.05	2	0.247127	36.3726
LLDEFVSLHGPTLR		3.82384e-06	0	1	Q3UDE2	0	1596.87	37.27	3	0.95933	36.3753
FEELNADLFR		2.06286e-05	0	1	B7U582; P63017	0	1253.62	58.97	2	3.16266	36.3844
FEELNADLFR	1xDeamidated [N5]	1.08891e-05	0	2	B7U582; P63017	0	1254.6	60.39	2	4.8085	37.6933
QNLDGLLNQLK		1.31046e-05	0	1	Q9JHU4	0	1255.7	44.74	2	1.27236	36.3908
LIVSSSSQAPVIYQWSR		1.27721e-07	0	2	Q3V1R3	0	1921.02	53.42	2	1.05967	36.3921
ELATVLSDQPGLLGPK		2.60009e-05	0	1	A2AS98	0	1637.91	37.38	2	5.4109	36.3987
TSIDAYDNFDNISLAQR		4.33761e-12	0	4	Q5SXR6	0	1942.91	116.64	2	4.39802	36.998
TSIDAYDNFDNISLAQR	1xDeamidated [N8]	1.18821e-09	0	2	Q5SXR6	0	1943.9	115.53	2	5.14564	40.0675
AFDLGATGVMTDYPTK		1.04757e-08	0	1	Q9CRY7	0	1686.8	48.48	2	-1.50781	36.4131
FVFSLVDAMNGK		3.49653e-05	0	1	P08249	0	1327.67	21.38	2	4.46752	42.3874
TSLSALTQLMK		0.000110103	0	1	Q60770	0	1192.66	27.5	2	3.36479	36.3372
FIDTSQFILNR		2.31047e-07	0	1	Q9WVA2	0	1353.72	65.93	2	2.24382	36.3346
GLTPTGMLPSGVLSGGK		1.44867e-08	0	1	B2RRX2	0	1571.85	46.93	2	1.99554	36.3333
SLFGSIGDIESCK	1xCarbamidomethyl [C12]	2.14546e-07	0	2	Q60900	0	1412.67	64.58	2	-1.17559	36.3961
ISVNDFIIK		9.2368e-05	0	1	Q8BMF4	0	1048.6	36.09	2	1.71073	36.2178
AQWGENLQVTLIPTHDTEVTR		1.82892e-05	0	1	A2ARP8	0	2408.22	33.75	3	-0.975764	36.2218
QIQSLMCEVDGLR	1xCarbamidomethyl [C7]	1.64613e-06	0	1	G3X981	0	1548.75	66.16	2	2.46163	36.2231
TLNFNEEGDAEEAMVDNWRPAQPLK		1.22169e-09	0	3	P00920	0	2874.34	62.82	3	2.62614	41.083
EFPDVLECTMSHAVEK	1xCarbamidomethyl [C8]	2.0559e-06	0	1	O09172	0	1891.86	32.03	3	8.91412	36.2323
EIDVLEFGESAPAASK		2.23061e-09	0	1	Q8CB16	0	1662.82	69.82	2	2.25278	36.2362
VFIGNLNTLVVK		6.05397e-07	0	1	Q3U6P5	0	1316.79	81.2	2	1.18866	36.2375
MNVVDLGR	1xAcetyl [N-Term]	5.11008e-05	0	1	Q9DB60	0	945.482	51.36	2	1.28878	36.2401
GIHVEIPGAQAESLGPLQVAR		3.39038e-11	0	1	Q9DCW4	0	2142.17	61.08	3	0.266875	36.2545
FFDVQLGIK		0.000125309	0	1	Q99M71	0	1066.59	23.7	2	2.65992	36.2138
QITQVYGFYDECLR	1xCarbamidomethyl [C12]	4.50956e-09	0	1	P63330	0	1791.84	63.43	2	-0.251552	36.2572
VTLSFPSTLQTGTGTLK		2.88563e-07	0	1	Q11011	0	1750.96	57.87	2	3.55697	36.2717
LLGLGVTDFSR		1.55715e-06	0	1	K3W4R2	0	1177.66	45.12	2	0.803276	36.273
VVDLLATDADIVSR		7.61749e-10	0	2	J3QN31	0	1486.81	99.16	2	2.58287	36.2742
FLILPDMLK		0.000104163	0	1	P62320	0	1089.64	38.02	2	2.76002	43.2315
MVNSNLASVEELKEIDVEVR		1.02834e-08	0	1	P35486	1	2274.16	104.42	2	3.86963	37.8617
MVNSNLASVEELKEIDVEVR	1xDeamidated [N]	2.18159e-10	0	2	P35486	1	2275.15	69.77	3	13.2751	37.7328
MVNSNLASVEELKEIDVEVR	1xDeamidated [N5]; 1xOxidation [M1]	4.55955e-06	0	1	P35486	1	2291.14	37.69	3	9.7809	36.2926
EIRPALELLEPIEQK		2.85229e-05	0	1	Q61598	0	1778.01	24.73	3	0.450071	36.3122
IPDEIIDMVR		1.22821e-05	0	1	Q9CY46	0	1200.63	39.81	2	1.85912	36.3135
GLVYETSVLDPDEGIR		1.96659e-08	0	2	Q9CZU6	0	1762.89	95.5	2	1.53453	36.2585
VQYQWYLMER		5.4018e-05	0	1	Q545K0	0	1415.68	44.3	2	1.22664	35.8977
DGEPIENEEEDDEKHIFSDDSSELTIR	1xDeamidated [N7]	1.2422e-07	0	2	E9QB01; A0A0A6YY91	1	3149.36	41.07	4	4.51863	35.8937
FVSDDSICVLGICK	2xCarbamidomethyl [C8; C13]	1.01886e-08	0	1	Q8C605	0	1612.77	90.84	2	2.48584	35.8766
IPELAINPLGDR		2.64002e-06	0	1	P61022	0	1307.73	63.25	2	2.58359	35.4813
HSAEVAGYQDSIGQLESDLR		8.21871e-12	0	5	P46660	0	2175.03	87.84	2	-1.10745	35.5444
FSDEGGYTCFFR	1xCarbamidomethyl [C9]	2.75504e-07	0	2	Q80YU5	0	1485.61	70.3	2	1.84693	35.4997
DAFVAIVQSVK		9.38949e-06	0	1	P14824	0	1176.66	42.27	2	0.500981	35.501
LAQDFLDSQNLSAYNTR	1xDeamidated [Q3]	7.25918e-08	0	1	Q3THP1	0	1956.93	79.09	2	10.6537	35.5167
DLASAQLVQILHR		1.50335e-08	0	2	Q3TLU4; Q3TA69	0	1463.83	89.29	2	3.53384	35.6613
GFKFDTDELNFPTEK		2.15744e-08	0	2	Q6ZQ49	1	1787.85	51.11	2	1.58383	35.6771
FVEGLPINDFSR		6.28247e-07	0	2	P14152	0	1393.71	74.01	2	1.44892	36.0443
FVEGLPINDFSR	1xDeamidated [N8]	3.0902e-06	0	1	P14152	0	1394.7	73.3	2	2.49302	36.6153
TGEMSGPVFTDSGIHIILR	1xOxidation [M4]	3.37772e-07	0	1	Q3UTI7	0	2046.03	41.56	3	1.30883	35.5233
LVNGCALNFFR	1xCarbamidomethyl [C5]	4.9102e-06	0	1	Q9DCJ5	0	1310.67	44.06	2	2.05175	35.5338
TLIAPEELSLVHNLR		1.31319e-07	0	1	G3X9M0	0	1704.96	45.94	3	2.09583	35.5404
LDVGNFSWGSECCTR	2xCarbamidomethyl [C12; C13]	2.66966e-08	0	1	Q497E9	0	1787.75	44	2	0.765995	35.5431
SLGNVINPDTIISGGK		2.12096e-05	0	1	Q8BIJ6	0	1584.86	43.67	2	4.32395	35.5562
QDVDLCLVSSCEFK	2xCarbamidomethyl [C6; C11]	1.75639e-06	0	1	B2RQQ5	0	1699.77	60.12	2	3.62932	35.5576
SPPTVLVICGPGNNGGDGLVCAR	2xCarbamidomethyl [C9; C21]	3.87127e-05	0	1	Q8K4Z3	0	2310.13	14.46	3	2.45583	35.5602
SPPTVLVICGPGNNGGDGLVCAR	1xDeamidated [N14]; 2xCarbamidomethyl [C9; C21]	4.08782e-08	0	1	Q8K4Z3	0	2311.12	61.33	3	1.89707	38.1533
AIELNPANAVYFCNR	1xCarbamidomethyl [C13]	2.65484e-07	0	1	Q8BJU0	0	1751.85	64.26	2	0.391879	35.5616
VCSGHGVCSNEATCICDFTWAGTDCSIR	1xDeamidated [N10]; 5xCarbamidomethyl [C2; C8; C14; C16; C25]	4.87903e-05	0	1	Q9R1V7	0	3221.28	28.54	3	7.7863	35.5643
SDSLAGVVIADSEYPSR		7.02102e-07	0	1	Q9CQW1	0	1765.86	56.16	2	-3.25272	35.4787
TVLIMELINNVAK	1xDeamidated [N9]; 1xOxidation [M5]	1.62497e-07	0	1	P56480	0	1474.82	48.26	2	0.900855	35.467
TVLIMELINNVAK	1xDeamidated [N9]	2.5965e-08	0	2	P56480	0	1458.82	77.38	2	0.604781	50.9755
TVLIMELINNVAK		3.84537e-07	0	2	P56480	0	1457.84	60.24	2	2.87095	49.9912
EGFFGNPLAPNPADK		4.16879e-05	0	1	F8VQJ3	0	1573.76	31.5	2	3.28382	35.3949
VQAMYIWVDGTGEGLR		1.53146e-08	0	1	P15105	0	1794.88	76.68	2	2.51332	40.8554
VQAMYIWVDGTGEGLR	1xOxidation [M4]	1.50573e-05	0	2	P15105	0	1810.88	40.74	2	2.73759	35.71
LVSLASEVQDLHLAQR		9.06626e-08	0	1	Q8CHK3	0	1778.98	45.16	3	2.91779	35.3989
IGGVQQDTILAEGLHFR		5.3974e-13	0	2	Q3V235	0	1853.99	105.66	3	2.25425	35.408
AAENGAQSAPLPLEGVDISPK	1xDeamidated [Q/N]	9.06757e-05	0	2	P30416	0	2065.04	51.06	2	3.63356	35.4106
TPVLLMLGQEDR		6.56016e-05	0	1	Q8R146	0	1371.73	60.91	2	4.95885	35.412
EELITNWEQIR		1.14051e-05	0	1	A3KGU7; A3KGU5	0	1430.73	45.49	2	2.93261	35.4146
FMQTFVLAPEGSVPNK		4.09233e-05	0	1	Q3U6B1	0	1764.9	17.2	2	2.45224	35.4238
TLYNNQPIDFLK		5.60546e-05	0	1	Q8R016	0	1465.77	23.91	2	5.77811	35.5747
DSSDQNFDYMFK		5.96437e-06	0	1	P62823	0	1496.6	51.28	2	2.24616	35.4264
LHFFMPGFAPLTSR	1xOxidation [M5]	5.17199e-07	0	2	Q7TMM9; Q9D6F9; P99024; P68372; B2RSN3	0	1636.83	56	3	3.26461	38.1206
IDSLPPLIIGK		9.1518e-05	0	1	Q9CSK4	0	1165.72	19.99	2	2.99837	35.4343
NTEPVLDSDGSYFMYSK		8.72056e-11	0	1	Q6PJA7	0	1952.86	123.8	2	1.54592	35.4434
LTVLPDELCNLK	1xCarbamidomethyl [C9]	6.38061e-05	0	1	Q9CSK4	0	1414.76	57.52	2	2.67907	35.4461
IINEPTAAAIAYGLDK		2.04463e-10	0	3	P20029; B7U582; P63017	0	1659.9	99.3	3	1.30148	35.66
FLVPIESIER		8.81951e-05	0	1	O08600	0	1202.68	33.44	2	0.570806	35.4487
CLGPFDEWESR	1xCarbamidomethyl [C1]	1.57708e-05	0	1	F8VPN4	0	1395.6	38.34	2	3.76314	35.45
VVTYGMANLLTGPK		0.000121884	0	1	Q3TXD3	0	1463.79	21.15	3	-2.10215	35.4527
HATALEELSEQLEQAK		9.65401e-06	0	1	Q3UH59	0	1796.9	49.03	3	1.26634	35.4643
LHFFMPGFAPLTSR		7.99309e-07	0	2	Q7TMM9; Q9D6F9; P99024; P68372; B2RSN3	0	1620.84	58.52	3	2.45661	41.204
QKEVNENFAIDLIAQQPVNEVEHR		3.92461e-09	0	1	P52503	1	2820.43	69.93	4	3.25169	35.5891
TGTYRQLFHPEQLITGK	1xDeamidated [Q6]	1.96953e-05	0	1	Q3TIZ0; P68369	1	1990.04	21.4	3	1.30237	35.5904
YSALIIGMAYGAK		1.16852e-06	0	1	Q06185	0	1357.72	50.7	2	2.51511	35.5944
LEQELFSGGNTGINFEK		6.1324e-06	0	1	Q3TQX5	0	1882.92	52.62	2	0.00295768	35.7796
ASGQAFELILSPR		4.50956e-09	0	3	Q545B6	0	1388.75	101.78	2	3.67834	36.3045
RPVNVPLDMFSEEIK		1.10129e-07	0	1	P16388	0	1773.92	35.9	3	-0.274301	35.7836
VETGVLKPGMVVTFAPVNVTTEVK		1.613e-09	0	2	Q3UA81	0	2515.38	66.29	3	2.20167	39.3274
NIPGITLLNVSK		4.04234e-06	0	1	Q564E8	0	1268.76	46.81	2	0.0858695	35.8125
HMSEFMECNLDELVK	1xCarbamidomethyl [C8]	3.82384e-06	0	1	Q9R1P4	0	1881.82	32.03	3	1.52404	35.8151
MPSFGVSAPGKPSLEASLEVGAPK		9.2189e-11	0	1	F7CVJ5; F7DBB3	0	2356.22	55.11	3	-3.52054	35.8164
LGLSLVVPGGGIK		2.90559e-05	0	1	D3Z4B2	0	1209.76	33.21	2	2.3065	35.8346
EVIQEWSLTNIK		4.89241e-07	0	1	Q80TM2	0	1459.78	41.9	2	-0.766362	35.8386
DSQFSYAVFGPR		1.39822e-05	0	1	A0A0R4J117	0	1373.65	48.19	2	2.07625	35.7783
LYAGYGLSESTGPHFMSSPYNYR		2.97781e-06	0	2	Q99PU5	0	2597.18	21.35	3	3.38367	35.9958
QFNLTDDDLLR	1xDeamidated [Q1]	1.50573e-05	0	1	F6ZHD8	0	1350.65	46.07	2	13.6665	35.8452
LFTESTGVLALEDKELGR		3.11339e-09	0	1	Q80TJ1	1	1978.05	49.48	3	2.60228	35.8556
FSNEEIAMATVTALR		6.23623e-09	0	4	Q5FWB7	0	1652.83	81.8	2	5.75594	40.9726
FSNEEIAMATVTALR	1xDeamidated [N3]	7.89024e-08	0	1	Q5FWB7	0	1653.82	57.34	2	4.71479	45.6184
FSNEEIAMATVTALR	1xOxidation [M8]	8.68794e-07	0	3	Q5FWB7	0	1668.83	50.43	3	2.96112	35.8582
VLAQQGEYSEAIPILR		2.79088e-06	0	1	O35465	0	1786.97	58.83	2	3.96183	35.8609
DTNGSQFFITTVK	1xDeamidated [N3]	3.91727e-07	0	1	Q9DCY1	0	1458.71	49.69	2	1.42696	35.8622
YEEMFPAFTDSR		4.98389e-07	0	2	P28663	0	1492.64	55.12	2	1.70175	36.383
LVALLDTLDR		8.65791e-05	0	1	P58389	0	1128.66	36.55	2	1.71199	35.8753
LEQALSPEVLELR		2.43694e-05	0	1	Q9D8S9	0	1496.83	52.55	2	1.35331	35.8425
FVFSLVDAMNGK	1xDeamidated [N10]; 1xOxidation [M9]	1.16852e-06	0	2	P08249	0	1344.65	64.22	2	0.561697	36.4198
FEELCSDLFR	1xCarbamidomethyl [C5]	2.52887e-05	0	1	P17879	0	1315.6	37.83	2	2.29442	35.7769
DHGVNSFLVYMAFK	1xOxidation [M11]	5.38668e-06	0	1	O08553	0	1643.79	59.41	3	0.352285	35.7638
AIDTIYQTTDFSGIR		3.39008e-06	0	1	O35598	0	1700.85	44.96	2	1.54002	35.6246
DADSITLFDVQQK		9.30294e-06	0	1	F8WHL2	0	1479.73	31.46	2	-4.43618	35.6312
FTAGDFSTTVIQNVNK		4.53473e-10	0	1	P57746	0	1741.88	98.29	2	-1.47395	35.6325
VLGFCQLNLPSGK	1xCarbamidomethyl [C5]	8.29477e-07	0	2	Q6ZQ49	0	1432.76	59.62	2	4.81984	35.643
TGIGSGLSLSGIVHPELSR		3.7748e-07	0	1	P50544	0	1880.02	23.87	3	1.19735	35.6443
ALTDELAALGR		2.07503e-06	0	1	Q9EQ06	0	1129.62	58.63	2	0.412767	35.6587
NHGMVALGDTVEEAFYK		1.62801e-09	0	1	Q9QYB8	0	1880.88	46.18	3	1.8898	35.6653
DATNVGDEGGFAPNILENK		3.44732e-09	0	2	Q5FW97	0	1960.92	97.02	2	0.775323	35.6785
DHPAFAPLYFPTELHR		9.01585e-07	0	1	O70252	0	1910.95	26.88	3	-0.887061	35.6956
IGNTGGMLDNILASK		3.747e-09	0	1	Q3V117	0	1503.78	91.38	2	3.5325	35.7756
GPEPDTIIGYSGEDLPSAPR		4.54301e-07	0	2	Q810U3	0	2071	55.03	2	-1.88099	35.6982
VPMNTVDLGQPIEEWR	1xOxidation [M3]	3.78858e-06	0	1	A0A0R4J2C2	0	1899.93	57.32	2	5.01342	35.7113
ALYDYDGQEQDELSFK		7.87583e-11	0	1	Q61644	0	1920.85	89.06	2	1.3984	35.7204
DQLIVNLLKEEQAPQNK		4.29742e-07	0	1	A0A1B0GSX0	1	1980.08	36.43	3	5.32888	35.7231
ASEDFVDPWTVR		2.7144e-06	0	1	P32921	0	1421.67	45.72	2	4.40246	35.7401
ALYQTEAFTADFQQPTEAK		1.60405e-08	0	1	A0A0R4J0I1	0	2159.03	77.76	2	0.0948314	35.7428
LFEISDVVVK		2.87882e-05	0	1	Q3TI98	0	1148.66	46.68	2	2.03974	35.7442
LANQAADYFGDAFK		8.65596e-08	0	1	Q80Y09	0	1530.72	31.19	2	0.00250066	35.7585
DGSIVIHNLDYSDNGTFTCDVK	1xDeamidated [N14]; 1xCarbamidomethyl [C19]	6.77836e-09	0	1	E9QK82	0	2471.1	67.93	3	6.89631	35.7599
AASLDGAEEALWTTR		1.41941e-06	0	1	Q99PU5	0	1590.78	56.34	2	2.4421	35.7625
VPMNTVDLGQPIEEWR		8.0528e-10	0	2	A0A0R4J2C2	0	1883.93	75.35	2	3.65275	39.3814
MPEMTMPDIR		5.09552e-06	0	1	A0A0U1RNK1; E9QQ57	0	1220.55	64.72	2	2.66335	31.7604
NVDLSTFYQNR		5.19078e-06	0	1	Q80TT4	0	1356.65	59.09	2	2.046	31.7591
EQFLDGDAWTNR		8.24775e-06	0	1	P14211	0	1451.65	36	2	-0.607725	31.7436
EVAGDTIIFR		2.82601e-05	0	1	A0A087WPX3; Q810U3	0	1120.6	59.61	2	3.22989	27.0789
IQLVEEELDRAQER		0.000120763	0	1	E9Q456; E9Q452; D3Z2H9; E9Q7Q3	1	1727.89	31.78	3	5.11818	27.0842
TSCEFTGDILR	1xCarbamidomethyl [C3]	3.00552e-06	0	1	A0A1S6GWG6	0	1298.6	59.69	2	3.48769	27.0971
AALDGTPGMIGYGMAK		1.40898e-08	0	1	Q8BVI4	0	1552.75	70.25	2	4.00459	31.7618
AALDGTPGMIGYGMAK	1xOxidation [M14]	0.000106107	0	1	Q8BVI4	0	1568.74	31.52	2	1.0579	27.0997
TALAEAELEYNPEHVSR		2.81181e-09	0	1	Q8BIJ6	0	1928.93	46.15	3	-5.53573	27.1127
NCLTNFHGMDLTR	1xCarbamidomethyl [C2]	8.55901e-06	0	1	P97351	0	1578.72	19.59	3	1.87223	27.119
EPAPCVQPPTVEANAMQTGDK	1xCarbamidomethyl [C5]	6.22455e-07	0	2	Q80YN3	0	2240.03	58.91	2	2.65188	27.123
VGVPTETGALTLNR		4.61089e-08	0	1	Q3UKH3	0	1427.79	76.12	2	1.5792	27.1333
MPFPVNHGASSEDSLLQDAAK		3.93195e-11	0	3	Q9R0P9	0	2214.05	66.75	3	3.15943	31.7957
MPFPVNHGASSEDSLLQDAAK	1xDeamidated [N6]	2.07897e-08	0	1	Q9R0P9	0	2215.03	51.07	3	2.98944	33.3378
MPFPVNHGASSEDSLLQDAAK	1xOxidation [M1]	5.11498e-10	0	1	Q9R0P9	0	2230.04	68.75	3	0.463114	27.1346
QFVAQGEVTQVPDAQAVK		1.5486e-10	0	1	Q3V1R3	0	1914.99	81.72	2	0.905201	27.136
LAPPLVIKEDEIR		2.17339e-06	0	1	Q3TG75	1	1492.87	48.94	3	1.88104	27.1477
VLAVNQENEHLMEDYER		2.90174e-08	0	1	A0A1L1SV25; E9Q2W9	0	2088.97	75.61	3	0.7863	27.149
LLIIGDSGVGK		1.77882e-05	0	2	Q3UHW5; Q3UB66; Q3U621; Q9D1G1; Q0PD49; Q6PHN9	0	1071.64	45.28	2	0.872505	27.1503
MENLYTALR		4.36622e-05	0	1	A0A0R4J1N7	0	1110.56	50.66	2	0.438874	27.1528
SGGIETIANEYSDR		7.51823e-06	0	1	P48722	0	1511.7	68.15	2	0.612911	27.1568
ASLLQNESTNEQLQIHYK		7.4913e-07	0	1	Q14AI7	0	2116.07	40.31	3	0.781834	27.1581
LEQLFQDEVAK		0.000107092	0	1	Q9QXS1	0	1319.68	19.29	2	0.163911	27.0764
QLEPIYTSLGK		0.000124157	0	1	A0A0R4J0Z1	0	1248.68	25.99	2	4.6668	27.066
LTFDSSFSPNTGK		1.21262e-06	0	2	Q3THL7; Q60932	0	1400.67	36.3	2	1.13398	27.0647
AEAEAQAEELSFPR		1.19926e-09	0	1	Q3TCQ3; E9QPD7	0	1547.73	99.29	2	1.30294	27.0633
LTDSQNFDEYMK		1.44063e-07	0	1	E9Q0H6	0	1490.65	65.67	2	2.36848	26.9678
STTEPGPPGYSVSPPVPGR		1.26312e-10	0	1	B2RSY3	0	1881.93	89.56	2	1.69303	26.9718
ILLTEPPMNPTK		9.49658e-05	0	1	P61161	0	1353.74	31.41	2	0.921849	26.9731
DEAVYQAIHEGIQR		4.46799e-09	0	1	Q99PU5	0	1628.8	89.64	2	1.24373	26.9875
FIEAGQYNSHLYGTSVQSVR		2.65981e-09	0	1	Q62108	0	2256.1	79.26	3	4.45179	26.9901
APEDIDPQPGSYEIR		7.65878e-06	0	1	Q9WU63	0	1686.8	40.1	2	0.270163	26.9928
KSDIDEIVLVGGSTR		8.26673e-05	0	1	P20029	1	1588.85	47.52	3	4.04797	27.0058
VKDTDDVPMILVGNK		6.09918e-10	0	2	Q99JI6	1	1643.87	69.43	2	2.19836	27.0686
DVMICPDTSLEDAK	1xCarbamidomethyl [C5]	2.39768e-07	0	1	Q99LX0	0	1593.71	42.72	2	4.0993	30.0533
GLPWSCSADEVQR	1xCarbamidomethyl [C6]	5.78e-07	0	1	Q8C2Q7	0	1504.68	46.66	2	3.78591	27.1672
DVMICPDTSLEDAK	1xOxidation [M3]; 1xCarbamidomethyl [C5]	9.65401e-06	0	1	Q99LX0	0	1609.71	46.16	2	2.51583	27.0084
IYQNIQDGSLDLNAAESGVQHKPSAPQGGR		2.28073e-08	0	1	Q50HX4	0	3150.56	47.43	4	-2.08658	27.0137
HQAQVDQYLGLVR		4.87439e-08	0	2	Q8K0T0; Q7M6W1	0	1526.81	76.13	2	1.7719	27.1139
SADYVVTGAWSAK		3.03349e-06	0	1	Q3ULZ3	0	1354.66	35.74	2	-0.369659	27.0241
YYITIIDAPGHR		5.28782e-06	0	1	P62631	0	1418.74	73.31	2	3.13129	27.0267
QHVGSSAEFMEAWR		1.55434e-09	0	2	Q08331	0	1634.74	97.28	2	0.798159	27.0294
ETAAAHQASSSPPIDAATAEPYGFR	1xDeamidated [Q7]	6.20596e-05	0	1	B2RQQ5	0	2546.18	14.84	3	19.3808	27.0398
MTISNMEADMNR		2.80655e-07	0	1	E9Q0J5	0	1412.6	61.9	2	0.464752	27.0411
TVSLNNLSADEVTR		1.72742e-08	0	1	Q9CQ75	0	1518.78	73.26	2	5.93359	27.0491
ASGVQVADEVCR	1xCarbamidomethyl [C11]; 1xAcetyl [N-Term]	1.04176e-07	0	1	Q9R0P5	0	1332.62	91.48	2	1.025	27.0607
LQQEETQLEQSIQAGR		1.52866e-11	0	1	Q60902	0	1857.93	102.32	2	7.23093	27.0124
IYQIYEGTAQIQR		1.7435e-08	0	1	P45952	0	1582.82	59.17	2	2.9642	26.9534
DFYHDLDPSEAK		8.68794e-07	0	2	Q8K0U4	0	1436.63	46.68	2	3.57568	27.1946
MQLKPMEINPEMLNK	1xOxidation [M]	6.56016e-05	0	2	Q9R0P9	0	1831.91	17.4	3	15.1588	27.1711
TNTGSAMLEQIAMSDR	1xDeamidated [N2]	4.91076e-11	0	1	Q64332; O88935	0	1725.78	129.8	2	3.55701	37.5643
TNTGSAMLEQIAMSDR	1xOxidation [M]	3.80298e-10	0	2	Q64332; O88935	0	1740.79	78.56	2	2.10391	27.2834
NQVALNPQNTVFDAK		4.83409e-05	0	1	P17879	0	1658.85	28.93	2	-1.47326	27.2847
ITSFPESESYSYETSTK		3.747e-09	0	3	B2RQQ5	0	1955.88	71.12	2	1.2478	27.4083
VTHAVVTVPAYFNDAQR		1.35517e-06	0	1	P20029	0	1887.97	48.03	3	1.45106	27.3003
GDLGIEIPAEK		4.53088e-05	0	1	P52480	0	1141.61	30.82	2	1.26643	27.3016
QYDSFTFTASR		6.66545e-06	0	1	D3YZZ5	0	1322.6	38.51	2	-1.22579	27.303
DIEVTKEEFAQSAIR		4.53473e-10	0	2	Q8BH59	1	1735.89	90.95	2	0.451596	27.3353
ASAELALGENNEVLK		5.92097e-08	0	1	P05202	0	1557.81	57.68	2	-0.509847	27.312
ASAELALGENNEVLK	1xDeamidated [N]	8.34114e-08	0	2	P05202	0	1558.8	54.17	2	2.93152	29.2068
QGAIVAVTGDGVNDSPALK		7.80322e-11	0	5	A0A0G2JGX4; Q8VDN2; Q6ZQ49	0	1811.95	115.55	2	-0.276493	27.3172
QGAIVAVTGDGVNDSPALK	1xDeamidated [N13]	4.258e-12	0	4	A0A0G2JGX4; Q8VDN2; Q6ZQ49	0	1812.93	103.01	2	2.14367	28.8719
ELHDVDLAEVKPLVEK		2.58209e-07	0	2	B7ZWC0	0	1834	51.02	3	1.82205	27.3693
TLETPAAQMEGFLNR		6.61702e-08	0	1	Q62261	0	1677.83	58.96	2	-0.0104931	39.9713
TLETPAAQMEGFLNR	1xOxidation [M9]	1.79536e-05	0	1	Q62261	0	1693.82	60.1	2	1.76654	27.3212
LPSFELLHK		4.44779e-05	0	1	Q3U1J4	0	1083.62	42.58	3	0.0721922	27.3225
IFVGGLNPEATEEK		4.05014e-08	0	1	Q20BD0	0	1503.77	50.15	2	4.39607	27.3511
LEEGPPVTTVLTR		1.04176e-07	0	2	P35486	0	1411.78	78.62	2	-0.446556	27.8764
QVAEAYEVLSDAK		7.15229e-07	0	1	O54946	0	1422.71	61.4	2	5.49603	27.3538
TNTGSAMLEQIAMSDR		3.8242e-11	0	2	Q64332; O88935	0	1724.79	109.66	2	2.99703	34.5998
KLTPITYPQGLAMAK		6.48281e-06	0	2	Q3TLP8	1	1631.92	55.55	3	1.75374	27.299
LCEGFNEVLR	1xCarbamidomethyl [C2]	2.1335e-06	0	1	B2RPU8	0	1236.6	60.6	2	0.822202	27.2807
VSYDLGSGMTSVVSNQNHNDGK		5.58997e-06	0	1	Q60675	0	2309.05	38.04	3	-2.65424	27.2663
MQLKPMEINPEMLNK	1xAcetyl [N-Term]	1.0456e-06	0	2	Q9R0P9	0	1857.93	52.3	2	5.41347	41.1119
AIGVLTSGGDAQGMNAAVR		2.20189e-10	0	1	Q8C605; P12382	0	1787.91	89.99	2	-2.01961	27.1737
LTSQSEAMALQSIR		6.74476e-05	0	1	Q8BXK8	0	1534.79	53.26	2	0.627664	27.1751
MGQAGSTISNSHAQPFDFPDDSQNAK		3.53782e-07	0	1	Q7TMQ1	0	2750.21	59.09	3	-3.10794	27.1842
MGQAGSTISNSHAQPFDFPDDSQNAK	1xDeamidated [N/Q]	1.12602e-06	0	3	Q7TMQ1	0	2751.2	39.68	3	5.87546	27.2024
LSILYPATTGR		1.56255e-05	0	1	Q6GT24	0	1191.67	36.31	2	1.38742	27.1867
NEAWILETSGK		2.7486e-05	0	1	Q3TMH2	0	1247.63	25.76	2	1.55897	27.2102
KLETAVNLAWTAGNSNTR		3.55758e-08	0	1	Q3THL7; Q60932	1	1946.01	77.13	3	3.28955	27.2142
KLETAVNLAWTAGNSNTR	1xDeamidated [N14]	1.13e-05	0	1	Q3THL7; Q60932	1	1946.99	80.55	2	-0.282631	29.0628
MQLKPMEINPEMLNK		4.41851e-07	0	2	Q9R0P9	0	1815.92	45.43	2	1.47501	32.1824
KLETAVNLAWTAGNSNTR	2xDeamidated [N7; N14]	3.61714e-06	0	1	Q3THL7; Q60932	1	1947.98	58.09	2	18.3254	27.2284
YYEQPDNGVLNYPK	1xDeamidated [N7]	2.63037e-07	0	3	Q3UR55	0	1700.78	69.1	2	0.620103	28.7595
GQPYIDEVGTFK		9.13222e-06	0	4	E9QK82	0	1353.67	55.55	2	0.899728	27.2232
EMSEDLPYEVR		0.000128831	0	1	Q8R3P0	0	1367.61	25.27	2	4.5788	27.2271
INNVPAEGENEVNNELANR		4.203e-08	0	2	Q921M7	0	2096	84.07	2	0.112929	27.2507
VTSTEFISLR		3.43239e-05	0	1	D3Z656	0	1152.63	54.18	2	0.624767	27.2427
SELDMLDIR		0.000100382	0	1	P14824	0	1091.54	52.47	2	0.514074	34.1313
LQMEAPHIIVGTPGR		2.07503e-06	0	1	Q3TFG3	0	1618.87	54.45	3	6.53132	27.248
SVVLMSHLGRPDGVPMPDK		3.73999e-07	0	2	P09411	0	2035.05	21.24	3	1.30577	27.2597
LDNVSHTPSSYIETLPK		7.99309e-07	0	1	Q8C1W9	0	1900.97	34.85	3	3.64867	27.2649
YYEQPDNGVLNYPK		3.6962e-05	0	1	Q3UR55	0	1699.8	62.47	2	1.91737	27.2219
AVGTQALSGAGLLK		5.07707e-07	0	1	Q3TI63	0	1285.75	60.83	2	2.32345	27.3564
QTIENSQGAYQEAFDISKK		1.77274e-06	0	1	F6VW30	1	2157.05	41.13	3	1.81981	26.9521
VFDKDGNGYISAAELR		2.90717e-10	0	2	P0DP28	1	1754.87	89.12	2	1.38343	26.9861
MGDTNTGLALAYAK		4.03519e-09	0	1	Q8R2Z5	0	1425.7	92.95	2	5.84348	26.6995
VIPEFDTPGHTQSWGK		1.00757e-06	0	1	Q3TXR9	0	1798.88	30.57	3	4.07958	26.7009
ESESAPGDFSLSVK		8.98412e-05	0	1	Q3U1Q4	0	1452.69	30.74	2	0.46888	26.7022
TNGDQSDQLVWR	1xDeamidated [N2]	4.58528e-07	0	1	Q9Z140	0	1419.65	52.41	2	0.466822	26.7035
NAVTQEFGPVPDTAR		2.04082e-08	0	2	Q99KI0	0	1601.79	76.36	2	3.11542	26.7099
NAVTQEFGPVPDTAR	1xDeamidated [N1]	7.65878e-06	0	1	Q99KI0	0	1602.78	34.04	2	3.03284	31.7814
LLVSADDFGK		2.24211e-05	0	1	E9QK48	0	1064.56	69.87	2	2.11277	26.7139
SSIAEVQSEIER		4.23393e-06	0	2	A0A0R4J194	0	1347.68	40.71	2	2.20888	26.7152
ELQSTQAQLSEWR		8.65596e-08	0	1	K3W4R2	0	1575.78	90.67	2	4.34476	26.7281
IQDGQTTYVYFDNK		4.05463e-05	0	1	Q9D8B7	0	1691.79	40.26	2	3.63359	26.7294
KVNLAELFK		3.6962e-05	0	1	P99029	1	1061.64	60.51	2	1.7875	26.732
INLANCISHQIEPANR	1xCarbamidomethyl [C6]	2.46524e-07	0	1	Q8K298	0	1849.93	58.29	3	-2.56834	26.7333
ATSDEVLQSDLSAHCIPK	1xCarbamidomethyl [C15]	3.3035e-08	0	1	Q80TL0	0	1970.95	31.75	3	1.53991	26.7373
VPAEEITYETLK		1.73008e-05	0	1	Q6ZQ18	0	1392.73	29.78	2	3.02868	26.7386
GAEEMETVIPVDVMR		1.19261e-08	0	2	Q99LX0	0	1675.8	86.05	2	5.49755	38.7203
GAEEMETVIPVDVMR	1xOxidation [M14]	7.74854e-05	0	1	Q99LX0	0	1691.8	44.5	2	1.30799	33.0473
LPASDGLDLSQAAAR		3.8242e-11	0	1	P46660	0	1484.77	94.21	2	3.42924	26.7491
SADEVLFSGVK		2.09434e-06	0	1	Q3TJN6	0	1151.59	56.67	2	-1.26682	26.7544
EAAQMDMVNDGVEDLR		5.6952e-11	0	2	P19157	0	1792.78	91.98	2	0.930497	32.5855
KWETPSQNTAQLDQFDR		6.79006e-06	0	1	P05132	1	2063.98	36.12	3	-0.761463	26.6982
EGLMLDSHEELYK		2.79088e-06	0	1	Q9JHU4	0	1563.74	35.66	2	1.68703	26.6969
FYDANYDGKEYDPVEAR		8.26424e-08	0	1	Q8R001	1	2051.9	54.74	3	2.96474	26.6956
NGQDLGVAFK	1xDeamidated [N1]	4.74545e-05	0	1	Q3TVV6	0	1049.53	63.67	2	1.36696	26.6942
MTVVQSYLGDTHYK		1.52296e-07	0	1	Q0VF55	0	1641.79	32.5	3	2.33175	26.607
QFSYTHICAGASAFGK	1xCarbamidomethyl [C8]	6.68266e-05	0	1	Q99LC5	0	1744.81	18	3	2.35836	26.6109
ALAEEVEVQDGPNDDGEMFMRPGK		2.43805e-10	0	2	Q9D0M3	0	2634.18	66.96	3	2.16344	33.1881
ALAEEVEVQDGPNDDGEMFMRPGK	2xOxidation [M18; M20]	1.85676e-06	0	1	Q9D0M3	0	2666.17	27.45	3	-1.03025	26.6187
DLQGGEKEEPEKLGDICTSLR	1xCarbamidomethyl [C17]	1.0456e-06	0	2	A0A0R4J2C2	2	2374.16	57.22	3	0.338976	26.6279
YEDICPSTHNMDVPNIK	1xCarbamidomethyl [C5]	4.36164e-08	0	1	P63242	0	2032.91	28.76	3	2.26413	26.6292
QLQALSSELAQAR		6.6786e-08	0	1	Q3U111	0	1414.76	67.49	2	0.482906	26.6369
EIEIDYTGTEPSSPCNK	1xCarbamidomethyl [C15]	8.26424e-08	0	1	Q8VEK0	0	1939.86	81.04	2	2.31341	26.6383
RPSANCDPYAVTEAIVR	1xCarbamidomethyl [C6]	1.07311e-09	0	2	V9GZG5; P15105	0	1918.94	53.54	3	2.30733	26.6396
EAAQMDMVNDGVEDLR	2xDeamidated [Q4; N9]	1.84593e-05	0	1	P19157	0	1794.75	71.36	2	14.7285	31.9528
RPSANCDPYAVTEAIVR	1xDeamidated [N5]; 1xCarbamidomethyl [C6]	1.02641e-06	0	1	V9GZG5; P15105	0	1919.93	35.37	3	-1.32171	28.7075
CLDEEMNAFK	1xCarbamidomethyl [C1]	4.13038e-05	0	1	Q9R1T4	0	1256.53	31.95	2	1.28432	26.6422
GANDFMCDEMER	1xCarbamidomethyl [C7]	4.54301e-07	0	1	P11983	0	1474.54	63.72	2	2.01257	26.6436
QFVTPADVVSGNPK		7.43618e-09	0	1	B1AX58; Q3V0K9	0	1458.76	79.46	2	3.34399	26.6488
MEVSQAASGTDGVR	1xAcetyl [N-Term]	1.28192e-06	0	1	Q99M08	0	1449.66	77.38	2	-7.63998	26.6553
IGAFGYMECSAK	1xCarbamidomethyl [C9]	3.80992e-07	0	1	Q4VAE6	0	1333.59	74.29	2	-0.214209	26.6617
ETNLESLPLVDTHSK		8.62403e-09	0	1	P20152	0	1682.86	61.23	2	1.44437	26.6631
ATDCVGHDVATLLR	1xCarbamidomethyl [C4]	3.88843e-09	0	2	P17710	0	1527.76	90.43	2	-2.03266	26.6813
MEGASFGAGR	1xAcetyl [N-Term]	5.30275e-05	0	1	Q8R191	0	1024.45	69.95	2	0.765821	26.68
CACPTNFYLGGDGR	2xCarbamidomethyl [C1; C3]	4.78957e-05	0	1	A0A0R4J0I9	0	1587.67	54.8	2	1.01305	26.6853
NAAQFLLSTNDK		5.29813e-08	0	1	Q571J7	0	1321.67	66.91	2	2.45798	26.6409
VFDKDGNGYISAAELR	1xDeamidated [N7]	2.89644e-11	0	7	P0DP28	1	1755.85	94.23	3	2.13563	28.2415
EAAQMDMVNDGVEDLR	1xOxidation [M7]	1.0151e-09	0	1	P19157	0	1808.78	85.68	2	0.224198	26.7557
DLAGCIHGLSNVK	1xCarbamidomethyl [C5]	1.39599e-08	0	2	P54071	0	1383.7	53.9	2	1.47921	26.7674
TLTIVDTGIGMTK		1.85676e-06	0	10	Q80Y52; P11499	0	1349.73	69.65	3	-0.27745	32.7489
TLTIVDTGIGMTK	1xOxidation [M11]	1.48668e-06	0	4	Q80Y52; P11499	0	1365.73	69.53	2	4.21867	27.6267
ETIELTEDGKPLEVPEK		7.73004e-06	0	1	A0A0R4J0A6	0	1926.99	22.89	3	0.921513	26.8637
AEFLGSGLLQHDCK	1xCarbamidomethyl [C13]	4.44319e-08	0	1	Q8R1X1	0	1574.76	47.66	3	2.36658	26.8677
ELQELVQYPVEHPDK		2.37557e-07	0	2	Q01853	0	1823.92	65.6	2	1.40623	26.8741
LLADPTGAFGK		2.37018e-05	0	1	P99029	0	1089.59	63.87	2	1.59932	26.8767
FVEVMTEYNATQSK		1.46757e-07	0	1	P61264	0	1646.77	78.9	2	2.48883	26.878
FLFTCETESDQR	1xCarbamidomethyl [C5]	8.68794e-07	0	1	E9PY16	0	1532.67	54.81	2	0.266823	26.8807
FLEESVSMSPEER		2.33197e-07	0	1	Q9JKB1	0	1539.7	70.04	2	-0.421681	26.882
EQWSNCPTIGQIR	1xCarbamidomethyl [C6]	2.34499e-08	0	1	P10605	0	1588.75	76.1	2	0.728458	26.8833
EDAMAMVDHCLK	1xCarbamidomethyl [C10]	4.83409e-05	0	1	Q6ZQ61	0	1419.61	34.84	2	-3.62911	26.8847
GTPLDTEVPLER		6.26364e-05	0	1	Q3TCQ3; E9QPD7	0	1326.69	55.12	2	1.39367	26.8988
AQSPLLPEPLK		8.73834e-05	0	1	Q7TSJ2	0	1192.69	29.2	2	2.19215	26.9001
GAAVNLTLVTPEK		6.93455e-05	0	2	Q9DB41; Q9D6M3	0	1312.75	29.23	2	-1.00319	26.9286
LDQETAQWLR		6.99899e-05	0	1	Q7TSV4	0	1259.64	43.86	2	-2.43149	26.9325
HFRDEELSCSVLELK	1xCarbamidomethyl [C9]	5.55384e-05	0	1	A0A0R4J0I1	1	1861.91	17.48	3	1.35226	26.9338
NKDQGTYEDYVEGLR		2.84849e-08	0	2	A0A1W2P7Q9	1	1786.82	84.7	2	1.31697	26.9352
APAPAAPAAAEPQAEAPAAAASSEQSVAVKE		5.29813e-08	0	1	Q91XV3	1	2858.42	49.08	3	-2.90237	26.9405
NHYQAEVFSVNFAESEEAKK		3.42162e-06	0	1	Q00898; A0A0A0MQA3; Q00897	1	2327.09	45.99	3	3.50597	26.9469
QISQAYEVLADSK		1.44594e-06	0	1	P63037	0	1451.74	38.2	2	0.552041	26.8611
IEGSGDQIDTYELSGGAR		3.37156e-10	0	1	P39053; A0A0J9YUN4	0	1867.87	104.22	2	4.00975	26.8495
ILVDQVTGISR		1.75639e-06	0	1	B1AXZ5	0	1200.69	63.86	2	2.00422	26.8443
SQWSPALTISK		0.000114249	0	1	A0A0G2JGL0	0	1217.65	25.13	2	2.24652	26.8416
HLQEYQDLLNVK		7.27276e-10	0	2	P03995	0	1499.79	78.78	2	2.80566	26.7687
VNEFGMSGEDVSAAASR		1.32299e-10	0	1	Q8VBZ3	0	1726.77	76.46	2	1.75496	26.7739
QIQFADDMQEFTK		4.33741e-07	0	1	Q80SW1	0	1600.73	61.86	2	3.24341	35.4866
GISIAAAEPGHTGPAWEAAR		1.82892e-05	0	1	Q3TVW1	0	1961.98	18.03	3	1.56739	26.7844
FNVWDTAGQEK		2.31896e-06	0	1	P62827	0	1294.61	62.47	2	1.32567	26.7881
LEGTNVQEAQNILK		1.7115e-08	0	1	Q9Z2I8	0	1556.83	82.07	2	3.02262	26.7907
FTFEEAEAECTSR	1xCarbamidomethyl [C10]	2.98909e-10	0	1	G3XA35	0	1576.66	83.67	2	3.53588	26.792
LAEENPDLQEAYIAK		8.46575e-09	0	1	O88741	0	1703.85	86.63	2	4.31274	26.7947
YGYTHLSAGELLR		2.67954e-07	0	2	A0A0R4J093	0	1479.76	63.83	3	0.792915	26.8037
IHVLEAQDLIAK		2.60009e-05	0	1	Q3U7R1	0	1349.78	46.05	3	1.19393	26.766
SQAEFDKAAEEVK	1xAcetyl [N-Term]	6.86677e-08	0	1	P31786	1	1493.71	76.49	2	3.9298	26.8051
TQDENPVVHFFK		3.34658e-07	0	13	F6RT34	0	1460.72	60.89	2	3.08515	27.6033
VIDPATATSVDLR		5.6009e-08	0	1	P80315	0	1357.73	74.06	2	4.53595	26.8195
ATLPSPDKLPGFK		5.23907e-06	0	2	A0A1S6GWH5	1	1370.77	53.4	3	1.91344	26.8208
VAPEEHPVLLTEAPLNPK		1.12608e-11	0	4	P60710; P63260	0	1954.06	83.3	2	0.986978	27.3485
LVVPATQCGSLIGK	1xCarbamidomethyl [C8]	6.34093e-07	0	1	P60335	0	1442.8	54.02	2	2.08259	26.8234
TELVSISSSEDEGNLR		7.56101e-07	0	1	E9PVY8	0	1735.83	56.21	2	-0.248184	26.826
QSMWTSTISSHLATK		1.29629e-08	0	2	Q8BVI4	0	1677.83	82.07	2	2.97246	26.83
IWTAHYDPNHCFIETR	1xCarbamidomethyl [C11]	4.52626e-08	0	1	Q9DBE8	0	2059.94	86.38	4	3.40276	26.8313
ENVVQSVTSVAEK		1.6863e-07	0	1	Q5GQ64	0	1389.72	73.95	2	4.45958	26.839
LCQDYDTIGPEGGSLR	1xCarbamidomethyl [C2]	1.99224e-07	0	1	A0A0R4J1N7	0	1780.82	76.45	2	1.04238	26.8078
GFEKPTENSSAVLLQWHEK		4.23393e-06	0	1	Q9D898	0	2200.1	40.79	4	3.26648	27.359
EQDLEGATVVGVPGEEQK		2.14948e-09	0	1	A2A5Y6	0	1884.92	98.98	2	1.28352	27.372
MYASMSDCLIK	1xCarbamidomethyl [C8]	8.40194e-06	0	1	Q9D6M3	0	1318.58	44.82	2	0.863826	27.3746
DVQATDTSIEELGR		1.1664e-09	0	1	Q99JB2	0	1533.74	86.9	2	-1.30258	27.8231
EIEAEIQALR		3.23667e-06	0	2	A0A0R4J036	0	1171.63	68.55	2	2.11231	27.8244
SEDYAFPTYADR		8.63864e-06	0	1	P19783	0	1434.62	46.36	2	1.98148	27.8269
ATDFIDQALAHK		3.85942e-06	0	1	B1AQF4	0	1329.68	49.69	3	1.38562	27.8308
SPQSNGTSGVEQICVDVR	1xDeamidated [N5]; 1xCarbamidomethyl [C14]	1.33496e-05	0	1	A2AEG6	0	1933.89	59.95	2	1.90412	27.8438
KGADIMYTGTLDCWR	1xCarbamidomethyl [C13]	1.3857e-10	0	2	P48962	1	1786.83	84.66	2	1.58221	32.1302
KGADIMYTGTLDCWR	1xOxidation [M6]; 1xCarbamidomethyl [C13]	3.20683e-06	0	2	P48962	1	1802.82	42.62	2	3.71165	27.8582
EAVQLLEDYK		1.73008e-05	0	1	Q925N0	0	1207.62	53.8	2	0.83879	27.862
EMLSSTTYPVVVK		1.24679e-06	0	1	O88935	0	1453.76	61.13	2	2.50154	27.8646
QNLTQDLFR		2.62428e-05	0	1	Q8QZS1	0	1134.59	75.48	2	1.45151	27.8659
YSEIEPSTEGEVIYR		8.93273e-07	0	1	Q61292	0	1771.84	62.18	2	3.68697	27.8673
ILIRPLYSNPPLNGAR		5.03026e-07	0	1	P05202	0	1794.04	30.14	3	0.999421	27.879
ILIRPLYSNPPLNGAR	1xDeamidated [N13]	1.14051e-05	0	2	P05202	0	1795.02	39.3	3	1.91292	30.2469
LGFVAGVINR		5.04854e-06	0	1	K3W4T3	0	1045.62	61.6	2	1.39303	27.8803
VVYTGIYDTEGVAPTK		4.09547e-10	0	1	Q5M8N0	0	1712.87	89.13	2	1.31212	27.8816
AIANECQANFISIK	1xCarbamidomethyl [C6]	1.06716e-08	0	1	Q01853	0	1578.79	86.81	2	0.481655	27.8856
AQQNPTLLAELR		1.02056e-05	0	1	A0A1Y7VL34	0	1353.75	35.41	2	0.429915	27.8946
MISSYVGENAEFER		6.87962e-10	0	1	Q9D0K2	0	1631.74	117.79	2	2.83577	27.8973
FQQEQLAVQDEMVR		4.0128e-08	0	1	Q91VN4	0	1720.83	76.59	2	2.28633	27.8986
EIEIDIEPTDK		1.51974e-05	0	1	P29595	0	1301.65	37.1	2	-2.59582	27.8153
YGLAAAVFTK		1.29838e-05	0	1	P47738	0	1040.58	54.48	2	0.521613	27.8101
MQIMTHFPGAISDK		1.14285e-07	0	1	Q80XN0	0	1575.77	50.88	3	0.765714	27.8037
QLFHPEQLITGK		3.34658e-07	0	4	Q3TIZ0; P68369; A0A0A0MQA5	0	1410.77	72.37	2	3.11345	28.392
LASVPAGGAVAVSAAPGSAAPAAGSAPAAAEEK		5.2397e-11	0	2	P99027	0	2774.43	86.38	2	0.00744094	27.7217
SEGGFIWACK	1xCarbamidomethyl [C9]	5.55384e-05	0	1	Q8C338	0	1154.53	45.3	2	2.26274	27.719
NGLDVLLK	1xDeamidated [N1]	2.34834e-05	0	2	Q9CR62	0	872.509	59.91	2	0.647561	32.7121
SKPGAAMVEMADGYAVDR		6.82861e-07	0	2	G5E924	0	1867.87	70.23	2	-3.18657	27.7853
AFSIQGAPSDSGPLR		8.2183e-07	0	1	A0A0G2JEG8	0	1502.76	56.6	2	1.88913	27.7398
VVGAMQLYSVDR		1.61898e-08	0	1	Q5SXR6	0	1337.69	73.54	2	2.06965	27.7515
ISGASEKDIVHSGLAYTMER		9.83642e-11	0	2	P26443	1	2164.07	74.3	4	1.99283	27.7528
TTKPYPADIVVQFK		1.63404e-08	0	2	P12960	0	1606.88	66.34	2	2.07533	27.8076
LCDLTFEQVR	1xCarbamidomethyl [C2]	1.15112e-05	0	1	Q9JL56	0	1280.63	50.72	2	1.00831	27.7581
YPIEHGIITNWDDMEK		3.29718e-06	0	5	P68033	0	1960.91	41.87	2	2.11517	31.1507
SITIANQTNCPLYVTK	1xCarbamidomethyl [C10]	3.44732e-09	0	2	O08553	0	1822.94	78.16	2	4.51673	27.7684
VAEVLQVPPMR		3.45346e-06	0	2	Q9D6J6	0	1238.69	73.35	2	1.27974	27.7696
DEILPTTPISEQK		8.81951e-05	0	1	Q5YLW3	0	1470.77	18.64	2	1.48514	27.771
ADQWNVNYVETSAK		2.10609e-07	0	1	P63321	0	1624.76	61.96	2	3.38315	27.7735
ESTGAQVQVAGDMLPNSTER		5.16258e-10	0	1	Q61990; P60335	0	2089.98	76.25	2	1.22042	27.7749
QGQDVAPPPNPGDQIFNK		6.36384e-06	0	1	Q6PER3	0	1921.94	47.47	2	-0.143748	27.7776
TQTAIASEDMPNTLTEAEK		1.65542e-12	0	1	Q62261	0	2049.96	116.07	2	0.552805	27.788
IGQLEEQLEQEAK		1.63096e-06	0	1	Q3UH59	0	1514.77	40.13	2	-0.0653573	27.7893
IVEIPFNSTNK	1xDeamidated [N7]	2.64868e-05	0	1	Q8VDN2	0	1262.66	32.55	2	0.251267	27.7906
KWEDLPPQAQSYVR		8.98412e-05	0	1	J3QN31	1	1716.87	43.57	2	1.43015	27.7946
SITIANQTNCPLYVTK	1xDeamidated [Q/N]; 1xCarbamidomethyl [C10]	6.17874e-09	0	4	O08553	0	1823.92	74.74	2	2.03402	29.8872
VLQYYQESEKPEELGSVTVQK		3.24893e-10	0	2	Q3UA17	0	2454.24	59.73	2	0.768555	27.7412
YPIEHGIITNWDDMEK	1xOxidation [M14]	5.51843e-07	0	3	P68033	0	1976.91	42.37	2	1.2741	28.0853
KGTDIMYTGTLDCWR	1xCarbamidomethyl [C13]	7.73128e-11	0	2	P51881	1	1816.84	69.53	2	2.12411	32.0415
FVIGGPQGDAGLTGR		1.33281e-08	0	1	Q3THS6	0	1444.75	70.47	2	2.29332	28.0045
SSHTWVALSHIAGLCNR	1xCarbamidomethyl [C15]	3.89533e-06	0	1	A0A0G2JGX4	0	1908.95	32.98	4	1.34435	28.0058
SLAMLGSSEDNTALSR		1.28674e-10	0	1	Q3TI63	0	1651.8	101.23	2	-1.25338	28.0071
LFYGMSSDTAMK		3.42162e-06	0	1	Q9DCZ1	0	1350.61	35.97	2	1.82537	28.0084
AEQINQAAGEASAVLAK		9.78182e-10	0	1	Q99JB2	0	1670.87	60.45	2	-1.03099	28.0098
GVIALCIEDGSIHR	1xCarbamidomethyl [C6]	4.6538e-08	0	1	Q8K2B3	0	1539.79	70.98	3	2.88411	28.0111
DQTNDQVTIDSALATQK		5.17223e-12	0	1	P54071	0	1847.9	91.56	2	1.97813	28.0124
MAAMAKPDCIITCDGNNITVK	2xCarbamidomethyl [C9; C13]	6.70328e-07	0	2	Q05816	0	2323.09	47.31	3	2.90624	28.028
AMTGVEQWPYR		2.10141e-05	0	1	Q3U4U6	0	1337.63	43.58	2	1.08064	28.0293
EVSFQATGDSEWR		3.35882e-06	0	2	Q8R5L1	0	1511.68	70.86	2	-4.95156	28.0423
QAVQILQQVTVR		1.39599e-08	0	1	A2ALV3	0	1382.81	84.93	2	2.49006	28.0436
AVVVNAAQLASYSQSK		1.72742e-08	0	1	Q9CR62	0	1635.87	59.76	2	2.15309	28.0462
TPALVFEHVNNTDFK		0.00011638	0	1	Q60737	0	1731.87	24.38	3	0.228617	28.0476
ILMVGLDAAGK		8.32449e-06	0	1	P84078; P84084	0	1087.62	63.23	2	3.90547	28.0489
LNGVTLNLEGR	1xDeamidated [N]	1.09904e-05	0	2	O54991	0	1186.64	38.93	2	-2.05889	28.0502
ADNFEYSDPVDGSISK		9.35613e-07	0	2	Q66JR7	0	1743.77	65.03	2	0.699814	28.6513
AGAESDGQFQFTGIK		1.06716e-08	0	2	Q78IK2	0	1555.74	59.98	2	0.302905	28.0619
LSDQFHDILIR		7.42224e-07	0	2	P12815	0	1356.73	59.93	3	3.01306	28.0645
GISCMNTTVSESPFK	1xCarbamidomethyl [C4]	1.7115e-08	0	1	Q4FK49	0	1657.76	71.08	2	2.58349	28.0698
GLGISVLEMSHR		8.37195e-07	0	2	Q3ULZ3	0	1298.69	56.9	2	1.59235	27.9968
QATVGDVNTDRPGLLDLK	1xDeamidated [N8]	1.73008e-05	0	2	P31786	0	1913	10.96	3	-0.561494	30.5978
QATVGDVNTDRPGLLDLK		7.68837e-10	0	2	P31786	0	1912.01	86.84	2	1.61971	27.9955
LTGFHETSNINDFSAGVANR	1xDeamidated [N]	5.44741e-08	0	3	P15105	0	2151.01	69.23	3	3.02168	29.9158
MYDLVAGSQCLK	1xCarbamidomethyl [C10]	2.85903e-07	0	1	Q64521	0	1384.66	52.61	2	2.22279	27.913
TVSGSEEPLPDTYRPPEELER		3.90727e-05	0	1	Q7M750	0	2401.15	13.89	3	2.41218	27.9143
LIEYYQQLAQK		3.04324e-05	0	1	Q8CBY8	0	1396.75	40.26	2	3.60174	27.9182
TLEVVSPSQSVTGSAGHTPYYQSPTDEK		1.16852e-06	0	1	B2RQQ5	0	2965.41	48.49	3	1.75346	27.9196
VASSVPVENFTIHGGLSR		5.52878e-09	0	2	Q60597	0	1869.98	73.16	3	1.49468	28.0814
IYVMATHGILSAEAPR		1.05533e-06	0	1	B1AT82	0	1728.91	9.96	3	4.36485	27.9326
FSWGAEGQKPGFGYGGR		5.14353e-11	0	1	F6RT34	0	1800.85	89.42	2	2.18001	27.9339
AADFQLHTHVNDGTEFGGSIYQK		3.92477e-14	0	3	Q5EBQ0	0	2535.19	91.21	3	1.9354	27.9418
TGDLGDINAEQLPGR		1.33774e-07	0	1	P27612	0	1555.77	70.19	2	4.84469	27.9431
GQNTYEEAAVYIQR		1.32052e-08	0	1	O70443	0	1641.79	87.5	2	1.75023	27.9013
SANEFSETESMLK		4.51751e-06	0	1	P24527	0	1472.66	34.3	2	1.77194	27.9535
TSPVEGLPGTAPDLEK		4.65843e-05	0	1	S4R1C4	0	1610.83	26.34	2	0.456764	27.9588
DAATVTQMHFLPGQGR		1.33774e-07	0	1	A0A0R4J0S4	0	1728.85	70.59	2	0.603479	27.9679
LAASGEGGLQELSGHFENQK		6.32939e-10	0	1	Q9QXS6	0	2072	55.78	3	1.81892	27.9705
MVSGMYMGELVR		2.67954e-07	0	1	P17710	0	1372.64	68.77	2	1.21778	32.7921
MVSGMYMGELVR	1xOxidation [M5]	2.93261e-05	0	1	P17710	0	1388.64	49.53	2	-1.81528	27.9757
AVEVDQQFDGAPVQVR		1.34268e-06	0	1	O88398	0	1757.88	60.42	2	3.58341	27.9861
EGDTLVLTCAVTGNPRPNQIR	1xCarbamidomethyl [C9]	4.93794e-07	0	1	Q8R464	0	2311.18	17.54	3	-2.14698	27.9875
LSVEGFAVDK		2.30526e-05	0	1	Q11011	0	1064.56	69.67	2	1.53943	27.9888
LTGFHETSNINDFSAGVANR		2.92886e-13	0	2	P15105	0	2150.03	109.1	2	5.3605	27.9941
SGNVTTVMETIGR		9.89079e-07	0	1	Q8JZN5	0	1364.68	60.46	2	2.44858	27.9562
NTNAGAPPGTAYQSPLSLSR		1.52581e-09	0	1	Q60597	0	2002	76.48	2	-1.16641	27.7138
LPDLPGNYVTK		1.6215e-05	0	1	Q61838	0	1216.66	20.69	2	3.962	27.706
MLQTSSVLVSGLR	1xOxidation [M1]	1.87404e-06	0	1	A0A1S6GWH5	0	1406.77	54.62	2	2.14197	27.7021
IGSGFDNIDIK		2.12096e-05	0	1	O88712	0	1178.61	38.42	2	1.73629	27.4771
VADPDHDHTGFLTEYVATR		4.82063e-11	0	1	P63085	0	2144	52.41	3	-2.76855	27.4811
GCWDSIHVVEVQEK	1xCarbamidomethyl [C2]	2.75002e-10	0	2	P47757	0	1685.8	77.69	2	3.78448	27.5304
FGIDDQDYQNSVTR		1.702e-07	0	1	Q80XI4	0	1657.75	53.13	2	0.535299	27.4837
LLGQVSAEDLAAEK		4.02764e-07	0	1	Q9CY64	0	1443.77	70.4	2	3.64871	27.485
LQALDTGWNELHK		1.79926e-07	0	1	Q62261	0	1524.78	59.5	3	0.803083	27.4863
KVAELEEEQSQGSSSYSDWVK		5.95401e-09	0	1	A2ARP8	1	2386.1	72.01	3	2.21534	27.4877
IVFEDGNISVSK		9.53106e-07	0	1	Q6P1J1	0	1307.68	55.36	2	2.31243	27.4941
TVFEALQAPACHENMVK	1xCarbamidomethyl [C11]	2.23887e-08	0	2	P17426	0	1944.93	43.51	2	1.36056	27.4955
IFVGGLSPDTPEEK		1.55143e-07	0	1	Q60668	0	1488.76	74.67	2	2.57787	27.4967
VNQIGSVTEAIQACK	1xCarbamidomethyl [C14]	1.34025e-09	0	2	Q3UJ20	0	1617.83	87.94	2	2.70524	27.498
DPEGQPGGELMLGGTDSK		1.41419e-07	0	1	Q8C243	0	1787.81	51.92	2	3.0458	27.5006
VTGGQTIQVETSSESPFPAK		1.47852e-10	0	1	P20357	0	2063.03	109.24	2	-0.137437	27.5032
FDSNVSGQSSFGTSPAADNIEK		3.1019e-10	0	1	Q9CRD0	0	2258.02	92.46	2	0.666352	27.5046
SLKPDFVLIR		0.000106107	0	2	O88935	0	1187.71	61.24	3	2.17932	27.5175
KADVGFAMGIAGTDVAK		4.75834e-07	0	1	Q0VF55; D1FNM9; G5E829; S4R1C4	1	1650.85	59.65	3	2.21538	27.5201
AVTEGAQAVEEPSIC	1xCarbamidomethyl [C15]	2.77417e-05	0	1	Q91VD9	0	1560.72	30.68	2	3.03847	27.5214
SGPFAPVLSATSR		1.24679e-06	0	1	Q9CR68	0	1289.68	44.92	2	3.43524	27.5227
DYETATLSDIK		5.20552e-05	0	1	A0A1L1SV25; E9Q2W9	0	1255.61	37.69	2	0.22135	27.524
ALQASALNAWR		8.48011e-06	0	1	P05063	0	1200.65	73.75	2	1.91661	27.4758
NETGGGEGVEVLVNEPYEKDDGEK		2.79997e-05	0	1	Q3TGI6	1	2564.16	40.01	3	3.74711	27.4681
SIQEIQELDKDDESLR		2.93422e-10	0	2	Q99PT1	1	1917.94	93.87	2	1.14491	27.4668
GGDVSVCEWYR	1xCarbamidomethyl [C7]	3.5838e-06	0	2	P56391	0	1327.57	66.6	2	0.898722	28.0658
LISEEGVDSLTVK		3.70551e-07	0	1	Q9Z2I0	0	1389.75	67.67	2	2.08386	27.3759
LLYNNVSNFGR		1.61592e-06	0	1	Q5SXR6	0	1296.67	75.19	2	1.95436	27.3875
LVPEAAEITASVK		1.80588e-06	0	1	A0A0G2JFT8	0	1327.75	72.62	2	1.19067	27.3888
SLENALSSDTSGHFR	1xDeamidated [N4]	1.53433e-10	0	2		0	1621.75	96.72	2	1.75125	27.4784
SLEDALSSDTSGHFR		1.53433e-10	0	2	P14824	0	1621.75	96.72	2	1.75152	27.4784
LFIGGLNTETNEK		1.53713e-07	0	1	Q9WV02	0	1435.74	54.92	2	0.757178	27.3952
EVLEDFAEDGEK		7.02102e-07	0	1	P58281	0	1380.62	73.24	2	0.509764	27.3965
ILEVVNQVQDEER		2.50675e-10	0	1	Q69ZY2	0	1570.81	103.12	2	1.66412	27.4069
LETDILFGHR		7.04631e-06	0	1	P60487	0	1200.64	68.57	3	0.408218	27.4148
LVQAFQFTDK		8.81951e-05	0	1	P35700	0	1196.63	57.47	2	2.16669	27.533
GSSVVAYEGQSWHDYCFHCK	2xCarbamidomethyl [C16; C19]	3.02807e-09	0	1	A2AEX6	0	2417.01	57.84	3	-0.537515	27.4226
IQYVHSLEELER		2.86951e-06	0	1	Q8BHE3	0	1515.78	39.27	3	3.32363	27.4279
SQGDSNPAAIPHAAEDIQGDDR	1xAcetyl [N-Term]	1.438e-10	0	1	Q61206	0	2306.03	88.74	2	-1.73342	27.4331
SVFPEQANNNEWAR		3.69185e-08	0	1	P14685	0	1661.77	73.62	2	2.19833	27.4396
PKPHSEAGTAFIQTQQLHAAMADTFLEHMCR	1xCarbamidomethyl [C30]	5.30825e-15	0	1	P52480	0	3523.67	43.99	5	-2.06619	36.6036
PKPHSEAGTAFIQTQQLHAAMADTFLEHMCR	1xOxidation [M29]; 1xCarbamidomethyl [C30]	3.96113e-09	0	1	P52480	0	3539.66	22.51	5	0.60399	32.1147
PKPHSEAGTAFIQTQQLHAAMADTFLEHMCR	2xDeamidated [Q13; Q]; 2xOxidation [M21; M29]; 1xCarbamidomethyl [C30]	1.7402e-06	0	2	P52480	0	3557.62	20.78	5	13.9841	27.4409
DDSGQYYCIASNDAGAAR	1xCarbamidomethyl [C8]	6.13322e-11	0	1	Q9D8B7	0	1933.8	92.45	2	2.36094	27.4474
HIVLSGGSTMYPGLPSR		1.53387e-05	0	2	P61161	0	1771.92	56.29	2	5.84238	27.4591
GIAGLGDVAEVR		2.29758e-06	0	1	Q3V3U0	0	1156.63	57.69	2	2.58939	27.4616
NFAEPGSDVYLR		6.42305e-06	0	1	F8VPN4	0	1367.66	37.49	2	3.01844	27.4252
LVQDVANNTNEEAGDGTTTATVLAR		9.18981e-20	0	2	P63038	0	2560.25	185.43	2	0.975101	27.5486
LSTLCPSAVLQR	1xCarbamidomethyl [C5]	2.40649e-06	0	1	Q6ZQ38	0	1344.73	46.83	2	2.54011	27.5396
FFEHFIEGGR		7.82053e-05	0	1	Q7TQI3	0	1238.6	52.38	3	1.79581	27.5409
VEVERDNLAEDIMR		1.90908e-06	0	1	P20152	1	1688.83	53.93	2	1.65452	27.628
VAVQAISADEEAPDYGSGVR		3.47289e-07	0	1	A0A087WQE8	0	2033.98	53.97	2	3.61375	27.6411
KSEIEYYAMLAK		1.1664e-09	0	1	Q58DZ3	1	1445.73	76.69	2	2.74771	27.6475
LEFEDGSVLK		1.28642e-05	0	1	Q9R0P9	0	1136.58	38.79	2	0.035855	27.6579
NSTTDQVYQAIAAK		3.79588e-08	0	1	Q3UHD6	0	1509.75	64.94	2	2.88287	27.6593
GLCAIAQAESLR	1xCarbamidomethyl [C3]	1.22821e-05	0	1	Q5YLW3	0	1288.67	47.59	2	1.40224	27.6605
LAVNMVPFPR		6.8707e-05	0	2	Q7TMM9; Q9D6F9; Q9ERD7; P99024; P68372; B2RSN3	0	1143.63	52.02	2	2.04013	33.4292
LAVNMVPFPR	1xDeamidated [N4]	1.17264e-05	0	2	Q7TMM9; Q9D6F9; Q9ERD7; P99024; P68372; B2RSN3	0	1144.62	51.16	2	0.858954	34.13
LAVNMVPFPR	1xOxidation [M5]	4.47587e-06	0	2	Q7TMM9; Q9D6F9; Q9ERD7; P99024; P68372; B2RSN3	0	1159.63	67.75	2	0.396808	27.6618
GISQTNLITTVTPEK		5.4981e-08	0	1	D0VYV6	0	1601.87	62.57	2	2.6422	27.6254
GTGSVVGELMYK		8.76878e-07	0	1	Q8BH59	0	1240.62	79.53	2	1.47051	27.6643
IALTDNSLIAR		3.95372e-07	0	1	P14148	0	1186.68	105.14	2	1.53467	27.6694
YNTPGFSGCLSGVR	1xCarbamidomethyl [C9]	4.80262e-07	0	2	O54991	0	1514.71	59.57	2	2.64349	27.6798
GKDLIGVQNLLK		4.31309e-06	0	1	A3KGU7; A3KGU5	1	1297.78	57.67	2	2.48342	27.6864
VPFDAATLHTSTAMAAQHGMDDDGTGQK		6.03167e-08	0	1	A0A0J9YUQ8; Q6PAC1	0	2873.28	26.15	4	2.79585	27.6877
EFNGLGDCLTK	1xDeamidated [N3]; 1xCarbamidomethyl [C8]	6.93455e-05	0	2	P48962	0	1254.57	49.68	2	1.83646	27.6968
NALVSHLDGTTPVCEDIGR	1xCarbamidomethyl [C14]	1.00951e-13	0	2	Q3TIC8	0	2054	95.96	2	0.708037	27.6981
VNNSSLIGVGYTQTLRPGVK		1.95575e-12	0	2	Q60930	0	2103.16	93	2	0.178669	27.6995
VNNSSLIGVGYTQTLRPGVK	1xDeamidated [N]	9.549e-09	0	4	Q60930	0	2104.14	50.34	3	1.79317	31.0943
MLQTSSVLVSGLR		7.53317e-08	0	1	A0A1S6GWH5	0	1390.77	61.71	2	2.81117	30.7365
VLQPTIFPVVPR		8.57822e-05	0	2	D3Z041	0	1365.83	55.65	2	3.09885	36.5078
DDGGIVICEAQNQALPSGHSK	1xCarbamidomethyl [C8]	1.75323e-09	0	1	Q8R464	0	2196.03	50.39	3	2.40702	26.6057
HVISYSLSPFEQR		2.76515e-06	0	1	Q9CQ69	0	1562.8	51.14	2	2.20163	27.6241
TLVMLDEQGEQLER	1xOxidation [M4]	1.58926e-08	0	1	P60879	0	1676.82	81.45	2	2.32307	27.6112
AAVESDTEFWDK		1.34268e-06	0	1	F8SLQ1	0	1397.62	52.47	2	3.17632	27.5422
EVDIGIPDATGR		1.00183e-05	0	1	Q01853	0	1242.63	40.69	2	1.70029	27.5512
LNIQSLAPVK		4.97017e-05	0	1	E9QQ57	0	1082.66	56.36	2	1.88465	27.5525
KVITAFNDGLNHLDSLK		2.05604e-11	0	4	A8DUK4	1	1885.02	101.47	2	1.20942	29.0093
KVITAFNDGLNHLDSLK	1xDeamidated [N11]	4.39418e-11	0	1	A8DUK4	1	1886	61.61	3	0.906577	27.5538
AIAVLTSGGDAQGMNAAVR		8.81816e-13	0	1	P47857	0	1801.92	96.15	2	1.77588	27.5578
GLSSVPEVAEVEPTTK		1.96953e-05	0	1	P20357	0	1642.85	44.75	2	2.47257	27.5591
FMTEDTTDAPFR		3.19513e-07	0	1	Q9D154	0	1430.63	86.12	2	0.427807	27.572
HAAYSVGWEMAPAGAPGPGR		6.03191e-13	0	2	A0A0R4J117	0	1981.93	109.88	2	2.10584	27.6215
LGFLEEKDQMEAVR		4.21855e-07	0	1	E9PWX1	1	1664.83	59.51	3	0.830396	27.6228
DGMAFNALIHK		4.13038e-05	0	2	Q62261	0	1216.61	36.67	3	0.843055	27.6137
LANIDEAMLQR		4.98389e-07	0	1	Q9D0I9	0	1273.66	73	2	0.296203	27.585
SSLATMAHAQSLVEAQPNVDK		2.68456e-09	0	2	Q60597	0	2197.09	94.82	2	0.928896	27.6333
DLQVNVEHLVQK		2.10609e-07	0	2	P47857	0	1421.77	57.29	2	1.63273	27.5903
SQIFSTASDNQPTVTIK		7.00825e-10	0	1	P20029	0	1836.93	107.89	2	0.986189	27.5929
SPDFTNENPLETR		2.09832e-08	0	1	Q8VDN2	0	1519.7	67.02	2	-1.45143	27.5956
LLQVTPTDSGEYVCR	1xCarbamidomethyl [C14]	6.72747e-06	0	1	E9PZ16	0	1737.85	46.57	2	0.826178	27.6047
HLEINPDHSIIETLR		8.99948e-10	0	2	Q80Y52	0	1786.94	76.86	3	1.80568	27.6059
GILLYGPPGTGK		3.07154e-05	0	2	Q01853	0	1172.67	32.36	2	1.68318	27.6072
TLVMLDEQGEQLER		1.79262e-08	0	1	P60879	0	1660.82	63.15	2	-0.201792	30.751
YSSSDWVTQYR		1.80588e-06	0	1	E9QNF7	0	1391.62	81.42	2	2.27087	27.576
VNIDGGAIALGHPLGASGCR	1xCarbamidomethyl [C19]	1.48122e-07	0	2	Q8CAY6	0	1934.99	43.72	2	-0.00336227	28.0711
SEQEDEVLLVSSSR		2.65484e-07	0	1	Q8R2U6	0	1577.77	82.78	2	0.455156	26.5942
LLSATDTLDEAER		1.7435e-08	0	1	B9UIT4	0	1433.71	82.36	2	5.03107	26.5915
VLVVDQLSMR		4.53088e-05	0	1	O08599	0	1159.65	57.86	2	2.91388	30.1749
LGDLYEEEMR		2.7486e-05	0	1	P20152	0	1254.57	43.67	2	1.15595	25.508
DSAQKDDMIFEDCGNVPSEPK	1xCarbamidomethyl [C13]	2.92875e-08	0	3	P14094	1	2382.02	57.63	3	0.80177	28.6996
DSAQKDDMIFEDCGNVPSEPK	1xOxidation [M8]; 1xCarbamidomethyl [C13]	3.1874e-05	0	1	P14094	1	2398.02	46.36	3	-1.00274	25.5121
IIETLSQQLQAK		1.85676e-06	0	1	O70591	0	1371.78	61.53	2	7.40153	25.5265
AQEEWTTGAWK		1.01115e-05	0	1	Q9JKD3	0	1306.61	58.6	2	1.96748	25.5278
ILFRPVASQLPR		3.9436e-05	0	1	P67778	0	1396.84	37.57	3	1.74021	25.5291
NQLTSNPENTVFDAK		5.41715e-07	0	1	P20029	0	1677.81	71.91	2	2.3608	25.5357
ILDSVGIEADDDRLNK		1.78267e-07	0	2	P99027	1	1772.9	43.58	2	1.87632	25.5435
APFDLFENKK		5.4368e-06	0	1	P11499	1	1208.63	30.93	3	0.316075	25.554
VSEQKPQATYYNVDMLK		4.06512e-07	0	1	Q8VD37	0	2014	39.1	3	1.43743	25.5617
GPQLSTLEGLQK		7.63136e-07	0	1	Q8BT38	0	1270.7	46	2	1.52048	25.5669
VELCSFSGYK	1xCarbamidomethyl [C4]	1.71414e-05	0	1	Q3UW40	0	1189.56	63.19	2	1.98966	25.5696
VFQPLPHENKPLTLSSYQTNK		3.42819e-08	0	1	Q62426	0	2441.28	38.25	4	2.51434	25.5786
GYGYGQGAGTLSTDKGESLGIK		2.19376e-11	0	2	Q4FJX4	1	2159.06	109.37	2	1.50177	25.6035
MDATANDVPSPYEVK		2.1335e-06	0	1	P27773	0	1636.75	34.7	2	1.3007	25.5826
GTFVDYQTTVVK		4.01728e-05	0	1	A0A1L1SQ51	0	1357.7	20.98	2	1.3996	25.5839
VMEGLQVGNECLNK	1xCarbamidomethyl [C11]	2.04082e-08	0	1	P0C0A3	0	1590.76	60.34	2	2.73843	25.5852
GAQFSVNYSQGSLR		7.08635e-07	0	1	Q3UNZ8	0	1513.74	51.84	2	5.11123	25.5878
TTPSYVAFTDTER		2.28917e-07	0	3	B7U582; P63017; P17879	0	1487.7	79.69	2	3.33426	25.4964
QQPALEQFPEAAAHSTPVK		8.86702e-09	0	1	D0VYV6	0	2049.04	62.42	3	1.20755	25.4937
GYKPPDEGPSEYQTIPLNK		1.10926e-05	0	1	O35864	0	2133.05	19.24	3	2.01455	25.4911
SKESVPDFPLSPPK		9.3226e-05	0	2	Q545B6	1	1527.81	51.8	2	0.00674845	26.0003
RVIISAPSADAPMFVMGVNHEK		2.20189e-10	0	3	A0A0A0MQF6	1	2369.21	59.4	4	2.84976	31.9082
SQVFSTAADGQTQVEIK		3.02807e-09	0	1	P38647	0	1808.9	100.93	2	4.87571	25.4078
SAASGIPYHSEVPVSLK		4.96552e-08	0	2	Q62261	0	1741.91	70.57	2	2.37547	25.469
NWSAAGNAFCQAAK	1xCarbamidomethyl [C10]	8.57616e-08	0	1	P28663	0	1495.67	51.74	2	0.20184	25.4181
HTTIFEVLPEK		2.19361e-06	0	1	Q921I1	0	1313.71	32.08	2	1.78849	25.4194
YLGLYNDPNSNPK	1xDeamidated [N9]	6.09219e-05	0	1	Q8BH59	0	1495.71	34.15	2	3.58875	25.8817
LTPIPSTSPNLQAYHQGNTQVSR		6.917e-06	0	1	Q8BIW1	0	2509.28	36.46	3	5.16367	25.4324
IEGSGDQVDTLELSGGAK		1.14285e-07	0	1	E9QLL2	0	1775.87	74.96	2	4.95331	25.4338
LVRPPVQVYGIEGR		2.67954e-07	0	2	Q9DB20	0	1582.91	36.21	3	1.67042	25.4363
KGESVMVVPTLSEEEAK		5.42731e-09	0	2	Q6GT24	1	1832.93	79.31	2	1.63772	25.5969
GGAPGQAPGALPGPGLVK		8.42104e-05	0	1	O08788	0	1543.86	28.93	2	2.5006	25.4376
GDFDENLNYPEQK		8.73834e-05	0	1	Q9QZ88	0	1568.69	37.48	2	3.3364	25.4403
VYNVTQHAVGIIVNK	1xDeamidated [Q6]	4.23393e-06	0	1	O09167	0	1655.91	55.97	2	13.2781	25.4443
AEDADMRNELEEMQR	1xAcetyl [N-Term]	7.63136e-07	0	1	P60879	1	1878.8	39.65	3	-0.630087	33.9136
YPVNSVNILK		3.49653e-05	0	1	P11983	0	1146.65	50	2	2.27552	25.4572
THSPQTSAMLFTVDNEAGK		1.16422e-07	0	1	Q3TZ32	0	2033.96	40	3	-0.0851597	25.4586
ASALIDRPAPYFER		2.22145e-05	0	2	D0VYV6	0	1605.84	23.3	3	2.08138	25.4599
ASSVTTFTGEPNMCPR	1xCarbamidomethyl [C14]	4.60197e-06	0	1	Q9DCT8	0	1754.78	66.88	2	1.17492	25.4612
LLFSHDLVSGR		1.17264e-05	0	1	Q6ZPJ3	0	1243.68	35.54	3	1.5282	25.4703
MLLEYTDSSYDEK	1xOxidation [M1]	5.44741e-08	0	1	P10649	0	1609.69	62.43	2	2.1094	25.4755
EDIAINGEVEGKEEEEQETQEK	1xDeamidated [Q17]	4.9102e-06	0	1	A0A0R4J036	1	2534.13	39.6	3	4.25131	25.439
LLEHMGGPAPPDSSWK		5.15758e-05	0	1	O35409	0	1721.83	17.27	3	0.0769944	25.4038
DIVHSGLAYTMER		1.58626e-06	0	2	P26443	0	1491.73	42.61	3	0.823904	29.611
FQSSHHSTDITSLDQYVER		5.82317e-10	0	2	Q3UAD6	0	2250.04	70.48	3	4.27903	25.6009
VNDEHPAYLASDEITTVR		7.33027e-05	0	1	P58281	0	2029.98	55.49	2	4.54334	25.7002
GEFTNLQGVAASTSGK		5.1817e-09	0	1	E9QKC6	0	1566.78	76.1	2	3.57027	25.7132
YYTSASGDEMVSLK		2.70448e-07	0	2	Q80Y52	0	1550.7	67.54	2	3.12994	25.7146
FIVDQTQTPNLK		2.14068e-05	0	1	A0A087WQ31	0	1403.75	40.7	2	2.83372	25.7172
ILIIGESGVGK		8.96464e-06	0	1	P35293	0	1085.66	63.09	2	2.41231	25.7288
MHTTFEHDIQALGTQVR		2.46074e-10	0	3	Q62261	0	1983.97	118.74	2	-3.14448	27.4292
MHTTFEHDIQALGTQVR	1xOxidation [M1]	3.65782e-08	0	1	Q62261	0	1999.97	56.93	3	2.10208	25.7301
AAYFGVYDTAK		9.38949e-06	0	1	P48962	0	1205.58	52.83	2	-2.47114	25.7314
LVVPASQCGSLIGK	1xCarbamidomethyl [C8]	1.35991e-05	0	1	Q61990	0	1428.79	41.74	2	2.03513	25.7327
PVAVGPYGQSQPSCFDR	1xCarbamidomethyl [C14]	5.15294e-08	0	1	P60603	0	1864.86	86.12	2	1.70928	25.7341
ALSDHHVYLEGTLLKPNMVTPGHACTQK	1xCarbamidomethyl [C25]	1.68008e-08	0	1	Q5FWB7	0	3117.56	27.08	5	2.94465	25.7432
CNTPTYCDLGK	2xCarbamidomethyl [C1; C7]; 1xAcetyl [N-Term]	1.19456e-05	0	1	Q5EBQ0	0	1370.57	34.97	2	3.61193	25.7458
PMFIVNTNVPR		5.22012e-07	0	1	P34884	0	1287.69	61.51	2	3.40386	29.68
PMFIVNTNVPR	1xOxidation [M2]	2.21402e-06	0	1	P34884	0	1303.68	39.06	2	3.98536	25.7484
TSFEEGTGECEVFSK	1xCarbamidomethyl [C10]	4.52626e-08	0	1	P48722	0	1706.72	52.1	2	1.33188	25.7497
VGAEDADGIDMAYR		1.08512e-11	0	2	Q3TZ32	0	1482.65	109.63	2	3.09224	26.387
AESPVFVQTDKPIYKPGQIVK		1.00183e-05	0	1	Q61838	0	2344.29	10.82	4	2.52073	25.7694
APAPAAPAAAEPQAEAPAAAASSEQSVAVK		8.85082e-12	0	1	Q91XV3	0	2729.37	87.63	3	-0.449049	25.7721
SEPQDFQEDSWGDTK		5.96437e-06	0	1	A2ARP8	0	1768.73	56.18	2	3.51894	25.7799
AAEAGVTEEQYGYLGTSAK	1xDeamidated [Q10]	2.81685e-06	0	1	B2RQQ5	0	1945.9	59.9	2	11.3394	25.6975
TYATAEPFIDAK		2.62428e-05	0	1	O88935	0	1326.66	38.63	2	2.78453	25.6936
ITDNELELYK		2.98741e-05	0	1	E9QM38	0	1237.63	51.91	2	3.62496	25.6909
LGSDVACSLAYTDYHK	1xCarbamidomethyl [C7]	2.5347e-07	0	1	Q8BU33	0	1799.83	44.17	3	2.27321	25.6896
YLEANMTQSALPK		5.41715e-07	0	1	Q3TJF2	0	1465.74	68.49	2	5.06671	25.6088
EGGAGAVDEDDFIK		3.34658e-07	0	1	B9EJA4	0	1422.64	58.41	2	2.67677	25.6191
YVDLGGSYVGPTQNR		7.86113e-09	0	1	Q8BW75	0	1625.79	77.18	2	2.31859	25.6205
LLQAVEPIHLAR		4.01728e-05	0	1	Q8BJY1	0	1359.81	26.34	3	1.32975	25.6244
SGGMSNELNNIISR	1xDeamidated [N9]	3.50521e-07	0	1	Q3V117	0	1492.71	67.72	2	3.31807	25.6271
EIQAVTGNSQVFVR		3.45346e-06	0	1	Q9QYF1	0	1547.82	56.65	2	1.60537	25.6348
AETFTFHSDICTLPEKEK	1xCarbamidomethyl [C11]	2.25137e-09	0	2	Q546G4	1	2153.02	52.36	3	3.34494	25.7276
MAGSAFDFENMKR		8.42104e-05	0	1	P50396	1	1503.67	33.78	3	2.60723	25.6388
TVEELTDLQTDHQLR		6.1324e-06	0	1	B1AV75	0	1797.9	25.97	3	4.68899	25.6414
DIVHSGLAYTMER	1xOxidation [M11]	1.31046e-05	0	1	P26443	0	1507.72	36.06	2	1.97023	25.5995
AQTLPTSVVTITSESSPGKR		8.2183e-07	0	1	Q62261	1	2059.1	55.21	3	2.59198	25.6518
VEELPGDNGVEFTQDDSVKK		7.2324e-09	0	1	Q3USR5	1	2206.05	76.36	3	2.7396	25.6545
VEELPGDNGVEFTQDDSVKK	1xDeamidated [N8]	4.08782e-08	0	1	Q3USR5	1	2207.04	51.88	3	4.14551	27.0215
VFVTGPLPAEGR		4.23393e-06	0	1	Q3T9Z2	0	1242.68	36.34	2	1.40071	25.6597
VEAYQWSVSDGR		7.08635e-07	0	1	P27612	0	1396.65	43.32	2	1.52064	25.6624
VEAAQETVADYQQTIK		2.65484e-07	0	1	O08788	0	1793.89	73.34	2	0.512792	25.6637
HGGTIPVVPTAEFQDR		1.9305e-08	0	2	P26443	0	1723.88	74.64	2	2.08818	25.7106
IDDPTDSKPEDWDKPEHIPDPDAK		3.48559e-06	0	1	P14211	0	2760.26	17.3	4	1.87971	25.6792
MMGHRPVLVLSQNTK	1xAcetyl [N-Term]	9.3226e-05	0	1	Q3U4U6	0	1752.92	3.92	3	2.44986	25.6819
ILHVNGFNGEGGEEDPQAAR	2xDeamidated [N5; N8]	1.45676e-09	0	1	Q6R0H7	0	2111.96	85.57	3	2.23088	25.6883
TTPSVVAFTADGER		6.1324e-06	0	1	P38647	0	1450.72	78.78	2	1.99347	25.6531
SNEDQSMGNWQIR		4.33741e-07	0	1	P48678	0	1564.68	72.06	2	2.23312	25.7838
TTTNEELEDMLESGK	1xOxidation [M10]	1.613e-09	0	2	P61264	0	1712.75	95.28	2	0.996647	25.9258
SNTLNTAIVNMSK		5.50269e-05	0	1	A4GE64	0	1392.72	30.27	2	-1.49325	25.3959
AAQGEPQVQFK	1xAcetyl [N-Term]	9.40919e-05	0	1	P62827	0	1244.63	46.9	2	1.29381	25.1069
LVPGGGATEIELAK		6.85324e-06	0	1	Q6A0F1	0	1354.76	35.92	2	2.31263	25.1095
NIDEDELLGK		0.000113198	0	1	Q9JKK7	0	1145.57	32.14	2	0.593902	25.1108
LEVGTETIIDK		2.49731e-06	0	1	Q3UJ70	0	1217.66	45.33	2	0.435257	25.1134
NNYATMRPDSTEIDQDTINR		2.13755e-08	0	1	Q02788	0	2354.07	45.29	3	-2.07614	25.1237
MSDAQVQTDPVSIGPVGK		6.86677e-08	0	1	Q80YN3	0	1828.91	87.97	2	0.732695	27.2794
MSDAQVQTDPVSIGPVGK	1xDeamidated [Q5]; 1xOxidation [M1]	2.56767e-06	0	1	Q80YN3	0	1845.89	65.47	2	11.9416	25.1329
LAQIHIQQQDQCVAITEESK	2xDeamidated [Q9; Q11]; 1xCarbamidomethyl [C12]	7.67721e-05	0	1	Q9Z0Y1	0	2341.13	45.98	3	14.5171	25.142
IATLASGLEVGK		8.17172e-06	0	1	A0A0G2JGX4	0	1158.67	59.96	2	1.08339	25.1445
LSEQELEFR		4.53088e-05	0	1	Q8CAQ8	0	1150.57	63.77	2	1.50387	25.1458
TPTTILLTPER		6.24705e-06	0	1	Q8K0U4	0	1241.71	75.63	2	1.49896	25.1471
VAGYAAQLEQYQK		2.44251e-07	0	1	Q9DB05	0	1468.74	39.02	2	0.761844	25.1484
APVPASELLDAK		1.56255e-05	0	1	Q9QXS1	0	1210.67	38.47	2	2.11166	25.1497
IVLDNSVFSEHR		4.36164e-08	0	2	Q5SXR6	0	1415.73	86.09	3	1.18752	25.198
ADIGIAMGISGSDVSK		2.72964e-07	0	2	Q6ZQ49	0	1520.76	63.78	2	-0.0705631	36.8742
ADIGIAMGISGSDVSK	1xOxidation [M7]	2.90174e-08	0	1	Q6ZQ49	0	1536.76	64	2	2.12701	25.1654
LVSGYDSYGNICGQR	1xCarbamidomethyl [C12]	6.00942e-09	0	1	A2AMH4	0	1688.77	78.68	2	1.08781	25.1694
LQTLKEELDFQK		5.76323e-05	0	1	P48678	1	1491.81	36.12	2	2.21625	25.1707
IAQLEEQVEQEAR		3.29718e-06	0	1	Q69ZX3	0	1542.78	57.15	2	-8.16363	25.1771
[truncated: 12,034 more rows]
