# Supplementary material for: A novel co-target of ACY1 governing plasma membrane translocation of SphK1 contributes to inflammatory and neuropathic pain
Source: iScience. 2023 May 28;26(6):106989. doi: 10.1016/j.isci.2023.106989 (PMC10291574; doi:10.1016/j.isci.2023.106989)
Supplement: Data S1. Data file of exported proteomics datasets, related to Figure 1 [file mmc2.zip › Date S1/1-M-GSGC0160906正式实验报告/预实验报告/肽段鉴定简表_A3.xlsx]

## Sheet: Sheet7
Sequence	Modifications	Qvality PEP	Qvality q-value	# PSMs	Master Protein Accessions	# Missed Cleavages	Theo. MH+ [Da]	Ions Score Mascot	Charge Mascot	DeltaM [ppm] Mascot	RT [min] Mascot
HGVYNPNK		0.000730496	0	2	P08249	0	928.464	42.38	2	0.337203	0.511391
VLAQATSDLVNAMR		2.5449e-06	0	1	A0A1L1SQ51	0	1488.78	39.45	2	3.01553	34.0643
TTDLLTDWEK		0.000218045	0	1	Q9JHU4	0	1221.6	63.01	2	4.11327	34.0656
ESSIENEIAVLR		1.64739e-06	0	1	B1AW58	0	1359.71	71.28	2	0.656825	34.0696
GFAFVTFDDHDTVDK		1.34273e-07	0	2	J3QNY1; Q3UZG3	0	1713.78	64.94	2	2.74685	34.1954
AALCHFIVDELNAK	1xCarbamidomethyl [C4]	1.74872e-06	0	1	P28663	0	1600.82	62.98	3	3.03148	34.084
RTGAIVDVPVGEELLGR		5.82175e-08	0	1	Q03265	1	1780.99	52.93	3	2.07793	34.0854
ETSYEMMMQCVSR	1xCarbamidomethyl [C10]	5.86953e-06	0	1	Q791T5	0	1651.66	45.11	2	3.22493	34.088
GEFFNELVGQQR		7.51624e-06	0	1	P09055	0	1423.7	59.62	2	4.54802	34.0893
VVVLGLLPR		1.19119e-05	0	1	Q3TJC2	0	965.651	65.96	2	0.703729	34.0997
IFCCHGGLSPDLQSMEQIR	2xCarbamidomethyl [C3; C4]	8.92321e-12	0	1	P62137; P62141; Q3U7K1	0	2248.03	112.87	2	-0.735545	34.1011
LLGTPTEEQWPAMTK		8.47236e-08	0	1	Q543F6	0	1701.85	63.28	2	2.28164	34.1024
DSSTSPGDYVLSVSENSR		0.000348363	0	1		0	1899.86	25.97	2	4.66952	34.1051
LPFPIIDDK		1.5783e-05	0	2	Q6GT24	0	1057.59	68.88	2	3.34499	34.1064
SPAHGISLFLVENGMK	1xDeamidated [N13]	3.1488e-05	0	1	A0A0R4J083	0	1700.87	52.04	3	2.2429	35.1156
DFMIQGGDFTR		7.32363e-05	0	1	Q9DCY1	0	1286.58	29.49	2	2.01112	34.1195
EVAEVNLWGTVR		1.15147e-06	0	1	Q80XN0	0	1372.72	59.85	2	1.62359	34.1208
IATVGYLPTQQDVLR		5.53043e-07	0	1	Q3UPA1	0	1673.92	34.56	2	1.71943	34.1221
ESHSILTPLVSLDTPGK		2.39743e-06	0	1	Q9CPV4	0	1793.96	39.34	3	2.29892	34.1235
LLDAQLATGGIVDPR		2.45898e-05	0	1	Q9QXS1	0	1538.85	63.79	2	3.96823	34.1248
SVGYPHPEWIWR		6.33552e-05	0	2	P97300	0	1526.75	31.65	3	1.18003	34.6512
DWILPSDYDHAEAEAR		3.23289e-09	0	1	O35887	0	1887.85	56.6	3	0.819712	34.1287
VLTPELYAELR		6.22841e-05	0	2	Q04447	0	1303.73	69.96	2	2.06386	34.2464
SQVETEDLILKPGVVHVIDIDRGEEK		6.61953e-11	0	3	A0A0R4J0Z3	1	2918.55	64.38	3	2.45667	34.1365
RGTGGVDTAATGSVFDISNLDR		1.48817e-10	0	2	Q545N7	1	2209.08	81.24	3	1.39125	34.1731
NTSEQDQPMGGWEMIR		1.33201e-10	0	1	P14733	0	1878.81	91.85	2	0.48316	34.0512
KANIPIMDTGENPEVPFPR		2.50273e-08	0	1	K3W4T3	1	2125.07	72.65	3	2.05331	33.9597
TGQATVASGIPAGWMGLDCGTESSKK	1xDeamidated [Q3]; 1xCarbamidomethyl [C19]	9.46399e-07	0	1	P09411	1	2610.22	42.5	3	6.34194	33.961
YELGSGLAVLR		4.39099e-05	0	1	E9PZ16	0	1177.66	52.38	2	2.66907	33.9637
ETGWAAPFMR		0.000688276	0	1	Q62277	0	1165.55	21.79	2	1.82851	33.9754
TTIVICCSPSVFNEAETK	2xCarbamidomethyl [C6; C7]	1.49958e-05	0	1	Q8CHF1	0	2055.97	55.13	2	2.8043	33.9821
SQNVMAAASIANIVK		2.74886e-08	0	1	P11983	0	1516.82	54.62	2	5.42157	33.9938
DLILQCLDDKDESIR	1xCarbamidomethyl [C6]	5.25197e-05	0	1	O54774	1	1832.91	44.55	2	7.90099	34.0017
ANGNPKPTVQWMVNGEPLQSAPPNPNR	3xDeamidated [N4; Q10; N14]	4.13775e-06	0	1	A0A087WPX3; Q810U3	0	2916.39	60.34	3	5.55379	34.0095
GMTPGEAEIHFLENAK		6.44904e-08	0	2	E9PV14; A2AUK5	0	1743.84	52.45	2	2.47174	34.0278
CDFTEDQTAEFK	1xCarbamidomethyl [C1]; 1xAcetyl [N-Term]	3.45995e-07	0	1	A0A1W2P7Q9	0	1532.62	57.66	2	1.30954	34.0121
LALVNNLQIVDSK		2.31704e-06	0	1	E9QM90	0	1426.83	44.52	2	0.982192	34.0134
VSVNDFIIR		0.000167424	0	1	Q8BKZ9	0	1062.59	65.45	2	2.12944	34.0147
ISENYSDKSDVENADESSSSILKPLISPAAER		5.03611e-08	0	1	E9Q8N8	1	3451.67	48.27	4	2.03664	34.0174
KGIVDQSQQAYQEAFEISK		2.24011e-08	0	1	P63101	1	2169.08	65.84	3	0.56766	34.0187
SEVPGIFCAGADLK	1xCarbamidomethyl [C8]	4.46862e-07	0	1	A0A0R4J023	0	1463.72	72.3	2	1.58791	34.0303
LYPWGIVEVENQAHCDFVK	1xCarbamidomethyl [C15]	3.17822e-09	0	1	Q9Z2Q6	0	2304.11	44.06	3	1.46789	42.1129
NAVITVPAYFNDSQR		0.000249892	0	2	P38647	0	1694.85	58.74	2	3.23961	34.5595
NAVITVPAYFNDSQR	1xDeamidated [N11]	0.000262998	0	1	P38647	0	1695.83	33.15	2	4.52916	36.5038
AVLDALLAGK		0.000493902	0	1	B2RWW1	0	970.593	36.05	2	2.41994	34.0382
ATFSPIVTLEPR		3.07005e-06	0	1	S4R2F3; S4R2R5	0	1330.74	54.19	2	1.26198	34.046
DIQVIVNVPPTVQAR		1.08454e-05	0	4	E9QB01; A0A0A6YY91	0	1648.94	36.36	2	0.861241	34.7691
VQIAVANAQELLQR		4.10405e-08	0	1	P62075	0	1552.88	85.36	2	-0.644962	34.0526
GTGGVDTAAVGGVFDVSNADR		3.8041e-13	0	14	Q04447	0	1964.93	126.35	2	2.80121	34.1378
GTGGVDTAAVGGVFDVSNADR	1xDeamidated [N18]	5.92189e-08	0	3	Q04447	0	1965.91	48.39	2	16.3325	39.2994
AGGAFDPYTLVR		2.09167e-06	0	1	O55100	0	1266.65	51.52	2	2.82657	34.1391
ALTVPELTQQMFDAK		7.64827e-08	0	8	Q9D6F9; Q9ERD7; P68372	0	1691.87	107.45	2	2.78535	42.822
ALTVPELTQQMFDAK	1xOxidation [M11]	3.70257e-05	0	2	Q9D6F9; Q9ERD7; P68372	0	1707.86	42.11	3	3.22715	34.4577
LKDLNSQADSLMTSSAFDTSQVK		1.48741e-07	0	1	A3KGU7; A3KGU5	1	2486.21	56.05	3	1.15841	34.228
SLTAVLSAELNK		2.31651e-05	0	1	Q99P72	0	1245.7	36.99	2	-0.401073	34.2319
NFSGAELEGLVR		1.8878e-05	0	2	P46460	0	1291.66	49.92	2	2.66116	34.2346
DGPNALTPPPTTPEWVK		1.354e-06	0	6	A0A0G2JGX4; Q8VDN2; Q6ZQ49	0	1819.92	63.65	2	3.64561	36.9448
FSSETWQNLGTLQR		7.3264e-06	0	1	E9QN99	0	1666.82	47.72	2	-1.87556	34.2386
GTNTGVWVGVSGSEASEALSR		3.45843e-05	0	1	P19096	0	2064	44.34	2	1.22093	34.24
TGGTYGEDLGADYNLSQVCDGK	1xCarbamidomethyl [C19]	5.34588e-08	0	1	P19096	0	2320	85.44	2	2.87152	34.2478
LGQLNIDISNIK		0.000108401	0	1	Q64516	0	1327.76	53.01	2	0.269085	34.2491
LVQAFQYTDEHGEVCPAGWKPGSDTIKPNVDDSKEYFSK	1xCarbamidomethyl [C15]	4.62604e-10	0	1	Q61171	1	4443.09	16.64	6	1.70132	34.2517
STEPCAHLLVSSIGVVGTAEQNR	1xCarbamidomethyl [C5]	2.00607e-11	0	2	O35215	0	2425.21	102.73	2	3.99267	34.3134
NLSLEAIQLCDR	1xCarbamidomethyl [C10]	1.8094e-06	0	1	Q8BGT8	0	1431.73	69.1	2	3.63859	34.2544
AVVVGFDPHFSYMK		4.24497e-06	0	1	Q8CHP8	0	1596.79	48.24	3	2.84482	34.2557
SSVNLLMANLESMPVSK		5.82175e-08	0	2	A0A286YDH6; Q80TJ1	0	1819.93	71.94	2	1.28274	43.5447
GHYTEGAELVDSVLDVVR		2.24202e-13	0	5	Q7TMM9; Q9ERD7; P99024; P68372; B2RSN3	0	1958.98	112.78	2	4.02042	45.0429
LPQVAEEISGPLTSANK		6.7288e-07	0	1	O08917	0	1753.93	49.79	2	1.93524	34.2648
IVITGDAALDHDQALAQAIR		1.63369e-07	0	1	O70318	0	2091.12	53.46	2	1.58481	34.2662
ADPLGLEAEKDGVPVFK		3.2868e-06	0	1	Q8R0Y6	1	1784.94	24.87	3	0.589225	34.2675
VAEFNNVTPLSEEEVTSVK		2.48062e-06	0	1	P27546	0	2092.04	45.47	2	-7.22305	34.2702
KDLYANNVLSGGTTMYPGIADR		1.04e-09	0	1	P68033	1	2356.16	103.87	3	2.08076	34.2715
ASSSILINEAEPTTNIQIR		2.72505e-07	0	1	Q3UVN5	0	2057.09	67.42	2	4.21545	34.2176
MLYQNDLQPTPMLHLTSK		0.000345408	0	1	Q61330	0	2130.07	5.44	3	2.19242	34.2163
LSSQYAAVFGAPGHALHPGEPALGEVEER		5.62556e-07	0	1	A2ARP8	0	2989.48	20.63	4	1.0163	34.2149
GMTPAEAEMHFLENAK		2.72505e-07	0	1	D0VYV6	0	1775.81	44.73	3	2.61192	34.2136
FAQPGSFEYEYAMR		8.99023e-06	0	1	Q3TF40	0	1695.75	32.06	2	2.99369	34.1443
SVIGGCTQLLTHYYDDAR	1xDeamidated [Q8]; 1xCarbamidomethyl [C6]	7.0219e-07	0	1	Q5F2D0	0	2069.96	31.55	3	11.1502	34.1483
SYQDPSNAQFLESIR		2.35771e-08	0	1	Q3UVN5	0	1754.83	76.25	2	0.831838	34.156
FASEITPITISVK		1.08494e-07	0	1	Q8QZT1	0	1405.79	72.11	2	3.1551	34.1573
LSDVTLVPVSCSELEK	1xCarbamidomethyl [C11]	8.25203e-05	0	1	Q99LD8	0	1775.91	17.68	2	-2.92688	34.1587
LFVTNDAATILR		2.09203e-07	0	1	Q6A0F1	0	1333.75	79.56	2	0.775443	34.16
SWQDELAQQAEEGSAR		7.58333e-08	0	1	Q80WJ7	0	1804.81	52.17	2	2.41987	34.1654
TDMDNQIVVSDYAQMDR		1.03044e-05	0	1	P80315	0	2000.87	47.48	2	-2.01034	34.1745
VFEEDALSWEDK		1.21192e-06	0	1	Q9JHU4	0	1467.66	70.52	2	0.94904	34.1758
WLAESPVGLPPEEEDKLTR		1.38908e-06	0	1	A2ARP8	1	2166.11	39.25	3	2.4966	34.1771
QLDDLKVELSQLR		0.000269806	0	1	Q6ZWV7	1	1556.86	33.7	3	0.381749	33.9413
VIAINVDDPDAANYKDISDVER		1.50143e-12	0	1	Q4FK49	1	2432.19	77.88	3	1.34271	34.1785
SLDLFGCEVTNR	1xCarbamidomethyl [C7]	7.84511e-07	0	1	Q9EST5	0	1410.67	73.01	2	0.828701	34.1798
FAEDMGIPQVPVEK		3.23039e-05	0	1	Q8C0M9	0	1559.78	28.93	2	-1.26147	34.1811
YFPTQALNFAFKDKYK		0.00025203	0	1	P48962; P51881	2	1981.02	39.22	4	1.14002	34.1824
YDLTVPFAR		0.000254187	0	1	Q3U890	0	1081.57	42.43	2	1.13163	34.1851
DDANNDPQWSEEQLIAAK		0.000409543	0	1	Q9DCL9	0	2043.93	30.39	2	-1.22499	34.1929
DIEAMDPSILK		7.32363e-05	0	1	P46460	0	1231.62	55.63	2	3.53678	34.1941
DGNVLLHEMQIQHPTASIIAK		3.49018e-08	0	4	Q3TI05	0	2315.22	38.97	3	8.51449	34.2007
EANLLNAVIVQR		3.76727e-06	0	1	Q3UVN5	0	1339.77	64	2	0.902275	34.1981
FVHSENQHLVSPEALDFLDK		2.20147e-06	0	1	Q60737	0	2325.15	42.32	4	2.74528	34.202
EMGNTVMDIIR		0.000314517	0	1	Q3UII2	0	1278.62	27.78	2	1.83038	34.2124
VIAINVNDPDAANYKDISDVER	1xDeamidated [N7]	1.50143e-12	0	1		1	2432.19	77.88	3	1.34253	34.1785
GIVPGVSPLVLHIK		5.6727e-06	0	1	Q3USB7	0	1428.89	37.28	3	1.22729	34.2859
EQVTNVGGAVVTGVTAVAQK		3.20544e-09	0	2	O55042	0	1928.04	96.55	2	-1.96528	34.0201
GADIMYTGTLDCWR	1xCarbamidomethyl [C12]	8.91389e-06	0	1	P48962	0	1658.73	50.79	3	1.50764	38.1052
MLLFTEVTR		6.33552e-05	0	1	Q61598	0	1109.6	52.05	2	3.08059	33.6993
LAEQIATLCATLK	1xCarbamidomethyl [C9]	1.3425e-06	0	1	O08599	0	1431.79	52.94	2	6.78303	33.7006
VNNSSLIGLGYTQTLKPGIK		3.37196e-06	0	1	Q3THL7; Q60932	0	2103.18	22.87	3	-3.3709	33.7019
GEMMDLQHGSLFLK		3.0197e-09	0	2	P06151	0	1605.78	70.15	2	-1.94239	33.7333
GAVSAEQVIAGFNR		3.1507e-08	0	1	O70591	0	1418.74	70.44	2	2.09492	33.7073
FLTEELSLDQDR		5.07837e-07	0	1	O35215	0	1465.72	57.87	2	2.03463	33.7202
SESEVEEAAAIIAQRPDNPR		1.04837e-06	0	1	Q9QXS6	0	2182.07	36.55	3	4.38935	33.7215
TNIVTASVDAINFHDK		2.25968e-09	0	2	E9PYH2	0	1744.89	101.4	2	1.44694	33.7229
TNIVTASVDAINFHDK	1xDeamidated [N12]	7.44957e-05	0	1	E9PYH2	0	1745.87	45.96	3	2.56111	35.0632
WLLEGTPSSASEGDEDMR		2.07497e-09	0	1	Q9Z0P4	0	1979.87	98.94	2	1.62779	33.7346
KACGDSTLTQITAGLDPVGR	1xCarbamidomethyl [C3]	1.97316e-14	0	2	P62880	1	2060.04	123.76	2	0.669464	33.7583
LSFQHDPETSVLILR		1.01356e-08	0	1	A1A4T2	0	1754.94	53.92	3	1.36594	33.7372
GNDISSGTVLSDYVGSGPPSGTGLHR		7.21246e-14	0	2	Q3TGC5	0	2530.22	142.43	2	0.486716	33.7399
GNDISSGTVLSDYVGSGPPSGTGLHR	1xDeamidated [N2]	4.62998e-15	0	1	Q3TGC5	0	2531.2	83.3	3	2.26274	36.0551
DQSGEYECSALNDVAAPDVR	1xCarbamidomethyl [C8]	4.58754e-11	0	1	Q3TYL3	0	2195.95	127.78	2	0.560143	33.744
DAMLENQTPELFQDVNKPK		8.84142e-08	0	1	P19096	0	2217.09	34.05	3	3.82511	33.7453
LVLLNMPGPPR		6.84327e-06	0	1	A0A076FRG6	0	1206.7	52.16	2	1.28138	33.7517
DVLSVAFSSDNR		4.06664e-05	0	1	P68040	0	1309.64	51.18	2	0.250087	33.753
GQFSTDELVAEVEKR		1.22272e-08	0	1	Q5SXR6	1	1707.85	93.43	3	2.08869	33.7556
DSDSILETLQR		2.4381e-05	0	1	Q9D6J6	0	1276.64	53.69	2	0.996559	33.7569
GMNTLVGYDLVPEPK		1.04837e-06	0	3	P12787	0	1632.83	75.35	2	2.66446	37.9385
VDLFPTDIGLHK		5.6727e-06	0	1	P21981	0	1354.74	57.75	3	1.63518	33.6875
GMNTLVGYDLVPEPK	1xDeamidated [N3]	0.000258555	0	1	P12787	0	1633.81	32.86	2	3.70445	38.6245
EESGSSLTEILADGR		1.74932e-08	0	1	E9PV14	0	1563.75	91.07	2	5.08095	33.6863
GHNEMDEPMFTQPLMYK		2.99304e-07	0	1	B2RXT3	0	2067.9	48.46	3	1.01921	33.6822
MEEIVEGCTGALHILAR	1xCarbamidomethyl [C8]	4.58676e-10	0	1	Q02257; Q02248	0	1898.95	94.13	3	1.95178	33.58
IVSPDVDVILR		0.000626793	0	1	Q6PE15	0	1225.72	23.43	2	10.6152	33.5931
IHNLALNCCTQLADLYR	2xCarbamidomethyl [C8; C9]	3.12341e-07	0	1	G3X972	0	2075.02	58.15	3	0.910035	33.5971
ECLQALDFLHSNQVIHR	1xCarbamidomethyl [C2]	2.02107e-05	0	1	B1GX81	0	2080.04	21.13	4	3.60836	33.6102
VGEATETALTCLVEK	1xCarbamidomethyl [C11]	3.90135e-11	0	1	Q5DTI2	0	1620.81	110.85	2	2.75773	33.6154
LIDDMVAQAMK		4.99005e-05	0	1	Q8C338	0	1234.62	34.39	2	0.679952	33.6259
EGITPWASFK		0.000311849	0	1	B2RRE0	0	1135.58	21.32	2	2.73909	33.6285
VVAEVGDIPTALVQNK		4.70235e-06	0	1	Q0PD32	0	1652.92	56.91	2	9.25484	33.6325
GTGVVTSVPSDSPDDLAALR		0.00057079	0	1	Q6ZPT2	0	1956.99	35.57	2	3.2831	33.6352
EASVGPAQPQLPAVLQESR		2.84255e-05	0	2	B2RXT3	0	1977.04	30.92	3	4.40047	33.9964
EEQSQITSQVTGQIGWR	1xDeamidated [Q9]	0.000836952	0	1	Q6A0C9	0	1947.94	59.98	2	14.3197	33.643
DLELTDLAER		0.000247772	0	1	A0A087WPX3; Q810U3	0	1174.6	41.91	2	1.25577	33.6443
EFIEGVSQFSVK		3.04322e-05	0	1	Q63810	0	1369.7	36.51	2	3.16978	33.6456
GAAGALMVYDITR		9.7109e-08	0	1	Q50HX0	0	1337.69	72.9	2	3.25596	33.6469
ACGCDLAEGGFFVR	2xCarbamidomethyl [C2; C4]	1.09382e-05	0	1	E9Q4K0	0	1558.68	38.03	2	1.92627	33.6482
GPQLFHMDPSGTFVQCDAR	1xCarbamidomethyl [C16]	4.90807e-07	0	1	Q3TUI9	0	2162.97	28.17	3	3.17181	33.6496
TVALWDLR		0.00046931	0	1	Q60972	0	973.547	53.79	2	2.52252	33.6509
ILLLGLDNAGK		3.42907e-05	0	1	Q543P7	0	1126.68	43.39	2	2.05467	33.6653
LDPHLVLDQLR		2.05584e-05	0	1	Q3UH59; Q8VDD5	0	1318.75	66.04	3	1.6313	33.6705
EYDDNGEGITIFRPLHLANK		6.33552e-05	0	1	P27773	0	2302.15	21.59	4	0.912633	33.6809
EYDDNGEGITIFRPLHLANK	1xDeamidated [N5]	0.000561157	0	1	P27773	0	2303.13	8.53	4	3.50621	35.585
FNVSATPEQYVPYSTTR		1.88821e-06	0	1	Q7TMF3	0	1959.94	44.08	2	3.33557	33.6836
GMNTLVGYDLVPEPK	1xOxidation [M2]	2.03954e-08	0	1	P12787	0	1648.83	79.11	2	1.65071	33.7596
MEGYQRPCDEVGFNADEAHNIVK	1xCarbamidomethyl [C8]; 1xAcetyl [N-Term]	1.513e-07	0	1	P56387	0	2721.2	74.99	3	1.69886	33.7609
DAGTIAGLNVLR		1.26446e-05	0	3	P63017	0	1199.67	59.09	2	1.00119	33.7738
DYPLPDVAHVTMLSASQK		5.92492e-11	0	4	P19783	0	1971.98	100.27	2	2.15863	37.7006
DYPLPDVAHVTMLSASQK	1xOxidation [M12]	4.39305e-07	0	1	P19783	0	1987.98	33.79	3	2.66603	33.8497
LTEMETMQSQLMAEK		7.20632e-09	0	1	Q8VDD5	0	1769.81	83.44	2	1.58442	33.8511
IRPGEYEQFESTIGFK		5.72128e-06	0	1	E9PV14; A2AUK5	0	1900.94	54.26	2	3.95062	33.8524
LDITTLTGVPEEHIK		8.6919e-08	0	2	E9QPX3	0	1665.91	58.41	2	1.85107	33.8628
LATVGELQAAWR		4.50607e-06	0	1	Q62059	0	1314.72	72.55	2	1.7775	33.8666
LEIEPEWAYGK		4.7412e-05	0	1	Q62446	0	1334.66	40.74	2	-0.127812	33.8719
VISFEEQVASIR		1.09423e-07	0	1	Q14AI7	0	1377.74	86.8	2	1.31058	33.8732
VLDSGAPIKIPVGPETLGR		6.84327e-06	0	2	P56480	1	1919.1	27.04	3	0.638585	33.8797
ELEEIVQPIISK		4.74262e-06	0	1	P20029	0	1397.79	37.77	2	1.39682	33.8822
TMLESLIADK		7.38633e-05	0	1	Q7TMB8; Q5SQX6	0	1120.59	42.5	2	0.660192	33.8848
GFGHIGIAVPDVYSACK	1xCarbamidomethyl [C16]	2.84255e-05	0	1	Q9CPU0	0	1790.89	43.41	3	-0.123867	33.8874
VLVYEALDYAK		6.17553e-05	0	1	Q9DCV4	0	1283.69	52.79	2	1.02865	33.8979
LEDTENWLYEDGEDQPK		6.0743e-07	0	1	Q571M2	0	2080.9	72.11	2	-2.08501	33.9047
GLLNAIVIR		0.000319921	0	1	Q3TG75	0	968.625	41.68	2	0.548489	33.9087
VLYPNDNFFEGK		0.000223691	0	1	Q3V3U0; Q9WUB3	0	1442.7	59.02	2	0.718122	33.9165
AITGASLADIMAK		4.54548e-07	0	1	Q3UW40	0	1261.68	71.03	2	-0.0924604	33.9191
LDMYVLNPVK		2.23883e-05	0	1	A2ARP8	0	1191.64	63.91	2	0.107136	33.9217
APFDLFENK		0.00046931	0	1	P11499	0	1080.54	34.65	2	0.810712	33.9244
TTEMETIYDLGTK		8.54345e-07	0	1	Q3UXP2	0	1501.71	65.38	2	4.0514	33.9257
LVQDYGLESEVAQHLAK		5.03697e-09	0	2	Q64521	0	1899.98	45.44	3	-0.200766	33.9283
DEVQEVVYFPAVDHDAESK		5.43784e-08	0	2	Q9CZC8	0	2177	56.67	2	1.41313	33.9544
YLDLGAYYSAR		2.18228e-05	0	1	Q9DCS9	0	1291.63	46.88	2	-0.446649	33.8471
DLKPSNLLINTTCDLK	1xCarbamidomethyl [C13]	1.82583e-09	0	6	D3Z3G6; P63085	0	1844.98	65.42	2	6.51673	33.902
FVINYDYPNSSEDYIHR	1xDeamidated [N4]	5.62453e-06	0	1	Q3V0Z8	0	2132.96	22.46	3	12.644	33.8368
DLGTDSQIFISR		3.40084e-06	0	1	Q61598	0	1351.69	74.01	2	4.61186	33.7752
QGQVEDEWYSLSGR		2.56802e-09	0	1	Q8BQL7	0	1653.75	78.4	2	3.21903	33.7765
SLGYAYVNFQQPADAER		3.96778e-10	0	1	P29341	0	1928.91	78.05	2	1.0902	33.7819
MSSYAFFVQTCR	1xCarbamidomethyl [C11]	2.41797e-06	0	1	Q3UBK2	0	1496.67	55.95	2	2.2714	33.7883
ITFTPSSGISSEVTVPR		2.22147e-09	0	2	Q8BYI9	0	1777.93	91.42	2	0.398631	33.7896
IETSINLAWTAGSNNTR		2.58867e-06	0	1	Q5EBQ0	0	1847.92	60.87	2	-1.65528	33.7923
MDELQLFR		0.000319921	0	1	Q01853	0	1051.52	51.18	2	1.04812	33.7936
ELGEYGLQAYTEVK		1.67602e-07	0	1	P47738	0	1599.79	51.08	2	1.98873	33.795
AQLEGHAVQSTLQSEEWFR	1xDeamidated [Q9]	4.62525e-09	0	1	P19246	0	2217.06	81.63	2	12.3741	33.799
AGLPGFYDPCVGEEK	1xCarbamidomethyl [C10]	9.70297e-05	0	1	Q5U458	0	1638.75	53.6	2	-0.57181	33.8081
GADIMYTGTLDCWR	1xOxidation [M5]; 1xCarbamidomethyl [C12]	1.71915e-06	0	1	P48962	0	1674.73	65.46	2	0.200651	33.9374
LWGDSGIQECFNR	1xCarbamidomethyl [C10]	6.28615e-08	0	1	P18872	0	1581.71	66.44	2	1.47996	33.8094
TDEFQLHTNVNDGTEFGGSIYQK	1xDeamidated [Q/N]	0.00037933	0	8	Q3THL7; Q60932	0	2601.17	22.38	3	12.0208	53.7104
RFDEILEASDGIMVAR		4.3195e-08	0	6	P52480	1	1821.92	81.95	3	3.34795	38.2784
RFDEILEASDGIMVAR	1xOxidation [M13]	4.9925e-07	0	1	P52480	1	1837.91	44.75	3	0.871734	33.8146
VLIEILCTR	1xCarbamidomethyl [C7]	7.77399e-05	0	1	A0A2C9F2D2	0	1116.64	45.22	2	0.798482	33.8172
FTQAGSEVSALLGR		1.74903e-07	0	2	P56480	0	1435.75	87.14	2	0.75513	33.8276
KVESLQEEIAFLK		1.46301e-10	0	2	P20152	1	1533.85	116.21	2	1.23105	33.8289
AGKPVICATQMLESMIK	1xCarbamidomethyl [C7]	7.08687e-11	0	2	P52480	0	1876.97	83.88	2	2.58183	41.2633
AGKPVICATQMLESMIK	1xOxidation [M11]; 1xCarbamidomethyl [C7]	5.12186e-07	0	1	P52480	0	1892.96	62.15	3	0.112509	33.8302
GFAFVTFDDHDSVDK		3.93207e-07	0	2	Q3UK83	0	1699.76	64.95	2	0.127044	33.8679
LVLWDINK		0.000851302	0	1	Q9EQ06	0	1000.58	33.66	2	0.400992	33.8355
TDEFQLHTNVNDGTEFGGSIYQK		1.95607e-13	0	11	Q3THL7; Q60932	0	2600.19	109.42	2	3.67676	33.8915
GGAEVQIFAPDVPQMHVIDHTK		1.08454e-05	0	1	Q9D172	0	2389.2	31.02	4	2.05611	33.5787
VAVYSPHTAYDAAPQGVNSWLAK		0.00099201	0	1	Q9EQ80	0	2445.22	21.2	3	2.53183	34.2872
NLYGTQSLELPFQGAHR	1xDeamidated [Q/N]	7.018e-05	0	2	A0A087WPR1	0	1931.96	45.66	3	5.67134	39.8413
DLQQQSEQLDSVLK		9.38363e-07	0	1	Q8R570	0	1630.83	52.46	2	4.2907	34.7677
QQSLETAMSFVAR	1xDeamidated [Q]	0.000157728	0	2	A0A087WS16; E9PWQ3	0	1468.71	38.34	2	15.76	34.7704
ITNQVIYLNPPIEECR	1xCarbamidomethyl [C15]	6.7288e-07	0	1	Q9JHU4	0	1959	55.66	2	3.29786	34.7782
VANVSLLALYK		3.28595e-05	0	1	Q9CZI5	0	1190.71	60.45	2	1.38949	34.7833
TDLEKDIISDTSGDFR		1.03965e-07	0	1	P07356	1	1811.87	85.42	3	1.91676	34.7846
TGQATVASGIPAGWMGLDCGTESSK	1xCarbamidomethyl [C19]	3.8669e-09	0	2	P09411	0	2481.14	84.56	2	2.17534	39.4229
GFIGPGIDVPAPDMSTGER		1.51351e-09	0	2	P26443	0	1915.92	69.64	2	2.27411	39.2074
GFIGPGIDVPAPDMSTGER	1xOxidation [M14]	2.27786e-06	0	1	P26443	0	1931.92	30.77	2	1.03303	34.807
ESLSGQAAARPLVATVGLNVPASVR		0.000219911	0	1	Q9CR68	0	2463.37	24.3	3	3.88004	34.8147
FAQPGTFEFEYASR		3.09556e-05	0	1	Q8R326	0	1649.76	29.74	2	0.739596	34.8161
QLQEETSPDGIMTEALPPAR		9.96082e-07	0	2	Q9CQJ8	0	2183.06	73.53	2	-0.841656	34.8188
YFASSFEWCR	1xCarbamidomethyl [C9]	5.67084e-05	0	1	Q3USR5	0	1352.57	30.97	2	0.969263	34.8201
QAEMEGAVQSIQGELSK		1.57917e-08	0	1	O54724	0	1804.87	105.24	2	2.30277	34.8254
MVIPGGIDVHTHFQMPYK		5.03525e-07	0	2	E9PWE8	0	2070.03	21.42	4	3.6461	34.8424
FLEQLQELDAK		0.000116051	0	1	A0A068BGT0	0	1333.7	13.18	2	2.15701	34.845
ALQGASQIIAEIR		5.92189e-08	0	1	E9PUD2	0	1369.78	92.7	2	1.54681	34.8528
LTQKEEIPEEELNEDVEEIDHAER		5.12449e-10	0	1	S4R1C4	1	2894.35	72.98	4	-2.23527	34.854
NVQAEEMVEFSSGLK		1.5004e-08	0	11	Q03265	0	1667.79	82.24	2	3.34817	35.534
LISWYDNEYGYSNR		1.43753e-07	0	3	A0A0A0MQF6	0	1779.8	83.32	2	2.46871	34.9977
LISWYDNEYGYSNR	1xDeamidated [N]	1.85661e-07	0	2	A0A0A0MQF6	0	1780.78	51.35	2	1.02377	36.669
VKVDNQHDFQDIASVVALTK		1.43802e-09	0	3	O88935	1	2227.17	57.07	3	8.11381	34.8917
SDKDLETQVIQLNEQVHSLK		2.96813e-08	0	2	Q8R001	1	2324.21	44.6	3	4.05853	34.8904
AGGIETIANEFSDR		3.58001e-07	0	1	Q61699	0	1479.71	79.96	2	0.352341	34.8735
LQIWDTAGQESFR		1.1611e-05	0	1	Q0PD65; P59279	0	1550.76	36.29	2	4.82188	34.7651
ITLSQVGDVLR		1.2862e-05	0	1	P05977	0	1200.69	63.56	2	1.49589	34.7625
WTEYGLTFTEK		7.64256e-05	0	1	Q3THL7; Q60932	0	1374.66	49.49	2	0.467283	34.676
NLFEDQNTLTSICEK	1xCarbamidomethyl [C13]	1.84147e-09	0	1	Q9ERK4	0	1811.85	93.29	2	3.0005	34.6801
LGEHNINVLEGNEQFIDAAK		0.000665251	0	1	Q9Z1R9	0	2211.1	5.53	3	2.12645	34.6865
LGEHNINVLEGNEQFIDAAK	1xDeamidated [N]	7.45891e-11	0	2	Q9Z1R9	0	2212.09	103.13	2	0.169313	35.2923
DFSISGGELGPTMK		6.90316e-07	0	1	Q99PU5	0	1438.69	62.88	2	1.62846	34.6892
TIGTGLVTDVPAMTEEDK		2.02291e-10	0	1	Q8BFR5	0	1876.92	94.42	2	2.07536	34.6905
MELVEVLKR	1xAcetyl [N-Term]	0.000125304	0	1	Q7TMF3	1	1158.66	54.61	2	2.71376	42.3156
SILESSPGMATLSEEEVR		8.11872e-08	0	1	P70160	0	1934.94	74.58	2	-2.52349	34.6985
KIEPELEGSSAVTSHDSSTNGLISFIK		1.62064e-10	0	2	P06745	1	2846.44	73.69	4	3.25419	34.7062
KIEPELEGSSAVTSHDSSTNGLISFIK	1xDeamidated [N20]	3.26113e-10	0	3	P06745	1	2847.43	77.36	4	3.97933	35.6965
VQAENDFGKGPEPDTIIGYSGEDYPR		3.51884e-06	0	1	A0A087WPX3	1	2854.32	61.76	3	1.18182	34.7102
MPSFGIGVTGPEVK		5.62556e-07	0	1	A0A0U1RNK1; E9QQ57	0	1418.73	41.27	2	4.11307	34.7155
ITFRPDSADGMLLYNGQK	1xDeamidated [N15]	0.000269806	0	1	E9PZ16	0	2026.99	34.95	3	1.84477	34.7168
ETSPETSLIQDEVALK		1.82583e-09	0	1	P20357	0	1759.9	87.26	2	1.68928	34.7246
TKEQASHLGGAVFSGAGNIAAATGLVK		4.36021e-13	0	2	Q91ZZ3	1	2555.36	78.31	3	3.4451	34.8384
YLTAEAFGFK		4.7818e-05	0	1	Q61553	0	1146.58	56.95	2	1.76309	34.7298
ELYPGQFKPTICHYFIR	1xCarbamidomethyl [C12]	1.37753e-07	0	1	Q8VDQ8	0	2169.09	32.38	4	0.61872	34.7311
MISGMYLGEIVR		6.3389e-07	0	1	P17710	0	1368.7	41.35	2	1.91628	37.3366
MISGMYLGEIVR	1xOxidation [M1]	1.31953e-05	0	1	P17710	0	1384.7	36.51	2	0.894127	34.7351
AVNVYSTSVTSDNLSR	1xAcetyl [N-Term]	3.61002e-06	0	1	Q3U4H0	0	1754.86	45.01	2	-0.565952	34.7416
YIVPMITVDGK		3.7985e-05	0	1	Q3UJW9	0	1235.67	40.89	2	1.70854	34.7456
AVLDALLEGK		0.00012965	0	1	A2ARP8; B2RQQ5	0	1028.6	50.72	2	1.82228	34.7638
LQLLEPFDK		0.000328201	0	1	Q99KI0	0	1102.61	49.22	2	1.01297	34.8747
QYPWGVVQVENENHCDFVK	1xCarbamidomethyl [C15]	8.25695e-07	0	1	B1AQZ0; A0A0J9YUL3	0	2348.08	16.97	3	6.06028	34.8774
HQSGGNFFEPTLLSNVTR		4.43143e-08	0	2	Q8BWF0	0	2003.99	75.75	2	1.99531	34.8931
YGEINFEDLNSEQSYNK		8.11732e-07	0	1	Q569U9	0	2049.9	75.01	2	-2.49757	34.969
GQGFVSEDEYLEISDIKR		2.48062e-06	0	1	Q3TYL3	1	2085.01	30.59	3	1.33325	34.9729
DVDETIGWIK		0.00085857	0	1	A3KGU7; A3KGU5	0	1175.59	37.62	2	3.84706	34.9834
VHLVGIDIFTGK		0.000363517	0	2	P63242	0	1298.75	46.56	3	2.14563	35.0212
SMVPVQVQLDAPVVK		5.16317e-05	0	1	Q6PFB2	0	1609.9	45.28	2	-1.93958	34.9991
YADLTEDQLPSCESLKDTIAR	1xCarbamidomethyl [C12]	9.22969e-10	0	2	Q3U7Z6	1	2425.16	118.4	2	-2.84685	35.2006
APFDLFENR		0.000610997	0	1	Q80Y52	0	1108.54	43.85	2	1.85128	35.0043
EKDFDSLAQPSFFDR		5.97261e-08	0	2	Q02788	1	1801.84	83.91	2	-0.94591	35.096
GMTTVDDFFQGTK		1.69008e-06	0	1	E9PWE8	0	1446.66	89.85	2	3.34175	35.0185
DQGTYEDYVEGLR		2.41797e-06	0	1	A0A1W2P7Q9	0	1544.69	60.59	2	3.38824	35.0199
VDQDQNVVHPQLLSLTSQLK		6.9067e-10	0	2	A0A076FRG6	0	2262.21	59.76	3	5.12629	35.0225
DYPGFSPSVDAEAIR		5.16317e-05	0	1	O35639	0	1623.76	46.73	2	3.01532	35.0238
IGLAELHPDVFATAPR		6.28391e-06	0	1	Q9DCU6	0	1706.92	24.99	3	3.48484	35.0251
LCEAICPAQAITIEAEPR	2xCarbamidomethyl [C2; C6]	7.0255e-10	0	2	Q3UY05	0	2042	76.67	2	3.00946	35.0265
SPDTNYLFMGDYVDR		3.34507e-09	0	1	P62715; P63330	0	1792.78	71.6	2	2.81379	40.491
SPDTNYLFMGDYVDR	1xDeamidated [N5]; 1xOxidation [M9]	7.38633e-05	0	1	P62715; P63330	0	1809.76	50	2	11.394	35.0343
KHEALMSDLSAYGSSIQALR		3.96575e-07	0	2	A3KGU7; A3KGU5	1	2177.1	53.69	3	5.00647	35.0383
ADETKDEQFEEYVQNFK		1.27641e-10	0	2	A0A0G2JEG8	1	2119.95	105.72	2	3.51839	35.1001
GEFYNEASNLQVAIR	1xDeamidated [N5]	8.47091e-07	0	1	Q91YT0	0	1711.83	52.85	2	7.52889	35.0449
VEAVNMAEGIIHDTETK		1.14189e-07	0	2	P38647	0	1856.91	57.81	3	4.83356	35.0462
DYFGLTYCDADSQK	1xCarbamidomethyl [C8]	1.42479e-05	0	1	E9PV14; A2AUK5	0	1682.7	42.14	2	2.3006	35.0539
QDQVLDVSGADILAK		3.61002e-06	0	1	Q8R2Y0	0	1571.83	61.96	2	-0.288259	34.9677
FATASADGQIFIYDGK		9.70923e-07	0	1	O88342	0	1703.83	69.53	2	4.31934	34.9663
VAAPDVVVPTLDTVR		1.37753e-07	0	1	Q9JHU4	0	1551.87	50.74	2	2.50916	34.965
EANELQQWITEK		2.56714e-07	0	1	A3KGU7; A3KGU5	0	1488.73	63.49	2	2.41771	34.9637
IHFPLATYAPVISAEK		5.62844e-10	0	8	P68369; A0A0A0MQA5	0	1756.96	68.74	2	1.63882	36.5799
TIVPWDVDTVCK	1xCarbamidomethyl [C11]	1.5783e-05	0	1	Q6P3A8	0	1432.71	32.19	2	1.84595	34.8891
ALSNLESIPGGYNALR		0.000274443	0	1	Q3T992	0	1674.88	44.53	2	5.07038	34.8944
TLAQFPNTLLGNPK		2.22071e-07	0	1	P16388	0	1513.84	52.92	2	4.93459	34.8957
LYTEAPLSSESYLPSPEK		4.13658e-05	0	1	Q3USB7	0	2010.99	29.62	2	2.4376	34.8971
YSSTFLDSAWR		0.000934729	0	1	Q8K212	0	1332.62	21.12	2	1.17745	34.8984
CGIIHPGEDFLCLEGK	2xCarbamidomethyl [C1; C12]	4.90891e-08	0	4	G5E829; S4R1C4	0	1844.87	45.66	3	4.20766	35.6808
EYFSWEGTFQHVGK		5.97158e-07	0	1	Q9D8N0	0	1714.79	41.98	3	1.80781	34.9113
ECDVLPDDTVSTLYNR	1xCarbamidomethyl [C2]	4.4337e-11	0	1	Q8R0Y6	0	1896.86	96.49	2	0.860049	34.9126
FSTFSGSITGPLYTHRQPSVTISSK	1xDeamidated [Q17]	1.79365e-05	0	1	A0A0R4J036	1	2699.37	37.85	3	3.19027	34.9166
MINLSVPDTIDER		1.24332e-06	0	1	Q3TJX0; B1AX58	0	1502.75	57.77	2	0.216612	34.6734
ENPSATLEDLEKPGVDEEPQHVLLR		2.52373e-07	0	1	Q9EPU0	0	2815.41	32.13	4	0.847771	34.9179
SEDVLDYGPFK		3.51791e-05	0	1	Q8BMR3	0	1269.6	37.62	2	1.0733	34.9257
GFGFVTFDDHDPVDK		6.90552e-09	0	2	O88569	0	1695.76	76.12	2	3.96707	34.982
AVNVYSTSVTSENLSR	1xAcetyl [N-Term]	3.04608e-10	0	1	Q6PER3	0	1768.87	85.24	2	4.3241	34.931
DMTSEQLDEILR		1.354e-06	0	2	Q6ZQ49	0	1449.69	66.92	2	3.13468	38.8661
DMTSEQLDEILR	1xOxidation [M2]	1.66115e-05	0	1	Q6ZQ49	0	1465.68	62.52	2	0.0735627	34.9454
TPSFMYPQGTSSSQMVLR		2.79662e-09	0	1	A0A087WPX3; Q810U3	0	2016.95	66.97	2	-6.98494	34.948
STCTINYSTSLPLAQGIK	1xCarbamidomethyl [C3]	1.61919e-05	0	1	Q9DBF1	0	1954	50.72	2	2.83145	34.9507
GHEFSIPFVEMK		8.54345e-07	0	2	Q8BYI9	0	1420.69	56.89	2	0.237105	35.1875
TPPLALVFR		0.000537781	0	1	Q69ZN0	0	1013.61	30.43	2	3.02728	34.9533
FISDKDASVVGFFR		4.94921e-06	0	1	P27773	1	1587.82	50.71	3	2.91759	34.9546
MQMLEDEDDLAYAETEK		1.19244e-11	0	1	Q9JHU4	0	2030.86	105.23	2	2.25709	34.9244
NLYGTQSLELPFQGAHR		1.30927e-09	0	2	A0A087WPR1	0	1930.98	91.85	2	-0.00458851	34.2886
DFKPGDLIFAK		0.000528704	0	1	Q99JF8	0	1250.68	34.52	3	1.85579	34.6618
GVVFSVTTVDLK		2.31651e-05	0	1	Q9QYB1	0	1264.71	40.64	2	2.25153	34.6551
FLNVTPNVEVNVECR	1xCarbamidomethyl [C14]	1.01356e-08	0	2	Q3UR55	0	1789.89	71.34	2	2.06832	34.3789
ADAGFVYSEAVASHYMR		3.1507e-08	0	1	O70589	0	1873.85	60.61	3	-0.893136	34.3843
SLPSVETLGCTSVICSDK	2xCarbamidomethyl [C10; C15]	2.70144e-06	0	1	Q5DTI2; Q8R429	0	1952.93	61.42	2	2.12064	34.3856
ALAGCDFLTISPK	1xCarbamidomethyl [C5]	1.513e-07	0	1	A0A1B0GR11	0	1392.72	82.04	2	1.5782	34.396
YISDSMNWLNSK		2.37653e-05	0	1	P48722	0	1457.67	38.58	2	-0.363552	34.3987
MDNLSDTLK	1xAcetyl [N-Term]	0.000296311	0	1	Q3TLU4; Q3TA69	0	1078.51	28.42	2	1.44239	34.4013
IFDLQDWSQEDERDK		9.14487e-06	0	1	Q3U6C7	1	1923.87	34.51	3	2.48	34.4053
FSPNSSNPIIVSCGWDK	1xCarbamidomethyl [C13]	3.93029e-05	0	1	P68040	0	1907.9	54.15	2	6.81028	34.4117
GEPPLYHVQEVEAQIYR		2.48106e-07	0	1	D3YTP3	0	2028.02	39.51	3	1.14967	34.413
YGIDEYLEVK		3.12207e-05	0	1	Q8BWF0	0	1228.61	51.54	2	1.25019	34.4168
AAAAVVEFQR	1xAcetyl [N-Term]	3.23039e-05	0	1	Q3UWW9	0	1103.58	53.72	2	2.66727	34.4194
YLQQPDCLLVGTNMDNR	1xCarbamidomethyl [C7]	1.14209e-08	0	1	Q8CHP8	0	2036.95	70.94	2	-2.64393	34.4235
MVIGMDVAASEFYR		6.33998e-08	0	2	Q3UJ20	0	1588.75	55.69	2	1.83933	42.7893
MVIGMDVAASEFYR	1xOxidation [M]	1.46226e-07	0	2	Q3UJ20	0	1604.74	50.39	2	3.24015	34.4327
APDFVFYAPR		6.5553e-05	0	1	P26041; Q3U111; Q3TCP5	0	1182.59	49.66	2	1.19081	34.4353
NYNDELQFLDK		0.000104767	0	1	Q3TJ01	0	1398.65	41.77	2	0.368042	34.4366
KFDEVLVNHFCEEFGK	1xCarbamidomethyl [C11]	1.76332e-05	0	1	Q571M2	1	1997.94	19.18	3	1.78499	34.4379
LSASPQEVGKPYLESFQPNLHITK		4.66242e-06	0	1	Q99P72	0	2683.41	13.17	4	1.48803	34.4392
SFLIWVNEEDHTR		1.3198e-06	0	1	Q545N7	0	1645.8	57.19	3	3.04919	34.451
ILTTDGLTEVISR		2.82009e-08	0	1	Q059G7	0	1417.79	81.94	2	2.69402	34.4536
DLKEEFTEALR		0.000286385	0	1	Q64514	1	1350.69	57	3	2.94054	34.459
YTPSGQSGAAASESLFISNHAY	1xDeamidated [N19]	2.84325e-06	0	1	Q5FWB7	0	2259.02	77.69	2	5.52733	35.9829
IVAATLSDPELFK		0.000241519	0	1	P05201	0	1403.78	40.98	2	3.26444	34.4694
YTPSGQSGAAASESLFISNHAY		2.7724e-08	0	5	Q5FWB7	0	2258.04	71.48	2	-1.33274	34.3776
GLPWSCSAEEVMR	1xCarbamidomethyl [C6]	3.09634e-06	0	1	P70333	0	1521.68	33.7	2	2.86211	34.3631
ISTEVGITNVDLSTVDKDQSIAPK	1xDeamidated [N9]	7.20251e-06	0	1	Q3U505	1	2531.31	24.67	3	9.4358	34.2951
AGLLGTLEEMRDEK		2.72457e-06	0	1	Q5SX39	1	1561.79	51.2	3	4.49584	34.3016
NSLCPSGGNILTPLLQQDCHQK	2xCarbamidomethyl [C4; C19]	1.27598e-08	0	3	P35762	0	2480.2	43.55	2	2.91241	34.3657
NSLCPSGGNILTPLLQQDCHQK	1xDeamidated [N1]; 2xCarbamidomethyl [C4; C19]	1.25397e-06	0	1	P35762	0	2481.19	27.3	3	1.67297	37.3129
VDTSPTPVSWDVMCK	1xCarbamidomethyl [C14]	2.22109e-08	0	1	Q9D6J5	0	1721.79	76.82	2	3.09638	34.3081
LSELDDRADALQAGASQFETSAAK		6.61728e-09	0	1	B0QZN5; P63024	1	2494.21	40.5	3	3.57285	34.3238
IMEVIDAITTTAQSHQR		3.49078e-09	0	1	P12382	0	1913.97	56.57	3	2.07932	34.3251
DPVQVAAPSDHGVGIEPVFPENTENSEK		3.20544e-09	0	1	Q64514	0	2962.41	52.33	3	-0.397356	34.3265
AGLLEPEVFHLNPAR		3.63997e-05	0	1	P52825	0	1662.9	45.43	3	3.77905	34.3291
GVNLPGAAVDLPAVSEK		1.47528e-09	0	3	P52480	0	1636.89	82.16	3	2.61889	34.6211
LEAALADVPELAR		1.25372e-05	0	1	F6ZHD8	0	1367.75	40.17	2	-0.661652	34.3317
RLQQTQAQVEEVVDIMR		1.63397e-08	0	2	Q9CXX2	1	2043.07	65.8	3	0.274015	34.3382
GAALDVHESEPFSFSQGPLK		1.8245e-05	0	1	O88712	0	2116.03	38.66	3	2.31724	34.3395
GAHGIIVVYDVTDQESFNNVK		1.87315e-09	0	1	Q3UB66	0	2305.15	42.42	3	0.37391	34.3435
HPVSLEQYLMEGSYNK		1.28669e-07	0	1	Q9CX56	0	1894.9	65.4	3	-2.00263	34.3448
GISDLAQHYLMR		5.62453e-06	0	2	Q3U4U6	0	1403.71	50.15	3	1.58708	34.3461
YTNVENTSVFLENVR		7.71377e-08	0	1	Q9CTY5	0	1784.88	69.85	2	0.980888	34.3474
ELWFSDDPNVTK		8.39393e-05	0	1	Q9Z0X1	0	1450.68	25.69	2	5.53739	34.3564
VPSENVLGEVGDGFK		5.72526e-10	0	1	P50544	0	1546.77	91.88	2	1.38341	34.3578
DAALMVTNDGATILK		1.41322e-07	0	1	Q542X7	0	1532.8	76.45	2	0.641151	34.3604
LEDTLWAGLTDQHVK		2.20097e-05	0	1	Q3UKH3	0	1725.88	30.04	3	1.0042	34.3617
VSHLLGINVTDFTR		0.00024567	0	1	Q8VDD5	0	1571.85	65.57	3	3.62481	34.3644
SCVPSCFETVYDGYSK	2xCarbamidomethyl [C2; C6]	2.94343e-09	0	1	P0DP60	0	1898.79	87.11	2	2.94568	34.4734
VNLLSFTGSTQVGK		1.14169e-06	0	1	Q9DBF1	0	1450.79	55.35	2	2.31812	34.4747
TVTAMDVVYALKR		5.72232e-07	0	2	B2RTM0	1	1466.8	49.24	3	1.95634	34.4773
VLATTFDPYLGGR		6.67166e-07	0	1	P48722	0	1409.74	75.54	2	2.69575	34.5804
SILTEQLETIPK		4.7412e-05	0	1	P20357	0	1371.77	42.26	2	2.33145	34.5818
AIATLMSDEVFHDIAYK		4.07129e-11	0	2	E9Q8N8	0	1923.95	95.84	3	2.78388	41.2802
AIATLMSDEVFHDIAYK	1xOxidation [M6]	1.36559e-06	0	2	E9Q8N8	0	1939.95	62.58	2	2.36869	34.6316
YLWDASVEPDPEK		2.35731e-07	0	1	Q9CR61	0	1548.72	44.31	2	3.03533	34.5858
IAWTHITIPESLK		4.9925e-07	0	1	Q8BQL7	0	1508.85	46.13	3	1.71962	34.5871
DSGAGFSASEPDAVHVVLDR		4.28355e-09	0	1	Q8BFQ8	0	2028.96	67.78	3	-0.597455	34.5962
VLEALLPLK		8.4658e-05	0	1	P19096	0	995.65	58.99	2	-1.15919	34.6028
FCFSNEFSTFTHK	1xCarbamidomethyl [C2]	0.00020542	0	1	D3YZZ5	0	1651.72	21.3	3	3.34238	34.6041
GPVGLAIDFPESK		0.000542377	0	1	A0A0R4J0I9	0	1329.7	15.57	2	3.11276	34.6067
AFQFVETHGEVCPANWTPESPTIKPSPTASK	1xCarbamidomethyl [C12]	8.69487e-10	0	1	P20108	0	3413.65	27.76	4	2.303	34.6158
AFQFVETHGEVCPANWTPESPTIKPSPTASK	2xDeamidated [Q3; N15]; 1xCarbamidomethyl [C12]	2.00391e-05	0	1	P20108	0	3415.62	23.29	3	11.8615	34.6682
GFAFVQYVNER		3.06928e-05	0	1	Q3U6P5	0	1329.66	41.21	2	2.39105	34.6185
WEVLIGSTHILTPQK		1.5783e-05	0	1	O08599	0	1721.96	8.24	3	1.76502	34.6238
VLEPMPSTAEISTSGAVLK		1.13277e-10	0	1	P12960	0	1930.02	71.26	2	1.59889	34.6329
NPVWNETLQYHGITEEDMQR		1.22293e-09	0	1	P47708	0	2460.12	37.04	3	1.56438	34.6342
ETAHWKPPPWNDVDILK		9.46724e-09	0	2	Q91WD5	0	2046.04	41.67	3	0.60113	34.6369
DNTALLTQVQTTMR		9.22495e-07	0	1	Q3TPZ5	0	1591.81	79.7	2	-1.14561	34.6395
VDYYEVLGVQR		1.90397e-05	0	1	O54946	0	1340.68	33.27	2	6.01234	34.6409
GDARPAEIDSLWEISK		2.48062e-06	0	1	Q91YT0	0	1786.9	48.71	3	2.22204	34.6421
QIWQNLGLDEAR		2.14624e-07	0	1	Q3TZ32	0	1442.74	99.82	2	4.42915	34.6525
TVTNAVVTVPAYFNDSQR	1xDeamidated [N14]	6.2317e-07	0	2	P63017	0	1982.98	59.25	2	3.47907	36.2833
TVTNAVVTVPAYFNDSQR		2.02188e-07	0	3	P63017	0	1982	52.86	2	1.82152	35.0893
ESGMNLNPEVEGTLIR		4.20893e-06	0	1	Q9D6S7	0	1758.87	73.45	2	-0.282203	34.5648
LDNNTELSFFAK		3.73528e-06	0	1	Q8C338	0	1398.69	61.9	2	6.03477	34.5621
EQQIVIQSSGGLSKDDIENMVK	1xDeamidated [Q7]	3.67466e-10	0	1	P38647	1	2419.2	35.79	3	10.7334	34.4851
LQAVEVVITHLAPGTK		6.1809e-09	0	2	Q3UD53	0	1675.97	79.58	3	0.596709	34.4891
LDFIEDPNFK		7.018e-05	0	1	E9Q683	0	1237.61	30.95	2	5.01491	34.4917
TAGYPNVNIHNFTTSWR		6.44793e-07	0	1	Q62261	0	1977.96	20.54	3	-3.36701	34.4931
GDGPICLVLAPTR	1xCarbamidomethyl [C6]	4.82507e-07	0	1	Q3V0Z8; Q3U741	0	1368.73	55.54	2	0.711872	34.4957
DDKNTMTDSTILLEDVQK		0.000749373	0	1	D3Z4J3	1	2066	15.83	3	-0.42762	34.497
TPSAAYLWVGAGASEAEK		9.7974e-10	0	1	Q6PAC1	0	1807.89	63.94	2	3.13445	34.5035
DTELGEKPLPADASEQGRPSTAIQVTQPPASVLEQEQVER	3xDeamidated [Q16; Q24; Q27]	6.90316e-07	0	1	A2ARP8	0	4304.11	24.68	4	12.2286	34.5048
LGVQDLFSSSK		3.83207e-06	0	1	Q8BK60	0	1180.62	43.94	2	1.09173	34.5087
IDILTELR		0.00079533	0	1	E0CZ72	0	972.572	61.39	2	1.70773	34.5114
VSAFENPYVDAIK		5.48347e-07	0	1	P21279	0	1452.74	42.68	2	1.89322	34.6591
WCEYGLTFTEK	1xCarbamidomethyl [C2]	8.04688e-06	0	1	G3UX26	0	1433.64	50.44	2	3.30129	34.5231
SNVASTAACSSASSLGLGLAYR	1xCarbamidomethyl [C9]	2.09417e-13	0	2	P46660	0	2143.04	134.43	2	2.46825	34.5283
EGAQYLMQAAGLGR		1.29748e-06	0	1	E9QM38	0	1464.73	40.19	2	2.4118	34.54
VFPPEIVEQMGCK	1xCarbamidomethyl [C12]	7.08071e-06	0	3	P46460	0	1533.74	71.38	2	3.22829	35.0526
YEEDKFYLEPYLK		8.11579e-06	0	1	Q9CQB4	1	1736.84	30.73	3	2.41891	34.5465
FINLFPETK		0.000556402	0	1	P17426	0	1108.6	28.9	2	2.38892	34.5478
LNLDSIIGR		0.000207178	0	1	P62137	0	1000.58	53.1	2	1.18848	34.5491
NGVAPGAQILSIK	1xDeamidated [N1]	0.000423732	0	1	Q64514	0	1268.72	37.27	2	4.42197	34.5504
MEILEMQLK		0.000600688	0	1	Q6IRU2	0	1134.59	35.22	2	2.94073	34.5518
SIYGEKFEDENFILK		5.25727e-10	0	2	P17742	1	1831.91	70.57	2	2.957	34.5831
SIYGEKFEDENFILK	1xDeamidated [N11]	0.000366626	0	1	P17742	1	1832.9	11.87	3	1.77864	35.5549
LYTLVLTDPDAPSR		2.84375e-07	0	2	Q3TGC5	0	1560.83	70.96	2	6.19835	34.5244
YCGDYDSFFESK	1xCarbamidomethyl [C2]	4.70095e-05	0	1	A0A087WS96	0	1517.59	15.27	2	1.91605	33.5774
CLVLTGFGGYDK	1xCarbamidomethyl [C1]	1.12217e-05	0	1	Q3TXD3	0	1329.65	25.97	2	2.61211	33.5747
VDSSNGFLIDGYPR	1xDeamidated [N5]	4.17536e-09	0	2	Q9R0Y5	0	1540.73	113.61	2	1.59581	35.181
TVNDLEDSYGQQWTYEQR	3xDeamidated [N3; Q11; Q12]	9.22811e-09	0	1	A0A0G2JGX4	0	2234.94	89.38	2	6.03244	33.5891
ELETQLLEQCTVDTGAAK	1xCarbamidomethyl [C10]	1.73417e-07	0	1	Q9QZB7	0	2005.97	62.71	2	-0.124038	32.5689
VLAVNQENEQLMEDYEK		1.71915e-06	0	1	Q7TPR4	0	2051.96	72.79	2	4.05538	32.5702
MQAHIQDLEEQLDEEEGAR		5.97261e-08	0	1	Q3UH59	0	2241.01	53.42	3	1.28379	32.578
LETAVNLAWTAGNSNTR		0.000123186	0	1	Q3THL7; Q60932	0	1817.91	46.02	2	5.00174	32.5833
GPQAAQEQDFYTVELER		1.24354e-07	0	1	Q6RHR9	0	1980.93	60.36	2	-0.813722	32.5847
VMAVDALASSHPLSSPADEIK		0.000243586	0	1	P97449	0	2138.08	3.04	3	3.80233	32.5886
SVQLTWTPGDDNNSPITK		2.5449e-06	0	1	Q810U4	0	1972.96	59.59	2	3.24112	32.5964
LIKDDFLQQNGYTPYDR	1xDeamidated [N10]	3.0197e-09	0	4	P50516	1	2087.01	84.3	2	-0.657134	33.1648
TVLSNVQEELDR		9.46399e-07	0	1	Q6PDL0	0	1402.72	63.9	2	1.36549	32.603
QEDFELLCPDGTR	1xCarbamidomethyl [C8]	1.19163e-07	0	1	Q921I1; E9Q035	0	1579.71	69.55	2	2.26523	32.6056
NLVCTDLFTR	1xCarbamidomethyl [C4]	0.000276791	0	1	P54823	0	1238.62	38.62	2	0.406417	32.6083
FNPETDFLTGK		0.000135295	0	2	Q99KI0	0	1268.62	60.72	2	1.36814	33.1281
AKPVVSFIAGITAPPGR		4.10262e-06	0	1	Q9WUM5	0	1680.98	44.69	3	1.76418	32.616
LNLGTVGFYR		0.000117044	0	1	Q11011	0	1139.62	55.74	2	2.04013	32.6173
KTVTAMDVVYALK		9.30714e-09	0	2	B2RTM0	1	1438.8	65.61	3	1.85565	32.6369
VDQSILTGESVSVIK		4.24573e-07	0	1	Q5DTI2; Q8R429	0	1574.86	43.94	2	2.47706	32.6213
QNMLQGTEIGVLAK		1.03082e-07	0	1	Q9WTP7	0	1501.8	76.23	2	3.38557	32.6227
FFFDVGSNK		0.000975296	0	1	P42669	0	1060.51	31.91	2	1.48799	32.6266
DFPELTMEVDGK		3.54804e-05	0	1	P50516	0	1380.64	35.39	2	1.87202	37.928
DFPELTMEVDGK	1xOxidation [M7]	4.2801e-05	0	1	P50516	0	1396.63	26.94	2	2.78198	32.6344
TVNDLEDSYGQQWTYEQR		9.3119e-12	0	4	A0A0G2JGX4	0	2231.98	107.44	2	-0.458169	34.4313
EGAAHAFAQYNMDQFTPVK		7.51335e-05	0	1	Q3UJV2	0	2124.98	35.47	3	2.64117	32.6396
IPQSTLSEFYPR		9.14487e-06	0	1	A0A1S6GWG6	0	1437.74	38.38	2	2.69926	32.5648
AETAPLPTSVDDTPEVLNR		6.33998e-08	0	1	Q99L43	0	2025.01	59.17	2	2.52473	32.5465
CLELFTELAEDKENYKK	1xCarbamidomethyl [C1]	1.77972e-09	0	2	Q80Y52	2	2130.04	56.27	3	2.11302	32.5451
AVVFETGEAGAASGAGSLPGEVR		6.91023e-13	0	1	A2ARP8	0	2132.06	133.17	2	1.47847	32.4745
LHNMIVDLDNVVK		3.37314e-08	0	2	Q3U7N2; Q8CAQ8	0	1509.81	48.49	2	2.74833	32.5635
MALLMAEMSR		0.000348363	0	1	Q64727	0	1152.56	44.36	2	3.73987	32.4785
FAVLYQPLAGNDQAK		8.83821e-06	0	1	B9EKR1	0	1634.85	31.74	2	3.0632	32.4901
FAVLYQPLAGNDQAK	1xDeamidated [N11]	2.27826e-07	0	1	B9EKR1	0	1635.84	58.6	2	2.60922	35.0775
VINEPTAAALAYGLDKSEDK		4.50843e-09	0	1	P38647	1	2105.08	70.02	3	3.70844	32.4914
VYTRPEDLGLLTVPATQR		1.61953e-06	0	1	E9PV14	0	2029.11	30.85	3	3.20584	32.4927
SMLQATAEANNLAAAASAK		1.5004e-08	0	1	Q91YH5	0	1832.92	74.96	2	4.36976	32.4941
APVVAIAVLDGR		1.24332e-06	0	1	A0A0R4J0S4	0	1180.7	63.39	2	2.62547	32.4954
QQQFNVQALVAVGDHASK		2.82009e-08	0	1	Q3TF87	0	1940	69.99	3	0.817162	32.4967
VADIGLAAWGR		7.3264e-06	0	1	Q3TF14	0	1128.62	67.98	2	2.80853	32.5071
AVAALLTIPEAEK		4.03324e-06	0	1	Q6ZQ38	0	1325.77	35.88	2	2.6781	32.5084
KGFIGPGIDVPAPDMSTGER		5.16317e-05	0	1	P26443	1	2044.02	37.82	3	1.86006	32.5097
LFNISGHVNHPCTVEEEMSVPLK	1xCarbamidomethyl [C12]	4.3195e-08	0	2	Q91YT0	0	2637.28	53.79	4	2.20641	32.5227
DRLEGLLAFK		0.000515376	0	2	A0A0R4J023	1	1161.66	45.19	3	1.33767	32.5163
TCLLNETGDEPFQYKN	1xCarbamidomethyl [C2]	2.50316e-09	0	1	V9GZG5; P15105	1	1928.87	92.07	2	2.19633	32.5267
VLLVIDEPHTDWAK		8.18825e-08	0	1	O88935	0	1635.87	55.69	3	2.7079	32.528
AALCHFCIDMLNAK	2xCarbamidomethyl [C4; C7]	5.81969e-06	0	1	Q9DB05	0	1663.78	39.82	3	2.45062	32.5306
VLLFSDGNSQGATAEAIEK		1.48766e-08	0	1	Q04857	0	1949.98	112.79	2	3.02104	32.5424
IDELSLYSVPEGQSK		1.80971e-07	0	1	Q9DCZ4	0	1664.84	55.85	2	3.48149	32.5438
ENLLEEQGSIALR		1.29748e-06	0	1	A3KGU7; A3KGU5	0	1471.78	54.68	2	3.2173	32.5622
CIGAIAMTEPGAGSDLQGVR	1xCarbamidomethyl [C1]	1.13277e-10	0	2	A0A0R4J083	0	2002.97	106.96	2	1.01632	32.6409
VLLEAGEGLVTVTPTTGSDGRPDAR		1.53902e-07	0	1	Q3THP1	0	2511.3	28.01	3	2.44849	32.6422
NTGTEAPDYLATVDVDPK		5.6727e-06	0	1	A0A0R4J135	0	1905.91	56.07	2	3.20908	32.6449
TELFHCENEDLVCFK	1xDeamidated [N8]; 2xCarbamidomethyl [C6; C13]	2.16375e-05	0	1	Q9CPS6	0	1941.84	37.96	3	11.6618	32.7368
HLNEIDLFHCIDPNDSK	1xCarbamidomethyl [C10]	3.37371e-09	0	1	Q3TJG6	0	2066.96	34.73	3	-1.30876	32.7432
VITAFNDGLNHLDSLK		1.60633e-08	0	4	A8DUK4	0	1756.92	84.65	2	0.945793	33.8458
VITAFNDGLNHLDSLK	1xDeamidated [N10]	7.26803e-09	0	3	A8DUK4	0	1757.91	100.64	2	3.02438	32.7484
VITAFNDGLNHLDSLK	2xDeamidated [N6; N10]	8.91713e-08	0	1	A8DUK4	0	1758.89	51.18	3	0.0613672	38.0593
LPDLINDALHR		1.12296e-09	0	1	Q6P9K9	0	1276.7	78.43	3	1.09852	32.7536
EVFTEQADLSGITEAK		1.7643e-08	0	1	A0A0R4J0I1	0	1737.85	85.33	2	2.76127	32.7627
GSLLIDSSTIDPSVSK		2.94293e-08	0	1	Q99L13	0	1618.85	82.28	2	2.35841	32.764
KQGGLGPMNIPLISDPK		7.26419e-06	0	1	P35700	1	1764.97	38.46	3	1.87838	32.7653
VLNASAIPEGQFIDSK		2.21982e-05	0	1	Q5SX39; B2RWX0	0	1688.89	46.57	2	1.83498	32.7667
HNHDLSSYQDTIQQLENELR		4.47395e-14	0	3	A0A0R4J036	0	2440.15	134.26	2	2.09086	41.7924
HNHDLSSYQDTIQQLENELR	1xDeamidated [N]	2.09203e-07	0	3	A0A0R4J036	0	2441.13	66.56	4	3.37619	45.5237
GQQYTDSFAQVNPLR		3.61002e-06	0	1	Q99L20	0	1723.84	82.61	2	2.16401	32.7707
SVMAAAQVAGLNCLR	1xCarbamidomethyl [C13]	1.04891e-09	0	2	P48722	0	1560.8	88.79	2	1.02748	32.8533
TYAEILEPFHPVR		2.25891e-07	0	2	Q9CQ54	0	1571.82	59.31	2	1.81735	32.8755
SLADLTAVDVPTR		1.50015e-07	0	1	Q9DCT2	0	1357.73	92.83	2	1.11947	32.7823
YAPSGFYIASGDISGK		7.84646e-08	0	1	O88342	0	1632.79	61.58	2	0.622324	32.7836
NISLDSVDGVPVASTDR		0.000131879	0	1	P51642	0	1744.87	31.77	2	3.47429	32.785
ERVEAVNMAEGIIHDTETK		0.000256361	0	1	P38647	1	2142.05	36.6	4	3.60127	32.7863
YCTQDAFFQIK	1xCarbamidomethyl [C2]	0.000420139	0	1	O35459	0	1420.66	20.25	2	-0.960031	32.7903
QTNPSAMEVEEDDPVPEIR		9.54994e-10	0	1	Q01853	0	2155.98	115.55	2	-0.205341	32.7981
SAIDISILQR		0.000183878	0	1	Q571D6	0	1115.64	22.15	2	3.4964	32.7354
FYGPQGTPYEGGVWK		0.000934729	0	1	Q3V2N4	0	1685.8	40.57	2	-3.19149	32.7328
LVQNCLWTLR	1xCarbamidomethyl [C5]	2.0912e-05	0	1	Q02257; Q02248	0	1302.7	69.49	2	1.46359	32.7314
CVLTTVDPDTGIIDR	1xCarbamidomethyl [C1]	8.25837e-08	0	1	Q922Q1	0	1674.84	53.35	2	2.40861	32.7301
GPVTDVAYSHDGAFLAVCDASK	1xCarbamidomethyl [C18]	7.33153e-10	0	2	O88342	0	2280.06	63.75	3	1.486	32.654
QVVTLLNELK		6.84078e-05	0	1	Q3UPU8	0	1156.69	45.69	2	2.47144	32.6553
EDEEESLNEVGYDDIGGCR	1xCarbamidomethyl [C18]	5.43784e-08	0	1	Q01853	0	2185.88	73.22	2	1.0072	32.6581
KIGDEYFTFITDCKDPK	1xCarbamidomethyl [C13]	0.00012965	0	1	Q3U4U6	2	2076.99	28.19	3	0.761241	32.6634
TFSYAGFEMQPK		3.7985e-05	0	1	Q3THH8	0	1405.65	33.28	2	1.57312	32.6725
GPEPDTIIGYSGEDYPR		1.513e-07	0	1	A0A087WPX3	0	1865.86	72.76	2	1.15184	32.6792
LDYILGLK		0.000918977	0	1	Q6ZWN5	0	934.561	40.2	2	1.61399	32.6818
KEDQGIYTCVATNILGK	1xCarbamidomethyl [C9]	4.17536e-09	0	2	A0A087WPX3; Q810U3	1	1909.97	84.78	2	0.579958	32.7693
LFLEYTDSSYEEK		3.76727e-06	0	1	Q80W21	0	1623.74	45.27	2	4.89843	32.6935
GENVSTTEVEAVLSR		5.53043e-07	0	1	Q60714	0	1590.8	64.41	2	2.51179	32.6949
LTQELEILTDR		9.30217e-06	0	1	O54865	0	1330.72	63.78	2	1.99391	32.4692
LVNLQHLDLLNNR		0.000395829	0	1	Q922Q8	0	1561.88	21.93	3	1.83244	32.6962
GAGPGCYLAGSLTLSK	1xCarbamidomethyl [C6]	0.000537781	0	1	Q64514	0	1551.78	48.31	2	6.72694	32.6988
QPEGTGMIDEEFTVAR		2.63257e-05	0	1	Q61768	0	1779.82	59.07	2	0.919707	32.7079
MTGSEFDFEEMK		1.52537e-05	0	1	Q61598	0	1450.59	36.53	2	2.34235	32.7106
FQSLGVAFYR		3.04322e-05	0	1	P51150	0	1187.62	45.34	2	1.44375	32.7119
TSFDKPDQMAALFK		1.04817e-05	0	1	A2AS98	0	1598.79	25.77	3	1.25876	32.7132
WKPVGMADLVTPEQVK		0.000423732	0	1	Q80TZ3	0	1797.96	14.03	3	2.61009	32.7145
MGINSILLR		0.000134147	0	1	Q9D328	0	1016.59	46.31	2	2.01835	32.7158
DPDTPILIIK		0.000166003	0	1	O88398	0	1124.66	24.54	2	3.06012	32.7172
ENLLLEEELR		0.000348363	0	1	Q70IV5	0	1257.67	39.67	2	0.871345	32.7185
VVSNTIEPLTLFHK		8.32268e-05	0	1	A2ARP8	0	1597.89	45.7	3	1.67486	32.7275
NGLDVLLK	1xDeamidated [N1]	0.000325417	0	3	Q9CR62	0	872.509	59.87	2	0.577607	32.6975
EASIDILHSIVK		1.74835e-05	0	1	Q3UWW9	0	1324.75	28.41	3	-0.290119	32.802
FTAVEDQYYCVDCYK	2xCarbamidomethyl [C10; C13]	9.22495e-07	0	1	A2AEX6	0	1960.81	66.21	2	4.02258	32.4679
ICDFSNASKPQTIQESTGGIVEVLHK	1xCarbamidomethyl [C2]	7.26803e-09	0	1	P51660	0	2858.44	63.72	4	1.85053	32.4574
WETPSQNTAQLDQFDR		4.82672e-09	0	1	P05132	0	1935.88	92.48	2	1.80795	32.1923
AITIAGVPQSVTECVK	1xCarbamidomethyl [C14]	3.86383e-05	0	1	P60335	0	1672.89	57.59	2	3.07287	32.195
TVEEAENIVVTTGVVR		9.46885e-10	0	1	Q5GQ64	0	1715.92	87.46	2	0.854482	32.1963
HHQEEVGELLGQIQGCGAAQAQAQAEAR	1xCarbamidomethyl [C16]	4.35872e-11	0	1	P19246	0	2986.42	80.52	4	1.21009	32.2003
HHQEEVGELLGQIQGCGAAQAQAQAEAR	1xDeamidated [Q]; 1xCarbamidomethyl [C16]	1.37941e-15	0	3	P19246	0	2987.4	104.96	3	5.17537	32.2657
DIELVMSQANVSR		4.78324e-06	0	1	P70670	0	1461.74	63.88	2	6.27437	32.2016
VFGEESNEFTNDLGEK		2.24049e-09	0	1	P49442	0	1814.81	81.2	2	1.54444	32.2134
EYELLSDELNQK		8.18529e-06	0	1	Q61768	0	1480.72	55.67	2	-3.69585	32.2147
SDDPDQQYLILNTAR		3.15016e-07	0	1	Q3TJ43	0	1748.84	62.72	2	1.7738	32.216
RLQQTQAQVDEVVDIMR	1xDeamidated [Q]	0.000279159	0	2	B0QZN5	1	2030.03	22.14	3	12.0103	32.22
EVIKPYDWTYTTDYK		0.000303981	0	1	Q8BH58	0	1921.92	32.31	3	3.72957	32.2343
QLITDLVISK		0.000227536	0	1	Q64332	0	1129.68	56.52	2	2.12909	32.2513
SIEEQLGTEIKPIPSNIDK		4.28132e-06	0	1	P54823	0	2111.12	30.08	3	2.01427	32.2539
DLYILTGAVPSEHR		2.7479e-06	0	1	Q69ZY2	0	1570.82	40.89	3	2.00689	32.2566
LTVHEGQELALGCLAQTK	1xCarbamidomethyl [C13]	6.67395e-09	0	1	A0A0R4J117	0	1968.02	70.09	2	0.750153	32.2579
IYALPDDLVEVKPK		5.48247e-06	0	1	Q3V0K9	0	1599.9	42.92	3	2.15487	32.2683
QLANYNFDFR		3.63997e-05	0	1	Q9Z1Q2	0	1287.61	51.54	2	-0.221788	32.2696
FADILPLGVPHK		5.4807e-05	0	1	Q91W87	0	1306.75	38.67	3	1.51038	32.2709
TTLLPGLLK		0.000736735	0	1	Q3TI98	0	955.619	28.93	2	0.505315	32.2722
ASPAPTPTPAGAASPLAAVAAPATDAPQAK		4.58358e-06	0	2	A0A0A6YY91	0	2668.39	37.73	3	3.93699	32.2775
LADYYPINSDFK		5.77027e-06	0	1	E9Q8N8	0	1445.69	36.16	2	2.55222	32.2839
STQLLQAAAAEASLNK		1.56549e-07	0	1	Q3UHJ0	0	1615.86	67.62	2	8.34871	32.1832
VIRPLDQPSSFDATPYIK		3.96575e-07	0	2	Q6ZQ38	0	2047.09	28.46	2	2.08523	32.3485
VGINYQPPTVVPGGDLAK		1.5522e-07	0	7	P68369; A0A0A0MQA5	0	1824.99	43.87	3	1.91844	34.1037
AVPPTYADLGK	1xAcetyl [N-Term]	0.000616217	0	2	Q3THL7	0	1173.62	37.92	2	0.330896	32.1766
SEFLQESNLVMAK		7.97855e-06	0	1	A0A1Y7VL44	0	1495.75	35.49	2	3.04345	32.1003
EEGLMQSCNQMHASYLFQQDK	1xCarbamidomethyl [C8]	4.43143e-08	0	1	Q548L4	0	2544.1	44.19	3	1.93692	32.1187
LGGSAVISLEGKPL		1.06659e-07	0	4	P18760	0	1340.78	50.21	2	1.25651	32.633
LNLGEEVPVIIHR		1.27554e-06	0	1	Q8VE33	0	1488.85	47.44	3	0.76996	32.124
QIQSLMCEVDGLR	1xCarbamidomethyl [C7]	2.56669e-06	0	1	G3X981	0	1548.75	81.06	2	6.48138	32.1253
QIQSLMCEVDGLR	1xDeamidated [Q1]; 1xCarbamidomethyl [C7]	3.73528e-06	0	1	G3X981	0	1549.73	65.66	2	16.1611	36.4119
VWLDPNETNEIANANSR		3.77052e-11	0	2	Q5I0T8	0	1942.93	119.21	2	0.689626	32.1661
VWLDPNETNEIANANSR	1xDeamidated [N6]	5.34229e-05	0	1	Q5I0T8	0	1943.91	51.35	2	10.4818	32.1266
LGVEPSHDDCVSVQHVCTIVSFR	2xCarbamidomethyl [C10; C17]	1.57917e-08	0	1	P17710	0	2641.25	19.49	3	2.05582	32.128
ALQEAHQQTLDDLQAEEDKVNTLTK		1.37823e-10	0	2	Q5SX39; G3UW82; B2RWX0	1	2838.41	109.49	3	0.847115	32.1675
FEGEPATHTQPGVQLQSNTYDLQESNVGLK		9.88299e-11	0	2	Q9R1T4	0	3287.58	91.63	3	2.53319	32.1384
LVGSQEELASWGHEYVR		1.61981e-07	0	1	Q3TI61	0	1959.96	40.97	3	1.61444	32.1397
ELAESDFASTFR		1.71878e-05	0	1	Q9CZ04	0	1372.64	39.63	2	-0.0513817	32.1411
DNFTLIPEGTNGTEER		3.04322e-05	0	2	O08553	0	1792.83	51.11	2	3.72656	32.1424
DNFTLIPEGTNGTEER	1xDeamidated [N11]	1.01339e-07	0	2	O08553	0	1793.82	57.7	2	1.81508	34.8722
TAVLETMTAFR		5.4807e-05	0	1	P10518	0	1239.64	42.34	2	2.95423	32.1437
VAELEEEQSQGSSSYSDWVK		2.22147e-09	0	1	A2ARP8	0	2258.01	84.72	2	-0.413568	32.1478
GIGMNEPLVDCEGYPR	1xCarbamidomethyl [C11]	6.33772e-06	0	1	Q9CZZ4	0	1806.81	50.62	2	-2.06202	32.1555
MLLEFTDTSYEEK		1.02189e-06	0	1	P48774	0	1605.74	60.91	2	-2.88202	35.7717
MLLEFTDTSYEEK	1xOxidation [M1]	1.61981e-07	0	2	P48774	0	1621.73	46.64	2	-0.169685	32.1739
LDPGAIMEQVK		9.87433e-06	0	1	P62075	0	1200.63	48.54	2	0.944074	32.1622
LLLGAGAVAYGVR		5.6727e-06	0	1	Q3V235	0	1259.75	79.04	2	0.55224	32.1779
ITNVSEEDSGEYFCLASNK	1xCarbamidomethyl [C14]	1.10379e-08	0	1	A0A087WPX3; Q810U3	0	2162.95	80.85	2	-0.572218	32.2879
QQNSHGGFSSTQDTVVALQALSK		6.23055e-06	0	1	Q61838	0	2403.19	43.62	3	1.96551	32.2893
WDASASEPEYMEEVR		3.45995e-07	0	1	Q3TEX7	0	1798.76	60.51	2	0.668402	32.2906
LNAFGNAFLNR		0.000109329	0	1	Q8K1X5; Q9QXY6	0	1236.65	36.74	2	1.36726	32.3826
MTNGFSGADLTEICQR	1xCarbamidomethyl [C14]	3.15124e-09	0	1	Q01853	0	1799.81	68.81	2	1.15702	32.3944
MTNGFSGADLTEICQR	1xDeamidated [N3]; 1xCarbamidomethyl [C14]	6.28829e-10	0	1	Q01853	0	1800.79	97.88	2	2.50813	34.1613
KTFDLYANVRPCVSIEGYK	1xCarbamidomethyl [C12]	3.8669e-09	0	1	A0A1L1STE6	1	2260.14	58.47	3	1.6363	32.3984
SSPLIQFNLLHSK		0.000100395	0	1	Q69ZW4	0	1483.83	37.66	3	5.85176	32.4064
ASASYHISNLLEK	1xAcetyl [N-Term]	7.45382e-07	0	1	Q6ZQ38	0	1474.75	36.02	2	3.11377	32.4154
NYTDDAIETDDLTIK		8.33051e-09	0	1	Q3TN31	0	1726.8	80.51	2	2.63859	32.4168
GTFASLSELHCDKLHVDPENFR	1xCarbamidomethyl [C11]	4.06851e-07	0	2	B1Q450; A8DUK4	1	2572.22	34.14	5	3.54545	32.5137
WYMQFDDDEK		0.000502382	0	1	P62743	0	1376.55	12.6	2	2.28304	32.4207
DDNPSLPPFERPEAEAMCTSFK	1xCarbamidomethyl [C18]	2.07391e-06	0	3	Q546G4	0	2538.13	42.17	2	0.0721302	37.2959
EFVDGMTELGCDSTER	1xCarbamidomethyl [C11]	6.1231e-05	0	1	Q8BZJ7	0	1845.76	50.55	2	-2.62774	32.4234
LKGADPEDVITGAFK		5.96848e-05	0	1	P97457	1	1560.83	29.66	3	4.50825	32.4312
LVARPEPATGFTLEFR		1.90504e-08	0	1	Q61553	0	1803.98	73.2	3	2.23219	32.4351
TPLVSVLLEGPPHSGK		3.40203e-08	0	2	P46460	0	1630.92	63.72	3	2.28984	32.9463
LGWDPKPGEGHLDALLR		1.47503e-08	0	1	Q11011	0	1873.99	41.19	4	3.35255	32.4377
YDATMVEINPMVEDSDGK		8.77082e-11	0	2	Q3U6C7	0	2013.88	108.64	2	-0.851838	36.496
LMDEVAGIVAAR		1.67537e-05	0	2	E9PYH2	0	1244.67	57.91	2	3.67883	32.4888
LDLFANVVHVK		0.000223691	0	1	Q91VA7	0	1254.72	30.15	3	2.63449	32.4508
EATDPRPYEAENAIESWR		8.83821e-06	0	1	Q3UBZ3	0	2133.98	32.98	3	1.90137	32.4535
NITFFSTNCVEGTAR	1xCarbamidomethyl [C9]	1.98836e-09	0	7	A0A0G2JGX4	0	1716.8	86.8	2	1.53857	36.0077
DDQITLDEFK		0.000342479	0	1	Q4W4C9	0	1223.58	36.76	2	1.99807	32.4561
YLALESMCTLASSEFSHEAVK	1xOxidation [M7]; 1xCarbamidomethyl [C8]	7.45637e-09	0	1	Q69ZW4; P17426	0	2389.11	47.47	3	0.302566	32.3695
YLALESMCTLASSEFSHEAVK	1xCarbamidomethyl [C8]	7.65088e-10	0	2	Q69ZW4; P17426	0	2373.11	64.62	3	6.90647	41.8331
LDLSSLAYSGK		1.49958e-05	0	1	Q3TV21	0	1153.61	43.07	2	2.73467	32.3643
IHYLDTTTLIEPVAR		4.50607e-06	0	1	F7D232	0	1741.95	60.06	3	2.4679	32.363
AVEDIHGLFSLSK		0.00012965	0	1	P23116	0	1415.75	30.5	3	1.98108	32.2919
SGILPILVK		0.00023947	0	1	O35344	0	939.624	39.55	2	1.5325	32.2959
ILAFPCNQFGR	1xCarbamidomethyl [C6]	0.000485565	0	1	F7A8H6	0	1322.67	25.16	2	1.66397	32.3049
VINAAHSFYNGTTTLPISDEDR	1xDeamidated [N10]	9.22495e-07	0	1	Q3THK7	0	2422.15	31.46	3	1.79947	32.3063
ACLLAAALGTTGER	1xCarbamidomethyl [C2]	7.33028e-09	0	1	Q8BNW9	0	1403.73	72.26	2	0.697108	32.3076
LTGDPDVLEYYK		0.000127459	0	1	A0A1B0GS41	0	1412.69	19.21	2	4.40391	32.3116
WYDLMIQNKDDLAK		0.000575668	0	1	Q8BWF0	1	1752.86	3.71	3	6.0876	32.3143
LPCIFICENNR	2xCarbamidomethyl [C3; C7]	2.91692e-06	0	1	P35486	0	1435.68	58.01	2	2.45742	32.3207
DTSFSGLSVEEYK		1.66115e-05	0	1	Q9CQY6	0	1461.67	22.46	2	2.74466	32.3247
MAGNEYVGFSNATFQSER		5.3935e-10	0	1	D3Z7P3	0	2007.89	85.94	2	1.21944	32.3261
VDKGVVPLAGTNGETTTQGLDGLSER	1xDeamidated [N12]	9.38525e-08	0	1	Q5FWB7	1	2615.32	60.31	3	2.3149	32.4588
VFEANEEALGVVLHK		5.97261e-08	0	1	O35857	0	1654.88	78.65	3	4.43789	32.3288
IQEGVFDINNEANGIK		2.09239e-08	0	1	Q0PD65	0	1760.88	73.41	2	3.00464	32.3328
IQEGVFDINNEANGIK	1xDeamidated [N13]	1.88919e-09	0	1	Q0PD65	0	1761.87	87.82	2	1.61317	33.0771
GNFNYIEFTR		0.000161813	0	1	Q3THE2; Q6ZWQ9	0	1260.6	37.58	2	1.93141	32.3419
AQLFALTGVQPAR		9.30217e-06	0	1	Q9JMA1	0	1371.77	73.4	2	2.15734	32.3432
SHSEPAEFSAQLDPSFIK		7.97538e-05	0	1	Q3UW66	0	1989.96	10	3	1.37407	32.3445
ITQEVQGAHDGGVFALCALR	1xCarbamidomethyl [C17]	1.11286e-06	0	1	E9QK48	0	2142.08	40.6	3	0.0455176	32.3499
VDDLLIIEEK		2.258e-05	0	1	Q9JHU4	0	1186.66	57.55	2	2.46546	32.3512
VGDSPCIGAGGYADNNLGAVSTTGHGESILK	1xCarbamidomethyl [C6]	7.20755e-10	0	1	Q8C0M9	0	3017.43	77.46	3	3.13897	32.359
IQGLTVEQAEAVVR		8.76634e-08	0	1	Q9JHU4	0	1512.84	85.38	2	2.11648	32.3603
SADESGQALLAASHYASDEVR		1.25526e-12	0	2	A3KGU7; A3KGU5	0	2177.01	102.61	2	2.02604	32.4391
DMSPLPESEVTLGK		1.36559e-06	0	1	P27546	0	1502.74	35.14	2	4.03646	32.3314
KPLEALYGYDYLAK		4.82837e-11	0	1	Q3TDN8	0	1643.87	78.24	2	-0.203222	32.8046
MYSADLAAVDFQHASEDAR		2.03838e-05	0	1	Q8VHP7	0	2096.93	52.28	2	1.25023	32.8087
VKDQEEELDEQAGSIQMLEQAK		1.20139e-05	0	1	E9QAX2	1	2518.2	42.18	3	4.69786	32.8178
ALTVPELTQQMFDSK		6.90187e-06	0	3	Q7TMM9; B2RSN3	0	1707.86	82.51	2	3.09231	42.4722
ALTVPELTQQMFDSK	1xOxidation [M11]	1.03947e-06	0	2	Q7TMM9; B2RSN3	0	1723.86	41.89	2	0.277601	33.8068
LEQGFELQFR		4.58223e-05	0	1	F8VPN4	0	1266.65	39.17	2	1.09186	33.3013
VETLHDFEAANSDELNLQR		3.96575e-07	0	2	A0A0G2JEG8	0	2201.05	54.75	2	1.22358	33.3928
VETLHDFEAANSDELNLQR	1xDeamidated [N11]	6.2317e-07	0	1	A0A0G2JEG8	0	2202.03	60.38	2	10.2557	33.3053
LAGQFLEELR		0.000106568	0	1	Q80YU5	0	1175.64	58.62	2	2.59113	33.3143
NCWQNYLDFHR	1xCarbamidomethyl [C2]	1.77842e-05	0	2	P56391	0	1552.68	40.89	3	1.89659	33.3509
NCWQNYLDFHR	1xDeamidated [N]; 1xCarbamidomethyl [C2]	0.000267518	0	2	P56391	0	1553.66	22.02	3	3.42286	38.5363
MNESDIWFEEK		8.04688e-06	0	1	Q3TI63	0	1427.61	43.35	2	4.30086	33.317
SFYPEEVSSMVLTK		1.7637e-06	0	3	P63017	0	1616.79	62.23	2	2.64821	39.1889
SFYPEEVSSMVLTK	1xOxidation [M10]	0.000983618	0	1	P63017	0	1632.78	20.5	2	-0.917251	33.3222
YALSGGNWDSISDAAK		1.87251e-07	0	1	Q7TPD5	0	1654.77	43.58	2	1.21602	33.3235
QQQLLAQNLQLPPEAR		9.5532e-12	0	2	D3Z4J3	0	1847.01	97.42	2	2.70028	33.33
AVFQANQENLPILK		6.12737e-08	0	1	Q8VDN2	0	1584.87	57.93	2	2.01488	33.3339
EGHVGLVQELLGR		0.000585548	0	1	S4R2F3; S4R2R5	0	1406.78	51.69	3	3.83255	33.3365
LQTLATNLLASEASDK		3.07112e-08	0	1	Q920I9	0	1674.89	84.02	2	2.66032	33.3378
MLPELFQDDEK		0.000131879	0	1	D3Z4J3	0	1364.64	41.44	2	-0.848609	33.3392
FSGGYPALMDCMNK	1xCarbamidomethyl [C11]	1.08494e-07	0	2	O55125	0	1590.67	67.93	2	1.56162	33.8615
MSLEFATGDSTQPNGGLSHTGTPKPPGVQMDQPCCR	1xDeamidated [N14]; 2xCarbamidomethyl [C34; C35]	0.000127459	0	1	A2ALV3	0	3859.71	14	4	6.26233	33.3483
LGVVDVFQEDK		0.000331008	0	1	O08797	0	1248.65	26.64	2	-0.605357	33.3522
DAIGISLLK		0.000511008	0	1	A0A0R4J0B4	0	929.567	34.06	2	1.86885	33.3575
FIEAGQYNDNLYGTSVQSVR		6.34322e-11	0	1	E9Q2L2	0	2261.08	108.08	2	3.45478	33.2986
LIIWDSYTTNK		6.5553e-05	0	1	P29387; Q3TQ70; P62880	0	1353.7	45.06	2	7.83685	33.3588
VQAVDAVAAELAAEHYHDIK		1.10319e-05	0	1	Q3UGZ4	0	2150.09	41.94	4	3.92187	33.2973
QEDAPMIEPLVPEETK		0.000107481	0	1	A0A286YCT6; D0VYV6	0	1825.89	19.17	2	1.69053	33.2855
ELYERPPHLFAIADAAYK		3.76795e-07	0	2	Q5SYD0	0	2104.09	34.79	4	1.79903	33.2253
LSSVNLESAVPYPTDR		0.00012855	0	1	Q60675	0	1747.89	43.41	2	-2.0657	33.2136
TICAILENYQAEK	1xCarbamidomethyl [C3]	1.30859e-06	0	1	Q8C483	0	1552.77	50.23	2	2.8662	33.2201
LPVGTTATLYFR		6.44674e-06	0	1	Q52L67	0	1338.74	68.01	2	1.55903	33.2227
SCCDYALHVDITHWNDSVK	2xCarbamidomethyl [C2; C3]	1.45009e-08	0	2	E9PWE8	0	2320.01	48.58	4	1.77983	33.224
TVSGVNGPLVILDHVK		7.71245e-07	0	2	A0A1S6GWG6	0	1647.94	69.07	3	1.30394	33.3117
TVSGVNGPLVILDHVK	1xDeamidated [N6]	7.9123e-07	0	3	A0A1S6GWG6	0	1648.93	58.29	3	3.96388	35.1861
ESAPFAVIGSNTVVEAK		2.89316e-08	0	1	Q9Z2Q6	0	1718.9	51.96	2	1.62215	33.2411
EAQAVPATLQELEATK		1.24332e-06	0	1	Q9QXS1	0	1698.89	29.2	2	2.33532	33.2424
FLDTAFNLK		0.000438411	0	1	B2RXT3	0	1068.57	37.68	2	0.926008	33.2437
VMVTNVTSLLK		6.84327e-06	0	1	Q80TM2; A0A1L1SQ51	0	1204.7	61.85	2	1.7028	33.2451
YAPLHLVPLIER		8.83989e-07	0	1	Q7TMB8; Q5SQX6	0	1420.83	47.05	3	1.36924	33.249
AVDIPHMDIEALK		0.00015639	0	2	Q3U561	0	1451.76	16.28	3	0.682138	33.7713
DLGATWVVLGHSER		7.39179e-08	0	2	P17751	0	1539.79	64.66	2	3.6552	33.3209
TPFGAYGGLLK		1.9869e-05	0	1	Q3UKH3	0	1123.61	42.22	2	1.56558	33.2646
LKLPPIPVVPVSAQK		8.6851e-05	0	1	Q9CYG7	1	1586	19.71	3	1.09396	33.2686
IAEFAFEYAR		8.98637e-05	0	1	A0A1L1STE6	0	1216.6	50.3	2	1.67064	33.2776
IGADPDDILGSNHTYFK		2.24049e-09	0	1	E9QKI2	0	1862.89	62.02	3	1.48658	33.2789
SATAATVPPAAPAGEGGPPAPPPNLTSNR	1xAcetyl [N-Term]	3.20378e-06	0	1	B0QZN5	0	2708.36	42.22	3	4.33875	33.2816
MEMINVSGYVAQEK		2.5449e-06	0	1	Q3V2D0	0	1598.76	60.96	2	3.43994	33.2829
HGIVEDWDLMER		1.55161e-05	0	1	Q3TGE1	0	1499.69	44.73	3	0.852946	33.2842
ALWEDSGIQNAYDR		1.73417e-07	0	1	P27601	0	1637.76	71.89	2	3.94666	33.2869
VGEATETALTTLVEK		8.91865e-09	0	1	Q8R429	0	1561.83	102.17	2	1.72785	33.3666
TDDYLDQPCLETINR	1xCarbamidomethyl [C9]	2.33769e-08	0	2	P50396	0	1852.84	60.76	2	2.37939	33.3691
GAQGVILVYDVTR		2.79566e-07	0	1	P35293	0	1390.77	68.76	2	1.54847	33.3705
GVVDSEDIPLNLSR		3.49018e-08	0	4	Q80Y52; P11499; Q3TK29	0	1513.79	81.14	2	2.11634	33.4792
SIVNNGHSFNVEFDDSQDNAVLK		5.5797e-09	0	2	P00920	0	2549.19	67.77	3	2.58433	33.4832
SIVNNGHSFNVEFDDSQDNAVLK	1xDeamidated [N]	9.71587e-11	0	10	P00920	0	2550.17	95.65	3	1.71889	36.782
NTFETVPVTADGVPVSDRPFTR		0.000314517	0	1	D3Z7D3	0	2405.21	17.84	3	3.7067	33.4872
SALNSESASELELVAPAQAR		0.000616217	0	1	F8SLQ1	0	2043.04	45.74	2	6.88988	33.4963
DILTSNGIDIEK	1xDeamidated [N6]	1.9533e-05	0	2	P51910	0	1318.67	53.07	2	2.11309	33.5016
LLEQGITGPEGHVLSHPEEVEAEAVYR		4.62604e-10	0	1	A0A0R4J1N0	0	2959.48	53.02	4	6.44972	33.5042
YSDIEPSTEGEVIFR		1.4617e-05	0	1	B9EKB0	0	1741.83	37.72	2	-0.486244	33.5056
ACADATLSQITNNIDPVGR	1xCarbamidomethyl [C2]	3.73977e-13	0	2	Q3TQ70	0	2015.98	117.49	2	1.88429	38.1643
ACADATLSQITNNIDPVGR	2xDeamidated [Q9; N]; 1xCarbamidomethyl [C2]	0.000121104	0	2	Q3TQ70	0	2017.95	76.71	2	14.5182	33.5069
VLDPFTIKPLDR		2.70078e-05	0	1	P40142	0	1413.81	37.86	3	2.20526	33.52
RLETYYNATEPVISFYDKR		0.0007753	0	1	Q9R0Y5	2	2365.18	18.17	3	1.47044	33.5226
LLSPGSVMLVSAR		1.42508e-06	0	1	Q91XH5	0	1329.76	70.06	2	1.48707	33.5344
SAYDSTMETMNYAQIR		1.03983e-08	0	1	Q3V117	0	1880.82	93.96	2	-2.64446	33.5357
SNPVHEIQSLDEVTNLDR		3.07164e-09	0	1	Q3URM4	0	2066.01	76.22	3	2.02829	33.541
DLDSLHSFVLR		1.8245e-05	0	1	Q3TEE8	0	1301.68	48.5	3	1.70523	33.5423
FLLADNLYCK	1xCarbamidomethyl [C9]	9.1409e-05	0	1	P61759	0	1256.63	35.68	2	0.449116	33.5514
VEFDTFGELK		0.000822842	0	1	P97807	0	1184.58	28.52	2	1.27099	33.5539
CNEIISWLDKNQTAEKEEFEHQQK	1xCarbamidomethyl [C1]	6.61379e-06	0	1	P63017	2	3004.41	17.96	4	3.5004	33.5552
HEPLVLFCESCDTLTCR	3xCarbamidomethyl [C8; C11; C16]	8.69041e-07	0	1	Q62318	0	2136.95	57.64	3	3.81654	33.5566
TELDAHFENLLAR		2.84325e-06	0	1	A2AWI7	0	1528.78	57.8	3	2.88979	33.5618
FGPLVVDWPHK		0.000314517	0	1	E9Q969	0	1294.69	28.11	3	1.04468	33.4676
FIIPQIVK		0.000829867	0	2	P16125	0	957.613	23.32	2	2.59306	37.6809
LASVEPQGSEFLGTVHSLGR		8.33051e-09	0	1	Q99K86	0	2084.08	35.47	3	-1.56777	33.4637
DNFAQDLGTLR		7.3264e-06	0	3	P03995	0	1249.62	63.78	3	1.33481	33.6666
WDVDDWDNENSSAR		7.8478e-09	0	1	Q62261	0	1708.68	49.16	2	3.36666	33.3758
MEVHELFR	1xAcetyl [N-Term]	0.000235424	0	1	D3Z041	0	1102.53	34.74	2	1.63209	33.3784
NLEPEWAAAATEVK		2.50186e-06	0	1	Q3THH1	0	1528.76	71.03	2	1.92237	33.3888
NNSGLSFEELYR		1.61919e-05	0	1	Q6ZQ84	0	1428.68	50.61	2	5.35277	33.3955
EYATEVDVDFVR		9.06331e-05	0	1	Q8CC13; Q5SWR1	0	1442.68	46.89	2	0.547107	33.4033
GVIDMGNSLIER		6.07319e-06	0	1	A3KGU7; A3KGU5	0	1303.67	70.76	2	-0.229893	33.4059
EVPHVGGFGCTLAELR	1xCarbamidomethyl [C10]	4.58441e-07	0	1	Q0VF55	0	1741.87	67.88	3	3.00002	33.4072
ILASDKPYILAEELR		0.000221793	0	1	Q5FW75	0	1730.97	20.42	3	-4.57745	33.4085
SSALQWLTPEQTSGK		1.23277e-06	0	2	P24527	0	1632.82	33.88	2	3.9779	33.4139
SALFAQINQGESITHALK		0.000524224	0	1	P40124	0	1928.02	22.64	3	4.30157	33.4152
ELFPVQMEGVK		0.000208951	0	1	Q9QYA2	0	1276.66	33.19	2	0.179273	33.2097
SLSLQEGDQLLSAR		1.69037e-07	0	1	E9QQ57	0	1516.8	76.64	2	1.52586	33.4216
NIFIECTGTDFTK	1xCarbamidomethyl [C6]	1.36559e-06	0	1	Q3TI98	0	1545.73	42.28	2	1.82855	33.431
LNILDTLSK		7.97538e-05	0	1	Q3TI61	0	1016.6	57.3	2	-0.737868	33.4323
VYVGNASVAQDITQLQK		8.12149e-10	0	1	B1AQF4	0	1833.97	93.49	2	1.99888	33.4428
GDYDAFFEAR		0.00016044	0	1	Q3U9A8	0	1190.51	58.55	2	1.33255	33.4441
SDGIYIINLK		0.000420139	0	1	B2CY77	0	1135.64	35.39	2	1.86165	33.4454
GFESPSDNSSAVLLQWHEK		3.51947e-07	0	1	Q3TKM9	0	2131.01	55.54	3	1.80176	33.4493
WNDNCPSWNTVDPEVR	1xCarbamidomethyl [C5]	5.57677e-06	0	1	O08529	0	1988.86	37.97	2	1.33354	33.4506
VLTPTQVMNRPSSISWDGLDPGK		2.31704e-06	0	3	Q3TGC5	0	2498.27	36.41	2	2.84037	38.2259
VLTPTQVMNRPSSISWDGLDPGK	1xDeamidated [N/Q]; 1xOxidation [M8]	2.4174e-05	0	2	Q3TGC5	0	2515.25	23.77	3	9.518	33.452
FVSQTNGNLYIANVESSDR	1xDeamidated [Q/N]	2.97015e-12	0	4	P12960	0	2115	123.42	2	4.11977	33.4584
YENEVLQLEEDERFEGR		5.53043e-07	0	1	P97952	1	2154.99	33.96	3	3.16831	33.4283
IASQVAALDLGYKPGVEAIR		1.11343e-09	0	2	Q91VD9	0	2071.15	81.92	2	-1.78093	33.2673
NIVAVGAGFCDGLR	1xCarbamidomethyl [C10]	8.61498e-06	0	1	B2RSR7	0	1448.73	44.7	2	0.107612	33.1953
FDTDELNFPTEK		2.09203e-07	0	2	Q6ZQ49	0	1455.66	71.58	2	-0.133302	33.186
IDCNLLEFK	1xCarbamidomethyl [C3]	0.000182318	0	1	Q3TG21	0	1151.58	49.77	2	1.8576	32.9294
ATNSSWVVVFK		6.78271e-05	0	1	Q61548	0	1237.66	50.17	2	-0.419227	32.9333
NPDDITQEEYGEFYK		4.47014e-09	0	1	P11499	0	1847.8	92.6	2	1.86599	32.9451
FGTVLEALEK		0.000363517	0	1	Q8BRN9	0	1106.61	8.92	2	0.420211	32.9503
GMSQLITMACGSCSNENAFK	2xCarbamidomethyl [C10; C13]	1.01322e-06	0	1	P61922	0	2205.94	34.26	3	2.21019	37.924
GMSQLITMACGSCSNENAFK	1xDeamidated [N15]; 2xCarbamidomethyl [C10; C13]	1.59269e-08	0	1	P61922	0	2206.92	78.47	2	11.2003	37.932
LLQDFFNGK	1xDeamidated [N7]	0.000934729	0	1	P63017	0	1082.55	52.89	2	2.25156	34.8358
YFDLGLPNR		0.000595598	0	1	P54071	0	1094.56	36.49	2	1.55542	32.9856
TEEFCEIFR	1xCarbamidomethyl [C5]	0.000262998	0	1	Q3UHL1	0	1230.55	38.09	2	0.889726	32.9896
ETDDILAFTR		0.000143613	0	1	Q5FWH7	0	1180.58	36.91	2	1.09902	32.9922
VLGLTLLQK		0.000409543	0	1	Q9CPU0	0	984.645	41.82	2	1.11151	32.9935
SGHDQVVELLLER		5.34229e-05	0	1	S4R2F3; S4R2R5	0	1494.79	49.98	3	1.22378	33.0013
QALETVNDYNPLMK		2.6113e-07	0	1	Q9JHU4	0	1635.8	71.64	2	1.07649	33.0038
YEGGYPALTEVMNK		2.25891e-07	0	2	O55126	0	1571.74	53.57	2	0.772887	33.5147
AMLESIGVPLEK		1.15124e-05	0	1	A2A7S7	0	1286.7	40.68	2	2.26918	33.0065
NIELICQENEGENDPVLQR	1xCarbamidomethyl [C6]	2.6785e-06	0	1	Q3U4H0	0	2270.07	59.27	2	2.39914	33.0092
TITLEVEPSDTIENVK		7.39305e-09	0	3	E9QNP0	0	1787.93	82.84	2	4.02438	33.0105
YDGQVAVFGSDFQEK		2.4188e-08	0	1	A0A1S6GWH5	0	1689.78	52.89	2	2.56914	33.0209
LTLSALIDGK		5.62269e-05	0	10	Q3THL7; Q60932; Q5EBQ0	0	1030.61	59.85	2	2.38662	35.5117
YLTVAAVFR		0.000648489	0	1	Q9D6F9; P99024; P68372	0	1039.59	34.38	2	1.70284	33.0261
GQTVQQVYNSVGALAK		7.97855e-06	0	1	Q5SX39; B2RWX0	0	1662.88	46.04	2	3.41857	33.0288
MALDIEIAAYR	1xOxidation [M1]	7.38914e-06	0	1	P08551; P46660; A0A0R4J036; P19246	0	1281.65	54.19	2	0.804975	32.9267
WIAQDLSNLR		0.000533223	0	1	Q9DB60	0	1215.65	27.98	2	-1.24612	32.9149
TLAMDTILANAK		3.2868e-06	0	1	Q9CRC9	0	1261.68	60.21	2	-0.576221	32.9136
GLGSTVQEIDLTGVK		1.51242e-05	0	1	Q91V64	0	1516.82	56.1	2	2.24641	32.9123
SLCNLEESITSAGR	1xCarbamidomethyl [C3]	7.08325e-08	0	1	Q80VD1; Q8CAB7	0	1536.73	61.99	2	1.25699	32.8191
FATEAAITILR		3.76727e-06	0	1	P11983	0	1205.69	72.13	2	-0.370667	32.8204
IMISDFGLSK		0.000143613	0	1	B1AW58	0	1110.59	52.91	2	1.53294	34.2098
GSSGPPVYVDLAYIPNHCSGK	1xCarbamidomethyl [C18]	8.83989e-07	0	1	A2ARP8	0	2218.06	35.94	3	2.25545	32.8376
VAIVKPGVPMEIVLNK		0.000551687	0	1	Q9JKR6	0	1707.02	19.9	3	0.245181	32.8389
NAQDYQWIGLNDR		1.51242e-05	0	1	Q61282	0	1592.75	61.49	2	-1.55147	32.8415
VSFELFADKVPK		0.000157728	0	1	P17742	1	1379.76	31.8	3	0.975098	32.8442
LTESLHEVYEPDWYGR		5.53043e-07	0	2	A0A0G2JEG8	0	1993.93	57.98	2	0.413901	32.9189
DTPENNPDTPFDFTPENYKR		2.58867e-06	0	1	Q9D6J6	1	2397.06	38.33	3	2.82737	32.8572
LIEVGPSGAQFLGK		6.67166e-07	0	1	S4R2F3	0	1415.79	57.28	2	4.09688	32.8585
ALTLPGSSENEYIMK		0.000515376	0	1	Q9ERK4	0	1652.82	31.33	2	0.6617	33.0301
AAAVSDIQDLMR		2.72457e-06	0	1	Q9CZZ4	0	1289.65	75.08	2	0.0710017	32.8612
AQWGSNMQVTLIPTHDSEVMR		7.58721e-11	0	1	B2RQQ5	0	2400.14	70.38	3	3.0737	35.7347
QAVDQISSGFFSPK		4.78574e-09	0	1	Q3V3U0	0	1510.75	100.51	2	1.01977	32.8741
LLQDFFNGKELNK	1xDeamidated [N7]	3.12207e-05	0	2	P63017	1	1566.82	42.52	2	0.685301	32.8795
DQNLPQILEESR		6.67043e-06	0	1	O54991	0	1441.73	42.41	2	0.203723	33.1939
YMAEALLLR		0.00092682	0	1	Q80TT4	0	1079.59	31.01	2	3.45407	32.8899
NIEDVIAQGVGK		3.73427e-05	0	1	P99027	0	1242.67	34.8	2	1.98804	32.8926
VVFIFGPDK		0.000575668	0	1	Q6GT24	0	1021.57	36.39	2	0.665777	32.8939
CDVYDIMHLR	1xCarbamidomethyl [C1]	3.57842e-05	0	2	Q9DC69	0	1321.6	36.36	3	0.441104	32.8952
KPSAGEAGGWSDKDLEDIVEGGGYKPDK		0.000201949	0	1	Q8BIF0	1	2905.39	33.68	4	-0.542948	32.8965
YESSLYSQEYSKPAVASFNGLSEGSK	2xDeamidated [Q8; N19]	0.00095075	0	1	B2RQQ5	0	2830.29	30.63	3	9.19421	32.9096
TVIGELPPASSGSALAANVCK	1xCarbamidomethyl [C20]	2.0912e-05	0	1	Q6ZQ38	0	2042.06	48.83	2	0.286774	32.8638
GDGPWYQFPTPEK		5.12093e-06	0	1	Q8BU20	0	1521.7	39.84	2	0.871338	35.0553
VLITTDLLAR		4.06778e-06	0	1	Q3TFG3; Q52KC1	0	1114.68	82.43	2	2.07679	33.0366
MTVAHMWFDNQIHEADTTEDQSGATFDK		1.30949e-10	0	2	Q6ZQ49	0	3225.39	86.15	3	1.95705	35.8728
VVLEDGNLLVTPGAGR		5.53232e-09	0	1	A0A0R4J1N0	0	1609.89	95.26	2	3.25963	33.119
YGGDEIPFSPYR		2.39743e-06	0	1	Q8BTM8	0	1400.65	59.55	2	0.357591	33.1204
QLKPPAELYPEDINTFK		3.83103e-05	0	3	Q8CAQ8	0	2003.05	34.02	2	2.36113	33.3039
HQVEYLGLLENVR		5.76836e-05	0	1	Q5SYD0	0	1569.84	44.29	3	1.77919	33.1348
VIPAADLSEQISTAGTEASGTGNMK		2.07497e-09	0	2	Q9WUB3	0	2448.19	79.46	2	4.65749	35.3134
LTPITYPQGLAMAK		0.000223691	0	1	Q3TLP8	0	1503.82	27.27	2	-0.447109	33.1465
IAEESNFPFIK		1.17105e-05	0	2	P46460	0	1294.67	61.06	2	0.843205	33.6599
AYHEQLSVAEITNACFEPANQMVK	1xCarbamidomethyl [C15]	6.08052e-13	0	23	P68369; A0A0A0MQA5	0	2750.29	97.22	3	6.35885	37.2945
AYHEQLSVAEITNACFEPANQMVK	1xDeamidated [N13]; 1xCarbamidomethyl [C15]	6.6785e-13	0	5	P68369; A0A0A0MQA5	0	2751.28	80.68	3	10.6799	44.2807
AYHEQLSVAEITNACFEPANQMVK	1xOxidation [M22]; 1xCarbamidomethyl [C15]	2.16573e-10	0	4	P68369; A0A0A0MQA5	0	2766.29	71.09	3	4.23291	34.4707
AYHEQLSVAEITNACFEPANQMVK	1xDeamidated [N13]; 1xOxidation [M22]; 1xCarbamidomethyl [C15]	1.031e-08	0	2	P68369; A0A0A0MQA5	0	2767.27	65.24	3	2.57459	33.1531
ILILGLDGAGK		2.56609e-05	0	1	P61211	0	1069.66	43.93	2	0.318936	33.157
QITSYGETCPGLEQYAIK	1xCarbamidomethyl [C9]	4.8259e-08	0	1	Q6A0F1	0	2057.98	82.38	2	1.69894	33.1661
LELADYEAENLAR		1.23277e-06	0	1	A0A087WPD1	0	1506.74	68.23	2	2.50663	33.1702
GQVCLPVISAENWKPATK	1xCarbamidomethyl [C4]	5.72128e-06	0	1	Q561N4	0	1998.05	26.98	3	0.66956	33.1715
FSVQTMCPIEGEGNIAR	1xCarbamidomethyl [C7]	5.67084e-05	0	1	Q8R010	0	1908.89	58.12	2	-0.399815	33.1728
AFVHWYVGEGMEEGEFSEAR		1.26622e-13	0	8	P68369; A0A0A0MQA5	0	2330.02	99.83	2	1.51014	38.0948
AFVHWYVGEGMEEGEFSEAR	1xOxidation [M11]	1.52595e-07	0	4	P68369; A0A0A0MQA5	0	2346.01	63.18	3	3.34942	34.3108
VIPAFMCQAGDFTNHNGTGGR	1xDeamidated [N16]; 1xCarbamidomethyl [C7]	2.00642e-12	0	2	Q99KR7	0	2251	66.34	3	0.582545	33.1755
AAAAGALAPGPLPDLAAR		5.77027e-06	0	1	Q8BVK3	0	1602.9	38.6	2	-1.09741	33.1768
IEAINQAIANEYEVR		7.32903e-08	0	1	Q3TJZ6	0	1732.89	74.92	2	3.28849	33.1833
FDEFFSQGCAPGYEK	1xCarbamidomethyl [C9]	4.06851e-07	0	1	Q921I1; E9Q035	0	1781.75	32.9	2	-0.797611	33.1008
NICFFSTNCVEGTAR	1xDeamidated [N8]; 2xCarbamidomethyl [C3; C9]	3.9671e-09	0	1	Q6ZQ49	0	1776.77	72.71	2	0.967959	34.3421
NICFFSTNCVEGTAR	2xCarbamidomethyl [C3; C9]	3.12448e-09	0	4	Q6ZQ49	0	1775.78	70.46	2	-2.67075	33.7242
QNGWLPISAMNK	1xDeamidated [N2]	5.29694e-05	0	2	Q9D6J6	0	1359.67	34.25	2	1.69518	35.3397
MTVAHMWFDNQIHEADTTEDQSGATFDK	1xOxidation [M6]	1.23277e-06	0	1	Q6ZQ49	0	3241.38	39.28	4	6.99556	33.0418
DVDPDVAYSSIPYEK		0.000148593	0	1	P24527	0	1697.79	23.88	2	-0.874532	33.0432
VAILVDDMADTCGTICHAADK	2xCarbamidomethyl [C12; C16]	6.18301e-11	0	1	G3UXL2	0	2276.04	59.08	3	2.00782	33.0484
AESSAATQSPSVSSSSSGAEPSALGGGGGSPGACPALGAK	1xCarbamidomethyl [C34]; 1xAcetyl [N-Term]	2.27903e-09	0	2	Q9ES97	0	3531.61	75.98	4	2.74379	33.0588
LQQELDDLTVDLDHQR		2.12874e-09	0	1	Q3UH59	0	1937.96	56.38	3	1.55551	33.0601
ITSEELHYFVQNHFTSAR		2.20097e-05	0	1	Q9DB77	0	2179.06	22.47	4	2.17073	33.0614
TCLLNETGDEPFQYK	1xCarbamidomethyl [C2]	1.15206e-09	0	1	V9GZG5; P15105	0	1814.83	99.2	2	1.50439	33.0628
DLNKDHIEMVESMVAAGK		7.08325e-08	0	1	Q9CPS6	1	1986.96	29.43	3	0.395213	33.0641
VPFPLTLR		0.000700084	0	1	Q99KI3	0	942.577	38.03	2	2.02976	33.0745
ALVFQPVTELK		0.00046931	0	1	P47857	0	1244.72	26.13	2	0.294985	33.0757
FTISDHPQPIDPLLK		0.000498124	0	1	Q6ZQ38	0	1720.93	3.58	3	1.3511	33.0392
IIDVVYNASNNELVR		4.9501e-07	0	1	Q497E9	0	1718.91	33.99	2	0.910273	33.0784
IQYQLVDISQDNALRDEMR	1xOxidation [M18]	0.000283956	0	1	Q91VW3	1	2323.13	36.85	3	2.59807	33.0797
HTGPGILSMANAGPNTNGSQFFICTAK	1xCarbamidomethyl [C24]	1.15265e-12	0	2	P17742	0	2791.33	109.35	3	3.24724	37.6822
HTGPGILSMANAGPNTNGSQFFICTAK	1xDeamidated [N]; 1xCarbamidomethyl [C24]	2.33968e-13	0	5	P17742	0	2792.31	101.6	3	2.85007	39.8781
HTGPGILSMANAGPNTNGSQFFICTAK	2xDeamidated [N15; N17]; 1xCarbamidomethyl [C24]	7.20632e-09	0	1	P17742	0	2793.3	69.34	3	1.601	41.0946
HTGPGILSMANAGPNTNGSQFFICTAK	1xDeamidated [N]; 1xOxidation [M9]; 1xCarbamidomethyl [C24]	1.41443e-12	0	4	P17742	0	2808.31	105.74	3	2.92756	35.1692
HTGPGILSMANAGPNTNGSQFFICTAK	2xDeamidated [N/Q]; 1xOxidation [M9]; 1xCarbamidomethyl [C24]	8.32766e-07	0	3	P17742	0	2809.29	56.47	3	15.3079	33.0851
LLVVDKETDEFFK		1.25397e-06	0	1	P70441	1	1582.84	44.41	3	0.486086	33.0928
VVDSLQLTGTKPVATPVDWK		3.86822e-11	0	2	Q6GT24	0	2154.18	87.52	2	3.27371	33.1335
GYLGPEQLPDCLK	1xCarbamidomethyl [C11]	9.87624e-07	0	2	P08249	0	1489.74	59.41	2	1.6253	33.0955
QNGWLPISAMNK		0.000369762	0	1	Q9D6J6	0	1358.69	20.91	2	-1.35298	33.0968
IQYQLVDISQDNALRDEMR		3.83103e-05	0	2	Q91VW3	1	2307.14	29.3	3	3.29564	37.0488
EEGYDSVFSVVR		3.23039e-05	0	1	A0A0R4J0B4	0	1386.65	39.56	2	2.21991	35.0566
DVLTSTYGATAETLSTSTTTHVTK		1.07627e-10	0	1	A2AUK5	0	2485.23	66.87	3	3.61979	35.0579
IPFLLSGTSYK		3.31409e-05	0	1	Q99JY0	0	1225.68	54.9	2	1.56395	35.0736
EVVPVNVLDAQEEMKEVAR		7.90767e-05	0	1	Q8CGC7	1	2155.11	9.37	3	4.05606	37.0119
IFTVDNNLLPVGK		5.67373e-07	0	1	P01027	0	1429.8	49.59	2	2.75856	37.0211
YLLETSGNLDGLEYK		3.70486e-08	0	1	Q3TLX1	0	1714.85	62.55	2	4.71783	37.0224
LLDELTLEGVTR		4.62367e-07	0	1	Q8VDQ8	0	1358.75	79.17	2	2.81429	37.0394
YESSALPAGQLTSLPDYASR		2.50186e-06	0	1	Q3TK29	0	2126.04	51.27	2	2.54887	37.0421
VMVATQQEMMDAQLTLQQR	1xDeamidated [Q]	3.28595e-05	0	2	Q9CR61	0	2222.06	26.66	3	9.30683	37.0474
AYHSFLVEPISCHAWNK	1xCarbamidomethyl [C12]; 1xAcetyl [N-Term]	3.25805e-05	0	1	Q91Z25	0	2101	13.8	3	2.90465	37.0565
VDLVDENFTELR		2.63367e-07	0	1	Q6ZWQ6	0	1449.72	91.35	2	3.60139	37.0579
AMYLPDTLSPADQLK		0.000431009	0	1	Q9Z2I0	0	1662.84	39.28	2	5.73297	37.0605
SSEMGIENVILGMPHR		2.24011e-08	0	2	B2RXT3	0	1769.87	94.95	3	2.9559	37.0645
ATFHTPFSQLGQSPEACSSYTFPK	1xDeamidated [Q]; 1xCarbamidomethyl [C17]	4.17394e-07	0	2	Q9WUR2	0	2689.22	25.79	3	12.9206	37.0736
AEQEPTAEQLAQIAAENEEDEHSVNYKPPAQK	1xAcetyl [N-Term]	0.000210739	0	1	Q99PT1	0	3606.68	18.75	4	3.9124	37.0802
AEQEPTAEQLAQIAAENEEDEHSVNYKPPAQK	1xDeamidated [Q12]; 1xAcetyl [N-Term]	8.53828e-05	0	1	Q99PT1	0	3607.67	19.46	3	8.90393	37.075
ILALAPTFEMNPMK		1.53902e-07	0	1	P12960	0	1575.83	78.48	2	3.55392	41.6434
YVRPGGGFEPNFTLFEK	1xDeamidated [N11]	0.000688276	0	1	P11352	0	1958.96	16.52	3	11.188	37.0842
VFESTCSSGSPGSNQALLLLR	1xCarbamidomethyl [C6]	6.28507e-07	0	1	Q6PB66	0	2223.11	67.13	2	0.247696	37.0856
DFLAGGIAAAVSK		2.16375e-05	0	1	P48962	0	1219.67	40.51	2	2.92286	37.0921
VSHALAEGLGVIACIGEK	1xCarbamidomethyl [C14]	1.97114e-08	0	1	P17751	0	1823.97	61.27	2	5.77574	37.0947
DLAPAPAPAPAPSLPGNLGDGTLSCRPECSGELTK	2xCarbamidomethyl [C25; C29]	8.53828e-05	0	1	A2ARP8	0	3516.71	8.09	3	5.504	37.0961
GTTGTQASFLQLFEGDHQK		1.67602e-07	0	1	P54822	0	2065	49.1	3	2.18718	37.0974
VVDDWANDGWGLK		1.513e-07	0	1	Q3TXE5	0	1474.7	78.77	2	4.03804	37.1027
DTNVMLVALAAK		3.51791e-05	0	1	A2AGT5	0	1245.69	41.26	2	3.46751	37.0106
AATSTLSVCDFLGEK	1xCarbamidomethyl [C9]	6.23277e-08	0	1	Q8BR63	0	1598.77	103.41	2	4.09041	37.1132
FFDDDLLVSTSK		4.9501e-07	0	1	O55057	0	1386.68	66.03	2	6.17718	37.0093
YVISAIPPVLTAK		0.000104767	0	1	Q3U2X5	0	1371.82	39.2	2	2.9499	37.004
GTQGVVTNFEIFR		3.80021e-07	0	1	Q8CIJ3	0	1467.76	71.42	2	5.84021	36.9356
NYGSYSTQASAAAATAELLK		1.08549e-10	0	1	B2M0S2	0	2016.99	104.83	2	5.42472	36.937
HASSILPITEFSDITR		3.99899e-06	0	1	Q3U7B3	0	1786.93	40.71	3	9.93654	36.9383
SVMDATQIAGLNCLR	1xCarbamidomethyl [C13]	2.96864e-09	0	2	Q571M2	0	1648.81	69.13	2	4.19821	36.9488
FSLVGIAGQDLNEGNR		6.07319e-06	0	1	Q3TJX0	0	1689.86	50.26	2	7.68272	36.9501
VDQETLTEMVKPSIDYVR		1.13239e-08	0	2	Q9JJK2	0	2123.07	53.42	3	-0.00671735	36.9528
VPVENVLGEVGGGFK		2.05771e-10	0	1	Q8JZN5	0	1500.81	88.63	2	2.87486	36.9554
ASSVGNVADSTGLAELAHR	1xAcetyl [N-Term]	6.28391e-06	0	1	Q80XU6	0	1896.94	62.11	2	6.61326	36.9632
GLAGAVSELLR		1.79365e-05	0	1	Q80TM2	0	1085.63	39.05	2	3.42953	36.9725
VDLLFLGK		0.000267518	0	1	Q9DCW4	0	904.55	58.69	2	2.88826	36.9738
NAENAIEALKEYEPEMGK		1.05771e-08	0	1	Q5DTI2; Q8R429	1	2035.96	29.6	3	0.923324	36.9752
GSVHDFPEFDANQDAEALYTAMK		2.86859e-08	0	2	F8WIT2; Q3UDK4	0	2556.13	66.89	3	4.08122	43.9136
GSVHDFPEFDANQDAEALYTAMK	1xOxidation [M22]	4.8664e-07	0	1	F8WIT2; Q3UDK4	0	2572.13	36.7	3	0.954707	36.9816
RTDDIPVWDQEFLK		2.65575e-06	0	1	Q5SUR3	1	1761.88	50.25	3	2.54257	36.9842
LELQGIQGAVDHAAAFGR		1.70543e-09	0	1	Q9CPV4	0	1852.97	77.36	3	2.32965	36.9855
LLQDSGAPDGTLNIIHGQHDAVNFICDHPDIK	1xCarbamidomethyl [C26]	1.52595e-07	0	2	Q9EQ20	0	3510.71	19.65	5	3.96325	36.9895
DGQAMLWDLNEGK		4.17319e-06	0	1	P68040	0	1476.68	53.75	2	2.81339	36.9908
DCFIVYQGHHGDVGAPMADVILPGAAYTEK	1xCarbamidomethyl [C2]	3.26002e-08	0	1	Q91VD9	0	3231.52	37.54	4	3.48897	41.0761
DCFIVYQGHHGDVGAPMADVILPGAAYTEK	1xOxidation [M17]; 1xCarbamidomethyl [C2]	5.72232e-07	0	1	Q91VD9	0	3247.52	42.44	4	5.56384	36.9922
EGPAVVGQFIQDVK		4.8242e-06	0	1	Q6ZQ38	0	1486.79	49.74	2	3.24723	37
AQFEQLCASLLAR	1xCarbamidomethyl [C7]	7.08204e-07	0	1	P48722	0	1506.77	59.24	2	1.97034	37.0026
TPEQCPSVVSLLSESYNPHVR	1xCarbamidomethyl [C5]	1.12335e-11	0	1	Q3TXS7	0	2399.17	91.74	3	1.4264	37.0053
ITFDDYIACCVK	2xCarbamidomethyl [C9; C10]	9.87433e-06	0	1	Q6P069	0	1504.68	48.84	2	3.01139	37.1145
EIDPQNDLTFLR		1.01302e-05	0	1	A2AVR9	0	1460.74	56.79	2	4.83238	37.1172
GVTIASGGVLPNIHPELLAK		1.60544e-05	0	2	Q9QZQ8	0	1986.14	32.69	3	3.03273	37.1199
QAQIEVVPSASALIIK		4.35649e-08	0	1	Q3TIQ2	0	1666.97	31.93	2	2.71253	37.2066
DVAEEITNYRPTIDTLHEQASALPQAHAESPDVK		3.04322e-05	0	1	Q62261	0	3745.83	19.67	5	5.24793	37.2093
DVAEEITNYRPTIDTLHEQASALPQAHAESPDVK	1xDeamidated [Q]	8.83821e-06	0	2	Q62261	0	3746.81	3.9	4	15.1036	37.434
VLGFCQLNLPSGKFPR	1xCarbamidomethyl [C5]	4.43067e-07	0	1	Q6ZQ49	1	1832.98	37.11	3	2.12927	37.2211
NVHLAPGWLMQLEK		5.4807e-05	0	1	Q9JHU4	0	1635.87	42.71	3	3.00293	37.2251
LQQTQAQVDEVVDIMR		8.9156e-07	0	1	B0QZN5	0	1872.95	78.19	3	2.1894	37.2264
ILVPVEVIKPITLK		2.72391e-05	0	1	Q80UG2	0	1562.03	32.29	3	3.64697	37.2277
IINEPTAAAIAYGLDR		2.77144e-06	0	1	P17879	0	1687.9	55.72	3	3.24235	37.2304
DDGSWEVIEGYR		1.49989e-06	0	2	P26443	0	1425.63	49.89	2	2.22646	37.2421
LQLDSPEDAEFIVAK		1.53875e-06	0	1	P14685	0	1674.86	62.95	2	3.98069	37.2448
IDAFHYIQMGTVYR		5.57677e-06	0	1	Q3UHB1	0	1713.84	42.08	3	1.58598	37.2461
TEAEIAHIALETLEGHQR		1.84084e-07	0	1	O08917	0	2018.03	48.53	4	1.88967	37.25
SMLEVNYPMENGIVR		0.000561157	0	1	P61161	0	1751.85	22.15	2	0.490326	37.2513
SMLEVNYPMENGIVR	1xDeamidated [N11]	4.95095e-08	0	1	P61161	0	1752.83	96.01	2	3.96803	38.31
FNDYFEFPR		0.000399214	0	1	P70398	0	1234.55	28.93	2	0.916216	37.2578
AITVSPVPFFNK		1.7335e-05	0	1	Q80TZ3	0	1319.74	54.87	2	2.74926	37.2604
LLVVYPWTQR		7.018e-05	0	1	B1Q450; A8DUK4	0	1274.73	50.68	2	1.1041	37.2617
FGFLQEFSK		0.000281547	0	1	Q61330	0	1102.56	37.49	2	2.3595	37.2631
YTEHSTVGLAQQWDQLDQLGMR		1.21213e-07	0	2	A3KGU7; A3KGU5	0	2576.22	55.56	3	6.946	39.9359
YTEHSTVGLAQQWDQLDQLGMR	1xOxidation [M21]	3.80086e-08	0	1	A3KGU7; A3KGU5	0	2592.21	75.59	3	2.06011	37.2657
KLPVGFTFSFPCR	1xCarbamidomethyl [C12]	0.000262998	0	1	P17710	1	1555.81	28.64	3	1.10679	37.267
GAVLVCDMSSNFLSRPVDVSK	1xCarbamidomethyl [C6]	1.09441e-08	0	1	Q3ULZ3	0	2281.13	56.91	3	3.07284	37.2053
FTDFDEVRHEIEAETDR		1.07533e-05	0	1	E9QLL2	1	2108.95	52.27	4	3.98104	37.204
LLDDAMEADKSDEWFATR		6.7311e-09	0	1	Q9CPV4	1	2112.95	48.82	3	1.93421	37.2027
EAYPEEAYIADLDAK		1.82489e-06	0	1	Q3V117	0	1697.79	34.02	2	2.43285	37.1949
YYAEMCASPGQSDTTFLEEELKK	1xCarbamidomethyl [C6]	1.98802e-08	0	1	Q8CAA7	1	2697.21	49.7	3	3.02667	37.1225
TIHQEDELIEIQSDTGTWYQR		1.55161e-05	0	2	Q9JIS5	0	2562.21	42.52	2	-2.64641	37.133
LWEGMGDETYPLAR		6.1231e-05	0	1	Q9R1C6	0	1637.76	46.34	2	0.624733	37.1357
LDPSIFESLQK		3.83103e-05	0	1	P60122	0	1276.68	31.86	2	3.95822	37.137
IYGADDIELLPEAQNK		1.56549e-07	0	1	Q3TW74	0	1788.9	46.68	2	6.95721	37.141
ILGNKATFSPIVTVEPR		1.09382e-05	0	1	W6PPR4	1	1842.05	107.09	2	-18.1423	37.1502
LLGNQATFSPIVTVEPR		1.32025e-08	0	1	A0A0R4J1N7	0	1842.01	107.09	2	1.61044	37.1502
DIVENYFMR		0.000688276	0	1	Q62318	0	1186.56	37.34	2	1.71316	37.1515
IGEAEAAVIEAMGK		3.34393e-07	0	1	Q3UEG9	0	1388.71	54.59	2	4.0723	37.1541
LAQTFSPSIDILK		0.000336695	0	1	Q8BH55	0	1432.8	50.38	2	5.54206	37.1581
SCWDEPLSIAVR	1xCarbamidomethyl [C2]	1.93714e-06	0	1	Q6P2K2	0	1432.69	72.89	2	0.23105	36.9317
SVGNTIEPVILFQK		8.69041e-07	0	2	B2RQQ5	0	1544.87	51.06	2	3.20208	37.1684
TVGIDDLTGEPLIQR		2.89267e-07	0	1	Q9WTP7	0	1626.87	58.08	2	3.12087	37.1724
LWGTSDVVQEIQEMKDESVR		8.05115e-09	0	1	P32037	1	2349.14	54.05	3	1.96248	46.0044
LWGTSDVVQEIQEMKDESVR	1xOxidation [M14]	3.45843e-05	0	1	P32037	1	2365.13	25.77	3	5.00241	37.1737
DLQSSNQLSNHISSLFR		3.80086e-08	0	1	Q00612	0	1945.97	49.01	3	1.66304	37.1751
DAHLPPGSMAAVGLSWEECK	1xCarbamidomethyl [C19]	1.47453e-06	0	1	P19096	0	2154.99	49.37	3	4.88934	37.1764
VQAENDFGKGPEPDTIIGYSGEDLPSAPR		7.97538e-05	0	1	Q810U3	1	3059.46	39.17	3	6.58801	37.1777
VDFPQDQLATLTGR		9.71256e-09	0	7	P08249	0	1560.8	83.96	2	2.83903	37.6993
WVDLTMDDIR		1.41269e-05	0	1	Q3TGI6	0	1263.6	58.94	2	3.96764	37.1882
TDAVEALTALNHYQIR		1.03983e-08	0	1	Q921F4	0	1814.94	52.09	3	4.14261	37.1909
EAPYMLPEDVFVEKPR		2.52416e-08	0	1	Q6ZQ18	0	1919.96	56.88	3	1.88941	37.1936
LLLPGWCHLTVEDGPR	1xCarbamidomethyl [C7]	2.07391e-06	0	1	Q9Z0E0	0	1862.96	33.21	3	3.37435	37.1697
TREGNDLYHEMIESGVINLK		2.11031e-08	0	3	P56480	1	2318.14	51.51	2	2.1315	37.3196
LKDTENAIENMIGPDWK		7.07809e-05	0	1	H7BX01	1	1973.96	24.35	3	2.79062	36.9304
IEQGSLILSNVQPSDTMVTQCEAR	1xDeamidated [Q/N]; 1xCarbamidomethyl [C21]	1.67631e-08	0	2	Q6PGJ3	0	2677.28	46.94	3	9.58962	36.9199
LVGQGATAVLLDVPDSEGEAQAK		7.64827e-08	0	1	A2AFQ2	0	2268.17	71.74	2	3.07624	36.6586
GIFGFTDSDCIGK	1xCarbamidomethyl [C10]	8.83821e-06	0	1	Q3U6U7	0	1416.65	23.94	2	-3.34796	36.66
VALIGSPVDLTYR		1.59215e-06	0	1	Q91VD9	0	1403.79	63.2	2	2.04492	36.6626
RLETYYNATEPVISFYDK		4.54626e-08	0	1	Q9R0Y5	1	2209.08	47.16	3	2.58563	36.6703
CELLYEGPPDDEAAMGIK	1xCarbamidomethyl [C1]	2.63412e-08	0	1	P58252	0	2007.9	64.86	2	4.34195	36.673
YAGSALQYEDVGTAVQNLQK		3.20653e-11	0	1	Q9CR26	0	2155.07	87.03	2	1.18398	36.6744
AFDLGATGVMTDYPTK		9.14487e-06	0	1	Q9CRY7	0	1686.8	39.05	2	-2.01438	36.6771
NFLELTELK		0.000506677	0	1	K3W4T3	0	1106.61	36.86	2	1.413	36.6784
DLAQAPDMQGGHAVLIASEEQFK		2.07391e-06	0	1	A0A0R4J0S4	0	2455.19	34.04	3	2.37588	36.6902
VGEVTYVELFK		8.61498e-06	0	1	Q8C854	0	1283.69	40.23	2	2.74033	36.6915
VVEEAPSIFLDPETR		4.58519e-08	0	1	Q3UGC8	0	1701.87	103.27	2	2.60599	36.6928
TLNEWSSQISPDLVR		1.28669e-07	0	1	O09172	0	1744.89	73.44	2	4.24529	36.6955
TVPLAGHVGFDSLPDQLVNK		1.03927e-05	0	1	Q9R1T4	0	2107.12	40.4	2	1.15015	36.6968
VSLAVLNPYIK		3.42907e-05	0	1	Q3TF25	0	1216.73	48.68	2	2.04147	36.7085
ANDDIIVNWVNR		1.12217e-05	0	1	B1AX58	0	1428.72	46.58	2	1.75605	36.7098
YKEEYAVLISEAQAIK		8.61662e-07	0	2	Q9JHU4	1	1854.98	36.74	3	2.84018	36.7112
AVCMLSNTTAIAEAWAR	1xCarbamidomethyl [C3]	1.66292e-11	0	44	P68369; A0A0A0MQA5	0	1864.9	107.32	2	3.49726	43.745
AVCMLSNTTAIAEAWAR	1xDeamidated [N7]; 1xCarbamidomethyl [C3]	2.82153e-11	0	2	P68369; A0A0A0MQA5	0	1865.89	112.51	2	11.8002	46.8954
AVCMLSNTTAIAEAWAR	1xOxidation [M4]; 1xCarbamidomethyl [C3]	1.14228e-09	0	2	P68369; A0A0A0MQA5	0	1880.9	83.17	2	3.05581	36.7152
AVCMLSNTTAIAEAWAR	1xDeamidated [N7]; 1xOxidation [M4]; 1xCarbamidomethyl [C3]	8.1201e-09	0	1	P68369; A0A0A0MQA5	0	1881.88	70.38	2	12.91	37.2395
SACDTVDTWLDDTAK	1xCarbamidomethyl [C3]	1.73447e-08	0	2	Q9JHU4	0	1697.73	66.73	2	2.32508	36.7178
WNTDNTLGTEISWENK		6.67508e-10	0	4	Q5EBQ0	0	1907.88	81.89	2	2.49763	37.1659
TKPVTGNLRPEEALQALTIYEGK		0.000164595	0	1	Q9JHU4	0	2528.37	24.21	4	3.12598	36.7243
IEGLQSLVNLR		5.57677e-06	0	1	Q3UM45	0	1241.72	67.49	2	0.710125	36.6559
LAVEALSSLDGDLSGR		6.50648e-10	0	26	Q04447	0	1602.83	87.65	2	3.09686	40.0041
LIVSSSSQAPVIYQWSR		6.7288e-07	0	1	Q3V1R3	0	1921.02	44.48	2	1.05967	36.563
ENDFALIIDGK		7.07809e-05	0	1	Q5DTG0	0	1234.63	35.94	2	-2.4705	36.5643
FVFSLVDAMNGK		2.89216e-06	0	1	P08249	0	1327.67	52.19	2	3.36421	42.7722
FVFSLVDAMNGK	1xDeamidated [N10]	2.0563e-06	0	2	P08249	0	1328.66	56.78	2	1.33503	44.7471
FVFSLVDAMNGK	1xDeamidated [N10]; 1xOxidation [M9]	3.40084e-06	0	2	P08249	0	1344.65	52.49	2	0.0170035	37.5888
DFLAGGVAAAISK		1.60578e-06	0	6	P51881	0	1219.67	58.7	2	1.3215	36.5786
ELATVLSDQPGLLGPK		1.4617e-05	0	1	A2AS98	0	1637.91	40.57	2	6.60335	36.5825
CLAFHDISPQAPTHFLVIPK	1xCarbamidomethyl [C1]	2.81911e-06	0	2	P70349	0	2291.2	30.02	3	7.1191	36.7125
IMYDLTSKPPGTTEWE		3.20296e-05	0	1	Q3THK7	0	1867.88	52.72	2	-1.64478	36.5891
LQQTQNQVDEVVDIMR		1.19244e-11	0	1	P63024	0	1915.95	105.95	2	7.80971	36.5969
VDQEIMNIIQER		8.83989e-07	0	2	Q9DCS9	0	1487.75	50.72	2	0.486349	36.5981
AGDTVIPLYIPQCGECK	2xCarbamidomethyl [C13; C16]	6.02162e-06	0	1	P28474	0	1920.92	29.8	2	1.12474	36.5995
SVIGMGTGAGAYILTR		1.72004e-09	0	1	B7ZWC0	0	1566.83	86.37	2	0.71379	36.6008
YNVITFLPR		0.000659616	0	1	Q5DTG0	0	1122.63	18.73	2	-0.8192	36.6035
FIIGESQAGEQPTQTVMPGQVMR		1.79403e-06	0	1	A0JNY3	0	2504.23	66.93	2	2.395	36.6048
TSIDAYDNFDNISLAQR		8.55075e-12	0	3	Q5SXR6	0	1942.91	147.09	2	5.27762	36.6205
TSIDAYDNFDNISLAQR	1xDeamidated [N8]	7.45242e-06	0	1	Q5SXR6	0	1943.9	65.26	2	0.812672	40.304
SAEEAASVLATSISPEQCIK	1xCarbamidomethyl [C18]	2.18228e-05	0	1	B9EJA4	0	2091.03	28.47	3	2.89616	36.6232
SSGPTSLFAVTVAPPGAR		1.12217e-05	0	2	Q3TVV6	0	1714.91	42.53	2	3.07207	36.6363
SWDTKPGLLVGVPGMVK		0.00020542	0	1	Q99JP7	0	1783.98	21.53	3	1.23706	36.6389
DLLNMYIETEGK		3.89799e-06	0	1	Q61699	0	1425.69	55.51	2	3.9619	41.2421
ITSEALLVTQQLVK		6.55997e-08	0	2	Q6ZQ38	0	1542.91	42.79	2	1.38992	36.6546
SEAHLTELLEEVCDR	1xCarbamidomethyl [C13]	1.97003e-05	0	1	Q9QXT0	0	1800.84	59.3	3	1.58249	36.7256
ISIILDPLTK		8.75946e-05	0	1	A0A075DCI1	0	1112.69	60.43	2	2.20767	36.7282
RIDSLMDEIAFLK		3.89869e-07	0	2	P08551	1	1550.82	68.13	2	3.34738	44.2449
NAVEEYVYDFR		2.50128e-05	0	1	P48722	0	1404.64	30.97	2	3.80319	36.8567
LVDAEELNYWTCK	1xCarbamidomethyl [C12]	4.78492e-08	0	1	Q5F2D0	0	1640.76	74.26	2	3.28234	36.8581
DAGVSTYMYEFR		3.96575e-07	0	1	P23953	0	1438.63	73.75	2	2.2362	36.8594
IENISNLHQLQMLELGSNR		6.7899e-10	0	1	Q3UM45	0	2209.14	37.2	3	0.940167	36.862
TSSPAQGVGASVSALRPDLGFVR		1.84052e-06	0	3	Q9DCU2	0	2272.2	29.54	3	3.15258	36.8634
ISVAGVTSGNVGYLAHAIHQVTK		6.17985e-08	0	1	P05202	0	2322.26	41.85	4	2.74897	36.8725
LYEAYLPETFR		0.000342479	0	1	Q7TN29	0	1401.7	40.33	2	5.30422	36.8751
SAELPDAVGPIVQLQEK		9.79048e-06	0	1	Q9QYS9	0	1793.96	49	2	7.23968	36.8765
FASEIVDTVYEDGDSIR		7.78116e-09	0	3	A0A087WS16; E9PWQ3	0	1915.89	97.42	2	-0.490012	36.8805
LGGVEFNIDLPNK		6.67043e-06	0	1	O08997	0	1415.75	63.62	2	7.37951	36.8909
YLLEQDFPGMR		7.64552e-06	0	1	Q1MWP8; Q9QXY6	0	1368.66	51.26	2	3.58275	36.8935
GLTPTGMLPSGVLAGGR		3.86489e-06	0	1	P48453	0	1583.86	50.07	2	3.13463	36.8949
KLQEGTYVMLAGPNFETVAESR		8.99503e-09	0	1	P23492	1	2440.22	73.39	3	2.97648	36.8962
VWDAVSGDELMTLAHK		1.87315e-09	0	1	Q9Z1Z2	0	1771.87	62.57	3	3.12014	36.8975
ISGETIFVTAPHEATAGIIGVNR		3.12501e-10	0	2	Q5SXR6	0	2353.25	83.16	2	2.27802	36.8989
KAIPPGCGDEPEEEDESILDTVIK	1xCarbamidomethyl [C7]	6.56109e-09	0	1	P63040	1	2641.25	42.05	3	3.00352	36.9093
TLNPAFNETFTFK		4.54466e-06	0	1	A0A0R4J2C2	0	1529.76	56.4	2	4.87086	36.9106
TLNPAFNETFTFK	1xDeamidated [N7]	3.57937e-06	0	1	A0A0R4J2C2	0	1530.75	39.65	2	7.25538	39.193
GIAGRQDILDDSGYVSAYK	1xDeamidated [Q6]	5.72128e-06	0	1	Q9CRB6	1	2028.99	47.18	3	1.71585	36.9119
GSVPLFWEQPGLQVGSHR		9.54504e-07	0	1	D3Z656	0	1994.02	49.34	3	4.19113	36.9132
NLNQALLDLHALGSAR		6.2317e-07	0	1	P29391	0	1705.93	67.05	3	0.0528945	36.9172
DPDQTDGPGLGYLSSHIANVER		2.48233e-10	0	1	A0A0J9YUQ8; Q6PAC1	0	2341.11	42.56	3	3.00265	36.8451
MQDTSASFGYQLDLPK		2.52329e-06	0	1	Q9QYA2	0	1800.85	76.47	2	3.96566	36.8267
VAAAESMPLLLECAR	1xCarbamidomethyl [C13]	1.132e-06	0	1	Q8BKC5	0	1630.83	68.72	2	4.50646	36.824
MLGPEGGEGYVVK	1xAcetyl [N-Term]	5.91781e-05	0	1	Q9Z2X1	0	1377.67	46.14	2	2.51294	36.8227
RIDSLMDEIAFLK	1xOxidation [M6]	0.000547012	0	1	P08551	1	1566.82	41.98	3	4.05694	36.7309
IEDYFPEFAR		4.54333e-05	0	1	Q6R0H7	0	1286.61	34.65	2	2.25469	36.7322
VAIQLNDTHPALSIPELMR		9.23126e-11	0	1	Q3V3U0	0	2118.14	74.21	3	1.7684	40.5249
IEVGLVVGNSQVAFEK		2.65622e-07	0	1	P46460	0	1688.92	53.68	2	5.66055	36.7348
NVVTIFSAPNYCYR	1xCarbamidomethyl [C12]	2.50128e-05	0	1	P62715; P63330	0	1703.82	49.48	2	-0.735126	36.7362
AAQAVSLLR	1xAcetyl [N-Term]	0.000107481	0	1	Q8BJY1	0	970.568	61.4	2	2.61411	36.7426
IITLAGPTNAIFK		0.000135295	0	1	Q61990	0	1358.8	21.95	2	2.3606	36.748
SYVYGPIPHTFDRDWVAMQTK		7.77983e-08	0	2	P19783	1	2511.21	19.55	4	3.21009	36.8188
FMATNDLMTELQK		7.02059e-06	0	1	Q6ZQ38	0	1541.73	44.62	2	3.79128	36.7637
IGDEYFTFITDCKDPK	1xCarbamidomethyl [C12]	4.58358e-06	0	1	Q3U4U6	1	1948.9	18.51	3	1.8721	36.7663
LIYSTSLTMFPTNNNSK		3.23234e-08	0	1	A0A023J604	0	1930.96	47.58	2	2.42513	36.929
LVPLVQATFPENAVTK		3.67113e-05	0	1	A0A0R4J1N7	0	1726.97	38.38	2	0.709805	36.7677
CLELFSELAEDKENYK	1xCarbamidomethyl [C1]	1.93781e-08	0	1	P11499	1	1987.93	45.2	3	0.737644	36.7833
TGKPFNPLLGETYELVR		4.50607e-06	0	1	Q91XL9	0	1934.04	47.66	3	3.37297	36.7846
WVNDVEDSYGQQWTYEQR		1.07664e-12	0	2	Q8VDN2	0	2303	121.02	2	-1.23617	36.7859
ALDEYYDKHFTEFVPLR		1.27576e-07	0	2	P50516	1	2143.05	45.28	3	2.92943	36.7873
SIVEGIIEEEEEDEEGSESVNKR		1.66292e-11	0	1	Q8BVQ5	1	2606.2	86.37	3	-1.44856	36.7913
SSFFVNGLTLGGQK		1.31953e-05	0	1	P62962	0	1454.76	32.82	2	2.37481	36.8004
SSFFVNGLTLGGQK	1xDeamidated [N6]	5.53043e-07	0	1	P62962	0	1455.75	72.46	2	2.11669	38.2167
APWMEQEGPEYWER		3.1496e-06	0	3	G3UXE9	0	1807.77	55.38	2	0.954215	36.8071
GVQGIIVVNTEGIPIK		2.33769e-08	0	1	A2AVR9	0	1636.96	58.57	2	3.25038	36.8161
GVDSIPGFEFDR		1.84012e-05	0	1	Q8VCT3	0	1338.63	39.72	2	4.49644	36.8174
MTVAHMWFDNQIHEADTTENQSGVSFDK		7.71377e-08	0	1	Q8VDN2	0	3238.42	40.92	4	12.1734	36.7729
LPEMQVSQVPEVQLPK		4.78492e-08	0	1	A0A0U1RNK1; E9QQ57	0	1821.98	68.13	2	8.80783	37.2801
VNIAFNYDMPEDSDTYLHR		3.86624e-08	0	1	A0A1S6GWH2	0	2300.03	53.79	3	1.97268	37.2827
DSNYHLLMSVQESLER		1.16153e-07	0	5	P26443	0	1920.91	56.89	2	4.08441	39.3282
VSALTQMESACVSIHEALK	1xCarbamidomethyl [C11]	3.99971e-07	0	1	D3YZZ5	0	2074.03	29.39	3	1.64704	37.8322
VFITDDFHDMMPK		1.42479e-05	0	1	Q3UAD6	0	1595.72	44.13	3	3.12259	37.8348
DAAHLLNDALAIR		6.44793e-07	0	1	Q91YS4	0	1392.76	60.83	3	3.75764	37.8361
VIIWTENGQSYIYK	1xDeamidated [Q/N]	0.000357378	0	2	Q920I9	0	1714.87	28.11	2	4.50549	37.8401
SSLLLDTVTSIPSSR		2.54535e-07	0	1	A2ARP8	0	1575.86	79.37	2	4.17351	37.8492
LNVAPVSDIIEIK		7.19981e-05	0	1	Q99LC5	0	1410.82	15.84	2	3.2745	37.8519
LESIISGAALMADSSCTR	1xCarbamidomethyl [C16]	6.67281e-08	0	1	E0CXB9	0	1881.9	74.29	2	2.33134	37.8546
GTDIMYTGTLDCWR	1xCarbamidomethyl [C12]	4.39305e-07	0	1	P51881	0	1688.74	53.82	2	2.42521	37.8676
SGEYSCIFLPEPVGR	1xCarbamidomethyl [C6]	1.19163e-07	0	1	P18572	0	1710.82	61.7	2	-1.48854	37.869
ILDISNVDLAMGK		2.39743e-06	0	1	O35857	0	1388.75	46.58	2	2.04433	37.8743
VISTLSVGVDHLALDEIK		2.58806e-05	0	1	Q3T9Z2	0	1909.06	16.85	3	2.64903	37.8756
YLYGTGAVAGVYLPGSR		4.43143e-08	0	1	Q9QXS1	0	1743.91	89.14	2	10.1346	37.8834
DLDPEREVTFLEASR		0.000190254	0	1	Q91ZR1	1	1776.88	38.34	3	3.11839	37.8847
YASICQQNGIVPIVEPEILPDGDHDLKR	1xCarbamidomethyl [C5]	2.6785e-06	0	1	P05063; Q5FWB7	1	3176.6	23.37	4	7.12163	38.969
YASICQQNGIVPIVEPEILPDGDHDLKR	1xDeamidated [Q/N]; 1xCarbamidomethyl [C5]	1.47528e-09	0	19	P05063; Q5FWB7	1	3177.59	59.68	4	5.69576	38.4561
YASICQQNGIVPIVEPEILPDGDHDLKR	2xDeamidated [Q/N]; 1xCarbamidomethyl [C5]	9.38685e-09	0	6	P05063; Q5FWB7	1	3178.57	69.74	3	15.5466	37.9492
YASICQQNGIVPIVEPEILPDGDHDLKR	3xDeamidated [Q6; Q7; N8]; 1xCarbamidomethyl [C5]	5.67084e-05	0	2	P05063; Q5FWB7	1	3179.56	30.18	3	15.6547	39.1996
HTQDIDVIEDVMLR		1.3311e-06	0	1	Q69ZY2	0	1683.84	52.04	3	-0.0580015	37.9044
LYENFISEFEHR		1.49958e-05	0	1	Q9WVJ2	0	1583.75	46.65	3	2.22991	37.9071
LFLYDIAEGK		3.83103e-05	0	1	A0A1D5RLQ9	0	1168.62	43.4	2	2.36114	37.9097
ALIQYFSPYVSADMHK		7.58203e-07	0	1	G3UXW9	0	1869.92	45.57	3	2.77535	37.9201
DAANILVMGVESSAK		2.5227e-05	0	1	Q8CI78	0	1504.77	22.54	2	1.33538	37.8217
LFVGNLPTDITEEDFKR		2.35731e-07	0	1	Q8R326	1	1994.02	56.05	3	1.18879	37.9214
VSILESLDKWER		3.89799e-06	0	1	Q3TYK4	1	1474.79	35.83	3	2.66445	37.8177
LLPVQENFLLK		0.00095075	0	1	Q08331; P12658	0	1313.78	39.91	2	2.51867	37.8124
GWDEALLTMSK		1.9869e-05	0	1	Q62446	0	1250.61	62.04	2	2.06446	37.7203
SAPDFTATAVVDGAFK		9.30714e-09	0	2	Q61171	0	1596.79	101.91	2	2.3182	38.3836
TVYGGGCSEMLMAHAVTQLANR	1xCarbamidomethyl [C7]	1.39027e-11	0	1	Q542X7	0	2366.1	55.11	3	1.84568	37.723
LVTFESVAVPLQQGAEQQR		5.16317e-05	0	1	Q3UPL0	0	2100.11	42.23	2	3.39648	37.7243
APVPTGEVYFADSFDR		2.35731e-07	0	2	Q3TXE5	0	1770.83	64.3	2	0.597173	37.7257
DFTPSGIAGAFR		6.44447e-05	0	1	P56135	0	1238.62	36.43	2	7.36592	37.727
APQETYADIGGLDNQIQEIK		1.87283e-08	0	2	Q542I9	0	2203.09	80.55	2	7.19266	37.7283
TCSLTAASCPYFCSVLTK	3xCarbamidomethyl [C2; C9; C13]	1.354e-06	0	1	A0A1B0GSG5	0	2065.94	49.13	2	5.72624	37.7297
AITSGGITYQDQPWHAECFVCVTCSK	3xCarbamidomethyl [C18; C21; C24]	3.15016e-07	0	1	A2AEX6	0	3015.34	43.44	3	0.885051	37.7401
GFDQQMSSLVTEHMESHGTQFLK	1xDeamidated [Q5]	2.31651e-05	0	1	A0A0M3HEQ0	0	2638.19	14.06	4	4.01408	37.756
VMTIPYQPMPASSPVICAGGQDR	1xCarbamidomethyl [C17]	5.30139e-09	0	2	P60335	0	2475.18	70.34	3	1.5529	37.7573
IYHPNINSNGSICLDILR	1xDeamidated [N9]; 1xCarbamidomethyl [C13]	2.94293e-08	0	1	A0A0G2JGL0	0	2100.05	50.14	3	-0.821633	37.7586
LPAYLTIQMVR		0.000100395	0	1	Q9JMA1	0	1304.74	37.74	2	0.689543	37.7613
AMVALIDVFHQYSGR	1xOxidation [M2]	1.12296e-09	0	1	Q3UY00	0	1722.86	72.49	3	1.87286	37.7743
NLFTQTLGLGSQK		1.10341e-06	0	2	Q8VDQ8	0	1406.76	61.95	2	2.28229	37.7757
IMLPWDPSGK		6.28173e-05	0	1	Q5YLW3	0	1143.59	34.64	2	2.58398	37.7797
IDPQTGWPFFVDHNSR		5.12186e-07	0	1	A6H663	0	1915.91	42.33	3	-0.238056	37.7824
GIVDQSQQAYQEAFEISK		4.78737e-11	0	3	P63101	0	2040.99	92.18	2	-0.380775	40.4513
LVPELDTVVPLESSK		8.32909e-08	0	1	Q7TMF4	0	1625.9	57.43	2	1.17319	37.7954
MLFDYLADK		0.000585548	0	1	Q3UIG0	0	1115.54	35.39	2	4.66618	37.7981
FAIDDHDYLVSLTR		3.20489e-08	0	1	Q91XU3	0	1664.83	66.51	3	3.62502	37.8007
FGFPEGSVELYAEK		1.132e-06	0	1	Q5YLW3	0	1572.76	58.93	2	-0.121119	37.8138
LVSEFPYIEAEVK		8.54492e-08	0	1	Q64521	0	1523.8	55.39	2	2.43923	37.9227
DQFSPDDFLGR		0.000135295	0	1	E9Q0N0	0	1296.59	33.39	2	-2.26668	37.9267
TTPTGWTLDQCIQTGVDNPGHPFIK	1xCarbamidomethyl [C11]	1.41443e-12	0	4	Q545N7	0	2783.35	53.53	3	2.23587	39.2626
AEEQEPELTSTPNFVVEVTK		1.00479e-07	0	1	Q8R5L1	0	2247.1	66.49	2	2.34046	38.0369
AEEQEPELTSTPNFVVEVTK	1xDeamidated [Q4]	2.48062e-06	0	1	Q8R5L1	0	2248.09	41.85	3	10.991	38.1144
LKVPPAINQFTQALDR		7.45382e-07	0	1	Q80UT7	1	1811.02	53.06	3	2.74958	38.0409
DLASVQALLR		9.06331e-05	0	1	A3KGU7; A3KGU5	0	1085.63	61.97	2	3.0922	38.0423
LSTSQTPQQQVELFDFEK		7.39179e-08	0	1	A8ASF5	0	2125.04	66.29	2	3.87584	38.05
IPQSHIQQICENILTSGENLSR	1xCarbamidomethyl [C10]	5.53232e-09	0	1	O89112	0	2537.28	48.72	3	2.58296	38.0514
AGDMENAENILTVMK		4.9501e-07	0	1	Q6PB66	0	1635.77	66.71	2	2.67771	38.0567
VIFPYEAQNDDELTIK		9.5432e-06	0	1	Q8R550	0	1894.94	53.08	2	1.35276	38.0607
VFDYSEYWEGAR		5.12186e-07	0	1	E9QPD7	0	1521.66	80.09	2	2.96275	38.0697
GFCHLCDGQEACCVGLEAGINPTDHLITAYR	4xCarbamidomethyl [C3; C6; C12; C13]	9.63994e-15	0	2	P35486	0	3534.57	96.55	3	3.5312	38.1222
AAVAWEAGKPLSIEEIEVAPPK		3.64345e-10	0	1	P28474	0	2305.24	44.31	3	2.29681	38.0723
GQATDIAIQAEEIMK		2.39867e-09	0	1	O88696	0	1617.82	97	2	2.63181	38.0736
AANNGALPPDLSYIVR	1xDeamidated [N4]	3.89799e-06	0	3	Q9D0M3	0	1671.87	76.98	2	5.39211	38.0763
VGPVPWLGPQTDEAIK		0.000203677	0	1	Q3UC49	0	1706.91	19.36	2	3.42294	38.0776
NLPIENTTDCLSTMASVCR	2xCarbamidomethyl [C10; C18]	3.09953e-12	0	1	Q921M7	0	2181.99	98.35	2	11.189	38.079
GLDVDSLVIEHIQVNK		8.61662e-07	0	1	Q80V08	0	1778.96	40.5	3	3.26255	38.0854
FAAEHTIFASNTSSLQITNIANATTR		1.00461e-06	0	1	Q61425	0	2779.4	38.53	3	1.89866	38.0868
IRPGEFEQFESTIGFK		2.8681e-07	0	2	D0VYV6	0	1884.95	62.53	3	2.21814	38.1432
NLSLSGHVGFDSLPDQLVNK		6.33552e-05	0	1	A0A0J9YUL3	0	2140.1	18.58	3	3.62102	38.0921
SMAASGNLGHTPFLDEL		1.35423e-07	0	1	Q9DB77	0	1759.83	27.37	2	1.10773	40.9459
SLHDALCVLAQTVK	1xCarbamidomethyl [C7]	3.57842e-05	0	1	Q542X7	0	1554.83	39.49	3	3.81161	38.0961
VQSGSESVIQEYVDLR		2.0931e-10	0	1	Q9QXS1	0	1808.9	120.46	2	6.96769	38.0355
SLVTVLGIPQKPIITGYK		2.7724e-08	0	2	K4DI58	0	1927.16	35.82	3	3.34214	38.075
VLEAELLVLR		1.04817e-05	0	1	P08551	0	1154.71	57.62	2	2.91282	38.0328
ALYLIATNGTPELQNPER	1xDeamidated [N8]	0.000168857	0	1	B1GX81	0	2001.03	49.32	2	5.05723	38.0225
LEICNLTPDTLTCDSYK	2xCarbamidomethyl [C4; C13]	3.73595e-07	0	1	O08529	0	2042.94	51.58	2	-4.93666	37.9412
FSGLDQCDGGWLADGSVR	1xCarbamidomethyl [C7]	3.64283e-09	0	1	Q9ESM3	0	1939.86	72.23	2	-4.22831	37.9478
SDIGEVILVGGMTR		1.47478e-07	0	1	P38647	0	1446.76	67.09	2	2.56056	37.957
IYVDDGLISLQVK		5.03525e-07	0	3	P52480	0	1462.82	51.86	2	3.21315	38.677
GLIPQLIGVAPEK		1.53875e-06	0	2	Q8BH59; Q9QXX4	0	1334.8	68.27	2	1.85433	37.9607
IDEAVLITWTK		2.56669e-06	0	1	P17710	0	1288.71	74.95	2	1.83071	37.962
TVLELQYVLDK		0.000339575	0	1	Q60865	0	1320.74	24.63	2	4.76695	37.9633
AFTGFIVEADTPGIHIGK		3.80021e-07	0	1	P45952	0	1872.99	27.12	3	2.35808	37.9686
IPIFSAAGLPHNEIAAQICR	1xCarbamidomethyl [C19]	3.40551e-14	0	2	A0A1S6GWG6	0	2178.15	99.27	2	1.97656	38.0383
VINQILTEMDGMSTK		1.24375e-08	0	2	Q01853	0	1679.83	78.58	2	4.21916	37.9789
ELDALDANDELTPLGR		4.86972e-11	0	1	E9QNN1	0	1741.86	108.6	2	5.25227	37.7046
LGLDDFESLK		4.7818e-05	0	1	Q7TSE6	0	1136.58	57.58	2	3.58009	37.987
LDIDPETITWQR		1.30833e-05	0	1	Q3TW74	0	1486.75	30.66	2	0.954127	37.9987
VLSYAPGPLDNDMQQLAR		1.61981e-07	0	1	Q91XH5	0	1987.99	68.83	2	6.23293	38
KGPLVFGEPIAASLGTDGTHYWSK		2.31704e-06	0	1	P97427	1	2531.29	31.24	4	3.65246	38.0131
YEELFPAFSDSR		5.77133e-07	0	1	Q9DB05	0	1460.67	48.61	2	1.42169	38.0144
YFDSFGDLSSASAIMGNAK		4.35947e-12	0	19	B1Q450; A8DUK4	0	1980.9	129.57	2	4.33194	45.4459
YFDSFGDLSSASAIMGNAK	1xOxidation [M15]	4.32171e-11	0	3	B1Q450; A8DUK4	0	1996.9	110.3	2	3.35928	38.0158
YFDSFGDLSSASAIMGNAK	1xDeamidated [N17]; 1xOxidation [M15]	1.5522e-07	0	1	B1Q450; A8DUK4	0	1997.88	26.54	2	3.65952	39.9201
AEAEAATGAGFTAPQIELVGPR		6.7334e-11	0	4	A0A0U1RNK1; E9QQ57	0	2156.1	102.01	2	2.02418	38.0185
TTGIVLDSGDGVTHNVPIYEGYALPHAIMR	1xOxidation [M29]	1.52595e-07	0	1	Q61272; P68033	0	3212.6	39.37	4	1.95016	38.0211
TTGIVLDSGDGVTHNVPIYEGYALPHAIMR	1xDeamidated [N15]; 1xOxidation [M29]	0.000743027	0	1	Q61272; P68033	0	3213.59	16.4	3	5.46517	38.0487
AEFFADVVPAVR		0.000600688	0	1	Q8BGB7	0	1320.69	56.32	2	2.37668	37.9947
FEELNADLFR	1xDeamidated [N5]	2.31651e-05	0	2	P63017	0	1254.6	67.7	2	1.40306	38.3521
AAFGLSEAGFNTACLTK	1xCarbamidomethyl [C14]	7.39557e-11	0	1	Q8K2B3	0	1757.85	92.31	2	3.54869	37.702
NLTNPNTVIILIGNK		1.88854e-07	0	2	Q50HX0	0	1623.94	46.69	2	2.83487	37.6928
HLTMDDLATALEGNR		4.9501e-07	0	1	Q8CBC8	0	1656.8	57.47	3	1.91792	37.3774
LTGSYNTMVGNNEGSMVLGLK		8.69041e-07	0	1	Q8BGH2	0	2185.06	57.66	2	1.35309	37.3788
YINENLIINTDELGR		2.09274e-09	0	1	P11983	0	1776.91	64.99	2	3.7737	37.3801
AGEGNEEISNMIHSYIK		2.14661e-08	0	1	E9Q0J5	0	1891.89	76.97	3	2.10686	37.3865
ELDSITPDITPGWK		2.23934e-06	0	1	Q3U7N2; Q8CAQ8	0	1571.8	42.24	2	1.73993	37.3879
VVNAPIFHVNSDDPEAVMYVCK	1xCarbamidomethyl [C21]	8.69635e-11	0	1	Q60597	0	2504.19	77.99	3	3.73569	37.3905
MLDAEDIVGTLRPDEK		2.84375e-07	0	1	E9Q2W9	0	1801.9	46.09	3	-0.497775	37.3931
AWEGNYLASKPDTPQTSGTFVPVANELK	2xDeamidated [N5; Q15]	6.90316e-07	0	1	Q5SYD0	0	3022.47	33.68	3	14.6298	37.3971
VDAILCVAGGWAGGNAK	1xCarbamidomethyl [C6]	8.25539e-06	0	1	Q8BVI4	0	1658.83	30.73	2	4.59591	37.3984
NHQSVAEYNIFEGMELR		8.69635e-11	0	2	E9PWE8	0	2036.95	105.44	2	-1.04888	37.4062
ITLTLACPMDLK	1xCarbamidomethyl [C7]	4.62284e-06	0	1	Q64018	0	1375.73	56.45	2	-0.637783	37.4075
NADMSEEMQQDSVECATQALEK	1xCarbamidomethyl [C15]	5.08357e-13	0	2	P63168	0	2514.04	109.97	2	-1.7963	37.4129
KENIIAFDDMIEPYR		1.82521e-07	0	2	E9QM38	1	1853.91	88.85	2	4.47371	37.5074
TMQTLLSLVK		0.000331008	0	1	P00493	0	1133.66	37.32	2	-0.555558	37.4142
SAVPFLPVNPEYSATR		0.000127459	0	1	Q68FF6	0	1747.9	44.15	2	3.87205	37.4169
TLVLLDNLNVR		2.27734e-05	0	1	O54734	0	1269.75	49.38	2	2.67385	37.4247
CFSIDNPGYEPEVVAVHPGGDTVAVGGTDGNVR	1xCarbamidomethyl [C1]	2.6808e-11	0	1	O88342	0	3385.58	49.5	3	1.74684	37.426
HQADIASYQDAIQQLDSELR		1.16332e-16	0	3	P19246	0	2301.11	153.87	2	-3.36665	43.2364
TSTSAVPNLFVPLNTNPK		0.000136453	0	1	Q8K232; E9Q1K3	0	1900.02	38.36	2	4.84519	37.43
LDSTDTNFDTWIK		8.54345e-07	0	1	Q9CX34	0	1555.73	49.19	2	0.461721	37.4417
NMIDPLGTSSLGLK		4.17319e-06	0	1	Q761V0	0	1445.77	55.22	2	1.64028	37.4444
FISADQSVALGELVK		1.5789e-07	0	1	Q8K0U4	0	1576.86	55.9	2	4.40045	37.3761
FGDEFLGELR		0.000136453	0	1	Q3UGJ5	0	1182.58	37.41	2	3.87245	37.3617
TFFLEALR		0.000788597	0	1	Q3UGR5	0	996.551	38.65	2	2.84152	37.3604
VLGFCHYYLPEEQFPK	1xCarbamidomethyl [C5]	3.46055e-08	0	4	A0A0G2JGX4	0	2026.97	37.49	3	2.69619	37.865
DSNYHLLMSVQESLER	1xOxidation [M8]	3.45995e-07	0	4	P26443	0	1936.91	57.5	2	2.76856	37.8887
IPPVNTNLENLYLQGNR		1.33133e-07	0	2	P50608	0	1955.03	74.34	2	2.17074	37.3577
LGYILTCPSNLGTGLR	1xCarbamidomethyl [C7]	1.1036e-07	0	1	Q545N7; Q6P8J7	0	1734.92	61.56	2	2.94687	37.2972
AFAFVTFADDK		3.1488e-05	0	1	Q921F2	0	1231.6	50.82	2	2.51648	37.2985
LMDVGLIAIR		2.99176e-05	0	1	Q3THQ5	0	1100.65	51.94	2	2.73355	37.2998
WFVFDTETK		0.000515376	0	1	Q05BC3	0	1172.56	29.11	2	2.5428	37.3011
QIIEEQSGPYIWVPAK		7.9108e-06	0	1	E9Q9H0	0	1857.97	72.62	2	3.48715	37.3038
QLNTIQNAEAVHFFCNYEESR	1xCarbamidomethyl [C15]	1.51403e-11	0	2	P61922	0	2570.17	66.27	3	2.57443	37.3169
QLNTIQNAEAVHFFCNYEESR	1xDeamidated [N/Q]; 1xCarbamidomethyl [C15]	0.000235424	0	2	P61922	0	2571.16	22.26	3	-3.98115	38.7914
YLTVAAIFR		0.000416577	0	1	Q7TMM9; B2RSN3	0	1053.61	52.94	2	2.46742	37.3182
VTYMVHDFEEGGGVAMGMYNQDK		4.8242e-06	0	1	Q8C338	0	2578.1	18.27	3	1.61125	37.4497
DYIWNTLNSGR		8.53828e-05	0	1	Q9CZU6	0	1338.64	44.04	2	2.12329	37.3313
LLSYVDDEAFIR		7.77703e-06	0	1	Q9WUB3	0	1440.74	51.17	2	2.92572	37.3353
LVAQLDTEGIGSLGPGYEDR		4.99505e-10	0	1	A0A0R4J117	0	2090.04	104.65	2	5.27943	37.338
QVLGQMVIDEELLGDGHSYSPR		2.50316e-09	0	1	P99026	0	2443.19	66.83	3	5.38536	41.4527
QVLGQMVIDEELLGDGHSYSPR	1xOxidation [M6]	4.28209e-07	0	1	P99026	0	2459.19	38.69	3	2.62798	37.3393
VVLDDKDYFLFR		1.92027e-05	0	1	Q64433	1	1529.8	66	3	1.84409	37.3406
ETFNHLTSWLEDAR		8.04366e-05	0	1	P59279	0	1718.81	41.46	3	1.13202	37.3419
TGYESGDYEMLGEGLGVK		3.28962e-11	0	1	Q3TPZ5	0	1904.86	110.59	2	2.80247	37.3433
YFPTQALNFAFKDK		5.12186e-07	0	1	P48962; P51881	1	1689.86	50.53	3	3.02198	37.3497
LTYDEAVQACLNDGAQIAK	1xCarbamidomethyl [C10]	6.90905e-12	0	1	Q9QUP5	0	2080	93.53	2	3.50555	37.3511
MDSGFGSDFGGTGGGK	1xAcetyl [N-Term]	2.61264e-10	0	1	P62075	0	1518.62	106.81	2	3.02442	37.3537
NYIWNTLNSGR	1xDeamidated [N1]	8.53828e-05	0	1		0	1338.64	44.04	2	2.12297	37.3313
ACGLVASNLNLKPGECLK	1xDeamidated [N8]; 2xCarbamidomethyl [C2; C16]; 1xAcetyl [N-Term]	2.43867e-06	0	1	P16045	0	1987	27.6	3	10.5576	36.5864
EEELQQTLQQEQNMLDR		9.38845e-10	0	1	Q9QXS1	0	2131.99	97.23	2	-3.07185	37.451
TVDFTQDSNYLLTGGQDK		1.33156e-08	0	1	Q9Z1Z2	0	2001.94	86.03	2	-6.89099	37.4616
DLESDIIGDTSGHFQK		1.3888e-05	0	1	F8WIT2; Q3UDK4	0	1761.83	26.6	3	3.68926	37.614
DFQEYVEPGEDFPASPQR		5.67084e-05	0	1	Q3TWG5	0	2110.94	41.73	2	2.48132	37.6153
VSTRTSSPAQGVGASVSALRPDLGFVR	1xDeamidated [Q10]	1.90397e-05	0	1	Q9DCU2	1	2716.44	8.72	3	4.13056	37.6257
DLTSVNILLK		0.000191883	0	1	Q62261; Q3UGZ4	0	1115.67	57.29	2	2.83478	37.6284
SYSPELIVHPVLDSSNAVEEVEK		2.43952e-08	0	1	K3W4M4	0	2541.27	30.19	3	2.59224	37.6297
MIPCDFLIPVQTQHPIR	1xCarbamidomethyl [C4]	1.24354e-07	0	2	P06745	0	2065.07	44.45	3	-0.133501	37.631
GFGFVCFSSPEEATK	1xCarbamidomethyl [C6]	2.3779e-08	0	1	P29341	0	1662.75	53.15	2	2.29962	37.6323
VAVGSDADLVIWNPR		1.90537e-09	0	1	A0A0R4J1N0	0	1611.85	61.6	2	2.1921	37.6454
YVVGQTPVYVPYEIR		2.24049e-09	0	2	A0A087WPX3; Q810U3	0	1782.94	60.71	2	4.13892	37.6467
VVYWTDISEPSIGR		7.26555e-07	0	1	P10493	0	1621.82	54.78	2	-1.04062	37.6481
TGGLEIDSDFGGFR		2.56758e-08	0	1	Q9Z0X1	0	1470.69	67.62	2	1.41947	37.6494
VRPAELEQFESTIGFK		8.40042e-08	0	2	O70318	0	1850.96	68.65	3	3.33349	37.652
AAVEEGIVLGGGCALLR	1xCarbamidomethyl [C13]	1.20163e-06	0	2	P63038	0	1684.91	57.11	2	1.60023	37.6547
LELNYCIPMGVQGGDR	1xCarbamidomethyl [C6]	5.43691e-07	0	1	Q8BGH2	0	1821.86	68.43	2	3.69348	37.6665
TMEEILEGLK		4.39099e-05	0	1	A0A0R4J0I1	0	1162.6	49.66	2	2.364	37.6691
SIVSTLESFK		0.000243586	0	1	Q8K0T4	0	1110.6	33.7	2	2.1399	37.6731
QVEVINFGDCLVR	1xCarbamidomethyl [C10]	7.70799e-05	0	1	Q6ZPH4	0	1548.78	42.85	2	4.00194	37.6744
MVNSNLASVEELKEIDVEVR		3.12608e-12	0	2	P35486	1	2274.16	105.62	2	3.54757	37.7784
EMEENFALEAANYQDTIGR		9.97103e-13	0	2	P20152	0	2200.98	121.1	2	3.64019	40.4685
EMEENFALEAANYQDTIGR	1xOxidation [M2]	1.60716e-11	0	1	P20152	0	2216.98	108.93	2	4.03549	37.6862
FDSLTDLVEHYK		1.48715e-06	0	1	P35235	0	1466.72	47.85	3	1.23056	37.6888
SFCSMAGPNLIAIGSSESAQK	1xCarbamidomethyl [C3]	5.16837e-10	0	2	Q9CWS0	0	2155.02	111.1	2	-1.53882	37.6113
FLVPDHVNMSELIK		1.28646e-06	0	2	Q2TBF9	0	1641.87	36.67	3	3.06469	37.61
VQQAPIEEHWIIECNDGVFQR	1xCarbamidomethyl [C14]	1.03064e-06	0	1	O35969	0	2568.23	35.33	3	2.98348	37.5969
LMNETTAVALAYGIYK	1xOxidation [M2]	1.98802e-08	0	1	Q571M2; P48722	0	1773.91	89	2	4.24204	37.5902
CGPMVLDALIK	1xCarbamidomethyl [C1]	1.19143e-06	0	1	Q9CQA3	0	1216.64	81.15	2	2.04179	37.4641
EIQTIMQFGDTEIK		5.8706e-07	0	2	Q8K0U4	0	1652.82	56.23	2	1.69568	37.4654
ACAEQDGILASAEQLHAAWR	1xCarbamidomethyl [C2]	9.23126e-11	0	1	Q80WM4	0	2197.05	93.59	3	1.34701	37.4667
LLEETGICVVPGSGFGQR	1xCarbamidomethyl [C8]	0.000506677	0	1	Q8BGT5	0	1918.97	55.65	2	1.92969	37.468
LGYISVTDVLK		1.19119e-05	0	1	A0A0R4J1N7	0	1207.69	43.78	2	0.015934	37.4838
EVGVYEALKDDSWLK		6.12842e-09	0	6	P14152	1	1751.89	83.68	2	3.21408	38.6218
VTEGLVDVILYHQPDDK		2.0563e-06	0	1	Q3U8W9	0	1941	51.4	3	0.0571682	37.4981
LTTLELLEVR		9.62061e-05	0	1	Q62261	0	1186.7	41.35	2	1.63275	37.4994
GSVTLSEICLPLK	1xCarbamidomethyl [C9]	2.27786e-06	0	1	Q8K298	0	1416.78	68.59	2	2.39909	37.5007
KAVLASMDNENMHTPDIGGQGTTSQAIQDIIR	1xDeamidated [Q/N]	9.96423e-09	0	3	P70404	1	3412.65	53.32	4	7.50371	37.5245
TSVNVVGDSFGAGIVYHLSK		8.62398e-12	0	5	A2APL5; Q3UYK6	0	2050.06	120.54	2	1.17625	37.4602
DAVSGMGVIVHVIEK		8.11872e-08	0	1	Q9R1P1	0	1553.84	45.99	2	1.90442	37.5362
GDAFDFNVSLQDHFK		0.000706064	0	1	Q571F3	0	1739.8	21.87	3	1.38392	37.5389
GFNEGLWEIENNPGVK		2.9419e-06	0	2	Q9JMG7	0	1802.87	55.33	2	1.27888	37.5443
EQAVEGGEVELSCLVPR	1xCarbamidomethyl [C13]	2.99508e-11	0	1	Q8R464	0	1871.92	104.8	2	2.76169	37.5547
MGAPEAGMAEYLFDK	1xOxidation [M1]	4.35575e-07	0	1	P09528	0	1645.72	50.6	2	3.57515	37.5587
LGLSIPDLTPK		0.000975296	0	1	Q4VAE3	0	1153.68	30.88	2	-0.666245	37.56
TDESQPWVLPVVR		2.43867e-06	0	1	P05201	0	1525.8	72.8	2	2.7414	37.5731
GLIESALNLGR		3.20296e-05	0	1	Q9D394	0	1142.65	46.69	2	1.67403	37.5757
LLGSTIPLCSAQWER	1xCarbamidomethyl [C9]	1.1611e-05	0	1	A8ASF5	0	1730.89	65.6	2	4.25213	37.5784
LQSQLLSIEKEVDEYK		1.90504e-08	0	1	P39053; A0A0J9YUN4	1	1922.01	65	3	0.790269	37.5824
LMNETTAVALAYGIYK		3.17876e-10	0	2	Q571M2; P48722	0	1757.91	93.25	2	4.92947	42.4195
TVTYEDPQAVGGLASALDNR		1.34273e-07	0	1	Q5SRX1	0	2077.02	88.2	2	1.85238	37.5376
NLLHQDAVDLFR		3.63997e-05	0	1	E9PVN6	0	1440.76	55.87	3	0.137486	32.0925
ACGLVASNLNLKPGECLK	2xCarbamidomethyl [C2; C16]; 1xAcetyl [N-Term]	1.98768e-07	0	1	P16045	0	1986.01	40.95	2	1.29203	36.5617
AMLSGPGQFAENETNEVNFR		2.16647e-12	0	1	A0A087WNT1	0	2211.01	154.8	2	-0.0140645	36.5512
NVAQYNANHPDFPMQIEQLER		4.43294e-10	0	1	Q9JHU4	0	2514.18	40.95	3	5.69949	35.538
NWRDPDQTDGPGLGYLSSHIANVER		2.84521e-10	0	1	A0A0J9YUQ8; Q6PAC1	1	2797.33	30.31	4	-0.118596	35.5393
SLLINAVEASCIR	1xCarbamidomethyl [C11]	3.09634e-06	0	1	Q3TJ21	0	1445.78	43.33	2	4.67758	35.5419
HTVTMIPGDGIGPELMLHVK		1.5004e-08	0	2	P70404	0	2145.12	56.88	4	3.8862	35.6453
NELTYQMEQDHNLQSVLQER		4.14061e-10	0	1	E9QNN1	0	2475.16	49.06	3	3.26247	35.5563
SPYGFHTASSCFWDTTSDGTCTIR	2xCarbamidomethyl [C11; C21]	1.00513e-09	0	1	P56387	0	2754.16	36.49	3	2.89098	35.5576
MLDMGFEPQIR		5.6727e-06	0	1	Q3V0Z8; Q3U741; Q3TQX5	0	1336.64	61	2	0.484698	35.5589
EMIPFAVVGSDHEYQVNGK	1xDeamidated [N17]	5.48347e-07	0	1	Q80UG5	0	2121	22.13	3	3.46739	35.5602
VPEANSSWMDTVIR		6.23383e-09	0	1	Q8BMF4	0	1604.77	81.81	2	2.36545	35.5693
LTDFGFCAQITPEQSK	1xCarbamidomethyl [C7]	2.41922e-09	0	1	O88643; B1GX81; Q8CIN4	0	1841.87	71.41	2	3.84467	35.5706
CQENGLWEAPQISCVPR	2xCarbamidomethyl [C1; C14]	5.12449e-10	0	2	Q61361	0	2043.94	92.45	2	-1.83081	35.572
CQENGLWEAPQISCVPR	1xDeamidated [N4]; 2xCarbamidomethyl [C1; C14]	9.87624e-07	0	1	Q61361	0	2044.92	55.44	3	0.607439	37.0592
CQENGLWEAPQISCVPR	2xDeamidated [N4; Q11]; 2xCarbamidomethyl [C1; C14]	5.53138e-08	0	1	Q61361	0	2045.91	80.43	2	14.751	36.9277
IEGLLAAFPK		0.000276791	0	1	Q5XJY5	0	1058.62	45.4	2	1.82543	35.5733
INLWHLEITDR		0.000119057	0	1	Q571J7	0	1409.75	39.01	3	-0.757837	35.5772
ICDQWDNLGALTQK	1xDeamidated [N/Q]; 1xCarbamidomethyl [C2]	5.97158e-07	0	2	Q7TPR4	0	1662.78	55.36	2	12.789	35.5785
NCDMMVGNQALIQGLK	1xCarbamidomethyl [C2]	5.87161e-08	0	1	Q64676	0	1791.86	75.7	2	5.1132	35.5863
DVVVDLVCYR	1xCarbamidomethyl [C8]	0.000296311	0	1	B2RXT3; Q60597	0	1237.62	42.68	2	2.28861	35.5876
TIRPMDIEAIEASVMK		1.93748e-07	0	1	Q9D051	0	1803.93	42.84	3	2.76458	41.1196
TIRPMDIEAIEASVMK	1xOxidation [M]	3.51947e-07	0	2	Q9D051	0	1819.93	53.93	3	1.97941	35.5889
ADLEEQLSDEEK	1xAcetyl [N-Term]	4.90569e-05	0	1	Q3UBZ3	0	1447.64	14.22	2	2.87088	35.5916
LAELEEFINGPNNAHIQQVGDR	1xDeamidated [N]	1.39051e-12	0	5	Q5SXR6	0	2465.21	89.51	2	1.41601	35.568
ELNVMFIETSAK		1.61919e-05	0	1	Q3U4W5	0	1381.7	41.27	2	2.55793	35.5929
LAELEEFINGPNNAHIQQVGDR		6.97059e-14	0	1	Q5SXR6	0	2464.22	84.02	3	1.7608	36.0444
IEWLESHQDADIEDFK		2.72598e-09	0	2	P20029	0	1974.91	55.21	2	1.56782	35.5667
QLQALTCDLESLR	1xCarbamidomethyl [C7]	3.83276e-07	0	2	P03995	0	1546.79	81.93	2	3.93717	36.8922
AVQMGMSSVFFNK		4.06778e-06	0	1	Q8R0Y6	0	1445.69	44.62	2	1.6099	35.4461
QASGGPVDIGPEYQQDLDRELYK		2.1839e-09	0	2	P97450	1	2578.24	53.29	3	3.40572	35.4475
FEEEDDDDDFPAPADGYYR		5.6294e-11	0	1	Q9JIS5	0	2265.87	96.65	2	0.755108	35.4605
YSEVFEAINITNNEK		2.25851e-06	0	1	Q60737	0	1770.85	49.13	2	2.24526	35.4619
NLDFQDVLDK		0.000457476	0	1	Q3TJ01	0	1206.6	22.27	2	2.26858	35.4646
SHSNQLVTDCISAMNPDTVLR	1xCarbamidomethyl [C10]	3.61128e-08	0	1	A0A1B0GRV0	0	2358.12	44.06	3	0.101305	35.4659
VLEEELLALK		0.000108401	0	1	Q8QZS1	0	1156.68	46.12	2	3.84595	35.4672
FVNLFPEVK		0.000736735	0	1	Q69ZW4	0	1092.61	34.55	2	1.79159	35.4685
QSIINPDWNFEK		9.87624e-07	0	1	P46460	0	1490.73	72.11	2	2.24138	35.475
IVNDNPYGNGTAIFTTNGATAR	2xDeamidated [N9; N17]	5.20738e-05	0	1	Q9EQ20	0	2269.07	16.97	3	2.10854	35.4763
NTEDLTEEWLR		4.2801e-05	0	1	Q80X87	0	1405.66	51.8	2	1.78822	35.4776
GLEELLIGGSHLK		1.28646e-06	0	2	Q04857	0	1365.77	42.62	2	-0.918669	35.5366
ILWQGTEDLSVPGVEHEAR		6.96228e-07	0	1	O55057	0	2136.07	20.24	3	0.736818	35.4842
EVMQMLVELAK		1.67537e-05	0	1	P06745	0	1290.68	61.86	2	1.61311	42.8458
EVMQMLVELAK	1xOxidation [M5]	3.89692e-05	0	1	P06745	0	1306.67	41.32	2	1.65468	35.4972
GVTLPELYQDPAYQR		0.000457476	0	1	P52825	0	1749.88	36.87	2	2.74209	35.5026
VEDLSAEWDAMGGK		1.1036e-07	0	1	Q7TPM6	0	1507.67	66.6	2	4.0833	35.5039
DVAPQAPVHFLVIPR		3.28738e-07	0	1	Q5M9J2	0	1658.94	34.51	3	2.77778	35.5052
DLQMVNISLR		9.45797e-05	0	1	Q3V235	0	1188.64	54.27	2	2.38889	35.5183
IPEFIAFR		0.000585548	0	1	Q8BWZ3	0	992.556	40.73	2	3.0178	35.5236
DLSSVQTLLTK		0.000369762	0	1	A3KGU7; A3KGU5	0	1204.68	52.68	2	2.06686	35.5326
DILLRPELEELR		2.33634e-05	0	2	Q9DCN2	0	1495.85	51.39	2	2.74603	35.6795
SSLQTMESDVYTEVR		1.10319e-05	0	1	Q8BMK4	0	1744.81	39.91	2	-0.613335	35.5968
VTLLDASEYECEVEK	1xCarbamidomethyl [C11]	4.62446e-08	0	1	E9PV14; A2AUK5	0	1784.83	56.1	2	3.75098	35.6046
TISASTQVQGGDFNLYENMR		1.00564e-12	0	1	Q9EQF6	0	2231.04	109.43	2	2.89956	35.715
MPDPAWDWQHVGPGYR		4.50843e-09	0	1	Q53YU5	0	1911.86	55.86	3	1.98902	35.7203
ASIWVGPR	1xAcetyl [N-Term]	0.000712094	0	1	O35639	0	927.505	42.57	2	3.5629	35.7243
TQEQLASEMAELTAR		3.51884e-06	0	1	P26041	0	1677.81	54.79	3	3.87238	35.7256
AHDGGIYAISWSPDSTHLLSASGDK		8.77381e-13	0	2	O88342	0	2585.23	90.95	3	2.92274	35.8176
VDIDVPDVNIEGPDAK		1.47453e-06	0	1	E9Q616	0	1695.84	61.34	2	5.24436	35.7374
VDIDVPDVNIEGPEGK		3.42997e-06	0	1	E9Q616	0	1695.84	61.34	2	5.24436	35.7374
LASVLNTDPALDSELTSK		4.24791e-10	0	1	Q3THP1	0	1873.98	81.7	2	3.36272	35.7388
QVSDLISVLR		7.77399e-05	0	1	Q3V0Z8	0	1129.66	42.92	2	3.5389	35.7401
IDPTVTMMQVEEKPDVTYSDVGGCK	1xCarbamidomethyl [C24]	5.97363e-09	0	1	Q8BVQ9	0	2799.29	40.8	3	5.03802	35.7414
IQEITEQLDITTSEYEK		1.28756e-11	0	2	P63038	0	2040	99.33	2	2.91088	35.7428
AIDLFTDAIK		0.000319921	0	1	Q3U3N7	0	1106.61	30.86	2	2.62642	35.7441
WEQGQADYMGADSFDNIK		0.00100047	0	1	Q9R062	0	2074.88	46.43	2	-0.208454	35.7506
FDTGNLCMVTGGANLGR	1xCarbamidomethyl [C7]	5.77133e-07	0	1	Q3UXQ6	0	1782.83	36.99	3	3.58406	35.7519
LSPEELLLR		0.000844097	0	1	Q3TJX0; B1AX58; Q3V0K9	0	1069.63	39.97	2	4.43543	35.7559
LLSYASYCIEHGDLELAAK	1xCarbamidomethyl [C8]	2.00539e-09	0	1	Q3U7N2; Q8CAQ8	0	2153.06	40.19	3	2.34872	35.7572
KQGLLPLTFADPSDYNK		1.61953e-06	0	2	Q99KI0	1	1906.99	51.42	2	1.78627	35.7585
EGFYDLSAEDPYGCK	1xCarbamidomethyl [C14]	2.89267e-07	0	1	B9EKB0	0	1750.73	60.77	2	6.20293	35.7625
IYLDLPQNFK		0.000111209	0	1	Q9JI90	0	1250.68	40.92	2	2.89138	35.7743
YSDFEWLR		0.000975296	0	1	O70492	0	1115.52	39.53	2	2.33106	35.7756
VPEWCLDYWHPSEK	1xCarbamidomethyl [C5]	3.9671e-09	0	1	Q9CQJ8	0	1845.83	57.64	3	-0.281523	35.7783
LIDDYGVEEEPAELPEGTSLTVDNKR		4.35872e-11	0	1	P42669	1	2889.4	52.13	3	4.32871	35.7137
KLGGDVSPTQIDVSQFGSFK		4.2104e-08	0	1	B2RQQ5	1	2110.08	59.55	3	3.9369	35.7058
CVGVGESDGSIWNPDGIDPK	1xCarbamidomethyl [C1]	1.09516e-12	0	6	P26443	0	2101.95	87.57	2	0.697354	36.2099
NYPEGHQAAAVLPVLDLAQR		2.63501e-10	0	3	Q9D6J6	0	2162.14	60.72	3	1.89665	36.2112
VVAEPVELAQEFR		9.38525e-08	0	2	Q9DCT2	0	1486.79	83.78	2	3.16513	35.606
DGLGGLPDIVR		1.4617e-05	0	1	P56399	0	1111.61	69.28	2	2.56584	35.6086
ESEIFFQPSQGYRPPPFSEK		1.36583e-07	0	1	B0V2P5	0	2370.14	34.7	3	0.447363	35.6126
KLGTEEFPLIDQTFYPNHK		4.03324e-06	0	1	O88935	1	2277.16	42.42	4	2.96639	35.6139
AVDLLYAMCDR	1xCarbamidomethyl [C9]	0.000712094	0	1	Q69ZW4	0	1326.62	38.24	2	3.78827	35.623
LLLINNAATLGDVSK		3.48958e-07	0	1	Q91XH5	0	1541.89	67.86	2	2.27165	35.6243
VLVDINNPEPLIQTAK		9.06722e-06	0	1	P80316	0	1763.99	58.16	2	5.87317	35.627
TCLLIVFSK	1xCarbamidomethyl [C2]	0.00013076	0	1	Q3TN61; Q3TIC2; Q62159	0	1080.61	45.92	2	2.5326	35.6283
DFLLKPELLR		7.018e-05	0	2	A0A1S6GWH2	0	1243.74	31.64	3	2.40003	35.6309
IFNSGADLSGITEENAPLK		5.25907e-12	0	1	Q00898	0	1976	123.12	2	3.40102	35.6427
ENLWSSYLTK		0.000389145	0	1	A0A076FRG6	0	1240.62	46.55	2	0.54696	35.4435
FPSSFAEPLDKGEMEFK		2.63367e-07	0	1	P20357	1	1958.92	37.69	3	1.62185	35.644
VTSAVEALLSADSASR		7.77983e-08	0	2	P56399	0	1576.82	78.03	3	3.5811	35.6506
LDQEDALLGSYPVDDGCR	1xCarbamidomethyl [C17]	2.67943e-08	0	1	Q9D1E6	0	2022.91	66.1	2	1.85276	35.6637
QGDKEAELGLPFSPLCDR	1xCarbamidomethyl [C16]	2.79449e-05	0	1	Q01065	1	2031.98	35.66	3	2.92645	35.6664
AMADPEVQQIMSDPAMR		2.77144e-06	0	1	Q3THQ5	0	1889.86	63.03	2	2.24989	35.6677
TLASAGGPDNLVLLDPGK		5.53138e-08	0	1	Q8K232; E9Q1K3	0	1737.94	95.69	2	3.24126	35.6782
SQYNFIADVVEK		2.6332e-06	0	1	Q3UJR3	0	1412.71	60.6	2	4.22898	35.6821
NGIDLLMK	1xDeamidated [N1]	0.000409543	0	1	Q9D898	0	904.481	55.23	2	2.5542	35.6834
LLAGDHPIELLLR		3.89799e-06	0	1	P70663	0	1459.86	46.29	3	2.53453	35.6847
LASLSEKPPAIDWAYYR		4.9925e-07	0	2	Q9DCX2	0	1980.02	40.1	3	2.93738	35.6979
GTVGEPTYDAEFQHFLR		3.2885e-09	0	1	Q9JHU4	0	1966.93	73.18	3	4.55601	35.6992
EFLAEGQDVGSFVAEK		1.01322e-06	0	1	Q6NZJ6	0	1725.83	75.53	2	2.22111	35.6467
TPVDYIDLPYSSSPSR		1.14209e-08	0	1	A0A286YCI8	0	1796.87	71.5	2	1.79119	35.7796
FLVPDHVNMSELVK		7.4551e-08	0	2	Q91VR7	0	1627.85	58.21	2	3.52717	35.5156
FTASAGIQVVGDDLTVTNPK		8.69635e-11	0	17	Q5FW97	0	2033.05	121.94	2	2.41089	38.5824
YSDMIVAAIQAEK		9.30556e-08	0	1	P10922	0	1438.72	86.21	2	1.79216	35.1666
IGEDYISDLDQLRK		1.6615e-06	0	1	Q9WUB3	1	1664.85	24.74	3	2.81173	35.1679
YVDTPFGKPSDALILGK		1.26446e-05	0	1	Q9CQ65	0	1820.98	25.43	3	6.84068	35.1732
GVVQDLQQAISK		1.55193e-06	0	1	P57776	0	1285.71	78.55	2	2.52007	35.1836
ELVNNLAEIYGR		9.38183e-06	0	1	Q9QXY6	0	1390.73	52.52	2	3.04683	35.1901
NLIDAGVDALR		1.15124e-05	0	1	P24547	0	1156.63	44.68	2	1.42846	35.2033
SYGIPFIETSAK		0.000183878	0	1	P32883	0	1312.68	18.42	2	0.0369438	35.2072
AGQTQPNPGILPIQPALTPR		3.12207e-05	0	1	Q3UHJ0	0	2069.15	35.63	2	-1.53598	35.2086
FSPTDFLAK		0.000431009	0	1	Q6PB66	0	1025.53	34.21	2	0.0954007	35.2099
ALDTMNFDVIK		7.26419e-06	0	1	P29341	0	1266.64	67.53	2	0.842283	35.2203
TSAAPGGVPLQPQDLEFTK		2.41839e-07	0	3	Q9DB77	0	1956.01	68.48	2	3.29104	35.7321
SPSAQLMEQVAQLK		2.27903e-09	0	1	O08788	0	1529.8	62.17	2	2.5783	35.2244
ILATPPQEDAPSVDIANIR		5.87261e-09	0	2	P40142	0	2020.07	94.05	2	-0.893842	35.2257
QIFDEYENETFLCHR	1xCarbamidomethyl [C13]	5.77027e-06	0	1	Q3UGM5	0	2000.88	49.08	3	2.41414	35.227
KSDIYVCMISYAHNVAAQGK	1xCarbamidomethyl [C7]	1.6921e-13	0	2	P50396	1	2255.09	78.22	3	-0.258808	35.2297
KEAESCDCLQGFQLTHSLGGGTGSGMGTLLISK	2xCarbamidomethyl [C6; C8]	3.67403e-09	0	3	Q9D6F9; P99024; P68372	1	3439.63	84.51	4	5.53606	38.4389
KEAESCDCLQGFQLTHSLGGGTGSGMGTLLISK	1xOxidation [M26]; 2xCarbamidomethyl [C6; C8]	1.14169e-06	0	1	Q9D6F9; P99024; P68372	1	3455.62	60.6	4	4.43854	35.2374
EGGSIPVTLTFQEATGK		4.8664e-07	0	1	Q9D1A2	0	1734.89	59.93	2	1.44252	35.24
QLLGPDFGYVTR		5.07837e-07	0	1	Q08642	0	1365.72	73.11	2	1.59843	35.2414
DPWYQWDHSELR		8.69041e-07	0	1	Q9D6J5	0	1631.72	35.64	3	0.0731069	35.2439
TFPTVNPSTGEVICQVAEGNKEDVDK	1xCarbamidomethyl [C14]	3.04398e-06	0	1	P47738	1	2834.35	40.34	3	3.98842	35.2543
LDETGNLMISEGHFASETIR		1.07664e-12	0	2	A3KGU7; A3KGU5	0	2220.06	100.17	2	0.762564	35.1706
YAALYQPLFDK		2.03838e-05	0	1	Q8C1W9	0	1328.69	35.02	2	1.38527	35.2556
LLLDGAPLIAIHK		1.9869e-05	0	1	Q3UGR5	0	1373.85	64.59	3	0.449722	35.1562
VLAQNSGFDLQETLVK		4.0699e-09	0	1	Q3TI05	0	1761.94	90.38	2	0.495115	35.1523
FVFTPHMEAECLSESTALQK	1xCarbamidomethyl [C11]	2.22147e-09	0	1	P19096	0	2325.09	30.36	3	2.5913	35.0749
DYTYEELLNR		0.000267518	0	1	Q3ULL5	0	1315.62	33.33	2	1.50802	35.0762
EKPSYDTEADPSEGLMNVLK		1.79403e-06	0	1	Q9CXW3	0	2223.05	18.07	3	-0.355739	35.0829
VPVGDQPPDIEFQIR		6.84688e-09	0	3	P39053; A0A0J9YUN4	0	1709.89	67.11	2	4.04418	35.6033
VTGQFPWSSLR		0.000438411	0	1	Q8BGH2	0	1277.66	23.56	2	-0.632001	35.092
EGAAHAFAQYNLDQFTPVK		9.87962e-09	0	2	Q3UBZ3	0	2107.02	77.15	2	0.410471	35.2059
VINEPTAAALAYGLDK		9.79573e-09	0	1	P38647	0	1645.88	94.19	2	2.89347	35.0947
EQFASTNIAEELVK		5.53043e-07	0	1	Q3TLU4; Q3TA69	0	1578.8	73.37	2	0.524095	35.0974
SMLQATAEANNLAAVATAK		4.95179e-09	0	1	Q8BH66	0	1874.96	89.3	2	4.62231	35.0987
LQLQEDELAVLK		5.81775e-05	0	1	E9QK48	0	1398.78	33.61	2	1.47615	35.1014
GVGIISEGNETVEDIAAR		1.30949e-10	0	6	A0A0G2JGX4; Q8VDN2; Q6ZQ49	0	1829.92	125.09	2	2.76306	36.1365
SYELPDGQVITIGNER		2.27903e-09	0	6	P60710; Q61272; P68033; P63260	0	1790.89	113.16	2	1.69018	38.1774
SYELPDGQVITIGNER	1xDeamidated [N14]	4.1392e-08	0	3	P60710; Q61272; P68033; P63260	0	1791.88	81.74	2	4.1377	39.8058
GPILMELQTYR		1.70419e-05	0	1	P35486	0	1320.7	59.02	2	1.67295	35.1143
MATEVAADALGEEWK		5.39258e-09	0	2	Q5BLK1	0	1620.76	77.44	2	0.661321	35.147
HVLFEDTFFDK		9.7109e-08	0	1	Q8BG39	0	1397.67	46.24	2	1.07581	35.1183
FIEDELQIPVK		1.52537e-05	0	1	P46664	0	1330.73	42.22	2	3.28231	35.126
TLEEDEEELFK		2.39743e-06	0	1	P34022	0	1381.64	52.05	2	2.88378	35.1313
VEFDTFGELKVPTDK		4.62284e-06	0	1	P97807	1	1724.87	35.59	3	2.14445	35.1339
DEFTNTCPSDKEVEIAYSDVAK	1xCarbamidomethyl [C7]	5.72428e-09	0	1	Q9QYB1	1	2518.13	62.18	3	0.949927	35.1496
VYSPYQDYYEVVPPNAHEATYVR		7.84054e-05	0	1	Q3TP62	0	2760.29	19.39	3	2.99202	35.151
QELHLEPFYWK		0.000736735	0	1	Q60675	0	1489.75	17.81	3	1.6685	35.1549
VQVALEELQDLK		1.21168e-05	0	1	Q9JHU4	0	1384.77	59.51	2	1.50919	35.2582
ELALNTALFAK		0.000519781	0	1	Q3TI63	0	1190.68	23.66	2	0.474037	35.2596
GTLGGSNCPFQTTVAVLR	1xCarbamidomethyl [C8]	1.3207e-10	0	1	O70252	0	1877.95	91.12	2	-0.922943	35.2636
LMCPQEIVDYIADKK	1xOxidation [M2]; 1xCarbamidomethyl [C3]	2.29684e-05	0	1	Q3TJG2	1	1838.9	43.97	3	3.02028	35.358
VCSGHGVCSNEATCICDFTWAGTDCSIRDPVR	5xCarbamidomethyl [C2; C8; C14; C16; C25]	1.67537e-05	0	1	Q9R1V7	1	3687.55	22.8	4	-1.44945	35.3658
ETFLTSPEELYR		3.09634e-06	0	1	Q3TL79	0	1484.73	50.71	2	1.71424	35.3671
LIVNLMRPLAYCDAK	1xCarbamidomethyl [C12]	0.000736735	0	1	F8WIT2; Q3UDK4	0	1776.95	5.64	3	2.17314	35.3698
VIQLNREELSSLKPILTPSTGAGVGSK		6.95843e-05	0	1	A0A087WS16; E9PWQ3	1	2794.57	37.36	4	4.36757	35.3711
NFATSLYSMIK	1xOxidation [M9]	0.000306582	0	1	P48036	0	1290.64	30.59	2	5.74453	35.3724
LVTMQIWDTAGQER		3.96643e-08	0	1	P51150	0	1647.82	78.24	2	1.51134	35.3867
GQNEDPGSLLTQFR		2.37708e-06	0	1	P10852	0	1561.76	60.3	3	1.77276	35.3881
EKEVEAIQAQAQALAQEDQSAGEVER		0.000122141	0	1	Q3UGZ4	1	2827.37	43.03	3	4.30398	35.3894
TPLDLACEFGR	1xCarbamidomethyl [C7]	6.02162e-06	0	1	Q6P9K8	0	1278.61	51.91	2	2.36609	35.3921
AVQHLQTISNLSENQASEEEDELGELR		2.00607e-11	0	1	Q60829	0	3039.45	84.98	3	1.29443	35.3935
ELEQLFSQYGR		2.39688e-05	0	1	B1AXZ5	0	1369.67	45.85	2	2.81745	35.4039
DYIPVDQEELRDYVK		0.00079533	0	1	Q9JHU4	1	1881.92	14	3	-2.46388	35.4053
APNSPDVLEIEFK		1.41298e-06	0	1	P16460	0	1458.75	51	2	4.76861	35.4066
LQVSNVLSQPLAQAAVK		4.35497e-06	0	1	Q3U505	0	1766.02	58.19	2	3.91517	35.4079
GAPGVSVDMNITYMSPAK		1.03117e-09	0	1	Q4VA32	0	1837.88	80.09	2	6.82389	35.4106
MMEYGTTMVSYQPLGDK		2.70329e-10	0	1	Q548L4	0	1950.86	99.35	2	-0.517453	35.4197
QFYDQALQQAVMDDDANNAK		5.72721e-12	0	5	P35762	0	2285.01	103.05	2	0.348246	38.184
QFYDQALQQAVMDDDANNAK	1xDeamidated [N17]	2.72505e-07	0	1	P35762	0	2286	49.12	3	5.06488	38.535
QFYDQALQQAVMDDDANNAK	2xDeamidated [Q5; N18]	3.86383e-05	0	1	P35762	0	2286.98	61.8	2	10.4831	38.8964
QFYDQALQQAVMDDDANNAK	1xOxidation [M12]	1.67659e-09	0	2	P35762	0	2301.01	69.54	2	0.539796	35.4251
LMCPQEIVDYIADKK	1xCarbamidomethyl [C3]	1.64739e-06	0	1	Q3TJG2	1	1822.91	57.14	3	4.81087	41.7726
LFLTMEINPK		0.000975296	0	1	Q9JHU4	0	1205.66	43.19	2	0.895087	35.3567
TGENVEDAFLEAAK		7.0243e-09	0	1	Q50HX0	0	1493.71	88.67	2	-0.31956	35.35
APLDLDKYVEIAR		3.73528e-06	0	1	Q9CQR6	1	1502.82	49.11	3	0.753779	35.3474
SELVAMLEEEELRK		4.9501e-07	0	1	P61211	1	1675.86	38.12	3	0.0592453	35.2649
LSQTFPNADFAEITK		1.69037e-07	0	2	Q546G4	0	1681.84	63.86	2	3.41734	35.7874
LSQTFPNADFAEITK	1xDeamidated [Q/N]	1.87177e-05	0	2	Q546G4	0	1682.83	22.65	2	12.9136	36.303
ISSVQSIVPALEIANAHR		3.04556e-09	0	3	P63038	0	1905.06	62.27	3	0.595327	35.274
ISSVQSIVPALEIANAHR	1xDeamidated [N15]	1.32003e-07	0	1	P63038	0	1906.04	56.07	3	0.206973	36.3606
VLAELPATELVQACR	1xCarbamidomethyl [C14]	4.54548e-07	0	2	Q3USR5	0	1669.89	39.49	2	2.65885	35.2752
DREGFFTNGLTLGAK	1xDeamidated [N8]	6.1809e-09	0	2	Q9JJV2	1	1626.81	81.08	2	2.90773	35.2765
KTESIDVMDAVGSNIVVSTR		8.6919e-08	0	1	Q91VD9	1	2121.09	91.85	3	3.73926	35.2805
QAEAMALLAEAER		4.42988e-06	0	1	Q9DB05	0	1402.7	80.82	2	2.1903	35.2909
APSSSSVGISEWLDQK		8.40472e-11	0	1	Q99LC5	0	1690.83	107.37	2	4.13844	35.2949
FTASAGIQVVGDDLTVTNPK	1xDeamidated [Q8]	0.000122141	0	1	Q5FW97	0	2034.04	25.86	3	13.8622	39.7034
CEAFGWHTIIVDGHSVEELCK	2xCarbamidomethyl [C1; C20]	1.36606e-08	0	2	P40142	0	2487.14	51.79	3	2.29054	35.2963
SWDSEEILEGYK		1.97003e-05	0	1	Q8BP47	0	1455.66	37.69	2	-2.90064	35.3002
AIVAIENPADVSVISSR		7.33278e-11	0	1	B2CY77	0	1740.95	134.53	2	0.27076	35.3016
LYTEGYQVPPGATYTAIEAPK		5.53138e-08	0	2	Q91WD5	0	2269.14	62.9	3	5.33279	35.3344
CDVIAQGIVMAVK	1xCarbamidomethyl [C1]	1.18131e-06	0	1	Q3U6C7	0	1403.74	30.98	2	1.43031	35.312
IFNNGADLSGITEENAPLK		1.21296e-11	0	2	A0A0A0MQA3; Q00897	0	2003.01	113.74	2	1.02194	35.3187
IFNNGADLSGITEENAPLK	1xDeamidated [N]	3.77116e-12	0	3	A0A0A0MQA3; Q00897	0	2003.99	135.68	2	3.94169	38.5666
TVVGQITVDMMYGGMR		1.26536e-09	0	3	Q9CZU6	0	1757.84	104.23	2	1.80335	44.5007
TVVGQITVDMMYGGMR	1xOxidation [M10]	4.43067e-07	0	1	Q9CZU6	0	1773.83	56.9	2	3.00215	35.3214
LPLQLDDAIRPEVEGEEDGR		1.37729e-06	0	1	Q3TF87	0	2251.12	27.12	3	3.31244	35.3357
TPYNILSSPDYVGVTK		8.84292e-09	0	1	Q60675	0	1753.9	81.5	2	3.4745	35.337
VENQENVSNLVIDDTELK		1.02207e-07	0	1	P40124	0	2059.02	42.33	2	0.651932	35.2976
ADTATTASAASAAASAPNASTDAPPFQLGKPR	1xAcetyl [N-Term]	5.77429e-10	0	1	Q925N0	0	3056.49	63.95	3	4.82286	35.7939
GEYKDNALLAQLIQDK		0.00017176	0	1	O08599	1	1818.96	41.07	3	4.14107	35.8057
ASSDVMLNGFGGDAPTLR	1xDeamidated [N8]	9.30714e-09	0	3	S4R2F3; S4R2R5	0	1808.85	65.42	2	1.80828	37.9058
IDSILEVVQTGR		9.95889e-06	0	1	Q3UN60	0	1329.74	71.62	2	2.00049	36.2925
DGEPIENEEEDDEKHIFSDDSSELTIR	1xDeamidated [N7]	2.02222e-08	0	1	E9QB01; A0A0A6YY91	1	3149.36	51.41	3	5.74385	36.2939
YSEVFEAINITNNER		0.000648489	0	1	O54833	0	1798.86	43.55	2	-5.21114	36.3017
VQSLQDEVAFLR		3.45934e-06	0	2	A0A0R4J036	0	1404.75	71.44	2	0.565437	36.3043
AKFEELNMDLFR		0.000642996	0	1	P20029	1	1512.75	39.28	3	1.93932	36.3056
DAVLLVFANK		4.2801e-05	0	2	P84078; P84084	0	1089.63	57.37	2	1.59141	36.307
TQLGDCSGIGDPTHYGYSTGQPCVFIK	2xCarbamidomethyl [C6; C23]	2.86908e-09	0	2	Q3UR55	0	2958.34	44.13	3	2.09277	36.8345
VETGVLKPGMVVTFAPVNVTTEVK		3.49078e-09	0	2	Q3UA81	0	2515.38	70.75	3	1.47373	39.3835
VETGVLKPGMVVTFAPVNVTTEVK	1xOxidation [M10]	0.00025203	0	1	Q3UA81	0	2531.38	16.89	3	-0.239956	36.32
VFLTTAEVISQQVSDK		1.63369e-07	0	1	P06801	0	1764.94	87.71	2	3.72695	36.3227
ETTDTDTADQVIASFK		1.02224e-08	0	1	A0A1L1SV25	0	1741.81	78.76	2	0.703665	36.3266
GPAVLPEPLKPQAAFPQQPSLPTPAQK	1xDeamidated [Q12]	2.67785e-05	0	1	D3Z656	0	2808.53	16.6	3	8.2406	36.328
AEPQPASSGLTDETAFSCCSDPDPSTK	2xCarbamidomethyl [C18; C19]; 1xAcetyl [N-Term]	0.000888262	0	1	Q9CPU0	0	2897.21	29.38	3	-0.189272	36.332
CILCGEQLGMLGSACVVCEDCKK	5xCarbamidomethyl [C1; C4; C15; C18; C21]	8.54492e-08	0	1	P47708	1	2687.18	37.23	3	0.790895	36.3397
NVTVTDVDIVFSK		6.17879e-07	0	1	Q7TQD2	0	1436.76	63.8	2	1.51062	36.341
DQSPASHEIATNLGDFALR		1.00442e-05	0	1	Q00897	0	2041.99	45.29	3	2.44618	36.3423
VGEIEFEGLMR		1.24307e-05	0	1	Q9QYB5	0	1279.64	41.68	2	1.39851	36.3475
IIDIIDTTGSGDVNTATEVEPK		0.000736735	0	1	Q64514	0	2288.15	36.04	2	0.773685	36.3502
FTDEYQLYEDIGK		2.27864e-08	0	1	Q5SVJ0	0	1620.74	45.88	2	0.935314	36.3593
WGFGMDEALKDPVGR		0.00016044	0	1	A0A0A6YW36	1	1677.81	32.1	3	0.715701	36.362
SLDEAIEFMNR		0.000749373	0	1	Q80VQ0	0	1324.62	24.93	2	-0.00922812	36.3633
FAMEPEEFDSDTLR		6.33552e-05	0	1	A0A0R4J0Z1	0	1686.73	37.98	2	-2.2938	36.2912
MTVNESEQLVSCSMDDTVR	1xCarbamidomethyl [C12]	3.31666e-09	0	2	O88342	0	2200.95	101.02	2	1.24648	36.3646
SLFGSIGEIESCK	1xCarbamidomethyl [C12]	7.32777e-07	0	1	B1AXZ5	0	1426.69	85.39	2	2.24087	36.2899
LHFFMPGFAPLTAR		1.70419e-05	0	1	Q9ERD7	0	1604.84	50.93	3	3.22959	41.7171
RPVNVPLDMFSEEIK		1.40122e-07	0	2	P16388	0	1773.92	35.73	3	0.241803	36.1799
GPEPDTIIGYSGEDLPSAPR		1.34296e-08	0	2	Q810U3	0	2071	69.37	2	1.89135	36.1812
NIPGITLLNVSK		4.06664e-05	0	1	Q564E8	0	1268.76	47.48	2	2.01012	36.1955
DTNGSQFFITTVK	1xDeamidated [N3]	1.354e-06	0	1	Q9DCY1	0	1458.71	62.8	2	0.841176	36.1982
SVAGEIVLITGAGHGIGR		2.99251e-06	0	1	Q9EQ06	0	1706.95	35.17	3	2.22503	36.1995
LVALLDTLDR		0.000309204	0	1	P58389	0	1128.66	41.63	2	1.82015	36.2125
GAAGALLVYDITR		6.55884e-07	0	2	Q0PD65; P59279	0	1319.73	68.54	2	5.61247	36.2138
KGVNLPGAAVDLPAVSEKDIQDLK		7.65219e-11	0	2	P52480	2	2477.36	63.66	3	6.11699	36.3213
LVAIVDVIDQNR		1.44929e-05	0	1	Q9CWK0	0	1354.77	88.01	2	3.21149	36.2192
VNLAELFK		0.00101762	0	1	P99029	0	933.54	57.21	2	1.17453	36.2205
GSDVIIMLVGNK		2.5449e-06	0	1	P61294; Q3U4W5	0	1245.69	64.62	2	2.48756	36.2308
DGSIVIHNLDYSDNGTFTCDVK	1xDeamidated [N14]; 1xCarbamidomethyl [C19]	1.87251e-07	0	1	E9QK82	0	2471.1	78.59	3	2.07989	36.2374
CEEHDVSLPLSEHNEPWFMR	1xCarbamidomethyl [C1]	4.03324e-06	0	1	O88741	0	2512.1	43.54	3	4.91577	36.2401
QGLPATSDIKDIDSLMR		6.12519e-06	0	1	Q5DTG0	1	1859.95	21.67	3	1.65206	36.2465
FVSDDSICVLGICK	2xCarbamidomethyl [C8; C13]	9.63173e-10	0	1	Q8C605	0	1612.77	104.63	2	2.93998	36.2505
VQYQWYLMER		2.05584e-05	0	1	Q545K0	0	1415.68	41.91	2	0.881731	36.2531
LYAGYGLSESTGPHFMSSPYNYR		2.56802e-09	0	1	Q99PU5	0	2597.18	37.07	3	5.14622	36.2702
LTIYNANIEDAGIYR		5.53326e-10	0	1	O35136	0	1725.88	122.39	2	3.41679	36.2715
DAESQLVLQEWK		4.13658e-05	0	1	Q3UHB1	0	1445.73	19.12	2	2.71129	36.2742
EMEELIPLVNR		7.51335e-05	0	1	E9QLL2	0	1342.7	32.5	2	0.928576	36.2859
ANATEFGLASGVFTR		7.14513e-09	0	1	Q8R0Y6	0	1540.78	79.55	2	1.6678	36.2873
LHFFMPGFAPLTAR	1xOxidation [M5]	2.65575e-06	0	1	Q9ERD7	0	1620.84	47.57	3	2.23042	36.2886
FFDVQLGIK		0.000431009	0	1	Q99M71	0	1066.59	31.06	2	1.17209	36.3659
FVSCLLEQPEVSVTGAGR	1xCarbamidomethyl [C4]	2.07344e-05	0	1	A0A1D5RLG3	0	1948.98	56.07	2	2.80529	36.3686
IQYQLVDISQDNALR		1.18171e-08	0	1	Q91VW3	0	1775.93	70.32	2	0.892694	36.3777
VVDLLATDADIVSR		1.85692e-08	0	1	J3QN31	0	1486.81	83.32	2	1.51554	36.4893
GIHVEIPGAQAESLGPLQVAR		2.24049e-09	0	2	Q9DCW4	0	2142.17	57.3	3	0.437828	36.4907
AQWGENLQVTLIPTHDTEVTR		9.22654e-08	0	1	A2ARP8	0	2408.22	52.4	3	1.68541	36.4933
GLVYETSVLDPDEGIR		1.30927e-09	0	1	Q9CZU6	0	1762.89	101.12	2	2.78093	36.5065
EIRPALELLEPIEQK		4.94769e-05	0	2	Q61598	0	1778.01	35.97	2	2.58596	36.6166
VTLSFPSTLQTGTGTLK		9.96423e-09	0	1	Q11011	0	1750.96	72.66	2	2.02321	36.5105
IPDEIIDMVR		1.47422e-05	0	1	Q9CY46	0	1200.63	40.18	2	0.23237	36.5118
SLESLDTSLFAK		6.22841e-05	0	1	Q9D554	0	1310.68	14.18	2	-0.231796	36.5131
SLFGSIGDIESCK	1xCarbamidomethyl [C12]	1.764e-07	0	1	Q60900	0	1412.67	72.42	2	-1.43482	36.5145
FIDTSQFILNR		1.55193e-06	0	1	Q9WVA2	0	1353.72	50.93	2	2.06347	36.5158
YTDCLQLYVNSTLK	1xCarbamidomethyl [C4]	1.30882e-07	0	1	A3QM89; Q8K0T0	0	1717.85	35.46	2	8.34719	37.5744
YTDCLQLYVNSTLK	1xDeamidated [N10]; 1xCarbamidomethyl [C4]	7.71245e-07	0	1	A3QM89; Q8K0T0	0	1718.83	39.72	2	4.00603	36.5235
TSLSALTQLMK		0.000265248	0	1	Q60770	0	1192.66	37.18	2	3.05773	36.5275
QYETLAEMVVPR		8.0484e-07	0	2	Q3TG21	0	1435.72	59.51	2	0.37268	36.5301
MIATDPDDTHAYNVADFESLSK	1xDeamidated [N13]	7.26679e-08	0	1	Q60847	0	2441.08	43.65	3	9.6851	36.5419
LGEYGFQNAILVR		8.25978e-09	0	1	Q546G4	0	1479.8	84.07	2	1.08491	36.5432
QNLDGLLNQLK		2.43867e-06	0	1	Q9JHU4	0	1255.7	48.36	2	0.105807	36.5445
ESFESQFLADTER		2.96762e-07	0	1	Q3UIA5	0	1558.7	57.05	2	0.0524513	36.5458
MNVVDLGR	1xAcetyl [N-Term]	0.000802121	0	1	Q9DB60	0	945.482	35.07	2	2.12799	36.5471
DQGSYTCMASTELDQDLAK	1xCarbamidomethyl [C7]	3.61128e-08	0	2	A0A087WPX3; Q810U3	0	2132.91	95.02	2	2.45313	36.5485
VDDDLGTIESLEEAK		2.72457e-06	0	1	Q3UH59	0	1633.78	45.65	2	-1.78154	36.5498
GLTPTGMLPSGVLSGGK		1.67602e-07	0	1	B2RRX2	0	1571.85	45.85	2	1.76256	36.488
AILDDLLK		0.0009112	0	1	D3Z041	0	900.54	43.9	2	1.18221	36.4764
IKYPENFFLLR		6.22841e-05	0	1	P62141; Q3U7K1	1	1439.8	58.57	3	0.226989	36.4737
LPVPASAPIPFFHR		2.20223e-08	0	1	A2AMH4	0	1548.87	89.22	3	1.82547	36.4724
ATVVVEATEPEPSGSIGNPAASTSPSLSHR	1xAcetyl [N-Term]	1.74835e-05	0	1	B2RQQ5	0	2990.47	46.58	2	1.42617	36.559
ATVVVEATEPEPSGSIGNPAASTSPSLSHR	1xDeamidated [N18]; 1xAcetyl [N-Term]	5.92189e-08	0	1	B2RQQ5	0	2991.45	52.79	3	6.70322	36.3857
LLNFPTIVER		4.20773e-05	0	1	O54984	0	1201.69	46.27	2	1.89748	36.3961
KAALEYLEDIDLK		8.62104e-10	0	1	Q3U125	1	1520.82	114.96	2	0.210163	36.3975
GWDQGLLGMCEGEK	1xCarbamidomethyl [C10]	2.39743e-06	0	1	P45878	0	1579.69	54.16	2	0.679395	36.3988
LQAVLPPAVWNAEQQR		0.000600688	0	1	Q8VD37	0	1819.98	26.12	2	10.0094	36.4015
IAVGSDADVVIWDPDKMK		0.000119057	0	1	P97427	1	1958.99	29.81	3	1.76601	36.4054
ESQISAEIELLPTNDK		1.48766e-08	0	1	Q6A0C9	0	1786.91	55.67	2	1.98586	36.4132
TLNFNEEGDAEEAMVDNWRPAQPLK		5.97363e-09	0	4	P00920	0	2874.34	64.07	3	2.37133	41.3764
TLNFNEEGDAEEAMVDNWRPAQPLK	1xOxidation [M14]	5.43417e-05	0	1	P00920	0	2890.33	13.11	3	1.94246	36.4146
FSNEEIAMATVTALR	1xOxidation [M8]	9.22318e-06	0	1	Q5FWB7	0	1668.83	52.03	3	3.18056	36.1773
ISVNDFIIK		0.000256361	0	1	Q8BMF4	0	1048.6	43.54	2	2.64203	36.4186
GPAVGIDLGTTYSCVGVFQHGK	1xCarbamidomethyl [C14]	1.67745e-12	0	2	P63017	0	2263.12	111.22	2	0.387917	36.4607
ILDLGITGPEGHVLSRPEEVEAEAVNR		4.66406e-08	0	4	O08553	0	2900.51	27.94	3	3.9909	36.4947
FYGPEGPYGVFAGR		2.00436e-06	0	1	O55022	0	1516.72	47.2	2	1.79138	36.4356
VVFLQQGSSPFLESQTK		6.38976e-05	0	1	A0A286YCT6	0	1894.99	44.33	2	0.89574	36.45
MILEIAPTSDNDFGR		9.95889e-06	0	1	O35136	0	1678.81	77.14	2	3.11211	36.4513
AFLFDVVSK		0.00025203	0	1	B1AWT3	0	1025.57	36.78	2	1.03926	36.454
HSGNITFDEIVNIAR		5.03525e-07	0	1	Q3TIQ2	0	1685.86	45.77	3	2.75763	36.458
QITQVYGFYDECLR	1xCarbamidomethyl [C12]	2.96762e-07	0	1	P62715; Q3UNF2; P63330	0	1791.84	56.57	2	-1.06906	36.4671
VFIGNLNTLVVK		1.95373e-06	0	1	Q3U6P5	0	1316.79	73.99	2	1.37407	36.4698
FTVTPSTTQVVGILK		2.58867e-06	0	1	Q3UBZ3	0	1590.91	57.31	2	1.11779	36.4711
ISVNDFIIK	1xDeamidated [N4]	0.000219911	0	1	Q8BMF4	0	1049.59	41.6	2	4.14462	38.6758
FSNEEIAMATVTALR	1xDeamidated [N3]	1.81002e-08	0	2	Q5FWB7	0	1653.82	65.96	2	4.27192	45.7864
FSNEEIAMATVTALR		5.43969e-10	0	3	Q5FWB7	0	1652.83	82.88	2	4.42654	41.2606
VPMNTVDLGQPIEEWR	1xOxidation [M3]	1.03965e-07	0	1	A0A0R4J2C2	0	1899.93	72.26	2	0.0661667	36.1759
ETSYGLSFFKPQPGNFER		4.50766e-08	0	1	Q8BGH2	0	2104.01	43.05	3	4.71451	35.8885
DFAYGEADPLIR		0.000288835	0	1	Q3UDE2	0	1366.66	32.86	2	-0.0984533	35.8898
EVEDELGPKPQLEMVTEAATDTSK		7.98279e-09	0	1	Q3V2D0	0	2617.25	63.4	3	6.59918	35.8989
GQFSTDELVAEVEK		2.91744e-07	0	1	Q5SXR6	0	1551.75	89.31	2	3.15714	35.9002
LHFFMPGFAPLTSR		1.61953e-06	0	2	Q7TMM9; Q9D6F9; P99024; P68372; B2RSN3	0	1620.84	49.41	3	3.02146	41.4632
LHFFMPGFAPLTSR	1xOxidation [M5]	8.83989e-07	0	2	Q7TMM9; Q9D6F9; P99024; P68372; B2RSN3	0	1636.83	50.33	3	3.15275	38.0553
HATALEELSEQLEQAK		1.3198e-06	0	1	Q3UH59	0	1796.9	43.64	3	2.28534	35.9069
TQPTDEEMLFIYSHFK		2.4188e-08	0	5	P31786	0	1985.93	85.71	3	3.02676	42.638
TQPTDEEMLFIYSHFK	1xOxidation [M8]	2.70144e-06	0	5	P31786	0	2001.93	52.16	3	4.14018	35.9082
FSDEGGYTCFFR	1xCarbamidomethyl [C9]	7.51765e-07	0	2	Q80YU5	0	1485.61	70.36	2	2.42211	35.9185
EELITNWEQIR		1.97003e-05	0	1	A3KGU7; A3KGU5	0	1430.73	61.2	2	3.61518	35.9198
IGGVQQDTILAEGLHFR		9.0767e-12	0	2	Q3V235	0	1853.99	89.08	2	2.06398	36.0184
IPELAINPLGDR		7.45242e-06	0	1	P61022	0	1307.73	63.31	2	2.86362	35.9224
IINEPTAAAIAYGLDK		5.08011e-09	0	2	P20029; P63017	0	1659.9	77.1	3	2.29428	35.9947
SQSLTNAFNLPEPAPPRPSLSQDEVK		1.05714e-05	0	1	O88935	0	2822.43	25.93	3	3.13818	35.9251
SQSLTNAFNLPEPAPPRPSLSQDEVK	1xDeamidated [N9]	0.000223691	0	1	O88935	0	2823.42	22.66	3	3.19938	37.5034
GTVVYGEPITASLGTDGSHYWSK		2.50444e-12	0	2	O08553	0	2425.17	97.56	2	1.11137	35.9356
VPDVLSLVR		7.97538e-05	0	1	Q5SVJ0	0	997.604	58.95	2	1.76892	35.9396
TVLIMELINNVAK		1.82489e-06	0	2	P56480	0	1457.84	60.18	2	2.95468	50.0768
TVLIMELINNVAK	1xDeamidated [N9]	3.70423e-07	0	2	P56480	0	1458.82	77.29	2	0.855813	50.9508
TVLIMELINNVAK	1xOxidation [M5]	4.58358e-06	0	2	P56480	0	1473.83	59.28	2	3.55675	43.9493
FLVPIESIER		5.96848e-05	0	1	O08600	0	1202.68	50.05	2	2.29628	35.8858
EFPGFLENQKDPLAVDK		1.55161e-05	0	3	Q3TC45	1	1946.99	38.19	3	2.37965	36.3934
LTVLPDELCNLK	1xCarbamidomethyl [C9]	2.4381e-05	0	1	Q9CSK4	0	1414.76	57.09	2	3.02421	35.8832
QVEDDIQQLLK		1.21192e-06	0	1	Q8BVQ9	0	1328.71	75.82	2	2.56703	35.8819
TIDDLEDELYAQK		1.73387e-06	0	1	P21107	0	1552.74	44.96	2	3.22939	35.8097
NTEPVLDSDGSYFMYSK		3.04608e-10	0	1	Q6PJA7	0	1952.86	110.35	2	2.8586	35.811
LGLENAEALIR		2.33634e-05	0	1	Q3TJ75	0	1198.68	40.07	2	2.63952	35.8137
QTQVSVLPEGGETPLFK		3.31666e-09	0	1	A0A0J9YUQ8; Q6PAC1	0	1829.96	64.22	2	6.43019	35.8163
LTVEDPVTVEYITR		8.69339e-09	0	1	Q3TN31	0	1634.86	88.53	2	3.43149	35.8281
DSSDQNFDYMFK		7.38914e-06	0	1	P62823	0	1496.6	51.74	2	2.57242	35.8294
IDSLPPLIIGK		0.000243586	0	1	Q9CSK4	0	1165.72	22.79	2	2.78894	35.8321
TPALIVYGDQDPMGSSSFQHLK		3.80086e-08	0	1	E9QN99	0	2391.16	36.2	3	1.16098	35.8334
LLDDISNGYDDTEDGGHTLGDCSYSYETTEK	1xDeamidated [N7]; 1xCarbamidomethyl [C22]	8.11732e-07	0	1	B2RQQ5	0	3471.42	41.36	3	2.90034	35.8361
YLAPTILTDVDPNSK		6.07638e-09	0	1	B1ATI0	0	1646.86	73.55	2	1.92403	35.8426
TVLIMELINNVAK	1xDeamidated [N9]; 1xOxidation [M5]	6.50315e-07	0	1	P56480	0	1474.82	51.87	2	2.05963	35.9423
VVTYGMANLLTGPK		1.36559e-06	0	2	Q3TXD3	0	1463.79	58.58	2	2.82724	35.8635
GADFLVTEVENGGSLGSK	1xDeamidated [N11]	2.91843e-09	0	6	P52480	0	1780.86	80.48	2	2.78858	39.3348
KVESLEEEIQFLR		2.56714e-07	0	2	P03995	1	1619.86	73.94	3	2.49496	35.8478
VQAMYIWVDGTGEGLR		1.81002e-08	0	1	P15105	0	1794.88	74.62	2	2.51332	41.4408
VQAMYIWVDGTGEGLR	1xOxidation [M4]	8.47091e-07	0	1	P15105	0	1810.88	50.1	2	4.82728	35.8492
SIPMTVDFIR		0.000291306	0	1	P00493	0	1178.62	40.11	2	2.29632	35.8505
CLGPFDEWESR	1xCarbamidomethyl [C1]	2.12717e-05	0	1	F8VPN4	0	1395.6	39.23	2	2.10125	35.8532
TPVLLMLGQEDR		6.84078e-05	0	1	Q8R146	0	1371.73	56.24	2	2.11117	35.8623
DAFVAIVQSVK		4.58223e-05	0	1	F8WIT2; Q3UDK4	0	1176.66	43.86	2	2.36835	35.8648
ELSVMFIETSAK		2.33634e-05	0	1	P61294	0	1354.69	24.8	2	1.6434	35.8701
DQYELLCLDNTR	1xCarbamidomethyl [C7]	2.77192e-07	0	1	Q921I1; E9Q035	0	1539.71	67.39	2	-0.582346	35.8792
GADFLVTEVENGGSLGSK		1.57944e-09	0	1	P52480	0	1779.88	96.71	2	5.6061	38.1446
DYSLQIQNVDVTDDGPYTCSVQTQHTPR	1xDeamidated [Q/N]; 1xCarbamidomethyl [C19]	1.02311e-13	0	2	Q80Z24	0	3238.46	90.6	3	14.8132	36.5525
YKVEYPVMYSTDPENGHMFNCIQR	1xDeamidated [N15]; 1xCarbamidomethyl [C21]	2.7724e-08	0	2	Q9CPU4	1	2979.31	39.84	4	2.43251	35.9526
LAQDFLDSQNLSAYNTR		9.39005e-11	0	1	Q3THP1	0	1955.95	92.27	2	3.98491	35.962
AIELNPANAVYFCNR	1xCarbamidomethyl [C13]	6.0743e-07	0	1	Q8BJU0	0	1751.85	57.67	2	2.1339	36.0919
DHPAFAPLYFPTELHR		1.07554e-06	0	1	O70252	0	1910.95	29.6	3	1.02932	36.1009
VLMPSLSPTMEQGNIVK		3.86558e-07	0	1	Q8BKZ9	0	1843.97	63.46	2	7.61656	36.1036
DSQFSYAVFGPR		6.44674e-06	0	1	A0A0R4J117	0	1373.65	50.86	2	3.05377	36.1049
LVEVANLACSMSTNEDGIK	1xCarbamidomethyl [C9]	0.000808969	0	1	A4GE64	0	2050.98	41.65	2	4.61913	36.1076
LANQAADYFGDAFK		8.91713e-08	0	1	Q80Y09	0	1530.72	50.59	2	1.75693	36.1103
ESSIYLIGGSIPEEDAGK		1.18107e-05	0	1	Q9JHW2	0	1864.92	56.18	2	5.20533	36.118
QKEVNENFAIDLIAQQPVNEVEHR		3.67277e-07	0	1	P52503	1	2820.43	61.33	4	2.90544	36.1247
ALYQTEAFTADFQQPTEAK		1.39003e-10	0	1	A0A0R4J0I1	0	2159.03	68.36	2	1.22562	36.1261
ANLMQAEIEELR		2.8681e-07	0	1	Q5SX39	0	1416.72	74.29	2	2.84026	36.1274
AASLDGAEEALWTTR		1.32025e-08	0	1	Q99PU5	0	1590.78	68.63	2	2.51884	36.1378
IGNTGGMLDNILASK		1.7643e-08	0	1	Q3V117	0	1503.78	98.49	2	3.93838	36.1405
ASGQAFELILSPR		2.16462e-07	0	2	Q545B6	0	1388.75	81.9	2	2.53565	36.1418
VGDAIPSVEVFEGEPGK		4.35575e-07	0	1	P99029	0	1729.86	60.11	2	2.82206	36.1549
ASEDFVDPWTVR		1.19143e-06	0	1	Q3U6U7	0	1421.67	62.29	2	2.25586	36.1575
AKPVFEEPPNPTNVEASLQQMK		4.17394e-07	0	1	Q9JKK7	0	2454.23	28.54	3	1.53172	36.1602
FEELCSDLFR	1xCarbamidomethyl [C5]	5.67084e-05	0	1	P17879	0	1315.6	39.33	2	1.36655	36.1655
YGGLHFSDQVEVFSPPGSDR	1xDeamidated [Q9]	0.000457476	0	1	Q02788	0	2195	11.02	3	17.2183	36.1668
TEATQGLDYVPSAGTISPTSSLEEDKGFK	1xDeamidated [Q5]	0.000477368	0	1	A2ARP8	1	3029.45	22.2	3	10.2193	36.1733
YEEMFPAFTDSR		1.27528e-05	0	2	P28663	0	1492.64	33.8	2	3.50094	36.1746
VPMNTVDLGQPIEEWR		1.92136e-08	0	2	A0A0R4J2C2	0	1883.93	83.39	2	4.88386	39.3862
LFEISDVVVK		5.71939e-05	0	1	Q3TI98	0	1148.66	41.87	2	-0.191983	36.0879
DATNVGDEGGFAPNILENK		1.04909e-10	0	1	Q5FW97	0	1960.92	92.16	2	1.08658	36.0839
SDSLAGVVIADSEYPSR		4.2104e-08	0	1	Q9CQW1	0	1765.86	86.47	2	1.30972	36.0812
AIDTIYQTTDFSGIR		4.66406e-08	0	1	O35598	0	1700.85	69.05	2	1.97065	36.0721
FVEGLPINDFSR		8.47091e-07	0	2	P14152	0	1393.71	73.68	2	2.49996	36.4855
TLYNNQPIDFLK		8.53828e-05	0	1	Q8R016	0	1465.77	16.36	2	0.781269	35.9736
LDVGNFSWGSECCTR	2xCarbamidomethyl [C12; C13]	3.37314e-08	0	1	Q497E9	0	1787.75	56.05	2	2.26819	35.9763
AANEAGYFNEEMAPIEVK		4.86723e-08	0	1	Q3UKH3	0	1982.92	42.56	2	-2.27213	35.9776
DLASAQLVQILHR		8.9935e-08	0	2	Q3TLU4; Q3TA69	0	1463.83	89.81	2	4.03419	36.03
VVDAPGGGSMLVMEHLDMR		7.33153e-10	0	1	Q8K274	0	2013.96	63.66	3	1.15925	35.9816
VDGLLTCCSVFINK	2xCarbamidomethyl [C7; C8]	0.000528704	0	1	Q9CWS0	0	1625.8	22.65	2	3.13042	35.9907
HSAEVAGYQDSIGQLESDLR		6.73799e-15	0	3	P46660	0	2175.03	117.39	2	1.24974	36.0144
VVIHFTDGADGDMADLYR		2.43867e-06	0	1	A0A087WS16; E9PWQ3	0	1994.93	70.49	3	1.64953	35.9973
IDSVWPFEK		0.000182318	0	1	Q3TXD3	0	1120.57	50.58	2	1.71745	36.0104
ALYDYDGQEQDELSFK		9.38845e-10	0	1	Q61644	0	1920.85	92.91	2	2.4152	35.9593
VGSHITGGDIYGIVNENSLIK		5.67858e-12	0	2	P50516	0	2186.15	87.08	2	-0.271561	36.5092
TGTYRQLFHPEQLITGK	1xDeamidated [Q6]	1.93714e-06	0	2	P68369	1	1990.04	41.05	3	1.02634	36.013
ALTDELAALGR		3.96504e-06	0	1	Q9EQ06	0	1129.62	62.72	2	1.38533	36.0262
YSELTTLTSQYIK		3.64221e-08	0	1	Q9QXS1	0	1546.8	93.43	2	4.53646	36.0327
NHGMVALGDTVEEAFYK		5.03611e-08	0	1	Q9QYB8	0	1880.88	58.31	3	3.05801	36.0367
LGFMSAFVK		0.000688276	0	1	Q9D2G2	0	999.533	28.71	2	0.844415	36.0471
YTMGDAPDYDQSQWLNEK		2.70237e-08	0	1	Q80W21	0	2160.92	50.11	2	-1.17724	36.0484
INPVEFNPEFVAR		0.000106568	0	1	Q5M8M3	0	1531.79	37.91	2	1.10065	36.0497
IDILDSALLRPGR		1.84052e-06	0	1	A0A1S6GWH1	0	1438.84	19.27	3	1.25955	36.0537
GFKFDTDELNFPTEK		3.23234e-08	0	1	Q6ZQ49	1	1787.85	50.8	2	2.13005	36.0654
FTAGDFSTTVIQNVNK		1.378e-09	0	1	P57746	0	1741.88	95.06	2	1.119	36.0681
VGSHITGGDIYGIVNENSLIK	1xDeamidated [N17]	1.01339e-07	0	1	P50516	0	2187.13	71.94	3	3.79347	36.0117
DCEECIQLEPTFIK	2xCarbamidomethyl [C2; C5]	6.50427e-08	0	1	Q3THQ5	0	1781.81	58.4	2	3.87626	38.1078
GTPIPDSSSTLASGEFTGVK		5.86953e-06	0	1	Q60902	0	1950.97	59.1	2	-1.42637	32.0912
SLLQALNEVK		0.000413045	0	1	Q9JHU4	0	1114.65	38.95	2	0.879881	32.0872
SQIFSTASDNQPTVTIK		0.000117044	0	1	P20029	0	1836.93	56.35	3	0.414016	28.0387
GDLGIEIPAEK		0.000243586	0	1	P52480	0	1141.61	26.69	2	1.1595	28.0478
ADQWNVNYVETSAK		2.65622e-07	0	1	P63321	0	1624.76	81.61	2	0.903819	28.0503
QNGVLNSWTDQDSK	1xDeamidated [N2]	3.64094e-06	0	1	Q52L64	0	1592.72	59.94	2	1.89738	28.0686
YVLGNPLTPGINQGPQIDKEQHDK		0.000306582	0	1	P24549	1	2661.36	4.77	4	1.58802	28.0699
INPDGSQSVVEVPYAR	1xDeamidated [N2]	2.37708e-06	0	1	Q9QXT0	0	1731.85	75.08	2	12.3934	28.0713
IPSAVGYQPTLATDMGTMQER		5.39442e-11	0	2	P56480	0	2266.08	75.37	2	1.85253	36.0314
IPSAVGYQPTLATDMGTMQER	1xOxidation [M]	2.50316e-09	0	4	P56480	0	2282.08	76.11	3	2.00249	30.693
IPSAVGYQPTLATDMGTMQER	2xOxidation [M15; M18]	4.50475e-05	0	2	P56480	0	2298.07	24.42	3	-1.56209	28.074
VAVQAISADEEAPDYGSGVR	1xDeamidated [Q4]	9.54504e-07	0	1	A0A087WQE8	0	2034.96	68.68	2	12.9064	28.0754
SEGGFIWACK	1xCarbamidomethyl [C9]	0.000103878	0	1	Q8C338	0	1154.53	46.02	2	0.25384	28.0844
YNTPGFSGCLSGVR	1xCarbamidomethyl [C9]	3.09556e-05	0	1	O54991	0	1514.71	36.39	2	0.628734	28.0883
NTNAGAPPGTAYQSPLSLSR	1xDeamidated [N]	1.52569e-06	0	2	Q60597	0	2002.98	68.07	2	11.9945	28.1
SLESLHGFVAAATK		3.07005e-06	0	1	Q9QXS1	0	1430.76	36.9	2	2.58528	28.1052
QSDCHGEIIMDQLEETK	1xCarbamidomethyl [C4]	2.12764e-06	0	1	A2BI31	0	2032.9	44.07	2	3.44041	28.1065
SSLATMAHAQSLVEAQPNVDK		4.43445e-12	0	1	Q60597	0	2197.09	112.05	2	1.04002	28.1092
VVGAMQLYSVDR		4.46862e-07	0	1	Q5SXR6	0	1337.69	56.37	2	0.335812	28.1261
ESTGAQVQVAGDMLPNSTER		1.13239e-08	0	1	Q61990; P60335	0	2089.98	76.54	2	-0.0645403	28.1378
VAEVLQVPPMR		1.85588e-05	0	1	Q9D6J6	0	1238.69	73.47	2	1.18119	28.1391
EIEIDIEPTDK		2.81842e-05	0	1	P29595	0	1301.65	32.42	2	-1.28288	28.143
LTFDSSFSPNTGK		4.39226e-06	0	2	Q3THL7; Q60932	0	1400.67	68.78	2	2.0055	28.1547
KSEIEYYAMLAK		2.59001e-09	0	1	Q58DZ3	1	1445.73	77.43	2	0.46797	28.0374
AHTMTDDVTFWK		3.25947e-07	0	2	Q5SXR6	0	1451.66	57.22	2	2.62398	28.1573
LPDLPGNYVTK		0.000676666	0	1	Q61838	0	1216.66	27.71	2	0.651024	28.036
DQGGELLSLR		0.000802121	0	1	Q3U890	0	1087.57	44.48	2	2.18146	28.0334
TLVMLDEQGEQLER		6.61615e-08	0	1	P60879	0	1660.82	103.42	2	1.12121	30.8036
TLVMLDEQGEQLER	1xOxidation [M4]	2.77144e-06	0	1	P60879	0	1676.82	69.43	2	1.01269	27.9501
TSATQVPALLVNCK	1xCarbamidomethyl [C13]	3.60906e-05	0	1	Q9JHR9	0	1501.8	19.98	2	1.02818	27.9565
MLQTSSVLVSGLR		1.71915e-06	0	1	A0A1S6GWH5	0	1390.77	75.86	2	0.792422	30.7683
MLQTSSVLVSGLR	1xOxidation [M1]	9.54504e-07	0	1	A0A1S6GWH5	0	1406.77	74.91	2	3.09648	27.9605
HAAYSVGWEMAPAGAPGPGR		2.05876e-13	0	2	A0A0R4J117	0	1981.93	116.54	2	0.0117254	27.9945
DNTRPGANSPEMWSEAIK		1.8094e-06	0	1	Q91VR5	0	2002.93	34.43	3	1.50856	27.9685
GTGSVVGELMYK		2.20097e-05	0	1	Q8BH59	0	1240.62	55.57	2	1.17533	27.9787
IALTDNSLIAR		3.20378e-06	0	1	P14148	0	1186.68	104.18	2	1.94614	27.98
VLQPTIFPVVPR		6.23055e-06	0	2	D3Z041	0	1365.83	49.54	2	1.40073	36.6403
AIEMLGGELGSK		1.64704e-05	0	1	P97807	0	1204.62	59.33	2	1.10912	27.997
LAVNMVPFPR		0.000138799	0	2	Q7TMM9; Q9D6F9; Q9ERD7; P99024; P68372; B2RSN3	0	1143.63	52.02	2	3.00078	33.5721
LAVNMVPFPR	1xDeamidated [N4]	2.39688e-05	0	2	Q7TMM9; Q9D6F9; Q9ERD7; P99024; P68372; B2RSN3	0	1144.62	51.82	2	3.09854	35.719
LAVNMVPFPR	1xOxidation [M5]	6.01958e-05	0	2	Q7TMM9; Q9D6F9; Q9ERD7; P99024; P68372; B2RSN3	0	1159.63	59.77	2	0.923142	28.5203
LGFLEEKDQMEAVR		1.16133e-06	0	1	E9PWX1	1	1664.83	63.39	3	2.15021	28.0022
QEFAQHANAFHQWIQETR		3.37109e-05	0	1	A3KGU7; A3KGU5	0	2241.06	44.49	4	1.0113	28.0035
MFDLEANEEVQK		4.66242e-06	0	1	E9PWX1	0	1452.67	40.18	2	6.89544	28.0126
DGNGYISAAELR	1xDeamidated [N3]	3.37196e-06	0	2	P0DP28	0	1266.6	60.48	2	0.807153	28.9677
GISQTNLITTVTPEK		3.70423e-07	0	1	D0VYV6	0	1601.87	52.95	2	1.57533	28.0192
HVISYSLSPFEQR		2.33769e-08	0	2	Q9CQ69	0	1562.8	60.66	3	0.70893	28.1026
EFNGLGDCLTK	1xDeamidated [N3]; 1xCarbamidomethyl [C8]	0.000218045	0	2	P48962	0	1254.57	38.55	2	3.49058	28.5567
GKDLIGVQNLLK		1.05714e-05	0	1	A3KGU7; A3KGU5	1	1297.78	55.75	2	0.884391	28.0347
ICGDIHGQYTDLLR	1xCarbamidomethyl [C2]	9.38363e-07	0	1	P62141	0	1660.81	49.36	3	1.59564	28.1613
LCDLTFEQVR	1xCarbamidomethyl [C2]	2.77076e-05	0	1	Q9JL56	0	1280.63	55.8	2	-3.85303	28.1639
SSCTIIPLMK	1xCarbamidomethyl [C3]	0.000298846	0	1	P19096	0	1149.6	31.45	2	-0.31373	28.1652
ATDFIDQALAHK		6.90187e-06	0	1	B1AQF4	0	1329.68	52.52	3	1.31676	28.2538
ATDVMAHVAGFTVAHDVSAR		3.04452e-07	0	1	A0A0R4J094	0	2055.01	53.65	4	0.156674	28.2577
QNLTQDLFR		7.018e-05	0	1	Q8QZS1	0	1134.59	75.94	2	2.09704	28.2641
FKDPGLVDQLVK		4.70095e-05	0	1	Q8C483	1	1358.77	47.92	3	0.447996	28.2668
VLQYYQESEKPEELGSVTVQK		2.79662e-09	0	2	Q3UA17	0	2454.24	40.69	3	0.96203	28.2694
SPVYLTVLK		0.000182318	0	1	Q11011	0	1019.61	43.55	2	0.193402	28.2721
AVAVVVDPIQSVK		8.04688e-06	0	1	O35593	0	1324.78	65.48	2	1.30305	28.2864
MEQVNELK	1xAcetyl [N-Term]	0.000903489	0	1	Q3THQ5	0	1032.5	31.49	2	1.25674	28.2877
MQIMTHFPGAISDK		1.29771e-07	0	1	Q80XN0	0	1575.77	41.92	3	0.765714	28.2904
KWEDLPPQAQSYVR		4.78324e-06	0	1	J3QN31	1	1716.87	37.19	3	1.20902	28.3059
FYHDWNDKEIEVLNK		0.000413045	0	1	Q3TJF2	1	1949.94	10.09	3	-1.3252	28.3126
CIYNTAGFYCDR	2xCarbamidomethyl [C1; C10]	0.000114089	0	1	F8VQJ3	0	1539.64	33.13	2	-0.452611	28.3204
ISGASEKDIVHSGLAYTMER		3.52007e-08	0	2	P26443	1	2164.07	59.97	3	0.983705	28.348
DVQATDTSIEELGR		4.54626e-08	0	1	Q99JB2	0	1533.74	85.72	2	7.92986	28.3269
EAFSLFDKDGDGTITTK		3.40261e-09	0	7	P0DP28	1	1844.89	89.63	2	-0.908142	31.5958
QLFHPEQLITGK		1.95373e-06	0	3	P68369; A0A0A0MQA5	0	1410.77	67.14	2	1.46944	28.4862
CLYASVLTAQPR	1xCarbamidomethyl [C1]	2.45999e-07	0	1	P58252	0	1378.71	61.28	2	1.69882	28.3413
AIANECQANFISIK	1xCarbamidomethyl [C6]	1.35446e-08	0	1	Q01853	0	1578.79	75.13	2	1.95071	28.344
MYDLVAGSQCLK	1xCarbamidomethyl [C10]	1.47453e-06	0	1	Q64521	0	1384.66	57.51	2	1.95831	28.3557
SLLNSLEEAK		0.000590552	0	1	Q549A5	0	1103.59	29.53	2	1.00092	28.3584
VVYTGIYDTEGVAPTK		5.43784e-08	0	1	Q5M8N0	0	1712.87	73.35	2	0.314394	28.3597
EHTEFTDHELQEWYK		7.39179e-08	0	1	P62748	0	1991.88	34.61	3	1.06794	28.2525
LGFVAGVINR		4.50475e-05	0	1	K3W4T3	0	1045.62	58.38	2	0.809309	28.2512
IGQLEEQLEQEAK		5.16479e-06	0	1	Q3UH59	0	1514.77	36.66	2	2.51342	28.2499
EIEAEIQALR		2.21982e-05	0	2	A0A0R4J036	0	1171.63	72.9	2	2.00812	28.2486
KACADATLSQITNNIDPVGR	1xCarbamidomethyl [C3]	4.28501e-11	0	2	Q3TQ70	1	2144.08	101.8	2	0.238119	31.9984
KACADATLSQITNNIDPVGR	1xDeamidated [N]; 1xCarbamidomethyl [C3]	3.04452e-07	0	4	Q3TQ70	1	2145.06	53.73	3	3.30139	33.4126
QREPTMQWQEDPEPEDENVYAK		4.24863e-11	0	1	O09111	1	2719.19	69.87	3	0.993379	28.1769
AAQLATEIADIK		3.48896e-06	0	1	Q8BL66	0	1243.69	52.79	2	2.85744	28.1782
AQQNPTLLAELR		0.000127459	0	1	A0A1Y7VL34	0	1353.75	51.06	2	-0.0209458	28.1795
TTKPYPADIVVQFK		3.93207e-07	0	2	P12960	0	1606.88	51.85	2	1.4676	28.2018
YNSPELDEEGYSIRPEEPGSTK		4.54466e-06	0	1	Q8VD37	0	2497.14	26.38	3	-0.663503	28.1835
VPTQPTSGPVPTTQIQEASAEHPPAVAPR		8.83445e-05	0	1	Q91WP8	0	2963.52	29.41	3	-1.50171	28.1912
TQTAIASEDMPNTLTEAEK		1.88951e-10	0	1	Q62261	0	2049.96	130.56	2	-0.51905	28.1951
AFFPACYGGDGR	1xCarbamidomethyl [C6]	0.000712094	0	1	Q49S98	0	1317.57	37.52	2	1.08029	28.1965
KVITAFNDGLNHLDSLK	1xDeamidated [N]	1.67659e-09	0	4	A8DUK4	1	1886	82.08	2	-0.154246	27.9814
SITIANQTNCPLYVTK	1xCarbamidomethyl [C10]	6.28722e-09	0	2	O08553	0	1822.94	83.15	2	0.967659	28.3034
RVIISAPSADAPMFVMGVNHEK		8.76933e-10	0	2	A0A0A0MQF6	1	2369.21	54.77	4	2.43757	31.7187
RVIISAPSADAPMFVMGVNHEK	1xOxidation [M16]	1.63306e-05	0	2	A0A0A0MQF6	1	2385.21	23.32	4	3.73427	28.1991
SEDYAFPTYADR		1.05735e-06	0	1	P19783	0	1434.62	52.07	2	1.13059	28.2004
DEILPTTPISEQK		4.54333e-05	0	1	Q5YLW3	0	1470.77	23.18	2	0.987157	28.2109
AFSIQGAPSDSGPLR		3.83341e-08	0	1	A0A0G2JEG8	0	1502.76	79.92	2	1.88913	28.2135
VNNSSLIGVGYTQTLRPGVK		3.76987e-10	0	3	G3UX26	0	2103.16	96.86	2	1.68775	28.2161
VNNSSLIGVGYTQTLRPGVK	1xDeamidated [N]	1.05735e-06	0	2	G3UX26	0	2104.14	27.37	3	-0.208326	30.9537
LASVPAGGAVAVSAAPGSAAPAAGSAPAAAEEK		8.84142e-08	0	3	P99027	0	2774.43	56.53	2	1.23939	28.2708
YGLAAAVFTK		0.000103878	0	1	P47738	0	1040.58	43.95	2	0.990853	28.233
LLDPEDVNVDQPDEK	1xDeamidated [N8]	4.24376e-05	0	1	Q3UGZ4	0	1726.8	50.7	2	1.50728	28.2343
SITIANQTNCPLYVTK	1xDeamidated [Q/N]; 1xCarbamidomethyl [C10]	1.67537e-05	0	7	O08553	0	1823.92	55.15	2	-1.98162	30.655
SKPGAAMVEMADGYAVDR		3.70423e-07	0	2	G5E924	0	1867.87	64.31	2	0.865304	28.3611
KVITAFNDGLNHLDSLK		4.25008e-13	0	4	A8DUK4	1	1885.02	125.6	2	0.561839	29.4221
HLEINPDHSIIETLR		7.02311e-08	0	3	Q80Y52	0	1786.94	69	3	2.42049	27.9409
TLETPAAQMEGFLNR	1xOxidation [M9]	7.77983e-08	0	1	Q62261	0	1693.82	82.78	2	4.21685	27.6122
EQDLEGATVVGVPGEEQK		2.86859e-08	0	1	A2A5Y6	0	1884.92	84.69	2	0.441617	27.6148
ITSFPESESYSYETSTK		1.93814e-09	0	2	B2RQQ5	0	1955.88	71.2	2	0.998149	27.6878
INNVPAEGENEVNNELANR		1.87218e-06	0	1	Q921M7	0	2096	74.82	2	0.695326	27.6214
IQLVEEELDR		0.000203677	0	1	E9Q456; E9Q453; E9Q452; P58774; Q58E70; P21107	0	1243.65	47.46	2	4.04226	27.6317
LLYNNVSNFGR		4.86404e-05	0	1	Q5SXR6	0	1296.67	74.86	2	1.86022	27.633
GISPVPINLR		0.000502382	0	1	P39053; A0A0J9YUN4; G3X9G4	0	1065.64	41.45	2	1.62448	27.6343
EVLEDFAEDGEK		2.67785e-05	0	1	H7BX01	0	1380.62	73.33	2	2.45494	27.6369
GSAFAIGSDGLCCQSR	2xCarbamidomethyl [C12; C13]	0.000385846	0	1	Q91VR5	0	1685.74	29.93	2	2.44496	27.6382
GSDALTVDPTMYK		0.000136453	0	1	P48168	0	1397.66	21.37	2	6.34803	27.6408
WLLEGTPSSASEGDEDMRK		3.12448e-09	0	1	Q9Z0P4	1	2107.96	47.04	3	2.62645	27.6512
LEEGPPVTTVLTR		8.84142e-08	0	2	P35486	0	1411.78	100.76	2	1.71508	28.173
AAPYWLDEPK		0.00104388	0	1	A0A087WPX3; Q810U3	0	1189.59	29.95	2	2.04565	27.6552
NALVSHLDGTTPVCEDIGR	1xCarbamidomethyl [C14]	3.58062e-08	0	3	Q3TIC8	0	2054	83.58	2	-3.21438	28.1848
IGSGFDNIDIK		5.48347e-07	0	1	O88712	0	1178.61	63.94	2	1.11486	27.6668
ILEVVNQVQDEER		1.031e-08	0	1	Q69ZY2	0	1570.81	103.01	2	1.12014	27.6707
SQGDSNPAAIPHAAEDIQGDDR	1xAcetyl [N-Term]	4.95179e-09	0	2	Q61206	0	2306.03	60.93	3	2.01915	27.817
GIAGLGDVAEVR		5.57677e-06	0	1	Q3V3U0	0	1156.63	57.84	2	2.16723	27.6851
SVFPEQANNNEWAR		2.7724e-08	0	1	P14685	0	1661.77	71.81	2	6.4589	27.7021
RIPQSTLSEFYPR		3.01738e-05	0	2	A0A1S6GWG6	1	1593.84	54.26	3	1.98217	27.9592
GGDVSVCEWYR	1xCarbamidomethyl [C7]	0.000216195	0	1	P56391	0	1327.57	38.21	2	0.714822	27.7217
TLETPAAQMEGFLNR		2.14624e-07	0	2	Q62261	0	1677.83	63.71	2	0.644302	40.1002
ICCDLEVLASK	2xCarbamidomethyl [C2; C3]	4.39099e-05	0	1	Q7TMF4	0	1307.63	32.01	2	5.1998	27.7244
MYASMSDCLIK	1xCarbamidomethyl [C8]	2.4381e-05	0	1	Q9D6M3	0	1318.58	37.77	2	0.771249	27.6044
LISEEGVDSLTVK		2.03919e-07	0	1	Q9Z2I0	0	1389.75	78.02	2	-0.814739	27.6005
YYEQPDNGVLNYPK		5.43417e-05	0	1	Q3UR55	0	1699.8	54.31	2	0.337445	27.5198
YYEQPDNGVLNYPK	1xDeamidated [N7]	1.98734e-06	0	4	Q3UR55	0	1700.78	50.57	2	2.98862	29.2757
SYVYGPIPHTFDR		8.83989e-07	0	2	P19783	0	1551.76	52.62	3	1.58212	27.5223
VTHAVVTVPAYFNDAQR		7.84363e-06	0	1	P20029	0	1887.97	40.2	3	0.287239	27.5237
AALDGTPGMIGYGMAK		2.45999e-07	0	1	Q8BVI4	0	1552.75	69.06	2	1.56751	31.7343
AALDGTPGMIGYGMAK	1xOxidation [M9]	0.000489716	0	1	Q8BVI4	0	1568.74	33.48	2	1.75823	27.5379
SPQSNGTSGVEQICVDVR	1xDeamidated [N5]; 1xCarbamidomethyl [C14]	3.93207e-07	0	2	A2AEG3; A2AEG6	0	1933.89	75.53	2	-0.810108	27.5444
IFVGGLNPEATEEK		1.3198e-06	0	1	Q20BD0	0	1503.77	29.64	2	2.44784	27.5602
QGAIVAVTGDGVNDSPALK		5.21441e-12	0	4	A0A0G2JGX4; Q8VDN2; Q6ZQ49	0	1811.95	129.43	2	0.531942	28.5931
QGAIVAVTGDGVNDSPALK	1xDeamidated [N/Q]	1.43851e-11	0	4	A0A0G2JGX4; Q8VDN2; Q6ZQ49	0	1812.93	108.7	2	0.999007	29.1112
ELHDVDLAEVKPLVEK		8.25695e-07	0	2	B7ZWC0	0	1834	50.07	3	1.12317	27.6134
YPVGIEVGPQPHGVLR		0.00103505	0	1	Q8R3P0	0	1717.94	20.32	3	-0.690353	27.5655
LFIGGLNTETNEK		3.86489e-06	0	1	Q9WV02	0	1435.74	53.25	2	-0.0930461	27.5771
LDNVSHTPSSYIETLPK		9.95431e-05	0	2	Q8C1W9	0	1900.97	33.3	3	1.52957	27.5797
MDQAIIFCR	1xCarbamidomethyl [C8]	0.000121104	0	1	Q91VR5	0	1153.55	45.74	2	1.88813	27.581
VDILENQLMDNR		2.00391e-05	0	1	Q80W21	0	1459.72	26.3	2	-0.473486	33.047
LETDILFGHR		5.96848e-05	0	1	P60487	0	1200.64	55.72	3	2.16205	27.5863
TNTGSAMLEQIAMSDR		3.86756e-10	0	2	Q64332; O88935	0	1724.79	114.74	2	1.86465	34.7075
TNTGSAMLEQIAMSDR	1xDeamidated [N2]	1.54007e-11	0	1	Q64332; O88935	0	1725.78	123.56	2	0.656935	37.5258
TNTGSAMLEQIAMSDR	1xOxidation [M]	3.15177e-10	0	2	Q64332; O88935	0	1740.79	110.98	2	0.98193	27.5941
LVPEAAEITASVK		3.42997e-06	0	1	Q9D394	0	1327.75	72.54	2	0.639047	27.5953
DIEVTKEEFAQSAIR		2.50316e-09	0	2	Q8BH59	1	1735.89	89.73	2	1.50642	27.6538
SLKPDFVLIR		0.000117044	0	2	O88935	0	1187.71	61.15	3	0.329328	27.7257
MEFPLNAHFSK		0.000829867	0	1	A0A087WS16; E9PWQ3	0	1320.64	26.12	3	1.35426	27.7401
LSTLCPSAVLQR	1xCarbamidomethyl [C5]	2.72457e-06	0	1	Q6ZQ38	0	1344.73	46.88	2	0.36147	27.744
VNQIGSVTEAIQACK	1xCarbamidomethyl [C14]	2.11031e-08	0	2	Q3UJ20	0	1617.83	100.93	2	1.42254	27.8497
VNQIGSVTEAIQACK	1xDeamidated [Q3]; 1xCarbamidomethyl [C14]	0.000802121	0	1	Q3UJ20	0	1618.81	23.44	2	14.9151	28.4578
VGFFQGDIR		0.000654029	0	1	Q5F2D0	0	1038.54	46.65	2	1.25744	27.851
SGPFAPVLSATSR		7.97538e-05	0	1	Q9CR68	0	1289.68	30.12	2	3.05664	27.8524
LANIDEAMLQR		2.8676e-06	0	1	Q9D0I9	0	1273.66	72.72	2	2.50058	27.8537
DGMAFNALIHK		0.000187039	0	2	Q62261	0	1216.61	41.19	2	0.904275	27.8706
FFEHFIEGGR		0.000241519	0	1	Q7TQI3	0	1238.6	47.98	3	0.539232	27.8719
AIAVLTSGGDAQGMNAAVR		6.78875e-09	0	2	P47857	0	1801.92	77.21	3	0.345784	28.0922
HIVLSGGSTMYPGLPSR		9.95431e-05	0	1	P61161	0	1771.92	57.8	3	2.70022	27.8875
STAALEEDAQILK		0.000336695	0	1	Q9ES28	0	1388.73	37.68	2	2.44805	27.8955
AGGIETIANEYSDR		1.95407e-07	0	1	Q571M2	0	1495.7	99.03	2	1.70823	27.9019
DLQVNVEHLVQK		1.08494e-07	0	2	P47857	0	1421.77	60.13	2	1.71859	27.9032
GILLYGPPGTGK		0.000125304	0	2	Q01853	0	1172.67	32.4	2	1.37089	27.9057
SPDFTNENPLETR		7.84646e-08	0	2	Q8VDN2	0	1519.7	69.85	2	-0.889152	28.4681
ADETKDEQFEQCVQNFNK	1xCarbamidomethyl [C12]	2.65758e-10	0	2	Q6P1B9; O08539	1	2229.97	110.87	2	-1.19271	27.9867
GIEGTYQELCMK	1xCarbamidomethyl [C10]	2.33634e-05	0	1	Q5F2D0	0	1428.65	49.5	2	1.92529	27.9137
SDKPDMAEIEKFDK	1xAcetyl [N-Term]	3.58001e-07	0	3	Q6ZWX2	1	1694.79	55.03	2	4.21219	28.1365
LVQDVANNTNEEAGDGTTTATVLAR		5.30772e-16	0	2	P63038	0	2560.25	157.01	2	-0.359913	27.9579
KVAELEEEQSQGSSSYSDWVK		1.62009e-08	0	1	A2ARP8	1	2386.1	81.81	3	2.06187	27.928
YSSSDWVTQYR		7.58203e-07	0	1	E9QNF7	0	1391.62	81	2	1.48141	27.9306
MNALDLNLK		0.000648489	0	1	O70252	0	1031.56	47.19	2	3.14987	27.9397
VTGGQTIQVETSSESPFPAK		1.95441e-08	0	1	P20357	0	2063.03	89.49	2	1.04597	27.8407
LQALDTGWNELHK		1.67602e-07	0	1	Q62261	0	1524.78	44.04	3	0.262694	27.838
VADPDHDHTGFLTEYVATR		2.27903e-09	0	1	P63085	0	2144	37.72	3	-1.82911	27.83
IQYVHSLEELER		0.000303981	0	1	Q8BHE3	0	1515.78	32.68	3	0.122448	27.8196
IFVGGLSPDTPEEK		2.07427e-07	0	1	Q60668	0	1488.76	71.97	2	1.83992	27.7585
LVFLGEQSVGK		0.000203677	0	1	P61294; Q3U4W5	0	1176.66	28.49	2	0.81221	27.7597
NFAEPGSDVYLR		4.78324e-06	0	1	F8VPN4	0	1367.66	70.2	2	1.59036	27.761
AAALEFLNR		0.000519781	0	1	Q3THQ5	0	1004.55	52.2	2	1.57882	27.7624
LDAFIEALHQEK		0.000354347	0	1	H7BX01	0	1413.74	36.14	3	0.965482	27.7637
SLEDALSSDTSGHFR		3.2885e-09	0	2	F8WIT2	0	1621.75	78.77	2	1.5257	27.8313
SLENALSSDTSGHFR	1xDeamidated [N4]	3.2885e-09	0	2	Q3UDK4	0	1621.75	78.77	2	1.52544	27.8313
IVFEDGNISVSK		3.73528e-06	0	1	P97427	0	1307.68	68.56	2	1.75234	27.7818
LLGQVSAEDLAAEK		5.16479e-06	0	1	Q9CY64	0	1443.77	52.55	2	6.52341	27.7845
GCWDSIHVVEVQEK	1xCarbamidomethyl [C2]	3.90002e-09	0	2	P47757	0	1685.8	80.23	2	1.61215	27.855
KADVGFAMGIAGTDVAK		8.19523e-13	0	2	Q0VF55; D1FNM9; G5E829; S4R1C4	1	1650.85	96.76	2	0.892535	27.9423
DPEGQPGGELMLGGTDSK		4.82672e-09	0	1	Q8C243	0	1787.81	69.95	2	2.43129	27.7922
LVQAFQFTDK		0.000348363	0	1	P35700	0	1196.63	57.76	2	1.65663	27.7948
DYETATLSDIK		9.95431e-05	0	1	A0A1L1SV25; E9Q2W9	0	1255.61	42.01	2	-1.13973	27.7974
HLLWDLGK		0.00046931	0	1	Q5XK33	0	981.552	31.02	2	2.35774	27.7987
SIQEIQELDKDDESLR		1.15187e-08	0	2	Q99PT1	1	1917.94	76.32	2	-1.4646	27.834
ALTTQLTDAELAQGR		1.16173e-08	0	1	Q99KE1	0	1587.83	96.43	2	2.3005	27.8027
FGIDDQDYQNSVTR		3.61067e-07	0	1	Q80XI4	0	1657.75	56.56	2	-1.30561	27.8104
IEGSGDQIDTYELSGGAR		6.22841e-05	0	1	P39053; A0A0J9YUN4	0	1867.87	35.65	2	-1.02242	27.8117
TVFEALQAPACHENMVK	1xCarbamidomethyl [C11]	9.1482e-08	0	2	P17426	0	1944.93	38.7	3	1.63608	27.813
ELDFTEEQIHQIR		1.17128e-06	0	2	S4R2F3; S4R2R5	0	1657.82	45.8	2	3.1021	27.8732
AVTEGAQAVEEPSIC	1xCarbamidomethyl [C15]	3.04322e-05	0	1	Q91VD9	0	1560.72	28.69	2	1.86526	27.8156
DDSGQYYCIASNDAGAAR	1xCarbamidomethyl [C8]	1.95441e-08	0	1	Q9D8B7	0	1933.8	80.84	2	2.23469	27.7936
LQMEAPHIIVGTPGR		1.04837e-06	0	1	Q3TFG3	0	1618.87	67.87	3	6.192	27.5133
ILIRPLYSNPPLNGAR		1.92027e-05	0	1	P05202	0	1794.04	21.51	3	1.30561	28.3663
VQQTVQDLFGR		2.99176e-05	0	1	P38647	0	1290.68	61.52	2	2.0064	28.374
LQTDQAEASKPTWGTQGDFSTTHALPAVK		2.59045e-10	0	2	A0A286YDH6; Q80TJ1	0	3085.52	50.26	4	2.00605	28.8439
LTAAGVGPVQGEVLSPASDK		8.83445e-05	0	1	E9PV14	0	1896.01	42.4	2	0.11166	28.8452
EDKLECSEELGDLVK	1xCarbamidomethyl [C6]	1.19183e-08	0	2	Q5SXR6	1	1763.84	77.49	2	1.56127	28.879
TSQIDISSGSGLNDGQWHEVR	1xDeamidated [Q3]	5.53326e-10	0	1	E9QNF7	0	2287.06	47.25	3	10.1517	28.8478
EGRPSGEAFVELESEDEVK		2.77144e-06	0	1	Q8C2Q7; P70333	0	2106.98	28.81	3	3.01015	28.8491
VTVNYPPYISEAK		3.37196e-06	0	1	Q3TYC2	0	1480.77	47.39	2	2.56547	28.8569
VSVPTHPDDVGDASLTMVK		3.23289e-09	0	2	Q62059	0	1967.97	41.95	3	2.26904	28.8582
IYDAQNELSAATHLTSK		4.31876e-07	0	1	Q8K3H0	0	1861.93	44.34	3	-1.00632	28.8608
KQIQFADDMQEFTK		6.67166e-07	0	2	Q80SW1	1	1728.83	61.64	3	0.422578	28.8621
ISDEDWDIIHR		1.69008e-06	0	1	P51660	0	1398.66	86.53	3	3.21463	28.866
QFLDFGSSNACEK	1xCarbamidomethyl [C11]	1.30859e-06	0	1	Q9JK42	0	1502.66	38.12	2	0.8039	28.8674
LIEEVMIGEDK		1.05714e-05	0	1	Q542X7	0	1275.65	61.86	2	-2.01593	28.8803
ITVNYPPYISK		3.67113e-05	0	1	Q3TYL3	0	1294.7	28.08	2	1.02513	28.8816
GSMAGSTGVHDTVVNQLLSK		4.82919e-12	0	2	P46460	0	2001.01	105.42	2	1.85064	28.9365
AKLEQLFQDEVAK		7.38914e-06	0	2	Q9QXS1	1	1518.82	31.54	3	1.94416	28.8856
EAYPGDVFYLHSR		7.20385e-07	0	3	Q03265	0	1553.74	58.13	2	0.871049	29.0747
FNIIQPGPIK		0.000153746	0	1	Q9CQ62	0	1126.66	38.53	2	1.95626	28.8971
GDMTNSDFYSK	1xAcetyl [N-Term]	2.67785e-05	0	1	S4R1C4	0	1306.53	44.61	2	2.29908	28.8998
CPTDELSLSNCAVVNEK	2xCarbamidomethyl [C1; C11]	1.92267e-12	0	2	P46460	0	1935.88	118.5	2	1.29035	28.9038
EICNAYTELNDPVR	1xCarbamidomethyl [C3]	2.41797e-06	0	1	Q8R2P8	0	1693.79	55.71	2	-1.83179	28.9116
AELQNDGPGDASLVLR		2.77287e-09	0	1	Q80WM4	0	1654.84	112.06	2	0.759681	28.956
MFVDLNPDSDK		3.73528e-06	0	1	Q3UPA1; P21279	0	1280.58	52.12	2	-0.221642	28.8425
WNPGASPADTGDVNVHSGIIAAR		1.97114e-08	0	1	F8VPN4	0	2305.13	44.6	3	2.59923	28.9168
YALTFAEAQEACR	1xCarbamidomethyl [C12]	3.45995e-07	0	1	A0A0R4IZX5	0	1529.71	103.61	2	-5.62264	28.8412
NAGQTVTIIAQYKPEEYSR		2.12802e-07	0	1	Q62108	0	2168.1	32.57	3	2.09122	28.8295
YSEATEHPGAPPQPPAPLQPALAPPSR		2.22071e-07	0	1	Q7TSJ2	0	2776.41	21.29	3	0.463257	28.7639
VEADVVPPQVQGDLK		3.70257e-05	0	1	F7DBB3	0	1593.85	38.88	2	3.70867	28.7652
MGPAMGPALGAGIER		0.000642996	0	1	A0A1S6GWJ8	0	1427.71	31.39	2	1.23946	28.7679
IPAVELVTPGAQETEK		3.58062e-08	0	2	A0A0U1RNK1; E9QQ57	0	1681.9	52.21	2	7.68765	28.7732
NSWNTISFHTGAALR		3.76625e-05	0	1	O54991	0	1674.83	57.57	2	-1.26045	28.7745
ADDKLISEEGVDSLTVK		0.000449753	0	1	Q9Z2I0	1	1818.93	41.73	2	4.85337	28.7758
QWCNCAFLESSAK	2xCarbamidomethyl [C3; C5]	2.09167e-06	0	1	P62835	0	1600.69	54.5	2	1.07149	28.7849
EVVAGSHELGQDYEHVTMLQER		7.45891e-11	0	2	Q62261	0	2527.19	67.37	3	2.45092	28.7876
KGVNLPGAAVDLPAVSEK		1.23403e-12	0	3	P52480	1	1764.99	68.58	2	0.746354	28.9508
QQLEEFGWANSQK		1.47422e-05	0	1	Q8R4V2	0	1564.74	47.09	2	1.64774	28.7902
LKVPEWVDTVK		0.000580587	0	1	Q5M9P3	1	1313.75	39.87	3	1.12126	28.7929
AIGDVFQKPYVSGEADAASR		3.46055e-08	0	1	Q8CGA0	0	2081.03	28.89	3	0.0345376	28.7942
FEAPLFNAR		0.00100047	0	1	Q91VD9	0	1064.55	33.86	2	2.12051	28.8046
LVIIEGDLER		9.95431e-05	0	1	Q58E70; P21107	0	1156.66	41.67	2	1.8457	28.8072
ASLSPMDEPVPDSESPVEK		2.9671e-06	0	1	B2RQQ5	0	2013.93	45.2	2	-0.0970517	28.8085
IQNTGDYYDLYGGEK		5.48441e-08	0	1	P35235	0	1735.78	78.19	2	1.45417	28.8112
IDDDKDGFVTVDELK		0.000269806	0	1	O35887	1	1708.83	17.62	3	-0.343549	28.8125
SRVESTEQLIEIASR		1.52537e-05	0	2	F8VQJ3	1	1717.91	30.51	3	-1.04867	28.8242
YLIATSEQPIAALHR		3.23179e-07	0	1	Q8C483	0	1682.92	36.98	3	1.24969	28.8216
LAEMPADSGYPAYLGAR		1.28669e-07	0	1	P50516	0	1781.85	53.26	2	2.81599	33.2607
LAEMPADSGYPAYLGAR	1xOxidation [M4]	2.94118e-05	0	1	P50516	0	1797.85	34.75	2	-0.491506	28.8229
QFGIVTIGEEK		1.49958e-05	0	1	Q542P2	0	1220.65	55.76	2	1.11487	28.8399
QISLEDALR		0.000342479	0	1	Q9CY64	0	1044.57	40.39	2	3.27924	28.9194
DFTPVCTTELGR	1xCarbamidomethyl [C6]	9.70297e-05	0	1	Q6GT24	0	1395.66	60.8	2	2.43689	28.9285
ASLNGADIYSGCCTLK	1xDeamidated [N4]; 2xCarbamidomethyl [C12; C13]	7.58333e-08	0	1	G5E924	0	1730.77	63.51	2	-0.641278	28.9338
CVIAEGDLGIVQK	1xCarbamidomethyl [C1]	1.74835e-05	0	1	A0A1B0GRV0	0	1401.74	18.65	2	-0.855571	29.0394
AVVQVFEGTSGIDAK		1.85692e-08	0	2	A0A1S6GWG6	0	1520.8	82.52	2	0.213872	29.0407
SIQADGLVWGSSK		7.45242e-06	0	1	O70251	0	1347.69	66.95	2	2.39193	29.042
LLTQHENIKNEIDNYEEDYQK		3.55082e-09	0	1	Q62261	1	2636.25	71.44	3	1.92377	29.0459
SCFLCMVCK	3xCarbamidomethyl [C2; C5; C8]	0.00092682	0	1	Q4FJX4	0	1204.5	41.49	2	-0.150931	29.0473
LGSAPEVLLVR		0.000506677	0	1	D3YUY7	0	1153.69	24.92	2	0.600919	29.0486
IGFGSFVEK		0.000694155	0	1	P09055	0	983.52	48.29	2	0.291321	29.0499
DLKPENLLLASK		4.94921e-06	0	2	Q5SVJ0; Q80TN1; Q923T9; A0A0G2JGS4	0	1340.78	47.96	3	0.222235	29.059
RGTGGVDTAAVGGVFDVSNADR		3.90201e-12	0	3	Q04447	1	2121.03	93.61	3	-0.219899	29.0786
VLNNMEIGTSLYDEEGAK		6.7334e-11	0	3	P09411	0	1982.94	95.86	2	0.123125	34.2306
VLNNMEIGTSLYDEEGAK	1xOxidation [M5]	2.48233e-10	0	1	P09411	0	1998.93	104.74	2	-0.0820511	29.063
FQLQATTQQGPGEAIVR		1.42532e-07	0	1	Q6PGJ3	0	1843.97	51.14	2	1.33805	29.0643
AAYFGIYDTAK		3.01738e-05	0	1	P51881	0	1219.6	53.54	2	0.539427	29.0773
IPVAFPSGDANSLSK		9.37769e-05	0	1	B0V2P5	0	1502.78	28.14	2	1.15429	29.0813
LPEAVQLIEK		1.80901e-05	0	2	D3Z4B2	0	1139.67	47.75	2	1.81109	29.6048
VTNGAFTGEISPGMIK		2.96864e-09	0	1	P17751	0	1621.83	73.28	2	4.18189	31.0424
VTNGAFTGEISPGMIK	1xDeamidated [N3]	1.06695e-09	0	2	P17751	0	1622.81	88.47	2	2.14393	33.3325
VTNGAFTGEISPGMIK	1xDeamidated [N3]; 1xOxidation [M14]	5.77133e-07	0	1	P17751	0	1638.8	49.72	2	0.533169	29.093
GWLYYEAGQR		0.000427355	0	1	Q9QXS1	0	1242.59	35.34	2	-1.62181	29.0995
LVEDHLAVQSLIR		3.86624e-08	0	2	B2RXT3; Q60597	0	1492.85	61.98	3	1.49644	29.2953
DVEMGNSVIEENEMK	1xDeamidated [N6]	3.76625e-05	0	1	P56564	0	1724.74	35.55	2	10.7199	29.1294
NCIDKIETVISAK	1xCarbamidomethyl [C2]	0.000105664	0	1	Q922J6	1	1490.79	31.82	3	1.41115	29.0316
HEQILVLDPPSDLK		0.000241519	0	1	Q9WV55	0	1603.87	23.52	3	-1.18364	29.0303
FKLEAPDADELPR		5.97158e-07	0	3	Q99KI0	1	1500.77	68.27	3	1.83462	29.55
IESLSSQLSNLQK		4.10335e-07	0	1	P14733	0	1446.78	66.43	2	3.70146	29.0264
HFMFLSAEQPYK		1.12277e-08	0	1	Q99LY9	0	1497.72	57.31	2	3.28212	28.9351
SLTNDWEEHLAVK		1.44959e-06	0	2	Q80Y52	0	1541.76	72.65	2	0.791405	29.0956
SLTNDWEEHLAVK	1xDeamidated [N4]	4.90718e-06	0	1	Q80Y52	0	1542.74	47.65	3	2.20177	29.4676
SGLGLGAASASTSGSGPADSVMR		8.33193e-10	0	1	Q7TSJ2	0	2035.97	103.49	2	3.44396	28.9482
MIAEAIPELK		9.70297e-05	0	1	P08249	0	1114.62	45.04	2	2.90616	28.952
TINEVENQILTR		3.51884e-06	0	1	A0A1L1SV25; Q7TPR4	0	1429.76	66.14	2	4.12682	28.9534
DTDAEFVDIDGK		2.70078e-05	0	1	Q8K4Z0	0	1324.59	23.96	2	0.692691	28.9573
IQSSNSFDNVSPVVSYK		4.50766e-08	0	1	A0A0F7IQ06	0	1870.92	93.37	2	3.20004	28.9587
WIDIHNPATNEVVGR		5.97049e-06	0	1	Q9EQ20	0	1720.88	36.36	3	-0.699424	28.9651
VNFHMFDVGGQR		5.52942e-06	0	1	Q6R0H7	0	1406.66	39.56	3	1.13914	28.9729
WNDFAEDSLR		1.1611e-05	0	1	H7BX01	0	1252.56	52.94	2	0.942912	28.7535
HACVPVDFEEVHVSSNADEEDIR	1xCarbamidomethyl [C3]	6.28936e-11	0	2	P70404	0	2654.18	66.2	4	0.68903	29.0433
KADIGVAMGIVGSDVSK		8.47959e-13	0	2	Q8VDN2	1	1646.88	106.87	2	1.87674	28.9873
LLLDSGINAQVR		3.12286e-06	0	1	Q6P9K8	0	1298.74	74	2	1.72878	28.9925
LLEAQIATGGIIDPVHSHR		6.72755e-06	0	1	Q9QXS1	0	2027.1	43.65	4	1.82825	28.9938
ALLEVLGR		0.000844097	0	1	G5E8T9	0	870.541	34.21	2	0.244427	29.0029
GCSFLPDPYQK	1xCarbamidomethyl [C2]	3.31409e-05	0	1	Q3TID4	0	1311.6	59.19	2	0.378632	29.0041
EGDYVLFHHEGGVDVGDVDAK		1.90397e-05	0	1	Q3V117	0	2258.04	42.35	3	1.01293	29.0081
ESGCAAAGETEAAAATAFR	1xCarbamidomethyl [C4]	0.000190254	0	1	Q8BR63	0	1840.81	29.67	2	1.00541	29.0108
SCGSSTPDEFPTDIPGTK	1xCarbamidomethyl [C2]	0.000301403	0	1	Q3TML6	0	1895.83	37.76	2	0.934547	29.0134
QLICDPSYIPDR	1xCarbamidomethyl [C4]	5.38976e-06	0	1	P50396	0	1476.72	64.41	2	1.15404	29.0224
AYAQQLTDWAK		4.2801e-05	0	1	Q61644	0	1294.64	44.2	2	1.41331	29.0238
HACVPVDFEEVHVSSNADEEDIR	1xDeamidated [N16]; 1xCarbamidomethyl [C3]	6.50315e-07	0	2	P70404	0	2655.16	48.36	3	1.65659	30.002
ILIRPLYSNPPLNGAR	1xDeamidated [N13]	2.03838e-05	0	2	P05202	0	1795.02	34.55	3	0.994856	30.4553
ILMDKPEMSVVLK		0.000126377	0	2	Q11011	0	1502.83	40.21	3	0.109459	28.7495
YHTSQSGDEMTSLSEYVSR		1.63452e-10	0	2	P11499	0	2176.95	92.12	2	-1.13806	28.7916
FSWGAEGQKPGFGYGGR		6.39646e-10	0	2	F6RT34	0	1800.85	77.97	2	0.892096	28.4942
SLVANLAAANCYK	1xCarbamidomethyl [C11]	3.25889e-06	0	1	P55264	0	1394.71	48.65	2	-0.976166	28.4732
MVSGMYMGELVR		8.61662e-07	0	1	P17710	0	1372.64	68.56	2	0.328471	32.8768
MVSGMYMGELVR	1xOxidation [M5]	2.31651e-05	0	1	P17710	0	1388.64	59.68	2	0.821916	28.4746
AIGNIELGIR		9.79048e-06	0	1	B2RQQ5	0	1055.62	70.3	2	-1.0354	28.4759
GVIALCIEDGSIHR	1xCarbamidomethyl [C6]	1.03983e-08	0	1	Q8K2B3	0	1539.79	70.06	3	2.40845	28.4772
DKDISWFSPNGEK	1xDeamidated [N10]	0.000208951	0	1	E9QB01; A0A0A6YY91	1	1523.7	50.52	3	1.36368	28.4875
EIGNLLHPSVPISNDEDADNKVER		1.14228e-09	0	2	Q8C483	1	2661.31	81.9	3	-0.354065	28.6037
LNGVTLNLEGR	1xDeamidated [N2]	1.12217e-05	0	1	O54991	0	1186.64	46.16	2	-0.927313	28.4902
TSPVEGLPGTAPDLEK		2.79614e-08	0	1	S4R1C4	0	1610.83	60	2	2.27551	28.4915
ALNGFTPLHIACK	1xDeamidated [N3]; 1xCarbamidomethyl [C12]	2.58867e-06	0	1	W6PPR4; S4R2F3; S4R2R5; A0A0R4J1N7	0	1442.75	41.11	3	3.14435	28.4955
SVPMSTVFYPSDGVATEK		3.31666e-09	0	2	P40142	0	1914.92	72.25	2	-0.0129865	33.8653
VASSVPVENFTIHGGLSR		3.64283e-09	0	2	Q60597	0	1869.98	73.14	3	1.78843	28.5229
ILGLLDTHLK		7.3264e-06	0	2	Q9D8N0	0	1122.69	42.31	3	0.292966	28.5098
LNELADQDFPLHPR		4.8664e-07	0	1	E9QKC6	0	1664.84	46.65	3	0.50702	28.5216
AGAESDGQFQFTGIK		1.82552e-08	0	2	Q78IK2	0	1555.74	77.46	2	-1.18792	29.6636
ENLEFIDVHVK		0.000712094	0	1	Q8BK60	0	1342.7	17.33	3	1.13346	28.5319
EMGPTYADPVCLSK	1xCarbamidomethyl [C11]	0.000524224	0	1	E9PZD8	0	1567.71	36.86	2	-0.409123	28.5383
VNIDGGAIALGHPLGASGCR	1xCarbamidomethyl [C19]	3.64221e-08	0	2	Q8CAY6	0	1934.99	55.52	2	3.02476	28.5945
DQTNDQVTIDSALATQK		5.58065e-10	0	1	P54071	0	1847.9	91.16	2	0.326652	28.5449
LSDQFHDILIR		2.6332e-06	0	2	P12815	0	1356.73	39.79	3	1.52849	28.5462
SLAMLGSSEDNTALSR		2.82057e-09	0	1	Q3TI63	0	1651.8	83.33	2	-1.69679	28.4564
QATVGDVNTDRPGLLDLK		1.06677e-08	0	2	P31786	0	1912.01	98.59	2	2.38584	28.5489
QAVQILQQVTVR		1.71915e-06	0	1	A2ALV3	0	1382.81	70.19	2	2.22523	28.4538
LAPDYDALDVANK		3.48896e-06	0	1	A0A140T8M7	0	1404.7	60.43	2	1.87716	28.4511
VIGGDDLSTLTGK		1.6615e-06	0	1	P00493	0	1275.68	56.84	2	1.47666	28.3766
AGQTTYSGVVDCFR	1xCarbamidomethyl [C12]	9.14662e-07	0	1	Q8BH59	0	1560.71	69.69	2	1.01018	28.378
FQQEQLAVQDEMVR		1.46251e-08	0	1	Q91VN4	0	1720.83	77.42	2	0.371036	28.3806
KGTDIMYTGTLDCWR	1xCarbamidomethyl [C13]	4.82755e-10	0	1	P51881	1	1816.84	68.07	2	0.377211	32.0455
KGTDIMYTGTLDCWR	1xOxidation [M6]; 1xCarbamidomethyl [C13]	0.000506677	0	1	P51881	1	1832.83	65.91	2	3.21492	28.3846
VDDQVAIVFK		3.76625e-05	0	1	P58389	0	1133.62	35.71	2	2.21012	28.3976
KGADIMYTGTLDCWR	1xCarbamidomethyl [C13]	3.55203e-11	0	2	P48962	1	1786.83	81.27	2	-0.53561	32.0128
KGADIMYTGTLDCWR	1xOxidation [M6]; 1xCarbamidomethyl [C13]	2.6332e-06	0	2	P48962	1	1802.82	65.72	2	1.5449	28.4301
ILMVGLDAAGK		1.29722e-05	0	1	P84078; P84084	0	1087.62	67.91	2	3.79324	28.4002
GLGISVLEMSHR		1.40069e-05	0	2	Q3ULZ3	0	1298.69	57.17	2	1.59235	28.5423
EMLSSTTYPVVVK		8.68875e-06	0	1	O88935	0	1453.76	65.72	2	1.40995	28.4105
QVAEQFLNMR		0.00012855	0	1	Q9DB77	0	1235.62	47.77	2	2.21169	28.4131
SADTLWDIQK		0.00104388	0	1	P16125	0	1176.59	31.11	2	-0.833166	28.4144
FDVSGYPTIK		4.7818e-05	0	2	A0A0R4J0Z1	0	1126.58	44.61	2	-0.301233	28.4157
GQNTYEEAAVYIQR		9.7109e-08	0	1	Q3UYF9; O70443	0	1641.79	70.22	2	1.67588	28.417
LIEYYQQLAQK		0.000182318	0	1	Q8CBY8	0	1396.75	31.67	2	2.3782	28.421
IHYVGQNEPELLVAHAYTR		1.70485e-07	0	1	O70252	0	2210.14	52.16	4	-1.3817	28.4288
MISSYVGENAEFER		9.15132e-10	0	1	Q9D0K2	0	1631.74	117.93	2	1.18995	28.4315
LFYGMSSDTAMK		1.92069e-06	0	1	Q9DCZ1	0	1350.61	67.47	2	1.28308	28.4341
SGNVTTVMETIGR		8.11579e-06	0	1	Q8JZN5	0	1364.68	39.84	2	1.55409	28.4354
TVSGSEEPLPDTYRPPEELER		5.03434e-06	0	1	Q7M750	0	2401.15	15.45	3	1.87838	28.4394
SANEFSETESMLK		3.1496e-06	0	1	P24527	0	1472.66	34.29	2	1.10881	28.4525
ADNFEYSDPVDGSISK		6.67395e-09	0	2	Q66JR7	0	1743.77	83.19	2	1.18984	29.076
NMLFSGTNIAAGK		1.04817e-05	0	1	Q5DTI2; Q8R429	0	1323.67	39.68	2	2.29494	28.5593
LKGEMMDLQHGSLFLQTPK		3.61002e-06	0	2	P16125	1	2173.11	19.11	4	2.13183	32.1805
ITQLVSEQANQVLAR		1.14228e-09	0	2	E9Q0J5	0	1669.92	82.3	2	1.30653	28.6414
TSLDLYANVIHCK	1xCarbamidomethyl [C12]	2.48148e-08	0	1	P70404	0	1533.77	88.8	3	0.513334	28.6479
GISCMNTTVSESPFK	1xCarbamidomethyl [C4]	2.74932e-09	0	1	Q4FK49	0	1657.76	110.6	2	2.28895	28.6492
LYPPSAEYPDLR		9.79048e-06	0	2	Q545N7	0	1420.71	65.8	2	0.110141	28.6544
CNEPAVWSQLAK	1xCarbamidomethyl [C1]	2.10958e-06	0	1	Q5SXR6	0	1402.68	68.48	2	1.50186	28.6661
GVFPENFTER		0.000808969	0	1	Q6P1B9; O08539	0	1195.57	35.48	2	0.963388	28.6701
ARPEYMLPVHFYGR		0.000235424	0	1	Q3V3U0	0	1735.87	31.41	4	2.23398	28.6714
ARPEFMLPVHFYGR	1xOxidation [M6]	0.000291306	0	1		0	1735.87	30.53	4	2.23375	28.6714
THNSALEYNIFEGMECR	1xCarbamidomethyl [C16]	5.53515e-12	0	2	O08553	0	2070.9	86.54	2	2.77969	35.2609
THNSALEYNIFEGMECR	1xDeamidated [N3]; 1xCarbamidomethyl [C16]	3.3161e-08	0	2	O08553	0	2071.88	62.35	2	1.41979	38.6744
THNSALEYNIFEGMECR	1xOxidation [M14]; 1xCarbamidomethyl [C16]	3.73427e-05	0	1	O08553	0	2086.9	57.95	2	1.45142	28.6767
TVPQSSLTMGQLYEK		4.86551e-06	0	1	P60521	0	1681.85	65.24	2	0.759867	28.6845
QVQSLTCEVDALK	1xCarbamidomethyl [C7]	3.01867e-07	0	1	P20152	0	1490.75	75.27	2	1.20077	28.6883
VVLAAADLGTEAGVQR		9.38845e-10	0	1	Q91XH5	0	1569.86	81.66	2	0.653123	28.6923
SQGQDVTSSVYFMK		3.3445e-08	0	1	B2RTM4	0	1576.73	80.79	2	-1.89435	28.6937
MAPYQGPDAAPGALDYK	1xDeamidated [Q5]	9.21916e-05	0	1	A0A1L1SV25	0	1765.81	50.2	2	12.273	28.6963
LVILANNCPALR	1xCarbamidomethyl [C8]	0.000105664	0	1	Q58DZ3	0	1353.77	38.06	2	-0.164776	28.7027
SPYQEFTDHLVK		1.61919e-05	0	1	P25444	0	1463.72	35.95	3	3.31893	28.7288
FLVYDYDSSGK		2.86689e-05	0	1	Q9Z140	0	1293.6	36.11	2	0.675925	28.7314
GLFTGLTPR		0.00024567	0	1	Q3UA17	0	961.547	41.84	2	0.205391	28.738
QDLPNAMNAAEITDK		5.29958e-07	0	1	P84078	0	1630.77	59.39	2	1.71195	28.7392
EGDTLVLTCAVTGNPRPNQIR	1xDeamidated [N]; 1xCarbamidomethyl [C9]	7.58061e-06	0	2	Q8R464	0	2312.17	32.53	3	2.52315	30.7932
EGDTLVLTCAVTGNPRPNQIR	1xCarbamidomethyl [C9]	4.86551e-06	0	1	Q8R464	0	2311.18	43.39	3	-2.06775	28.6401
ASEQIYGSPSSSPYECLR	1xCarbamidomethyl [C16]	1.02189e-06	0	1	O08788	0	2030.91	62.05	2	-0.117586	28.6375
HNLQDFINIK		3.51884e-06	0	2	B2RQQ5	0	1241.66	43.11	2	1.41423	28.6348
LKGEMMDLQHGSLFLQTPK	1xOxidation [M]	1.70419e-05	0	4	P16125	1	2189.11	40.32	4	1.76251	28.5606
[truncated: 12,196 more rows]
