# Supplementary material for: A novel co-target of ACY1 governing plasma membrane translocation of SphK1 contributes to inflammatory and neuropathic pain
Source: iScience. 2023 May 28;26(6):106989. doi: 10.1016/j.isci.2023.106989 (PMC10291574; doi:10.1016/j.isci.2023.106989)
Supplement: Data S1. Data file of exported proteomics datasets, related to Figure 1 [file mmc2.zip › Date S1/1-M-GSGC0160906正式实验报告/预实验报告/肽段鉴定简表_B1.xlsx]

## Sheet: Sheet9
Sequence	Modifications	Qvality PEP	Qvality q-value	# PSMs	Master Protein Accessions	# Missed Cleavages	Theo. MH+ [Da]	Ions Score Mascot	Charge Mascot	DeltaM [ppm] Mascot	RT [min] Mascot
AGAESDGQFQFTGIK		2.15216e-09	0	1	Q78IK2	0	1555.74	101.98	2	0.773692	28.5192
MVIGMDVAASEFYR		1.68458e-10	0	2	Q3UJ20	0	1588.75	111.2	2	2.30034	41.4469
MVIGMDVAASEFYR	1xOxidation [M]	4.26341e-08	0	2	Q3UJ20	0	1604.74	68.48	2	2.1752	34.3522
GVDIVMDPLGGSDTAK		1.4367e-05	0	1	Q3TXD3	0	1574.77	19.9	2	2.21504	34.3588
EGAQYLMQAAGLGR		7.67812e-05	0	1	E9QM38	0	1464.73	27.01	2	1.32838	34.364
HTGPGILSMANAGPNTNGSQFFICTAK	1xCarbamidomethyl [C24]	8.94806e-11	0	1	P17742	0	2791.33	81.5	3	2.13208	37.8133
HTGPGILSMANAGPNTNGSQFFICTAK	1xDeamidated [N17]; 1xCarbamidomethyl [C24]	4.01252e-13	0	4	P17742	0	2792.31	110.16	3	2.85007	39.0048
HTGPGILSMANAGPNTNGSQFFICTAK	2xDeamidated [N15; N17]; 1xCarbamidomethyl [C24]	8.50917e-10	0	1	P17742	0	2793.3	74.84	3	4.74748	41.1458
HTGPGILSMANAGPNTNGSQFFICTAK	1xDeamidated [Q/N]; 1xOxidation [M9]; 1xCarbamidomethyl [C24]	2.39775e-14	0	6	P17742	0	2808.31	122	3	2.60156	34.8826
SLPSVETLGCTSVICSDK	2xCarbamidomethyl [C10; C15]	5.30385e-11	0	1	Q5DTI2	0	1952.93	95.37	2	2.24566	34.3785
WEVLIGSTHILTPQK		7.88959e-09	0	2	O08599	0	1721.96	46.42	2	2.30451	34.3955
WCEYGLTFTEK	1xCarbamidomethyl [C2]	8.16603e-06	0	1	G3UX26	0	1433.64	51.25	2	2.02408	34.3928
AVQLYQQTANVFENEER		1.47237e-09	0	1	D3Z4B2	0	2038.98	73.74	2	-2.22621	34.3941
YEEDKFYLEPYLK		3.20136e-07	0	2	Q9CQB4	1	1736.84	46.44	2	3.4809	34.4841
VNLLSFTGSTQVGK		4.88099e-07	0	1	Q9DBF1	0	1450.79	42.88	2	1.39258	34.4071
AFQFVETHGEVCPANWTPESPTIKPSPTASK	1xCarbamidomethyl [C12]	8.29919e-09	0	1	P20108	0	3413.65	20.35	4	1.65932	34.4097
VFPPEIVEQMGCK	1xCarbamidomethyl [C12]	8.07531e-05	0	1	P46460	0	1533.74	24.71	2	5.69558	34.411
SNVASTAACSSASSLGLGLAYR	1xCarbamidomethyl [C9]	4.25386e-15	0	2	P46660	0	2143.04	140.78	2	2.12648	34.4136
GFAYVQFEDVR		2.81973e-05	0	1	Q3UYX6	0	1330.64	34.29	2	4.5859	34.4253
DMSISNTTMDEFR		3.22923e-06	0	1	Q6ZQ84	0	1546.65	46.07	2	2.25757	34.4267
HSMNPFCEIAVEEAVR	1xCarbamidomethyl [C7]	9.02965e-09	0	2	Q9DCW4	0	1888.87	76.37	2	1.84177	34.4802
DEELSCSVLELK	1xCarbamidomethyl [C6]	7.25665e-06	0	1	A0A0R4J0I1; Q03734	0	1421.68	51.75	2	-0.378759	34.3405
VLSSLGYHVVTFDYR		2.79785e-06	0	1	Q99LR1	0	1755.91	34.45	3	0.672488	34.3391
ALAGCDFLTISPK	1xCarbamidomethyl [C5]	1.01678e-06	0	1	A0A1B0GR11	0	1392.72	68.94	2	3.06824	34.3378
GLTPSQIGVILR		7.31811e-06	0	1	P62301	0	1253.76	66.77	2	1.76747	34.2708
LGEHNINVLEGNEQFIDAAK	1xDeamidated [N]	1.41156e-09	0	2	Q9Z1R9	0	2212.09	64.42	3	3.94329	34.8749
VSHLLGINVTDFTR		5.96593e-05	0	1	Q8VDD5	0	1571.85	73.98	3	3.39183	34.2785
YTPSGQSGAAASESLFISNHAY		9.82125e-10	0	3	Q5FWB7	0	2258.04	88.47	2	1.37028	34.284
YTPSGQSGAAASESLFISNHAY	2xDeamidated [Q6; N19]	4.55733e-05	0	1	Q5FWB7	0	2260	49.95	2	10.9771	35.7114
GLPWSCSAEEVMR	1xCarbamidomethyl [C6]	1.06957e-06	0	1	P70333	0	1521.68	47.52	2	2.62145	34.2853
ELWFSDDPNVTK		2.26493e-05	0	1	Q9Z0X1	0	1450.68	25.3	2	5.62153	34.2866
LEDTLWAGLTDQHVK		1.52404e-05	0	1	Q3UKH3	0	1725.88	18.91	3	3.33827	34.2906
VQVVVTVLDYDK		3.63398e-06	0	1	A0A0R4J2C2; P46096	0	1377.76	85.59	2	3.43287	34.2971
SIYGEKFEDENFILK		6.83338e-10	0	2	P17742	1	1831.91	71.32	2	2.75709	34.4332
FLNVTPNVEVNVECR	1xCarbamidomethyl [C14]	5.04532e-09	0	2	Q3UR55	0	1789.89	80.88	2	5.68291	34.301
RLQQTQAQVEEVVDIMR		1.44773e-09	0	1	Q9CXX2	1	2043.07	75.2	3	0.990998	34.305
FSPNSSNPIIVSCGWDK	1xCarbamidomethyl [C13]	7.82332e-09	0	1	P68040	0	1907.9	83.25	2	4.44296	34.3064
YISDSMNWLNSK		8.66259e-06	0	1	P48722	0	1457.67	46.36	2	2.73495	34.3208
DAALMVTNDGATILK		2.30314e-08	0	1	Q542X7	0	1532.8	76.45	2	1.99501	34.3222
QDLPNAMAISEMTDK		1.6715e-08	0	1	P61750	0	1663.77	72.73	2	-3.99561	34.3235
GVNLPGAAVDLPAVSEK		2.42348e-07	0	1	P52480	0	1636.89	68.84	2	3.48471	34.3261
SCVPSCFETVYDGYSK	2xCarbamidomethyl [C2; C6]	9.8181e-11	0	1	P0DP60	0	1898.79	99.97	2	1.91706	34.3275
DLKEEFTEALR		0.000134761	0	1	Q64514	1	1350.69	57.2	3	-0.65192	34.3352
YGIDEYLEVK		4.83396e-05	0	1	Q8BWF0	0	1228.61	48.73	2	1.4489	34.3365
VTLLDGTEYSCDLEK	1xCarbamidomethyl [C11]	5.21846e-09	0	1	B6ZHD0	0	1742.82	74.96	2	3.31928	34.3024
GIVPGVSPLVLHIK		3.09587e-06	0	1	Q3USB7	0	1428.89	51.53	3	2.44466	34.2668
TAGYPNVNIHNFTTSWR		6.1775e-09	0	1	Q62261	0	1977.96	51.78	3	0.613635	34.4318
MNVDQAFHELVR		1.36583e-05	0	2	P62071	0	1458.72	38.4	3	2.64647	34.4449
LDNNTELSFFAK		1.21383e-06	0	1	Q8C338	0	1398.69	63.36	2	1.67103	34.5247
VSAFENPYVDAIK		1.75932e-06	0	1	P21279	0	1452.74	44.07	2	1.55711	34.5273
KIEPELEGSSAVTSHDSSTNGLISFIK		4.43996e-13	0	1	P06745; A0A0U1RQ18	1	2846.44	115.82	4	2.82534	34.5416
KIEPELEGSSAVTSHDSSTNGLISFIK	1xDeamidated [N20]	1.23294e-10	0	3	P06745; A0A0U1RQ18	1	2847.43	72.51	4	2.95044	35.955
TDLEKDIISDTSGDFR		2.46393e-08	0	2	P07356	1	1811.87	72.63	3	1.71464	34.5442
SDKDLETQVIQLNEQVHSLK		3.69383e-08	0	2	Q8R001	1	2324.21	49.86	4	3.10736	34.5455
MVIPGGIDVHTHFQMPYK		6.89348e-09	0	2	E9PWE8	0	2070.03	50.33	3	2.67958	34.6106
VLEALLPLK		0.000215318	0	1	P19096	0	995.65	59.77	2	-2.32392	34.5546
DNTALLTQVQTTMR		6.3895e-09	0	1	Q3TPZ5	0	1591.81	88.38	2	2.68871	34.5559
ALQGASQIIAEIR		1.52387e-07	0	1	E9PUD2	0	1369.78	85.63	2	3.5965	34.5609
YFASSFEWCR	1xCarbamidomethyl [C9]	2.34258e-05	0	1	Q3USR5	0	1352.57	71.68	2	2.41327	34.5636
TLIEILATR		0.000177661	0	1	P14824; Q3UDK4	0	1029.63	50.74	2	2.27693	34.5649
TIGTGLVTDVPAMTEEDK		1.23334e-09	0	1	Q8BFR5	0	1876.92	77.78	2	4.87197	34.5727
FIVDGDTPLIENGK	1xDeamidated [N12]	0.000182176	0	1	Q5SYD0	0	1518.77	42.77	2	4.73328	34.578
VDSSNGFLIDGYPR	1xDeamidated [N5]	1.88103e-08	0	2	Q9R0Y5	0	1540.73	107.58	2	3.73499	35.1042
GVVFSVTTVDLK		6.99983e-05	0	1	Q9QYB1	0	1264.71	25.49	2	2.83065	34.5806
DLQQQSEQLDSVLK		1.93038e-06	0	1	Q8R570	0	1630.83	39.51	2	5.78773	34.582
APEVSQHVYQAYETILK		7.31811e-06	0	1	Q8CC13	0	1976.01	49.69	2	4.14361	34.5897
IGTIYEGASNIQLNTIAK		1.56307e-05	0	1	Q7TMY2	0	1906.03	65.45	2	3.06577	34.5911
VLEPMPSTAEISTSGAVLK		6.88906e-11	0	1	P12960	0	1930.02	65.48	2	1.21941	34.5233
ELYPGQFKPTICHYFIR	1xCarbamidomethyl [C12]	1.42397e-08	0	2	Q8VDQ8	0	2169.09	36.91	4	1.74426	34.5571
NIGILFEEAEK		0.000218944	0	1	B9EKB0	0	1262.66	23.39	2	2.28182	34.5104
MPTLGLGTWK		8.56463e-05	0	1	P45376	0	1103.59	45.71	2	1.49855	34.5051
LYTLVLTDPDAPSR		5.26598e-07	0	1	Q3TGC5	0	1560.83	71.16	2	4.08671	34.4461
VLATTFDPYLGGR		1.29857e-06	0	1	P48722	0	1409.74	72.56	2	2.69575	34.4475
LGVQDLFSSSK		7.19571e-06	0	1	Q8BK60	0	1180.62	68.87	2	1.8155	34.4488
HYYTGTQGLIFVVDCADRDR	1xCarbamidomethyl [C15]	2.70503e-06	0	1	Q3U0D7	1	2386.12	31.76	3	2.0592	34.4501
YLWDASVEPDPEK		1.96322e-06	0	1	Q9CR61	0	1548.72	47.05	2	2.08949	34.4514
ESGMNLNPEVEGTLIR		1.4367e-05	0	1	Q9D6S7	0	1758.87	58.61	2	2.91032	34.4528
LQAVEVVITHLAPGTK		7.95388e-10	0	1	Q3UD53	0	1675.97	92.75	3	2.017	34.4645
SILTEQLETIPK		3.04186e-05	0	1	P20357	0	1371.77	37.92	2	3.75525	34.4658
FCFSNEFSTFTHK	1xCarbamidomethyl [C2]	3.19957e-05	0	1	D3YZZ5	0	1651.72	26.21	3	2.45552	34.4698
IAWTHITIPESLK		1.65845e-06	0	1	Q8BQL7	0	1508.85	45.55	3	3.23656	34.4358
DLKPSNLLINTTCDLK	1xCarbamidomethyl [C13]	2.22673e-08	0	4	D3Z3G6; P63085	0	1844.98	52.04	2	2.67924	34.5064
TVTNAVVTVPAYFNDSQR		4.22489e-10	0	2	P63017	0	1982	61.94	2	3.05331	34.4854
TVTNAVVTVPAYFNDSQR	1xDeamidated [N]	5.73035e-06	0	4	P63017	0	1982.98	53.74	2	2.92504	36.0969
WTEYGLTFTEK		3.81868e-05	0	1	Q3THL7; Q60932	0	1374.66	45.39	2	2.42089	34.4867
ETAHWKPPPWNDVDILK		6.49821e-09	0	2	Q91WD5	0	2046.04	43.11	3	3.3754	34.4894
TKEQASHLGGAVFSGAGNIAAATGLVK		3.01685e-08	0	1	Q91ZZ3	1	2555.36	44.44	4	3.03379	34.4907
LNLDSIIGR		0.000154096	0	1	P62137	0	1000.58	52.99	2	1.37147	34.4984
GFAFVQYVNER		1.71496e-05	0	1	Q3U6P5	0	1329.66	57.91	2	3.1255	34.4998
MINLSVPDTIDER		5.82694e-07	0	1	Q3TJX0; B1AX58	0	1502.75	52.43	2	-1.57047	34.5024
GEFYNEASNLQVAIR		4.01895e-08	0	1	Q91YT0	0	1710.84	84.29	2	2.89963	34.5037
IIMLFTDGGEER		4.63472e-05	0	1	O08532	0	1380.68	57.05	2	1.59839	34.4724
LISWYDNEYGYSNR		3.78851e-08	0	3	A0A0A0MQF6	0	1779.8	75.61	2	3.97761	35.1029
SFLIWVNEEDHTR		5.77622e-08	0	2	Q545N7	0	1645.8	76.73	2	3.27988	34.2695
GEPPLYHVQEVEAQIYR		3.48203e-08	0	1	D3YTP3	0	2028.02	52.25	3	3.31658	34.2512
GFAFVTFDDHDTVDK		3.78851e-08	0	3	Q3UZG3	0	1713.78	65.06	2	2.17702	34.0993
ILLVIDDAHTDWSK		1.02509e-07	0	1	Q3KN99	0	1625.85	59.88	3	3.46525	34.031
GEFFNELVGQQR		4.68029e-06	0	1	P09055	0	1423.7	57.64	2	3.94783	34.0323
SYQDPSNAQFLESIR		1.46046e-08	0	1	Q3UVN5	0	1754.83	89.72	2	4.37952	34.0428
FAQPGSFEYEYAMR		1.83511e-06	0	1	Q3TF40	0	1695.75	41.65	2	4.86533	34.0454
VVVLGLLPR		2.96594e-05	0	1	Q3TJC2	0	965.651	60.08	2	3.61122	34.0467
GTGGVDTAAVGGVFDVSNADR		1.00601e-13	0	8	Q04447	0	1964.93	132.64	2	2.92546	34.5713
GTGGVDTAAVGGVFDVSNADR	1xDeamidated [N18]	9.3453e-07	0	1	Q04447	0	1965.91	62.3	2	12.5448	35.6009
DFMIQGGDFTR		5.08438e-05	0	1	Q9DCY1	0	1286.58	29.7	2	1.6316	34.0612
RTGAIVDVPVGEELLGR		3.98392e-09	0	2	Q03265	1	1780.99	66.59	3	1.66669	34.0625
SQECYFDPELYR	1xCarbamidomethyl [C4]	5.96593e-05	0	1	F8VQJ3	0	1606.68	52.16	2	1.07468	34.0638
GHIASVLNAWPEDVVK		9.03523e-07	0	1	P06801	0	1734.92	38.87	3	2.4196	34.0651
GTNTGVWVGVSGSEASEALSR		2.26493e-05	0	1	P19096	0	2064	56.8	2	2.87693	34.0705
VFEEDALSWEDK		6.66892e-07	0	1	Q9JHU4	0	1467.66	70.84	2	4.1928	34.0797
LVLELSGEMVR		6.38127e-05	0	1	Q91WD5	0	1245.69	45.07	2	2.78155	34.081
LLDAQLATGGIVDPR		1.74455e-06	0	1	Q9QXS1	0	1538.85	66.56	2	3.80958	34.0836
IATVGYLPTQQDVLR		1.32054e-05	0	1	Q3UPA1	0	1673.92	41.64	2	1.20896	34.085
AEDADMRNELEEMQR	1xAcetyl [N-Term]	3.11972e-05	0	1	P60879	1	1878.8	35.73	3	-2.48181	34.0863
FAEDMGIPQVPVEK		0.000171814	0	1	Q8C0M9	0	1559.78	30.98	2	6.95597	34.0889
VLTPELYAELR		2.06438e-05	0	2	Q04447	0	1303.73	66.05	3	1.07041	34.0283
ATFSPIVTLEPR		1.80441e-06	0	1	S4R2F3	0	1330.74	57.63	2	2.36276	34.0257
VQIAVANAQELLQR		1.53629e-08	0	1	P62075	0	1552.88	77.39	2	3.67853	34.0231
DIQVIVNVPPTVQAR		1.11496e-08	0	2	E9QB01; A0A0A6YY91	0	1648.94	41.63	2	5.15496	34.0127
DSSTSPGDYVLSVSENSR		1.53694e-05	0	1		0	1899.86	26.79	2	0.493113	33.9238
MFGIDKDAIVQAVK		2.06261e-10	0	2	P40142	1	1534.83	85.23	2	5	34.0114
SQVETEDLILKPGVVHVIDIDRGEEK		4.55813e-10	0	3	A0A0R4J0Z3	1	2918.55	32.15	5	3.43036	34.0244
NAVITVPAYFNDSQR	1xDeamidated [N11]	0.000236022	0	1	P38647	0	1695.83	40.7	2	1.93779	36.427
RGTGGVDTAATGSVFDISNLDR		7.37001e-11	0	2	Q545N7	1	2209.08	81.35	3	1.30836	33.9513
ETSYEMMMQCVSR	1xCarbamidomethyl [C10]	1.22411e-06	0	1	Q791T5	0	1651.66	42.66	2	1.89459	33.9526
ESSIENEIAVLR		1.26602e-05	0	1	B1AW58	0	1359.71	46.42	2	-4.37067	33.9553
EQVTNVGGAVVTGVTAVAQK		2.13339e-10	0	2	O55042	0	1928.04	105.92	2	0.883806	33.9684
SQNVMAAASIANIVK		1.15322e-08	0	1	P11983	0	1516.82	47.05	2	7.99687	33.967
TDMDNQIVVSDYAQMDR		7.95897e-08	0	1	P80315	0	2000.87	67.46	2	0.124967	34.0967
VSVNDFIIR		6.48953e-05	0	1	Q8BKZ9	0	1062.59	65.18	2	2.70384	33.9709
TPDSVIIDSLGQEER		1.11531e-07	0	1	Q5DTG0	0	1658.82	75.02	2	-0.590019	33.9749
VLAQATSDLVNAMR		5.87719e-06	0	1	A0A1L1SQ51	0	1488.78	41.87	2	2.03161	33.9776
KLNCQVIGASVDSHFCHLAWINTPK	2xDeamidated [N3; Q5]; 2xCarbamidomethyl [C4; C16]	3.20211e-06	0	1	P35700	1	2897.41	14.46	4	15.3612	33.979
ISEQFTAMFR		9.99784e-06	0	1	Q7TMM9; Q9D6F9; Q9ERD7; P99024; P68372; B2RSN3	0	1229.6	75.34	2	0.591382	33.9905
SVIGGCTQLLTHYYDDAR	1xCarbamidomethyl [C6]	1.03311e-09	0	1	Q8R1X1	0	2068.98	92.54	2	3.05293	34.0692
SVIGGCTQLLTHYYDDAR	1xDeamidated [Q8]; 1xCarbamidomethyl [C6]	4.2276e-08	0	1	Q8R1X1	0	2069.96	53.93	3	11.0617	33.9918
AYDYLIQNTSFANR		1.56292e-07	0	1	Q64514	0	1675.81	36.44	2	1.50601	33.9931
TTDLLTDWEK		0.000199724	0	1	Q9JHU4	0	1221.6	62.71	2	5.01261	34.0074
AALCHFIVDELNAK	1xCarbamidomethyl [C4]	1.91364e-07	0	1	P28663	0	1600.82	71.81	3	4.40407	34.0088
NTSEQDQPMGGWEMIR		9.18934e-06	0	1	P14733	0	1878.81	52.35	2	-0.75131	33.9736
GISDLAQHYLMR		6.28654e-07	0	2	Q3U4U6	0	1403.71	56.17	3	-0.630472	34.2538
IVITGDAALDHDQALAQAIR		3.62855e-11	0	1	B6ZHD0	0	2091.12	70.24	3	1.95782	34.1033
VIAINVNDPDAANYKDISDVER	1xDeamidated [N]	4.67795e-08	0	2		1	2432.19	53.16	3	3.52577	34.106
VSLDVNHFAPEELTVK		4.75902e-07	0	1	Q545F4	0	1797.94	37.2	3	1.46219	34.1898
VIPAFMCQAGDFTNHNGTGGR	1xDeamidated [N16]; 1xCarbamidomethyl [C7]	1.28564e-11	0	1	Q99KR7	0	2251	76.03	3	-1.61374	34.1924
ISTEVGITNVDLSTVDKDQSIAPK		6.72625e-06	0	1	Q3U505	1	2530.32	30.67	3	0.75859	34.1964
NLYGTQSLELPFQGAHR		3.62971e-10	0	2	A0A087WPR1	0	1930.98	103.5	2	2.14478	34.2147
NLYGTQSLELPFQGAHR	1xDeamidated [N1]	0.000106549	0	1	A0A087WPR1	0	1931.96	64.77	3	5.8609	40.0922
NFSGAELEGLVR		5.17878e-06	0	1	P46460	0	1291.66	50.18	2	1.62159	34.208
APDFVFYAPR		7.17866e-05	0	1	P26041; Q3U111; Q3TCP5	0	1182.59	40.26	2	2.42948	34.2093
NSLCPSGGNILTPLLQQDCHQK	2xCarbamidomethyl [C4; C19]	1.56292e-07	0	2	P35762	0	2480.2	43.94	2	-0.237539	34.3037
ALTVPELTQQMFDAK		1.97869e-08	0	7	Q9D6F9; Q9ERD7; P68372	0	1691.87	107.58	2	3.21826	42.9558
ALTVPELTQQMFDAK	1xOxidation [M11]	5.40184e-06	0	1	Q9D6F9; Q9ERD7; P68372	0	1707.86	33.23	2	1.44814	34.2264
LGQLNIDISNIK		7.01594e-06	0	1	Q64516	0	1327.76	69.67	2	-1.20191	34.2277
VPSENVLGEVGDGFK		6.44156e-10	0	1	P50544	0	1546.77	77.68	2	-3.03607	34.229
QLYQTLTDYDIR		0.000199724	0	1	Q60737	0	1528.76	22.81	2	-4.78495	34.2342
WTDENIDMVALK		1.67213e-05	0	1	Q9JHU4	0	1434.69	40.4	2	-0.0397343	34.2356
LSELDDRADALQAGASQFETSAAK		7.07241e-08	0	1	B0QZN5	1	2494.21	26.19	3	4.30697	34.2433
VDTSPTPVSWDVMCK	1xCarbamidomethyl [C14]	3.14681e-08	0	1	Q9D6J5	0	1721.79	69.17	2	4.15984	34.2472
IFDLQDWSQEDERDK		7.69793e-06	0	1	Q3U6C7	1	1923.87	51.85	3	1.52824	34.2486
DGPNALTPPPTTPEWVK		4.2656e-06	0	4	A0A0G2JGX4; Q8VDN2; Q6ZQ49	0	1819.92	48.65	2	3.51146	34.7726
DGPNALTPPPTTPEWVK	1xDeamidated [N4]	8.00772e-05	0	2	A0A0G2JGX4; Q8VDN2; Q6ZQ49	0	1820.91	34.21	2	5.18156	35.8017
KFDEVLVNHFCEEFGK	1xCarbamidomethyl [C11]	1.40082e-05	0	1	Q571M2	1	1997.94	35.09	4	-2.52915	34.1872
LPQVAEEISGPLTSANK		1.15359e-07	0	1	O08917	0	1753.93	58.77	2	-0.848679	34.1807
YDLTVPFAR		0.0002014	0	1	Q3U890	0	1081.57	40.35	2	2.03454	34.1781
ASSSILINEAEPTTNIQIR		2.42116e-10	0	1	Q3UVN5	0	2057.09	93.81	2	3.50336	34.1768
SLDLFGCEVTNR	1xCarbamidomethyl [C7]	4.6401e-07	0	1	Q9EST5	0	1410.67	68.79	2	1.0883	34.1073
FASEITPITISVK		4.75754e-08	0	1	Q8QZT1	0	1405.79	68.08	2	2.1131	34.1176
EVAEVNLWGTVR		6.2346e-06	0	1	Q80XN0	0	1372.72	40.71	2	1.9793	34.119
LKDLNSQADSLMTSSAFDTSQVK		2.72641e-08	0	1	A3KGU7; A3KGU5	1	2486.21	63.11	3	3.14692	34.1203
ILVATNLFGR		2.65822e-05	0	1	A0A1S6GWH2	0	1103.66	53.85	2	2.32006	34.123
LPFPIIDDK		5.91594e-05	0	1	Q53ZU7	0	1057.59	49.8	2	2.07534	34.1243
DGNVLLHEMQIQHPTASIIAK		3.81693e-11	0	4	Q3TI05	0	2315.22	62.48	3	8.4354	34.1257
LFVTNDAATILR		3.04336e-07	0	1	Q6A0F1	0	1333.75	63.16	2	1.23306	34.1361
YFPTQALNFAFKDKYK		0.000179154	0	1	P48962; P51881	2	1981.02	41.3	4	2.98862	34.1374
VIAINVDDPDAANYKDISDVER		4.67795e-08	0	1	Q4FK49	1	2432.19	53.16	3	3.52594	34.106
GHYTEGAELVDSVLDVVR		3.06425e-12	0	6	Q7TMM9; Q9ERD7; P99024; P68372; B2RSN3	0	1958.98	114.15	2	5.70288	34.144
RPIAQWHSLKPEEEVDALLGK		3.11938e-09	0	2	A0A0R4J2C2	0	2416.3	35.71	4	2.99782	34.1531
KDLYANNVLSGGTTMYPGIADR		2.59185e-08	0	1	P62737	1	2356.16	82.17	3	4.72302	34.1557
NILFVITKPDVYK		5.68133e-07	0	1	P70670	0	1549.9	40.89	3	3.62053	34.157
MLYQNDLQPTPMLHLTSK		1.42464e-05	0	1	Q61330	0	2130.07	27.01	3	3.48185	34.1583
MQINAEEVVVGDLVEVK		5.72587e-09	0	2	Q6ZQ49	0	1871.98	94.14	2	3.01501	44.6192
MQINAEEVVVGDLVEVK	1xOxidation [M1]	4.01638e-10	0	2	Q6ZQ49	0	1887.97	105.52	2	3.09656	42.0036
AVVVGFDPHFSYMK		2.75037e-07	0	1	Q8CHP8	0	1596.79	63.58	3	2.95949	34.1714
STEPCAHLLVSSIGVVGTAEQNR	1xCarbamidomethyl [C5]	1.30836e-09	0	1	O35215	0	2425.21	63.7	3	2.77912	34.1728
EANLLNAVIVQR		6.28654e-07	0	1	Q3UVN5	0	1339.77	81.54	2	0.72005	34.1741
FSSETWQNLGTLQR		2.42348e-07	0	1	E9QN99	0	1666.82	57.86	2	1.71298	34.1504
LISWYDNEYGYSNR	1xDeamidated [N]	5.04849e-07	0	2	A0A0A0MQF6	0	1780.78	38.63	2	0.201187	36.5409
VANVSLLALYK		2.77261e-05	0	1	Q9CZI5	0	1190.71	60.43	2	2.10712	34.5975
WSLPMALSVCHR	1xCarbamidomethyl [C10]	5.22264e-06	0	1	Q5XK33	0	1456.72	53.25	3	2.38699	34.608
LPLQLDDAIRPEVEGEEDGR		4.05426e-07	0	1	Q3TF87	0	2251.12	40.21	3	3.47512	35.0951
NFATSLYSMIK	1xOxidation [M9]	6.76827e-05	0	2	P48036	0	1290.64	35.79	2	2.15045	36.0103
IEVIEIMTDR		1.64417e-05	0	1	Q3UK83	0	1218.64	52.08	2	2.378	35.1239
QSIINPDWNFEK		7.01514e-07	0	1	P46460	0	1490.73	64.39	2	1.75006	35.1252
LAELEEFINGPNNAHIQQVGDR		1.75716e-10	0	1	Q5SXR6	0	2464.22	61.48	3	3.84136	35.7952
LAELEEFINGPNNAHIQQVGDR	1xDeamidated [N]	7.68998e-10	0	5	Q5SXR6	0	2465.21	68.45	3	2.72276	37.1274
LAELEEFINGPNNAHIQQVGDR	2xDeamidated [N9; N12]	7.07457e-07	0	1	Q5SXR6	0	2466.19	50.12	3	9.8464	36.6103
IQEITEQLDITTSEYEK		5.91594e-05	0	2	P63038	0	2040	42.91	2	-0.978613	35.1396
ELEQLFSQYGR		4.48702e-06	0	1	B1AXZ5	0	1369.67	35.88	2	2.46096	35.1423
NVAQYNANHPDFPMQIEQLER		3.57239e-07	0	1	Q9JHU4	0	2514.18	41.96	3	2.56784	35.1436
FEEEDDDDDFPAPADGYYR		3.57239e-07	0	1	Q9JIS5	0	2265.87	56.1	2	0.647361	35.145
TPLDLACEFGR	1xCarbamidomethyl [C7]	1.38906e-05	0	1	Q6P9K8	0	1278.61	34.89	2	4.46645	35.1503
QFYDQALQQAVMDDDANNAK		7.62049e-12	0	4	P35762	0	2285.01	89.03	2	2.48513	37.7355
QFYDQALQQAVMDDDANNAK	1xOxidation [M12]	1.61701e-06	0	2	P35762	0	2301.01	29.02	2	1.70691	35.1581
LQVSNVLSQPLAQAAVK		7.82332e-09	0	1	Q3U505	0	1766.02	89.38	2	3.22395	35.1608
ENLWSSYLTK		0.000108353	0	1	A0A076FRG6	0	1240.62	35.75	2	2.41646	35.1817
MEYLSLMHAVVR		8.73595e-06	0	1	Q9ESJ4	0	1448.74	26.94	3	2.28352	35.183
GQNEDPGSLLTQFR		9.82753e-08	0	1	P10852	0	1561.76	71.85	2	3.61817	35.1973
IYGNFFPYGDASK		1.33147e-07	0	1	Q91X97	0	1478.7	57.37	2	3.17722	35.1986
CDVIAQGIVMAVK	1xCarbamidomethyl [C1]	2.24689e-06	0	1	Q3U6C7	0	1403.74	40.9	2	8.38718	35.0884
GTLGGSNCPFQTTVAVLR	1xCarbamidomethyl [C8]	1.26454e-10	0	1	O70252	0	1877.95	147.35	2	4.53721	35.0859
QASGGPVDIGPEYQQDLDRELYK		8.14989e-13	0	2	P97450	1	2578.24	62.9	3	4.25796	35.5811
TVVGQITVDMMYGGMR	1xOxidation [M]	5.35647e-06	0	2	Q9CZU6	0	1773.83	45.22	2	1.14409	35.0728
DPWYQWDHSELR		2.79785e-06	0	1	Q9D6J5	0	1631.72	36.88	3	1.19527	34.9965
LSTIALALGVER		2.91638e-05	0	1	Q8C2E1; G3UWS4	0	1242.74	59.44	2	1.97414	34.9992
KTESIDVMDAVGSNIVVSTR		2.13476e-08	0	1	Q91VD9	1	2121.09	68.13	3	2.70334	35.0005
WETPYMHALAAAAASR		2.61529e-06	0	1	O35969	0	1745.84	34.76	3	0.144177	35.011
VTGQFPWSSLR		4.26047e-05	0	1	Q8BGH2	0	1277.66	26.96	2	2.04317	35.0123
IFNNGADLSGITEENAPLK		1.38794e-09	0	1	P22599	0	2003.01	98.87	2	1.32666	35.015
IFNNGADLSGITEENAPLK	1xDeamidated [N4]	1.08675e-09	0	1	P22599	0	2003.99	106.16	2	6.74372	38.8446
GAPGVSVDMNITYMSPAK		1.65746e-08	0	2	Q4VA32	0	1837.88	52.49	2	1.51037	35.0164
GFPTIYFSPANK		3.69217e-05	0	1	P27773	0	1341.68	32.14	2	2.09247	35.0203
HTVTMIPGDGIGPELMLHVK		6.83557e-09	0	3	P70404	0	2145.12	45.35	4	5.47957	35.5523
VLAELPATELVQACR	1xCarbamidomethyl [C14]	1.61656e-07	0	2	Q3USR5	0	1669.89	35.28	2	2.07405	35.0216
APSSSSVGISEWLDQK		4.55667e-11	0	1	Q99LC5	0	1690.83	128	2	5.14918	35.0347
QNGWLPISAMNK	1xDeamidated [N2]	2.17146e-05	0	2	Q9D6J6	0	1359.67	29.18	2	1.42585	35.0387
AIVAIENPADVSVISSR		1.67043e-10	0	1	B2CY77	0	1740.95	120.54	2	3.14556	35.0478
SWDSEEILEGYK		1.32066e-06	0	1	Q8BP47	0	1455.66	64.62	2	-0.384878	35.0491
LFLTMEINPK		0.000228275	0	1	Q9JHU4	0	1205.66	51.71	2	2.21131	35.0518
VENQENVSNLVIDDTELK		5.04532e-09	0	1	P40124	0	2059.02	57	2	-0.178067	35.0544
VQVALEELQDLK		8.88454e-06	0	1	Q9JHU4	0	1384.77	52.43	2	2.39071	35.0688
TGENVEDAFLEAAK		1.24458e-07	0	1	Q50HX4	0	1493.71	88.33	2	2.29557	35.0701
TVVGQITVDMMYGGMR		2.59102e-09	0	4	Q9CZU6	0	1757.84	103.1	2	3.19222	44.5217
DREGFFTNGLTLGAK	1xDeamidated [N8]	5.97254e-09	0	1	Q9JJV2	1	1626.81	78.69	2	4.10831	35.0333
SHSNQLVTDCISAMNPDTVLR	1xCarbamidomethyl [C10]	1.14419e-05	0	1	A0A1B0GRV0	0	2358.12	46.28	3	1.96488	34.994
LGGLTQAPGNPVLAVQINQDK		0.00012186	0	2	P26369	0	2133.17	30.58	2	1.63278	35.2618
FLVPDHVNMSELVK		9.71485e-05	0	2	Q91VR7	0	1627.85	30.96	2	-2.02198	35.2762
EVMQMLVELAK		4.33816e-06	0	1	P06745	0	1290.68	67.26	2	0.856488	43.0134
EVMQMLVELAK	1xOxidation [M5]	1.22404e-05	0	2	P06745	0	1306.67	47.28	2	2.30863	35.3104
APNSPDVLEIEFK		8.16542e-07	0	1	P16460	0	1458.75	47.35	2	11.0447	35.3144
NCDMMVGNQALIQGLK	1xCarbamidomethyl [C2]	1.02476e-08	0	1	Q64676	0	1791.86	64.91	2	3.00132	35.3157
INLWHLEITDR		3.28146e-05	0	2	Q571J7	0	1409.75	46.33	3	2.29445	35.317
DVAPQAPVHFLVIPR		1.43649e-07	0	1	Q5M9J2	0	1658.94	42.21	3	3.77116	35.3235
GPAVGIDLGTTYSCVGVFQHGK	1xCarbamidomethyl [C14]	6.48573e-15	0	5	P63017	0	2263.12	112.81	2	1.79033	36.3404
SLLINAVEASCIR	1xCarbamidomethyl [C11]	9.3453e-07	0	1	Q3TJ21	0	1445.78	37.59	2	1.89132	35.3655
IFNSGADLSGITEENAPLK		8.87859e-09	0	1	Q00898	0	1976	101.32	2	4.14234	35.3669
VTLLDASEYECEVEK	1xCarbamidomethyl [C11]	2.17234e-06	0	1	A2AUK5	0	1784.83	43.16	2	0.673279	35.3708
KEAESCDCLQGFQLTHSLGGGTGSGMGTLLISK	2xCarbamidomethyl [C6; C8]	3.06425e-12	0	3	Q9D6F9; P99024; P68372	1	3439.63	87.61	4	4.47138	38.9101
EMIPFAVVGSDHEYQVNGK	1xDeamidated [Q15]	0.00012186	0	1	Q80UG5	0	2121	19.61	3	6.66159	35.3906
DVVVDLVCYR	1xCarbamidomethyl [C8]	7.23928e-05	0	1	B2RXT3; Q60597	0	1237.62	47.71	2	3.07768	35.418
DLQMVNISLR		8.93212e-05	0	1	Q3V235	0	1188.64	41.28	2	3.10778	35.4194
ADLEEQLSDEEK	1xAcetyl [N-Term]	2.42289e-05	0	1	Q5DQJ3	0	1447.64	20.05	2	3.03952	35.422
AFTHTAQYDEAISDYFR		8.44309e-08	0	1	Q9CWJ9	0	2034.92	38.86	3	0.253787	35.4233
TISASTQVQGGDFNLYENMR	1xDeamidated [Q]	0.000158017	0	2	Q9EQF6	0	2232.02	56.72	2	17.4974	35.426
LILPVGPAGGNQMLEQYDK		5.96593e-05	0	1	E0CYV0	0	2043.06	26.27	3	1.65238	41.0681
VVAEPVELAQEFR		9.10614e-09	0	2	Q9DCT2	0	1486.79	85.93	2	5.62823	35.4365
VLEEELLALK		0.000117839	0	1	Q8QZS1	0	1156.68	38.34	2	2.79061	35.3091
FTASAGIQVVGDDLTVTNPK	1xDeamidated [Q8]	1.77377e-05	0	1	Q5FW97	0	2034.04	57.39	2	12.4885	40.3342
FTASAGIQVVGDDLTVTNPK		1.29612e-12	0	12	Q5FW97	0	2033.05	126.98	2	8.23504	37.0565
HYFQNTQGLIFVVDSNDR		3.98291e-05	0	3	P61750; P84078; P84084	0	2153.04	54.98	2	6.13316	35.4167
LDDLINWAR		0.000114909	0	1	Q9DC70	0	1115.58	52	2	2.20119	35.2169
TQEILSQLPFK		4.79344e-05	0	1	Q3U6L3	0	1303.73	33.51	2	3.46834	35.2196
DIPNENELQFQIK		1.36583e-05	0	1	Q5SWR1	0	1587.8	37.49	2	7.84479	35.2222
TSAAPGGVPLQPQDLEFTK		7.43483e-10	0	2	Q9DB77	0	1956.01	80.64	2	3.66549	35.2313
AVQMGMSSVFFNK		1.26602e-05	0	1	Q8R0Y6	0	1445.69	39.24	2	3.55196	35.2419
YSEVFEAINITNNEK		2.68231e-06	0	1	Q60737	0	1770.85	41.11	2	2.86566	35.2497
IVNDNPYGNGTAIFTTNGATAR	3xDeamidated [N5; N9; N17]	1.72941e-07	0	1	Q9EQ20	0	2270.06	62.37	2	2.4868	35.251
LVTMQIWDTAGQER		2.38218e-08	0	1	P51150	0	1647.82	75.61	2	2.69662	35.2524
NFPNAIEHTLQWAR		1.51149e-06	0	2	A0A1S6GWH5	0	1696.86	37.52	3	4.83656	35.2537
QLQALTCDLESLR	1xCarbamidomethyl [C7]	6.23182e-08	0	3	P03995	0	1546.79	73.83	2	4.01609	36.7968
NFPNAIEHTLQWAR	1xDeamidated [N1]	6.2874e-06	0	1	A0A1S6GWH5	0	1697.84	29.16	3	13.1337	35.7649
IEWLESHQDADIEDFK		7.37474e-09	0	1	P20029	0	1974.91	62.62	3	3.07537	35.3418
IEWLESHQDADIEDFK	1xDeamidated [Q8]	1.26602e-05	0	1	P20029	0	1975.89	38.35	2	12.066	35.2577
VPEANSSWMDTVIR		6.12561e-09	0	1	Q8BMF4	0	1604.77	72.36	2	0.691974	35.2722
ELNVMFIETSAK		4.88188e-06	0	1	Q3U4W5	0	1381.7	39.09	2	2.02784	35.2735
GLEELLIGGSHLK		1.99662e-06	0	2	Q04857	0	1365.77	38.11	3	2.11034	35.2748
NTEDLTEEWLR		4.48702e-06	0	1	Q80X87	0	1405.66	49.11	2	2.04875	35.2893
VEDLSAEWDAMGGK		2.54994e-06	0	1	Q7TPM6	0	1507.67	34.07	2	4.0833	35.2919
CQENGLWEAPQISCVPR	2xCarbamidomethyl [C1; C14]	4.79344e-05	0	1	Q61361	0	2043.94	49.27	2	0.0803298	35.2933
CQENGLWEAPQISCVPR	1xDeamidated [N4]; 2xCarbamidomethyl [C1; C14]	4.44846e-07	0	2	Q61361	0	2044.92	59.13	2	1.68851	36.8571
NLDFQDVLDK		0.000204794	0	1	Q3TJ01	0	1206.6	30.57	2	0.953388	35.255
KSDIYVCMISYAHNVAAQGK	1xCarbamidomethyl [C7]	3.84803e-12	0	1	P50396	1	2255.09	63.61	3	0.634352	34.9862
LYTEGYQVPPGATYTAIEAPK		1.12476e-07	0	2	Q91WD5	0	2269.14	49.45	3	4.92932	34.9835
QAEAMALLAEAER		3.28238e-08	0	1	Q9DB05	0	1402.7	82.33	2	2.1903	34.9809
TLAQFPNTLLGNPK		2.68164e-07	0	1	P16388	0	1513.84	54.93	2	3.56377	34.6929
EANELQQWITEK		7.13233e-08	0	1	A3KGU7; A3KGU5	0	1488.73	62.32	2	4.6316	34.702
EQANAVSEAVVSSVNTVANK		1.36559e-07	0	1	Q5GQ64	0	2017.02	39.51	3	5.10838	34.7045
TAACLAAGNTVVIKPAQVTPLTALK	1xCarbamidomethyl [C4]	9.39388e-05	0	1	Q8R0Y6	0	2508.42	19.58	3	4.32386	34.7085
ITNQVIYLNPPIEECR	1xCarbamidomethyl [C15]	5.04939e-06	0	1	Q9JHU4	0	1959	44.79	2	4.23255	34.7112
STCTINYSTSLPLAQGIK	1xCarbamidomethyl [C3]	7.13233e-08	0	1	Q9DBF1	0	1954	70.07	2	7.57933	34.719
YADLTEDQLPSCESLKDTIAR	1xCarbamidomethyl [C12]	3.25272e-10	0	1	Q3U7Z6	1	2425.16	74.19	3	3.26332	34.7216
FVFTPHMEAECLSESTALQK	1xCarbamidomethyl [C11]	9.8244e-09	0	1	P19096	0	2325.09	28.68	3	3.53632	34.7243
DQGTYEDYVEGLR		1.92985e-07	0	1	A0A1W2P7Q9	0	1544.69	65.08	2	3.23019	34.7256
AVNVYSTSVTSENLSR	1xAcetyl [N-Term]	1.86404e-10	0	1	Q6PER3	0	1768.87	96.28	2	3.97904	34.7282
ADETKDEQFEEYVQNFK		8.88454e-06	0	1	A0A0G2JEG8	1	2119.95	62.89	3	2.59074	34.736
LLSHCLLVTLASHHPADFTPAVHASLDK	1xCarbamidomethyl [C5]	2.0294e-08	0	1	Q91VB8	0	3050.59	18.51	6	1.29099	34.7373
FISDKDASVVGFFR		6.44851e-06	0	1	P27773	1	1587.82	55.96	3	2.45632	34.7399
GMTTVDDFFQGTK		1.6725e-06	0	1	E9PWE8	0	1446.66	84.02	2	2.66671	34.7412
VVTVFSVADGYSENNVFYGHHAK		1.9462e-07	0	1	O88342	0	2540.22	25.38	4	1.40032	34.7425
VDQDQNVVHPQLLSLTSQLK		2.0281e-10	0	2	A0A076FRG6	0	2262.21	66.33	2	4.18792	34.8002
VEAVNMAEGIIHDTETK		5.26098e-10	0	1	P38647	0	1856.91	59.64	3	2.96001	34.7452
DEFTNTCPSDKEVEIAYSDVAK	1xCarbamidomethyl [C7]	1.83403e-08	0	1	Q9QYB1	1	2518.13	55.09	3	2.84051	34.7555
LDETGNLMISEGHFASETIR		6.22384e-12	0	2	A3KGU7; A3KGU5	0	2220.06	107.67	2	3.73176	34.8015
VTGEVLDILSR		2.08263e-06	0	1	O08917	0	1201.68	56.83	2	0.777935	34.6915
TPSFMYPQGTSSSQMVLR		9.65695e-10	0	1	Q810U3; E9PW06	0	2016.95	76.67	2	-5.5324	34.6876
GFGFVTFDDHDPVDK		1.1244e-08	0	2	O88569	0	1695.76	67.5	2	1.23163	34.689
ECDVLPDDTVSTLYNR	1xCarbamidomethyl [C2]	5.67595e-10	0	1	Q8R0Y6	0	1896.86	83.57	2	0.280865	34.6747
ALMGLYNGQVLCK	2xDeamidated [N7; Q9]; 1xCarbamidomethyl [C12]	3.7234e-05	0	1	Q8BMS1	0	1468.72	40.58	2	16.0446	34.6093
AGGIETIANEFSDR		9.5043e-07	0	1	Q61699	0	1479.71	75.55	2	3.73469	34.6119
MPSFGIGVTGPEVK		3.33927e-07	0	1	E9QQ57	0	1418.73	65.18	2	4.37119	34.6146
VKVDNQHDFQDIASVVALTK		4.08471e-10	0	2	O88935	1	2227.17	51.44	3	4.41416	34.6499
VPMNTVDFGHVTEEWR		5.81956e-11	0	2	P46096	0	1916.9	88.67	2	3.35629	34.6186
QLQEETSPDGIMTEALPPAR		5.77437e-09	0	1	Q9CQJ8	0	2183.06	95.87	2	0.947686	34.62
GQGFVSEDEYLEISDIKR		2.59267e-07	0	1	Q3TYL3	1	2085.01	44.72	3	6.33897	34.6264
FAQPGTFEFEYASR		9.50458e-06	0	1	Q8R326	0	1649.76	30.4	2	2.07147	34.6277
CGIIHPGEDFLCLEGK	2xCarbamidomethyl [C1; C12]	2.20802e-08	0	4	G5E829; S4R1C4	0	1844.87	40.58	3	2.22263	34.6329
DMTSEQLDEILR		1.02539e-06	0	2	Q6ZQ49	0	1449.69	60.93	2	2.37683	39.0758
FSTFSGSITGPLYTHRQPSVTISSK	1xDeamidated [Q17]	1.43603e-08	0	1	A0A0R4J036	1	2699.37	50.76	3	1.15529	34.6342
HQSGGNFFEPTLLSNVTR		4.08209e-12	0	2	Q8BWF0	0	2003.99	128.04	2	3.57906	34.6538
IHFPLATYAPVISAEK		5.58099e-10	0	9	P68369; A0A0A0MQA5	0	1756.96	71.67	2	2.81994	36.5906
EYFSWEGTFQHVGK		3.22848e-07	0	2	Q9D8N0	0	1714.79	45.84	2	2.1004	34.6552
GFIGPGIDVPAPDMSTGER		1.33104e-08	0	1	P26443	0	1915.92	66.22	2	2.65639	38.9837
GFIGPGIDVPAPDMSTGER	1xOxidation [M14]	6.59963e-05	0	1	P26443	0	1931.92	43.44	2	1.79126	34.6629
AVLDALLEGK		0.000173257	0	1	A2ARP8; B2RQQ5	0	1028.6	49.08	2	2.41566	34.6655
QYPWGVVQVENENHCDFVK	1xCarbamidomethyl [C15]	6.66892e-07	0	1	B1AQZ0; A0A0J9YUL3	0	2348.08	21.31	3	2.23921	34.6681
VCLLGCGISTGYGAAVNTAK	2xCarbamidomethyl [C2; C6]	6.54696e-12	0	1	P28474	0	2011.99	92.12	2	3.81551	34.6694
VAAPDVVVPTLDTVR		9.2668e-07	0	1	Q9JHU4	0	1551.87	43.8	2	3.13844	34.6721
KHEALMSDLSAYGSSIQALR		5.21846e-09	0	1	A3KGU7; A3KGU5	1	2177.1	90.11	4	2.365	34.6355
DMTSEQLDEILR	1xOxidation [M2]	3.75867e-06	0	1	Q6ZQ49	0	1465.68	72.08	2	3.48827	34.7582
VHLVGIDIFTGK		1.61701e-06	0	2	P63242	0	1298.75	53.12	3	2.70957	34.8119
IPFLLSGTSYK		4.84088e-06	0	1	Q99JY0	0	1225.68	53.7	2	2.65948	34.7608
HVLFEDTFFDK		4.0886e-07	0	1	Q8BG39	0	1397.67	39.11	2	-1.28232	34.8682
FWDASGVALRPLYK		9.42477e-06	0	1	A0A0R4J0S4	0	1622.87	30.64	3	1.98846	34.8709
VLAQNSGFDLQETLVK		1.18278e-08	0	1	Q3TI05	0	1761.94	93.68	2	4.65203	34.8735
DHIIEVVGSSMPLIGDHQDEDK		1.13429e-07	0	1	O88935	0	2434.16	43.86	3	3.26446	34.884
CMALSTAILVGEAK	1xCarbamidomethyl [C1]	1.15359e-07	0	1	Q9EQ20	0	1463.76	44.79	2	4.36626	34.8866
ILATPPQEDAPSVDIANIR		2.36066e-10	0	4	P40142	0	2020.07	88.34	3	3.17844	34.9442
VPVGDQPPDIEFQIR		2.54686e-10	0	3	P39053; A0A0J9YUN4	0	1709.89	86.07	2	2.68775	34.9194
EGGSIPVTLTFQEATGK		3.01779e-07	0	1	Q9D1A2	0	1734.89	34.7	2	4.18664	34.9038
LLLDGAPLIAIHK		4.29649e-05	0	2	Q3UGR5	0	1373.85	47.39	3	3.98161	35.4352
GVVQDLQQAISK		1.46113e-05	0	1	P57776	0	1285.71	62.58	2	1.9504	34.8484
GCALQCAILSPAFK	2xCarbamidomethyl [C2; C6]	5.08968e-08	0	1	Q571M2; Q61699; P48722	0	1535.77	63.47	2	2.80818	34.9207
VIPAADLSEQISTAGTEASGTGNMK		1.97869e-08	0	2	Q9WUB3	0	2448.19	84.68	2	3.46082	35.0032
SPSAQLMEQVAQLK		2.15216e-09	0	1	O08788	0	1529.8	57.72	2	3.69543	34.9286
ISSVQSIVPALEIANAHR		3.4798e-10	0	4	P63038	0	1905.06	66.52	3	3.19045	35.4523
LGYISVVDTLK		2.06438e-05	0	1	W6PPR4; S4R2F3; S4R2T7	0	1207.69	69.55	2	3.04825	34.9416
APFDLFENR		0.000188373	0	1	Q80Y52	0	1108.54	48.29	2	2.95246	34.9429
ELVNNLAEIYGR		1.83511e-06	0	1	Q9QXY6	0	1390.73	62.36	2	4.62676	34.9456
DYFFALAHTVR		4.08481e-05	0	1	Q3V3U0	0	1339.68	29.48	3	4.01558	34.9495
ETFLTSPEELYR		1.4367e-05	0	1	Q3TL79	0	1484.73	33.54	2	3.60524	34.9598
SELVAMLEEEELRK		1.1835e-06	0	2	P61211	1	1675.86	36.13	2	7.93405	34.9665
YAALYQPLFDK		1.97919e-05	0	1	Q8C1W9	0	1328.69	35.26	2	1.01777	34.9233
IGQLQGEIIPTSFYHQGR		3.66281e-08	0	1	Q9R1V7	0	2044.06	29.57	3	1.98063	33.9198
NAAQVLVGIPLETGQK		2.81973e-05	0	1	Q14AI7	0	1637.92	43.16	2	1.98081	34.8458
EQFASTNIAEELVK		1.47331e-07	0	1	Q3TLU4; Q3TA69	0	1578.8	68.55	2	1.99314	34.8381
GVGIISEGNETVEDIAAR		6.77381e-11	0	4	A0A0G2JGX4; Q8VDN2; Q6ZQ49	0	1829.92	104.89	2	2.49623	35.2879
GVGIISEGNETVEDIAAR	1xDeamidated [N9]	5.53234e-11	0	1	A0A0G2JGX4; Q8VDN2; Q6ZQ49	0	1830.91	104.71	2	7.49135	34.7635
EGAAHAFAQYNLDQFTPVK		4.96091e-09	0	2	Q5DQJ3	0	2107.02	80.72	2	1.4533	34.8577
AWTQVLLGQAEDK		4.84088e-06	0	1	Q9JHU4	0	1458.76	32.39	2	5.01761	34.7818
FATASADGQIFIYDGK		2.136e-06	0	1	O88342	0	1703.83	79.14	2	1.95506	34.7831
GHEFSIPFVEMK		3.75867e-06	0	2	Q8BYI9	0	1420.69	48.75	2	0.0652589	34.8497
LCEAICPAQAITIEAEPR	2xCarbamidomethyl [C2; C6]	1.07658e-12	0	2	Q3UY05	0	2042	116.24	2	2.94968	34.7988
TLEEDEEELFK		4.68029e-06	0	1	P34022	0	1381.64	78.61	2	2.97213	34.8093
DYFGLTYCDADSQK	1xCarbamidomethyl [C8]	2.40312e-07	0	1	A2AUK5	0	1682.7	72.18	2	4.2593	34.8106
SMLQATAEANNLAAVATAK		0.000134761	0	1	Q8BH66	0	1874.96	23.44	3	1.09944	34.8394
LININVLSVCK	1xCarbamidomethyl [C10]	2.74935e-05	0	1	O70503	0	1272.73	49.89	2	2.97587	34.8158
GDGPWYQFPTPEK		2.82086e-07	0	1	Q8BU20	0	1521.7	53.89	2	2.07463	34.8197
VINEPTAAALAYGLDK		4.75602e-09	0	1	P38647	0	1645.88	78.02	2	2.96764	34.8275
SYELPDGQVITIGNER		1.81804e-09	0	7	P60710; Q61272; P62737; P63260	0	1790.89	99.79	2	2.98525	38.2455
SYELPDGQVITIGNER	1xDeamidated [N14]	1.11496e-08	0	2	P60710; Q61272; P62737; P63260	0	1791.88	88.89	2	3.04771	39.9607
CEAFGWHTIIVDGHSVEELCK	2xCarbamidomethyl [C1; C20]	6.95622e-07	0	2	P40142	0	2487.14	35.33	3	0.597267	34.8551
SPAHGISLFLVENGMK	1xDeamidated [N13]	1.18344e-05	0	1	A0A0R4J083	0	1700.87	43.94	3	1.38167	34.8354
ILYMMDEINNPVLTVK		2.84386e-08	0	2	A0A075DC90	0	1892.99	79.4	2	7.60467	44.6048
ILYMMDEINNPVLTVK	1xOxidation [M]	4.02104e-06	0	3	A0A075DC90	0	1908.98	54.55	2	3.1707	39.7767
ILYMMDEINNPVLTVK	2xOxidation [M4; M5]	5.6345e-06	0	1	A0A075DC90	0	1924.98	46.69	2	9.97127	34.8367
NVGLDIEAEVPAVK		3.22923e-06	0	1	Q6A0F1	0	1453.79	35.87	2	3.46698	34.8184
TIRPMDIEAIEASVMK		4.33595e-08	0	2	Q9D051	0	1803.93	66.52	2	6.52765	41.3208
TTIVICCSPSVFNEAETK	2xCarbamidomethyl [C6; C7]	1.5766e-06	0	1	Q8CHF1	0	2055.97	63.82	2	1.37934	33.9158
ISENYSDKSDVENADESSSSILKPLISPAAER		4.92323e-06	0	1	E9Q8N8	1	3451.67	20.83	4	3.02687	33.9014
ERVEAVNMAEGIIHDTETK		3.6958e-06	0	1	P38647	1	2142.05	22.69	3	4.71881	32.9342
TYAEILEPFHPVR		1.89809e-06	0	2	Q9D846	0	1571.82	65.07	2	1.58436	32.9459
HMMAFIEQEANEKAEEIDAK		1.92677e-12	0	1	P50518	1	2334.07	84.87	3	0.580466	32.9485
ELSFAAVSFYHK		4.40641e-05	0	1	P19096	0	1398.71	57.26	3	1.55416	32.9498
NAQDYQWIGLNDR		5.08968e-08	0	1	Q61282	0	1592.75	83.06	2	0.36457	32.9512
LIEVGPSGAQFLGK		4.83999e-07	0	1	S4R2F3; S4R2T7	0	1415.79	76.15	2	3.40712	32.9525
ILMLGLDAAGK		1.08775e-05	0	1	Q3U0D7	0	1101.63	51.76	2	0.397974	32.9538
LTESLHEVYEPDWYGR		1.31986e-08	0	2	A0A0G2JEG8	0	1993.93	72.13	3	-2.59267	32.9602
NIEDVIAQGVGK		1.80393e-05	0	1	P99027	0	1242.67	34.48	2	2.38097	32.9629
CDVYDIMHLR	1xCarbamidomethyl [C1]	1.72947e-05	0	2	Q9DC69	0	1321.6	41.84	3	1.89586	32.9669
GQQYTDSFAQVNPLR		4.29953e-08	0	1	Q99L20	0	1723.84	94.53	2	3.7927	32.9696
VAIVKPGVPMEIVLNK		6.13032e-06	0	1	Q9JKR6	0	1707.02	45.96	3	2.0687	32.9722
EYATEVDVDFVR		2.72727e-07	0	1	Q8CC13; Q5SWR1	0	1442.68	66.17	2	2.57783	32.9905
HVTEDCVFIYCQVGDKPYWK	2xCarbamidomethyl [C6; C11]	2.22673e-08	0	1	Q9CQM5	0	2544.17	40.99	3	4.16872	33.0035
TVIGELPPASSGSALAANVCK	1xCarbamidomethyl [C20]	5.62468e-05	0	1	Q6ZQ38	0	2042.06	42.88	2	-3.0608	33.0076
TLAMDTILANAK		6.39435e-06	0	1	Q9CRC9	0	1261.68	60.27	2	2.42309	33.0206
LVTGWVKPIIIGR		5.44759e-06	0	1	Q8C338	0	1451.91	33.09	3	2.97809	33.0219
LTLSALIDGK		4.05056e-05	0	10	Q3THL7; Q60932; Q5EBQ0	0	1030.61	59.89	2	2.74196	35.1765
GLDHLNVTVGVDGTLYK		1.40099e-06	0	1	P17710	0	1800.95	58.51	2	4.59973	33.0245
RPPSAFFLFCSEYRPK	1xCarbamidomethyl [C10]	2.03059e-06	0	1	Q3UBK2	0	2002	21.42	3	-1.50596	32.9302
NIAFFSTNCVEGTAR	1xCarbamidomethyl [C9]	8.0918e-09	0	1	Q8VDN2	0	1686.79	95.28	2	2.6186	32.9289
QAVDQISSGFFSPK		1.31944e-09	0	1	Q3V3U0	0	1510.75	103.81	2	1.74698	32.9276
GSSGPPVYVDLAYIPNHCSGK	1xCarbamidomethyl [C18]	1.26535e-08	0	1	A2ARP8	0	2218.06	89.66	3	4.48436	32.925
KQGGLGPMNIPLISDPK		1.70056e-05	0	2	P35700	1	1764.97	45.15	2	4.86001	32.8429
FNPETDFLTGK		7.3004e-05	0	1	Q99KI0	0	1268.62	40.62	2	2.4266	32.8519
VITAFNDGLNHLDSLK		2.96543e-09	0	3	A8DUK4	0	1756.92	88.74	2	1.64059	33.7691
VITAFNDGLNHLDSLK	1xDeamidated [N10]	1.02411e-10	0	2	A8DUK4	0	1757.91	106.13	2	2.5383	32.8768
LVQNCLWTLR	1xCarbamidomethyl [C5]	2.02987e-05	0	1	Q02257; Q02248	0	1302.7	69.67	2	3.61883	32.8545
CVLTTVDPDTGIIDR	1xCarbamidomethyl [C1]	6.82543e-05	0	1	Q922Q1	0	1674.84	50.24	2	7.51055	32.8585
GENVSTTEVEAVLSR		1.80441e-06	0	1	Q60714	0	1590.8	57.06	2	0.900349	32.8611
DGLGFCALIHR	1xCarbamidomethyl [C6]	6.43517e-05	0	1	Q7TPR4	0	1258.64	41.34	3	1.02612	32.8624
MYSADLAAVDFQHASEDAR		2.20661e-10	0	2	Q8VHP7	0	2096.93	102.84	2	3.11307	32.8963
VAILVDDMADTCGTICHAADK	2xCarbamidomethyl [C12; C16]	9.40959e-12	0	1	G3UXL2	0	2276.04	57.31	3	0.88153	33.0349
VVSNTIEPLTLFHK		5.26687e-06	0	2	A2ARP8	0	1597.89	58.89	3	2.59159	32.8728
LPDLINDALHR		7.43959e-08	0	1	Q6P9K9	0	1276.7	74.71	3	-0.335691	32.8807
YAPSGFYIASGDISGK		2.72727e-07	0	1	O88342	0	1632.79	43.64	2	1.89327	32.8897
KPLEALYGYDYLAK		2.77013e-11	0	1	Q3TDN8	0	1643.87	60.53	2	3.13839	32.895
EVFTEQADLSGITEAK		3.06621e-10	0	1	A0A0R4J0I1	0	1737.85	88.13	2	2.55054	32.8976
AAAVSDIQDLMR		2.82155e-06	0	1	Q9CZZ4	0	1289.65	56.68	2	4.61438	32.899
QTNPSAMEVEEDDPVPEIR		8.80119e-10	0	1	Q01853	0	2155.98	102.61	2	2.05943	32.9054
GVNEDTYSGFLDCAR	1xCarbamidomethyl [C13]	5.44153e-10	0	1	Q9D6M3	0	1703.73	103.34	2	1.92438	32.908
FATEAAITILR		2.17234e-06	0	1	P11983	0	1205.69	65.75	2	1.14801	32.9105
LEGVVFPYQPSR		3.01634e-05	0	1	Q9ESM3	0	1391.73	44.36	2	-1.08079	32.9119
SVMAAAQVAGLNCLR	1xCarbamidomethyl [C13]	3.66476e-06	0	1	P48722	0	1560.8	42.97	3	2.58307	32.8794
GAGPGCYLAGSLTLSK	1xCarbamidomethyl [C6]	9.26403e-08	0	1	Q64514	0	1551.78	47.43	2	5.15365	32.8403
ITSEELHYFVQNHFTSAR		3.01395e-11	0	3	Q9DB77	0	2179.06	85.71	2	1.00666	33.1119
SCSNFTAQALNHGTETEVLLVK	1xCarbamidomethyl [C2]	6.39435e-06	0	1	E9QKC6	0	2419.19	36.93	3	2.86524	33.0517
TVSGVNGPLVILDHVK		1.80441e-06	0	2	A0A1S6GWG6	0	1647.94	68.66	3	1.97061	33.1496
TVSGVNGPLVILDHVK	1xDeamidated [N6]	6.3935e-07	0	4	A0A1S6GWG6	0	1648.93	68.21	3	4.96328	34.9822
ELYERPPHLFAIADAAYK		2.48481e-08	0	1	Q5SYD0	0	2104.09	41.77	3	1.28327	33.1509
DVDPDVAYSSIPYEK		3.45278e-08	0	1	P24527	0	1697.79	55.71	2	3.58324	33.1523
NICFFSTNCVEGTAR	2xCarbamidomethyl [C3; C9]	1.9462e-07	0	3	Q6ZQ49	0	1775.78	76.38	2	0.903815	33.3442
FDEFFSQGCAPGYEK	1xCarbamidomethyl [C9]	1.89757e-07	0	1	Q921I1; E9Q035	0	1781.75	48.08	2	2.14839	33.1692
HQVEYLGLLENVR		1.34313e-06	0	1	Q5SYD0	0	1569.84	56.84	3	4.11198	33.1705
QITSYGETCPGLEQYAIK	1xCarbamidomethyl [C9]	3.75668e-08	0	1	Q6A0F1	0	2057.98	83.04	2	-0.199152	33.1732
QLKPPAELYPEDINTFK		2.75105e-06	0	2	Q8CAQ8	0	2003.05	36.82	3	1.16604	33.3662
FDTDELNFPTEK		1.88103e-08	0	2	Q6ZQ49	0	1455.66	76.84	2	0.789146	33.2005
SCCDYALHVDITHWNDSVK	2xCarbamidomethyl [C2; C3]	2.46314e-09	0	2	E9PWE8	0	2320.01	53.59	4	1.25366	33.2018
IASQVAALDLGYKPGVEAIR		3.98009e-12	0	2	Q91VD9	0	2071.15	82.94	2	1.87324	33.2241
IAEESNFPFIK		5.26687e-06	0	2	P46460	0	1294.67	60.02	2	1.22035	33.2045
LELADYEAENLAR		9.91373e-07	0	1	A0A087WPD1	0	1506.74	67.22	2	1.61546	33.2071
EAQAVPATLQELEATK		1.1637e-06	0	1	Q9QXS1	0	1698.89	28.07	2	0.251588	33.2085
VESTEQLIEIASR	1xDeamidated [Q6]	8.66259e-06	0	1	F8VQJ3	0	1475.76	44.07	2	1.69324	33.2162
SANSELGGIWSVGQR		4.30087e-07	0	1	Q8VBV7	0	1560.78	49.18	2	-1.77178	33.2175
TICAILENYQAEK	1xCarbamidomethyl [C3]	7.50562e-06	0	1	Q8C483	0	1552.77	34.93	2	2.55174	33.2201
GIVNEQFLLQR		1.42464e-05	0	1	P50544	0	1316.73	68.63	2	6.11298	33.2214
QDILDDSGYVSAYK		1.0871e-08	0	1	Q9CRB6	0	1573.74	86.8	2	2.89626	33.1457
MALDIEIAAYR	1xOxidation [M1]	2.30447e-06	0	1	P08551; P46660; A0A0R4J036; P19246	0	1281.65	60.33	2	2.1384	33.1431
MALDIEIAAYR		9.18896e-07	0	5	P08551; P46660; A0A0R4J036; P19246	0	1265.66	81.38	2	2.77726	37.896
AFVHWYVGEGMEEGEFSEAR	1xOxidation [M11]	7.01301e-08	0	5	P68369; A0A0A0MQA5	0	2346.01	64.41	3	0.539634	34.1911
SGHDQVVELLLER		3.25583e-07	0	2	S4R2F3; S4R2T7	0	1494.79	48.48	3	2.1425	33.0741
KLVEEIGWSYTGALNQK		3.25658e-06	0	1	B9EKR1	1	1936.02	69.25	2	2.48521	33.0597
IIDVVYNASNNELVR		1.05136e-07	0	2	Q497E9	0	1718.91	46.76	2	3.11178	33.0624
MSLEFATGDSTQPNGGLSHTGTPKPPGVQMDQPCCR	1xDeamidated [Q32]; 2xCarbamidomethyl [C34; C35]	2.24592e-05	0	1	A2ALV3	0	3859.71	16.76	4	-0.505799	33.0701
QALETVNDYNPLMK		5.30895e-08	0	1	Q9JHU4	0	1635.8	61.09	2	1.59886	33.0728
LQQELDDLTVDLDHQR		5.44327e-09	0	1	Q3UH59	0	1937.96	72.48	3	1.27205	33.0754
TITLEVEPSDTIENVK		4.36988e-10	0	2	Q642L7	0	1787.93	82.7	2	4.29748	33.0767
GGYVLHIGTIYGNLK		1.30957e-06	0	1	Q3TZ32	0	1604.88	43.88	2	2.70021	33.0781
ATNSSWVVVFK		2.50596e-05	0	1	Q61548	0	1237.66	69.42	2	2.14516	33.0897
LEVERDNFAQDLGTLR		5.40094e-07	0	1	P03995	1	1875.96	33.42	3	1.39391	33.0453
TCLLNETGDEPFQYK	1xCarbamidomethyl [C2]	3.36542e-09	0	1	P15105	0	1814.83	90.08	2	2.51333	33.0974
VLITTDLLAR		1.05167e-05	0	1	Q3TFG3; Q52KC1	0	1114.68	63.3	2	1.2007	33.1132
AMLESIGVPLEK		6.5582e-06	0	1	A2A7S7	0	1286.7	42.81	2	2.64866	33.1145
VVLEDGNLLVTPGAGR		4.88188e-06	0	1	A0A0R4J1N0	0	1609.89	49.65	2	7.80915	33.1172
AESSAATQSPSVSSSSSGAEPSALGGGGGSPGACPALGAK	1xCarbamidomethyl [C34]; 1xAcetyl [N-Term]	1.5999e-13	0	1	Q9ES97	0	3531.61	105.49	3	1.58967	33.1263
ALVFQPVTELK		0.000114909	0	1	P47857	0	1244.72	30.58	2	0.883406	33.1275
VVDSLQLTGTKPVATPVDWK		1.35239e-11	0	2	Q53ZU7	0	2154.18	83.09	2	2.82037	33.1483
LYLVDLAGSEK		2.84359e-05	0	1	Q61768; Q8CHF1	0	1207.66	41.46	2	1.23599	33.1326
YIIIGDMGVGK		3.69217e-05	0	1	Q50HX4	0	1165.63	45.59	2	1.91135	33.134
AFVHWYVGEGMEEGEFSEAR		1.50962e-10	0	23	P68369; A0A0A0MQA5	0	2330.02	76.37	2	-0.795032	38.201
GYLGPEQLPDCLK	1xCarbamidomethyl [C11]	2.03059e-06	0	1	P08249	0	1489.74	37.09	2	2.93636	33.0988
GAEEMETVIPVDVMR		5.82329e-09	0	2	Q99LX0	0	1675.8	85.91	2	5.42471	38.8643
IMYTILEHTFHVR		1.6725e-06	0	2	Q9CZD3	0	1659.87	45	4	3.09849	32.8416
GPEPDTIIGYSGEDYPR		3.33715e-09	0	1	E9PW06	0	1865.86	80.29	2	3.31081	32.8336
LETAVNLAWTAGNSNTR		2.81997e-08	0	1	Q3THL7; Q60932	0	1817.91	40.81	2	7.95628	32.6048
FTAVEDQYYCVDCYK	2xCarbamidomethyl [C10; C13]	3.01779e-07	0	1	A2AEX6	0	1960.81	46.97	2	2.34169	32.6061
LTQELEILTDR		4.0886e-07	0	1	O54865	0	1330.72	84.29	2	4.74589	32.6126
IDELSLYSVPEGQSK		2.61529e-06	0	1	Q9DCZ4	0	1664.84	45.19	2	4.94794	32.6152
EATDPRPYEAENAIESWR		1.4369e-06	0	1	Q5DQJ3	0	2133.98	45.83	3	4.47551	32.6166
LMDEVAGIVAAR		4.80022e-06	0	2	E9PYH2	0	1244.67	54.57	2	4.1692	32.6519
LGWDPKPGEGHLDALLR		1.09631e-08	0	1	Q11011	0	1873.99	43.64	4	5.69756	32.6205
LHNMIVDLDNVVK		5.53766e-08	0	2	Q8CAQ8	0	1509.81	43.28	2	3.7994	32.7094
AVLKDPNDHTVCYLLFANQSEK	1xCarbamidomethyl [C12]	8.85738e-05	0	2	Q9DCN2	1	2562.27	38.5	3	5.48723	32.6416
CLELFTELAEDKENYKK	1xCarbamidomethyl [C1]	9.74187e-09	0	2	Q80Y52	2	2130.04	53.15	3	3.23055	32.6911
SMLQATAEANNLAAAASAK		1.80104e-12	0	1	Q91YH5	0	1832.92	117.52	2	6.43433	32.6402
EMSSSTLNLVVAGAPK		0.000218944	0	1		0	1603.84	26.89	2	8.29728	32.6493
GTFASLSELHCDKLHVDPENFR	1xCarbamidomethyl [C11]	1.88103e-08	0	2	A8DUK4	1	2572.22	43.45	5	0.342098	32.6689
TCLLNETGDEPFQYKN	1xCarbamidomethyl [C2]	2.0294e-08	0	1	P15105	1	1928.87	66.29	2	2.00647	32.6559
TVNDLEDSYGQQWTYEQR		1.47095e-12	0	3	A0A0G2JGX4	0	2231.98	105.85	2	3.26085	34.2799
TVNDLEDSYGQQWTYEQR	1xDeamidated [N3]	7.68751e-11	0	2	A0A0G2JGX4	0	2232.97	82.87	2	1.56149	34.8669
DDNPSLPPFERPEAEAMCTSFK	1xCarbamidomethyl [C18]	8.66259e-06	0	2	Q546G4	0	2538.13	36.77	2	1.2664	37.3009
LPCIFICENNR	2xCarbamidomethyl [C3; C7]	1.71536e-06	0	1	P35486	0	1435.68	54.51	2	1.60716	32.6676
NITFFSTNCVEGTAR	1xCarbamidomethyl [C9]	7.43721e-09	0	6	A0A0G2JGX4	0	1716.8	90.15	2	0.472024	33.8397
YLALESMCTLASSEFSHEAVK	1xOxidation [M7]; 1xCarbamidomethyl [C8]	9.03253e-08	0	1	Q69ZW4; P17426	0	2389.11	46.23	3	2.98503	32.6021
YLALESMCTLASSEFSHEAVK	1xCarbamidomethyl [C8]	1.21193e-11	0	2	Q69ZW4; P17426	0	2373.11	63.04	3	4.97751	42.0221
MTVAHMWFDNQIHEADTTEDQSGTSFDK	1xOxidation [M]	1.97932e-07	0	2	A0A0G2JGX4	0	3257.38	32.39	4	3.72561	32.5981
MTVAHMWFDNQIHEADTTEDQSGTSFDK	2xDeamidated [N10; Q11]	6.06716e-05	0	1	A0A0G2JGX4	0	3243.35	30.2	3	13.9352	35.5272
IQGLTVEQAEAVVR		4.33595e-08	0	1	Q9JHU4	0	1512.84	85.16	2	4.05303	32.5429
ACLLAAALGTTGER	1xCarbamidomethyl [C2]	9.99771e-07	0	1	Q8BNW9	0	1403.73	42.47	2	4.95821	32.5442
WNNTPMDEALHFGHHDVFK		1.09698e-06	0	1	D3Z7P3	0	2295.04	14.11	4	3.16591	32.5455
IHYLDTTTLIEPVAR		5.04939e-06	0	1	F7D232	0	1741.95	59.46	3	4.57021	32.5482
MTNGFSGADLTEICQR	1xCarbamidomethyl [C14]	6.72122e-09	0	1	Q01853	0	1799.81	69.18	2	5.09083	32.5495
MTNGFSGADLTEICQR	1xDeamidated [N3]; 1xCarbamidomethyl [C14]	3.78487e-11	0	1	Q01853	0	1800.79	116.07	2	1.01681	34.1007
VIRPLDQPSSFDATPYIK		3.1478e-07	0	2	Q6ZQ38	0	2047.09	40.9	3	6.13358	32.5599
IQEGVFDINNEANGIK		8.2242e-11	0	1	Q0PD65	0	1760.88	83.53	2	4.18313	32.5666
IQEGVFDINNEANGIK	1xDeamidated [N13]	5.00133e-10	0	1	Q0PD65	0	1761.87	90.09	2	2.09816	33.1665
ASASYHISNLLEK	1xAcetyl [N-Term]	7.69244e-09	0	1	Q6ZQ38	0	1474.75	61.96	2	1.29275	32.6715
NYTDDAIETDDLTIK		2.09905e-08	0	1	Q3TN31	0	1726.8	77.19	2	1.64891	32.5679
LNAFGNAFLNR		3.82262e-06	0	1	Q8K1X5; Q9QXY6	0	1236.65	43.57	2	3.5389	32.5757
LVARPEPATGFTLEFR		9.41865e-09	0	2	Q61553	0	1803.98	63.63	3	3.85621	32.5784
SADESGQALLAASHYASDEVR		1.29654e-11	0	2	A3KGU7; A3KGU5	0	2177.01	103.21	2	6.62398	32.5877
KTFDLYANVRPCVSIEGYK	1xCarbamidomethyl [C12]	2.28233e-10	0	1	A0A1L1STE6	1	2260.14	57.57	3	5.28198	32.581
GVTIIGPATVGGIKPGCFK	1xCarbamidomethyl [C17]	0.000230188	0	1	Q3V117	0	1872.04	36.92	2	7.37886	32.5824
VGDSPCIGAGGYADNNLGAVSTTGHGESILK	1xCarbamidomethyl [C6]	5.48587e-11	0	1	Q8C0M9	0	3017.43	82.51	3	8.90382	32.5837
SSPLIQFNLLHSK		4.26047e-05	0	1	Q69ZW4	0	1483.83	40.87	3	4.86455	32.585
LDLFANVVHVK		4.48702e-06	0	2	Q91VA7	0	1254.72	55.63	2	3.71538	32.6034
MTVAHMWFDNQIHEADTTEDQSGTSFDK		2.35688e-15	0	3	A0A0G2JGX4	0	3241.38	116.33	3	-0.174383	35.0046
VFEANEEALGVVLHK		6.44766e-07	0	1	O35857	0	1654.88	47.91	3	3.22079	32.5692
KEDQGIYTCVATNILGK	1xCarbamidomethyl [C9]	1.09631e-08	0	2	Q810U3; E9PW06	1	1909.97	92.25	2	3.58383	32.8376
VADIGLAAWGR		1.38922e-06	0	1	Q3TF14	0	1128.62	68.43	2	2.91669	32.6727
AVAALLTIPEAEK		4.83396e-05	0	1	Q6ZQ38	0	1325.77	27.73	2	1.75734	32.6767
VDQSILTGESVSVIK		3.72513e-08	0	1	Q5DTI2	0	1574.86	60.02	2	3.32969	32.7643
TFSYAGFEMQPK		2.02987e-05	0	1	Q3THH8	0	1405.65	24.82	2	3.13629	32.767
QNMLQGTEIGVLAK		8.02639e-08	0	1	Q9WTP7	0	1501.8	69.09	2	1.67864	32.7709
SVQLTWTPGDDNNSPITK		6.38127e-05	0	1	Q810U4	0	1972.96	49.18	2	3.85983	32.7774
TVTAMDVVYALK		4.75991e-06	0	3	B2RTM0	0	1310.7	64.44	3	1.65857	39.4995
TVTAMDVVYALK	1xOxidation [M5]	0.000126018	0	1	B2RTM0	0	1326.7	35.37	2	2.16915	32.78
CIGAIAMTEPGAGSDLQGVR	1xCarbamidomethyl [C1]	1.5885e-09	0	1	A0A0R4J083	0	2002.97	106.58	2	2.78372	32.784
TTLQVDTLNTELAAER		9.33654e-10	0	1	Q3UH59	0	1774.92	68.38	2	1.10354	32.7853
NGLDVLLK	1xDeamidated [N1]	9.96272e-05	0	3	Q9CR62	0	872.509	59.8	2	1.487	32.7957
GPVTDVAYSHDGAFLAVCDASK	1xCarbamidomethyl [C18]	5.91667e-12	0	1	O88342	0	2280.06	73.46	3	3.09214	32.8022
MTGSEFDFEEMK		3.25394e-05	0	1	Q3UPA3	0	1450.59	30.13	2	4.10955	32.8049
QVVTLLNELK		0.00022263	0	1	Q3UPU8	0	1156.69	29.7	2	1.52164	32.8062
NPDDITQEEYGEFYK		2.65743e-09	0	1	P11499	0	1847.8	82.98	2	1.86599	32.8153
VTFVNFTVTR		0.000234061	0	1	Q9JHU4	0	1183.65	42.15	2	3.64002	32.8166
HLNEIDLFHCIDPNDSK	1xCarbamidomethyl [C10]	4.59822e-09	0	1	Q3TJG6	0	2066.96	32.85	3	1.96895	32.8179
FQSLGVAFYR		3.98291e-05	0	1	P51150	0	1187.62	55.94	2	1.0326	32.8192
LFLEYTDSSYEEK		6.55736e-07	0	1	Q80W21	0	1623.74	59.47	2	1.36505	32.8205
TSFDKPDQMAALFK		5.77799e-07	0	1	A2AS98	0	1598.79	43.72	3	0.686118	32.8219
SLADLTAVDVPTR		2.38293e-07	0	2	Q9DCT2	0	1357.73	92.68	2	3.00752	32.8232
KTVTAMDVVYALK		5.82142e-10	0	2	B2RTM0	1	1438.8	73.25	2	2.8831	32.7617
VLAVNQENEQLMEDYEK		4.33595e-08	0	1	Q7TPR4	0	2051.96	77.54	2	2.38967	32.759
VLLEAGEGLVTVTPTTGSDGRPDAR		2.65912e-07	0	1	Q3THP1	0	2511.3	27.36	3	3.17761	32.7512
QEDFELLCPDGTR	1xCarbamidomethyl [C8]	1.06027e-07	0	1	Q921I1; E9Q035	0	1579.71	69.6	2	2.49706	32.7499
LDLIAQQMMPEVR		1.03311e-09	0	2	P50518	0	1543.8	112.5	2	3.05089	39.0364
LDLIAQQMMPEVR	1xOxidation [M8]	4.22474e-05	0	1	P50518	0	1559.79	62.73	2	0.566626	32.6793
AALCHFCIDMLNAK	2xCarbamidomethyl [C4; C7]	6.33979e-07	0	1	Q9DB05	0	1663.78	76.17	3	3.77127	32.6858
AKPVVSFIAGITAPPGR		1.19242e-09	0	2	Q9WUM5	0	1680.98	87.74	2	3.84181	32.8075
VLLVIDEPHTDWAK		2.72727e-07	0	1	O88935	0	1635.87	55.62	3	3.26755	32.6884
ILLNACCPGWVR	2xCarbamidomethyl [C6; C7]	3.69217e-05	0	1	B2RXY7	0	1458.73	26.79	2	-0.929933	32.6898
LNLGTVGFYR		5.39292e-05	0	1	Q11011	0	1139.62	46.8	2	3.43262	32.6937
QQQFNVQALVAVGDHASK		9.98835e-10	0	1	Q3TF87	0	1940	58.58	3	3.45992	32.695
TPLVSVLLEGPPHSGK		3.63088e-09	0	2	P46460	0	1630.92	71.87	3	2.85119	32.7041
LFNISGHVNHPCTVEEEMSVPLK	1xCarbamidomethyl [C12]	6.66476e-09	0	2	Q91YT0	0	2637.28	60.28	4	3.22471	32.6753
FAVLYQPLAGNDQAK		7.69723e-07	0	1	B9EKR1	0	1634.85	32.13	2	3.73521	32.7067
ENLLEEQGSIALR		3.33927e-07	0	1	A3KGU7; A3KGU5	0	1471.78	56.12	2	4.29553	32.7081
AETAPLPTSVDDTPEVLNR		1.89697e-08	0	1	Q99L43	0	2025.01	72.35	2	3.18783	32.7134
KGFIGPGIDVPAPDMSTGER		3.14611e-05	0	1	P26443	1	2044.02	45.9	2	0.582644	32.7224
NLVCTDLFTR	1xCarbamidomethyl [C4]	5.34773e-05	0	1	P54823	0	1238.62	51.31	2	0.0122034	32.7237
MGAVFMDAPVSGGVGAAR		3.75668e-08	0	1	Q99L13	0	1692.82	75.83	2	3.53692	32.7276
IPQSTLSEFYPR		2.50728e-06	0	1	A0A1S6GWG6	0	1437.74	51.61	2	3.12378	32.7329
LIKDDFLQQNGYTPYDR	1xDeamidated [N10]	2.86795e-08	0	2	P50516	1	2087.01	82.64	2	0.629659	33.057
YFLQPEVLDK		0.000188373	0	1	Q8BLF1	0	1251.66	25.83	2	2.29853	32.7472
VLLFSDGNSQGATAEAIEK		2.99245e-07	0	1	Q04857	0	1949.98	63.43	2	4.33565	32.7486
FAVLYQPLAGNDQAK	1xDeamidated [N11]	8.2321e-08	0	1	B9EKR1	0	1635.84	55.11	2	3.43006	34.8655
SLSLQEGDQLLSAR		4.9625e-08	0	1	E9QQ57	0	1516.8	61.51	2	1.76729	33.2371
NCWQNYLDFHR	1xCarbamidomethyl [C2]	2.36241e-05	0	2	P56391	0	1552.68	47.18	2	1.94456	33.2398
LAEMPADSGYPAYLGAR		1.91304e-08	0	2	P50516	0	1781.85	68.48	2	-1.02043	33.2411
TVALWDLR		0.000163398	0	1	Q3UJI2	0	973.547	53.59	2	1.95828	33.6843
SLGYAYVNFQQPADAER		2.8652e-11	0	1	P29341	0	1928.91	82.51	2	2.48245	33.6856
GMNTLVGYDLVPEPK		8.51717e-07	0	3	P12787	0	1632.83	64.25	2	2.29066	38.0799
GMNTLVGYDLVPEPK	1xOxidation [M2]	8.80993e-06	0	1	P12787	0	1648.83	53.1	2	1.65071	33.6934
VLYPNDNFFEGK		0.000191549	0	1	Q3V3U0; Q9WUB3	0	1442.7	43.08	2	1.98731	33.6946
VLYPNDNFFEGK	1xDeamidated [N5]	5.21439e-05	0	1	Q3V3U0; Q9WUB3	0	1443.68	36.73	2	4.60217	37.2364
MLLFTEVTR		8.14347e-05	0	1	Q3UPA3	0	1109.6	52.59	2	1.87045	33.6973
SVGYPHPEWIWR		5.86638e-05	0	3	P97300	0	1526.75	31.66	3	2.91903	34.5091
DLGTDSQIFISR		8.88408e-07	0	1	Q3UPA3	0	1351.69	79.95	2	4.52155	33.6999
GSVNSNWIVGATLEK		4.52415e-07	0	1	Q9QYA2	0	1574.82	47.32	2	0.782487	33.7026
ELGEYGLQAYTEVK		2.03004e-07	0	1	P47738	0	1599.79	54.47	2	-1.90277	33.7117
LWGDSGIQECFNR	1xCarbamidomethyl [C10]	2.13476e-08	0	1	P18872	0	1581.71	74.02	2	1.55713	33.713
YLDLGAYYSAR		1.38906e-05	0	1	Q9DCS9	0	1291.63	47.81	2	0.403929	33.7156
DSDSILETLQR		6.5582e-06	0	1	Q9D6J6	0	1276.64	55.09	2	0.422847	33.7169
ITFTPSSGISSEVTVPR		3.1448e-10	0	2	Q8BYI9	0	1777.93	98.25	2	2.52705	33.7209
ILLLGLDNAGK		0.000173257	0	1	Q543P7	0	1126.68	34.57	2	5.52171	33.7313
DAGTIAGLNVLR		4.19425e-06	0	3	P63017	0	1199.67	60.64	2	2.22222	33.7325
GNDISSGTVLSDYVGSGPPSGTGLHR		5.71487e-15	0	2	Q3TGC5	0	2530.22	111.76	2	-0.188714	33.7339
GNDISSGTVLSDYVGSGPPSGTGLHR	1xDeamidated [N2]	9.08865e-15	0	1	Q3TGC5	0	2531.2	114.65	3	-2.80102	35.9484
ILVTLLHTLER		2.46534e-06	0	1	Q8CAY6	0	1307.8	54.57	3	1.36998	33.679
AGKPVICATQMLESMIK	1xOxidation [M11]; 1xCarbamidomethyl [C7]	6.61374e-06	0	2	P52480	0	1892.96	49.57	2	2.08645	33.7013
AGKPVICATQMLESMIK	1xCarbamidomethyl [C7]	9.49843e-09	0	3	P52480	0	1876.97	78.56	2	-1.12522	41.1168
SFYPEEVSSMVLTK	1xOxidation [M10]	2.96802e-06	0	1	P63017	0	1632.78	47.33	2	2.74609	33.666
FNVSATPEQYVPYSTTR		1.30836e-09	0	1	Q7TMF3	0	1959.94	64.4	2	1.96535	33.6097
LDPHLVLDQLR		6.82543e-05	0	1	Q3UH59; Q8VDD5	0	1318.75	43.11	3	2.39496	33.6201
VGEATETALTCLVEK	1xCarbamidomethyl [C11]	6.07884e-06	0	1	Q5DTI2	0	1620.81	57.45	2	3.36025	33.6241
GEMMDLQHGSLFLK		6.3895e-09	0	2	A0A1B0GSX0	0	1605.78	68.69	2	-0.726077	33.6411
GHNEMDEPMFTQPLMYK		6.55736e-07	0	1	B2RXT3	0	2067.9	48.2	3	0.487929	33.6267
VVAEVGDIPTALVQNK		2.77261e-05	0	1	Q0PD32	0	1652.92	43.83	2	7.33471	33.628
GGAEVQIFAPDVPQMHVIDHTK		8.09438e-08	0	1	Q9D172	0	2389.2	29.04	4	1.95392	33.6372
FPVGAALLTGDGR		2.79717e-07	0	1	P56389	0	1273.69	67.43	2	1.69005	33.6398
SESEVEEAAAIIAQRPDNPR		3.69499e-07	0	1	Q9QXS6	0	2182.07	39.5	3	2.2076	33.6424
RFDEILEASDGIMVAR		6.33785e-08	0	5	P52480	1	1821.92	83.77	3	5.65949	37.8698
GVVPLAGTNGETTTQGLDGLSER		2.13203e-12	0	3	Q5FWB7	0	2272.14	119.64	2	2.62526	33.6438
QGQVEDEWYSLSGR		1.02539e-06	0	1	Q8BQL7	0	1653.75	37.76	2	3.0714	33.6451
DQSGEYECSALNDVAAPDVR	1xCarbamidomethyl [C8]	4.48188e-10	0	1	Q3TYL3	0	2195.95	121.79	2	3.89547	33.6465
SAEFLLHMLK		0.000236022	0	2	Q80V08	0	1188.64	29.46	2	-0.892777	33.7352
WLLEGTPSSASEGDEDMR		1.34189e-09	0	1	Q9Z0P4	0	1979.87	106.71	2	0.209708	33.6491
TDEFQLHTNVNDGTEFGGSIYQK		3.88187e-11	0	8	Q3THL7; Q60932	0	2600.19	88.79	3	0.690472	33.6607
GQFSTDELVAEVEKR		1.52289e-09	0	2	Q5SXR6	1	1707.85	136.4	2	2.56115	33.7143
LSFQHDPETSVLILR		3.01685e-08	0	1	A1A4T2	0	1754.94	64.5	3	1.67895	33.6634
MSSYAFFVQTCR	1xCarbamidomethyl [C11]	1.70095e-06	0	1	Q3UBK2	0	1496.67	59.72	2	2.18984	33.6647
SFYPEEVSSMVLTK		2.75105e-06	0	1	P63017	0	1616.79	66.72	2	3.55423	39.3863
GVVPLAGTNGETTTQGLDGLSER	1xDeamidated [N/Q]	3.4183e-13	0	8	Q5FWB7	0	2273.13	128.5	2	1.70802	34.8642
TNIVTASVDAINFHDK		2.08008e-10	0	2	E9PYH2	0	1744.89	104.4	2	2.63624	33.6084
RFDEILEASDGIMVAR	1xOxidation [M13]	2.04779e-06	0	1	P52480	1	1837.91	65.69	3	3.46203	33.7509
LDITTLTGVPEEHIK		4.12409e-06	0	1	E9QPX3	0	1665.91	61.76	2	4.34245	33.7535
AYHEQLSVAEITNACFEPANQMVK	1xOxidation [M22]; 1xCarbamidomethyl [C15]	1.16225e-10	0	5	P68369; A0A0A0MQA5	0	2766.29	71.17	3	-3.18057	33.8306
IIEDPAQSSGFHPSGSVVAVGTLTGR		6.48953e-05	0	1	Q05BC3	0	2582.32	26.57	3	1.6747	33.8319
SVPMSTVFYPSDGVATEK		1.94496e-09	0	1	P40142	0	1914.92	51.55	2	0.178255	33.841
LVQDYGLESEVAQHLAK		6.89127e-10	0	1	Q64521	0	1899.98	59.08	3	-0.00802179	33.8423
VLDSGAPIKIPVGPETLGR		1.42483e-06	0	2	P56480	1	1919.1	34.58	3	1.21106	33.8449
GLLNAIVIR		0.000211752	0	1	Q3TG75	0	968.625	43.16	2	0.29644	33.8462
EASVGPAQPQLPAVLQESR		8.2122e-05	0	2	B2RXT3	0	1977.04	38.94	2	6.47569	33.8476
TIFWTDSQLDR		5.76848e-05	0	1	P10493	0	1381.67	34.25	2	-2.41964	33.858
TGQATVASGIPAGWMGLDCGTESSKK	1xCarbamidomethyl [C19]	8.49296e-05	0	1	P09411	1	2609.23	36.44	3	0.522492	33.8606
YLGAEYMQSVGNMR		1.55023e-06	0	1	Q921I1; E9Q035	0	1618.74	64.95	2	3.87909	33.8633
DYPLPDVAHVTMLSASQK		3.39067e-12	0	4	P19783	0	1971.98	93.97	2	0.425364	37.7119
DYPLPDVAHVTMLSASQK	1xOxidation [M12]	0.000174713	0	1	P19783	0	1987.98	44.97	2	2.12016	34.0337
TLTIDAIQFQR		6.54435e-05	0	1	P52825	0	1305.72	39.16	2	2.04583	33.875
LPLMECVQMTQDVQK	1xCarbamidomethyl [C6]	2.2253e-10	0	1	Q8C605	0	1819.88	82.98	2	1.05105	33.8764
AITGASLADIMAK		2.75037e-07	0	1	Q3UW40	0	1261.68	66.92	2	0.584804	33.8776
LEDTENWLYEDGEDQPK		6.89568e-08	0	1	Q571M2	0	2080.9	78.85	2	-1.85036	33.8803
TEILSLEKPLLLHTGMGR		2.46408e-05	0	1	Q9EQ80	0	2008.13	32.27	4	0.202138	33.8829
KANIPIMDTGENPEVPFPR		9.49843e-09	0	2	K3W4T3	1	2125.07	81.58	3	2.74262	33.8856
GMTPAEAEMHFLENAK		1.13429e-07	0	1	Q9WV92	0	1775.81	21.55	3	-0.378297	33.8934
AYHEQLSVAEITNACFEPANQMVK	1xDeamidated [N13]; 1xCarbamidomethyl [C15]	1.52192e-11	0	5	P68369; A0A0A0MQA5	0	2751.28	88.49	3	3.75839	36.2541
AYHEQLSVAEITNACFEPANQMVK	1xCarbamidomethyl [C15]	1.24259e-12	0	17	P68369; A0A0A0MQA5	0	2750.29	102.03	3	4.49471	37.1785
IEVPLHSLMAQTQLK		1.32066e-06	0	1	Q61699	0	1707.95	22.06	3	1.6431	33.8292
LGVEAALINTNLR		3.72629e-07	0	1	Q91VE0	0	1383.8	40.12	2	0.807322	33.8266
VIVWDSFTTNK		7.17866e-05	0	1	P62881	0	1309.68	33.9	2	3.23035	33.7561
FTQAGSEVSALLGR		1.05103e-08	0	2	P56480	0	1435.75	79.19	2	0.925174	33.7678
ELEEIVQPIISK		1.51149e-06	0	1	P20029	0	1397.79	41.78	2	2.79412	33.7704
CGNQAAIMELDDTLK	1xCarbamidomethyl [C1]	8.73005e-09	0	1	P62715; P63330	0	1678.78	73.59	2	0.818329	33.7717
INDDLISEFPDK		1.61701e-06	0	1	E9Q2L2	0	1405.68	31.32	2	0.655256	33.777
LVLLNMPGPPR		1.11564e-06	0	1	A0A076FRG6	0	1206.7	52.41	2	0.876736	33.7835
GFGHIGIAVPDVYSACK	1xCarbamidomethyl [C16]	1.30945e-05	0	1	Q9CPU0	0	1790.89	42.27	3	0.694075	33.786
VISFEEQVASIR		1.91364e-07	0	1	Q14AI7	0	1377.74	86.77	2	2.1966	33.7874
MDELQLFR		0.00014532	0	1	Q01853	0	1051.52	62.84	2	1.97683	33.79
VLIEILCTR	1xCarbamidomethyl [C7]	9.47312e-05	0	1	A0A2C9F2D2	0	1116.64	45.87	2	2.11031	33.7392
DEVQEVVYFPAVDHDAESK		1.05103e-08	0	1	Q9CZC8	0	2177	60.6	3	1.18266	33.7953
LEIEPEWAYGK		1.58965e-05	0	1	Q62446	0	1334.66	45.23	2	3.43919	33.8056
GFAFVTFDDHDSVDK		6.55535e-08	0	2	Q3UK83	0	1699.76	64.5	2	-0.375669	33.807
YLAVDSPFLK		0.000194779	0	1	A8ASF5	0	1152.63	40.07	2	-2.65353	33.8109
ILNENPEENLFVVHQAIK	1xDeamidated [N5]	1.05167e-05	0	1	Q5EBJ4	0	2108.1	14.79	3	10.6652	33.8122
VLVYEALDYAK		8.85738e-05	0	1	Q9DCV4	0	1283.69	49.46	2	1.7894	33.8136
TTEMETIYDLGTK		0.000127079	0	1	Q3UXP2	0	1501.71	24.51	2	5.83973	33.8213
GADIMYTGTLDCWR	1xCarbamidomethyl [C12]	4.9625e-08	0	2	P48962	0	1658.73	71.08	2	2.06769	38.1193
GADIMYTGTLDCWR	1xOxidation [M5]; 1xCarbamidomethyl [C12]	1.64406e-07	0	1	P48962	0	1674.73	69.44	2	-1.18425	33.8227
VIYQSLEGAVQAGQLK		1.96269e-07	0	1	Q9QXS1	0	1703.93	62.45	2	2.4381	33.824
FLTEELSLDQDR		1.46093e-07	0	1	O35215	0	1465.72	62.79	2	1.86806	33.8017
AQLEGHAVQSTLQSEEWFR	1xDeamidated [Q]	1.8192e-07	0	3	P19246	0	2217.06	77.96	2	12.264	33.6294
DLELTDLAER		0.000128149	0	1	Q810U3; E9PW06	0	1174.6	41.53	2	1.46362	33.6032
KACGDSTLTQITAGLDPVGR	1xCarbamidomethyl [C3]	8.08143e-13	0	2	P62880	1	2060.04	111.29	2	2.32864	33.5942
QPPVAWVVPVADK	1xDeamidated [Q1]	0.000164772	0	1	Q60902	0	1406.77	36.26	2	9.48811	33.3312
VQAVDAVAAELAAEHYHDIK		8.66259e-06	0	1	Q3UGZ4	0	2150.09	28.86	4	3.12702	33.3338
VYVGNASVAQDITQLQK		1.57465e-10	0	1	B1AQF4	0	1833.97	88.59	2	1.4664	33.3365
WDVDDWDNENSSAR		3.8206e-08	0	1	Q62261	0	1708.68	34.7	2	0.509018	33.3494
TPFGAYGGLLK		5.17878e-06	0	1	Q3UKH3	0	1123.61	49.17	2	1.78286	33.3507
EVPHVGGFGCTLAELR	1xCarbamidomethyl [C10]	8.36949e-09	0	1	Q0VF55	0	1741.87	61.18	3	0.89762	33.352
LIIWDSYTTNK		8.66259e-06	0	1	P29387; Q3TQ70; P62880	0	1353.7	56.69	2	3.86915	33.3533
KVTILELFR		0.000112997	0	2	P17809	1	1118.69	52.13	2	0.834211	33.3546
MLPELFQDDEK		7.5501e-05	0	1	D3Z4J3	0	1364.64	34.52	2	-2.3693	33.3637
GVIDMGNSLIER		3.20136e-07	0	1	A3KGU7; A3KGU5	0	1303.67	72.36	2	-0.0426204	33.3676
NLEPEWAAAATEVK		2.54994e-06	0	1	Q3THH1	0	1528.76	60.1	2	-1.19174	33.3689
AFTDVPSVQIYSSR		1.25549e-06	0	1	B9EJA4	0	1569.79	43.45	2	1.13416	33.3715
RLETYYNATEPVISFYDKR		6.02506e-08	0	1	Q9R0Y5	2	2365.18	49.64	3	2.94137	33.3742
SMIQEVDEDFDSK		2.4434e-05	0	1	Q8C845	0	1542.66	11.17	2	-0.515088	33.3806
SALFAQINQGESITHALK		9.33354e-11	0	2	P40124	0	1928.02	80.2	2	2.85233	33.4397
FVSQTNGNLYIANVESSDR	1xDeamidated [N]	4.40407e-12	0	2	P12960	0	2115	134.53	2	2.50371	33.386
FSGGYPALMDCMNK	1xCarbamidomethyl [C11]	5.6345e-06	0	1	Q3UGS1	0	1590.67	41.39	2	3.4034	33.3886
SATAATVPPAAPAGEGGPPAPPPNLTSNR	1xAcetyl [N-Term]	1.06058e-06	0	1	B0QZN5	0	2708.36	41.66	3	8.66562	33.3926
ICDDELILIK	1xCarbamidomethyl [C2]	8.16603e-06	0	1	P11983	0	1231.66	46.68	2	1.44815	33.4043
EGHVGLVQELLGR		7.74294e-05	0	1	S4R2F3; S4R2T7	0	1406.78	48.59	3	3.11667	33.3299
TDDYLDQPCLETINR	1xCarbamidomethyl [C9]	5.53589e-09	0	1	P50396	0	1852.84	61.34	2	2.64292	33.3286
WNDNCPSWNTVDPEVR	1xCarbamidomethyl [C5]	8.584e-09	0	1	O08529	0	1988.86	86.96	2	2.68384	33.3183
LAGQFLEELR		2.09948e-05	0	1	Q80YU5	0	1175.64	58.17	2	3.21413	33.3129
ILILGLDGAGK		1.41268e-05	0	1	P61211	0	1069.66	49.66	2	2.14486	33.2425
LPVGTTATLYFR		1.94673e-06	0	1	Q9CY27	0	1338.74	68.52	2	-0.173449	33.2555
LEQGFELQFR		2.15324e-05	0	1	F8VPN4	0	1266.65	44.27	2	0.320877	33.2606
DLGATWVVLGHSER		1.69994e-08	0	2	P17751	0	1539.79	73.62	2	1.35616	33.2985
DQNLPQILEESR		4.80022e-06	0	1	O54991	0	1441.73	40.88	2	3.25182	33.2711
IAEFAFEYAR		4.87483e-05	0	1	A0A1L1STE6	0	1216.6	49.95	2	1.46996	33.2736
YAPLHLVPLIER		3.45387e-07	0	1	Q5SQX6	0	1420.83	47.01	3	0.660441	33.2749
VMVTNVTSLLK		1.93038e-06	0	1	Q80TM2; A0A1L1SQ51	0	1204.7	68.74	2	1.90546	33.2763
HGIVEDWDLMER		9.47312e-05	0	1	Q3TGE1	0	1499.69	35.7	3	1.03609	33.2789
AFVAIGDYNGHVGLGVK	1xDeamidated [N9]	5.04176e-05	0	1	P25444	0	1717.89	10.95	3	-0.790516	33.4056
LYCIYVAIGQK	1xCarbamidomethyl [C3]	1.63071e-06	0	1	Q03265	0	1327.71	40.77	2	0.783089	33.2893
MTVAHMWFDNQIHEADTTEDQSGATFDK	1xOxidation [M6]	0.000132521	0	1	Q6ZQ49	0	3241.38	19.74	4	4.05809	33.2906
GAQGVILVYDVTR		6.61089e-08	0	1	P35293	0	1390.77	87.11	2	1.28515	33.2933
VQFIPFHSDLGYR		6.94121e-05	0	1	Q99LR1	0	1578.81	23.56	3	1.99147	33.2946
QQQLLAQNLQLPPEAR		9.41563e-10	0	1	D3Z4J3	0	1847.01	106.84	2	1.97328	33.2973
AVFQANQENLPILK		5.17628e-08	0	1	Q8VDN2	0	1584.87	55.07	2	0.936567	33.3012
AVFQANQENLPILK	1xDeamidated [N6]	1.38883e-07	0	1	Q8VDN2	0	1585.86	30.7	2	3.39462	34.9849
MEMINVSGYVAQEK		7.31512e-08	0	1	Q3V2D0	0	1598.76	43.57	2	0.462156	33.3076
IGADPDDILGSNHTYFK		1.77318e-08	0	1	E9QKI2	0	1862.89	41.73	3	0.700255	33.3103
RDTFNHLTTWLEDAR		1.00825e-05	0	1	Q0PD65	1	1874.91	42.61	3	-0.739719	33.3116
MTVAHMWFDNQIHEADTTEDQSGATFDK		1.26535e-08	0	2	Q6ZQ49	0	3225.39	77.65	3	2.07059	35.6485
SIVNNGHSFNVEFDDSQDNAVLK		6.83557e-09	0	2	P00920	0	2549.19	64.88	3	1.00409	33.4096
SIVNNGHSFNVEFDDSQDNAVLK	1xDeamidated [N]	7.94624e-13	0	4	P00920	0	2550.17	114.16	3	3.15491	36.7194
VLTPTQVMNRPSSISWDGLDPGK		1.35451e-06	0	2	Q3TGC5	0	2498.27	23.88	3	3.17702	38.3572
GVMLSQDNITWTAR	1xDeamidated [Q6]	6.13032e-06	0	1	Q99PU5	0	1592.77	60.44	2	16.5614	33.5013
NAVEEYVYEMR		1.71536e-06	0	1	Q571M2	0	1402.63	58.62	2	2.72874	33.5117
AMGAAQVVVTDLSASR		3.54014e-09	0	1	Q64442	0	1575.82	69.5	2	1.42547	33.5157
VLDPFTIKPLDR		4.91604e-05	0	1	P40142	0	1413.81	43.47	3	2.39953	33.521
NAAPILHLSGMDVTVVK		2.77435e-06	0	1	Q9ESW4	0	1764.97	55.19	2	1.47103	33.5274
QFAHFGEVILIR		7.19493e-07	0	1	D3Z656	0	1429.8	49.46	2	1.05681	33.5287
ALTVPELTQQMFDSK		8.02882e-07	0	5	Q7TMM9; B2RSN3	0	1707.86	82.6	2	2.73493	42.8637
ALTVPELTQQMFDSK	1xOxidation [M11]	3.63398e-06	0	1	Q7TMM9; B2RSN3	0	1723.86	38.1	2	6.0134	33.534
DNFAQDLGTLR		5.44759e-06	0	3	P03995	0	1249.62	70.35	3	1.11502	33.5393
YCGDYDSFFESK	1xCarbamidomethyl [C2]	0.000142905	0	1	A0A087WS96	0	1517.59	4.29	2	1.19212	33.496
ACGCDLAEGGFFVR	2xCarbamidomethyl [C2; C4]	1.85066e-06	0	1	E9Q4K0	0	1558.68	54.27	2	-1.59798	33.547
DVLSVAFSSDNR		5.97716e-06	0	1	P68040	0	1309.64	54.68	2	2.11427	33.5576
FFFDVGCNK	1xCarbamidomethyl [C7]	0.000158017	0	1	O35295	0	1133.51	39.09	2	0.778761	33.5654
LLGHWEEAAHDLALACK	1xCarbamidomethyl [C16]	4.48614e-07	0	2	Q3U8D2	0	1933.96	49	2	-2.45271	33.6006
MEGYQRPCDEVGFNADEAHNIVK	1xCarbamidomethyl [C8]; 1xAcetyl [N-Term]	1.14423e-06	0	1	P56387	0	2721.2	47.18	3	5.60159	33.5719
EYDDNGEGITIFRPLHLANK		1.12506e-05	0	1	P27773	0	2302.15	16.91	4	3.45781	33.5862
EYDDNGEGITIFRPLHLANK	1xDeamidated [N5]	9.6336e-05	0	1	P27773	0	2303.13	11.25	4	2.12816	35.2248
GPQLFHMDPSGTFVQCDAR	1xCarbamidomethyl [C16]	1.37672e-08	0	1	Q3TUI9	0	2162.97	43.27	3	4.94955	33.5915
IETSINLAWTAGSNNTR		6.50029e-08	0	2	Q5EBQ0	0	1847.92	82.68	2	5.08264	33.5928
IETSINLAWTAGSNNTR	2xDeamidated [N6; N14]	9.71485e-05	0	1	Q5EBQ0	0	1849.89	53.4	2	18.5969	35.4445
CLVLTGFGGYDK	1xCarbamidomethyl [C1]	1.60311e-05	0	1	Q3TXD3	0	1329.65	18.56	2	2.5203	33.5483
YELGSGLAVLR		9.66624e-06	0	1	E9PZ16	0	1177.66	63.67	2	3.18735	33.9145
EFIEGVSQFSVK		2.86765e-05	0	1	Q63810	0	1369.7	35.95	2	-0.573346	33.4935
GQVCLPVISAENWKPATK	1xCarbamidomethyl [C4]	2.89225e-08	0	1	Q561N4	0	1998.05	33.85	3	3.41883	33.4752
VLTPTQVMNRPSSISWDGLDPGK	1xOxidation [M8]	1.38906e-05	0	1	Q3TGC5	0	2514.27	25.7	3	2.53323	33.4173
GFESPSDNSSAVLLQWHEK		6.83557e-09	0	1	Q3TKM9	0	2131.01	75.23	3	1.88768	33.4187
CNEIISWLDKNQTAEKEEFEHQQK	1xCarbamidomethyl [C1]	5.77888e-06	0	1	P63017	2	3004.41	8.58	4	0.331226	33.4239
DILTSNGIDIEK	1xDeamidated [N6]	1.00825e-05	0	1	P51910	0	1318.67	45.96	2	0.724535	33.4279
LLEQGITGPEGHVLSHPEEVEAEAVYR	1xDeamidated [Q4]	1.07762e-09	0	1	A0A0R4J1N0	0	2960.46	37.49	4	10.1149	33.4357
HQYYNQEWTLWDR		1.27566e-09	0	1	A0A1S6GWH5	0	1838.82	87.06	2	3.91841	33.437
SDGIYIINLK		8.70978e-05	0	1	B2CY77	0	1135.64	33.63	2	2.82907	33.441
IVITGDADIDHDQALAQAIK		5.96488e-13	0	1	Q9WV92	0	2107.1	111.65	2	2.48138	33.4424
AFAHITGGGLLENIPR		9.55302e-05	0	1	Q3UJP8	0	1665.91	36.05	3	2.8354	33.4464
TELDAHFENLLAR		1.35436e-05	0	1	A2AWI7	0	1528.78	38.19	3	3.78808	33.4765
ACADATLSQITNNIDPVGR	1xCarbamidomethyl [C2]	1.87802e-13	0	2	Q3TQ70	0	2015.98	112.94	2	3.33752	38.2901
GVVDSEDIPLNLSR		7.88959e-09	0	4	Q80Y52; P11499; Q3TK29	0	1513.79	81.22	2	3.56784	33.4568
LLSPGSVMLVSAR		6.78239e-07	0	1	Q91XH5	0	1329.76	75.53	2	4.14924	33.4581
SAYDSTMETMNYAQIR		4.83384e-11	0	1	Q3V117	0	1880.82	119.83	2	3.00209	33.4595
TTNDLEDSYGQEWTYEQR		2.81726e-11	0	2	Q6ZQ49	0	2234.95	95.65	2	-0.959545	33.4621
DRGPVVSLWPVPGK		1.19346e-05	0	2	Q8BGN3	1	1506.84	40.41	2	1.27971	33.6829
MEEIVEGCTGALHILAR	1xCarbamidomethyl [C8]	1.54831e-10	0	1	Q02257; Q02248	0	1898.95	93.95	3	3.9767	33.4648
YSDIEPSTEGEVIFR		1.64417e-05	0	1	B9EKB0	0	1741.83	45.89	2	-2.30837	33.4661
LAPEVMEDLVK		0.00010303	0	1	Q4W4C9	0	1243.66	59.01	2	2.80859	33.4725
MGLLAVLR		5.04176e-05	0	1	Q3TFH8	0	872.539	67.38	2	3.14997	33.4738
ACADATLSQITNNIDPVGR	1xDeamidated [N12]; 1xCarbamidomethyl [C2]	9.10322e-10	0	1	Q3TQ70	0	2016.97	104.89	2	3.57441	33.4555
ILAFPCNQFGR	1xCarbamidomethyl [C6]	1.65809e-05	0	1	F7A8H6	0	1322.67	47.01	2	4.61729	32.5415
TIRPMDIEAIEASVMK	1xOxidation [M15]	1.33147e-07	0	1	Q9D051	0	1819.93	56.08	3	2.88491	35.4391
GTVGEPTYDAEFQHFLR		1.6715e-08	0	1	Q9JHU4	0	1966.93	55.21	3	4.09055	35.4615
TDESQPWVLPVVR		1.19353e-06	0	2	P05201	0	1525.8	72.75	2	3.54144	37.641
QVEVINFGDCLVR	1xCarbamidomethyl [C10]	1.75888e-05	0	1	Q6ZPH4	0	1548.78	59.24	2	4.15957	37.6503
DLESDIIGDTSGHFQK		2.15147e-10	0	2	P14824; Q3UDK4	0	1761.83	74.8	2	3.90475	37.6686
VLVVGAGGIGCELLK	1xCarbamidomethyl [C11]	5.30895e-08	0	1	Q9Z1F9	0	1484.85	43.85	2	0.986463	37.6633
LPAYLTIQMVR		3.33722e-05	0	1	Q9JMA1	0	1304.74	39.01	2	2.8414	37.6647
FLVPDHVNMSELIK		0.000230188	0	2	Q2TBF9	0	1641.87	21.33	3	1.83794	37.6804
VQQAPIEEHWIIECNDGVFQR	1xCarbamidomethyl [C14]	1.1835e-06	0	1	O35969	0	2568.23	25.06	3	4.12422	37.6817
KAVLASMDNENMHTPDIGGQGTTSQAIQDIIR	1xDeamidated [N11]	1.03344e-08	0	1	P70404	1	3412.65	53.65	4	9.64991	37.683
SFCSMAGPNLIAIGSSESAQK	1xCarbamidomethyl [C3]	2.36292e-07	0	2	Q9CWS0	0	2155.02	82.69	2	2.19973	37.7594
TMSIVSYNHLGNNDGQNLSAPLQFR		2.59187e-05	0	1	Q9JHU9	0	2776.35	38.26	3	2.68376	37.6948
TMEEILEGLK		6.66976e-06	0	1	A0A0R4J0I1	0	1162.6	62.09	2	3.72896	37.6974
TGGLEIDSDFGGFR		1.1928e-08	0	1	Q9Z0X1	0	1470.69	68.21	2	2.24949	37.7054
YVVGQTPVYVPYEIR		8.73005e-09	0	2	Q810U3; E9PW06	0	1782.94	53.18	2	3.79659	37.7145
AAVEEGIVLGGGCALLR	1xCarbamidomethyl [C13]	8.95666e-08	0	3	P63038	0	1684.91	51.02	3	2.02695	37.7671
FDSLTDLVEHYK		7.43959e-08	0	2	P35235	0	1466.72	89.83	2	3.27879	37.8303
IFNAEVLFR		6.43517e-05	0	1	Q9QXB9	0	1108.61	52.51	2	4.14803	37.7198
LELNYCIPMGVQGGDR	1xCarbamidomethyl [C6]	1.36583e-05	0	1	Q8BGH2	0	1821.86	43.22	2	1.28137	37.7225
VRPAELEQFESTIGFK		9.03253e-08	0	2	B6ZHD0	0	1850.96	70.74	2	3.53861	37.8803
MIPCDFLIPVQTQHPIR	1xCarbamidomethyl [C4]	3.48312e-07	0	3	P06745; A0A0U1RQ18	0	2065.07	47.3	3	1.46252	38.248
GSLLGCSINISDIR	1xCarbamidomethyl [C6]	2.70503e-06	0	1	Q3TI07	0	1504.78	52.27	2	3.44238	37.6307
NLTNPNTVIILIGNK		1.12476e-07	0	2	Q50HX4	0	1623.94	42.9	2	4.63893	37.628
LLGSTIPLCSAQWER	1xCarbamidomethyl [C9]	3.78665e-05	0	1	A8ASF5	0	1730.89	45.3	2	3.61741	37.6254
GFGFVCFSSPEEATK	1xCarbamidomethyl [C6]	2.72628e-05	0	1	P29341	0	1662.75	43.93	2	4.28182	37.624
ITLTLACPMDLK	1xCarbamidomethyl [C7]	3.09587e-06	0	1	Q64018	0	1375.73	56.34	2	2.02415	37.5465
GDAFDFNVSLQDHFK		4.41196e-06	0	1	Q571F3	0	1739.8	41.93	3	4.12029	37.5478
TYSWDNAQVILVGNK		5.97444e-08	0	6	P63011; Q0PD62	0	1707.87	55.15	2	-0.081935	38.9299
TYSWDNAQVILVGNK	1xDeamidated [N6]	8.37217e-08	0	2	P63011; Q0PD62	0	1708.85	65.88	2	14.8436	37.5557
MGAPEAGMAEYLFDK		3.63204e-08	0	1	P09528	0	1629.73	55.41	2	0.714792	40.6626
SSVVGGFVSHYLLEK		4.95759e-05	0	1	V9GX76	0	1621.86	19.58	3	-7.18832	37.5661
DAVSGMGVIVHVIEK		5.97254e-09	0	1	Q9R1P1	0	1553.84	66.97	2	3.08283	37.5701
MLIPYIEHWPR		0.000111116	0	1	Q8K1Z0	0	1454.76	31.64	3	1.63125	37.5727
VNTNYRPGLPFSGQVLLVDEK		4.9995e-05	0	1	Q61838	0	2346.25	15.8	3	6.29176	37.5753
ANLQIDQINTDLNLER	1xDeamidated [Q/N]	1.63071e-06	0	3	Q8VDD5	0	1870.95	67.55	2	15.8498	37.75
LNCQVIGASVDSHFCHLAWINTPK	2xCarbamidomethyl [C3; C15]	7.13233e-08	0	2	P35700	0	2767.34	31.33	3	5.43765	37.662
LMNETTAVALAYGIYK	1xOxidation [M2]	1.46e-09	0	1	Q571M2; P48722	0	1773.91	98.1	2	3.69153	37.5871
PLFATNPFDQDVEK		1.28729e-07	0	1	Q3UMC8	0	1620.79	31.62	2	-3.51541	37.5898
EQAVEGGEVELSCLVPR	1xCarbamidomethyl [C13]	1.96258e-05	0	1	Q8R464	0	1871.92	44.93	3	1.31985	37.5924
AEPAAPAAPPPPAAPVLTQMPPVPSPSQPPSSKPVSAIKPTAAPPLAEAGAAK	2xDeamidated [Q19; Q28]	7.23928e-05	0	1	Q9D2G2	0	5025.66	6.54	5	9.58166	37.6056
QAFTDVATGSLGQGLGAACGMAYTGK	1xCarbamidomethyl [C19]	4.71154e-12	0	1	P40142	0	2532.19	103.52	3	4.08557	41.4733
QAFTDVATGSLGQGLGAACGMAYTGK	2xDeamidated [Q1; Q13]; 1xCarbamidomethyl [C19]	1.36598e-06	0	1	P40142	0	2534.15	72.36	2	16.0282	41.5285
QAFTDVATGSLGQGLGAACGMAYTGK	1xOxidation [M21]; 1xCarbamidomethyl [C19]	1.01679e-05	0	1	P40142	0	2548.18	25.25	3	4.95365	37.6096
DYFLEFEGDPHCLR	1xCarbamidomethyl [C12]	2.34368e-06	0	1	P27601	0	1797.79	32.37	3	-3.06819	37.6136
VAALTGLPFVTAPNK		1.12404e-09	0	1	P97807	0	1498.86	83.79	2	4.6756	37.6227
LMNETTAVALAYGIYK		6.28059e-10	0	2	Q571M2; P48722	0	1757.91	90.39	2	2.63793	42.627
LGLSIPDLTPK		1.74455e-06	0	1	Q4VAE3	0	1153.68	52.79	2	1.66156	37.5387
QINPTLGSQEDFKDLLQSAK		3.28133e-09	0	2	P10852	1	2232.15	82.02	2	3.62306	37.8448
GWDEALLTMSK		1.20357e-05	0	1	Q62446	0	1250.61	61.81	2	3.33337	37.7698
VFITDDFHDMMPK		7.63328e-06	0	1	Q3UAD6	0	1595.72	33.16	3	3.58158	37.8659
FAIDDHDYLVSLTR		1.05167e-06	0	1	Q91XU3	0	1664.83	44.7	3	1.97525	37.8685
FGFPEGSVELYAEK		1.5766e-06	0	1	Q5YLW3	0	1572.76	60.11	2	2.59542	37.8829
IDPQTGWPFFVDHNSR	1xDeamidated [Q4]	8.35141e-05	0	1	A6H663	0	1916.89	14.39	3	9.88364	37.8882
APQETYADIGGLDNQIQEIK		3.88354e-05	0	1	Q542I9	0	2203.09	43.39	2	1.0977	37.8974
GLIPQLIGVAPEK		0.0002014	0	2	Q8BH59	0	1334.8	33.57	2	2.4945	37.9013
VIIWTENGQSYIYK	1xDeamidated [N/Q]	1.71496e-05	0	2	Q920I9	0	1714.87	46.35	2	3.08183	37.904
GIVDQSQQAYQEAFEISK		2.18807e-10	0	3	P63101	0	2040.99	90.19	2	-1.1583	40.5456
AAFGLSEAGFNTACLTK	1xCarbamidomethyl [C14]	1.81804e-09	0	1	Q8K2B3	0	1757.85	72.6	2	3.75701	37.9197
NILQLHDLTTGALLK		9.66624e-06	0	1	Q8C6A3	0	1649.96	42.33	3	4.17253	37.9223
LESIISGAALMADSSCTR	1xCarbamidomethyl [C16]	4.0886e-07	0	1	E0CXB9	0	1881.9	68.4	2	3.10973	37.9263
GTDIMYTGTLDCWR	1xCarbamidomethyl [C12]	1.09698e-06	0	1	P51881	0	1688.74	56.67	2	2.56978	37.938
LVPELDTVVPLESSK		9.7481e-06	0	1	Q7TMF4	0	1625.9	55.62	2	-2.50566	37.9393
LYENFISEFEHR		0.0002014	0	1	Q9WVJ2	0	1583.75	13.96	3	1.07376	37.9433
HTQDIDVIEDVMLR		1.15393e-06	0	1	Q69ZY2	0	1683.84	62.8	3	2.11686	37.9447
VMTIPYQPMPASSPVICAGGQDR	1xCarbamidomethyl [C17]	2.3024e-09	0	1	P60335	0	2475.18	61.18	3	3.40232	37.9524
LVLVTDQSLLICK	1xCarbamidomethyl [C12]	5.44669e-07	0	1	Q9DBS2	0	1501.87	61.12	2	3.86345	37.9591
SGEYSCIFLPEPVGR	1xCarbamidomethyl [C6]	3.01588e-09	0	1	P18572	0	1710.82	66.11	2	0.152557	37.9749
TFLVWINEEDHLR		1.80392e-07	0	6	Q04447	0	1671.85	65.97	2	5.25308	39.2954
IDEAVLITWTK		1.80392e-07	0	1	P17710	0	1288.71	80.05	2	2.96738	37.8646
TVYGGGCSEMLMAHAVTQLANR	1xCarbamidomethyl [C7]	1.07762e-09	0	1	Q542X7	0	2366.1	37.74	3	3.62558	37.8633
DMNQILDAYENK		2.19074e-06	0	1	Q3U6U7	0	1453.66	41.95	2	3.69302	37.8619
IYHPNINSNGSICLDILR	1xDeamidated [N9]; 1xCarbamidomethyl [C13]	1.33062e-09	0	1	A0A0G2JGL0	0	2100.05	62.75	3	-0.472869	37.8592
EMEENFALEAANYQDTIGR		3.4194e-12	0	1	P20152	0	2200.98	104.76	2	5.41496	40.6048
EMEENFALEAANYQDTIGR	1xOxidation [M2]	6.28654e-07	0	1	P20152	0	2216.98	77.08	2	1.94315	37.7751
NLFTQTLGLGSQK		5.72946e-07	0	2	Q8VDQ8	0	1406.76	62.94	2	2.28229	37.7882
SAPDFTATAVVDGAFK		9.26108e-09	0	2	Q61171	0	1596.79	87.55	2	4.9174	37.7922
DFTPSGIAGAFR		1.34299e-05	0	2	P56135	0	1238.62	52.16	2	1.74836	38.3006
AFDSGIIPMEFVNK		1.33147e-07	0	1	Q3V117	0	1567.78	60.92	2	5.15614	42.9413
VQGGALEESQLVAGVAFK		3.25658e-06	0	1	Q3THH8	0	1802.96	65.02	2	0.653779	37.8053
APVPTGEVYFADSFDR		3.12136e-07	0	2	Q3TXE5	0	1770.83	57.53	2	1.35545	37.8079
YLYGTGAVAGVYLPGSR		2.28409e-05	0	1	Q9QXS1	0	1743.91	61.15	2	7.19466	37.8119
QNYVDLVSSLSSSSEAPSQGK		7.5501e-05	0	1	Q9WUR2	0	2183.05	54.3	2	2.65835	37.758
AMVALIDVFHQYSGR		4.63717e-09	0	1	Q3UY00	0	1706.87	72.58	3	2.80896	42.3698
QVVNIPSFIVR		6.54435e-05	0	1	Q6ZWN5	0	1271.75	30.98	2	3.81056	37.8263
GLTEQEVETILDK		1.24494e-06	0	1	Q6ZQ84	0	1474.76	61.73	2	-1.27856	37.8277
FTHGFQNIVDAYGIGTYR		1.81862e-08	0	2	K3W4T3	0	2059	50.3	3	2.31609	37.9353
VSILESLDKWER		3.98727e-06	0	1	Q3TYK4	1	1474.79	42.13	3	2.7886	37.8343
LVTFESVAVPLQQGAEQQR		1.26602e-05	0	1	Q3UPL0	0	2100.11	69.44	2	2.23396	37.8421
TCSLTAASCPYFCSVLTK	3xCarbamidomethyl [C2; C9; C13]	1.19346e-05	0	1	A0A1B0GSG5	0	2065.94	39.65	2	2.77189	37.8488
DFQEYVEPGEDFPASPQR		0.000170382	0	1	Q3TWG5	0	2110.94	37.14	2	2.36567	37.8501
DAAHLLNDALAIR		7.50562e-06	0	1	Q91YS4	0	1392.76	67.81	3	2.31147	37.8514
KNNGKEDLIWEILK	1xDeamidated [N]	1.27685e-06	0	3	Q921I1; E9Q035	2	1700.92	38.76	4	4.09744	37.934
AMVALIDVFHQYSGR	1xOxidation [M2]	8.73005e-09	0	2	Q3UY00	0	1722.86	69.15	2	2.48292	37.8461
TFLVWINEEDHLR	1xDeamidated [N7]	8.80946e-07	0	1	Q04447	0	1672.83	55.08	3	3.88765	40.4023
GSVTLSEICLPLK	1xCarbamidomethyl [C9]	5.92608e-07	0	1	Q8K298	0	1416.78	51.8	2	3.00221	37.5361
ISYYQYYLIAR		1.0254e-05	0	1	Q99PU5	0	1452.75	33.74	2	3.57552	37.5217
YLTVAAIFR		0.000170382	0	1	Q7TMM9; B2RSN3	0	1053.61	55.69	2	3.16257	37.2404
LQLDSPEDAEFIVAK		1.53721e-06	0	1	P14685	0	1674.86	60.93	2	4.19934	37.243
TREGNDLYHEMIESGVINLK		6.72336e-08	0	3	P56480	1	2318.14	40.17	2	0.762374	37.3272
IPPVNTNLENLYLQGNR		1.15393e-06	0	2	P50608	0	1955.03	56.17	2	3.85659	37.4651
QAQIEVVPSASALIIK		7.31811e-06	0	1	Q3TIQ2	0	1666.97	27.07	2	2.19993	37.2548
LGYILTCPSNLGTGLR	1xCarbamidomethyl [C7]	1.05167e-05	0	1	Q545N7	0	1734.92	56.48	2	3.22831	37.2561
LQQTQAQVDEVVDIMR		5.0848e-11	0	2	B0QZN5	0	1872.95	119.53	2	0.990834	37.3285
VEYPVMYSTDPENGHMFNCIQR	1xDeamidated [N13]; 1xCarbamidomethyl [C19]	1.35436e-05	0	1	Q9CPU4	0	2688.15	13.53	3	0.122727	37.2588
QAPQTVHLPSGETLDVFDAAER		1.46134e-06	0	1	Q8VDC3	0	2381.17	60.96	3	1.26137	37.2627
LLVVYPWTQR		3.75489e-05	0	3	A8DUK4	0	1274.73	50.44	2	-1.19419	37.2641
AEQEPTAEQLAQIAAENEEDEHSVNYKPPAQK	1xAcetyl [N-Term]	2.65822e-05	0	1	Q99PT1	0	3606.68	23.82	3	0.379268	37.2719
MISGMYLGEIVR		7.56846e-07	0	1	P17710	0	1368.7	40.72	2	2.71897	37.2732
LMDVGLIAIR		1.92977e-05	0	1	Q3THQ5	0	1100.65	52.41	2	3.73172	37.2745
TEAEIAHIALETLEGHQR		1.04253e-07	0	1	O08917	0	2018.03	58.91	4	1.76869	37.2758
DSNYHLLMSVQESLER		1.22376e-07	0	4	P26443	0	1920.91	61.72	2	5.29182	39.4652
DSNYHLLMSVQESLER	1xOxidation [M8]	8.73595e-06	0	4	P26443	0	1936.91	49.32	2	3.71391	37.9736
QLNTIQNAEAVHFFCNYEESR	1xCarbamidomethyl [C15]	2.65572e-11	0	2	P61922	0	2570.17	63.48	2	6.09429	37.4033
QLNTIQNAEAVHFFCNYEESR	1xDeamidated [N7]; 1xCarbamidomethyl [C15]	7.96203e-06	0	1	P61922	0	2571.16	30.28	3	0.291758	39.1716
KELIINEILVMR		4.87483e-05	0	1	O88643; B1GX81	1	1470.87	59.5	3	3.50862	37.2811
HLQDLFAPLVVR		3.66121e-05	0	1	Q80TJ1	0	1407.81	43.17	3	3.62557	37.235
AFAFVTFADDK		2.32292e-05	0	1	Q921F2	0	1231.6	43.06	2	2.41736	37.2273
TGVFPETPWVPPR		1.09698e-06	0	1	Q8K4X7	0	1482.77	59.38	2	1.64506	37.2233
DLDVAVLVGSMPR	1xOxidation [M11]	9.18621e-08	0	2	P14152	0	1387.72	56.31	2	4.16775	37.2194
IYGADDIELLPEAQNK		5.17628e-08	0	1	Q3UZH3	0	1788.9	52.73	2	8.11725	37.1314
DNLTLWTSDMQGDGEEQNK		5.63187e-08	0	2	Q5SS40	0	2180.94	74.83	2	2.87491	37.1328
VDIEFDYDGPLMK	1xOxidation [M12]	6.34065e-06	0	1	P61922	0	1557.71	60.74	2	6.28311	37.1419
VFFDVDIGGER		4.602e-06	0	1	Q3UB60	0	1253.62	57.5	2	5.40227	37.1471
LLGNQATFSPIVTVEPR		1.48621e-06	0	2	A0A0R4J1N7	0	1842.01	67.84	2	2.80331	37.1498
EFTMAEIEHFVDPTEKDHPK		2.70503e-06	0	1	Q9CZD3	1	2400.12	28.67	4	5.36507	37.1538
FTDFDEVRHEIEAETDR		0.000174713	0	1	E9QLL2	1	2108.95	25.71	4	4.09681	37.1615
DDGSWEVIEGYR		2.26533e-07	0	2	P26443	0	1425.63	52.93	2	2.74021	37.8789
NVHLAPGWLMQLEK		7.82582e-08	0	2	Q9JHU4	0	1635.87	51.11	2	3.08577	37.2601
YFPTQALNFAFKDK		5.97716e-06	0	1	P48962; P51881	1	1689.86	44.98	3	1.72172	37.2889
LLDDAMEADKSDEWFATR		2.04659e-08	0	1	Q9CPV4	1	2112.95	34.7	3	2.80079	37.1655
IDAFHYIQMGTVYR		5.09215e-06	0	1	Q3UHB1	0	1713.84	38.04	3	3.50909	37.1695
TDAVEALTALNHYQIR		1.89697e-08	0	1	Q921F4	0	1814.94	52.6	3	3.53728	37.1708
EAPYMLPEDVFVEKPR		3.98727e-06	0	1	Q6ZQ18	0	1919.96	22.04	3	2.46163	37.1721
STLNPQWNESFTFK		2.63744e-06	0	1	Q4VA93	0	1698.81	33.81	2	0.700914	37.1812
NPVWYQALTHGLNEEQR		6.61291e-07	0	1	Q9EPL8	0	2055	32.2	3	0.853092	37.1826
FCESCMAALLSSSSPK	2xCarbamidomethyl [C2; C5]	2.08207e-07	0	1	Q60803	0	1774.78	53.56	2	6.09655	37.197
VDAILCVAGGWAGGNAK	1xCarbamidomethyl [C6]	2.70264e-09	0	1	Q8BVI4	0	1658.83	53.33	2	3.78644	37.2076
VDFPQDQLATLTGR		1.05103e-08	0	6	P08249	0	1560.8	85.08	2	3.23008	37.7302
DLDVAVLVGSMPR		9.99474e-08	0	3	P14152	0	1371.73	69.33	2	3.624	45.6688
TVGIDDLTGEPLIQR		1.21348e-07	0	1	Q9WTP7	0	1626.87	53.51	2	2.89577	37.1681
LTTLELLEVR		2.50596e-05	0	1	Q62261	0	1186.7	48.43	2	2.24994	37.5307
VNIAFNYDMPEDSDTYLHR		1.89697e-08	0	1	A0A1S6GWH2	0	2300.03	55.86	3	0.698922	37.2902
YTEHSTVGLAQQWDQLDQLGMR		6.23182e-08	0	2	A3KGU7; A3KGU5	0	2576.22	52.15	3	2.53933	40.108
NADMSEEMQQDSVECATQALEK	1xCarbamidomethyl [C15]	1.77204e-10	0	1	P63168	0	2514.04	93.1	2	2.18524	37.4047
NADMSEEMQQDSVECATQALEK	2xDeamidated [N/Q]; 1xCarbamidomethyl [C15]	3.28238e-08	0	3	P63168	0	2516.01	63.15	3	16.2668	37.3929
VLGFCHYYLPEEQFPK	1xCarbamidomethyl [C5]	1.99417e-10	0	4	A0A0G2JGX4	0	2026.97	53.56	2	2.55227	38.0076
AGEGNEEISNMIHSYIK		2.79629e-08	0	2	E9Q0J5	0	1891.89	56.53	3	2.88113	37.423
LNFITEYIK		0.000142905	0	1	P53668	0	1140.63	36.51	2	1.49234	37.4243
VVNAPIFHVNSDDPEAVMYVCK	1xDeamidated [N10]; 1xCarbamidomethyl [C21]	6.28261e-09	0	1	Q60597	0	2505.18	81.37	3	9.57861	37.427
SAVPFLPVNPEYSATR		9.58507e-06	0	1	Q68FF6	0	1747.9	50.31	2	1.84674	37.4283
DAGVIAGLNVLR		3.85499e-06	0	1	P17879	0	1197.69	51.13	2	3.46272	37.4374
KENIIAFDDMIEPYR		1.4369e-06	0	2	E9QM38	1	1853.91	53.3	3	2.58988	37.4584
TSVNVVGDSFGAGIVYHLSK		1.35196e-12	0	6	Q3UYK6	0	2050.06	97.02	2	3.08168	37.9538
CFSIDNPGYEPEVVAVHPGGDTVAVGGTDGNVR	2xDeamidated [N6; N31]; 1xCarbamidomethyl [C1]	0.000228275	0	1	O88342	0	3387.54	26.11	3	12.0116	37.4467
ELDSITPDITPGWK		4.63866e-08	0	1	Q8CAQ8	0	1571.8	58.7	2	1.50695	37.4571
TVDFTQDSNYLLTGGQDK		3.54239e-07	0	1	Q9Z1Z2	0	2001.94	78.73	2	-1.58607	37.4742
YLGPAVLMQAYR		5.08968e-08	0	2	Q9CQA3	0	1381.73	67.16	2	1.05575	37.4769
EEELQQTLQQEQNMLDR	1xDeamidated [Q6]	1.5353e-10	0	1	Q9QXS1	0	2132.98	101.31	2	6.36914	37.4823
NMIDPLGTSSLGLK		1.91364e-07	0	1	Q761V0	0	1445.77	60.63	2	3.58223	37.4967
EVGVYEALKDDSWLK		8.65672e-09	0	4	P14152	1	1751.89	76.44	2	4.18959	38.9312
ACAEQDGILASAEQLHAAWR	1xCarbamidomethyl [C2]	1.75828e-08	0	1	Q80WM4	0	2197.05	53.81	3	1.68037	37.5164
VTYMVHDFEEGGGVAMGMYNQDK		5.58718e-06	0	1	Q8C338	0	2578.1	16.39	3	1.82432	37.519
FISADQSVALGELVK		2.24559e-08	0	1	Q8K0U4	0	1576.86	67.09	2	3.31666	37.3863
LTGSYNTMVGNNEGSMVLGLK		5.39292e-05	0	1	Q8BGH2	0	2185.06	58.99	2	2.47041	37.3719
YINENLIINTDELGR		1.96144e-09	0	1	P11983	0	1776.91	69.02	2	3.8424	37.3705
VDHESLNATPQVAMQVLEIHYTPSVK	2xDeamidated [Q11; Q15]	7.31279e-09	0	1	G3UZM4	0	2908.44	50.05	4	14.9898	39.8555
YTEHSTVGLAQQWDQLDQLGMR	1xOxidation [M21]	1.43649e-07	0	1	A3KGU7; A3KGU5	0	2592.21	70.92	3	3.75539	37.2942
MNLSEEVDLEDYVARPDK		2.08207e-07	0	1	P54775	0	2123	40.61	3	2.27257	37.2969
VVLDDKDYFLFR		3.95378e-06	0	2	Q64433	1	1529.8	65.13	3	1.24563	37.2995
TFDLYANVRPCVSIEGYK	1xCarbamidomethyl [C11]	4.59586e-05	0	2	A0A1L1STE6	0	2132.05	36.2	2	0.706699	37.3087
LLSYVDDEAFIR		9.2668e-07	0	1	Q9WUB3	0	1440.74	51.28	2	3.17991	37.31
NHQSVAEYNIFEGMELR		2.50585e-08	0	2	E9PWE8	0	2036.95	78.96	2	2.60673	37.3456
LPEMQVSQVPEVQLPK		1.6715e-08	0	1	E9QQ57	0	1821.98	76.66	2	6.86486	37.3127
SDDSVIQLLNPNR		0.000120842	0	1	E9PYN1	0	1470.75	25.47	2	4.39194	37.314
LVAQLDTEGIGSLGPGYEDR		2.65658e-10	0	2	A0A0R4J117	0	2090.04	103.03	2	3.8777	37.3154
MDSGFGSDFGGTGGGK	1xAcetyl [N-Term]	3.33715e-09	0	1	P62075	0	1518.62	48.23	2	2.46174	37.2915
ILVPVEVIKPITLK		8.02946e-06	0	1	Q80UG2	0	1562.03	40.83	3	3.76419	37.318
ETFNHLTSWLEDAR		1.74411e-05	0	1	P59279	0	1718.81	49.87	3	4.00833	37.3258
LSPALWFAR		3.7234e-05	0	1	Q91X56	0	1060.59	52	2	2.61992	37.3325
HLTMDDLATALEGNR		1.51124e-05	0	1	Q8CBC8	0	1656.8	45.8	3	2.02843	37.3352
DVAEEITNYRPTIDTLHEQASALPQAHAESPDVK		1.03377e-07	0	1	Q62261	0	3745.83	15.34	5	0.767035	37.3365
TGYESGDYEMLGEGLGVK		4.55521e-12	0	1	Q3TPZ5	0	1904.86	124.14	2	2.35388	37.3482
FWNAAFFDAVHCER	1xCarbamidomethyl [C12]	4.12195e-08	0	1	Q8R0A7	0	1769.79	62.38	3	3.46398	37.3495
SFLVWVNEEDHLR		2.68231e-06	0	1	P07310	0	1643.82	42.07	3	2.3203	37.3508
VAISLGFLGGAK		4.71993e-06	0	1	Q61102	0	1132.67	53.66	2	2.74925	37.3548
AAAAAASHLNLDALR	1xAcetyl [N-Term]	1.51107e-07	0	1	Q3TLR3	0	1506.8	66.16	2	5.33218	37.3666
LTYDEAVQACLNDGAQIAK	1xCarbamidomethyl [C10]	4.08602e-09	0	1	Q9QUP5	0	2080	83.15	2	1.62755	37.3194
SLSNVIAHEISHSWTGNLVTNK		4.6739e-05	0	1	P24527	0	2407.24	35.96	4	2.34256	37.9789
CLELFTELAEDKENYK	1xCarbamidomethyl [C1]	1.38794e-09	0	1	Q80Y52	1	2001.95	77.84	2	-1.01113	37.9893
QLLNCLHIITLYNR	1xCarbamidomethyl [C5]	1.06956e-05	0	1	Q3V3U0; Q9WUB3	0	1770.97	32.29	3	2.73495	37.992
CEQCQSVVKPDIVFFGENLPSR	2xCarbamidomethyl [C1; C4]	8.72166e-12	0	3	Q8VDQ8	0	2609.25	98.89	2	1.83846	38.6065
DGGQYALVAACAAGGQGHAMIVEAYPK	1xCarbamidomethyl [C11]	1.23334e-09	0	1	Q99JY0	0	2705.28	54.41	3	3.81623	38.4924
CKLEEMGFQDSDGDSQPFSLQETYEAK	1xCarbamidomethyl [C1]	2.84359e-05	0	1	B1AQZ0	1	3139.35	44.75	3	-0.390367	38.4937
VSSSPAPAVSWLYHNEEVTTIPDNR		9.666e-07	0	1	O35136	0	2769.35	73.93	3	3.64581	38.4964
SQSLSRSNVASTAACSSASSLGLGLAYR	1xDeamidated [N8]; 1xCarbamidomethyl [C15]	2.50585e-08	0	1	P46660	1	2802.37	92.54	3	3.16745	38.5028
VNPCIGGVILFHETLYQK	1xCarbamidomethyl [C4]	9.48931e-12	0	7	Q5FWB7	0	2088.09	77.13	2	1.57571	38.563
ALDVGSGSGILTACFAR	1xCarbamidomethyl [C14]	6.71691e-11	0	1	E0CYV0	0	1694.85	87.83	2	1.32259	38.5067
TCEDWVDGISQFK	1xCarbamidomethyl [C2]	9.42446e-07	0	1	Q3TDN8	0	1584.7	30.97	2	2.46032	38.5094
INIHGIFSVASASVIEK		2.86886e-07	0	1	P48722	0	1784.99	64.82	3	3.14728	38.5107
FFDEESYSLLR		2.70503e-06	0	1	Q9D8L3	0	1405.66	51.55	2	1.27109	38.5121
VVTTPAFMCETALHHIHDGIGAMVK	1xCarbamidomethyl [C9]	8.584e-09	0	3	Q9D172	0	2735.35	44	4	2.39894	38.7276
TIDGQQTIIACIESHQFQPK	1xCarbamidomethyl [C11]	1.94673e-06	0	1	P47753	0	2314.15	24.37	3	4.15167	38.5225
VDNQHDFQDIASVVALTK		1.87802e-13	0	2	O88935	0	2000.01	102.65	2	3.48079	38.5828
VVNDDCTHEADVYIESGIIQQVGR	1xCarbamidomethyl [C6]	1.68512e-09	0	1	Q9EQF6	0	2717.28	82.55	3	1.86771	38.5264
IDNSQVESGSLEDDWDFLPPKK		5.76848e-05	0	1	P14211	1	2519.19	46.73	3	2.08322	38.5277
SMLEVNYPMENGIVR	1xDeamidated [N11]	1.15359e-07	0	1	P61161	0	1752.83	76.63	2	3.48054	38.5408
FGIEAFSDCLR	1xCarbamidomethyl [C9]	1.53721e-06	0	1	Q80XN0	0	1314.61	71.22	2	1.6513	38.542
MPLYGVHLWLPK		6.43517e-05	0	1	A0A023J5X7	0	1453.8	17.68	3	0.583536	38.5447
RLEVADGGLDSAELATQLGVEHQAVVGAVK	2xDeamidated [Q17; Q23]	1.18344e-05	0	1	Q8C0C7	1	3034.57	8.47	4	14.1124	38.5577
TTGIVMDSGDGVTHTVPIYEGYALPHAILR	1xOxidation [M6]	5.91857e-11	0	2	P60710; P63260	0	3199.61	74.62	3	3.396	38.5304
TTGIVMDSGDGVTHTVPIYEGYALPHAILR		7.81079e-14	0	7	P60710; P63260	0	3183.61	60.52	3	2.69772	40.8081
MNAGSDPVVIVSAAR	1xAcetyl [N-Term]	2.99055e-09	0	1	Q8CAY6	0	1528.78	71.04	2	4.90544	38.4884
LALDIEIATYR		8.95934e-07	0	1	P03995; Q6NXH9	0	1277.71	61.68	2	2.50765	38.4779
IEINFPAEYPFKPPK		2.18984e-05	0	1	Q561N4	0	1789.95	13.5	3	0.972651	38.3925
YSFLQFDPAPR		4.33816e-06	0	1	P62715; P63330	0	1340.66	57.48	2	3.19814	38.3951
ITLPVDFVTADK		2.70503e-06	0	1	P09411	0	1318.73	73.34	2	3.12704	38.3978
LHGLGPEDEGIYHCAPSAWVQHADYSWYQAGSAR	1xCarbamidomethyl [C14]	3.78729e-09	0	2	A0A0R4J117	0	3828.72	39.58	4	3.49043	38.3991
LPTTTFIGGPENTLSLR		3.85417e-07	0	1	B2RXT3	0	1816.98	57.3	2	6.14396	38.4005
LTLDTIFVPNTGK		7.25588e-07	0	2	Q5EBQ0	0	1418.79	56.22	2	7.59335	38.4044
CNEIISWLDK	1xCarbamidomethyl [C1]	5.48446e-05	0	2	P63017	0	1277.62	45.59	2	5.33744	51.5563
SSILLDVKPWDDETDMTK		4.05299e-08	0	1	O70251	0	2093.01	82.38	2	2.01991	38.4202
KTFSHELSDFGLESTTGEVPVVAIR		8.09438e-08	0	1	P27773	1	2719.39	35.22	4	2.2305	38.4319
EDDSLTIFGVAER		8.30184e-08	0	1	Q810U3; E9PW06	0	1451.7	63.97	2	3.58512	38.5604
YEQAIQCYTEAISLCPTEK	2xCarbamidomethyl [C7; C15]	9.90762e-09	0	1	Q80TT4	0	2304.05	66.82	2	1.07412	38.4333
FLVHDAFWALPK		6.2874e-06	0	1	E9PZ16	0	1443.78	41.37	3	5.08803	38.4372
TVVNISSLCALQPYK	1xCarbamidomethyl [C9]	2.44245e-09	0	1	Q91XH5	0	1692.9	81.96	2	3.34953	38.4412
YGPQYGHPPPPPPPPDYGPHADSPVLMVYGLDQSK		3.91974e-07	0	1	G5E924	0	3770.79	19.47	4	-1.02857	38.449
DLIITPATVLK		5.48446e-05	0	1	Q8CBC8	0	1183.73	36.89	2	2.69023	38.4516
NLASPEGTLATLGLK		1.17351e-05	0	1	B0V2P5	0	1484.83	26.3	2	3.58396	38.4529
LALTTAEFLAYQCEK	1xCarbamidomethyl [C13]	9.5043e-07	0	2	A0A1S6GWG6	0	1757.88	57.7	2	4.30929	38.4543
VIGNQSLVNELTFSAR		7.75512e-10	0	1	O35459	0	1747.93	103.09	2	6.30821	38.4583
VDHQTGPIVWGEPGTNGQHAFYQLIHQGTK	1xDeamidated [Q/N]	1.03344e-08	0	7	P06745	0	3316.61	53.08	4	4.64518	40.0041
SVVLMSHLGRPDGVPMPDKYSLEPVAAELK		2.70436e-07	0	2	P09411	1	3235.69	29.76	4	3.79723	38.6183
VPLALFALNR		0.000236022	0	1	A2RS23	0	1113.68	28.61	2	1.76594	38.4346
ITSLAQLNAANHDAAIFPGGFGAAK	1xDeamidated [N11]	0.000111116	0	1	Q9D172	0	2456.26	21.68	3	4.20822	39.8031
SPLIIFADCDLNK	1xCarbamidomethyl [C9]	2.68231e-06	0	1	Q8R0Y6	0	1505.77	39.87	2	2.54753	38.5617
VLEFIAVSQLR		5.77888e-06	0	1	Q3V2D0	0	1274.75	37.96	2	3.87238	38.5657
LQVDALIDTIK		1.92977e-05	0	1	E9QAX2	0	1228.71	60.19	2	4.00641	38.6499
IGPILDNSTLQSEVKPILEK		1.95955e-12	0	2	Q8C2E1	0	2194.23	71.24	3	3.29116	38.6512
LVLVNAIYFK		0.000155392	0	2	Q8BK60; Q8VHP7	0	1179.71	52.84	2	3.05449	38.6525
IIEVVDAIMTTAQSHQR		4.67196e-12	0	2	Q8C605	0	1912	92.62	2	6.69393	38.7315
GIQEEMEALVK		0.000139356	0	2	O08553	0	1246.63	51.72	3	3.13728	38.834
LGYSPLHQAAQQGHTDIVTLLLK		7.74294e-05	0	1	A0A0R4J1N7	0	2503.37	6.46	4	3.35941	38.6565
DGIWKPTLVILR		1.63037e-05	0	2	Q9R0Q6	0	1410.85	47.71	3	2.98347	38.6591
DLANGNITWADVEAR		3.28238e-08	0	1	Q9CZD3	0	1644.8	81.13	2	2.31961	38.6618
AASTDIAGLEESFRK	1xAcetyl [N-Term]	3.25376e-09	0	1	Q9CRB6	1	1636.82	108.92	2	2.67477	38.6682
FIQDSIFGLCPHMTEDNKDLIQGK	1xCarbamidomethyl [C10]	1.06027e-07	0	2	P27773	1	2806.35	35.41	4	3.14647	38.6722
FGDMQEIIQNFVR		4.52129e-09	0	2	Q9QYG0	0	1596.78	92.64	2	2.65867	50.186
FGDMQEIIQNFVR	1xOxidation [M4]	2.28452e-07	0	1	Q9QYG0	0	1612.78	63.3	2	2.37922	38.6735
TTGFGMIYDSLDYAK	1xOxidation [M6]	1.13462e-06	0	1	Q9CQK2	0	1697.77	49.2	2	4.40828	38.6749
GYGHYFDLSLVNSNLER		3.09355e-05	0	1	Q9WV34	0	1983.96	17.91	3	1.41032	38.6775
KLFIGGLSFETTEESLR		1.20364e-06	0	2	O88569	1	1927.02	60.83	3	4.84882	38.6907
ASIPFSVVGSNQLIEAK		7.56616e-08	0	2	P42208	0	1759.96	59.62	2	5.15215	38.692
ELDPTNMTYITNQAAVHFEK		6.4395e-11	0	1	Q3THQ5	0	2322.11	77.76	3	4.42327	38.6934
LVNGCALNFFR	1xDeamidated [N3]; 1xCarbamidomethyl [C5]	5.40184e-06	0	2	Q9DCJ5	0	1311.65	53.46	2	2.88231	38.6947
WLLLTGISAQQNR		3.31018e-08	0	2	Q5SXR6	0	1499.83	72.38	2	4.99542	38.7065
VYGALMWSLGK		1.44886e-05	0	1	Q1MWP8; Q8K1X5; Q9QXY6	0	1224.64	38.51	2	2.92124	38.6421
TIGGGDDSFNTFFSETGAGK	1xDeamidated [N10]	1.27485e-11	0	3	P68369	0	2008.88	116.37	2	1.18768	42.5705
TIGGGDDSFNTFFSETGAGK		2.07808e-13	0	6	P68369	0	2007.89	157.03	2	2.89412	42.0549
NADMSEDMQQDAVDCATQAMEK	1xCarbamidomethyl [C15]	2.07942e-11	0	2	Q9D0M5	0	2487.97	107.07	2	-0.0609253	38.6381
DTPENNPDTPFDFTPENYK		3.36545e-05	0	1	Q9D6J6	0	2240.96	41.35	2	0.377576	38.567
LYLEDDDPVQAEAYINR		1.75659e-11	0	1	Q14AI7	0	2023.96	112.04	2	3.92778	38.5684
FLELACDSQEDVDSWK	1xCarbamidomethyl [C6]	9.33055e-12	0	1	E9QLL2	0	1941.85	104.69	2	1.9267	38.5762
EKEILAAIAADLSK		0.000236022	0	1	B1ATI0	1	1471.84	54.69	3	2.03725	38.5775
TTTNVLGDSLGAGIVEHLSR		2.06195e-11	0	2	P56564	0	2040.07	113.07	2	2.06456	38.5985
SLSLGGHVGFDSLPDQLVSK		9.65695e-10	0	2	B1AQZ0	0	2056.07	58.4	2	3.63398	38.5855
STLVHSLFLTDLYK		4.05299e-08	0	1	B7ZNM7	0	1636.89	75.85	3	4.41204	38.5815
LVVFPTDDISLK		1.63037e-05	0	1	Q6PGJ3	0	1346.76	48.86	2	3.8405	38.5841
WLLEDFSCK	1xCarbamidomethyl [C8]	0.000234061	0	1	Q9QY42	0	1197.56	40.03	2	0.787874	38.5868
TLDSWRDEFLIQASPR		1.35451e-06	0	1	P51150	1	1933.98	36.12	3	3.85381	38.5644
MPLIGLGTWK		3.75489e-05	0	1	Q3UJW9	0	1115.63	45.2	2	3.99133	38.5881
MIAGQVLDINLAAEPK		5.58099e-10	0	1	Q3U6P5	0	1682.91	63.44	2	3.06455	38.6012
IIVLGLLPR		0.000142905	0	1	Q61206	0	993.682	25.72	2	3.21321	38.6025
LLSGGSMLDIIK		2.99103e-05	0	1	A2AQL0	0	1246.71	43.89	2	3.15862	38.6038
VLQSQLDTLLQGQESIK		1.89636e-09	0	1	E9QKC6	0	1900.04	88.07	2	5.80296	38.6052
FDDDKVSIVTPEDILR		7.82819e-07	0	1	Q9JMA1	1	1861.95	44.34	3	1.71142	38.6143
CEASAVPAPDFEWYR	1xCarbamidomethyl [C1]	3.12038e-08	0	1	A0A087WP80	0	1797.79	75.11	2	1.4207	38.6209
LFLFHTSLPIAEAPGK		7.56918e-06	0	1	G3X972	0	1740.97	38.37	3	3.31775	38.6223
VFLENVETFVK		4.33816e-06	0	1	Q7TT37	0	1324.71	55.2	2	3.07104	38.6236
SPPTSASVSTVIDGPTQILVR		3.36327e-11	0	2	Q8BYI9	0	2125.15	95.68	2	2.53981	38.6367
QGQIDNQYQSLLELGEK		2.01107e-10	0	1	A3KGU5	0	1962.98	104.36	2	2.99609	38.5959
ITSLAQLNAANHDAAIFPGGFGAAK		2.91021e-15	0	1	Q9D172	0	2455.27	100.85	2	2.15504	38.3808
SDLLLEGFNNYR		0.000174713	0	1	Q3UH59	0	1440.71	40.52	2	5.47156	38.3794
ISVVVETVYTHVLHPYPTQITQSEK		1.72887e-08	0	1	Q3U900	0	2868.51	43.57	4	5.99891	38.378
LSNTSPEFQEMSLLER		6.55116e-10	0	1	Q9EP69	0	1880.91	107.16	2	1.53405	38.1206
YFDSFGDLSSASAIMGNAK		2.18597e-13	0	11	A8DUK4	0	1980.9	143.44	2	2.72973	44.9463
YFDSFGDLSSASAIMGNAK	1xDeamidated [N17]	1.52338e-08	0	1	A8DUK4	0	1981.88	81.55	3	2.71795	46.208
YFDSFGDLSSASAIMGNAK	1xOxidation [M15]	5.44153e-10	0	2	A8DUK4	0	1996.9	74.1	2	1.83103	38.1233
IRPGEFEQFESTIGFK		3.75668e-08	0	2	Q9WV92	0	1884.95	48.57	2	2.77574	38.2114
LDIDPETITWQR		1.28729e-07	0	1	Q3UZH3	0	1486.75	67.47	2	0.215179	38.126
TLQEVLIMEYR		3.57319e-06	0	1	Q8QZS1	0	1394.73	55.24	2	5.49668	38.1273
SLVTVLGIPQKPIITGYK		1.65693e-09	0	1	K4DI58	0	1927.16	50.4	3	3.24713	38.1378
YEELFPAFSDSR		5.26687e-06	0	1	Q9DB05	0	1460.67	49.03	2	2.67526	38.1392
VQSGSESVIQEYVDLR		9.33654e-10	0	1	Q9QXS1	0	1808.9	101.24	2	5.88796	38.1405
DLGEIGGIIGTNDVK		1.49837e-07	0	1	Q8CHF1	0	1500.79	63.6	2	5.96399	38.1418
SLHDALCVLAQTVK	1xCarbamidomethyl [C7]	6.89859e-06	0	1	Q542X7	0	1554.83	35.19	3	3.45831	38.1432
AFTGFIVEADTPGIHIGK		5.82515e-08	0	1	P45952	0	1872.99	41.49	3	2.65136	38.1562
VLSYAPGPLDNDMQQLAR		1.4735e-05	0	1	Q91XH5	0	1987.99	54.53	2	2.97853	38.1615
VFDYSEYWEGAR		2.59332e-06	0	1	E9QPD7	0	1521.66	79.56	2	3.76497	38.1772
QTLLDMIAR		9.55302e-05	0	1	Q6ZQ84	0	1060.58	56.49	2	1.74118	38.1785
NLPIENTTDCLSTMASVCR	2xCarbamidomethyl [C10; C18]	1.49837e-07	0	1	Q921M7	0	2181.99	70.58	2	-0.894953	38.1826
AEAEAATGAGFTAPQIELVGPR		3.19728e-11	0	4	E9QQ57	0	2156.1	102.11	2	3.1565	38.1983
AGDMENAENILTVMK		0.000111116	0	1	Q6PB66	0	1635.77	35.22	2	4.24484	38.1916
YASICQQNGIVPIVEPEILPDGDHDLKR	3xDeamidated [Q6; Q7; N8]; 1xCarbamidomethyl [C5]	0.000163398	0	1	P05063; Q5FWB7	1	3179.56	9.64	4	16.4375	38.9088
YASICQQNGIVPIVEPEILPDGDHDLKR	1xDeamidated [Q/N]; 1xCarbamidomethyl [C5]	8.15773e-10	0	14	P05063; Q5FWB7	1	3177.59	62.63	3	-0.350533	39.598
YASICQQNGIVPIVEPEILPDGDHDLKR	1xCarbamidomethyl [C5]	1.40099e-06	0	1	P05063; Q5FWB7	1	3176.6	28.63	4	-1.48623	38.0918
LEICNLTPDTLTCDSYK	2xCarbamidomethyl [C4; C13]	2.20661e-10	0	1	O08529	0	2042.94	67.39	2	-2.06855	38.0879
KQELEEILHDLESR		2.24487e-09	0	1	Q3UH59	1	1738.9	73.79	3	1.96748	37.9933
ALIQYFSPYVSADMHK		9.58195e-08	0	1	G3UXW9	0	1869.92	53.78	3	0.425232	37.9959
VISTLSVGVDHLALDEIK		6.83338e-10	0	1	Q3T9Z2	0	1909.06	58.72	3	2.4572	37.9999
SDIGEVILVGGMTR		2.46393e-08	0	1	P38647	0	1446.76	72.9	2	2.89806	38.0063
KVICLVGAGISTSAGIPDFR	1xCarbamidomethyl [C4]	7.37709e-08	0	1	Q8VDQ8	1	2061.12	71.49	2	1.48792	38.0116
GMSQLITMACGSCSNENAFK	2xCarbamidomethyl [C10; C13]	4.40831e-09	0	2	P61922	0	2205.94	76.37	2	2.85266	38.013
NSLISYLEQIHR	1xDeamidated [N1]	3.69217e-05	0	1	Q00493	0	1473.77	46.87	3	14.8108	38.0143
LFLYDIAEGK		2.50596e-05	0	1	A0A1D5RLQ9	0	1168.62	35.35	2	1.7344	38.0169
TVLELQYVLDK		0.000226378	0	1	Q60865	0	1320.74	29.67	2	2.45631	38.0313
AIQEFQTLFVDSK		1.51149e-06	0	1	Q3UUI3	0	1525.79	66.64	2	5.30349	38.1943
LMLLDATFR		9.23738e-05	0	1	Q8BLF1	0	1079.59	39.87	2	4.69785	38.0327
FQPQSPDFLDITNPK		1.03408e-05	0	1	P70362	0	1746.87	65.31	2	3.11612	38.0367
DFPELTMEVDGK		2.11725e-05	0	1	P50516	0	1380.64	34.67	2	0.36895	38.0511
IPIFSAAGLPHNEIAAQICR	1xCarbamidomethyl [C19]	4.25522e-14	0	2	A0A1S6GWG6	0	2178.15	106.1	2	3.99411	38.1549
FSGLDQCDGGWLADGSVR	1xCarbamidomethyl [C7]	5.48762e-10	0	1	Q9ESM3	0	1939.86	82.58	2	-1.14487	38.0551
IYVDDGLISLQVK		1.43649e-07	0	3	P52480	0	1462.82	61.34	2	3.2966	38.9286
LNVAPVSDIIEIK		1.17356e-06	0	1	Q99LC5	0	1410.82	53.43	2	1.71706	38.0654
VINQILTEMDGMSTK		5.48938e-09	0	2	Q01853	0	1679.83	81.36	2	3.56515	38.0668
LGLDDFESLK		5.72014e-05	0	1	Q7TSE6	0	1136.58	56.96	2	4.0097	38.0707
VLEAELLVLR		2.72795e-06	0	4	P08551	0	1154.71	75.02	3	1.42117	38.2154
EEIFGPVQQIMK		4.55733e-05	0	1	P24549	0	1418.73	32.37	2	3.68286	38.0353
DCEECIQLEPTFIK	2xCarbamidomethyl [C2; C5]	2.13476e-08	0	1	Q3THQ5	0	1781.81	63	2	-0.439819	38.197
IPQSHIQQICENILTSGENLSR	1xCarbamidomethyl [C10]	1.22298e-09	0	1	O89112	0	2537.28	44.57	3	3.44895	38.21
DMIDLEANFEK		1.92977e-05	0	1	K3W4T3	0	1324.61	44.35	2	2.38903	38.2141
LTLQTTSDGVMLDKDLFK		8.44039e-09	0	2	D3Z7P3	1	2025.06	74.17	2	-1.43202	38.3821
MAGAVPVFIPLR		3.6305e-05	0	1	Q71RI9	0	1270.73	35.85	2	3.48288	38.3112
GLSSLLYGSIPK		1.36583e-05	0	1	Q8JZU2	0	1234.7	40.43	2	2.16248	38.323
IYFLSTEDLPR		3.0676e-05	0	1	E9PWX1	0	1353.7	38.12	2	-0.188725	38.3257
AATITATSPGALWGLDR		0.000112997	0	1	P31324	0	1700.9	48.2	2	2.2509	38.327
WIVPGGGMEPEEEPSVAAVR		4.91604e-05	0	1	Q9JI46	0	2110.03	52.75	2	1.05352	38.3284
PPYTIVYFPVR		9.83064e-06	0	2	P19157	0	1351.74	50.92	2	5.96593	38.34
DMHGDSEYNIMFGPDICGPGTK	1xCarbamidomethyl [C17]	1.57465e-10	0	1	P14211	0	2441.02	57.39	3	3.85954	38.3414
SIEEACFTLQYLNK	1xCarbamidomethyl [C6]	3.8206e-08	0	2	B2RQQ5	0	1715.83	78.4	2	4.52985	38.3454
GAVVGIDLGTTNSCVAVMEGK	1xCarbamidomethyl [C14]	5.87719e-06	0	1	P38647	0	2078.03	51.95	2	0.9548	38.3073
GQDIFIIQTIPR		1.26612e-06	0	1	B1AT82	0	1400.79	39.03	2	-0.106569	38.3467
IIPSTPFPQEGQALTLTCESK	1xCarbamidomethyl [C18]	3.6305e-05	0	1	G3UZM4	0	2317.17	52.6	2	2.7135	38.3494
TIGVSNFNPLQIER		1.99608e-07	0	1	P45376	0	1587.85	74.58	2	3.07089	38.3584
CDKEFMWALK	1xCarbamidomethyl [C1]; 1xAcetyl [N-Term]	1.6725e-06	0	1	P62774	1	1369.63	75.62	2	2.01309	38.361
LIVDEAINEDNSVVSLSQPK		1.95893e-13	0	1	Q01853	0	2170.12	109.22	2	2.61451	38.3624
GWAPTLIGYSMQGLCK	1xCarbamidomethyl [C15]	1.96207e-08	0	1	Q3THU8	0	1781.87	77.38	3	1.80855	44.3994
GWAPTLIGYSMQGLCK	1xOxidation [M11]; 1xCarbamidomethyl [C15]	9.26715e-06	0	1	Q3THU8	0	1797.87	53.3	2	3.47404	38.365
EGFGHLSPTGTTEFWLGNEK		1.08775e-05	0	1	Q3UER8	0	2207.04	28.37	3	1.55105	38.3677
DHEDSSLQWSNPAQQTLYFGEK		1.6564e-10	0	2	K4DI58	0	2580.16	99.22	3	-1.16108	38.3741
QGVDDAFYTLVR		1.72989e-06	0	1	Q5J7N1	0	1383.69	55.46	2	5.77031	38.3767
EEIPEEELNEDVEEIDHAER		5.04208e-11	0	1	S4R1C4	0	2424.07	61.21	3	2.0217	38.348
SVGNTIEPVILFQK		1.21348e-07	0	1	B2RQQ5	0	1544.87	53.96	2	4.2293	37.1261
NMYNWLLQNPK		2.94106e-05	0	1	Q80TZ3	0	1420.7	35.59	2	2.03941	38.3046
GFCHLCDGQEACCVGLEAGINPTDHLITAYR	4xCarbamidomethyl [C3; C6; C12; C13]	2.50265e-12	0	2	P35486	0	3534.57	93.67	3	0.526557	38.3204
TLQEEIDALESR		3.51263e-07	0	1	Q3UWL8	0	1403.7	87.75	2	5.88179	38.218
AEEQEPELTSTPNFVVEVTK		2.17177e-07	0	1	Q8R5L1	0	2247.1	67.8	2	2.23182	38.2285
AEEQEPELTSTPNFVVEVTK	1xDeamidated [Q4]	1.78878e-05	0	1	Q8R5L1	0	2248.09	22.51	3	11.7241	38.2573
GLDVDSLVIEHIQVNK		1.57566e-08	0	1	Q80V08	0	1778.96	61.92	3	1.30692	38.2298
DEPSVAAMVYPFTGDHK		6.13032e-06	0	2	Q3V117	0	1863.86	56.75	2	2.04462	38.4215
YFHVVIAGPQDSPFEGGTFK		2.2463e-07	0	2	P61089	0	2196.08	51.45	2	1.86483	38.2875
NLSLSGHVGFDSLPDQLVNK		1.60298e-07	0	1	A0A0J9YUL3	0	2140.1	27.2	3	1.39648	38.2338
GQATDIAIQAEEIMK		7.68998e-10	0	1	O88696	0	1617.82	97.04	2	2.25454	38.2377
FAAEHTIFASNTSSLQITNIANATTR	1xDeamidated [Q/N]	2.36217e-08	0	2	Q61425	0	2780.38	81.14	3	9.79814	38.2391
LPTAVFEGPSFGYTEQSAR		6.2874e-06	0	1	A0A1Y7VL34	0	2057	45.5	2	-0.159377	38.2942
LFEAEEQDLFR		2.63744e-06	0	1	Q9QXY6	0	1396.67	54.65	2	2.12839	38.252
AANNGALPPDLSYIVR	1xDeamidated [N4]	3.8856e-08	0	2	Q9D0M3	0	1671.87	77.22	2	3.93183	38.2547
EMSWIADTYASTIGHYDINAHACVTGKPISQGGIHGR	1xCarbamidomethyl [C23]	1.94185e-14	0	1	P26443	0	4013.9	7.28	6	0.417077	38.2651
GAVGALLVYDIAK		5.68222e-06	0	1	A0A068BFR3	0	1289.75	33.21	2	7.77782	38.2664
IYPYEMLVVTNK		0.000163398	0	1	Q9WV69	0	1469.77	19.61	2	0.454488	38.2677
ELVLALYDYQEK		1.53721e-06	0	1	A3KGU7; A3KGU5	0	1483.77	58.9	2	2.8679	38.2691
LKVPPAINQFTQALDR		1.17356e-06	0	1	A0A140T8L1	1	1811.02	61	3	1.43519	38.2717
SPPTVLVICGPGNNGGDGLVCAR	1xDeamidated [N14]; 2xCarbamidomethyl [C9; C21]	3.06914e-07	0	1	Q8K4Z3	0	2311.12	33.74	3	6.80921	38.2731
HHISIAEIYETELVDVEK		7.82887e-06	0	1	Q9DB05	0	2125.08	37.72	3	1.48154	38.2744
AAVAWEAGKPLSIEEIEVAPPK		6.60877e-09	0	1	P28474	0	2305.24	34.88	3	3.17054	38.2848
QLELACETQEEVDSWK	1xCarbamidomethyl [C6]	1.3997e-09	0	2	P39053; A0A0J9YUN4	0	1964.89	72.25	2	3.82778	38.2534
TCLLIVFSK	1xCarbamidomethyl [C2]	6.38127e-05	0	1	Q4VAE6; Q3TIC2	0	1080.61	49.77	2	3.09742	35.4563
TIHQEDELIEIQSDTGTWYQR		3.03948e-11	0	2	Q9JIS5	0	2562.21	78.93	2	3.7377	37.117
DLQSSNQLSNHISSLFR		1.01678e-06	0	2	Q00612	0	1945.97	55.12	2	3.61457	37.1511
AASLDGAEEALWTTR		5.68133e-07	0	1	Q99PU5	0	1590.78	68.91	2	-0.166935	36.0129
FEELCSDLFR	1xCarbamidomethyl [C5]	3.91639e-05	0	1	P17879	0	1315.6	55.61	2	1.83049	36.0273
DHGVNSFLVYMAFK		5.68222e-06	0	1	O08553	0	1627.79	74.6	3	2.89373	43.8237
DHGVNSFLVYMAFK	1xDeamidated [N5]	1.63037e-05	0	1	O08553	0	1628.78	56.35	3	1.65094	44.3372
DHGVNSFLVYMAFK	1xOxidation [M11]	6.71158e-05	0	2	O08553	0	1643.79	62.09	3	1.80039	36.03
GFFDPNTEENLTYLQLMER		7.95133e-11	0	1	Q9QXS1	0	2317.08	98.01	2	2.14645	50.3167
IGNTGGMLDNILASK		2.01235e-08	0	1	Q3V117	0	1503.78	85.18	2	3.93838	36.0444
DFLAGGVAAAISK		2.72795e-06	0	4	P51881	0	1219.67	54.37	2	2.52252	36.0457
ASEDFVDPWTVR		2.91837e-06	0	1	Q3U6U7	0	1421.67	49.43	2	3.88728	36.0471
ASGQAFELILSPR		1.5766e-06	0	2	Q545B6	0	1388.75	81.87	2	3.32675	36.0601
RPVNVPLDMFSEEIK		2.96802e-06	0	2	P16388	0	1773.92	30.65	2	-5.04928	36.1505
DGEPIENEEEDDEKHIFSDDSSELTIR	1xDeamidated [N7]	2.01353e-06	0	1	E9QB01; A0A0A6YY91	1	3149.36	23.04	4	11.2629	36.0706
GPEPDTIIGYSGEDLPSAPR		1.60247e-08	0	2	Q810U3	0	2071	81.3	2	1.89135	36.0811
VLMPSLSPTMEQGNIVK		6.60877e-09	0	1	Q8BKZ9	0	1843.97	79.79	2	5.63056	36.0824
DGSIVIHNLDYSDNGTFTCDVK	1xDeamidated [N14]; 1xCarbamidomethyl [C19]	9.8244e-09	0	1	E9QK82	0	2471.1	66.91	3	0.894316	36.0851
TQLGDCSGIGDPTHYGYSTGQPCVFIK	2xCarbamidomethyl [C6; C23]	1.14244e-11	0	2	Q3UR55	0	2958.34	50.99	3	2.27846	36.6089
TQLGDCSGIGDPTHYGYSTGQPCVFIK	1xDeamidated [Q21]; 2xCarbamidomethyl [C6; C23]	0.000118831	0	1	Q3UR55	0	2959.32	18.04	3	8.4008	36.0865
CEEHDVSLPLSEHNEPWFMR	1xCarbamidomethyl [C1]	4.19425e-06	0	1	O88741	0	2512.1	48.95	3	5.71755	36.0878
VPMNTVDLGQPIEEWR		5.87262e-09	0	2	A0A0R4J2C2	0	1883.93	73.48	2	3.32877	39.5796
DSQFSYAVFGPR		0.000230188	0	1	A0A0R4J117	0	1373.65	19.74	2	3.4981	36.0089
ALYQTEAFTADFQQPTEAK		2.59019e-10	0	1	A0A0R4J0I1	0	2159.03	79.86	2	-1.48827	36.0063
QKEVNENFAIDLIAQQPVNEVEHR		9.50146e-08	0	1	P52503	1	2820.43	42.2	4	2.992	35.9945
VLGFCQLNLPSGK	1xCarbamidomethyl [C5]	3.51153e-08	0	1	Q6ZQ49	0	1432.76	87.04	2	3.79745	35.9878
LFLELEPQVR		6.17011e-05	0	1	G3UXW9	0	1243.7	29.4	2	2.07428	35.9184
GFKFDTDELNFPTEK		1.94673e-06	0	2	Q6ZQ49	1	1787.85	38.2	2	4.86116	35.976
VVDAPGGGSMLVMEHLDMR		9.02965e-09	0	1	Q8K274	0	2013.96	61.11	3	0.613743	35.921
VPDVLSLVR		9.6336e-05	0	1	Q5SVJ0	0	997.604	41.04	2	0.912378	35.9224
NHGMVALGDTVEEAFYK		2.38218e-08	0	1	Q9QYB8	0	1880.88	50.08	3	1.11099	35.9237
SVAGEIVLITGAGHGIGR		1.34313e-06	0	2	Q9EQ06	0	1706.95	67.6	2	3.34137	35.938
YSALIIGMAYGAK		2.96638e-08	0	1	Q06185	0	1357.72	70.94	2	0.896762	35.9354
VLKPGGAFYFMEHVADER		4.19339e-07	0	1	Q1XG79	0	2066.02	53.7	4	1.34491	35.9393
SLGNVINPDTIISGGK		1.02539e-06	0	1	Q8BIJ6	0	1584.86	42.35	2	1.93624	35.9497
VPMNTVDLGQPIEEWR	1xOxidation [M3]	3.88436e-09	0	1	A0A0R4J2C2	0	1899.93	114.53	2	-0.0623333	36.0955
IDSVWPFEK		0.000118831	0	1	Q3TXD3	0	1120.57	46.99	2	1.71745	35.951
VGSHITGGDIYGIVNENSLIK		1.96018e-11	0	2	P50516	0	2186.15	92.93	2	3.1904	36.36
AIDTIYQTTDFSGIR		6.07221e-10	0	1	O35598	0	1700.85	77.29	2	1.97065	35.9603
ALTDELAALGR		3.72629e-07	0	1	Q9EQ06	0	1129.62	82.42	2	2.46596	35.9668
DHPAFAPLYFPTELHR		8.95666e-08	0	1	O70252	0	1910.95	45.34	3	0.550222	35.9694
DATNVGDEGGFAPNILENK		6.72122e-09	0	1	Q5FW97	0	1960.92	90.15	2	0.837574	35.9708
IDILDSALLRPGR		3.56985e-05	0	1	A0A1S6GWH1	0	1438.84	19.64	3	4.95007	35.9734
VLGLVLLR		6.99983e-05	0	1	O70499	0	882.613	58.65	2	2.91863	35.9747
SQSLTNAFNLPEPAPPRPSLSQDEVK	1xDeamidated [Q22]	2.4241e-06	0	1	O88935	0	2823.42	23.68	3	10.7871	35.9774
AIELNPANAVYFCNR	1xCarbamidomethyl [C13]	4.0517e-09	0	1	Q8BJU0	0	1751.85	83.06	2	3.03974	35.9787
FTAGDFSTTVIQNVNK		9.66004e-09	0	1	P57746	0	1741.88	99.94	2	2.871	35.9524
YSELTTLTSQYIK		7.56375e-09	0	1	Q9QXS1	0	1546.8	93.87	2	5.64131	35.8988
NIPGITLLNVSK		1.21376e-05	0	1	Q564E8	0	1268.76	52.8	2	2.10633	36.0995
FSNEEIAMATVTALR	1xOxidation [M8]	4.12195e-08	0	2	Q5FWB7	0	1668.83	58.34	2	2.53029	36.3704
VQSLQDEVAFLR		6.02691e-07	0	2	A0A0R4J036	0	1404.75	68.25	2	2.5641	36.2134
LFTESTGVLALEDKELGR		1.72941e-07	0	1	Q80TJ1	1	1978.05	68.57	2	4.55303	36.2251
MPSFGVSAPGKPSLEASLEVGAPK		8.79837e-11	0	1	E9PYB0	0	2356.22	45.22	3	4.71687	36.2265
YEEMFPAFTDSR		2.99316e-06	0	1	P28663	0	1492.64	43.09	2	1.70175	36.2278
VETGVLKPGMVVTFAPVNVTTEVK		9.91373e-07	0	2	Q3UA81	0	2515.38	47.3	2	1.77025	39.8542
VETGVLKPGMVVTFAPVNVTTEVK	1xOxidation [M10]	1.44886e-05	0	1	Q3UA81	0	2531.38	13.43	3	0.0493813	36.2291
IDSILEVVQTGR		2.17177e-07	0	1	Q3UN60	0	1329.74	69.63	2	4.4791	36.2318
GAAGALLVYDITR		1.74406e-07	0	2	Q0PD65; P59279	0	1319.73	55.67	3	2.80427	36.2344
ILYLDYSEIR		1.26602e-05	0	1	Q3U7R1	0	1284.68	47.22	2	1.68543	36.2448
SLFGSIGEIESCK	1xCarbamidomethyl [C12]	1.26612e-06	0	1	B1AXZ5	0	1426.69	52.35	2	2.24087	36.2474
EMEELIPLVNR		9.18934e-06	0	1	E9QLL2	0	1342.7	41.58	2	2.92868	36.2605
VFLTTAEVISQQVSDK		1.88103e-08	0	1	P06801	0	1764.94	94.81	2	1.92868	36.2658
VGEIEFEGLMR		1.40082e-05	0	1	Q9QYB5	0	1279.64	27.53	2	1.68469	36.2685
FTDEYQLYEDIGK		2.04724e-07	0	1	Q5SVJ0	0	1620.74	46.7	2	1.91444	36.2803
NVTVTDVDIVFSK		7.76312e-06	0	1	Q7TQD2	0	1436.76	61.32	2	2.53016	36.2815
IYANFFPYGDASK		1.99662e-06	0	1	P84075; P62748	0	1492.71	21.61	2	0.840827	36.2829
ILDLGITGPEGHVLSRPEEVEAEAVNR		4.0491e-11	0	5	O08553	0	2900.51	37.37	2	-0.991632	36.6722
LQGAHLTSILSHEEQMFVNR		1.27607e-08	0	1	Q62059	0	2310.17	57.11	4	2.10908	36.2868
DAVLLVFANK		2.40256e-05	0	2	P84078; P84084	0	1089.63	57.43	2	1.9275	36.2881
LLEVIILQCK	1xCarbamidomethyl [C9]	1.15393e-06	0	1	Q9EPL8	0	1228.73	61.11	2	1.56292	36.212
LHFFMPGFAPLTAR	1xOxidation [M5]	1.6725e-06	0	3	Q9ERD7	0	1620.84	56.69	3	2.6823	36.2081
LHFFMPGFAPLTAR		5.97716e-06	0	2	Q9ERD7	0	1604.84	57.71	3	3.22959	41.6957
KGVNLPGAAVDLPAVSEKDIQDLK		5.30895e-08	0	2	P52480	2	2477.36	43.6	4	4.92898	36.199
LFEISDVVVK		7.3004e-05	0	1	Q3TI98	0	1148.66	50.03	2	2.88991	36.1034
LVALLDTLDR		0.0002014	0	1	P58389	0	1128.66	41.58	2	3.00985	36.1177
VQYQWYLMER		3.42263e-05	0	1	Q545K0	0	1415.68	46.01	2	2.08892	36.119
DTNGSQFFITTVK	1xDeamidated [N3]	3.63398e-06	0	1	Q9DCY1	0	1458.71	46.3	2	2.93327	36.1203
MCDVMAAYFGK	1xCarbamidomethyl [C2]	7.25665e-06	0	1	Q5FWI9	0	1292.55	31.52	2	3.7425	36.1256
FVSDDSICVLGICK	2xCarbamidomethyl [C8; C13]	1.84956e-08	0	1	Q8C605	0	1612.77	90.1	2	3.39412	36.1361
HQADIASYQDAIQQLDSELR		3.94033e-17	0	4	P19246	0	2301.11	133.25	2	-2.51787	43.3987
CILCGEQLGMLGSACVVCEDCKK	5xCarbamidomethyl [C1; C4; C15; C18; C21]	9.74498e-08	0	1	P47708	1	2687.18	46.37	3	0.313912	36.1441
GSDVIIMLVGNK		2.01353e-06	0	1	P61294; Q3U4W5	0	1245.69	60.28	2	2.48756	36.1544
FSNEEIAMATVTALR		1.25512e-07	0	2	Q5FWB7	0	1652.83	71.13	2	3.171	41.288
MTVNESEQLVSCSMDDTVR	1xCarbamidomethyl [C12]	5.48587e-11	0	1	O88342	0	2200.95	110.65	2	0.13723	36.2672
DHADSNIVIMLVGNK		1.85013e-05	0	1	A0A068BFR3	0	1625.83	53.85	3	3.68547	36.161
CIGGVIFFHETLYQK	1xCarbamidomethyl [C1]	2.52708e-08	0	2	P05063	0	1811.91	55.38	2	4.68279	36.1688
ANATEFGLASGVFTR		1.77261e-09	0	1	Q8R0Y6	0	1540.78	88.99	2	2.30162	36.1727
LTIYNANIEDAGIYR		1.38839e-08	0	1	O35136	0	1725.88	109.37	2	1.71928	36.174
AKFEELNMDLFR		0.000182176	0	1	P20029	1	1512.75	42.03	3	2.36297	36.1767
LVAIVDVIDQNR		1.02476e-08	0	1	Q9CWK0	0	1354.77	93.94	2	1.04899	36.191
SVGYRPDFVGFEIPDK		2.70503e-06	0	1	P00493	0	1825.91	65.48	2	1.12966	36.1924
DAILFPSFIHSQK		4.30173e-06	0	1	P24270	0	1502.8	41.48	3	3.11684	36.1937
YGGLHFSDQVEVFSPPGSDR	1xDeamidated [Q9]	2.81973e-05	0	1	Q02788	0	2195	25.61	3	9.71054	36.195
MTVNESEQLVSCSMDDTVR	1xDeamidated [Q/N]; 1xCarbamidomethyl [C12]	1.92977e-05	0	2	O88342	0	2201.94	75.34	3	11.6311	36.1597
YTDCLQLYVNSTLK	1xCarbamidomethyl [C4]	3.78851e-08	0	1	Q8K0T0; Q7M6W1	0	1717.85	39	2	4.43889	37.5321
ASVITQVFHVPLEER		1.88214e-06	0	1	Q3V1M8	0	1724.93	45.62	3	0.932949	35.8857
FVEGLPINDFSR	1xDeamidated [N8]	3.91639e-05	0	2	P14152	0	1394.7	55.54	2	2.66807	36.9043
VPEWCLDYWHPSEK	1xCarbamidomethyl [C5]	2.22743e-07	0	3	Q9CQJ8	0	1845.83	46.32	2	5.34708	35.7729
LEFESLEALK		0.000122887	0	1	Q8BH79	0	1178.63	32.21	2	2.76717	35.6022
MLLEFTDTSYEEK		1.16336e-07	0	1	P48774	0	1605.74	60.41	2	1.0711	35.6273
ASPDLVPMGEWTAR		5.72946e-07	0	1	P17426	0	1529.74	54.69	2	4.10745	35.6364
ADTATTASAASAAASAPNASTDAPPFQLGKPR	1xAcetyl [N-Term]	4.29677e-10	0	1	Q925N0	0	3056.49	55.51	3	0.868991	35.6418
SYETWIGVYTAK		1.23448e-06	0	1	Q99M71	0	1417.7	54.26	2	2.37362	35.6431
GEYKDNALLAQLIQDK		7.48689e-05	0	1	O08599	1	1818.96	37.77	3	3.13442	35.6458
ASSDVMLNGFGGDAPTLR	1xDeamidated [N8]	7.31811e-06	0	2	S4R2F3	0	1808.85	42	2	-0.891127	35.6471
KQGLLPLTFADPSDYNK		5.31148e-06	0	2	Q99KI0	1	1906.99	24.58	3	2.00326	35.7127
TLASAGGPDNLVLLDPGK		2.20731e-09	0	1	Q8K232	0	1737.94	104.23	2	2.11744	35.6576
VGDAIPSVEVFEGEPGK		4.15902e-06	0	1	P99029	0	1729.86	51.23	2	4.51566	35.6589
IYLDLPQNFK		8.07531e-05	0	1	Q9JI90	0	1250.68	40.04	2	2.40336	35.6603
AQAELESVSTALSEAESK		4.99973e-11	0	1	K3W4R2	0	1849.9	99.93	2	3.74568	35.6616
ELSVMFIETSAK		3.95378e-06	0	1	P61294	0	1354.69	39.75	2	6.32908	35.6773
CLVMDVQAFER	1xCarbamidomethyl [C1]	8.16542e-07	0	1	Q8K1M3	0	1367.64	66.25	2	3.09535	35.6787
KNGGLGHMNITLLSDITK	1xDeamidated [N2]	9.90762e-09	0	3	P20108	1	1913.02	63.1	3	2.52741	35.7297
QTQVSVLPEGGETPLFK		1.30945e-05	0	1	A0A0J9YUQ8; Q6PAC1	0	1829.96	48.06	2	8.89833	35.6852
LLLATMEALNGGK	1xDeamidated [N10]	3.12136e-07	0	1	P24549	0	1331.72	62.99	2	2.84932	35.6917
LGLENAEALIR		1.61668e-05	0	1	Q3TJ75	0	1198.68	40.38	2	2.43584	35.693
NYPEGHQAAAVLPVLDLAQR		1.5101e-09	0	3	Q9D6J6	0	2162.14	42.98	3	1.13446	36.1138
FDTGNLCMVTGGANLGR	1xDeamidated [N5]; 1xCarbamidomethyl [C7]	3.28133e-09	0	1	Q3UXQ6	0	1783.81	86.5	2	13.5767	35.5878
LASLSEKPPAIDWAYYR		1.80277e-09	0	2	Q9DCX2	0	1980.02	81.26	3	2.1051	35.8934
SQYNFIADVVEK		2.17177e-07	0	1	Q3UJR3	0	1412.71	92.46	2	2.32798	35.5851
LLLINNAATLGDVSK		6.61089e-08	0	1	Q91XH5	0	1541.89	68.64	2	3.61753	35.4642
DGLGGLPDIVR		9.42477e-06	0	1	P56399	0	1111.61	56.26	2	3.44436	35.4733
SSGLPITSAVDLEDAAK		9.74187e-09	0	1	Q9Z2I8	0	1673.86	70.46	2	4.49606	35.4786
VLVDINNPEPLIQTAK		1.51124e-05	0	2	P80316	0	1763.99	54.33	2	6.21918	35.4799
MPDPAWDWQHVGPGYR		2.01284e-05	0	1	Q53YU5	0	1911.86	29.8	3	2.46789	35.4812
AHDGGIYAISWSPDSTHLLSASGDK		1.23255e-11	0	2	O88342	0	2585.23	72.66	3	0.797908	35.5194
VQGLEQAVDSFEGK		3.98643e-07	0	1	A6H663	0	1506.74	57.85	2	4.28898	35.493
LLAGDHPIELLLR		1.55023e-06	0	1	P70663	0	1459.86	34.07	3	3.3498	35.497
LSQTFPNADFAEITK		1.13429e-07	0	2	Q546G4	0	1681.84	60.6	2	4.21574	35.5101
LTVEDPVTVEYITR		1.5101e-09	0	1	Q3TN31	0	1634.86	88.43	2	5.52216	35.6943
VTSAVEALLSADSASR		5.13116e-09	0	2	P56399	0	1576.82	87.04	2	5.33148	35.6391
CVGVGESDGSIWNPDGIDPK	1xCarbamidomethyl [C1]	1.05035e-10	0	5	P26443	0	2101.95	73.5	2	1.975	36.0404
AMADPEVQQIMSDPAMR		1.33185e-06	0	1	Q3THQ5	0	1889.86	56.64	2	0.505891	35.5299
LASVLNTDPALDSELTSK		6.72542e-07	0	1	Q3THP1	0	1873.98	84.98	2	6.55457	35.5339
YGPIADVSIVYDQQSR		2.79607e-05	0	1	P62996	0	1810.9	48.43	2	6.14343	35.5457
LIDDYGVEEEPAELPEGTSLTVDNKR		1.71489e-07	0	1	Q8C6E9	1	2889.4	41.28	3	3.37814	35.5497
HIDGSLNQWAVTFADK		1.28755e-05	0	1	B0V2P5	0	1801.89	43.81	2	6.90625	35.5563
IPTPLNTSGVQVICMK	1xCarbamidomethyl [C14]	1.49742e-09	0	1	Q5FWI9	0	1757.93	63.11	2	6.48208	35.5653
EGFYDLSAEDPYGCK	1xCarbamidomethyl [C14]	1.09595e-09	0	1	B9EKB0	0	1750.73	99.12	2	4.52951	35.572
NGIDLLMK	1xDeamidated [N1]	0.000176181	0	1	Q9D898	0	904.481	55.12	2	3.43145	35.5733
FQQLVQQVALGTMAHCQNLTDR	1xCarbamidomethyl [C16]	9.18328e-09	0	1	A0A1S6GWJ9	0	2558.26	50.15	3	4.07621	35.518
VVIHFTDGADGDMADLYR		1.14419e-05	0	1	E9PWQ3	0	1994.93	31.25	3	3.48524	35.8817
DSSDQNFDYMFK		1.38906e-05	0	1	P62823	0	1496.6	30.44	2	2.81712	35.6957
GADFLVTEVENGGSLGSK	1xDeamidated [N11]	7.31045e-10	0	5	P52480	0	1780.86	78	2	1.48621	39.5558
YKVEYPVMYSTDPENGHMFNCIQR	1xDeamidated [N]; 1xCarbamidomethyl [C21]	4.75754e-08	0	3	Q9CPU4	1	2979.31	50.1	4	2.43251	35.8212
IINEPTAAAIAYGLDK		2.28306e-09	0	2	P20029; B7U582; P63017	0	1659.9	81.7	2	1.89791	35.8239
EELITNWEQIR		1.21376e-05	0	1	A3KGU7; A3KGU5	0	1430.73	65.93	2	3.87114	35.8252
GTVVYGEPITASLGTDGSHYWSK		2.50505e-09	0	2	O08553	0	2425.17	89.83	2	0.507354	35.8266
LENLLLLDLQHNR		2.61529e-06	0	1	Q543S0	0	1590.9	29.8	3	1.99345	35.8279
ALYDYDGQEQDELSFK		3.95045e-09	0	1	Q61644	0	1920.85	75.71	2	2.22455	35.8292
TVLIMELINNVAK		8.30184e-08	0	2	P56480	0	1457.84	76.89	2	2.78721	49.9533
TVLIMELINNVAK	1xDeamidated [N9]	8.65948e-08	0	3	P56480	0	1458.82	72.63	2	1.10684	50.9843
TVLIMELINNVAK	1xOxidation [M5]	2.10027e-06	0	1	P56480	0	1473.83	50.22	2	4.13652	43.9159
TVLIMELINNVAK	1xDeamidated [N9]; 1xOxidation [M5]	3.66395e-07	0	2	P56480	0	1474.82	63.18	2	0.900855	47.0802
IPELAINPLGDR		1.72989e-06	0	1	P61022	0	1307.73	67.78	2	6.50408	35.8319
VVTYGMANLLTGPK		5.04849e-07	0	1	Q3TXD3	0	1463.79	62.05	2	0.325442	35.8383
QIQFADDMQEFTK		5.49283e-07	0	1	Q80SW1	0	1600.73	64.18	2	3.16715	35.841
LDVGNFSWGSECCTR	2xCarbamidomethyl [C12; C13]	3.20136e-07	0	1	Q497E9	0	1787.75	43.31	2	0.765995	35.8423
FETLEPEMNALAAR		1.67203e-07	0	1	Q3UGZ4	0	1591.78	45.47	2	3.23443	35.845
HSAEVAGYQDSIGQLESDLR		3.62506e-14	0	2	P46660	0	2175.03	117.62	2	-0.995203	35.8974
DLASAQLVQILHR		6.23182e-08	0	2	Q3TLU4; Q3TA69	0	1463.83	78.5	3	4.25433	35.862
TGTYRQLFHPEQLITGK	1xDeamidated [Q6]	2.86886e-07	0	2	P68369	1	1990.04	61.95	3	1.02634	35.8777
FVEGLPINDFSR		3.85417e-07	0	2	P14152	0	1393.71	73.98	2	2.14961	36.3889
IDSLPPLIIGK		2.04706e-05	0	1	Q9CSK4	0	1165.72	35.16	2	2.05592	35.8095
LTVLPDELCNLK	1xCarbamidomethyl [C9]	3.75489e-05	0	1	Q9CSK4	0	1414.76	57.45	2	2.33394	35.8082
FSDEGGYTCFFR	1xCarbamidomethyl [C9]	1.01678e-06	0	3	Q80YU5	0	1485.61	70.25	2	2.66861	35.8043
NNIALALEVTYR		3.98291e-05	0	1	Q5I0W0	0	1376.75	43.64	2	2.55775	35.7913
GQFSTDELVAEVEK	1xDeamidated [Q2]	9.18934e-06	0	1	Q5SXR6	0	1552.74	41.24	2	4.40835	35.7167
TGMILLAGEITSR		5.17069e-05	0	1	Q3THS6	0	1361.75	55.77	2	2.6461	35.718
GDDLLPAGTEDYIHIR		1.40059e-07	0	1	P48024	0	1784.88	39.37	3	0.494616	35.7193
LAQDFLDSQNLSAYNTR		1.20175e-11	0	1	Q3THP1	0	1955.95	94.28	2	-2.69294	35.7207
KVESLEEEIQFLR		1.2344e-05	0	1	P03995	1	1619.86	67.01	3	3.06015	35.731
EGFFGNPLAPNPADK		5.44759e-06	0	1	F8VQJ3	0	1573.76	50.73	2	4.13704	35.7349
ETSYGLSFFKPQPGNFER		2.1175e-07	0	1	Q8BGH2	0	2104.01	41.45	3	7.23829	35.7375
LVSLASEVQDLHLAQR		7.07241e-08	0	1	Q8CHK3	0	1778.98	49.72	3	3.22658	35.7388
ESLVLYHWTQSFSSQK		6.66976e-06	0	1	Q8VE33	0	1939.95	23.12	3	-0.117912	35.7506
GADFLVTEVENGGSLGSK		2.04594e-09	0	1	P52480	0	1779.88	65.45	2	2.45125	38.2494
VQAMYIWVDGTGEGLR		2.38218e-08	0	3	P15105	0	1794.88	80.96	2	3.0574	41.4653
DQYELLCLDNTR	1xCarbamidomethyl [C7]	3.54318e-06	0	1	Q921I1; E9Q035	0	1539.71	67.41	2	1.63753	35.7559
TPALIVYGDQDPMGSSSFQHLK		1.11561e-05	0	1	E9QN99	0	2391.16	30.19	3	2.07989	35.7663
LHFFMPGFAPLTSR		4.80022e-06	0	2	Q7TMM9; Q9D6F9; P99024; P68372; B2RSN3	0	1620.84	51.08	3	1.77879	41.4351
LHFFMPGFAPLTSR	1xOxidation [M5]	2.48622e-06	0	2	Q7TMM9; Q9D6F9; P99024; P68372; B2RSN3	0	1636.83	56.22	3	3.48834	38.1351
IGGVQQDTILAEGLHFR		1.86464e-09	0	2	Q3V235	0	1853.99	84.09	2	-0.569706	35.8844
DAFVAIVQSVK		8.2122e-05	0	1	P14824; Q3UDK4	0	1176.66	30.1	2	1.12344	35.7755
TQPTDEEMLFIYSHFK		3.1458e-09	0	6	Q4VWZ5	0	1985.93	81.03	3	1.64375	42.8453
TQPTDEEMLFIYSHFK	1xOxidation [M8]	2.79785e-06	0	2	Q4VWZ5	0	2001.93	66.3	3	3.77432	35.7873
HATALEELSEQLEQAK		6.61374e-06	0	1	Q3UH59	0	1796.9	30.04	3	1.87774	35.7899
VQAMYIWVDGTGEGLR	1xOxidation [M4]	5.62468e-05	0	1	P15105	0	1810.88	21.72	3	4.51651	35.7532
YTDCLQLYVNSTLK	1xDeamidated [N10]; 1xCarbamidomethyl [C4]	1.48621e-06	0	1	Q8K0T0; Q7M6W1	0	1718.83	31.91	2	0.313025	36.2895
FQMPDQGMTSADDFFQGTK		1.81687e-11	0	3	O08553	0	2150.92	98.56	2	1.1596	42.4773
FQMPDQGMTSADDFFQGTK	1xOxidation [M]	2.08075e-09	0	4	O08553	0	2166.91	87.58	2	2.14569	36.3011
KHQILEQAVEDYAETVHQLSK		1.69885e-10	0	1	Q62261	1	2466.26	78.9	4	1.29598	36.8204
DPDQTDGPGLGYLSSHIANVER		9.1774e-11	0	1	A0A0J9YUQ8; Q6PAC1	0	2341.11	43.16	3	1.67302	36.8218
LYEAYLPETFR		0.000230188	0	1	Q7TN29	0	1401.7	40.2	2	3.12705	36.8295
KLQEGTYVMLAGPNFETVAESR		1.38794e-09	0	1	P23492	1	2440.22	79.31	3	1.70086	36.8309
LLGELILDR		0.000142905	0	2	Q06138	0	1041.63	42.31	2	2.36789	36.8334
TLNPAFNETFTFK		3.39608e-07	0	1	A0A0R4J2C2	0	1529.76	65.36	2	4.31228	36.8505
ASSVGNVADSTGLAELAHR	1xAcetyl [N-Term]	2.34307e-07	0	1	Q80XU6	0	1896.94	81.38	2	9.31601	36.8531
ATFYLLIGSANAAKPDLDK		2.46408e-05	0	1	Q80TT4	0	2008.07	26.17	3	4.93268	36.8544
FVDILGLR		0.000176181	0	1	Q3UJX2	0	932.556	40.1	2	4.12826	36.8584
VWDAVSGDELMTLAHK		1.75828e-08	0	1	Q9Z1Z2	0	1771.87	62.4	3	2.81012	36.8597
NYGSYSTQASAAAATAELLK		1.20364e-06	0	1	B2M0S2	0	2016.99	75	2	4.45638	36.8742
SVMDATQIAGLNCLR	1xCarbamidomethyl [C13]	5.30291e-05	0	1	Q571M2	0	1648.81	56.64	3	0.11812	37.0381
WVTALESVVAGGR		3.31122e-07	0	1	D3YU89	0	1344.73	66.49	2	4.0485	36.8768
LIYSTSLTMFPTNNNSK		3.39393e-09	0	1	A0A023J604	0	1930.96	59.63	2	2.23548	36.8873
LIYSTSLTMFPTNNNSK	1xDeamidated [N13]	1.86579e-05	0	1	A0A023J604	0	1931.94	48.5	2	7.15906	39.4494
RTDDIPVWDQEFLK		9.74788e-07	0	2	Q5SUR3	1	1761.88	49.74	2	6.11834	36.8886
GTQGVVTNFEIFR		3.17447e-07	0	1	Q8CIJ3	0	1467.76	71.99	2	3.09567	36.8913
QFAEILHFTLR		2.42289e-05	0	1	Q921M7	0	1374.75	34.91	3	2.77159	36.8939
VPFLSPLEGHICLK	1xCarbamidomethyl [C12]	1.15393e-06	0	1	Q8K298	0	1609.88	17.98	3	3.36659	36.8952
LGGVEFNIDLPNK		1.37739e-05	0	1	O08997	0	1415.75	33.19	2	3.93059	36.8191
LKDTENAIENMIGPDWK		2.34368e-06	0	1	P58281	1	1973.96	29.67	3	0.37885	36.8151
YLLEQDFPGMR		5.08438e-05	0	1	Q1MWP8; Q9QXY6	0	1368.66	50.06	2	2.86924	36.7995
SSFFVNGLTLGGQK	1xDeamidated [N6]	1.56336e-06	0	2	P62962	0	1455.75	60.88	2	1.94898	39.2782
SSGPTSLFAVTVAPPGAR		3.6958e-06	0	2	Q3TVV6	0	1714.91	55.48	2	4.70925	36.7063
AAQAVSLLR	1xAcetyl [N-Term]	6.94121e-05	0	1	Q8BJY1	0	970.568	73	2	3.99761	36.7076
CLELFSELAEDKENYK	1xCarbamidomethyl [C1]	8.30184e-08	0	1	P11499	1	1987.93	33.61	3	2.21138	36.7116
SYVYGPIPHTFDRDWVAMQTK		5.1328e-08	0	2	P19783	1	2511.21	25.46	3	4.09042	36.7129
GVQGIIVVNTEGIPIK		7.95643e-09	0	1	A2AVR9	0	1636.96	59.58	2	2.50467	36.7233
QYLFSLYECR	1xCarbamidomethyl [C9]	2.36241e-05	0	1	Q99JI4	0	1378.65	39.78	2	-0.940967	36.726
LVPLVQATFPENAVTK		5.04176e-05	0	1	A0A0R4J1N7	0	1726.97	37.65	2	6.2232	36.7286
ALQTILSQPVTYEAYR		3.22923e-06	0	1	P59017	0	1852.98	47.11	2	5.03642	36.7391
GIAGRQDILDDSGYVSAYK	1xDeamidated [Q6]	7.62782e-09	0	2	Q9CRB6	1	2028.99	75.04	3	0.362174	36.7812
EGPAVVGQFIQDVK		3.20136e-07	0	1	Q6ZQ38	0	1486.79	49.45	2	2.83672	36.9056
VYALPEDLVEVNPK		4.52415e-07	0	1	Q3TJX0	0	1585.85	42.01	2	5.78298	36.747
LVDAEELNYWTCK	1xCarbamidomethyl [C12]	1.53629e-08	0	1	Q8R1X1	0	1640.76	86.9	2	4.47272	36.7601
NLNQALLDLHALGSAR		2.46534e-06	0	1	P29391	0	1705.93	46.29	3	2.41425	36.7628
ISGETIFVTAPHEATAGIIGVNR		2.44167e-10	0	2	Q5SXR6	0	2353.25	60.54	3	3.621	37.0315
IENISNLHQLQMLELGSNR		2.20731e-09	0	1	Q3UM45	0	2209.14	49.08	3	4.25558	36.7681
ISVAGVTSGNVGYLAHAIHQVTK		3.39285e-10	0	2	P05202	0	2322.26	46.66	4	3.27462	36.7838
VAIQLNDTHPALSIPELMR		7.24672e-11	0	2	Q3V3U0	0	2118.14	90.12	2	5.77139	40.7308
VAIQLNDTHPALSIPELMR	1xOxidation [M18]	0.000117839	0	1	Q3V3U0	0	2134.13	31.93	3	2.73647	36.7851
SWALYEDEDVIR		5.53936e-07	0	1	Q9ESJ4	0	1495.71	61.53	2	0.324481	36.7942
SSFFVNGLTLGGQK		1.4369e-06	0	1	P62962	0	1454.76	62.07	2	3.21391	36.7982
TSSPAQGVGASVSALRPDLGFVR		4.71904e-07	0	2	Q9DCU2	0	2272.2	20.58	3	3.95843	37.2705
DFFTAGSPGETAFR		4.05056e-05	0	1	P58281	0	1502.69	45.55	2	2.87911	36.705
GSVPLFWEQPGLQVGSHR		2.7728e-08	0	1	D3Z656	0	1994.02	64.71	3	2.26276	36.9069
FSLVGIAGQDLNEGNR		8.58932e-07	0	1	Q3TJX0	0	1689.86	56.75	2	1.39809	36.9096
DYIWNTLNSGR		4.08481e-05	0	1	Q9CZU6	0	1338.64	38.05	2	2.94399	37.0368
DYIWNTLNSGR	1xDeamidated [N8]	0.0002014	0	1	Q9CZU6	0	1339.63	50.6	2	3.66543	37.833
NYIWNTLNSGR	1xDeamidated [N1]	4.08481e-05	0	1		0	1338.64	38.05	2	2.94367	37.0368
NYIWNTLNSGR	2xDeamidated [N1; N8]	0.0002014	0	1		0	1339.63	50.6	2	3.66511	37.833
KVPLDMSLFLK		0.000100467	0	2	D3Z4J3	1	1290.75	44.07	3	3.23148	37.0421
VVDDWANDGWGLK		4.63866e-08	0	1	Q3TXE5	0	1474.7	74.68	2	3.70693	37.0525
IGPITPLQFYK		5.92696e-06	0	1	Q8R016	0	1276.73	44.79	2	2.90165	37.0578
YVRPGGGFEPNFTLFEK		1.67213e-05	0	1	P11352	0	1957.98	35.02	3	0.442752	37.0591
DFLAGGIAAAVSK		6.12945e-07	0	9	P48962	0	1219.67	64.67	2	3.12303	37.0682
VTDGMFLEALNSK		8.37217e-08	0	1	Q5SYD0	0	1424.71	81	2	5.16893	37.0893
FTLVAWDPR		0.000188373	0	1	Q3TDN8	0	1104.58	37.82	2	2.88239	37.0919
AMYLPDTLSPADQLK		5.91594e-05	0	1	Q9Z2I0	0	1662.84	42.31	2	2.86995	37.0932
AEPEDHYFLLTEPPLNTPENR		2.77435e-06	0	2	Q3TGE1	0	2482.19	35.85	3	1.40842	37.0945
LLLPGWCHLTVEDGPR	1xCarbamidomethyl [C7]	1.25512e-07	0	3	Q9Z0E0	0	1862.96	43.28	2	5.11798	37.2391
EIDPQNDLTFLR		2.11806e-06	0	1	A2AVR9	0	1460.74	66.49	2	4.74882	37.105
YYAEMCASPGQSDTTFLEEELKK	1xCarbamidomethyl [C6]	2.4434e-05	0	1	Q8CAA7	1	2697.21	35.24	3	2.3478	37.1063
CLEEVEDLIVK	1xCarbamidomethyl [C1]	9.666e-07	0	1	P61922	0	1346.69	60	2	3.79756	37.1076
WVDLTMDDIR		1.9461e-05	0	1	Q3TGI6	0	1263.6	56.97	2	3.00159	37.1089
GVTIASGGVLPNIHPELLAK		5.21439e-05	0	1	Q9QZQ8	0	1986.14	22.81	3	2.84835	37.1102
IQYQLVDISQDNALRDEMR		2.96802e-06	0	2	Q91VW3	1	2307.14	38.68	3	4.72421	37.0355
LLQDSGAPDGTLNIIHGQHDAVNFICDHPDIK	1xCarbamidomethyl [C26]	1.27674e-05	0	1	Q9EQ20	0	3510.71	18.83	5	3.35476	37.0341
FFDDDLLVSTSK		2.15353e-07	0	1	O55057	0	1386.68	68.39	2	3.71232	37.0328
QYYALEVSYFK		2.04706e-05	0	1	O35864	0	1410.69	43.14	2	0.708869	37.0145
VPVENVLGEVGGGFK		7.95133e-11	0	1	Q8JZN5	0	1500.81	88.53	2	2.46818	36.9136
AQFEQLCASLLAR	1xCarbamidomethyl [C7]	6.33979e-07	0	1	P48722	0	1506.77	45.55	2	1.07918	36.9239
DGQAMLWDLNEGK		6.07796e-07	0	1	P68040	0	1476.68	54.99	2	0.00276719	36.9265
GLAGAVSELLR		1.46113e-05	0	1	Q80TM2	0	1085.63	45.83	2	0.730927	36.9292
HSLPDLPYDYGALEPHINAQIMQLHHSK		1.09696e-05	0	1	Q4FJX9	0	3224.59	10.26	5	3.96671	36.987
VMVATQQEMMDAQLTLQQR	1xDeamidated [Q]	1.40082e-05	0	2	Q9CR61	0	2222.06	38.1	3	10.9549	36.945
YVISAIPPVLTAK		2.79607e-05	0	1	Q3U2X5	0	1371.82	36.56	2	2.41599	36.962
NSLTALDDNQFVDISK		2.38355e-06	0	1	A4GE64	0	1779.88	49.38	2	4.37159	36.966
LSLQDSVATLALSHVTPHDER		3.98727e-06	0	1	Q8R2Y2	0	2289.18	32.54	4	2.51564	36.97
LELQGIQGAVDHAAAFGR		7.49781e-10	0	1	Q9CPV4	0	1852.97	66.03	3	1.24266	36.9083
IFTVDNNLLPVGK		3.33927e-07	0	1	P01027	0	1429.8	61.84	2	1.73406	37.0618
MWDDLPEVVR		3.01634e-05	0	1	Q80XN0	0	1259.61	41.95	2	2.1719	36.9791
LLDELTLEGVTR		2.30387e-07	0	1	Q8VDQ8	0	1358.75	73.42	2	1.37685	36.9804
SSEMGIENVILGMPHR		1.91364e-07	0	2	B2RXT3	0	1769.87	65.46	3	2.12824	37.0041
VDLVDENFTELR		1.16336e-07	0	1	Q6ZWQ6	0	1449.72	91.58	2	2.16994	36.9975
VSHALAEGLGVIACIGEK	1xCarbamidomethyl [C14]	6.07415e-09	0	2	P17751	0	1823.97	74.04	2	3.23256	36.9988
IAIVGAGIGGTSSAYYLR		9.18328e-09	0	1	Q3TVT6	0	1768.96	73.45	2	3.14273	37.0002
LNFGDDIPSALR		0.000135896	0	1	Q3TYJ0	0	1317.68	36.16	2	5.55409	37.0015
YESSALPAGQLTSLPDYASR		0.000173257	0	1	Q3TK29	0	2126.04	47.7	2	8.29054	37.0029
AATSTLSVCDFLGEK	1xCarbamidomethyl [C9]	1.8346e-05	0	1	Q8BR63	0	1598.77	29.18	2	2.02889	37.0054
DTNVMLVALAAK		6.07884e-06	0	1	A2AGT5	0	1245.69	41.54	2	0.821659	36.9777
ALDEYYDKHFTEFVPLR		1.09666e-07	0	2	P50516	1	2143.05	65.29	3	3.44208	36.7588
DVFFYQADDEHYIPR		2.65978e-06	0	1	Q6F4J0	0	1914.87	32.7	3	0.378505	36.6919
TGKPFNPLLGETYELVR		9.91078e-08	0	1	Q91XL9	0	1934.04	47.64	3	5.26647	36.6892
YDATMVEINPMVEDSDGK		1.07762e-09	0	1	Q3U6C7	0	2013.88	77.99	2	-0.488151	36.4283
MVNSNLASVEELKEIDVEVR		5.39236e-12	0	2	P35486	1	2274.16	133.27	2	3.33286	37.8606
MVNSNLASVEELKEIDVEVR	1xOxidation [M1]	1.8197e-06	0	1	P35486	1	2290.16	53.54	3	-0.125939	36.4296
KPIPLLSVVVVNSQLQK		0.000182176	0	1	Q3UUI3	0	1862.15	48.97	3	-0.345497	36.4323
LPVPASAPIPFFHR		3.63318e-07	0	1	A2AMH4	0	1548.87	48.88	3	1.58903	36.4336
SLESLDTSLFAK		5.21439e-05	0	1	Q9D554	0	1310.68	15.75	2	1.3515	36.4362
FEELNADLFR		2.91638e-05	0	1	B7U582; P63017	0	1253.62	68.34	2	2.28628	36.444
SLFGSIGDIESCK	1xCarbamidomethyl [C12]	1.09696e-05	0	1	Q60900	0	1412.67	29.66	2	1.84879	36.4453
DHWQQFYFLSK		3.85417e-07	0	1	Q3USR5	0	1498.71	46.96	2	3.16056	36.448
LIVSSSSQAPVIYQWSR		1.30919e-07	0	1	Q3V1R3	0	1921.02	77.92	2	1.05967	36.4493
DQGSYTCMASTELDQDLAK	1xCarbamidomethyl [C7]	3.03851e-12	0	1	Q810U3; E9PW06	0	2132.91	109.31	2	0.27832	36.4507
AMLSGPGQFAENETNEVNFR		8.50644e-11	0	1	A0A087WNT1	0	2211.01	92.63	2	5.17569	36.4547
ELATVLSDQPGLLGPK		9.26715e-06	0	1	A2AS98	0	1637.91	49.18	2	6.08165	36.456
QNLDGLLNQLK		5.35647e-06	0	1	Q9JHU4	0	1255.7	51.15	2	1.75843	36.465
MMLDHCLELQLFHR	1xCarbamidomethyl [C6]	6.78239e-07	0	2	A3KGU7; A3KGU5	0	1842.88	51.19	3	1.83364	36.4872
LGEYGFQNAILVR		2.18877e-09	0	2	Q546G4	0	1479.8	92.62	2	2.1573	36.4833
LGEYGFQNAILVR	1xDeamidated [N8]	7.13233e-08	0	1	Q546G4	0	1480.78	51.32	2	2.81049	37.385
ACGLVASNLNLKPGECLK	2xCarbamidomethyl [C2; C16]; 1xAcetyl [N-Term]	2.54849e-08	0	1	P16045	0	1986.01	60.34	2	-0.859242	36.4846
AVVVLVENFYK		9.08347e-05	0	1	Q9D708	0	1280.72	31.95	2	2.28828	36.4859
MILEIAPTSDNDFGR		5.40094e-07	0	1	O35136	0	1678.81	56.23	2	3.11211	36.4152
ISVNDFIIK	1xDeamidated [N4]	0.000218944	0	1	Q8BMF4	0	1049.59	34.62	2	2.98159	38.9563
VFIGNLNTLVVK		8.44563e-07	0	1	Q3U6P5	0	1316.79	75.96	2	1.83758	36.41
AQWGENLQVTLIPTHDTEVTR		3.54014e-09	0	1	A2ARP8	0	2408.22	55.52	3	-0.747663	36.3942
KAALEYLEDIDLK		3.44947e-11	0	1	Q3U125	1	1520.82	97.17	2	0.932558	36.3024
TLNFNEEGDAEEAMVDNWRPAQPLK		6.33979e-07	0	2	P00920	0	2874.34	49.88	3	0.460218	41.5141
TLNFNEEGDAEEAMVDNWRPAQPLK	1xOxidation [M14]	0.000215318	0	1	P00920	0	2890.33	21.02	3	2.95608	36.3064
FYGPEGPYGVFAGR		9.2668e-07	0	1	O55022	0	1516.72	52.28	2	0.664617	36.3181
ETTDTDTADQVIASFK		3.72274e-10	0	1	A0A1L1SV25	0	1741.81	102.16	2	1.82498	36.3221
GWDQGLLGMCEGEK	1xCarbamidomethyl [C10]	4.33595e-08	0	1	P45878	0	1579.69	58.57	2	1.29759	36.3352
LILGLMMPPAHYDAK		6.88308e-05	0	1	P14824; Q3UDK4	0	1669.88	14.94	3	2.65268	36.3391
QIQSLMCEVDGLR	1xCarbamidomethyl [C7]	2.40312e-07	0	1	G3X981	0	1548.75	76.25	2	4.98382	36.3418
IKYPENFFLLR		3.14611e-05	0	1	P62141; Q3U7K1	1	1439.8	54.93	3	2.64329	36.3444
QLIMANPQMQQLIQR		5.00294e-09	0	1	Q9QZM0; Q66K07	0	1811.96	66.83	2	1.73522	36.4926
SVVNLVDSIYK		4.51912e-05	0	1	Q9R1V7	0	1236.68	56.21	2	2.34309	36.3547
QITQVYGFYDECLR	1xCarbamidomethyl [C12]	2.57008e-08	0	2	P62715; P63330	0	1791.84	59.73	2	3.56349	36.3586
AHVLAASVEQATQNFLEK		3.36545e-05	0	1	E0CXB9	0	1956.02	29.23	3	2.78339	36.3613
NTATVLDSDGSYFMYSK		5.22264e-06	0	1	Q58E56	0	1898.85	57.73	2	2.78213	36.3627
LGFHLPLEVAYQR		7.38008e-06	0	1	Q9QXS1	0	1542.84	41.16	3	2.30926	36.364
HSGNITFDEIVNIAR		1.65845e-06	0	1	Q3TIQ2	0	1685.86	49.6	3	3.30069	36.3744
GIHVEIPGAQAESLGPLQVAR		7.82332e-09	0	2	Q9DCW4	0	2142.17	39.06	2	-0.12574	36.4677
GPAVLPEPLKPQAAFPQQPSLPTPAQK		0.000155392	0	1	D3Z656	0	2807.55	14.87	3	3.02853	36.3797
DYSLQIQNVDVTDDGPYTCSVQTQHTPR	1xDeamidated [Q22]; 1xCarbamidomethyl [C19]	7.76243e-07	0	1	Q80Z24	0	3238.46	49.8	3	7.34976	36.3811
VTLSFPSTLQTGTGTLK		7.82819e-07	0	1	Q11011	0	1750.96	73.18	2	5.92732	36.3915
LLNFPTIVER		1.29845e-05	0	1	O54984	0	1201.69	49.94	2	1.08483	36.3573
WNTDNTLGTEISWENK		2.04594e-09	0	2	Q5EBQ0	0	1907.88	73.24	2	2.36966	37.0132
LLDEFVSLHGPTLR		4.80022e-06	0	1	Q3UDE2	0	1596.87	36.77	3	0.615335	36.5003
GLVYETSVLDPDEGIR		7.49781e-10	0	1	Q9CZU6	0	1762.89	96.86	2	5.34298	36.5016
SWDTKPGLLVGVPGMVK		0.000127079	0	1	Q99JP7	0	1783.98	13.21	3	-1.12364	36.6025
MTVAHMWFDNQIHEADTTENQSGVSFDK		1.16225e-10	0	2	Q8VDN2	0	3238.42	91.26	3	4.77061	36.6906
AVCMLSNTTAIAEAWAR	1xCarbamidomethyl [C3]	1.7272e-11	0	37	P68369; A0A0A0MQA5	0	1864.9	121.13	2	2.25358	43.0502
AVCMLSNTTAIAEAWAR	1xOxidation [M4]; 1xCarbamidomethyl [C3]	1.26495e-09	0	4	P68369; A0A0A0MQA5	0	1880.9	93.97	2	5.06771	37.1234
VGEVTYVELFK		2.32399e-06	0	1	Q8C854	0	1283.69	56.53	2	3.40598	36.6156
CELLYEGPPDDEAAMGIK	1xCarbamidomethyl [C1]	1.93038e-06	0	1	P58252	0	2007.9	43.22	2	3.734	36.617
TLNEWSSQISPDLVR		8.30184e-08	0	1	O09172	0	1744.89	84.01	2	6.83377	36.6196
IITLAGPTNAIFK		2.59187e-05	0	1	Q61990	0	1358.8	39.77	2	2.3606	36.6313
WVNDVEDSYGQQWTYEQR		3.30488e-13	0	1	Q8VDN2	0	2303	115.29	2	1.30807	36.634
SACDTVDTWLDDTAK	1xCarbamidomethyl [C3]	3.04336e-07	0	1	Q9JHU4	0	1697.73	54.52	2	1.10275	36.5945
SIVEGIIEEEEEDEEGSESVNKR		3.20211e-06	0	1	Q8BVQ5	1	2606.2	41.69	3	5.85825	36.6353
AHMGMFTELAILYSK	1xOxidation [M5]	1.49856e-05	0	1	Q5SXR6	0	1727.85	47.84	3	2.08191	36.6393
IEVGLVVGNSQVAFEK		1.02539e-06	0	1	P46460	0	1688.92	60.38	2	5.22689	36.6497
NVVTIFSAPNYCYR	1xCarbamidomethyl [C12]	1.42464e-05	0	1	P62715; P63330	0	1703.82	53.27	2	4.28003	36.6511
TVPLAGHVGFDSLPDQLVNK		3.54239e-07	0	2	Q9R1T4	0	2107.12	52.8	2	1.9612	36.6695
TKPVTGNLRPEEALQALTIYEGK		1.67213e-05	0	1	Q9JHU4	0	2528.37	15.34	4	3.12598	36.6735
RIDSLMDEIAFLK		4.0202e-07	0	2	P08551	1	1550.82	76.66	3	4.40133	44.178
RIDSLMDEIAFLK	1xOxidation [M6]	0.000224496	0	1	P08551	1	1566.82	44.6	3	3.58948	36.6853
GIFGFTDSDCIGK	1xCarbamidomethyl [C10]	4.68029e-06	0	1	Q3U6U7	0	1416.65	41.43	2	0.960463	36.6866
ISIILDPLTK		9.3153e-05	0	1	A0A023J5X7	0	1112.69	49.94	2	2.6465	36.6879
LVGQGATAVLLDVPDSEGEAQAK		1.37716e-07	0	1	Q99N15	0	2268.17	77.34	2	2.21514	36.6367
IINEPTAAAIAYGLDR		2.86886e-07	0	1	P17879	0	1687.9	70.54	2	6.25163	37.1129
ITSEALLVTQQLVK		4.52274e-08	0	1	Q6ZQ38	0	1542.91	42.86	2	1.54815	36.5932
VALIGSPVDLTYR		4.22891e-07	0	1	Q91VD9	0	1403.79	60.26	2	2.04492	36.575
EIRPALELLEPIEQK		2.3824e-05	0	2	Q3UPA3	0	1778.01	41.72	2	2.9979	36.5226
FVFSLVDAMNGK		1.14419e-05	0	1	P08249	0	1327.67	39.45	2	4.19169	42.923
FVFSLVDAMNGK	1xDeamidated [N10]	2.08207e-07	0	4	P08249	0	1328.66	73.87	2	1.79441	44.6562
FVFSLVDAMNGK	1xDeamidated [N10]; 1xOxidation [M9]	2.91837e-06	0	2	P08249	0	1344.65	59.83	2	2.10499	37.3561
LLMMAGIDDCYTSAR	1xCarbamidomethyl [C10]	2.36353e-06	0	1	P25444	0	1716.78	48.97	2	7.00567	36.5279
LLMMAGIDNCYTSAR	1xDeamidated [N9]; 1xCarbamidomethyl [C10]	2.36353e-06	0	1		0	1716.78	48.97	2	7.00542	36.5279
DLLNMYIETEGK		1.40099e-06	0	1	Q61699	0	1425.69	49.28	2	2.07822	41.3616
YAGSALQYEDVGTAVQNLQK		6.07415e-09	0	1	Q9CR26	0	2155.07	85.24	2	-0.0621796	36.537
VDQEIMNIIQER		2.59185e-08	0	2	Q9DCS9	0	1487.75	80.21	2	2.3735	36.5382
YKEEYAVLISEAQAIK		3.06818e-08	0	2	Q9JHU4	1	1854.98	76.25	2	3.63711	36.5959
CLAFHDISPQAPTHFLVIPK	1xCarbamidomethyl [C1]	2.77261e-05	0	2	P70349	0	2291.2	25.26	3	3.76259	36.5723
IEDYFPEFAR		1.27674e-05	0	1	Q6R0H7	0	1286.61	36.03	2	2.72908	36.5449
QYETLAEMVVPR		2.08207e-07	0	1	Q3TG21	0	1435.72	68.23	2	2.32822	36.5462
FIDTSQFILNR		2.79785e-06	0	1	Q9WVA2	0	1353.72	60.42	2	1.97329	36.5567
IEGLQSLVNLR		2.22802e-06	0	1	Q3UM45	0	1241.72	62.18	2	2.18474	36.558
ALLANALTSALR		2.61529e-06	0	1	Q9CR67	0	1213.73	44.73	2	1.56534	36.5593
LAVEALSSLDGDLSGR		8.94806e-11	0	15	Q04447	0	1602.83	92.16	2	3.09686	40.3984
RLETYYNATEPVISFYDK		2.81997e-08	0	1	Q9R0Y5	1	2209.08	53.1	3	3.00007	36.5659
RLETYYNATEPVISFYDK	1xDeamidated [N7]	0.000198062	0	1	Q9R0Y5	1	2210.07	33.62	2	7.86213	36.5842
AGDTVIPLYIPQCGECK	2xCarbamidomethyl [C13; C16]	4.30173e-06	0	1	P28474	0	1920.92	28.54	2	1.37893	36.5737
TSIDAYDNFDNISLAQR		1.0956e-10	0	3	Q5SXR6	0	1942.91	137.61	2	3.26711	38.2127
LYSLDSDQKDQLIEVIEK		7.19571e-06	0	1	Q9JME5	1	2136.11	18.6	3	0.958902	38.7105
AVEDIHGLFSLSK		0.000119833	0	1	P23116	0	1415.75	33.06	3	4.43843	32.5311
PFVELETNLPASR		3.19957e-05	0	1	O35215	0	1472.77	37.87	2	4.124	32.5232
QSDCHGEIIMDQLEETK	1xCarbamidomethyl [C4]	3.42485e-07	0	2	A2BI31	0	2032.9	64.46	2	1.93922	28.0273
VFASEMNAGIIK		9.08347e-05	0	1	Q6ZPT2	0	1279.67	29.66	2	5.7798	28.0064
MFDLEANEEVQK		6.02506e-08	0	1	E9PWX1	0	1452.67	56.45	2	2.02159	28.009
LAVNMVPFPR		3.66121e-05	0	2	Q7TMM9; Q9D6F9; Q9ERD7; P99024; P68372; B2RSN3	0	1143.63	51.71	2	2.89404	33.5326
LAVNMVPFPR	1xDeamidated [N4]	1.16365e-05	0	2	Q7TMM9; Q9D6F9; Q9ERD7; P99024; P68372; B2RSN3	0	1144.62	46.3	2	0.858954	34.2446
LAVNMVPFPR	1xOxidation [M5]	9.00748e-05	0	2	Q7TMM9; Q9D6F9; Q9ERD7; P99024; P68372; B2RSN3	0	1159.63	55.65	2	-1.28746	28.5309
YVLGNPLTPGINQGPQIDKEQHDK		7.37933e-07	0	2	P24549	1	2661.36	22.43	4	2.04669	28.026
KSEIEYYAMLAK		1.02476e-08	0	1	Q58DZ3	1	1445.73	79.91	2	1.81893	28.03
VEVERDNLAEDIMR		5.97716e-06	0	1	P20152	1	1688.83	35.28	3	1.35744	28.0416
GISQTNLITTVTPEK		5.63361e-07	0	1	Q9WV92	0	1601.87	54.03	2	2.03256	28.0429
NSTTDQVYQAIAAK		1.15359e-07	0	1	Q3UHD6	0	1509.75	54.15	2	3.69142	28.0469
IPSAVGYQPTLATDMGTMQER		4.36708e-12	0	2	P56480	0	2266.08	99.77	2	0.0210029	35.9132
IPSAVGYQPTLATDMGTMQER	1xOxidation [M]	7.18815e-10	0	5	P56480	0	2282.08	76.86	3	0.317525	30.7437
IPSAVGYQPTLATDMGTMQER	2xOxidation [M15; M18]	0.000147775	0	1	P56480	0	2298.07	31.18	3	2.97954	28.0482
SLESLHGFVAAATK		0.000167554	0	1	Q9QXS1	0	1430.76	8.8	3	1.5094	28.0573
ICGDIHGQYTDLLR	1xCarbamidomethyl [C2]	1.1835e-06	0	1	P62141	0	1660.81	46.47	3	0.934133	28.0599
GQELIGLMANSQK		5.82694e-07	0	1	Q8R570	0	1388.72	99.06	2	1.52102	28.0639
GLCAIAQAESLR	1xCarbamidomethyl [C3]	1.54995e-05	0	1	Q5YLW3	0	1288.67	40.55	2	1.78114	28.0768
IALTDNSLIAR		5.22174e-07	0	1	P14148	0	1186.68	104.91	2	1.74041	28.0781
MLQTSSVLVSGLR	1xOxidation [M1]	9.58481e-07	0	1	A0A1S6GWH5	0	1406.77	65.36	2	1.79487	28.0024
MLQTSSVLVSGLR		1.36598e-06	0	1	A0A1S6GWH5	0	1390.77	74.69	2	1.31905	30.818
ADQWNVNYVETSAK		1.70048e-07	0	1	P63321	0	1624.76	54.21	2	3.00749	27.9933
HVISYSLSPFEQR		2.11806e-06	0	1	Q9CQ69	0	1562.8	49.34	2	1.34242	27.992
KVITAFNDGLNHLDSLK		7.8133e-13	0	3	A8DUK4	1	1885.02	109.66	2	1.98652	29.3426
KVITAFNDGLNHLDSLK	1xDeamidated [N]	3.09514e-07	0	5	A8DUK4	1	1886	47.7	4	0.608188	31.1184
ELDFTEEQIHQIR		1.72941e-07	0	2	S4R2F3	0	1657.82	48.03	2	2.58667	27.8994
LLQVTPTDSGEYVCR	1xCarbamidomethyl [C14]	8.16603e-06	0	1	E9PZ16	0	1737.85	38.99	2	0.545209	27.8929
FMTEDTTDAPFR		3.25583e-07	0	1	Q8BK60	0	1430.63	76.8	2	-0.169479	27.8954
SPDFTNENPLETR		3.60153e-08	0	1	Q8VDN2	0	1519.7	69.7	2	-0.00557572	27.9111
LNIQSLAPVK		4.48123e-05	0	1	E9QQ57	0	1082.66	46.94	2	1.54639	27.9149
YSSSDWVTQYR		2.19074e-06	0	1	E9QNF7	0	1391.62	53.27	2	1.04282	27.9189
AIEMLGGELGSK		7.69793e-06	0	1	P97807	0	1204.62	59.37	2	0.501109	27.9305
SEGGFIWACK	1xCarbamidomethyl [C9]	0.00010303	0	1	Q8C338	0	1154.53	45.3	2	1.83981	28.0794
DGMAFNALIHK		0.000126018	0	2	Q62261	0	1216.61	43.68	3	0.993559	27.9893
QQAAMGSQGNLSAEVEQATR		3.81326e-14	0	2	Q54A87	0	2075.98	129.46	2	-1.23034	27.9358
TLVMLDEQGEQLER	1xOxidation [M4]	3.85173e-09	0	1	P60879	0	1676.82	87.41	2	3.05106	27.9385
DNTRPGANSPEMWSEAIK		4.12324e-07	0	1	Q91VR5	0	2002.93	31.73	3	0.228698	27.9462
HAAYSVGWEMAPAGAPGPGR		1.30752e-11	0	2	A0A0R4J117	0	1981.93	87.95	2	-0.665781	27.971
GILLYGPPGTGK		4.22474e-05	0	2	Q01853	0	1172.67	32.25	2	1.99547	27.967
LGFLEEKDQMEAVR		1.58951e-07	0	1	E9PWX1	1	1664.83	62.19	3	2.48016	27.9696
VAVQAISADEEAPDYGSGVR		7.31279e-09	0	1	A0A087WQE8	0	2033.98	80.04	2	3.85381	27.9763
QEFAQHANAFHQWIQETR		1.0871e-08	0	2	A3KGU7; A3KGU5	0	2241.06	75.94	3	1.45306	27.9827
SSLATMAHAQSLVEAQPNVDK		1.64301e-09	0	2	Q60597	0	2197.09	64.67	2	3.81801	28.0118
DLQVNVEHLVQK		1.51107e-07	0	2	P47857	0	1421.77	54.78	2	2.83474	27.9345
EVDIGIPDATGR		1.02539e-06	0	1	Q01853	0	1242.63	41.38	2	1.50382	27.8772
NTNAGAPPGTAYQSPLSLSR		3.57239e-07	0	1	Q60597	0	2002	75.51	2	-0.434724	28.0847
FYELGEEAMEK		6.5582e-06	0	1	P16388	0	1345.6	53.37	2	1.65186	28.0964
VAEVLQVPPMR		1.74411e-05	0	1	Q9D6J6	0	1238.69	73.04	2	1.08265	28.206
VPFDAATLHTSTAMAAQHGMDDDGTGQK		3.04186e-05	0	1	A0A0J9YUQ8; Q6PAC1	0	2873.28	7.36	4	3.56057	28.2087
MQIMTHFPGAISDK		1.16336e-07	0	2	Q80XN0	0	1575.77	43.98	3	3.08973	28.2126
QLFHPEQLITGK		1.5766e-06	0	3	P68369; A0A0A0MQA5	0	1410.77	60.28	2	-1.29943	28.4606
EIEAEIQALR		6.2346e-06	0	1	A0A0R4J036	0	1171.63	69.08	2	1.79975	28.2229
IGQLEEQLEQEAK		3.95378e-06	0	1	Q3UH59	0	1514.77	35.22	2	2.43283	28.2243
YGLAAAVFTK		4.48123e-05	0	1	P47738	0	1040.58	52.16	2	0.990853	28.2412
MYDLVAGSQCLK	1xCarbamidomethyl [C10]	5.13439e-07	0	1	Q64521	0	1384.66	42.93	2	1.42936	28.2608
ISGASEKDIVHSGLAYTMER		6.95622e-07	0	1	P26443	1	2164.07	39.5	4	3.45943	28.2673
EHTEFTDHELQEWYK		8.66259e-06	0	2	P62748	0	1991.88	17.59	4	1.58211	28.2763
LGFVAGVINR		1.30945e-05	0	1	K3W4T3	0	1045.62	48.87	2	-0.00790563	28.2828
LDAFVEGVVK		3.78665e-05	0	1	Q3TG21	0	1076.6	51.11	2	0.833954	28.2983
CLYASVLTAQPR	1xCarbamidomethyl [C1]	1.40059e-07	0	1	P58252	0	1378.71	56.87	2	1.16759	28.301
KWEDLPPQAQSYVR		4.2656e-06	0	1	J3QN31	1	1716.87	25.3	3	1.42232	28.3049
EMLSSTTYPVVVK		1.38922e-06	0	1	O88935	0	1453.76	61.63	2	1.15805	28.314
VIGGDDLSTLTGK		4.56247e-07	0	1	P00493	0	1275.68	48.32	2	1.57235	28.3153
VVYTGIYDTEGVAPTK		1.45953e-10	0	1	Q5M8N0	0	1712.87	97.23	2	-2.82133	28.3179
YSEIEPSTEGEVIYR		1.86633e-06	0	1	Q61292	0	1771.84	74.63	2	2.72245	28.3193
SEDYAFPTYADR		4.56335e-06	0	1	P19783	0	1434.62	52.11	2	0.620055	28.3322
NPAIQNDFSYYR		1.65809e-05	0	1	Q8BHZ0	0	1487.69	59.34	2	-1.66546	28.1957
ATDVMAHVAGFTVAHDVSAR		1.56336e-06	0	1	A0A0R4J094	0	2055.01	39.66	4	1.81991	28.1944
VLQYYQESEKPEELGSVTVQK		4.52129e-09	0	1	Q3UA17	0	2454.24	35.99	3	2.23036	28.1931
TTKPYPADIVVQFK		7.19493e-07	0	2	P12960	0	1606.88	54.19	2	2.07533	28.1904
FYQLGEEAMEK	1xDeamidated [Q3]	6.5582e-06	0	1		0	1345.6	53.37	2	1.65154	28.0964
AVAQALEVIPR		9.1601e-05	0	1	Q3U4U6	0	1166.69	21.89	2	1.84146	28.0977
NALVSHLDGTTPVCEDIGR	1xCarbamidomethyl [C14]	1.83285e-10	0	2	Q3TIC8	0	2054	89.85	2	-0.837159	28.116
LASVPAGGAVAVSAAPGSAAPAAGSAPAAAEEK		3.09318e-09	0	3	P99027	0	2774.43	36.75	3	0.684568	28.1173
VVGAMQLYSVDR		3.98643e-07	0	1	Q5SXR6	0	1337.69	49.56	2	4.35102	28.12
QREPTMQWQEDPEPEDENVYAK		8.23459e-07	0	1	O09111	1	2719.19	40.68	3	0.724027	28.1226
EIEIDIEPTDK		5.48446e-05	0	1	P29595	0	1301.65	30.15	2	-0.0637231	28.1303
AHTMTDDVTFWK		1.05136e-07	0	2	Q5SXR6	0	1451.66	60.52	2	0.26946	28.1329
GKDLIGVQNLLK		3.75867e-06	0	1	A3KGU7; A3KGU5	1	1297.78	43.25	2	0.69627	28.1355
MEIQEIQLK		0.000215318	0	2	D3Z6I8; D3Z2H9; G5E8R0	0	1131.61	33.4	2	6.26917	28.0951
VNNSSLIGVGYTQTLRPGVK		9.25514e-11	0	2	G3UX26	0	2103.16	102.23	2	-0.16958	28.1368
AFSIQGAPSDSGPLR		9.74498e-08	0	1	A0A0G2JEG8	0	1502.76	55.85	2	-1.27887	28.1382
QEYLDTLYR		2.6138e-05	0	1	Q3UIG0	0	1200.59	56.96	2	0.810294	28.1473
RLAGQFLEELR		8.80946e-07	0	1	Q80YU5	1	1331.74	44.64	2	1.15987	28.1525
TQTAIASEDMPNTLTEAEK		1.58748e-11	0	1	Q62261	0	2049.96	120.67	2	1.14828	28.1564
SITIANQTNCPLYVTK	1xCarbamidomethyl [C10]	1.19242e-09	0	2	O08553	0	1822.94	75.52	2	5.98993	28.1682
SITIANQTNCPLYVTK	1xDeamidated [N/Q]; 1xCarbamidomethyl [C10]	6.89568e-08	0	5	O08553	0	1823.92	82.57	2	1.23089	30.5386
DEILPTTPISEQK		3.7234e-05	0	1	Q5YLW3	0	1470.77	19.31	2	1.07015	28.1696
ESTGAQVQVAGDMLPNSTER		3.91852e-08	0	2	Q61990; P60335	0	2089.98	58.11	2	1.22042	28.1891
LCDLTFEQVR	1xCarbamidomethyl [C2]	4.9995e-05	0	1	Q9JL56	0	1280.63	36.94	2	-0.326174	28.1775
VNNSSLIGVGYTQTLRPGVK	1xDeamidated [N]	2.48481e-08	0	4	G3UX26	0	2104.14	43.87	2	3.01786	31.2099
AVAVVVDPIQSVK		5.82783e-06	0	1	O35593	0	1324.78	61.23	2	0.750188	28.3335
AELNEFLTR		0.000116854	0	1	Q5YLW3	0	1092.57	69.93	2	1.2358	27.876
AAVESDTEFWDK		4.92323e-06	0	1	F8SLQ1	0	1397.62	37.81	2	1.16747	27.8643
TNTGSAMLEQIAMSDR	1xOxidation [M]	1.26535e-08	0	2	Q64332; O88935	0	1740.79	82.82	2	0.280695	27.6062
DIEVTKEEFAQSAIR		3.22643e-09	0	2	Q8BH59	1	1735.89	90.64	2	0.803204	27.6297
NQVALNPQNTVFDAK		0.000154096	0	1	P17879	0	1658.85	37.63	2	2.35328	27.6192
KLTPITYPQGLAMAK		2.32399e-06	0	2	Q3TLP8	1	1631.92	82.19	2	-0.0332609	27.6205
EVLEDFAEDGEK		1.08775e-05	0	1	P58281	0	1380.62	71.76	2	2.89703	27.6244
INNVPAEGENEVNNELANR		3.48312e-07	0	2	Q921M7	0	2096	72.49	3	-2.04835	27.6466
HVEAIYIDIADR		1.68628e-05	0	1	Q3TGI6	0	1414.73	37.15	2	3.94428	27.6375
LEEGPPVTTVLTR		1.65746e-08	0	2	P35486	0	1411.78	100.86	2	1.10982	28.1655
ILEVVNQVQDEER		7.19045e-09	0	1	Q69ZY2	0	1570.81	89.51	2	-0.511812	27.644
EPATINYPFEK		1.08775e-05	0	1	Q3UY05	0	1308.65	69.05	2	0.821595	27.6453
EQDLEGATVVGVPGEEQK		0.000173257	0	1	A2A5Y6	0	1884.92	64.08	2	1.4778	27.6544
EMSEDLPYEVR		4.83396e-05	0	1	Q8R3P0	0	1367.61	25.91	2	-0.241119	27.657
AVGTQALSGAGLLK		1.65845e-06	0	1	Q3TI63	0	1285.75	44.64	2	1.46898	27.661
QVAEAYEVLSDAK		5.09126e-07	0	1	O54946	0	1422.71	61.25	2	3.6084	27.6623
LETDILFGHR		1.21376e-05	0	1	P60487	0	1200.64	55.9	3	0.560725	27.6637
QLNNLALLCQNQGK	1xCarbamidomethyl [C9]	0.000208244	0	1	Q8CD76	0	1613.84	35.33	2	-1.72688	27.6741
IFVGGLNPEATEEK		2.84386e-08	0	1	Q20BD0	0	1503.77	63.09	2	2.44784	27.6793
ELHDVDLAEVKPLVEK		2.54855e-05	0	1	B7ZWC0	0	1834	32.95	4	0.0508862	27.6819
ALSLLLHAADISHPTK		9.83064e-06	0	1	Q01065	0	1686.95	18.45	4	0.738675	27.6832
TNTGSAMLEQIAMSDR	1xDeamidated [N2]	1.18164e-11	0	1	Q64332; O88935	0	1725.78	129.26	2	0.656935	37.574
LQMEAPHIIVGTPGR		1.08744e-07	0	1	Q3TFG3	0	1618.87	68.52	3	6.3051	27.6048
GDLGIEIPAEK		0.000193157	0	1	P52480	0	1141.61	31.07	2	2.12185	27.6022
RIPQSTLSEFYPR		0.000112997	0	2	A0A1S6GWG6	1	1593.84	31.94	3	-1.0048	28.0756
GQPYIDEVGTFK		1.06057e-05	0	4	E9QK82	0	1353.67	55.32	2	-0.00204629	27.511
TALAEAELEYNPEHVSR		6.1775e-09	0	1	Q8BIJ6	0	1928.93	53.99	3	3.00758	27.5149
VVGFDAVMR		0.000126018	0	1	G3X972	0	993.519	45.99	2	-0.317648	27.5162
YYEQPDNGVLNYPK		0.000232116	0	1	Q3UR55	0	1699.8	49.84	2	1.27104	27.5279
YYEQPDNGVLNYPK	1xDeamidated [N7]	7.8945e-07	0	3	Q3UR55	0	1700.78	56.22	2	2.19911	29.1963
GLPWSCSADEVQR	1xCarbamidomethyl [C6]	6.66892e-07	0	1	Q8C2Q7	0	1504.68	48.93	2	2.65013	27.5319
MGQAGSTISNSHAQPFDFPDDSQNAK	1xDeamidated [Q/N]	9.66624e-06	0	2	Q7TMQ1	0	2751.2	31.88	3	7.73899	27.5346
ILALCMGNHELYMR	1xOxidation [M6]; 1xCarbamidomethyl [C5]	0.000150272	0	1	P26041; Q3U111	0	1736.83	38.53	3	4.61476	27.5372
ASAELALGENNEVLK		3.60153e-08	0	1	P05202	0	1557.81	70.91	2	0.587195	27.545
SVFPEQANNNEWAR		1.0422e-08	0	1	P14685	0	1661.77	76.02	2	3.74095	27.6845
ASAELALGENNEVLK	1xDeamidated [N]	2.74951e-08	0	2	P05202	0	1558.8	66.07	2	3.71462	29.5308
KLETAVNLAWTAGNSNTR		1.62712e-13	0	2	Q3THL7; Q60932	1	1946.01	108.45	2	-0.718168	27.5553
KLETAVNLAWTAGNSNTR	1xDeamidated [N]	1.89575e-10	0	6	Q3THL7; Q60932	1	1946.99	110.7	2	3.1657	29.2146
SELDMLDIR		0.000177661	0	1	P14824; Q3UDK4	0	1091.54	54.67	2	2.6389	34.2812
EGDYFTQQGEFR		7.74294e-05	0	1	A0A0R4J0D3	0	1476.64	54.84	2	-0.602035	27.563
RPYVIAGLHFDQEVNR		4.59586e-05	0	1	Q3USD5	0	1914	24.06	3	2.05448	27.5695
QGAIVAVTGDGVNDSPALK		5.21512e-11	0	4	A0A0G2JGX4; Q8VDN2; Q6ZQ49	0	1811.95	108.81	2	0.86879	27.5722
QGAIVAVTGDGVNDSPALK	1xDeamidated [N13]	7.7576e-09	0	3	A0A0G2JGX4; Q8VDN2; Q6ZQ49	0	1812.93	91.05	2	2.615	29.2356
VTQVDFLPR		0.000208244	0	1	D3Z0M6	0	1074.59	46.52	2	1.19689	27.5813
LSDYFPKPYPNPEAAR		2.28409e-05	0	1	Q9D0M3	0	1864.92	47.84	2	-3.36362	27.5826
SVVLMSHLGRPDGVPMPDK		1.42483e-06	0	3	P09411	0	2035.05	61.29	2	-1.56686	27.5878
LVEVLEGVCSR	1xCarbamidomethyl [C9]	1.56307e-05	0	1	Q91XD7	0	1260.66	40.79	2	5.63238	27.8656
ITSFPESESYSYETSTK		4.48475e-08	0	1	B2RQQ5	0	1955.88	48.37	2	1.80951	27.6949
LHHVSSLAWLDEHTLVTTSHDASVK		1.13357e-09	0	2	O88342	0	2783.41	42.49	4	2.33759	27.7836
FDSNVSGQSSFGTSPAADNIEK		1.12509e-06	0	1	Q9CRD0	0	2258.02	69.59	2	1.20696	27.8188
IVFEDGNISVSK		3.22923e-06	0	1	Q6P1J1	0	1307.68	55.83	2	1.47229	27.82
LVFLGEQSVGK		0.000158017	0	1	P61294; Q3U4W5	0	1176.66	23.15	2	0.81221	27.8213
LVQDVANNTNEEAGDGTTTATVLAR		3.68674e-14	0	2	P63038	0	2560.25	156.32	2	1.45189	27.8474
HIVLSGGSTMYPGLPSR		7.07536e-06	0	1	P61161	0	1771.92	64.64	3	1.77018	27.8253
ALTTQLTDAELAQGR		3.28133e-09	0	1	Q99KE1	0	1587.83	96.74	2	1.07044	27.8266
FQILEGPPESMGR	1xOxidation [M11]	0.000226378	0	1	P50396	0	1476.72	48.9	2	5.20449	27.8292
VNQIGSVTEAIQACK	1xCarbamidomethyl [C14]	1.31944e-09	0	3	Q3UJ20	0	1617.83	100.99	2	2.02616	27.8396
LQALDTGWNELHK		7.56616e-08	0	1	Q62261	0	1524.78	60.13	3	1.70373	27.8409
HLLWDLGK		0.000144107	0	1	Q5XK33	0	981.552	49.75	2	1.54937	27.8422
KVAELEEEQSQGSSSYSDWVK		6.66476e-09	0	1	A2ARP8	1	2386.1	70.37	3	2.75251	27.8448
AAALEFLNR		9.96272e-05	0	1	Q3THQ5	0	1004.55	57.43	2	1.27503	27.8461
DPEGQPGGELMLGGTDSK		2.68164e-07	0	1	Q8C243	0	1787.81	58.51	2	1.61194	27.8552
FFEHFIEGGR		0.000126018	0	2	Q7TQI3	0	1238.6	47.42	3	0.982732	27.8565
TVFEALQAPACHENMVK	1xCarbamidomethyl [C11]	5.87449e-08	0	2	P17426	0	1944.93	35.77	3	1.2595	27.8578
HGYIGEFEIIDDHR		3.42563e-06	0	1	P62245	0	1700.8	44.1	3	2.61862	27.859
HLEINPDHSIIETLR		5.08643e-10	0	3	Q80Y52	0	1786.94	86.26	2	2.66711	27.9683
KADVGFAMGIAGTDVAK		2.40312e-07	0	1	Q0VF55; D1FNM9; G5E829; S4R1C4	1	1650.85	66.03	3	1.32805	27.8617
SGPFAPVLSATSR		4.83396e-05	0	1	Q9CR68	0	1289.68	35.92	2	4.85501	27.863
LSTLCPSAVLQR	1xCarbamidomethyl [C5]	1.78926e-06	0	1	Q6ZQ38	0	1344.73	37.89	2	1.63235	27.8057
LLGQVSAEDLAAEK		5.58457e-08	0	1	Q9CY64	0	1443.77	55.15	2	1.02767	27.8044
GCWDSIHVVEVQEK	1xCarbamidomethyl [C2]	2.2838e-08	0	2	P47757	0	1685.8	53.81	2	4.87065	27.8097
ELLLSQPGTAANIPSHVTR		4.08733e-08	0	1	Q8R570	0	2004.09	63.92	3	2.8576	27.7913
GFEKPTENSSAVLLQWHEK		6.12561e-09	0	2	Q9D898	0	2200.1	38.2	3	1.52485	27.7368
SLENALSSDTSGHFR	1xDeamidated [N4]	2.17039e-09	0	2	Q3UDK4	0	1621.75	97.05	2	1.22435	27.7692
MYASMSDCLIK	1xCarbamidomethyl [C8]	9.6336e-05	0	1	Q9D6M3	0	1318.58	23.17	2	0.956402	27.7132
SNLNNIDFQMAAEEEKR		5.67221e-05	0	1	P54822	1	2008.94	35.76	3	2.44311	27.7171
LLYNNVSNFGR		8.02946e-06	0	1	Q5SXR6	0	1296.67	58.03	2	1.29537	27.7301
NFAEPGSDVYLR		2.82155e-06	0	1	F8VPN4	0	1367.66	44.93	2	1.85813	27.7314
SQGDSNPAAIPHAAEDIQGDDR	1xAcetyl [N-Term]	1.10488e-10	0	2	Q61206	0	2306.03	87.26	2	-0.780587	27.7328
IGSGFDNIDIK		6.07884e-06	0	1	O88712	0	1178.61	39.71	2	0.49343	27.7471
GIAGLGDVAEVR		5.82783e-06	0	1	Q3V3U0	0	1156.63	56.57	2	1.42846	27.7484
LFIGGLNTETNEK		4.88188e-06	0	1	Q9WV02	0	1435.74	50.16	2	-2.81376	27.7002
IFVGGLSPDTPEEK		1.20329e-07	0	1	Q60668	0	1488.76	62.02	2	1.01997	27.7497
DDSGQYYCIASNDAGAAR	1xCarbamidomethyl [C8]	2.36066e-10	0	1	Q9D8B7	0	1933.8	84.82	2	0.467197	27.7563
LVQAFQFTDK		6.82543e-05	0	1	P35700	0	1196.63	57.39	2	1.86066	27.7666
SLEDALSSDTSGHFR		2.17039e-09	0	1	P14824	0	1621.75	97.05	2	1.22462	27.7692
MVVNEGADGGQSVYHIHLHVLGGR		6.17552e-10	0	2	P70349	0	2545.27	45.11	4	-0.480176	27.7706
FGIDDQDYQNSVTR		1.27685e-06	0	1	Q80XI4	0	1657.75	35.76	2	1.63984	27.7732
DNFTAIPEGTNGVEER	1xDeamidated [N11]	9.5043e-07	0	1	E9PWE8	0	1749.79	68.14	2	-0.737839	29.1155
GGDVSVCEWYR	1xCarbamidomethyl [C7]	1.61668e-05	0	1	P56391	0	1327.57	64.14	2	1.45042	27.7874
SIQEIQELDKDDESLR		8.58674e-08	0	2	Q99PT1	1	1917.94	73.93	2	-2.80118	27.807
VADPDHDHTGFLTEYVATR		1.0073e-09	0	1	P63085	0	2144	54.84	3	1.50163	27.79
MHTTFEHDIQALGTQVR		9.10322e-10	0	3	Q62261	0	1983.97	106.2	2	0.67027	27.7823
LIEYYQQLAQK		3.36545e-05	0	1	Q8CBY8	0	1396.75	47.02	2	2.11601	28.3349
FQQEQLAVQDEMVR		7.7576e-09	0	1	Q91VN4	0	1720.83	76.71	2	-0.480205	28.3375
AIANECQANFISIK	1xCarbamidomethyl [C6]	1.80335e-08	0	1	Q01853	0	1578.79	85.83	2	0.79093	28.3518
EICNAYTELNDPVR	1xCarbamidomethyl [C3]	5.04939e-06	0	1	Q8R2P8	0	1693.79	59.65	2	-1.75972	28.9056
LTPITYPQGLAMAK	1xOxidation [M12]	8.58932e-07	0	1	Q3TLP8	0	1519.82	51.92	2	3.22467	28.9094
WLHGLESQIQSDDYGK		1.01648e-07	0	1	Q62261	0	1875.89	62.84	2	1.15291	28.9121
SCGSSTPDEFPTDIPGTK	1xCarbamidomethyl [C2]	1.33172e-05	0	1	Q3TML6	0	1895.83	52.94	2	-1.96295	28.9147
GCSFLPDPYQK	1xCarbamidomethyl [C2]	4.18932e-05	0	1	J3QPG5	0	1311.6	49.81	2	-0.365924	28.9264
MIAEAIPELK		7.87422e-05	0	2	P08249	0	1114.62	44.85	2	3.01568	28.9276
ISDEDWDIIHR		7.69793e-06	0	1	P51660	0	1398.66	72.09	3	1.51274	28.9315
KADIGVAMGIVGSDVSK		3.50479e-14	0	2	Q8VDN2	1	1646.88	96.42	2	1.87674	28.9342
LLEAQIATGGIIDPVHSHR		1.97869e-08	0	1	Q9QXS1	0	2027.1	46.6	4	2.12934	28.9406
EYTVMEPDQDGAAPSHTHIYQWR	1xDeamidated [Q9]	1.99594e-05	0	1	P10493	0	2732.2	15.52	4	8.46458	28.9419
LQTDQAEASKPTWGTQGDFSTTHALPAVK		2.0977e-10	0	1	Q80TJ1	0	3085.52	50.52	4	2.24343	28.9433
VNFHMFDVGGQR		1.32054e-05	0	1	Q6R0H7	0	1406.66	36.91	3	2.50593	28.9445
SLTNDWEEHLAVK		8.65948e-08	0	2	Q80Y52	0	1541.76	72.8	2	0.949757	29.0346
SLTNDWEEHLAVK	1xDeamidated [N4]	2.19074e-06	0	1	Q80Y52	0	1542.74	57.87	3	1.60833	29.4761
EAYPGDVFYLHSR		2.1175e-07	0	4	Q03265	0	1553.74	67.67	2	3.30658	28.9628
TINEVENQILTR		2.03059e-06	0	1	A0A1L1SV25; Q7TPR4	0	1429.76	60.78	2	4.72447	28.9667
HACVPVDFEEVHVSSNADEEDIR	1xCarbamidomethyl [C3]	8.9452e-12	0	2	P70404	0	2654.18	66.92	3	2.28081	28.968
SLTHLSLANNNLQTLPR		5.35647e-06	0	1	Q3V1R3	0	1892.03	56.67	2	-1.48219	28.9771
LLLDSGINAQVR		2.08263e-06	0	1	Q6P9K8	0	1298.74	74.33	2	4.26654	28.9838
HFMFLSAEQPYK		3.28133e-09	0	2	Q99LY9	0	1497.72	66.02	2	1.48903	28.8952
KQIQFADDMQEFTK		5.25847e-05	0	1	Q80SW1	1	1728.83	41.37	3	6.2478	28.8938
IQSSNSFDNVSPVVSYK		1.8197e-06	0	1	A0A0F7IQ06	0	1870.92	80.81	2	3.26529	28.8795
YEMFAQTLQQSR		5.91594e-05	0	1	Q01853	0	1501.71	43.02	2	3.48591	28.8781
MFVDLNPDSDK		1.01678e-06	0	1	Q3UPA1; P21279	0	1280.58	69.11	2	1.78016	28.7984
AIGDVFQKPYVSGEADAASR	1xDeamidated [Q7]	5.21439e-05	0	1	Q8CGA0	0	2082.01	13.11	3	17.3565	28.7997
IQNTGDYYDLYGGEK		3.8856e-08	0	1	P35235	0	1735.78	82.68	2	2.64971	28.801
DFTPVCTTELGR	1xCarbamidomethyl [C6]	1.61668e-05	0	1	Q53ZU7	0	1395.66	60.88	2	3.57392	28.8154
EMFGLYGQTTGK		1.75888e-05	0	1	Q3U281	0	1331.63	45.71	2	3.14609	28.8167
DIQDSLTVSNEVQTAK		6.07221e-10	0	1	Q5DQJ3	0	1747.87	91.91	2	0.0279815	28.8206
CPTDELSLSNCAVVNEK	2xCarbamidomethyl [C1; C11]	4.67496e-10	0	1	P46460	0	1935.88	85.7	2	4.19096	28.8233
EDKLECSEELGDLVK	1xCarbamidomethyl [C6]	1.2982e-07	0	2	Q5SXR6	1	1763.84	70.1	2	2.11493	28.8545
QFGIVTIGEEK		4.602e-06	0	1	Q542P2	0	1220.65	54.05	2	2.31492	28.8363
RGTGGVDTAAVGGVFDVSNADR		5.67413e-11	0	2	Q04447	1	2121.03	78.97	3	1.50667	28.9995
YALTFAEAQEACR	1xCarbamidomethyl [C12]	2.1175e-07	0	1	A0A0R4IZX5	0	1529.71	67.74	2	-2.59024	28.8376
ITVNYPPYISK		2.96594e-05	0	1	Q3TYL3	0	1294.7	18.86	2	1.2137	28.8402
VTNGAFTGEISPGMIK		2.40236e-08	0	1	P17751	0	1621.83	64.99	2	4.8593	31.2217
VTNGAFTGEISPGMIK	1xDeamidated [N3]	4.95932e-10	0	2	P17751	0	1622.81	90.31	2	1.54216	33.3991
VTNGAFTGEISPGMIK	1xDeamidated [N3]; 1xOxidation [M14]	2.59187e-05	0	1	P17751	0	1638.8	48.98	2	2.6933	28.8493
WNPGASPADTGDVNVHSGIIAAR		3.11838e-10	0	1	F8VPN4	0	2305.13	61.08	3	3.07584	28.8585
AELQNDGPGDASLVLR		5.63187e-08	0	1	Q80WM4	0	1654.84	101.17	2	1.86617	28.8689
LIEEVMIGEDK		2.75105e-06	0	1	Q542X7	0	1275.65	61.91	2	-0.86762	28.8728
SGALLACGIVNSGVR	1xCarbamidomethyl [C7]	9.42446e-07	0	1	Q3TIP0	0	1473.78	29.18	2	-2.81316	28.8755
ASLNGADIYSGCCTLK	1xDeamidated [N4]; 2xCarbamidomethyl [C12; C13]	4.33595e-08	0	1	G5E924	0	1730.77	56.11	2	-0.147573	28.8768
LVIIEGDLER		0.000179154	0	1	D3Z6I8; D3Z2H9	0	1156.66	27.85	2	2.58446	28.8389
QQLEEFGWANSQK		6.66892e-07	0	1	Q8R4V2	0	1564.74	53.99	2	1.25767	28.7957
ADNFEYSDPVDGSISK		1.74406e-07	0	1	Q66JR7	0	1743.77	70.56	2	1.04983	29.0021
TVAGGAWTYNTTSAVTVK		2.84476e-07	0	1	Q3U8M3	0	1826.93	73.84	2	1.8526	29.0151
VLTTGYWPTQSATPK		2.48559e-07	0	1	Q6ZQ84	0	1649.85	80.58	2	1.46229	29.1481
IADPEHDHTGFLTEYVATR		1.0422e-08	0	1	D3Z3G6	0	2172.04	55.33	3	-3.0088	29.1507
YAPTTTPSPEDGFEVQPLHPDK		3.42563e-06	0	3	P28571	0	2426.15	44.19	3	-2.8471	30.3568
QIGDNLIVPGGVK		6.50312e-06	0	1	E9PWE8	0	1309.75	60.38	2	1.06926	29.1624
LWTLVSEQTR		0.000158017	0	1	P14115	0	1232.66	27.9	2	-0.779934	29.1637
ASDPPLAPDDDPDAPAAQLAR		9.6336e-05	0	1	Q9QXV0	0	2103	41.3	2	-0.732363	29.1676
GSTDNLMDDIER		1.17356e-06	0	1	Q6A0F1	0	1365.6	87.25	2	0.041002	29.178
GLGGLILVNK		0.000151536	0	1	Q8C0M9	0	983.625	36.65	2	1.00416	29.1832
DDMIFEDCGNVPSEPK	1xCarbamidomethyl [C8]	7.95643e-09	0	2	P14094	0	1852.77	60.7	2	0.506473	32.9656
DDMIFEDCGNVPSEPK	1xOxidation [M3]; 1xCarbamidomethyl [C8]	1.07861e-05	0	1	P14094	0	1868.77	57.88	2	-1.41463	29.1846
ICYIFHETFGR	1xCarbamidomethyl [C2]	5.49373e-06	0	1	E9PUD2	0	1442.69	38.26	3	0.937351	29.199
NQLTAMSSVLAK		2.99103e-05	0	1	P23116	0	1262.68	34.15	2	1.54341	29.2016
RAPFDLFENR		1.48598e-05	0	3	Q80Y52	1	1264.64	45.99	3	1.48656	29.7267
AGAIAPCEVTVPAQNTGLGPEK	1xCarbamidomethyl [C7]	2.04659e-08	0	2	Q5M8R8	0	2180.1	66.03	2	-1.67216	29.2042
DITSNIHFEAYR		1.26602e-05	0	3	Q80UG5	0	1465.71	63.17	2	-1.45768	29.2552
FLQASEDLLK		0.000130317	0	1	E9PZF0; P15532	0	1163.63	56.52	2	3.56454	29.2172
FKLEAPDADELPR		1.34313e-06	0	2	Q99KI0	1	1500.77	80.74	3	1.5296	29.4708
ISSLLEEQFQQGK		3.3665e-08	0	1	Q497E9	0	1506.78	84.65	2	0.637563	29.2199
LEQDQLWIGTK		3.7271e-06	0	1	Q78JW9	0	1330.7	51.81	2	0.809787	29.2238
EMLNISGPPLK		2.28409e-05	0	1	Q9CPY7	0	1198.65	39.81	2	0.144674	29.1467
IGIFGQDEDVTSK		6.23373e-07	0	1	Q5DTI2	0	1408.7	67.8	2	-1.27724	29.1441
KPTEFIGGVSSTTQSWVQK		3.22923e-06	0	1	Q9WV92	0	2080.07	55.87	2	3.94416	29.1338
FPLIEQTYYPNHR		7.42421e-05	0	1	Q64332	0	1677.84	17.47	2	1.70906	29.1246
WIDIHNPATNEVVGR		1.40059e-07	0	1	Q9EQ20	0	1720.88	52.53	3	1.21582	29.0204
TLAYIITELDER		1.60343e-06	0	1	P57746	0	1436.76	45.75	2	1.59558	42.244
VLNNMEIGTSLYDEEGAK		7.3081e-11	0	2	P09411	0	1982.94	93.51	2	0.615608	34.1387
VLNNMEIGTSLYDEEGAK	1xOxidation [M5]	2.04594e-09	0	1	P09411	0	1998.93	90.27	2	0.345423	29.0412
FQLQATTQQGPGEAIVR		4.48614e-07	0	1	Q6PGJ3	0	1843.97	52.69	2	-0.383147	29.0439
SIQADGLVWGSSK		9.03523e-07	0	1	O70251	0	1347.69	66.93	2	2.84482	29.0529
IESLSSQLSNLQK		3.75786e-07	0	1	P14733	0	1446.78	70.58	2	1.84524	29.0568
DLKPENLLLASK		2.89386e-06	0	2	Q5SVJ0; F8WIS9; Q923T9; A0A0G2JGS4	0	1340.78	48.57	3	-0.0508978	29.0581
SYYGPPYAGPGVTHVIVR		5.54026e-06	0	1	Q3TP62	0	1933	42.28	3	0.641435	29.0607
DIVNMLMHHDR		2.18984e-05	0	2	Q9WUB3	0	1380.65	39.94	2	2.88043	29.1286
ILGADTSVDLEETGR		8.5785e-11	0	5	Q03265	0	1575.79	117.59	2	2.55778	29.5807
AAYFGIYDTAK		0.000167554	0	1	P51881	0	1219.6	34.53	2	1.24006	29.0892
LVEDHLAVQSLIR		1.38839e-08	0	2	B2RXT3; Q60597	0	1492.85	60.11	3	0.515197	29.2721
LTDPIPTTETSIAPR		6.95702e-06	0	1	Q3UHJ0	0	1611.86	54.09	2	1.20246	29.0945
LTFDSSFSPNTGK		5.39292e-05	0	1	Q3THL7; Q60932	0	1400.67	22.15	2	4.09713	29.1063
TFDTNSDGTIDFR		1.56292e-07	0	1	P84075; P62748	0	1488.66	77.1	2	0.871335	29.1076
CLDAFPNLR	1xCarbamidomethyl [C1]	0.000159345	0	1	A2AE89	0	1105.55	38.56	2	1.70663	29.1089
DVEMGNSVIEENEMK		6.55326e-09	0	1	P56564	0	1723.75	71.99	2	-0.104788	29.1102
LLTQHENIKNEIDNYEEDYQK		2.79717e-07	0	1	Q62261	1	2636.25	42.3	3	1.43757	29.1116
IQTQIEVVNTFK		2.96802e-06	0	1	S4R1C4	0	1419.78	64.45	2	1.39077	29.1233
HEQILVLDPPSDLK		1.09698e-06	0	3	Q9WV55	0	1603.87	47.73	2	4.53299	29.1873
QWCNCAFLESSAK	2xCarbamidomethyl [C3; C5]	1.01648e-07	0	1	A0A0G2JDL9; P62835	0	1600.69	56.62	2	0.918964	28.788
WHPEVCHHCPDVPILLVGTK	2xCarbamidomethyl [C6; C9]	2.94309e-06	0	1	Q3UDZ1	0	2394.18	15.6	4	-1.66641	28.784
YLIATSEQPIAALHR		2.13476e-08	0	1	Q8C483	0	1682.92	66.94	3	1.24969	28.7814
MVSGMYMGELVR		6.12945e-07	0	1	P17710	0	1372.64	68.38	2	1.5735	32.9642
MVSGMYMGELVR	1xOxidation [M5]	1.16365e-05	0	1	P17710	0	1388.64	60.6	2	-0.496683	28.4684
LNGVTLNLEGR	1xDeamidated [N2]	3.36833e-06	0	1	O54991	0	1186.64	44.09	2	1.23296	28.4698
EVSFQATGDSEWR		3.42563e-06	0	1	Q8R5L1	0	1511.68	62.7	2	-2.60977	28.4762
AIGNIELGIR		5.08438e-05	0	1	B2RQQ5	0	1055.62	47.37	2	2.08683	28.4788
AVEVDQQFDGAPVQVR		1.13393e-08	0	1	O88398	0	1757.88	102.16	2	4.55559	28.4802
EMGPTYADPVCLSK	1xCarbamidomethyl [C11]	4.08481e-05	0	1	E9PZD8	0	1567.71	64.65	2	0.68099	28.4815
QATVGDVNTDRPGLLDLK		1.09666e-07	0	2	Q4VWZ5	0	1912.01	84.43	2	2.19431	28.4868
LSVEGFAVDK		3.19957e-05	0	1	Q11011	0	1064.56	70.01	2	2.22744	28.4972
YPIEHGIITNWDDMEK		3.8206e-08	0	5	P62737	0	1960.91	54.03	2	1.80391	32.7315
YPIEHGIITNWDDMEK	1xOxidation [M14]	1.01679e-05	0	3	P62737	0	1976.91	36.55	2	0.594874	28.6444
ENLEFIDVHVK		5.39292e-05	0	2	Q8BK60	0	1342.7	27.88	3	2.42899	28.5141
XSTSPGDYVLSVSENSR	1xCarbamidomethyl [X1]; 1xAcetyl [N-Term]	4.26047e-05	0	1	F7D232	0	1899.84	26.79	2	9.84015	33.9238
FSWGAEGQKPGFGYGGR		2.26461e-08	0	2	F6RT34	0	1800.85	70.32	2	1.63773	28.5206
ILGLLDTHLK		1.58965e-05	0	2	Q9D8N0	0	1122.69	41.98	3	0.863801	28.5232
LETGAPRPPATVTNAVSWR		8.37469e-07	0	1	P35585	0	2023.07	36.21	3	1.04874	28.5245
AVVVNAAQLASYSQSK		3.91476e-11	0	1	Q9CR62	0	1635.87	114.02	2	1.92923	28.5336
DISTTLNADEAVAR		3.28238e-08	0	1	P48722	0	1475.73	71.69	2	0.622043	28.5389
ALSDHHVYLEGTLLKPNMVTPGHACPIK	1xCarbamidomethyl [C25]	1.53694e-05	0	1	P05063	0	3098.59	8.62	5	1.6845	28.5402
ILMVGLDAAGK		6.18224e-06	0	1	P61750; P84078; P84084	0	1087.62	68	2	1.66074	28.4671
SADTLWDIQK		2.89191e-05	0	1	P16125	0	1176.59	54.3	2	-0.210671	28.4619
VASSVPVENFTIHGGLSR		9.8244e-09	0	2	Q60597	0	1869.98	61.79	3	1.69052	28.5153
IHYVGQNEPELLVAHAYTR		4.52415e-07	0	1	O70252	0	2210.14	51.79	4	-0.0561315	28.4503
ILIRPLYSNPPLNGAR		1.27674e-05	0	1	P05202	0	1794.04	36.96	3	0.999421	28.3544
ILIRPLYSNPPLNGAR	1xDeamidated [N13]	2.08263e-06	0	3	P05202	0	1795.02	42.12	3	1.30088	30.4039
AGQTTYSGVVDCFR	1xCarbamidomethyl [C12]	5.97444e-08	0	1	Q8BH59	0	1560.71	95.33	2	0.61911	28.3688
KGADIMYTGTLDCWR	1xCarbamidomethyl [C13]	2.84113e-11	0	2	P48962	1	1786.83	80.74	2	1.65053	32.3046
KGADIMYTGTLDCWR	1xOxidation [M6]; 1xCarbamidomethyl [C13]	7.25588e-07	0	2	P48962	1	1802.82	69.29	2	1.00322	28.3964
DQTNDQVTIDSALATQK		1.25392e-10	0	1	P54071	0	1847.9	89.79	2	-1.12665	28.4081
DQTNDQVTIDSALATQK	1xDeamidated [N4]	7.56846e-07	0	1	P54071	0	1848.88	83.06	2	11.0845	28.3767
SLAMLGSSEDNTALSR		2.04779e-06	0	1	Q3TI63	0	1651.8	61.84	2	-0.957775	28.3781
SKPGAAMVEMADGYAVDR		2.44463e-06	0	1	G5E924	0	1867.87	68.68	2	2.56448	28.3858
LSDQFHDILIR		4.52502e-06	0	2	P12815	0	1356.73	56.81	3	1.05613	28.5428
FDVSGYPTIK		5.17069e-05	0	2	A0A0R4J0Z1	0	1126.58	42.46	2	1.64916	28.3897
TDVLTPAGTTIHGLHALER		9.50458e-06	0	1	Q9DCC4	0	2002.07	29.44	4	6.25022	28.4028
LAPDYDALDVANK		4.37404e-07	0	1	A0A140T8M7	0	1404.7	86.13	2	1.61646	28.4054
EIGNLLHPSVPISNDEDADNKVER		4.40831e-09	0	1	Q8C483	1	2661.31	49.93	4	1.36095	28.4067
QAVQILQQVTVR		1.46093e-07	0	1	A2ALV3	0	1382.81	78	2	1.9604	28.424
SGNVTTVMETIGR		1.6725e-06	0	1	Q8JZN5	0	1364.68	50.2	2	3.43252	28.4253
GLGISVLEMSHR		2.59332e-06	0	2	Q3ULZ3	0	1298.69	56.91	2	1.40436	28.4658
TSPVEGLPGTAPDLEK		9.91373e-07	0	1	S4R1C4	0	1610.83	63.14	2	1.44192	28.4423
LFYGMSSDTAMK		8.88408e-07	0	1	Q9DCZ1	0	1350.61	51.98	2	-0.343793	28.445
SLVANLAAANCYK	1xCarbamidomethyl [C11]	4.37404e-07	0	1	P55264	0	1394.71	69.45	2	-1.93893	28.4476
GVIALCIEDGSIHR	1xCarbamidomethyl [C6]	9.10905e-08	0	2	Q8K2B3	0	1539.79	54.46	2	3.36851	28.449
GGHVNLTMLGAMQVSK		1.21376e-05	0	1	Q9D0K2	0	1642.84	49.77	2	8.48435	28.5492
LTGFHETSNINDFSAGVANR		6.65622e-13	0	2	P15105	0	2150.03	120.36	2	0.250642	28.5506
VNIDGGAIALGHPLGASGCR	1xCarbamidomethyl [C19]	5.58457e-08	0	1	Q8CAY6	0	1934.99	50.87	3	0.620547	28.5518
AEVVLGNIIK		8.49296e-05	0	1	P62482	0	1055.65	33.26	2	3.35344	28.6613
VNILGEVVEK		3.11972e-05	0	1	Q9QYB8	0	1099.64	50.52	2	2.14462	28.6626
FLVYDYDSSGK		4.05056e-05	0	1	Q9Z140	0	1293.6	34.26	2	2.0914	28.6639
EAICEVALDYK	1xCarbamidomethyl [C4]	5.26598e-07	0	1	Q62261	0	1310.63	74.82	2	2.42686	28.6809
SQGQDVTSSVYFMK		8.37217e-08	0	1	B2RTM4	0	1576.73	81.63	2	-0.191111	28.6849
THNSALEYNIFEGMECR	1xCarbamidomethyl [C16]	1.86404e-10	0	2	O08553	0	2070.9	84.38	2	3.36914	34.8933
THNSALEYNIFEGMECR	1xDeamidated [N3]; 1xCarbamidomethyl [C16]	4.44708e-08	0	2	O08553	0	2071.88	56.28	3	3.03353	38.8419
ILMDKPEMSVVLK		4.87483e-05	0	2	Q11011	0	1502.83	40.26	3	0.96234	28.6979
ECPSDECGAGVFMGSHFDR	2xCarbamidomethyl [C2; C7]	4.26474e-07	0	1	Q642L7	0	2157.84	55.05	3	2.53357	28.7018
TVPQSSLTMGQLYEK	1xDeamidated [Q4]	9.3153e-05	0	1	P60521	0	1682.83	53.96	2	12.6515	28.66
QVQSLTCEVDALK	1xCarbamidomethyl [C7]	9.50146e-08	0	1	P20152	0	1490.75	80.66	2	1.69208	28.7214
WNDFAEDSLR		5.40184e-06	0	1	P58281	0	1252.56	57.06	2	1.82002	28.7266
IPAVELVTPGAQETEK		2.65822e-05	0	1	E9QQ57	0	1681.9	29.17	2	-1.60244	28.7332
YHTSQSGDEMTSLSEYVSR		5.17131e-11	0	2	P11499	0	2176.95	109.11	2	1.66564	28.8141
VTVNYPPYISEAK		2.50596e-05	0	1	Q3TYC2	0	1480.77	43.53	2	1.57622	28.7579
LYPPSAEYPDLR		1.14419e-05	0	2	Q545N7	0	1420.71	66.56	2	1.9145	28.7944
NSWNTISFHTGAALR		1.96322e-06	0	1	O54991	0	1674.83	65.6	2	2.23803	28.7671
MEPLNNLQVAVK		3.78665e-05	0	1	Q8CC13; Q5SWR1	0	1355.74	32.72	2	0.275888	28.7762
EVVAGSHELGQDYEHVTMLQER		1.24339e-10	0	2	Q62261	0	2527.19	58.08	3	2.59583	28.7776
KGVNLPGAAVDLPAVSEK		1.23448e-06	0	3	P52480	1	1764.99	37.59	3	1.67243	28.7801
QDLPNAMNAAEITDK	1xDeamidated [Q/N]	1.0254e-05	0	3	P84078	0	1631.76	65.57	2	18.4637	28.7239
AALDGTPGMIGYGMAK	1xOxidation [M9]	0.000209991	0	1	Q8BVI4	0	1568.74	52.95	2	0.824461	27.5019
TVYFAEEVQCEGNSFHK	2xDeamidated [Q9; N13]; 1xCarbamidomethyl [C10]	0.000177661	0	1	Q4FJX4	0	2046.87	24.63	3	8.89799	28.6587
ITQLVSEQANQVLAR		2.36217e-08	0	1	E9Q0J5	0	1669.92	64.28	2	1.45273	28.6523
VNINGGAIALGHPLGASGCR	1xDeamidated [N4]; 1xCarbamidomethyl [C19]	6.28461e-08	0	1		0	1934.99	49.81	3	0.620325	28.5518
TPALVFEHVNNTDFK		3.36756e-07	0	1	Q60737	0	1731.87	20.4	3	-1.7802	28.5571
LNELADQDFPLHPR		3.14854e-06	0	1	E9QKC6	0	1664.84	59.82	3	1.60686	28.5689
CNEPAVWSQLAK	1xCarbamidomethyl [C1]	4.60112e-07	0	1	Q5SXR6	0	1402.68	58.99	2	2.2851	28.5701
LKGEMMDLQHGSLFLQTPK		3.45387e-07	0	3	P16125	1	2173.11	57.17	2	2.31272	32.4552
LKGEMMDLQHGSLFLQTPK	1xOxidation [M]	5.97628e-07	0	3	P16125	1	2189.11	30.87	4	1.87404	28.5923
AADFQLHTHVNDGTEFGGSIYQK		4.43996e-13	0	3	Q5EBQ0	0	2535.19	65.94	3	1.79095	28.5871
GLGEISAATEFK		3.34004e-06	0	1	E9QB01; A0A0A6YY91	0	1222.63	70.82	2	1.59879	28.5896
TASNVEEAFINTAK		7.82582e-08	0	1	Q0PD65	0	1494.74	61.52	2	3.26175	28.591
TVYFAEEVQCEGNSFHK	1xCarbamidomethyl [C10]	1.52289e-09	0	2	Q4FJX4	0	2044.91	81.82	2	-1.31748	29.3466
SLTNDWEDHLAVK		1.9462e-07	0	2	P11499	0	1527.74	65.85	2	1.9337	28.63
TSLDLYANVIHCK	1xCarbamidomethyl [C12]	9.10905e-08	0	2	P70404	0	1533.77	82.94	3	1.76685	28.5976
DSPSVWAAVPGK		3.36833e-06	0	1	P62962	0	1213.62	53.95	2	1.89295	28.604
QIGENLIVPGGVK		7.50562e-06	0	1	Q6P1J1; O08553	0	1323.76	36.25	2	0.577931	28.6079
VVLAAADLGTEAGVQR		9.90762e-09	0	1	Q91XH5	0	1569.86	81.43	2	1.89726	28.6119
EGDTLVLTCAVTGNPRPNQIR	1xCarbamidomethyl [C9]	2.54855e-05	0	1	Q8R464	0	2311.18	34.15	3	-2.46388	28.6235
ARPEYMLPVHFYGR		1.24485e-05	0	1	Q3V3U0	0	1735.87	37.83	4	2.02301	28.6313
MAPYQGPDAAPGALDYK		7.25665e-06	0	1	A0A1L1SV25	0	1764.83	55.78	2	2.87706	28.634
SSHTWVALSHIAGLCNR	1xCarbamidomethyl [C15]	9.73563e-11	0	3	A0A0G2JGX4	0	1908.95	88.11	2	1.0387	28.7305
MAAMAKPDCIITCDGNNITVK	1xDeamidated [N16]; 2xCarbamidomethyl [C9; C13]	7.96203e-06	0	1	Q05816	0	2324.08	30.57	3	1.87768	28.6496
GISCMNTTVSESPFK	1xCarbamidomethyl [C4]	6.71906e-10	0	1	Q4FK49	0	1657.76	86.94	2	1.92077	28.5963
HVGMAVAGLLADAR		1.11561e-05	0	1	Q58EV4	0	1380.74	49.56	3	1.2024	29.2408
AALDGTPGMIGYGMAK		2.82155e-06	0	1	Q8BVI4	0	1552.75	59.97	2	3.13982	31.9022
ASLLQNESTNEQLQIHYK		8.37469e-07	0	1	Q14AI7	0	2116.07	36.45	3	-0.256539	27.494
GYGFVHFETQEAAER		3.78665e-05	0	1	P29341	0	1740.8	33.16	3	2.39434	26.3499
EASFEYLQNEGER		9.99784e-06	0	1	Q5SWU9	0	1571.7	66.86	2	2.37587	26.3603
VFASLPQVER		2.84359e-05	0	1	O88342	0	1145.63	32.21	2	1.75817	26.3616
ALTGGIAHLFK		2.72628e-05	0	1	O08749	0	1127.66	30.1	3	1.33862	26.3643
IIKPCNHVLSLSFPIRR	1xCarbamidomethyl [C5]	3.04409e-06	0	1	P26443	1	2050.17	46.23	5	1.7797	26.3681
VAPEEHPTLLTEAPLNPK		2.19074e-06	0	2	Q61272; P62737	0	1956.04	24.08	3	2.00038	26.3798
YTGEDFDEDLR		1.91416e-06	0	1	Q9JHU4	0	1359.57	74.15	2	1.22487	26.3811
AELFTQSCADLDK	1xCarbamidomethyl [C8]	5.97444e-08	0	1	Q62261	0	1497.69	70.07	2	0.833348	26.3838
LCYYIGATDDAATK	1xCarbamidomethyl [C2]	2.96731e-07	0	1		0	1561.72	26.44	2	-0.483537	26.3955
YGEPSEVFINR		1.08775e-05	0	1	Q8R326	0	1310.64	55.6	2	3.69281	26.3968
DNQCQYIWGTK	1xCarbamidomethyl [C4]	8.42189e-05	0	1	Q9R1V7	0	1412.63	28.74	2	1.51508	26.3982
QIQEEITGNTEALSGR		4.01659e-05	0	1	Q8C5R4	0	1745.87	49.08	2	-1.14794	26.4074
VGVKPVGSDPDFQPELSGAGSR		4.19339e-07	0	1	Q3UNH3	0	2199.1	40.03	3	1.97152	26.4152
ACYLSINPQKDETLETEK	1xCarbamidomethyl [C2]	1.11564e-06	0	2	P61164	1	2139.03	41.82	3	2.06075	26.4178
SQDPIIPALAK		5.57755e-05	0	1	Q7TSJ2	0	1152.66	22.51	2	0.511412	26.4205
NDGGIYTCFAENNR	1xCarbamidomethyl [C8]	2.11615e-09	0	1	P12960	0	1630.69	88.75	2	2.2514	26.4218
AASDIAMTELPPTHPIR		3.91852e-08	0	5	Q5SS40	0	1819.94	60.56	2	2.66377	26.5454
VVHAFDMEDLGDK		8.88408e-07	0	1	Q91WS0	0	1475.68	62.45	3	0.537926	26.4531
GNPTVEVDLYTAK		1.99662e-06	0	2	Q5FW97; Q3UJ20	0	1406.72	86.21	2	1.76988	26.487
STEQILATLK		0.000147775	0	1	Q99KP6	0	1103.63	38.33	2	3.97954	26.3486
ADPVLLNNHSNLKPAPTVPAAPSSPDATSEPK	2xDeamidated [N]	5.17069e-05	0	4	Q9JKC6	0	3237.63	11.97	4	-0.0868997	28.4882
ADPVLLNNHSNLKPAPTVPAAPSSPDATSEPK	1xDeamidated [N]	1.05167e-05	0	3	Q9JKC6	0	3236.64	33.68	4	5.76114	27.4642
ADPVLLNNHSNLKPAPTVPAAPSSPDATSEPK		5.09215e-06	0	1	Q9JKC6	0	3235.66	39.68	4	2.332	26.3473
HNALIQEVISQSR		5.22174e-07	0	1	Q571A2	0	1494.8	55.95	3	-0.105214	26.2311
GLLSSLDHTSIR		1.55023e-06	0	2	Q9D0M3	0	1298.71	57.84	3	1.88956	26.2324
KQTIENSQGAYQEAFDISK		5.04047e-12	0	2	F6VW30	1	2157.05	122.36	2	1.74116	26.2572
AGLDVKPFITNPR		2.30387e-07	0	1	Q8R3P0	0	1427.8	73.51	3	1.95631	26.2362
YDPPLEDGAMPSAR		6.99983e-05	0	1	P47757	0	1518.69	44.2	2	2.28981	26.2389
LIQFHFHWGSSDGQGSEHTVNK		6.43517e-05	0	1	P00920	0	2511.18	11.76	5	2.46904	26.2402
MISSYVGENAEFER		5.08643e-10	0	1	Q9D0K2	0	1631.74	118.19	2	0.516656	28.3584
VFVGYNSTGAELR		8.80682e-08	0	1	P46096	0	1412.72	77.57	2	1.20258	26.2519
VFVGYNSTGAELR	1xDeamidated [N6]	8.37526e-06	0	1	P46096	0	1413.7	42.37	2	3.44169	29.5505
SQACGGNLGSIEELR	1xCarbamidomethyl [C4]	1.45953e-10	0	1	Q3U3T6	0	1590.75	101.91	2	0.249737	26.4583
GEVITTYCPANNEPIAR	1xCarbamidomethyl [C8]	8.30184e-08	0	1	Q9DBF1	0	1904.92	80.55	2	2.47423	26.2599
GPGQDPQAALGALGK		9.5789e-09	0	1	G3UY93	0	1379.73	66.41	2	0.852237	26.2716
EITGIGPSTTTETETIAK		8.85738e-05	0	1	P40336	0	1848.94	64.16	2	-0.0810116	26.2756
YDYNSGEELESYK		7.07241e-08	0	1	Q9Z1Z2	0	1596.67	61.2	2	-0.186649	26.2953
TVNTEPEMMQCLK	1xCarbamidomethyl [C11]	8.44619e-06	0	1	E9Q0J5	0	1580.71	29.98	2	3.55639	26.3043
TVIIEQSWGSPK		3.36833e-06	0	1	P63038	0	1344.72	70.2	2	2.68904	26.3095
AEITDAEGLGLK		4.08945e-06	0	1	O08788	0	1216.64	61.93	2	2.05358	26.3108
VCVGTWNVNGGK	1xDeamidated [N9]; 1xCarbamidomethyl [C2]	4.22474e-05	0	1	D3Z656	0	1291.61	15.75	2	0.916781	26.3147
VPPVQVSPLIK		1.00824e-06	0	2	Q06185	0	1176.74	58.09	2	1.62749	26.3251
LPASCLPASDSFR	1xCarbamidomethyl [C5]	1.81862e-08	0	1	Q920I9	0	1420.69	57.4	2	0.920388	26.346
LGDSMANYPQGLDDK		6.33785e-08	0	1	D3Z4E2	0	1623.73	62.85	2	2.22273	26.2612
NVYMLATTVSSK		6.02778e-06	0	1	Q8CAA7	0	1313.68	48.38	2	2.01679	26.222
LATAMQEGEYDAERPPSKPPPVELR		3.25583e-07	0	1	O08788	0	2781.39	20.3	4	1.66409	26.4687
SAYSGLQSSSYLMSAR	1xOxidation [M13]	2.24415e-10	0	2	P08551	0	1723.8	98.39	2	1.56052	26.4713
ITVTSEVPFSK		9.8794e-05	0	1	Q4VAG4	0	1207.66	32.38	2	2.24679	26.5648
LEQFTFQEAR		6.48953e-05	0	1	Q61282	0	1268.63	54.66	2	3.09782	26.5674
YLYSSEDYIK		0.000196413	0	1	Q3TIP0	0	1280.6	39.4	2	2.50149	26.5687
ASLPPHAGPATPLSPTR	1xAcetyl [N-Term]	0.00013704	0	1	P21619	0	1711.91	27.92	2	1.02797	26.5791
IREDLPNLESSEETEQINK		1.33147e-07	0	1	Q3TJ43	1	2244.1	51.83	3	2.94769	26.5818
LVLLGESAVGK		2.7034e-05	0	1	Q9CQD1; Q8C266; Q0PD56	0	1085.66	47.35	2	3.42426	26.5844
IQFNESFAEMNR		8.80946e-07	0	2	P19783	0	1485.68	68.54	2	1.33882	32.0811
IQFNESFAEMNR	1xOxidation [M10]	5.58718e-06	0	1	P19783	0	1501.67	56.25	2	3.24757	26.5986
VADIIAEVAK		4.63472e-05	0	1	Q3TA69	0	1028.6	49.13	2	1.94096	26.5998
VANIIAEVAK	1xDeamidated [N3]	4.63472e-05	0	1	Q3TLU4	0	1028.6	49.13	2	1.94054	26.5998
IQIWDTAGQER		1.2344e-05	0	8	Q4FJL0; P63011; Q50HX4; Q9D1G1; P61294; Q91ZR1; Q0PD14; Q0PD49; Q3U4W5; A2CG35; P62823; Q0PD62; Q6PHN9; Q544E8	0	1316.66	51.48	2	2.32513	26.6011
ADALQAGASQFESSAAK		1.5766e-06	0	1	Q9CXX2	0	1651.79	60.73	3	6.54352	26.6024
VYSILASTLKDEGK		3.66395e-07	0	2	O88342	1	1523.83	66.12	2	2.42994	26.6338
STNEAMEWMNSK		2.52788e-07	0	1	Q571M2	0	1427.59	68.23	2	1.43063	26.6064
DFTVSALHGDMDQK		2.84476e-07	0	2	Q52KC1	0	1563.71	39.48	2	-1.35385	26.6155
QFGALLQPGVNK		7.50562e-06	0	1	C9K0Z8	0	1271.71	25.41	2	4.20137	26.6168
LLEAQVATGGIIDPVHSHR		8.43769e-10	0	2	Q9QXS1	0	2013.09	76.01	4	0.337468	26.6194
LRDPLQVHLPLR		2.81973e-05	0	1	Q3UMR5	1	1456.87	46.68	4	1.98476	26.6233
ADALQAGASQFETSAAK		2.30314e-08	0	1	B0QZN5	0	1665.81	59.32	2	2.59765	26.6325
LDPTQTSFLK		0.000122887	0	1	Q9QYG0	0	1149.62	45.56	2	1.29375	26.5635
VVDLMAYMASK	1xOxidation [M]	2.7034e-05	0	2	A0A0A0MQF6	0	1243.61	44.22	2	1.88058	26.5623
VVDLMAYMASK		2.40256e-05	0	1	A0A0A0MQF6	0	1227.61	61.51	2	2.73475	37.4361
HIGLVYSGMGPDYR		5.76848e-05	0	1	Q3UWT6	0	1564.76	26.72	3	6.0396	26.548
VVEIAPATHLDPQLR		2.09948e-05	0	2	E9QPD7	0	1658.92	30.34	2	0.79758	26.5831
VVVDALSGLK		2.94106e-05	0	1	Q545N7	0	1000.6	69.16	2	0.694826	26.4739
MIEEAGAIISTR		1.21376e-05	0	2	E9PYH2	0	1290.67	49.28	3	4.70665	26.5713
SSLSYFGGVCSR	1xCarbamidomethyl [C10]	3.98727e-06	0	1	Q9R1V7	0	1319.6	67.13	2	2.25375	26.4909
LSLCGEESFGTGSDHIR	1xCarbamidomethyl [C4]	1.61604e-08	0	1	Q66JR7	0	1864.85	40.04	3	-1.80134	26.4922
GDVTITNDGATILK		4.48123e-05	0	1	P80315	0	1417.75	63.58	2	1.40861	26.4935
IYEFPETDDEEENK		4.19209e-08	0	1	E9Q1G8	0	1757.74	63.38	2	-0.42462	26.4961
HGGSPTSLGTWGSWAGPDHDK		4.56247e-07	0	1	Q3TWG2	0	2149.97	49.01	3	1.58784	26.5117
LYAQDADGCPIDIK	1xCarbamidomethyl [C9]	0.000194779	0	1	Q8VHX6	0	1578.75	46.11	2	1.33948	26.5143
SAYSGLQSSSYLMSAR		9.1774e-11	0	3	P08551	0	1707.8	97.1	2	2.10004	30.5776
TSRPENAIIYSNNEDFQVGQAK		6.71691e-11	0	2	P40142	0	2481.2	77.98	3	1.63088	26.5169
IGILHENFQTLK		0.000130317	0	2	Q3TWG5	0	1412.79	56.8	2	1.70882	26.552
CAVVDVPFGGAK	1xCarbamidomethyl [C1]	6.12945e-07	0	1	P26443	0	1219.61	54.67	2	3.17774	26.5259
RPAIFTYHDVGLNYK		1.34313e-06	0	3	Q9QYG0	0	1793.93	54.99	2	3.16783	26.5597
LVLYLEHNLEK		2.59187e-05	0	2	J3QPG5	0	1370.77	43.5	2	2.34625	26.6141
EMLGLYTENEGK		1.2982e-07	0	1	Q571M2	0	1383.65	63.38	2	2.54861	26.531
ATCIGNNSAAAVSMLK	1xCarbamidomethyl [C3]	1.05103e-08	0	1	Q9R1P0	0	1607.79	51.38	2	0.698182	26.5323
STPAITLENPDIK		4.15817e-07	0	1	Q9DCN2	0	1398.75	60.62	2	2.26776	26.5337
LMVHNWEYLGK		1.93038e-06	0	2	Q8BVE3	0	1389.7	40.36	2	2.66687	26.6181
HFSVEGQLEFR		6.48953e-05	0	2	Q80Y52; P11499	0	1348.66	38.08	2	2.39128	26.8348
TSRPENAIIYSNNEDFQVGQAK	1xDeamidated [N]	2.63511e-09	0	2	P40142	0	2482.18	69.84	3	2.1437	28.2478
SGALNSNDAFVLK		1.2344e-05	0	1	A0A0J9YUQ8; Q6PAC1	0	1335.69	45.13	2	7.25715	26.6377
FSGWYDADLSPAGHEEAKR		5.39409e-11	0	2	Q3U7Z6	1	2135.98	65.33	3	1.66449	26.2207
IYAMHWGYDSR		0.000116854	0	1	P29387	0	1398.63	26.36	3	1.82428	26.2142
SGGMSNELNNIISR	1xDeamidated [N9]	2.86886e-07	0	1	Q3V117	0	1492.71	62	2	2.00962	25.9672
AETFTFHSDICTLPEKEK	1xCarbamidomethyl [C11]	5.44501e-08	0	2	Q546G4	1	2153.02	45.6	3	3.60007	26.0521
PVAVGPYGQSQPSCFDR	1xCarbamidomethyl [C14]	6.84066e-06	0	1	P60603	0	1864.86	56.26	2	4.65489	25.9829
ILIIGESGVGK		1.54995e-05	0	1	P35293	0	1085.66	62.98	2	2.74962	25.996
VEELPGDNGVEFTQDDSVKK		5.53589e-09	0	1	Q3USR5	1	2206.05	64.1	3	3.15461	25.9985
VLDQVETELQR		1.89809e-06	0	1	O88741	0	1329.7	65.13	2	2.6496	26.0025
MMGHRPVLVLSQNTK	1xAcetyl [N-Term]	4.44708e-08	0	1	Q3U4U6	0	1752.92	20.82	3	2.65877	26.0038
VGHDYQWIGLNDK		5.04532e-09	0	1	Q62059	0	1544.75	83.84	2	4.01452	26.0116
LGSDVACSLAYTDYHK	1xCarbamidomethyl [C7]	5.77622e-08	0	1	Q8BU33	0	1799.83	57.79	3	3.90097	26.0129
TYATAEPFIDAK		3.63398e-06	0	1	O88935	0	1326.66	69.65	2	2.32446	26.0155
ESSDQNFDYMFK		5.49373e-06	0	1	P63011	0	1510.62	56.97	2	3.01681	32.725
VFVTGPLPAEGR		4.3373e-07	0	1	Q3T9Z2	0	1242.68	53.37	2	1.9901	26.0233
AAYFGVYDTAK		2.15324e-05	0	1	P48962	0	1205.58	58	2	1.07276	26.0298
DITAALAAER		0.000167554	0	1	P39053; A0A0J9YUN4	0	1030.55	54.07	2	2.7559	26.0324
PMFIVNTNVPR		1.46134e-06	0	1	P34884	0	1287.69	56.51	2	2.17149	29.8938
PMFIVNTNVPR	1xOxidation [M2]	3.01852e-06	0	1	P34884	0	1303.68	43.6	2	4.3599	26.035
TTPSVVAFTADGER		3.88682e-07	0	1	P38647	0	1450.72	80.51	2	3.33979	26.0481
ASLYNAVTTEDVEK		3.94951e-05	0	1	Q3ULZ3	0	1539.75	15.37	2	1.27904	26.0508
HLTEYFTFK		1.05167e-05	0	1	B2RRX2; P48453	0	1185.59	41.68	2	1.46982	26.0573
[truncated: 11,870 more rows]
