# Supplementary material for: A novel co-target of ACY1 governing plasma membrane translocation of SphK1 contributes to inflammatory and neuropathic pain
Source: iScience. 2023 May 28;26(6):106989. doi: 10.1016/j.isci.2023.106989 (PMC10291574; doi:10.1016/j.isci.2023.106989)
Supplement: Data S1. Data file of exported proteomics datasets, related to Figure 1 [file mmc2.zip › Date S1/1-M-GSGC0160906正式实验报告/预实验报告/肽段鉴定简表_B2.xlsx]

## Sheet: Sheet11
Sequence	Modifications	Qvality PEP	Qvality q-value	# PSMs	Master Protein Accessions	# Missed Cleavages	Theo. MH+ [Da]	Ions Score Mascot	Charge Mascot	DeltaM [ppm] Mascot	RT [min] Mascot
GKPVPIHGSR		0.000580612	0	5	Q3TYV5	0	1047.61	53.18	2	3.81883	0.0114495
VSHLLGINVTDFTR		0.000318533	0	1	Q8VDD5	0	1571.85	61.91	3	1.76097	34.3138
LEAALADVPELAR		9.48733e-05	0	1	F6ZHD8	0	1367.75	40.44	2	0.230836	34.3203
VTLLDGTEYSCDLEK	1xCarbamidomethyl [C11]	1.26548e-08	0	1	B6ZHD0	0	1742.82	86.77	2	4.01971	34.3216
FSPNSSNPIIVSCGWDK	1xCarbamidomethyl [C13]	1.13978e-07	0	1	P68040	0	1907.9	62.68	2	2.58749	34.3284
RPIAQWHSLKPEEEVDALLGK		1.49343e-10	0	1	A0A0R4J2C2	0	2416.3	46.16	4	1.68432	34.3427
FLNVTPNVEVNVECR	1xCarbamidomethyl [C14]	5.24436e-08	0	2	Q3UR55	0	1789.89	80.82	2	3.43231	34.3441
DAALMVTNDGATILK		1.79388e-07	0	1	Q542X7	0	1532.8	59.39	2	2.31357	34.3454
RLQQTQAQVEEVVDIMR		1.61554e-08	0	1	Q9CXX2	1	2043.07	70	3	1.43911	34.3481
HSMNPFCEIAVEEAVR	1xCarbamidomethyl [C7]	8.18236e-08	0	2	Q9DCW4	0	1888.87	67.48	2	0.937003	34.3861
YISDSMNWLNSK		1.04464e-05	0	1	P48722	0	1457.67	50.07	2	0.725111	34.3098
GVNLPGAAVDLPAVSEK		9.74084e-10	0	2	P52480	0	1636.89	85.28	3	2.50703	34.5858
ALAGCDFLTISPK	1xCarbamidomethyl [C5]	3.19019e-06	0	1	A0A1B0GR11	0	1392.72	66.89	2	2.45469	34.361
SCVPSCFETVYDGYSK	2xCarbamidomethyl [C2; C6]	1.67282e-09	0	1	P0DP60	0	1898.79	86.86	2	1.1456	34.365
YLQQPDCLLVGTNMDNR	1xCarbamidomethyl [C7]	9.24419e-10	0	1	Q8CHP8	0	2036.95	58.53	2	-1.56523	34.369
MVIGMDVAASEFYR		1.35694e-08	0	4	Q3UJ20	0	1588.75	91.75	2	3.37601	41.3982
MVIGMDVAASEFYR	1xOxidation [M]	2.72657e-07	0	2	Q3UJ20	0	1604.74	56.43	2	4.83759	34.3781
WCEYGLTFTEK	1xCarbamidomethyl [C2]	2.39219e-05	0	1	Q60930	0	1433.64	50.62	2	2.19438	34.3794
ALTVPELTQQMFDAK		3.19007e-07	0	6	Q9D6F9; Q9ERD7; P68372	0	1691.87	107.44	2	2.7132	42.9627
ALTVPELTQQMFDAK	1xOxidation [M11]	5.82345e-06	0	2	Q9D6F9; Q9ERD7; P68372	0	1707.86	48.45	2	6.16552	34.3951
GVDIVMDPLGGSDTAK		2.23098e-05	0	1	Q3TXD3	0	1574.77	29	2	0.664718	34.3834
YGIDEYLEVK		0.000125398	0	1	Q8BWF0	0	1228.61	48.83	2	2.34311	34.3598
VPSENVLGEVGDGFK		5.33614e-10	0	1	P50544	0	1546.77	86.02	2	1.30449	34.3085
GEPPLYHVQEVEAQIYR		9.65717e-08	0	1	D3YTP3	0	2028.02	51.21	3	1.60111	34.3033
DGPNALTPPPTTPEWVK	1xDeamidated [N4]	1.08172e-05	0	3	A0A0G2JGX4; Q8VDN2; Q6ZQ49	0	1820.91	48.98	2	3.84079	35.8433
GLPWSCSAEEVMR	1xCarbamidomethyl [C6]	3.19019e-06	0	1	P70333	0	1521.68	36.08	2	2.86211	34.2355
GISDLAQHYLMR		0.000164297	0	1	Q3U4U6	0	1403.71	34.59	3	0.934855	34.2382
IIDGLLVMR		0.000500826	0	1	Q9D868	0	1029.61	22.89	2	2.57072	34.2395
WTDENIDMVALK		8.25457e-06	0	1	Q9JHU4	0	1434.69	44.51	2	-0.720411	34.2408
LGQLNIDISNIK		0.000734141	0	1	Q64516	0	1327.76	26.1	2	1.09652	34.2499
GLTPSQIGVILR		1.34527e-05	0	1	P62301	0	1253.76	62.4	2	1.67011	34.2525
ISTEVGITNVDLSTVDKDQSIAPK		3.48064e-08	0	1	Q3U505	1	2530.32	34.97	3	3.43607	34.2538
GIVPGVSPLVLHIK		1.42996e-05	0	1	Q3USB7	0	1428.89	51.16	3	2.70095	34.2551
SFLIWVNEEDHTR		3.60438e-07	0	2	Q545N7	0	1645.8	59.89	2	1.9448	34.3059
VVVLGLLPR		0.000238968	0	1	Q3TJC2	0	965.651	65.65	2	2.03106	34.259
LSELDDRADALQAGASQFETSAAK		7.69773e-08	0	1	B0QZN5	1	2494.21	28.22	3	1.66412	34.2668
NSLCPSGGNILTPLLQQDCHQK	2xCarbamidomethyl [C4; C19]	3.27433e-09	0	2	P35762	0	2480.2	54.57	3	3.81752	34.2694
NSLCPSGGNILTPLLQQDCHQK	1xDeamidated [N]; 2xCarbamidomethyl [C4; C19]	1.82549e-05	0	2	P35762	0	2481.19	24.48	3	3.22271	39.7422
YTPSGQSGAAASESLFISNHAY		6.46522e-09	0	5	Q5FWB7	0	2258.04	82.66	2	1.15404	34.2733
YTPSGQSGAAASESLFISNHAY	1xDeamidated [N19]	5.57394e-05	0	1	Q5FWB7	0	2259.02	52.09	2	4.66274	35.8302
AGLLEPEVFHLNPAR		1.71738e-05	0	1	P52825	0	1662.9	56.68	3	3.22848	34.2746
LEDTLWAGLTDQHVK		3.39074e-08	0	2	Q8BWT1	0	1725.88	60.57	2	7.3069	34.3494
DPVQVAAPSDHGVGIEPVFPENTENSEK		0.00034151	0	1	Q64514	0	2962.41	18.08	3	2.32227	34.2877
ADPLGLEAEKDGVPVFK		0.000294523	0	1	Q8CIF2	1	1784.94	9.05	3	-0.128858	34.2903
IMEVIDAITTTAQSHQR	1xDeamidated [Q13]	2.97497e-05	0	1	P12382	0	1914.96	29.24	3	10.6802	34.2929
DGPNALTPPPTTPEWVK		8.8511e-06	0	4	A0A0G2JGX4; Q8VDN2; Q6ZQ49	0	1819.92	49.59	2	2.63949	36.889
TAGYPNVNIHNFTTSWR		2.13567e-08	0	1	Q62261	0	1977.96	37.92	3	-0.960106	34.3977
HTGPGILSMANAGPNTNGSQFFICTAK	1xCarbamidomethyl [C24]	3.2174e-11	0	1	P17742	0	2791.33	106.94	3	2.13208	37.763
HTGPGILSMANAGPNTNGSQFFICTAK	1xDeamidated [N17]; 1xCarbamidomethyl [C24]	1.49329e-12	0	4	P17742	0	2792.31	96.76	3	4.09599	38.8641
HTGPGILSMANAGPNTNGSQFFICTAK	2xDeamidated [N/Q]; 1xCarbamidomethyl [C24]	1.15989e-06	0	4	P17742	0	2793.3	56.67	3	4.41972	41.0693
VLATTFDPYLGGR		6.994e-06	0	1	P48722	0	1409.74	69.28	2	2.52257	34.4879
TVTNAVVTVPAYFNDSQR		4.14418e-07	0	4	P63017	0	1982	53.2	3	1.59917	34.9066
TVTNAVVTVPAYFNDSQR	1xDeamidated [N/Q]	2.13556e-09	0	4	P63017	0	1982.98	96.11	2	2.55569	36.595
ESGMNLNPEVEGTLIR		1.39303e-05	0	1	Q9D6S7	0	1758.87	73.91	2	2.49391	34.4957
MEILEMQLK		0.000667235	0	1	Q6IRU2	0	1134.59	33.23	2	2.51037	34.497
GFAFVQYVNER		1.20107e-05	0	1	Q3U6P5	0	1329.66	62.47	2	1.93202	34.5047
SVILEAFSSPSEEVK		4.3289e-07	0	1	Q6ZQ38	0	1621.83	46.14	2	-1.64782	34.5073
LDNNTELSFFAK		3.33226e-07	0	1	Q8C338	0	1398.69	101.02	2	2.1074	34.5217
QIWQNLGLDEAR		3.89872e-07	0	1	Q3TZ32	0	1442.74	99.99	2	3.24461	34.5243
MINLSVPDTIDER		3.73249e-06	0	1	Q3TJX0; B1AX58	0	1502.75	51.48	2	-3.92618	34.5257
MINLSVPDTIDER	1xDeamidated [N3]	0.000313034	0	1	Q3TJX0; B1AX58	0	1503.74	23.22	2	-12.0462	34.697
MPTLGLGTWK		5.24389e-05	0	1	P45376	0	1103.59	58.99	2	1.83039	34.527
DNTALLTQVQTTMR		1.17005e-06	0	1	Q3TPZ5	0	1591.81	82.66	2	6.59972	34.5323
AFQFVETHGEVCPANWTPESPTIKPSPTASK	1xCarbamidomethyl [C12]	1.40491e-11	0	2	P20108	0	3413.65	48.75	3	-1.75177	34.6001
WTEYGLTFTEK		6.99229e-05	0	1	Q60932	0	1374.66	54.21	2	1.88809	34.5427
TVTAMDVVYALKR		6.29765e-05	0	1	B2RTM0	1	1466.8	19.4	3	1.58184	34.5479
GYDELVPHQISVVAEER		3.27476e-06	0	1	F8VPN4	0	1940.97	24.53	3	-5.85172	34.5505
EGLDISHLQGQEELLSSQEK	1xDeamidated [Q11]	0.000119008	0	1	E9QM38	0	2241.09	16.06	3	10.7561	34.5519
NGVAPGAQILSIK	1xDeamidated [N1]	0.000344496	0	1	Q64514	0	1268.72	24.03	2	2.01659	34.5583
VLEPMPSTAEISTSGAVLK		1.33347e-08	0	2	P12960	0	1930.02	65.71	2	3.11685	34.5649
ETAHWKPPPWNDVDILK		4.40488e-08	0	3	Q91WD5	0	2046.04	41.04	3	2.48047	34.5662
IAWTHITIPESLK		1.00005e-06	0	1	Q8BQL7	0	1508.85	58.09	3	2.02301	34.4866
SELDMLDIR		0.000195577	0	1	F8WIT2; Q3UDK4	0	1091.54	52.18	2	1.07324	34.2342
NPVWNETLQYHGITEEDMQR		4.72276e-10	0	1	P47708	0	2460.12	45.69	3	2.01096	34.4789
LGEHNINVLEGNEQFIDAAK	1xDeamidated [N]	5.57374e-11	0	3	Q9Z1R9	0	2212.09	98.97	2	2.04554	35.2109
HTGPGILSMANAGPNTNGSQFFICTAK	1xDeamidated [N/Q]; 1xOxidation [M9]; 1xCarbamidomethyl [C24]	9.99861e-11	0	3	P17742	0	2808.31	103.01	3	3.31877	35.0576
ILTTDGLTEVISR		2.58755e-07	0	1	Q059G7	0	1417.79	86.25	2	2.60792	34.4017
SLPSVETLGCTSVICSDK	2xCarbamidomethyl [C10; C15]	3.7647e-09	0	1	Q5DTI2	0	1952.93	72.32	2	2.80821	34.4044
ATIATMPVPETR	1xAcetyl [N-Term]	0.000455125	0	2	Q62189	0	1328.69	41.21	2	2.05945	34.4188
FLPFSFEHIR		5.92476e-05	0	1	K3W4T3	0	1292.68	34.31	3	2.41135	34.4134
EGAQYLMQAAGLGR		2.06244e-08	0	1	E9QM38	0	1464.73	64.2	2	2.32846	34.4161
VNLLSFTGSTQVGK		6.46582e-07	0	1	Q9DBF1	0	1450.79	48.07	2	2.40226	34.4174
DMSISNTTMDEFR		2.35093e-06	0	1	Q6ZQ84	0	1546.65	48.27	2	0.521209	34.4201
LDFIEDPNFK		8.69524e-05	0	1	E9Q683	0	1237.61	30.92	2	2.0559	34.4214
GAALDVHESEPFSFSQGPLK		6.18962e-08	0	1	O88712	0	2116.03	44.01	3	1.62498	34.4305
IVAATLSDPELFK		1.2656e-06	0	1	P05201	0	1403.78	67.19	2	3.96011	34.4345
YEEDKFYLEPYLK		9.49059e-07	0	2	Q9CQB4	1	1736.84	52.89	2	2.14552	34.4891
FINLFPETK		0.000565665	0	1	P17426	0	1108.6	24.48	2	2.38892	34.4411
LGVQDLFSSSK		4.21725e-06	0	1	Q9D154	0	1180.62	73.45	2	2.43587	34.4528
SILTEQLETIPK		0.000132131	0	1	P20357	0	1371.77	31.08	2	2.50943	34.4541
LQAVEVVITHLAPGTK		1.64405e-07	0	1	Q3UD53	0	1675.97	62.49	3	0.378203	34.4554
YLWDASVEPDPEK		1.00005e-06	0	1	Q9CR61	0	1548.72	53.11	2	2.01067	34.458
WEVLIGSTHILTPQK		1.85765e-06	0	2	O08599	0	1721.96	37.5	2	2.87163	34.4607
VQVVVTVLDYDK		0.000389142	0	1	A0A0R4J2C2; P46096	0	1377.76	32.65	2	2.98987	34.4671
SNVASTAACSSASSLGLGLAYR	1xCarbamidomethyl [C9]	1.00838e-15	0	2	P46660	0	2143.04	147.91	2	2.01256	34.4684
LYTLVLTDPDAPSR		4.89129e-06	0	2	Q3TGC5	0	1560.83	71.1	2	4.94701	34.4697
SIYGEKFEDENFILK		4.64131e-09	0	2	P17742	1	1831.91	51.71	2	1.55765	34.4775
TPSAAYLWVGAGASEAEK		6.63694e-08	0	1	Q6PAC1	0	1807.89	62.9	2	2.79685	34.5702
KDLYANNVLSGGTTMYPGIADR		1.61547e-09	0	1	P68033	1	2356.16	104.12	3	1.1482	34.2315
VDTSPTPVSWDVMCK	1xCarbamidomethyl [C14]	2.67942e-07	0	1	Q9D6J5	0	1721.79	68.95	2	1.04035	34.2211
CDFTEDQTAEFK	1xCarbamidomethyl [C1]; 1xAcetyl [N-Term]	9.0067e-07	0	1	A0A1W2P7Q9	0	1532.62	56.72	2	1.86707	33.9615
TPDSVIIDSLGQEER		2.04463e-07	0	1	Q5DTG0	0	1658.82	59.03	2	-0.148488	33.9628
AYDYLIQNTSFANR	1xDeamidated [N/Q]	3.30345e-06	0	2	Q64514	0	1676.79	28.23	2	14.4592	33.9655
AALCHFIVDELNAK	1xCarbamidomethyl [C4]	5.38365e-07	0	1	P28663	0	1600.82	64.17	3	2.9171	33.9745
ATFSPIVTLEPR		7.6314e-06	0	1	S4R2F3	0	1330.74	57.69	2	0.895059	33.9758
VLAQATSDLVNAMR		1.40524e-06	0	1	A0A1L1SQ51	0	1488.78	42.53	2	3.01553	33.9796
ISEQFTAMFR		0.00012005	0	1	Q7TMM9; Q9D6F9; Q9ERD7; P99024; P68372; B2RSN3	0	1229.6	58.13	2	1.28632	33.9939
GEFFNELVGQQR		2.67952e-06	0	1	P09055	0	1423.7	58.96	2	2.31873	33.9992
FAQPGSFEYEYAMR		3.86459e-05	0	1	Q3TF40	0	1695.75	34.87	2	2.56177	34.0019
RGTGGVDTAATGSVFDISNLDR		1.64382e-10	0	2	Q545N7	1	2209.08	78.72	3	1.80569	33.9601
ISENYSDKSDVENADESSSSILKPLISPAAER		5.47761e-10	0	1	E9Q8N8	1	3451.67	45.4	4	2.88541	34.011
GFAFVTFDDHDTVDK		3.96715e-08	0	2	J3QNY1; Q3UZG3	0	1713.78	65.23	2	2.31948	34.0845
CIENLEELQSLR	1xCarbamidomethyl [C1]	4.84881e-06	0	1	Q3UM45	0	1503.75	54.49	2	4.02514	34.019
SVIGGCTQLLTHYYDDAR	1xDeamidated [Q8]; 1xCarbamidomethyl [C6]	1.1007e-07	0	2	Q5F2D0	0	2069.96	57.02	2	11.599	34.053
DWILPSDYDHAEAEAR		5.33706e-06	0	1	O35887	0	1887.85	44.99	3	-4.41783	34.0267
SQVETEDLILKPGVVHVIDIDRGEEK		6.24295e-11	0	3	A0A0R4J0Z3	1	2918.55	38.27	5	3.11666	34.0491
KANIPIMDTGENPEVPFPR		9.08433e-10	0	1	K3W4T3	1	2125.07	91.94	3	2.05331	34.0294
SYQDPSNAQFLESIR		1.48067e-07	0	1	Q3UVN5	0	1754.83	97.92	2	3.19696	34.0307
IMISDFGLSK		5.06414e-05	0	1	B1AW58	0	1110.59	56.76	2	-0.445532	34.0361
VQIAVANAQELLQR		1.00876e-07	0	1	P62075	0	1552.88	83.28	2	3.52131	34.0452
DIQVIVNVPPTVQAR		3.19019e-06	0	3	E9QB01; A0A0A6YY91	0	1648.94	31.5	2	1.7496	34.0124
LDMYVLNPVK		4.03683e-05	0	1	A2ARP8	0	1191.64	63.99	2	2.25835	33.9588
SQNVMAAASIANIVK		4.76459e-08	0	1	P11983	0	1516.82	44.62	2	9.84787	33.9537
VSVNDFIIR		0.000151903	0	1	Q8BKZ9	0	1062.59	65.33	2	2.9336	33.9472
YLGAEYMQSVGNMR		2.63296e-08	0	1	Q921I1	0	1618.74	74.3	2	0.25937	33.8515
EASVGPAQPQLPAVLQESR		0.000160057	0	2	B2RXT3	0	1977.04	40.82	2	6.84616	33.8542
GLLNAIVIR		0.000140443	0	1	Q3TG75	0	968.625	44.58	2	1.17861	33.8555
GSVSEDELIAAIK		0.000142913	0	1	Q8K0T0	0	1331.71	41.35	2	-3.97086	33.8646
DYPLPDVAHVTMLSASQK		1.85731e-10	0	4	P19783	0	1971.98	101.1	2	0.177755	37.282
DYPLPDVAHVTMLSASQK	1xOxidation [M12]	8.47325e-07	0	1	P19783	0	1987.98	31.48	3	1.74497	33.8672
VLDSGAPIKIPVGPETLGR		1.53331e-06	0	2	P56480	1	1919.1	37.69	2	0.104922	33.9641
GADIMYTGTLDCWR	1xCarbamidomethyl [C12]	1.39303e-05	0	1	P48962	0	1658.73	58.48	3	2.05959	38.1267
GADIMYTGTLDCWR	1xOxidation [M5]; 1xCarbamidomethyl [C12]	3.83144e-06	0	1	P48962	0	1674.73	59.43	2	-0.0180181	33.883
KGIVDQSQQAYQEAFEISK		1.15984e-07	0	1	P63101	1	2169.08	66	3	1.49624	33.8843
KGIVDQSQQAYQEAFEISK	1xDeamidated [Q12]	7.30575e-06	0	1	P63101	1	2170.07	56	2	11.905	33.8896
TEILSLEKPLLLHTGMGR		1.77831e-07	0	1	Q9EQ80	0	2008.13	29.69	4	2.39051	33.8856
EQVTNVGGAVVTGVTAVAQK		2.56471e-10	0	2	O55042	0	1928.04	99.02	2	1.26368	34.0097
ETSYEMMMQCVSR	1xCarbamidomethyl [C10]	1.02656e-06	0	1	Q791T5	0	1651.66	58.2	2	4.33355	33.9013
GMTPAEAEMHFLENAK		7.30525e-08	0	2	Q9WV92	0	1775.81	39.9	3	1.68392	33.9027
TGQATVASGIPAGWMGLDCGTESSKK	1xCarbamidomethyl [C19]	4.84881e-06	0	1	P09411	1	2609.23	43.1	3	-4.03895	33.9092
ANGNPKPTVQWMVNGEPLQSAPPNPNR	3xDeamidated [N4; Q10; N14]	0.000115937	0	1	A0A087WPX3; Q810U3	0	2916.39	32.57	3	3.67024	33.9263
VLYPNDNFFEGK		1.58773e-05	0	1	Q3V3U0; Q9WUB3	0	1442.7	71.76	2	2.49499	33.9354
ILNENPEENLFVVHQAIK		5.3364e-09	0	1	Q5EBJ4	0	2107.12	63.55	3	1.2886	33.9368
MFGIDKDAIVQAVK		9.32561e-09	0	2	P40142	1	1534.83	60.47	2	3.3298	33.9783
ESSIENEIAVLR		2.27023e-05	0	1	B1AW58	0	1359.71	46.25	2	-4.19111	33.9393
AGGAFDPYTLVR		1.54674e-06	0	1	O55100	0	1266.65	62.81	2	3.69392	34.0477
DFMIQGGDFTR		0.000135631	0	1	Q9DCY1	0	1286.58	29.53	2	2.48551	34.0503
VLTPELYAELR		0.00019388	0	2	Q04447	0	1303.73	66.81	3	-0.68519	34.0516
TDMDNQIVVSDYAQMDR		1.53331e-06	0	1	P80315	0	2000.87	63.69	2	2.38229	34.0556
LVQAFQYTDEHGEVCPAGWKPGSDTIKPNVDDSKEYFSK	2xDeamidated [N29; Q]; 1xCarbamidomethyl [C15]	2.04453e-08	0	2	Q61171	1	4445.06	8.17	6	11.1717	34.1553
VIAINVDDPDAANYKDISDVER		8.11015e-11	0	1	Q4FK49	1	2432.19	83.87	3	4.80577	34.1566
VIAINVNDPDAANYKDISDVER	1xDeamidated [N]	8.11015e-11	0	2		1	2432.19	83.87	3	4.8056	34.1566
LSDVTLVPVSCSELEK	1xCarbamidomethyl [C11]	1.85761e-05	0	1	Q99LD8	0	1775.91	10.64	2	3.12196	34.158
AVVVGFDPHFSYMK		3.30345e-06	0	1	Q8CHP8	0	1596.79	51.74	3	3.41818	34.1593
NILFVITKPDVYK		6.87289e-07	0	1	P70670	0	1549.9	48.04	3	3.26611	34.1632
FAEDMGIPQVPVEK		0.000102617	0	1	Q8C0M9	0	1559.78	37.87	2	5.62553	34.1658
NFSGAELEGLVR		1.29915e-05	0	1	P46460	0	1291.66	57.04	2	2.75567	34.1672
LPFPIIDDK		0.000174631	0	1	Q53ZU7; Q8BG37	0	1057.59	46.66	2	1.95991	34.1736
APDFVFYAPR		4.03683e-05	0	1	P26041; Q3U111; Q3TCP5	0	1182.59	46.62	2	1.91337	34.1762
ASSSILINEAEPTTNIQIR		1.4423e-09	0	1	Q3UVN5	0	2057.09	93.99	2	4.80887	34.1776
GHYTEGAELVDSVLDVVR		3.27386e-12	0	5	Q7TMM9; Q9ERD7; P99024; P68372; B2RSN3	0	1958.98	107.04	2	3.77117	44.909
NLSLEAIQLCDR	1xCarbamidomethyl [C10]	3.16224e-05	0	1	Q8BGT8	0	1431.73	64.27	2	1.67759	34.1803
STEPCAHLLVSSIGVVGTAEQNR	1xCarbamidomethyl [C5]	1.13973e-08	0	1	G3UYJ7; O35215	0	2425.21	56.01	3	2.02411	34.1816
QLYQTLTDYDIR		0.000740545	0	1	Q60737	0	1528.76	21.7	2	-10.2945	34.192
VAVYSPHTAYDAAPQGVNSWLAK		0.000324128	0	1	Q9EQ80	0	2445.22	17.14	3	4.55367	34.1933
MQINAEEVVVGDLVEVK		2.5422e-12	0	2	Q6ZQ49	0	1871.98	107.36	2	2.75418	44.6621
MQINAEEVVVGDLVEVK	2xDeamidated [Q2; N4]	0.000158669	0	1	Q6ZQ49	0	1873.95	24.1	2	10.4953	34.2014
MQINAEEVVVGDLVEVK	1xOxidation [M1]	3.16206e-09	0	2	Q6ZQ49	0	1887.97	107.24	2	2.51465	41.995
AFVAIGDYNGHVGLGVK	1xDeamidated [N9]	2.43429e-07	0	1	D3YWJ3	0	1717.89	24.75	3	3.2598	34.2158
NLYGTQSLELPFQGAHR		7.76369e-12	0	2	A0A087WPR1	0	1930.98	104.62	2	4.67346	34.2184
LKDLNSQADSLMTSSAFDTSQVK		6.5793e-08	0	1	A3KGU7; A3KGU5	1	2486.21	51.67	3	2.48408	34.1488
HPVSLEQYLMEGSYNK		2.92334e-09	0	1	Q9CX56	0	1894.9	78.98	2	-0.610496	34.2302
YDLTVPFAR		0.000213381	0	1	Q3U890	0	1081.57	40.36	2	2.82459	34.1449
NAVITVPAYFNDSQR		2.63319e-06	0	1	P38647	0	1694.85	30.02	2	6.1926	34.1422
VFEEDALSWEDK		1.48074e-06	0	1	Q9JHU4	0	1467.66	66.97	2	2.77885	34.0674
SVGYPHPEWIWR		8.03904e-05	0	1	P97300	0	1526.75	14.68	3	1.89962	34.0687
GTGGVDTAAVGGVFDVSNADR		6.63568e-12	0	12	Q04447	0	1964.93	126.8	2	4.0437	37.1204
IATVGYLPTQQDVLR		3.93302e-06	0	1	Q3UPA1	0	1673.92	40.06	2	-0.687083	34.0832
RTGAIVDVPVGEELLGR		1.58768e-07	0	2	Q03265	1	1780.99	56.44	3	2.48918	34.0858
MTNGFSGADLTEICQR	1xDeamidated [N3]; 1xCarbamidomethyl [C14]	8.77286e-10	0	1	Q01853	0	1800.79	110.8	2	2.37255	34.0885
ILVATNLFGR		0.000185615	0	1	A0A1S6GWH2	0	1103.66	46.83	2	1.87764	34.0924
ESHSILTPLVSLDTPGK		5.38381e-06	0	1	Q9CPV4	0	1793.96	49.42	3	2.70719	34.0937
DDANNDPQWSEEQLIAAK		4.25419e-06	0	1	Q9DCL9	0	2043.93	62.12	2	0.0292074	34.1041
YFPTQALNFAFKDKYK		0.000413585	0	1	P48962; P51881	2	1981.02	38.78	4	1.87946	34.1081
IVITGDAALDHDQALAQAIR		2.82324e-08	0	1	B6ZHD0	0	2091.12	76.75	2	1.81831	34.1987
IVITGDAALDHDQALAQAIR	1xDeamidated [Q13]	2.63283e-09	0	1	B6ZHD0	0	2092.1	45.06	3	12.7187	34.1107
FSSETWQNLGTLQR		1.0176e-07	0	1	E9QN99	0	1666.82	94.2	2	3.10445	34.112
FVHSENQHLVSPEALDFLDK		1.4425e-06	0	1	Q60737	0	2325.15	43.34	4	1.90528	34.1185
LLDAQLATGGIVDPR		3.63596e-07	0	1	Q9QXS1	0	1538.85	53.06	2	3.8889	34.1225
SLDLFGCEVTNR	1xCarbamidomethyl [C7]	9.82755e-07	0	1	Q9EST5	0	1410.67	73.44	2	2.73244	34.1252
GHIASVLNAWPEDVVK		7.24214e-07	0	1	P06801	0	1734.92	51.7	3	3.47502	34.1265
IFCCHGGLSPDLQSMEQIR	2xCarbamidomethyl [C3; C4]	6.08179e-05	0	1	P62141; Q3U7K1	0	2248.03	29.8	3	3.79261	34.1305
DGNVLLHEMQIQHPTASIIAK		6.52185e-09	0	4	Q3TI05	0	2315.22	40.56	3	1.71294	34.1383
FASEITPITISVK		6.81289e-08	0	1	Q3TQP7	0	1405.79	76.44	2	2.1131	34.1396
LFVTNDAATILR		1.89034e-06	0	1	Q6A0F1	0	1333.75	63.74	2	1.14154	34.1409
NAVITVPAYFNDSQR	1xDeamidated [N11]	0.000215248	0	1	P38647	0	1695.83	58.66	2	7.04855	36.5337
TIGTGLVTDVPAMTEEDK		2.94923e-07	0	1	Q8BFR5	0	1876.92	75.88	2	2.92085	34.578
VSAFENPYVDAIK		5.43081e-07	0	1	P21279	0	1452.74	46.78	2	3.57378	34.5844
VLEALLPLK		0.000269959	0	1	P19096	0	995.65	43.94	2	-0.117057	34.5871
SELVAMLEEEELRK		5.02096e-06	0	1	P61211	1	1675.86	31.25	3	1.80742	35.1531
TFPTVNPSTGEVICQVAEGNKEDVDK	1xDeamidated [Q/N]; 1xCarbamidomethyl [C14]	0.000109074	0	2	P47738	1	2835.34	45.89	3	7.53638	35.1635
QAEAMALLAEAER		2.703e-06	0	1	Q9DB05	0	1402.7	83.75	2	1.66815	35.1662
DREGFFTNGLTLGAK	1xDeamidated [N8]	1.21159e-06	0	2	Q9JJV2	1	1626.81	68.22	2	4.03328	35.1689
ILATPPQEDAPSVDIANIR		1.46768e-09	0	1	P40142	0	2020.07	84.88	2	0.737734	35.1702
ETFLTSPEELYR		1.48073e-05	0	1	Q3TL79	0	1484.73	36.6	2	3.35859	35.1729
CEAFGWHTIIVDGHSVEELCK	2xCarbamidomethyl [C1; C20]	3.70007e-06	0	2	P40142	0	2487.14	19.47	4	2.08882	35.2673
ASGEMASAQYITAALR		5.87447e-06	0	1	Q9JMA1	0	1639.81	37.15	2	0.451196	35.1886
KSDIYVCMISYAHNVAAQGK	1xCarbamidomethyl [C7]	6.75212e-13	0	1	P50396	1	2255.09	84.52	3	-1.07077	35.1913
DYFFALAHTVR		7.76351e-05	0	1	Q3V3U0	0	1339.68	29.11	3	2.23876	35.1388
APSSSSVGISEWLDQK		6.93179e-11	0	1	Q99LC5	0	1690.83	113.16	2	4.64381	35.2004
VLAELPATELVQACR	1xCarbamidomethyl [C14]	1.2656e-05	0	1	Q3USR5	0	1669.89	31.05	2	3.31676	35.203
LSQTFPNADFAEITK		1.08167e-07	0	4	Q546G4	0	1681.84	62.62	2	4.14315	35.2043
VQVALEELQDLK		1.61567e-05	0	1	Q9JHU4	0	1384.77	65.38	2	2.30256	35.2213
ALDTMNFDVIK		0.000230785	0	1	P29341	0	1266.64	35.98	2	1.32415	35.2226
ISSVQSIVPALEIANAHR		4.64109e-10	0	3	P63038	0	1905.06	65.31	3	2.42152	35.2239
ISSVQSIVPALEIANAHR	1xDeamidated [N15]	3.57308e-07	0	1	P63038	0	1906.04	58.64	3	2.32042	36.4235
SWDSEEILEGYK		2.23098e-05	0	1	Q8BP47	0	1455.66	41.57	2	-0.0494429	35.2253
VNFPENGFLSPDK	1xDeamidated [N6]	0.000622424	0	1	P63037	0	1464.7	32.95	2	5.80036	35.2266
LYTEGYQVPPGATYTAIEAPK		4.93375e-08	0	2	Q91WD5	0	2269.14	53.4	3	2.99267	35.2305
KTESIDVMDAVGSNIVVSTR	1xDeamidated [N14]	6.35372e-08	0	1	Q91VD9	1	2122.07	69.26	3	11.6725	35.2017
LLLDGAPLIAIHK		9.65773e-06	0	1	Q3UGR5	0	1373.85	55.3	3	2.64882	35.1361
VPAQQLQEAGILSQEELQR		3.51096e-09	0	1	Q9QXS1	0	2137.12	67.83	3	1.20819	35.1348
SPSAQLMEQVAQLK		7.97066e-09	0	1	O08788	0	1529.8	58.3	2	3.45605	35.1335
SPAHGISLFLVENGMK	1xDeamidated [N13]	3.96677e-10	0	2	A0A0R4J083	0	1700.87	70.65	2	5.30101	35.0655
VINEPTAAALAYGLDK		2.39209e-08	0	1	P38647	0	1645.88	94.78	2	5.04432	35.0247
FVFTPHMEAECLSESTALQK	1xCarbamidomethyl [C11]	6.46522e-09	0	1	P19096	0	2325.09	34.82	3	2.82755	35.0379
KESESCDCLQGFQLTHSLGGGTGSGMGTLLISK	2xCarbamidomethyl [C6; C8]	2.37097e-11	0	2	Q7TMM9; B2RSN3	1	3455.62	95.83	4	4.29735	38.7116
KESESCDCLQGFQLTHSLGGGTGSGMGTLLISK	1xOxidation [M26]; 2xCarbamidomethyl [C6; C8]	0.000187239	0	1	Q7TMM9; B2RSN3	1	3471.62	22.04	4	2.22605	35.0392
VYSPYQDYYEVVPPNAHEATYVR		1.57395e-05	0	1	Q9QYE9	0	2760.29	30.48	3	4.2524	35.0405
YADLTEDQLPSCESLKDTIAR	1xCarbamidomethyl [C12]	6.93212e-10	0	1	Q3U7Z6	1	2425.16	73.88	3	1.45126	35.0536
LQLQEDELAVLK		0.000122162	0	1	E9QK48	0	1398.78	38.11	2	3.04699	35.0562
LDETGNLMISEGHFASETIR		3.48031e-10	0	1	A3KGU7; A3KGU5	0	2220.06	110.61	2	2.852	35.0589
YAALYQPLFDK		2.79879e-05	0	1	Q8C1W9	0	1328.69	36.34	2	2.21212	35.0602
VAEAVATFLIR		8.04139e-06	0	1	Q8BVQ5	0	1189.69	46.48	2	3.2505	35.0616
AGQTQPNPGILPIQPALTPR		0.000318533	0	1	Q3UHJ0	0	2069.15	39.24	2	1.4258	35.0733
ELCGLPPIASLK	1xCarbamidomethyl [C3]	0.000428234	0	1	Q3USB7	0	1297.72	15.91	2	3.10149	35.0785
VLAQNSGFDLQETLVK		1.0175e-09	0	1	Q3TI05	0	1761.94	122.04	2	6.38407	35.0838
IGEDYISDLDQLRK		3.60451e-06	0	1	Q9WUB3	1	1664.85	21.41	3	1.93186	35.0942
ELVNNLAEIYGR		1.06302e-05	0	1	Q9QXY6	0	1390.73	63.45	2	3.22238	35.0955
CMALSTAILVGEAK	1xCarbamidomethyl [C1]	6.40984e-06	0	1	Q9EQ20	0	1463.76	49.66	2	4.61645	35.1009
YLDEYNPGIFR		0.00017616	0	1	B0V2P5	0	1386.67	51.58	2	2.74994	35.1113
LGYISVVDTLK		3.79777e-05	0	1	W6PPR4; S4R2F3	0	1207.69	54.73	2	3.25041	35.1295
EGGSIPVTLTFQEATGK		5.97767e-07	0	1	Q9D1A2	0	1734.89	48.97	2	3.6941	35.1308
DPWYQWDHSELR		1.27668e-06	0	2	Q9D6J5	0	1631.72	61.8	2	0.118753	35.1676
CDVIAQGIVMAVK	1xCarbamidomethyl [C1]	1.13983e-06	0	2	Q3U6C7	0	1403.74	46.17	3	2.13816	35.329
TGENVEDAFLEAAK		1.03551e-07	0	2	Q50HX4	0	1493.71	103.65	2	0.906282	35.2409
GTLGGSNCPFQTTVAVLR	1xCarbamidomethyl [C8]	7.05411e-10	0	1	O70252	0	1877.95	147.56	2	7.46228	35.2423
VIPAADLSEQISTAGTEASGTGNMK		8.18273e-07	0	1	Q9WUB3	0	2448.19	38.03	3	3.72957	35.245
APNSPDVLEIEFK		5.92576e-07	0	1	P16460	0	1458.75	73.8	2	4.60125	35.388
LQVSNVLSQPLAQAAVK		6.99351e-08	0	1	Q3U505	0	1766.02	80.15	2	3.22395	35.3893
LGVQVVITDPEKLDQIR		5.57427e-09	0	1	P11983	1	1923.09	43.29	3	2.4882	35.3907
IEGLLAAFPK		2.33041e-05	0	1	Q5XJY5	0	1058.62	42.91	2	3.09384	35.3933
FLVPDHVNMSELVK		1.67298e-07	0	2	Q91VR7	0	1627.85	57.72	2	5.3269	35.4627
NTEDLTEEWLR		2.31018e-05	0	1	A7VJ98	0	1405.66	49.04	2	3.00401	35.4062
TSAAPGGVPLQPQDLEFTK		3.39058e-09	0	2	Q9DB77	0	1956.01	77.24	2	2.35492	35.4206
VLEEELLALK		7.62931e-05	0	1	Q8QZS1	0	1156.68	39.26	2	2.1574	35.4246
VVVCNLYPFVK	1xCarbamidomethyl [C4]	0.000200756	0	1	Q9CWJ9	0	1337.73	22.31	2	2.88835	35.4272
QASGGPVDIGPEYQQDLDRELYK		7.97028e-10	0	1	P97450	1	2578.24	35.47	3	3.90286	35.4404
ELNVMFIETSAK		2.4556e-05	0	1	Q3U4W5	0	1381.7	39.71	2	3.7948	35.4417
DIPNENELQFQIK		9.40832e-06	0	1	Q5SWR1	0	1587.8	56.17	2	4.3083	35.443
IEWLESHQDADIEDFK		2.52048e-09	0	2	P20029	0	1974.91	71.83	2	4.28748	35.5007
HTVTMIPGDGIGPELMLHVK		4.25385e-08	0	2	P70404	0	2145.12	56.38	3	3.35187	35.447
IQEITEQLDITTSEYEK		3.36066e-12	0	2	P63038	0	2040	124.12	2	4.52651	35.4497
GLEELLIGGSHLK		3.24632e-06	0	1	Q04857	0	1365.77	30.06	3	2.57958	35.451
DLQMVNISLR		0.00029197	0	1	Q3V235	0	1188.64	47.93	2	2.49159	35.4587
LAELEEFINGPNNAHIQQVGDR		1.32164e-12	0	1	Q5SXR6	0	2464.22	84.07	3	1.31497	35.9713
LAELEEFINGPNNAHIQQVGDR	1xDeamidated [N/Q]	5.82191e-12	0	8	Q5SXR6	0	2465.21	89.79	3	3.8369	35.4614
NVAQYNANHPDFPMQIEQLER		2.43395e-10	0	2	Q9JHU4	0	2514.18	49.41	3	5.481	35.4641
ICDQWDNLGALTQK	1xCarbamidomethyl [C2]	0.000155927	0	1	Q7TPR4	0	1661.8	40.9	2	3.91259	35.4667
QLQALTCDLESLR	1xCarbamidomethyl [C7]	1.08167e-07	0	2	P03995	0	1546.79	75.73	2	2.59556	36.8391
NVGLDIEAEVPAVK		8.39967e-07	0	1	Q6A0F1	0	1453.79	45.68	2	4.05474	35.0221
YSEVFEAINITNNEK		1.53324e-07	0	1	Q60737	0	1770.85	49.35	2	2.38312	35.3736
ELEQLFSQYGR		6.52263e-06	0	1	B1AXZ5	0	1369.67	46.32	2	1.56972	35.3696
VIPAADLSEQISTAGTEASGTGNMK	1xDeamidated [Q10]	1.6729e-08	0	1	Q9WUB3	0	2449.18	75.93	2	8.39078	35.2751
TVVGQITVDMMYGGMR		1.09104e-09	0	2	Q9CZU6	0	1757.84	104.31	2	2.49779	44.5671
TVVGQITVDMMYGGMR	1xOxidation [M10]	1.19064e-05	0	1	Q9CZU6	0	1773.83	56.2	2	4.17204	35.2477
LFLTMEINPK		0.000224831	0	1	Q9JHU4	0	1205.66	52.39	2	0.996335	35.2607
ELALNTALFAK		0.000289438	0	1	Q3TI63	0	1190.68	20.34	2	0.0639504	35.2634
LPLQLDDAIRPEVEGEEDGR		1.27663e-07	0	1	Q3TF87	0	2251.12	34.42	3	3.2311	35.266
TPYNILSSPDYVGVTK		1.49365e-07	0	1	Q60675	0	1753.9	72.5	2	0.342526	35.2777
VENQENVSNLVIDDTELK		7.24147e-09	0	1	P40124	0	2059.02	55.83	2	0.177647	35.279
LVTMQIWDTAGQER		3.76518e-06	0	1	P51150	0	1647.82	51.67	2	1.6595	35.283
AIVAIENPADVSVISSR		5.10915e-07	0	1	B2CY77	0	1740.95	66.5	3	7.55522	35.5189
AIVAIENPADVSVISSR	1xDeamidated [N7]	6.87192e-10	0	1	B2CY77	0	1741.93	80.52	2	10.708	35.2843
GAPGVSVDMNITYMSPAK		7.30575e-06	0	1	Q4VA32	0	1837.88	52	2	0.713343	35.3001
TPLDLACEFGR	1xCarbamidomethyl [C7]	7.76568e-06	0	1	Q6P9K8	0	1278.61	39.92	2	1.88874	35.3185
LDDLINWAR		0.000505201	0	1	Q9DC70	0	1115.58	51.83	2	2.42003	35.3329
DTEDVPMILVGNK		1.02657e-05	0	1	P62835	0	1430.72	30.3	2	2.62635	35.3368
QFYDQALQQAVMDDDANNAK		2.17294e-11	0	6	P35762	0	2285.01	90.01	2	-0.185976	37.7065
QFYDQALQQAVMDDDANNAK	1xDeamidated [N18]	5.02096e-06	0	1	P35762	0	2286	60.34	2	2.53431	39.0337
QFYDQALQQAVMDDDANNAK	1xOxidation [M12]	2.25009e-11	0	2	P35762	0	2301.01	94.78	2	1.1764	35.3579
AVQMGMSSVFFNK		2.94914e-05	0	1	Q8CIF2	0	1445.69	43.52	2	3.72083	35.3552
IFNNGADLSGITEENAPLK	1xDeamidated [N]	5.97626e-12	0	3	A0A0A0MQA3	0	2003.99	135.18	2	2.72342	38.7523
QSIINPDWNFEK		3.865e-06	0	1	P46460	0	1490.73	72.22	2	2.89647	35.3656
MMEYGTTMVSYQPLGDK		1.61554e-08	0	1	Q548L4	0	1950.86	83.5	2	2.23573	35.3722
DVQIGDIVTVGECRPLSK	1xCarbamidomethyl [C13]	1.18025e-07	0	1	Q9DB79	0	1986.03	12.75	3	3.74553	35.0207
EQFASTNIAEELVK		6.52246e-07	0	1	Q3TLU4; Q3TA69	0	1578.8	78.11	2	6.32297	35.0167
DEFTNTCPSDKEVEIAYSDVAK	1xCarbamidomethyl [C7]	1.44243e-07	0	1	Q9QYB1	1	2518.13	45.8	3	4.65839	35.0103
LISWYDNEYGYSNR		6.24384e-08	0	3	A0A0A0MQF6	0	1779.8	83.62	2	2.81164	34.7231
LISWYDNEYGYSNR	1xDeamidated [N7]	9.32647e-07	0	1	A0A0A0MQF6	0	1780.78	48.95	2	3.21733	36.2951
YSSTFLDSAWR		0.000195577	0	1	Q8K212	0	1332.62	22.07	2	0.536238	34.7309
IHFPLATYAPVISAEK		7.97066e-09	0	9	Q3TIZ0; A0A0A0MQA5	0	1756.96	66.16	2	3.02838	36.8156
CGIIHPGEDFLCLEGK	2xCarbamidomethyl [C1; C12]	9.57373e-07	0	4	G5E829; S4R1C4	0	1844.87	25.26	3	4.30691	35.6096
GFIGPGIDVPAPDMSTGER		1.45513e-06	0	2	P26443	0	1915.92	51.6	2	3.29353	39.2808
GFIGPGIDVPAPDMSTGER	1xOxidation [M14]	1.77835e-05	0	1	P26443	0	1931.92	16.92	2	1.85445	34.7466
HQSGGNFFEPTLLSNVTR		9.40686e-10	0	2	Q8BWF0	0	2003.99	84.97	2	3.7618	34.79
LTQKEEIPEEELNEDVEEIDHAER		3.00098e-08	0	1	S4R1C4	1	2894.35	45.65	4	2.48837	34.7506
LQLLEPFDK		0.000154574	0	1	Q99KI0	0	1102.61	55.58	2	2.12007	34.7532
FSTFSGSITGPLYTHRQPSVTISSK	1xDeamidated [Q17]	4.52202e-06	0	1	A0A0R4J036	1	2699.37	38.19	3	3.0546	34.7596
ALMGLYNGQVLCK	1xDeamidated [N/Q]; 1xCarbamidomethyl [C12]	1.44249e-05	0	2	Q8BMS1	0	1467.73	60.23	2	1.75519	34.7623
QLQEETSPDGIMTEALPPAR		1.2436e-08	0	2	Q9CQJ8	0	2183.06	86.16	2	1.39502	34.7636
TIVPWDVDTVCK	1xCarbamidomethyl [C11]	0.000279529	0	1	Q6P3A8	0	1432.71	44.88	2	2.61277	34.765
QYPWGVVQVENENHCDFVK	1xCarbamidomethyl [C15]	2.35093e-06	0	1	B1AQZ0; A0A0J9YUL3	0	2348.08	13.54	3	5.20249	34.7663
NDITGAPSNPDVFSYGIETHEAYK		4.21725e-06	0	1	Q9CVF5	0	2625.21	50.44	3	2.23577	34.769
NVQAEEMVEFSSGLK		1.97443e-08	0	8	Q03265	0	1667.79	77.64	2	3.86052	35.4993
EYFSWEGTFQHVGK		9.32647e-07	0	1	Q9D8N0	0	1714.79	42.87	3	2.98239	34.7833
FAQPGTFEFEYASR		7.49943e-06	0	1	Q8R326	0	1649.76	31.54	2	3.03337	34.7846
VKVDNQHDFQDIASVVALTK		0.000395975	0	1	O88935	1	2227.17	32.35	4	2.65422	34.7873
MQMLEDEDDLAYAETEK		7.96952e-12	0	1	Q9JHU4	0	2030.86	113.43	2	2.85817	34.7886
AVLDALLEGK		0.000286929	0	1	A2ARP8; B2RQQ5	0	1028.6	48.77	2	3.00904	34.7074
GFGFVTFDDHDPVDK		2.13567e-08	0	2	O88569	0	1695.76	59.37	2	2.88729	34.8568
VANVSLLALYK		1.36895e-05	0	1	Q9CZI5	0	1190.71	58.37	2	2.10712	34.6891
MPSFGIGVTGPEVK		1.2222e-06	0	1	E9QQ57	0	1418.73	43.32	2	3.33869	34.6788
GVVFSVTTVDLK		1.62982e-05	0	1	Q9QYB1	0	1264.71	42.58	2	2.54109	34.5884
DLKPSNLLINTTCDLK	1xCarbamidomethyl [C13]	4.03728e-06	0	2	D3Z3G6; P63085	0	1844.98	43.24	2	4.201	34.5948
YLTAEAFGFK		0.000145426	0	1	Q61553	0	1146.58	61.31	2	2.18895	34.5974
KIEPELEGSSAVTSHDSSTNGLISFIK		3.69994e-07	0	2	P06745	1	2846.44	62.57	4	6.77078	34.6015
KIEPELEGSSAVTSHDSSTNGLISFIK	1xDeamidated [N20]	5.24362e-11	0	1	P06745	1	2847.43	62.41	3	2.78368	35.7437
KPVVDCVVSVPSFYTDAER	1xCarbamidomethyl [C6]	1.62977e-07	0	1	Q571M2	0	2168.07	34	3	0.68361	34.6028
GEFYNEASNLQVAIR		1.15984e-07	0	1	Q91YT0	0	1710.84	84.79	2	3.04233	34.6041
SLNNQFASFIDK		1.99185e-05	0	1	E9Q0F0	0	1383.69	44.92	2	-0.140483	34.6055
GDARPAEIDSLWEISK		3.16224e-05	0	1	Q91YT0	0	1786.9	33.74	3	4.47641	34.6068
EDIYAVEIVGGATR		1.1599e-05	0	1	Q571M2	0	1492.76	70.89	2	2.05051	34.6132
TKEQASHLGGAVFSGAGNIAAATGLVK		2.3922e-07	0	1	Q91ZZ3	1	2555.36	36.45	4	1.69622	34.6145
DFKPGDLIFAK		4.84809e-05	0	1	Q99JF8	0	1250.68	39.25	3	0.31854	34.6185
AVNVYSTSVTSDNLSR	1xAcetyl [N-Term]	2.23076e-09	0	1	Q3U4H0	0	1754.86	66.63	2	1.24265	34.6224
NLFEDQNTLTSICEK	1xCarbamidomethyl [C13]	1.92353e-07	0	1	Q9ERK4	0	1811.85	54.56	2	10.2094	34.6329
AAQALAAQAVASR	1xAcetyl [N-Term]	7.43414e-07	0	1	Q8BLY2	0	1269.69	48.36	2	-2.50675	34.6368
SDKDLETQVIQLNEQVHSLK		5.92521e-09	0	2	Q8R001	1	2324.21	49.37	3	2.24654	34.727
TDLEKDIISDTSGDFR		2.27032e-06	0	1	P07356	1	1811.87	68.11	3	1.91676	34.655
YIVPMITVDGK		0.000243168	0	1	Q3UJW9	0	1235.67	42.61	2	1.41217	34.6563
DLQQQSEQLDSVLK		5.47855e-06	0	1	Q8R570	0	1630.83	38.91	2	3.99129	34.6577
FIVDGDTPLIENGK	1xDeamidated [N12]	1.46788e-06	0	1	Q5SYD0	0	1518.77	47.83	2	1.8398	34.6721
IGTIYEGASNIQLNTIAK		4.40446e-10	0	1	Q7TMY2	0	1906.03	92.98	2	2.1051	34.6761
ITNQVIYLNPPIEECR	1xCarbamidomethyl [C15]	6.35401e-07	0	1	Q9JHU4	0	1959	50.41	2	3.04861	34.6865
IEVPLHSLMAQTQLK		1.23291e-06	0	1	Q61699	0	1707.95	25.29	3	1.53589	33.8501
VCLLGCGISTGYGAAVNTAK	2xCarbamidomethyl [C2; C6]	6.1899e-07	0	1	P28474	0	2011.99	48.19	2	9.03325	34.803
ALSNLESIPGGYNALR		1.38094e-05	0	1	Q3T992	0	1674.88	70.28	2	6.01786	34.8083
TLEEDEEELFK		1.80964e-05	0	1	P34022	0	1381.64	40.03	2	0.940039	34.9289
VVTVFSVADGYSENNVFYGHHAK		1.12012e-06	0	1	O88342	0	2540.22	10.52	4	-2.25187	34.9302
VDQDQNVVHPQLLSLTSQLK		1.18019e-08	0	2	A0A076FRG6	0	2262.21	65.79	2	6.13051	35.0261
MATEVAADALGEEWK		9.08476e-09	0	2	Q5BLK1	0	1620.76	84.22	2	1.33917	34.9459
VEAVNMAEGIIHDTETK		9.7413e-09	0	2	P38647	0	1856.91	77.8	2	4.97228	34.9997
GVGIISEGNETVEDIAAR		1.40491e-11	0	5	A0A0G2JGX4; Q8VDN2; Q6ZQ49	0	1829.92	139.13	2	4.16393	35.0745
GVGIISEGNETVEDIAAR	1xDeamidated [N9]	2.92306e-11	0	1	A0A0G2JGX4; Q8VDN2; Q6ZQ49	0	1830.91	105.29	2	3.22434	34.9486
FIEDELQIPVK		4.14383e-05	0	1	P46664	0	1330.73	42.96	2	2.18152	34.9499
ELEEQFALEAGGYQAGAAR		5.52555e-05	0	1	G3X981	0	2009.96	61.2	2	4.93788	35.3763
IGLAELHPDVFATAPR		1.33359e-06	0	1	Q9DCU6	0	1706.92	44.26	3	2.94848	34.9552
GDGPWYQFPTPEK		4.93413e-06	0	1	Q8BU20	0	1521.7	53.48	2	3.59881	34.9643
LCEAICPAQAITIEAEPR	2xCarbamidomethyl [C2; C6]	1.45479e-11	0	2	Q3UY05	0	2042	103.2	2	4.02572	34.967
HVLFEDTFFDK		1.33359e-06	0	1	Q8BG39	0	1397.67	40.11	2	3.69595	34.971
VFPPEIVEQMGCK	1xCarbamidomethyl [C12]	4.21725e-06	0	2	P46460	0	1533.74	71.35	2	3.54665	34.9801
GPILMELQTYR		0.000253992	0	1	P35486	0	1320.7	58.43	2	3.52152	34.9853
YSDMIVAAIQAEK		8.25404e-08	0	2	P10922	0	1438.72	86.27	2	4.16785	34.9866
SYELPDGQVITIGNER		8.11053e-10	0	6	Q8BFZ3; P60710; P68033; P63260	0	1790.89	113.35	2	2.43996	38.2315
SYELPDGQVITIGNER	1xDeamidated [N/Q]	7.24214e-07	0	4	Q8BFZ3; P60710; P68033; P63260	0	1791.88	77.19	2	4.75082	39.7644
EGAAHAFAQYNLDQFTPVK		2.09853e-10	0	2	Q3UBZ3	0	2107.02	84.07	2	2.84374	35.0799
VPVGDQPPDIEFQIR		2.67917e-09	0	2	P39053; A0A0J9YUN4	0	1709.89	65.31	2	2.04523	35.5307
SMLQATAEANNLAAVATAK		2.33008e-10	0	2	Q8BH66	0	1874.96	94.69	2	5.20826	35.009
ADETKDEQFEEYVQNFK		3.73218e-08	0	2	A0A0G2JEG8	1	2119.95	76.89	2	2.48192	34.9683
ECDVLPDDTVSTLYNR	1xCarbamidomethyl [C2]	2.6559e-09	0	1	Q8CIF2	0	1896.86	81.23	2	3.24114	34.8044
TPSFMYPQGTSSSQMVLR		3.33195e-09	0	1	A0A087WPX3; Q810U3	0	2016.95	69.94	2	-3.53517	34.9106
STCTINYSTSLPLAQGIK	1xCarbamidomethyl [C3]	2.79896e-06	0	1	Q9DBF1	0	1954	59.6	2	3.08133	34.8975
GHEFSIPFVEMK		2.2506e-06	0	2	Q8BYI9	0	1420.69	53.22	2	2.55703	35.0772
DQGTYEDYVEGLR		1.68768e-05	0	1	A0A1W2P7Q9	0	1544.69	64.46	2	2.28188	34.824
TLAQFPNTLLGNPK	1xDeamidated [N7]	2.33051e-06	0	1	P16388	0	1514.82	49.04	2	14.6773	34.8266
AVNVYSTSVTSENLSR	1xAcetyl [N-Term]	4.56148e-07	0	1	Q6PER3	0	1768.87	88.08	2	5.77331	34.8344
VPMNTVDFGHVTEEWR		7.30456e-10	0	2	P46096	0	1916.9	66.1	3	2.39406	34.8357
DMTSEQLDEILR		3.13478e-05	0	2	Q6ZQ49	0	1449.69	63.47	2	1.45059	38.9903
DMTSEQLDEILR	1xOxidation [M2]	1.10075e-06	0	1	Q6ZQ49	0	1465.68	62.82	2	-0.00972285	34.8371
VAAPDVVVPTLDTVR		5.82329e-07	0	1	Q9JHU4	0	1551.87	47.28	2	3.45308	34.8384
FATASADGQIFIYDGK		1.64412e-06	0	1	O88342	0	1703.83	68.04	2	4.39098	34.8411
EANELQQWITEK		5.77272e-07	0	1	A3KGU7; A3KGU5	0	1488.73	63.82	2	3.23767	34.8541
GMTTVDDFFQGTK		6.69555e-06	0	1	E9PWE8	0	1446.66	74.72	2	3.08861	34.8554
INAVELAEGSLEK	1xDeamidated [N2]	2.54278e-05	0	1	Q8BTG3	0	1373.72	30.72	2	-5.23115	34.8607
KHEALMSDLSAYGSSIQALR		1.25455e-07	0	3	A3KGU7; A3KGU5	1	2177.1	69.24	4	4.38352	34.862
TPILLGSLAHQIYR		4.108e-08	0	1	Q99L13	0	1581.91	58.38	3	1.83195	34.8634
APFDLFENR		0.000289438	0	1	Q80Y52	0	1108.54	40.24	2	2.73222	34.8711
FISDKDASVVGFFR		1.87393e-06	0	1	P27773	1	1587.82	57.36	3	3.37887	34.8751
DYPGFSPSVDAEAIR		8.54709e-08	0	1	O35639	0	1623.76	64.08	2	2.4139	34.8791
DQVLQNLGSVESYSEEK		5.10892e-08	0	1	E9Q0J5	0	1924.91	54.98	2	1.23526	34.8882
VTGEVLDILSR		1.97455e-05	0	1	O08917	0	1201.68	44.81	2	3.4191	34.8909
NAAQVLVGIPLETGQK		4.03714e-07	0	1	Q14AI7	0	1637.92	58.11	2	4.73833	34.8935
DYFGLTYCDADSQK	1xCarbamidomethyl [C8]	2.92361e-07	0	1	E9PV14; A2AUK5	0	1682.7	59.54	2	3.31622	34.8962
IPFLLSGTSYK		3.02732e-05	0	1	Q99JY0	0	1225.68	55.85	2	2.65948	34.9092
INLWHLEITDR		4.36697e-06	0	1	Q571J7	0	1409.75	46.27	3	3.39847	35.4694
VIYQSLEGAVQAGQLK		6.08229e-09	0	1	Q9QXS1	0	1703.93	66.1	2	1.50677	33.8488
SVPMSTVFYPSDGVATEK		2.00917e-08	0	2	P40142	0	1914.92	44.58	2	0.0507606	33.8462
VITAFNDGLNHLDSLK	1xDeamidated [N10]	2.29001e-08	0	3	A8DUK4	0	1757.91	91.4	2	2.60774	32.8229
GQQYTDSFAQVNPLR		4.36662e-08	0	1	G3UYJ7	0	1723.84	83.2	2	2.51807	32.8256
CDVYDIMHLR	1xCarbamidomethyl [C1]	4.18012e-05	0	1	Q9DC69	0	1321.6	34.42	3	-1.77566	32.8269
MALDIEIAAYR	1xOxidation [M1]	3.76518e-06	0	2	P08551; P46660; A0A0R4J036; P19246	0	1281.65	51	2	2.23364	32.8281
NAQDYQWIGLNDR		3.33211e-08	0	1	Q61282	0	1592.75	79.73	2	1.43755	32.8372
QTNPSAMEVEEDDPVPEIR		1.79372e-09	0	1	Q01853	0	2155.98	115.94	2	1.49324	32.8385
CVLTTVDPDTGIIDR	1xCarbamidomethyl [C1]	1.20096e-08	0	1	Q922Q1	0	1674.84	65.18	2	2.77303	32.8399
GSSGPPVYVDLAYIPNHCSGK	1xCarbamidomethyl [C18]	5.52586e-09	0	1	A2ARP8	0	2218.06	40.94	3	3.24608	32.8439
LTESLHEVYEPDWYGR		1.29915e-06	0	2	A0A0G2JEG8	0	1993.93	52.59	2	-2.15738	32.8831
VITAFNDGLNHLDSLK		7.90144e-09	0	3	A8DUK4	0	1756.92	82.09	2	1.36267	33.7733
KQGGLGPMNIPLISDPK		2.92373e-06	0	2	P35700	1	1764.97	46.64	2	3.96089	32.9172
NIEDVIAQGVGK		9.82768e-06	0	1	P99027	0	1242.67	34.24	2	2.7739	32.8582
DTPENNPDTPFDFTPENYKR		7.36782e-05	0	1	Q9D6J6	1	2397.06	37.59	3	3.51486	32.8595
AAAVSDIQDLMR		2.89834e-06	0	1	Q9CZZ4	0	1289.65	57.49	2	-2.67396	32.8662
TYAEILEPFHPVR		2.37152e-06	0	2	Q9CQ54	0	1571.82	63.55	3	2.77957	32.8739
LPDLINDALHR	1xDeamidated [N6]	5.0208e-07	0	1	Q6P9K9	0	1277.68	74.55	3	17.7877	32.8752
SLADLTAVDVPTR		1.95738e-07	0	1	Q9DCT2	0	1357.73	92.72	2	1.4791	32.8765
EVFTEQADLSGITEAK		1.12007e-07	0	1	A0A0R4J0I1	0	1737.85	71.86	2	3.25296	32.8778
VAIVKPGVPMEIVLNK		0.000226799	0	1	Q9JKR6	0	1707.02	26.27	3	3.14136	32.8791
IPQSTLSEFYPR		2.23106e-06	0	1	A0A1S6GWG6	0	1437.74	58.26	2	2.78416	32.8962
LEGVVFPYQPSR		6.24298e-05	0	1	Q9ESM3	0	1391.73	47.5	2	-5.37863	32.8478
KPLEALYGYDYLAK		1.2656e-05	0	1	Q3TDN8	0	1643.87	25.15	3	1.12524	32.8204
VVSNTIEPLTLFHK		2.11724e-05	0	1	A2ARP8	0	1597.89	62.68	3	3.16455	32.806
GSLLIDSSTIDPSVSK		1.12983e-08	0	1	Q99L13	0	1618.85	87.64	2	0.171655	32.8047
NPDDITQEEYGEFYK		2.58731e-09	0	1	P11499	0	1847.8	79.24	2	2.923	32.6908
MTGSEFDFEEMK		1.33359e-05	0	1	Q3UPA3	0	1450.59	50.7	2	3.09972	32.6947
TTLQVDTLNTELAAER		2.17314e-09	0	1	Q3UH59	0	1774.92	95.02	2	-0.271963	32.6961
GPEPDTIIGYSGEDYPR		1.89008e-09	0	1	A0A087WPX3	0	1865.86	107.49	2	2.4603	32.6988
ENLLLEEELR		0.00017616	0	1	Q70IV5	0	1257.67	41.37	2	2.2302	32.7027
TSFDKPDQMAALFK		1.08171e-06	0	1	A2AS98	0	1598.79	58.37	3	2.28951	32.713
VDQSILTGESVSVIK		5.97767e-07	0	1	Q5DTI2	0	1574.86	30.72	2	4.02729	32.7144
SVMAAAQVAGLNCLR	1xCarbamidomethyl [C13]	6.87192e-10	0	2	P48722	0	1560.8	92.16	2	3.13915	32.7157
QVVTLLNELK		0.000601156	0	1	Q3UPU8	0	1156.69	32.87	2	2.36591	32.7183
CIGAIAMTEPGAGSDLQGVR	1xCarbamidomethyl [C1]	1.24348e-10	0	2	A0A0R4J083	0	2002.97	99.22	2	1.86955	32.721
LFLEYTDSSYEEK		7.83371e-06	0	1	Q80W21	0	1623.74	44.59	2	1.8913	32.7274
NGLDVLLK	1xDeamidated [N1]	0.000417199	0	2	Q9CR62	0	872.509	59.77	2	1.27714	32.7287
GPVTDVAYSHDGAFLAVCDASK	1xCarbamidomethyl [C18]	2.94867e-11	0	1	O88342	0	2280.06	64.63	3	0.84354	32.73
GAGPGCYLAGSLTLSK	1xCarbamidomethyl [C6]	4.89055e-05	0	1	Q64514	0	1551.78	39.95	2	7.59225	32.7314
FQSLGVAFYR		4.64125e-05	0	1	P51150	0	1187.62	54.79	2	0.929818	32.7483
KGFIGPGIDVPAPDMSTGER		4.76481e-07	0	2	P26443	1	2044.02	63.49	2	-3.47837	32.7563
NTGTEAPDYLATVDVDPK		5.77288e-06	0	1	A0A0R4J135	0	1905.91	58.22	2	1.15953	32.7577
KEDQGIYTCVATNILGK	1xCarbamidomethyl [C9]	1.05368e-08	0	2	A0A087WPX3; Q810U3	1	1909.97	90.53	2	6.20423	32.7733
MYSADLAAVDFQHASEDAR		3.45008e-10	0	2	Q8VHP7	0	2096.93	67.59	3	2.29166	32.7693
KYESAYGTQFTPCQLLLDHANNSSK	1xCarbamidomethyl [C13]	4.56101e-05	0	1	Q8BMS1	1	2872.36	30.37	3	2.46359	32.7746
YAPSGFYIASGDISGK		2.79885e-07	0	1	O88342	0	1632.79	48.48	2	1.89327	32.7863
ELSFAAVSFYHK		2.89815e-05	0	1	P19096	0	1398.71	34.83	3	2.47053	32.9002
ILMLGLDAAGK		4.25366e-05	0	1	Q3U0D7	0	1101.63	45.05	2	1.28444	32.9015
EYATEVDVDFVR		4.44382e-06	0	2	Q8CC13; Q5SWR1	0	1442.68	62.65	2	-1.48362	33.4246
SSNAGHQGVWVFEIGSPATAK		0.000160057	0	1	P10493	0	2143.06	27.11	3	3.40965	32.9106
TCLLNETGDEPFQYK	1xCarbamidomethyl [C2]	5.15343e-09	0	1	P15105	0	1814.83	90.84	2	2.84965	33.0113
VLGLTLLQK		0.00019388	0	1	Q9CPU0	0	984.645	46.86	2	1.35946	33.014
YDGQVAVFGSDFQEK		4.93398e-07	0	1	A0A1S6GWH5	0	1689.78	47.53	2	3.43603	33.023
LQQELDDLTVDLDHQR		1.40511e-08	0	1	Q3UH59	0	1937.96	72.87	3	1.46102	33.0269
YLTVAAVFR		0.000527654	0	1	Q9D6F9; P99024; P68372	0	1039.59	34.39	2	2.0551	33.0282
FDEFFSQGCAPGYEK	1xCarbamidomethyl [C9]	1.49365e-07	0	1	Q921I1	0	1781.75	48.14	2	2.14839	33.0309
IIDVVYNASNNELVR		1.92353e-07	0	1	Q497E9	0	1718.91	37.87	2	1.54942	33.0413
YGGDEIPFSPYR		0.000505201	0	1	Q8BTM8	0	1400.65	40.11	2	0.357591	33.0478
VVAPTISSPVCQEQLVEAGR	1xCarbamidomethyl [C11]	9.48733e-05	0	2	Q80TM2	0	2140.11	41.81	2	4.47626	33.0858
LYLVDLAGSEK		2.37142e-05	0	1	Q61768; Q8CHF1	0	1207.66	40.85	2	1.64031	33.0608
DLNKDHIEMVESMVAAGK		1.34515e-08	0	1	Q9CPS6	1	1986.96	47.54	3	1.50105	33.0635
VYSLFLDESR		1.68768e-05	0	1	Q3UXP2	0	1228.62	51.32	2	1.24779	33.0674
ALVFQPVTELK		0.000220948	0	1	P47857	0	1244.72	27.25	2	0.687266	33.0778
GHCQEGLCICEEGYQGPDCSAVAPPEDLR	4xCarbamidomethyl [C3; C8; C10; C19]	1.12002e-08	0	1	Q8BYI9	0	3304.38	76.01	3	-2.22047	33.0804
YIIIGDMGVGK		2.58752e-05	0	1	Q50HX4	0	1165.63	40.63	2	1.80662	33.0831
DVDPDVAYSSIPYEK		1.74747e-08	0	1	P24527	0	1697.79	59.96	2	0.491559	33.0844
QDILDDSGYVSAYK		2.70276e-08	0	1	Q9CRB6	0	1573.74	89.67	2	2.50842	33.0961
LLVVDKETDEFFK		3.60451e-06	0	1	P70441	1	1582.84	44.5	3	1.29586	33.0974
AMLESIGVPLEK		2.25052e-05	0	1	A2A7S7	0	1286.7	42.36	2	3.50249	33.0987
IKESLPIELDQLSGR		7.36782e-05	0	1	Q4KMM3	1	1697.94	32.83	3	2.14792	33.104
GYLGPEQLPDCLK	1xCarbamidomethyl [C11]	2.87317e-06	0	1	P08249	0	1489.74	59.44	2	1.78918	33.1131
VAILVDDMADTCGTICHAADK	2xCarbamidomethyl [C12; C16]	1.56008e-09	0	1	G3UXL2; Q9CS42	0	2276.04	32.4	3	4.50175	33.01
LVNLQHLDLLNNR		2.47711e-05	0	1	Q922Q8	0	1561.88	36.72	3	1.01181	32.6844
FMELLEPLSER	1xOxidation [M2]	6.29765e-05	0	1	Q62261	0	1379.69	30.52	2	1.60629	33.0086
IEGENYLPQPIYR		0.000702939	0	1	P62342	0	1591.81	31.42	2	2.58587	32.9944
VVFIFGPDK		0.000709072	0	1	Q53ZU7	0	1021.57	37.1	2	2.45817	32.9132
FATEAAITILR		1.62984e-06	0	1	P11983	0	1205.69	64.88	2	1.3505	32.9145
DPDTPILIIK		0.000451183	0	1	O88398	0	1124.66	17.48	2	3.49428	32.9159
VIEQLGTPCPEFMK	1xCarbamidomethyl [C9]	7.05527e-06	0	1	E9QN59	0	1648.81	54.65	2	3.16686	32.9198
QSCITEQTQYFFK	1xCarbamidomethyl [C3]	1.73242e-05	0	1	O08532	0	1679.77	42.43	2	14.8854	32.9212
HMMAFIEQEANEKAEEIDAK		4.40508e-07	0	2	P50518	1	2334.07	64.03	3	2.69859	32.9225
QAVDQISSGFFSPK		2.13556e-09	0	1	Q3V3U0	0	1510.75	125.98	2	2.55499	32.929
TVIGELPPASSGSALAANVCK	1xCarbamidomethyl [C20]	0.000734141	0	1	Q6ZQ38	0	2042.06	18.83	2	-2.34346	32.9303
DAGTITGLNVLR		0.000262997	0	1	B7U582	0	1229.68	45.28	2	1.5182	32.9369
LLQDFFNGK	1xDeamidated [N7]	0.00046716	0	2	B7U582; P63017	0	1082.55	52.91	2	3.15365	34.8698
ATNSSWVVVFK		6.57828e-05	0	1	Q61548	0	1237.66	68.7	2	1.65201	32.9525
WIAQDLSNLR		0.00037257	0	1	Q9DB60	0	1215.65	36.06	2	2.26843	32.9538
LIEVGPSGAQFLGK		4.52187e-07	0	1	S4R2F3	0	1415.79	66.14	2	3.23468	32.9552
TLAMDTILANAK		3.93302e-06	0	1	Q9CRC9	0	1261.68	60.21	2	1.84258	32.9565
GLGSTVQEIDLTGVK		1.44243e-07	0	1	Q91V64	0	1516.82	68.96	2	2.6488	32.9669
GATATLPCVLGTSPPSYK	1xCarbamidomethyl [C8]	9.5704e-05	0	1	Q9ESM3	0	1819.93	34.52	2	3.40304	32.9709
FGTVLEALEK		0.000161458	0	1	Q8BRN9	0	1106.61	13.35	2	2.73673	32.9748
LPFTAMGVSSVIHPK		0.000527654	0	1	P36552	0	1583.86	19.46	3	3.90033	32.9761
QALETVNDYNPLMK		3.10756e-05	0	1	Q9JHU4	0	1635.8	27.92	2	2.19585	32.9852
VLALPEPSPAAPTLR		3.73211e-05	0	1	Q9QXS1	0	1531.88	34.57	2	3.15396	32.9865
SGHDQVVELLLER		0.000140443	0	1	S4R2F3	0	1494.79	51.77	3	2.57124	32.9931
IDCNLLEFK	1xCarbamidomethyl [C3]	0.000256214	0	1	Q3TG21	0	1151.58	49.61	2	2.81163	33.0047
AFVHWYVGEGMEEGEFSEAR		6.57836e-11	0	19	Q3TIZ0; A0A0A0MQA5	0	2330.02	88.54	2	1.61492	38.1505
GNPEPIFSWTK		0.000164297	0	1	P70232	0	1275.64	22.2	2	0.728649	32.683
VLLFSDGNSQGATAEAIEK		7.36925e-08	0	1	Q04857	0	1949.98	64.51	2	5.83807	32.6777
ILAFPCNQFGR	1xCarbamidomethyl [C6]	7.8315e-05	0	1	F7A8H6	0	1322.67	47.02	2	4.15583	32.4381
IQGLTVEQAEAVVR		2.67942e-07	0	1	Q9JHU4	0	1512.84	84.96	2	3.08476	32.4394
SGILPILVK		0.000258455	0	1	O35344	0	939.624	46.67	2	3.15642	32.4434
PFVELETNLPASR		1.12013e-05	0	1	O35215	0	1472.77	43.02	2	3.62669	32.4459
NYTDDAIETDDLTIK		1.65837e-08	0	1	Q3TN31	0	1726.8	76.56	2	3.48689	32.4524
VIRPLDQPSSFDATPYIK		1.23291e-06	0	2	Q6ZQ38	0	2047.09	36.89	3	6.58082	32.4537
DDQITLDEFK		0.000332706	0	1	Q4W4C9	0	1223.58	33.24	2	2.09784	32.455
LLDAQLSTGGIVDPSK		7.97103e-08	0	1	Q9QXS1	0	1613.87	83.48	2	3.75712	32.4563
IMTVNYNTYGELGEGAR		1.56029e-06	0	1	Q9D125	0	1887.89	78.41	2	1.10589	32.4722
SADESGQALLAASHYASDEVR		3.27386e-12	0	2	A3KGU7; A3KGU5	0	2177.01	111.81	2	2.13818	32.4603
LVARPEPATGFTLEFR		3.96715e-08	0	2	Q61553	0	1803.98	71.21	3	2.6382	32.4734
MTVAHMWFDNQIHEADTTEDQSGTSFDK		7.89919e-15	0	2	A0A0G2JGX4	0	3241.38	106.7	3	2.65011	35.3538
MTVAHMWFDNQIHEADTTEDQSGTSFDK	1xOxidation [M]	7.24181e-08	0	3	A0A0G2JGX4	0	3257.38	72.17	3	2.54927	32.4774
FTAVEDQYYCVDCYK	2xCarbamidomethyl [C10; C13]	1.24371e-06	0	1	A2AEX6	0	1960.81	40.54	2	2.65297	32.4787
YLALESMCTLASSEFSHEAVK	1xCarbamidomethyl [C8]	1.19047e-09	0	2	Q69ZW4; P17426	0	2373.11	85.52	2	5.47185	42.0871
YLALESMCTLASSEFSHEAVK	1xOxidation [M7]; 1xCarbamidomethyl [C8]	7.36925e-08	0	1	Q69ZW4; P17426	0	2389.11	44.5	3	2.44854	32.4801
MALLMAEMSR		1.58773e-05	0	1	Q64727	0	1152.56	40.81	2	1.09206	32.4827
ILLNACCPGWVR	2xCarbamidomethyl [C6; C7]	9.99679e-05	0	1	B2RXY7	0	1458.73	23.86	2	-6.45297	32.4931
IHYLDTTTLIEPVAR		8.32688e-06	0	1	Q64010	0	1741.95	46.86	3	1.62698	32.4944
SAYNIYVSESFQEAK		2.08063e-05	0	1	P40630	0	1735.82	43.19	2	5.87964	32.4971
DMSPLPESEVTLGK		6.57977e-06	0	1	P27546	0	1502.74	27.18	2	2.81798	32.476
IYALPDDLVEVKPK		4.84865e-07	0	1	Q3V0K9	0	1599.9	58.07	3	3.4138	32.4341
IQEGVFDINNEANGIK	1xDeamidated [N13]	5.24411e-09	0	2	Q0PD65	0	1761.87	86.79	2	2.99887	33.0935
IQEGVFDINNEANGIK		7.43274e-11	0	1	Q0PD65	0	1760.88	85.67	2	4.87637	32.4264
YVTLIYTNYENGK	1xDeamidated [N11]	2.47723e-06	0	1	P19157	0	1578.77	58.49	2	2.54307	32.345
MAGNEYVGFSNATFQSER		2.89795e-09	0	1	D3Z7P3	0	2007.89	86.26	2	2.49614	32.3464
LIEAVDNMLTNK		6.57977e-06	0	1	Q1MWP8	0	1360.71	43.39	2	3.11009	32.349
QQNSHGGFSSTQDTVVALQALSK		0.000142913	0	1	Q61838	0	2403.19	22.29	3	4.02272	32.3543
FEGEPATHTQPGVQLQSNTYDLQESNVGLK		1.4806e-08	0	1	Q9R1T4	0	3287.58	66.22	3	0.862304	32.3621
GNFNYIEFTR		0.000226799	0	1	Q3THE2	0	1260.6	31.98	2	2.31875	32.3634
SIEEQLGTEIKPIPSNIDK		9.65717e-08	0	1	P54823	0	2111.12	39.19	3	-0.0673424	32.3648
ELAQQVQQVADDYGK		3.16221e-08	0	1	Q3U741	0	1691.82	100.05	2	2.90366	32.3661
DLYILTGAVPSEHR		4.03714e-07	0	2	Q69ZY2	0	1570.82	63.49	2	3.45311	32.4014
VLTIDPTEFK		0.000238968	0	1	F8WHL2	0	1162.64	62.09	2	2.63099	32.3791
WYMQFDDDEK		0.000286929	0	1	P62743	0	1376.55	16.8	2	2.37172	32.3817
LGASNLPAGISLPASAK		7.97103e-08	0	1	P10852	0	1566.88	41.13	2	2.93037	32.3831
VFEANEEALGVVLHK		7.76351e-05	0	1	O35857	0	1654.88	38.53	3	3.11014	32.3844
FADILPLGVPHK		7.56308e-05	0	1	Q91W87	0	1306.75	38.49	3	2.21099	32.3857
AVEDIHGLFSLSK		5.92476e-05	0	1	P23116	0	1415.75	35.59	3	1.85175	32.387
ITQEVQGAHDGGVFALCALR	1xCarbamidomethyl [C17]	1.64389e-09	0	1	E9QK48	0	2142.08	64.72	3	0.301959	32.4027
VDDLLIIEEK		0.000281974	0	1	Q9JHU4	0	1186.66	34.45	2	4.0085	32.404
LNAFGNAFLNR		1.1104e-05	0	1	Q8K1X5; Q9QXY6	0	1236.65	37.3	2	1.86082	32.4066
ENEFFIVTQTCK	1xCarbamidomethyl [C11]	9.65773e-06	0	1	A0A0R4J038	0	1515.71	33.2	2	1.50602	32.4093
ACLLAAALGTTGER	1xCarbamidomethyl [C2]	8.85095e-07	0	1	Q8BNW9	0	1403.73	57.2	2	3.74075	32.4197
VVPLDWNGEGHIGLR		1.02656e-06	0	1	E9QNF7	0	1661.88	55.18	3	2.32154	32.4224
LDLFANVVHVK		0.000344496	0	1	Q91VA7	0	1254.72	32.39	3	2.63449	32.4984
VTMNEFEYLK		0.000392543	0	1	P31750	0	1273.61	16.68	2	-0.45719	32.501
NITFFSTNCVEGTAR	1xCarbamidomethyl [C9]	4.14398e-08	0	6	A0A0G2JGX4	0	1716.8	86.04	2	3.60057	33.5524
NITFFSTNCVEGTAR	1xDeamidated [N8]; 1xCarbamidomethyl [C9]	4.3289e-07	0	1	A0A0G2JGX4	0	1717.79	85.46	2	4.80238	34.0634
LNLGTVGFYR		0.000299698	0	1	Q11011	0	1139.62	47.59	2	2.5757	32.6031
QEDFELLCPDGTR	1xCarbamidomethyl [C8]	4.36683e-07	0	1	Q921I1	0	1579.71	69.25	2	3.34707	32.6058
LFNISGHVNHPCTVEEEMSVPLK	1xCarbamidomethyl [C12]	5.15407e-06	0	2	Q91YT0	0	2637.28	31.75	4	3.78015	32.6098
ASPAPTPTPAGAASPLAAVAAPATDAPQAK		1.25461e-05	0	1	A0A0A6YY91	0	2668.39	40.75	3	0.71184	32.6111
IDELSLYSVPEGQSK		7.90181e-08	0	1	Q9DCZ4	0	1664.84	63.69	2	4.28803	32.6201
LIKDDFLQQNGYTPYDR	1xDeamidated [N/Q]	1.01765e-06	0	4	P50516	1	2087.01	78.97	2	2.96928	32.662
VTFVNFTVTR		0.000267618	0	1	Q9JHU4	0	1183.65	41.06	2	3.94941	32.6253
VLAVNQENEQLMEDYEK		1.08151e-10	0	1	Q7TPR4	0	2051.96	104.79	2	0.248043	32.628
FFFDVGSNK		0.000451183	0	1	P42669	0	1060.51	36.62	2	3.21457	32.6293
FNPETDFLTGK		0.000580612	0	2	Q99KI0	0	1268.62	29.19	2	4.63973	32.6357
AKPVVSFIAGITAPPGR		4.89067e-09	0	2	Q9WUM5	0	1680.98	89.04	2	3.62395	32.7014
GTFASLSELHCDKLHVDPENFR	1xCarbamidomethyl [C11]	2.13577e-07	0	1	B1Q450; A8DUK4	1	2572.22	22.88	4	2.88628	32.6409
KTVTAMDVVYALK		3.39058e-09	0	2	B2RTM0	1	1438.8	70.76	3	2.30107	32.6934
TFSYAGFEMQPK		8.92566e-05	0	1	Q3THH8	0	1405.65	33.26	2	2.3547	32.6436
NLVCTDLFTR	1xCarbamidomethyl [C4]	0.000617037	0	1	P54823	0	1238.62	36.22	2	1.19485	32.6462
EDEEESLNEVGYDDIGGCR	1xCarbamidomethyl [C18]	1.94019e-09	0	1	Q01853	0	2185.88	93.15	2	0.113679	32.654
SVQLTWTPGDDNNSPITK		1.56029e-06	0	1	Q810U4	0	1972.96	66.66	2	2.31304	32.658
ELETQLLEQCTVDTGAAK	1xCarbamidomethyl [C10]	3.57288e-05	0	1	Q9QZB7	0	2005.97	59.62	2	5.41362	32.6606
AETAPLPTSVDDTPEVLNR		3.76487e-08	0	1	Q99L43	0	2025.01	68.94	2	1.07798	32.6737
AAFQLGSPWR		0.0004434	0	1	P47738	0	1132.59	19.21	2	4.17298	32.675
YFLQPEVLDK		0.000318533	0	1	Q8BLF1	0	1251.66	13.29	2	1.8109	32.6764
TVTAMDVVYALK	1xOxidation [M5]	6.52117e-05	0	1	B2RTM0	0	1326.7	34.16	2	2.90523	32.6018
QNMLQGTEIGVLAK		1.29915e-06	0	1	Q9WTP7	0	1501.8	56.87	2	1.35351	32.6817
TVTAMDVVYALK		9.16534e-06	0	3	B2RTM0	0	1310.7	64.41	3	2.07767	39.3821
MQAHIQDLEEQLDEEEGAR		3.96715e-08	0	1	Q3UH59	0	2241.01	65.27	3	3.48987	32.5927
VDKGVVPLAGTNGETTTQGLDGLSER	1xDeamidated [N12]	6.08179e-05	0	1	Q5FWB7	1	2615.32	44.39	3	3.57513	32.5154
LTQELEILTDR		2.08069e-06	0	1	O54865	0	1330.72	84.17	2	4.83762	32.5167
CLELFTELAEDKENYKK	1xCarbamidomethyl [C1]	6.57828e-05	0	1	Q80Y52	2	2130.04	24.92	4	3.22423	32.5298
CLELFTELAEDKENYKK	1xDeamidated [N14]; 1xCarbamidomethyl [C1]	0.000324128	0	1	Q80Y52	2	2131.03	7.76	3	12.7632	32.5679
VGDSPCIGAGGYADNNLGAVSTTGHGESILK	1xCarbamidomethyl [C6]	7.49821e-10	0	1	Q8C0M9	0	3017.43	64.37	3	5.02013	32.5325
QQQFNVQALVAVGDHASK		3.45025e-09	0	1	Q3TF87	0	1940	58.22	3	4.215	32.5365
LMDEVAGIVAAR		1.28787e-05	0	2	E9PYH2	0	1244.67	59.02	2	4.26728	32.5652
FAVLYQPLAGNDQAK		1.23291e-06	0	1	B9EKR1	0	1634.85	36.9	2	3.36187	32.5482
FAVLYQPLAGNDQAK	1xDeamidated [N11]	2.5428e-07	0	1	B9EKR1	0	1635.84	56.64	2	6.1911	35.0063
LHNMIVDLDNVVK		4.93338e-05	0	1	Q8CAQ8	0	1509.81	45.34	3	2.73943	32.5522
MEPGPDGPAAPGPAAIR	1xAcetyl [N-Term]	1.08172e-05	0	1	Q3UJL7	0	1645.8	52.64	2	6.79434	32.5535
AALCHFCIDMLNAK	2xCarbamidomethyl [C4; C7]	3.57288e-05	0	1	Q9DB05	0	1663.78	23.98	3	1.35008	32.5562
AVLKDPNDHTVCYLLFANQSEK	1xCarbamidomethyl [C12]	0.000304963	0	1	Q9DCN2	1	2562.27	30.79	3	2.62874	32.5626
TCLLNETGDEPFQYKN	1xCarbamidomethyl [C2]	1.74747e-08	0	1	P15105	1	1928.87	84.27	2	2.44947	32.5666
ECLQALEFLHSNQVIHR	1xCarbamidomethyl [C2]	0.000318533	0	1	O88643	0	2094.05	18.31	4	3.33906	32.5706
DDNPSLPPFERPEAEAMCTSFK	1xCarbamidomethyl [C18]	5.43081e-07	0	2	Q546G4	0	2538.13	40.06	2	1.03402	37.4094
TPLVSVLLEGPPHSGK		5.77245e-08	0	1	P46460	0	1630.92	67.21	3	2.85119	32.581
SMTDVLSAEDIKK	1xAcetyl [N-Term]	4.07265e-06	0	1	Q545M7	1	1478.74	55.33	2	3.19369	32.5849
ENLLEEQGSIALR		4.18048e-07	0	1	A3KGU7; A3KGU5	0	1471.78	68.64	2	3.632	32.5861
AVAALLTIPEAEK		5.97784e-06	0	2	Q6ZQ38	0	1325.77	31.07	3	2.43777	32.7353
LGWDPKPGEGHLDALLR		5.15343e-09	0	1	Q11011	0	1873.99	54.38	4	2.7663	32.5901
VYTRPEDLGLLTVPATQR		3.08081e-06	0	1	E9PV14	0	2029.11	27.04	3	3.29607	32.6005
AFVHWYVGEGMEEGEFSEAR	1xOxidation [M11]	1.68756e-08	0	6	Q3TIZ0; A0A0A0MQA5	0	2346.01	63.89	3	1.00793	34.2145
TVSGVNGPLVILDHVK		3.51142e-06	0	2	A0A1S6GWG6	0	1647.94	68.86	3	1.63728	33.117
TVSGVNGPLVILDHVK	1xDeamidated [N6]	4.29146e-06	0	3	A0A1S6GWG6	0	1648.93	54.69	3	2.85342	35.1492
SEAVVEYVFSGSR		3.48062e-05	0	1	Q3TW51	0	1429.7	49.19	2	3.63057	33.5916
LDPHLVLDQLR		4.44323e-05	0	1	Q3UH59; Q8VDD5	0	1318.75	48.28	3	1.28418	33.5982
YEGGYPALTEVMNK		3.54185e-05	0	1	O55126	0	1571.74	27.51	2	11.1801	33.6059
SESEVEEAAAIIAQRPDNPR		6.03004e-07	0	1	Q9QXS6	0	2182.07	41.6	3	1.6202	33.6099
FPVGAALLTGDGR		5.24436e-08	0	1	P56389	0	1273.69	63.77	2	1.69005	33.6125
LAEQIATLCATLK	1xCarbamidomethyl [C9]	3.60438e-07	0	1	O08599	0	1431.79	58.05	2	7.72086	33.6138
GEMMDLQHGSLFLK		1.74747e-08	0	2	A0A1B0GSX0	0	1605.78	64.46	2	2.23868	33.6295
GNDISSGTVLSDYVGSGPPSGTGLHR		4.88881e-17	0	2	Q3TGC5	0	2530.22	142.87	2	4.15334	33.6165
GNDISSGTVLSDYVGSGPPSGTGLHR	1xDeamidated [N2]	1.03546e-08	0	1	Q3TGC5	0	2531.2	40.36	3	-0.558499	34.7609
TNIVTASVDAINFHDK		1.74739e-09	0	2	E9PYH2	0	1744.89	101.55	2	3.8955	33.5903
MEGYQRPCDEVGFNADEAHNIVK	1xCarbamidomethyl [C8]; 1xAcetyl [N-Term]	2.00935e-06	0	1	P56387	0	2721.2	42.6	3	1.16055	33.6243
AQLEGHAVQSTLQSEEWFR		6.69412e-11	0	3	P19246	0	2216.07	100.79	3	3.56331	34.074
EEQSQITSQVTGQIGWR		4.40523e-06	0	1	Q5FWI9	0	1946.96	62.9	2	-1.28118	33.6336
GGAEVQIFAPDVPQMHVIDHTK		9.08476e-09	0	1	Q9D172	0	2389.2	38.13	4	2.46485	33.6427
FNVSATPEQYVPYSTTR		1.39291e-08	0	1	Q7TMF3	0	1959.94	64.22	2	5.07948	33.644
KACGDSTLTQITAGLDPVGR	1xCarbamidomethyl [C3]	1.06271e-12	0	2	P62880	1	2060.04	134.8	2	1.26203	33.6467
QGQVEDEWYSLSGR		6.52216e-08	0	1	Q8BQL7	0	1653.75	57.97	2	3.21903	33.6481
MLLFTEVTR		0.000127603	0	1	Q3UPA3	0	1109.6	52.1	2	2.86056	33.6494
VDLFPTDIGLHK		3.54218e-06	0	1	P21981	0	1354.74	51.31	3	2.2434	33.652
LGSTVFVANLDYK		8.04139e-06	0	1	A0A1S6GWJ8	0	1426.76	63.74	2	3.90708	33.6534
MSSYAFFVQTCR	1xCarbamidomethyl [C11]	5.10931e-06	0	1	Q3UBK2	0	1496.67	55.43	2	3.25014	33.6282
WLLEGTPSSASEGDEDMR		4.8909e-08	0	1	Q9Z0P4	0	1979.87	87.92	2	3.35416	33.5786
EYDDNGEGITIFRPLHLANK		3.08058e-05	0	1	P27773	0	2302.15	17.92	4	2.07917	33.5746
ECLQALDFLHSNQVIHR	1xCarbamidomethyl [C2]	0.000241059	0	1	B1GX81	0	2080.04	10.33	4	4.3126	33.5589
TTNDLEDSYGQEWTYEQR	1xDeamidated [Q11]	6.40907e-09	0	1	Q6ZQ49	0	2235.93	107.27	2	4.11497	35.2935
LLSPGSVMLVSAR		2.37152e-06	0	1	Q91XH5	0	1329.76	72.04	2	1.85427	33.4626
NTFETVPVTADGVPVSDRPFTR		0.000188878	0	1	D3Z7D3	0	2405.21	23.1	3	2.71703	33.4679
DLDSLHSFVLR		0.000617037	0	1	Q3TEE8	0	1301.68	33.36	3	2.83057	33.4692
ACADATLSQITNNIDPVGR	1xCarbamidomethyl [C2]	2.45504e-12	0	2	Q3TQ70	0	2015.98	137.54	2	1.15768	38.2015
ACADATLSQITNNIDPVGR	1xDeamidated [N12]; 1xCarbamidomethyl [C2]	1.19053e-08	0	1	Q3TQ70	0	2016.97	117.9	2	3.45337	33.4705
DILTSNGIDIEK	1xDeamidated [N6]	1.82549e-05	0	2	P51910	0	1318.67	45.26	2	2.57595	33.4796
IEGDMIVCAAYAHELPK	1xCarbamidomethyl [C8]	1.95738e-07	0	1	P47962	0	1916.92	36.59	3	5.09009	33.4874
DVLSVAFSSDNR		3.54185e-05	0	1	P68040	0	1309.64	41.02	2	0.809342	33.5004
VLDPFTIKPLDR		5.15407e-06	0	1	P40142	0	1413.81	43.78	3	2.85282	33.503
DRGPVVSLWPVPGK		3.57288e-05	0	2	Q8BGN3	1	1506.84	50.72	3	3.45807	33.5043
ACGCDLAEGGFFVR	2xCarbamidomethyl [C2; C4]	1.18031e-05	0	1	E9Q4K0	0	1558.68	39.08	2	2.39617	33.507
GVMLSQDNITWTAR		3.86469e-08	0	1	Q99PU5	0	1591.79	91.41	2	3.38594	33.5147
CLVLTGFGGYDK	1xCarbamidomethyl [C1]	1.54673e-05	0	1	Q3TXD3	0	1329.65	26.05	2	3.8974	33.5173
FFFDVGCNK	1xCarbamidomethyl [C7]	0.000606404	0	1	O35295	0	1133.51	37.89	2	3.36338	33.5199
FLLADNLYCK	1xCarbamidomethyl [C9]	0.000161458	0	1	P61759	0	1256.63	35.55	2	2.10051	33.5212
MEEIVEGCTGALHILAR	1xCarbamidomethyl [C8]	2.63283e-09	0	2	Q02257; Q02248	0	1898.95	75.21	3	1.75893	33.5225
AMGAAQVVVTDLSASR		2.4555e-08	0	1	Q64442	0	1575.82	60.96	2	4.67899	33.5265
NAAPILHLSGMDVTVVK		1.12002e-08	0	1	Q9ESW4	0	1764.97	82.41	2	3.26926	33.5343
DLELTDLAER		0.00046716	0	1	A0A087WPX3; Q810U3	0	1174.6	41.56	2	2.50287	33.5368
GAVSAEQVIAGFNR		2.29011e-07	0	1	O70591	0	1418.74	58.27	2	2.267	33.5395
SSEIEQAVQSLDR		7.17925e-07	0	1	Q9D898	0	1461.72	67.53	2	2.73294	33.6611
GQFSTDELVAEVEKR		2.61022e-07	0	2	Q5SXR6	1	1707.85	94.31	3	2.9464	33.7014
VNNSSLIGLGYTQTLKPGIK		6.7542e-06	0	1	Q60932	0	2103.18	32.96	3	-6.85334	33.6703
VNNSSLIGLGYTQTLKPGIK	1xDeamidated [N]	0.00011493	0	4	Q60932	0	2104.16	43.86	2	1.04268	34.659
LPLMECVQMTQDVQK	1xCarbamidomethyl [C6]	6.69476e-09	0	1	Q8C605	0	1819.88	64.67	2	1.4535	33.7537
FTQAGSEVSALLGR		8.25404e-08	0	2	P56480	0	1435.75	93.75	2	1.60535	33.755
ELGEYGLQAYTEVK		3.73235e-07	0	1	P47738	0	1599.79	57.5	2	1.4546	33.7563
ILLLGLDNAGK		0.000188878	0	1	Q543P7	0	1126.68	26.52	2	7.6886	33.7576
RFDEILEASDGIMVAR		1.02642e-09	0	7	P52480	1	1821.92	77.96	3	3.14695	39.0139
RFDEILEASDGIMVAR	1xOxidation [M13]	1.35706e-06	0	2	P52480	1	1837.91	57.12	3	2.9639	33.7759
LDITTLTGVPEEHIK		5.62363e-07	0	2	E9QPX3	0	1665.91	50.58	2	1.70452	33.7772
TMLESLIADK		0.000154574	0	1	Q5SQX6	0	1120.59	37.1	2	1.31379	33.7785
LEIEPEWAYGK		3.45039e-05	0	1	Q62446	0	1334.66	55.8	2	4.90257	33.7824
DEVQEVVYFPAVDHDAESK		4.44346e-08	0	1	Q9CZC8	0	2177	47.36	3	-1.50883	33.7954
DEVQEVVYFPAVDHDAESK	1xDeamidated [Q4]	0.000177701	0	1	Q9CZC8	0	2177.99	36.12	2	8.303	33.925
LEDTENWLYEDGEDQPK		5.82329e-07	0	1	Q571M2	0	2080.9	69.25	2	2.84263	33.8007
AAAPAPEEEMDECEQALAAEPK	1xDeamidated [Q15]; 1xCarbamidomethyl [C13]	0.000702939	0	1	Q9D8N0	0	2358.01	28.01	2	9.87616	33.8071
IGQLQGEIIPTSFYHQGR		4.93352e-09	0	1	Q9R1V7	0	2044.06	95.17	2	-1.23764	33.8085
ELEEIVQPIISK		2.31027e-06	0	1	P20029	0	1397.79	35.95	2	3.23077	33.811
GFGHIGIAVPDVYSACK	1xCarbamidomethyl [C16]	3.30318e-05	0	1	Q9CPU0	0	1790.89	52.96	3	1.51202	33.8123
GTDIMYTGTLDCWR	1xCarbamidomethyl [C12]	1.99182e-07	0	1	P51881	0	1688.74	53.55	2	0.979516	37.8864
GTDIMYTGTLDCWR	1xOxidation [M5]; 1xCarbamidomethyl [C12]	1.84148e-05	0	1	P51881	0	1704.74	38.92	2	2.80749	33.8136
TIFWTDSQLDR		0.000207876	0	1	P10493	0	1381.67	31.61	2	0.142498	33.8149
APFDLFENK		0.000483701	0	1	P11499	0	1080.54	30.81	2	1.71449	33.8162
TLTIDAIQFQR		5.10849e-05	0	1	P52825	0	1305.72	41.78	2	-1.60024	33.8306
IETSINLAWTAGSNNTR		4.48215e-05	0	1	Q5EBQ0	0	1847.92	55.68	2	-0.532293	33.7446
TTNDLEDSYGQEWTYEQR		1.99135e-12	0	2	Q6ZQ49	0	2234.95	126.34	2	0.679022	33.4522
LTEMETMQSQLMAEK		1.73238e-07	0	1	Q8VDD5	0	1769.81	72.83	2	4.48132	33.7433
GFAFVTFDDHDSVDK		4.2171e-07	0	2	Q3UK83	0	1699.76	45.98	2	2.42516	33.7406
DQSGEYECSALNDVAAPDVR	1xCarbamidomethyl [C8]	2.17304e-10	0	1	G5E8G3	0	2195.95	119.18	2	2.67252	33.673
GAAGALMVYDITR		6.35372e-08	0	1	Q50HX4	0	1337.69	85.22	2	2.70843	33.6794
TVDNFVALATGEK		5.19922e-06	0	1	Q9DCY1	0	1364.71	44.34	2	2.23097	33.6833
LSFQHDPETSVLILR		1.25449e-08	0	1	A1A4T2	0	1754.94	62.69	3	1.57462	33.6859
LWGDSGIQECFNR	1xCarbamidomethyl [C10]	2.87306e-07	0	1	P18872	0	1581.71	70.37	2	2.02019	33.7002
TDEFQLHTNVNDGTEFGGSIYQK		4.93258e-13	0	8	Q60932	0	2600.19	109.83	3	1.67635	33.704
TDEFQLHTNVNDGTEFGGSIYQK	1xDeamidated [N/Q]	5.38365e-07	0	2	Q60932	0	2601.17	63.22	3	6.17812	36.0725
DLGTDSQIFISR		2.23106e-06	0	1	Q3UPA3	0	1351.69	75.01	2	1.81226	33.7054
SLGYAYVNFQQPADAER		1.36876e-09	0	1	P29341	0	1928.91	85.68	2	1.65976	33.7067
GMNTLVGYDLVPEPK		1.71733e-07	0	2	P12787	0	1632.83	62.67	2	2.36542	37.8642
GMNTLVGYDLVPEPK	1xDeamidated [N3]	0.000136819	0	1	P12787	0	1633.81	43.44	2	7.29076	38.7839
GMNTLVGYDLVPEPK	1xOxidation [M2]	6.40907e-09	0	1	P12787	0	1648.83	78.91	2	1.28054	33.708
VISFEEQVASIR		6.29883e-07	0	1	Q14AI7	0	1377.74	67.81	2	0.513159	33.7094
YLDLGAYYSAR		1.04464e-05	0	1	Q9DCS9	0	1291.63	46.94	2	0.876472	33.7184
CGNQAAIMELDDTLK	1xCarbamidomethyl [C1]	6.75373e-08	0	1	P62715; P63330	0	1678.78	57.56	2	1.25461	33.7222
AGLPGFYDPCVGEEK	1xCarbamidomethyl [C10]	9.16219e-05	0	1	Q5U458	0	1638.75	48.91	2	1.73738	33.7236
MDELQLFR		0.00034151	0	1	Q01853	0	1051.52	56.26	2	1.04812	33.7249
AGKPVICATQMLESMIK	1xCarbamidomethyl [C7]	3.39074e-08	0	3	P52480	0	1876.97	84.44	3	1.7292	41.4901
AGKPVICATQMLESMIK	1xOxidation [M11]; 1xCarbamidomethyl [C7]	8.32672e-07	0	2	P52480	0	1892.96	49.54	3	0.983075	33.7798
GSVNSNWIVGATLEK		2.39229e-06	0	1	Q9QYA2	0	1574.82	35.74	2	1.79017	33.7353
DAGTIAGLNVLR		7.6314e-06	0	2	P63017	0	1199.67	69.15	3	0.96454	33.8448
ITFTPSSGISSEVTVPR		2.30996e-09	0	2	Q8BYI9	0	1777.93	80.12	2	1.84046	33.7419
DSSTCPGDYVLSVSENSR	1xCarbamidomethyl [C5]	1.74763e-06	0	1	P47941	0	1972.86	48.81	2	4.32993	33.4469
LNQYDLLGQSIGK		4.97736e-06	0	1	Q544G1	0	1448.77	32.34	2	1.66458	33.4456
SAYDSTMETMNYAQIR		9.99909e-10	0	1	Q3V117	0	1880.82	116.16	2	0.341074	33.4442
EEAWDYVQAQVK		7.24231e-06	0	1	Q3UII2	0	1465.7	39.57	2	0.709712	33.1876
GIVNEQFLLQR		0.000164297	0	1	P50544	0	1316.73	69.13	2	4.90779	33.1889
EAQAVPATLQELEATK		1.4425e-06	0	1	Q9QXS1	0	1698.89	32.01	2	3.34126	33.1902
LELADYEAENLAR		1.25461e-05	0	1	A0A087WPD1	0	1506.74	54.29	2	2.74968	33.1929
SCCDYALHVDITHWNDSVK	2xCarbamidomethyl [C2; C3]	1.70226e-09	0	2	E9PWE8	0	2320.01	56.8	3	-1.31874	33.2113
LGASVVGIDPVAENIK		2.45572e-06	0	1	Q8BMS4	0	1581.88	48.11	2	2.80529	33.214
ILILGLDGAGK		3.89844e-05	0	1	P61211	0	1069.66	49.74	2	0.775418	33.2153
LGGSVVVSLEGKPL		0.000318533	0	1	P45591	0	1354.79	32.49	2	1.94584	33.2231
LPVGTTATLYFR		2.58765e-06	0	1	Q52L67	0	1338.74	68.4	2	1.65021	33.2256
HGIVEDWDLMER		1.36889e-07	0	2	Q641P0; Q3TGE1	0	1499.69	59.42	2	2.44915	33.227
DLGATWVVLGHSER		5.82302e-08	0	2	P17751	0	1539.79	72.49	2	2.94171	33.2974
YALSGGNWDSISDAAK		1.21148e-08	0	1	Q7TPD5	0	1654.77	60.4	2	2.61762	33.24
IASQVAALDLGYKPGVEAIR		5.57374e-11	0	2	Q91VD9	0	2071.15	74.76	2	0.105094	33.2662
ELYERPPHLFAIADAAYK		1.49365e-07	0	1	Q5SYD0	0	2104.09	38.18	3	1.45732	33.2465
LYCIYVAIGQK	1xCarbamidomethyl [C3]	0.000402927	0	1	Q03265	0	1327.71	25.28	2	1.51861	33.2492
NICFFSTNCVEGTAR	2xCarbamidomethyl [C3; C9]	2.41315e-07	0	2	Q6ZQ49	0	1775.78	81.09	2	3.58474	33.2596
NICFFSTNCVEGTAR	1xDeamidated [N8]; 2xCarbamidomethyl [C3; C9]	2.89809e-08	0	1	Q6ZQ49	0	1776.77	68.32	2	-0.474816	34.2131
TPFGAYGGLLK		1.94041e-05	0	1	Q8BWT1	0	1123.61	49.66	2	2.86927	33.2622
VAGMDVELTVEER		8.6975e-08	0	2	Q5SS40	0	1447.71	72.73	2	3.15035	33.2635
VMVTNVTSLLK		9.40832e-06	0	1	Q80TM2; A0A1L1SQ51	0	1204.7	57.78	2	4.64133	33.2675
VETLHDFEAANSDELNLQR		1.42957e-12	0	2	A0A0G2JEG8	0	2201.05	79.18	2	3.10922	33.2689
EQADFAIEALAK		0.000110029	0	2	Q69ZX3; Q8VDD5; K3W4R2	0	1305.67	36.39	2	-2.15245	33.1862
NLEPEWAAAATEVK		2.06262e-06	0	1	Q3THH1	0	1528.76	33.69	2	2.64101	33.278
LTLSALIDGK		1.73242e-05	0	10	Q60932; Q5EBQ0	0	1030.61	59.97	2	2.03129	35.2187
NCWQNYLDFHR	1xDeamidated [Q/N]; 1xCarbamidomethyl [C2]	0.000455125	0	2	P56391	0	1553.66	26.52	3	2.12646	36.8969
QITSYGETCPGLEQYAIK	1xCarbamidomethyl [C9]	2.87298e-05	0	1	Q6A0F1	0	2057.98	45.17	2	1.9362	33.1184
AALSEELDAVDTGVGR		8.69804e-06	0	1	O54786	0	1602.8	40.17	2	2.79763	33.121
TITLEVEPSDTIENVK		1.06291e-08	0	2	E9QNP0	0	1787.93	73.49	2	3.54646	33.2582
HQVEYLGLLENVR		1.61567e-05	0	1	Q5SYD0	0	1569.84	53.2	3	2.12911	33.1236
VLITTDLLAR		0.000115937	0	1	Q3TFG3; Q52KC1	0	1114.68	58.12	2	1.74826	33.1327
GQVCLPVISAENWKPATK	1xCarbamidomethyl [C4]	1.18031e-05	0	2	Q3TIH9	0	1998.05	18.88	3	2.04419	33.1341
IEAINQAIANEYEVR		4.56105e-09	0	1	Q3TJZ6	0	1732.89	75.85	2	2.86583	33.1368
AESSAATQSPSVSSSSSGAEPSALGGGGGSPGACPALGAK	1xCarbamidomethyl [C34]; 1xAcetyl [N-Term]	3.48031e-10	0	2	Q9ES97	0	3531.61	73.16	4	2.25988	33.1549
IAEESNFPFIK		1.48073e-05	0	3	P46460	0	1294.67	62.07	2	2.44608	33.1744
AYHEQLSVAEITNACFEPANQMVK	1xCarbamidomethyl [C15]	1.61524e-12	0	26	A0A0A0MQA5	0	2750.29	106.65	3	6.09255	37.3122
AYHEQLSVAEITNACFEPANQMVK	1xDeamidated [N13]; 1xCarbamidomethyl [C15]	1.97405e-12	0	4	A0A0A0MQA5	0	2751.28	88.75	3	1.76181	36.4156
AYHEQLSVAEITNACFEPANQMVK	1xOxidation [M22]; 1xCarbamidomethyl [C15]	3.05336e-11	0	4	A0A0A0MQA5	0	2766.29	81.79	3	2.24716	34.4148
AYHEQLSVAEITNACFEPANQMVK	1xDeamidated [N13]; 1xOxidation [M22]; 1xCarbamidomethyl [C15]	2.63296e-08	0	2	A0A0A0MQA5	0	2767.27	53.96	3	3.69945	33.1576
VVLEDGNLLVTPGAGR		1.80951e-08	0	1	A0A0R4J1N0	0	1609.89	94.81	2	6.74759	33.1589
VDSSNGFLIDGYPR		5.28982e-05	0	1	Q9R0Y5	0	1539.74	38.38	2	-3.86878	33.1603
VDSSNGFLIDGYPR	1xDeamidated [N5]	2.54268e-08	0	2	Q9R0Y5	0	1540.73	114.29	2	1.27889	35.0352
QNGWLPISAMNK		0.000601156	0	1	Q9D6J6	0	1358.69	14.01	2	1.34234	33.1667
QNGWLPISAMNK	1xDeamidated [N2]	1.23292e-05	0	1	Q9D6J6	0	1359.67	37.99	2	1.96452	36.8378
QLKPPAELYPEDINTFK		5.38288e-05	0	2	Q8CAQ8	0	2003.05	44.81	2	1.38605	33.3957
VVDSLQLTGTKPVATPVDWK		2.67891e-11	0	2	Q53ZU7	0	2154.18	79.47	2	3.95371	33.1916
NCWQNYLDFHR	1xCarbamidomethyl [C2]	0.000232804	0	1	P56391	0	1552.68	47.45	2	2.33766	33.1705
IAEFAFEYAR		0.000262997	0	1	A0A1L1STE6	0	1216.6	46.05	2	1.67064	33.1718
AITGASLADIMAK		6.69538e-07	0	1	Q3UW40	0	1261.68	71.01	2	0.87506	33.8475
LAGQFLEELR		0.000111964	0	1	Q80YU5	0	1175.64	58.95	2	2.79879	33.2792
GAQGVILVYDVTR		4.89113e-07	0	1	P35293	0	1390.77	92.32	2	1.37293	33.2832
SALFAQINQGESITHALK		8.85055e-08	0	2	P40124	0	1928.02	47.82	3	0.312804	33.3734
FGPLVVDWPHK		0.000174631	0	1	E9Q969	0	1294.69	36.64	3	1.46896	33.376
DNFAQDLGTLR		8.61976e-05	0	3	P03995	0	1249.62	64.62	3	2.94664	33.4887
YAHMVNGFTALALTK	1xDeamidated [N6]	0.000318533	0	1	J3QN31	0	1637.84	39.78	3	2.0964	33.3917
FVSQTNGNLYIANVESSDR	1xDeamidated [N]	1.19036e-11	0	2	P12960	0	2115	142.46	2	-2.45991	33.3971
SSALQWLTPEQTSGK		4.40523e-06	0	1	P24527	0	1632.82	22.71	2	8.98684	33.4048
GFESPSDNSSAVLLQWHEK		1.5466e-08	0	1	Q3TKM9	0	2131.01	77.16	3	3.69209	33.4102
SDGIYIINLK		0.000329822	0	1	B2CY77	0	1135.64	30.92	2	1.86165	33.4115
AVDIPHMDIEALK		0.000234841	0	1	P53026	0	1451.76	18.33	3	1.18665	33.4141
GVVPLAGTNGETTTQGLDGLSER		1.44189e-15	0	3	Q5FWB7	0	2272.14	143.78	2	1.87311	33.7379
GVVPLAGTNGETTTQGLDGLSER	1xDeamidated [N/Q]	2.52012e-12	0	9	Q5FWB7	0	2273.13	121.25	2	4.07089	35.0432
EFIEGVSQFSVK		6.46456e-05	0	1	Q63810	0	1369.7	50.36	2	2.27856	33.4259
IVITGDADIDHDQALAQAIK		4.64109e-10	0	2	Q9WV92	0	2107.1	113.1	2	1.43859	33.4429
GVVDSEDIPLNLSR		9.08519e-08	0	4	Q80Y52; P11499; Q3TK29	0	1513.79	83.14	2	4.37423	33.4298
YCGDYDSFFESK	1xCarbamidomethyl [C2]	3.96703e-05	0	1	A0A087WS96	0	1517.59	28.22	2	2.96174	33.4311
SIVNNGHSFNVEFDDSQDNAVLK		3.86469e-08	0	1	P00920	0	2549.19	71.03	3	1.79421	33.4325
SIVNNGHSFNVEFDDSQDNAVLK	1xDeamidated [N]	2.39174e-11	0	5	P00920	0	2550.17	114.22	3	3.08311	36.8169
SIVNNGHSFNVEFDDSQDNAVLK	2xDeamidated [N]	1.51986e-08	0	4	P00920	0	2551.16	68.26	3	8.17501	35.1926
VLTPTQVMNRPSSISWDGLDPGK		2.49893e-06	0	3	Q3TGC5	0	2498.27	28.9	2	2.5472	38.3713
VLTPTQVMNRPSSISWDGLDPGK	1xOxidation [M8]	3.63574e-05	0	1	Q3TGC5	0	2514.27	20.23	3	2.97019	33.4338
TELDAHFENLLAR		9.00685e-06	0	1	A2AWI7	0	1528.78	41.67	3	3.06945	33.4351
GLQSFVQCQPFER	1xCarbamidomethyl [C8]	0.000130984	0	1	A2AFQ0	0	1595.76	46.12	2	1.36936	33.3591
WDVDDWDNENSSAR		1.21154e-07	0	1	Q62261	0	1708.68	32.94	2	2.65225	33.2805
ICDDELILIK	1xCarbamidomethyl [C2]	3.96703e-05	0	1	P11983	0	1231.66	26.01	2	-1.9216	33.3578
ALTVPELTQQMFDSK		2.97518e-06	0	5	Q7TMM9; B2RSN3	0	1707.86	68.37	2	2.30608	42.0817
YAPLHLVPLIER		1.67298e-07	0	1	Q5SQX6	0	1420.83	47.45	3	1.82029	33.2845
VQAVDAVAAELAAEHYHDIK		3.54218e-06	0	1	Q3UGZ4	0	2150.09	44.11	4	4.37607	33.2858
EGHVGLVQELLGR		2.39219e-05	0	1	S4R2F3	0	1406.78	54.07	3	2.85635	33.2884
MEMINVSGYVAQEK		7.17925e-07	0	1	Q8CGK3	0	1598.76	47.09	2	0.767569	33.2949
IGADPDDILGSNHTYFK		1.82537e-08	0	1	E9QKI2	0	1862.89	57.11	3	1.78146	33.3
YDLFSEDYDTSEK		9.40818e-07	0	1	D3Z656	0	1611.67	61.13	2	1.61313	33.3014
LGVVDVFQEDK		6.81176e-05	0	1	O08797	0	1248.65	35.03	2	-2.95165	33.3027
LQTLATNLLASEASDK		2.08041e-09	0	1	Q920I9	0	1674.89	87.27	2	0.984018	33.3053
FIEAGQYNDNLYGTSVQSVR		1.25443e-09	0	1	E9Q2L2	0	2261.08	92.85	2	2.37503	33.3067
GLDHLNVTVGVDGTLYK		6.08179e-05	0	2	P17710	0	1800.95	49.05	2	2.36295	33.3131
SMIQEVDEDFDSK		1.46787e-05	0	1	Q8C845	0	1542.66	24.71	2	0.355338	33.3158
LIIWDSYTTNK		4.14383e-05	0	1	P29387; Q3TQ70; P62880	0	1353.7	56.13	2	5.04142	33.3171
WNDNCPSWNTVDPEVR	1xCarbamidomethyl [C5]	1.15978e-08	0	1	O08529	0	1988.86	73.41	2	-2.34909	33.3211
FSGGYPALMDCMNK	1xCarbamidomethyl [C11]	5.62276e-05	0	1	O55125	0	1590.67	33.69	2	0.333756	33.3225
QPPVAWVVPVADK	1xDeamidated [Q1]	0.000182408	0	1	Q60902	0	1406.77	24.3	2	12.1781	33.3251
VYVGNASVAQDITQLQK		2.97464e-10	0	1	B1AQF4	0	1833.97	104.24	2	0.66767	33.3329
TDDYLDQPCLETINR	1xCarbamidomethyl [C9]	1.92344e-08	0	2	P50396	0	1852.84	72.63	2	2.24762	33.3342
AVFQANQENLPILK		9.5733e-08	0	2	Q8VDN2	0	1584.87	45.08	2	2.01488	33.3355
VQFIPFHSDLGYR		0.000179257	0	1	Q99LR1	0	1578.81	26.6	3	0.251812	33.3368
SATAATVPPAAPAGEGGPPAPPPNLTSNR	1xAcetyl [N-Term]	1.4937e-05	0	1	B0QZN5	0	2708.36	26.37	3	3.9331	33.3421
AFTDVPSVQIYSSR		8.18289e-06	0	1	B9EJA4	0	1569.79	39.86	2	1.67849	33.3551
ALTVPELTQQMFDSK	1xOxidation [M11]	6.40967e-07	0	2	Q7TMM9; B2RSN3	0	1723.86	57.07	2	1.12735	33.8803
DVAPQAPVHFLVIPR		5.47839e-07	0	1	Q5M9J2	0	1658.94	39.26	3	2.55703	35.4851
NWRDPDQTDGPGLGYLSSHIANVER		3.93251e-09	0	1	A0A0J9YUQ8; Q6PAC1	1	2797.33	50.89	4	3.11063	35.4941
SPYGFHTASSCFWDTTSDGTCTIR	2xCarbamidomethyl [C11; C21]	2.27012e-08	0	1	P56387	0	2754.16	35.05	3	3.15691	35.4955
LMNETTAVALAYGIYK		4.03676e-09	0	1	Q571M2; P48722	0	1757.91	95.24	2	5.69331	42.584
LMNETTAVALAYGIYK	1xOxidation [M2]	8.18197e-09	0	1	Q571M2; P48722	0	1773.91	102.25	2	6.23766	37.5947
SSVVGGFVSHYLLEK		6.69555e-06	0	1	V9GX76	0	1621.86	13.2	3	1.16617	37.5973
KLEPIWNEVGLEMK		0.000294523	0	1	Q8BXZ1	1	1685.89	40.1	3	-2.97088	37.6
ITEGDLSQLTASIR		9.57387e-06	0	1	Q8VHX6	0	1503.8	37.56	2	2.92547	37.6077
TDESQPWVLPVVR		1.9919e-06	0	2	P05201	0	1525.8	72.68	2	2.10137	37.6091
VAALTGLPFVTAPNK		1.25449e-08	0	1	P97807	0	1498.86	83.53	2	2.06946	37.6104
GFNEGLWEIENNPGVK		2.23097e-07	0	1	Q9JMG7	0	1802.87	55.21	2	2.02368	37.6131
LLGSTIPLCSAQWER	1xCarbamidomethyl [C9]	9.91377e-06	0	1	A8ASF5	0	1730.89	51.14	2	3.40584	37.6144
LNCQVIGASVDSHFCHLAWINTPK	2xCarbamidomethyl [C3; C15]	5.62337e-08	0	1	P35700	0	2767.34	33.38	4	1.2643	37.5907
DLVDYITTHYK		0.000164297	0	1	Q9CXT8	0	1367.68	40.87	3	1.91108	37.617
GFGFVCFSSPEEATK	1xCarbamidomethyl [C6]	2.06262e-06	0	1	P29341	0	1662.75	25.05	2	1.56547	37.6275
DYFLEFEGDPHCLR	1xCarbamidomethyl [C12]	2.56518e-06	0	1	P27601	0	1797.79	16.15	3	2.43173	37.6288
DLTSVNILLK		0.00033855	0	1	Q62261; Q3UGZ4	0	1115.67	57.05	2	2.28771	37.6472
FLVPDHVNMSELIK		1.42991e-07	0	2	Q2TBF9	0	1641.87	48.49	2	1.69744	37.7446
KAVLASMDNENMHTPDIGGQGTTSQAIQDIIR	2xDeamidated [N/Q]	4.29111e-08	0	3	P70404	1	3413.63	52.83	4	12.8991	37.6526
VQQAPIEEHWIIECNDGVFQR	1xCarbamidomethyl [C14]	4.48275e-06	0	1	O35969	0	2568.23	25.23	3	5.19367	37.6539
DLESDIIGDTSGHFQK		4.93375e-08	0	1	F8WIT2; Q3UDK4	0	1761.83	43.38	3	2.7539	37.6617
TGGLEIDSDFGGFR		2.37131e-08	0	1	Q9Z0X1	0	1470.69	68.05	2	0.921453	37.6643
NGGQILIADLR	1xDeamidated [N1]	0.000133287	0	1	Q9D1M0	0	1170.65	36.02	2	2.01524	37.667
EQAVEGGEVELSCLVPR	1xCarbamidomethyl [C13]	1.04443e-10	0	2	Q8R464	0	1871.92	90.78	2	-0.238037	37.6683
PLFATNPFDQDVEK		3.08081e-06	0	1	Q3UMC8	0	1620.79	40.33	2	2.35918	37.5815
QAFTDVATGSLGQGLGAACGMAYTGK	1xOxidation [M21]; 1xCarbamidomethyl [C19]	2.27023e-05	0	1	P40142	0	2548.18	21.65	3	2.22308	37.5802
QAFTDVATGSLGQGLGAACGMAYTGK	1xCarbamidomethyl [C19]	3.36082e-11	0	2	P40142	0	2532.19	111.18	2	4.66937	41.4955
SAVPFLPVNPEYSATR		2.41314e-05	0	1	Q68FF6	0	1747.9	41.53	2	0.0309435	37.4606
LDSTDTNFDTWIK		1.21154e-07	0	1	Q9CX34	0	1555.73	69.1	2	2.34488	37.4619
LTTLELLEVR		4.6819e-05	0	1	Q62261	0	1186.7	43.67	2	1.52989	37.4803
TSVNVVGDSFGAGIVYHLSK		1.74714e-12	0	5	A2APL5; Q3UYK6	0	2050.06	99.77	3	0.782648	37.8089
TLVLLDNLNVR		3.30318e-05	0	1	O54734	0	1269.75	49.47	2	1.52021	37.487
HQADIASYQDAIQQLDSELR		1.55949e-17	0	3	P19246	0	2301.11	137.46	2	-9.20198	43.3034
ITLTLACPMDLK	1xCarbamidomethyl [C7]	7.17942e-06	0	1	Q64018	0	1375.73	56.29	2	-1.08144	37.4961
NMIDPLGTSSLGLK		8.62251e-06	0	1	B2RXV9	0	1445.77	55.78	2	1.13368	37.5
TVDFTQDSNYLLTGGQDK		1.95728e-08	0	1	Q9Z1Z2	0	2001.94	85.65	2	-0.000696824	37.504
YLGPAVLMQAYR		2.23106e-06	0	1	Q9CQA3	0	1381.73	41.74	2	1.05575	37.5054
ACAEQDGILASAEQLHAAWR	1xCarbamidomethyl [C2]	4.21691e-08	0	1	Q80WM4	0	2197.05	58.55	3	2.01374	37.5171
EEIFGPVQQIMK		7.76351e-05	0	1	P24549	0	1418.73	22.87	2	-1.3936	37.5185
DAVSGMGVIVHVIEK		5.19857e-09	0	2	Q9R1P1	0	1553.84	62.88	2	3.39707	37.5749
GSVTLSEICLPLK	1xCarbamidomethyl [C9]	2.97518e-06	0	1	Q8K298	0	1416.78	51.62	2	-0.0134059	37.5369
EVGVYEALKDDSWLK		9.5733e-08	0	3	P14152	1	1751.89	72.29	2	3.00504	38.843
FIQDSIFGLCPHMTEDNK	1xCarbamidomethyl [C10]	1.57395e-05	0	1	P27773	0	2151.98	14.12	3	2.30301	37.5421
GDAFDFNVSLQDHFK		3.08081e-06	0	1	Q571F3	0	1739.8	56.18	3	1.69966	37.5526
LGYISVTDVLK		2.17336e-05	0	1	A0A0R4J1N7	0	1207.69	50.71	2	1.22886	37.5552
ISYYQYYLIAR		9.32661e-06	0	1	Q99PU5	0	1452.75	47.08	2	2.23109	37.5578
VTYMVHDFEEGGGVAMGMYNQDK		5.82247e-10	0	1	Q8C338	0	2578.1	58.09	3	-0.16433	37.5736
LGLSIPDLTPK		4.00223e-06	0	1	Q4VAE3	0	1153.68	55.76	2	0.497657	37.5762
TMEEILEGLK		3.7648e-05	0	1	A0A0R4J0I1	0	1162.6	58	2	2.57399	37.6696
GSLLGCSINISDIR	1xCarbamidomethyl [C6]	3.00124e-06	0	1	Q3TI07	0	1504.78	51.56	2	1.73883	37.6709
FMATNDLMTELQK	1xDeamidated [N5]	2.4556e-05	0	1	Q6ZQ38	0	1542.72	56.08	2	2.20165	37.6736
YVVGQTPVYVPYEIR		2.08061e-07	0	2	A0A087WPX3; Q810U3	0	1782.94	72.14	2	3.65966	37.6827
DFQEYVEPGEDFPASPQR		2.72652e-05	0	1	Q3TWG5	0	2110.94	62.33	2	-0.872676	37.7814
TCSLTAASCPYFCSVLTK	3xCarbamidomethyl [C2; C9; C13]	8.62251e-06	0	1	A0A1B0GSG5	0	2065.94	28.88	2	3.24458	37.7972
VQGGALEESQLVAGVAFK		0.000158669	0	1	Q3THH8	0	1802.96	34.06	2	6.27332	37.7986
FTHGFQNIVDAYGIGTYR		8.04123e-07	0	2	K3W4T3	0	2059	57.33	2	4.04192	37.8457
TVYGGGCSEMLMAHAVTQLANR	1xCarbamidomethyl [C7]	4.2905e-11	0	1	Q542X7	0	2366.1	51.54	3	1.92306	37.8103
GWDEALLTMSK		1.77835e-05	0	1	Q62446	0	1250.61	66.15	2	1.77164	37.8116
DMNQILDAYENK		1.29915e-05	0	1	P32921	0	1453.66	39.31	2	0.753915	37.8129
ELDALDANDELTPLGR		2.94895e-09	0	1	E9QNN1	0	1741.86	84.3	2	2.72938	37.8183
KTQPYDVYDQVEFDVPIGSR		1.97455e-05	0	1	Q91WD5	1	2356.15	36.87	3	3.15001	37.8209
AMVALIDVFHQYSGR	1xOxidation [M2]	4.97673e-09	0	2	Q3UY00	0	1722.86	72.83	3	1.6603	37.8313
LVPELDTVVPLESSK		3.63596e-07	0	1	Q7TMF4	0	1625.9	56.62	2	-0.853928	37.834
IYHPNINSNGSICLDILR	1xDeamidated [N9]; 1xCarbamidomethyl [C13]	1.05368e-08	0	1	A0A0G2JGL0	0	2100.05	76.72	3	-1.1704	37.8353
NILQLHDLTTGALLK		0.000228783	0	1	Q8C6A3	0	1649.96	35.16	3	3.61765	37.8366
FAIDDHDYLVSLTR		5.77272e-07	0	1	Q91XU3	0	1664.83	51.27	3	3.40505	37.8471
FGFPEGSVELYAEK		2.33051e-06	0	1	Q3UK56	0	1572.76	64.4	2	0.57742	37.8524
APQETYADIGGLDNQIQEIK		4.60095e-05	0	1	Q542I9	0	2203.09	53.52	3	2.03354	37.8538
VMTIPYQPMPASSPVICAGGQDR	1xCarbamidomethyl [C17]	8.04048e-09	0	1	P60335	0	2475.18	70.72	3	3.10641	37.8551
VSILESLDKWER		2.17344e-06	0	1	Q3TYK4	1	1474.79	38.55	3	0.42962	37.8655
IDEAVLITWTK		1.15989e-06	0	1	P17710	0	1288.71	74.98	2	1.64127	37.8681
DAAHLLNDALAIR		5.43097e-06	0	1	Q91YS4	0	1392.76	56.57	3	2.77162	37.8707
ILDISNVDLAMGK		1.62984e-06	0	1	O35857	0	1388.75	50.83	2	0.989534	37.8747
YLYGTGAVAGVYLPGSR		2.87317e-06	0	1	Q9QXS1	0	1743.91	57.48	2	7.75464	37.7787
AWEGNYLASKPDTPQTSGTFVPVANELK		2.09885e-05	0	1	Q5SYD0	0	3020.5	27.62	3	3.48981	37.4592
APVPTGEVYFADSFDR		1.15984e-07	0	2	Q3TXE5	0	1770.83	73.32	2	-0.230032	37.7761
VFITDDFHDMMPK		5.15407e-06	0	1	Q3UAD6	0	1595.72	34.04	3	2.4341	37.7721
NLTNPNTVIILIGNK		3.4808e-07	0	1	Q50HX4	0	1623.94	42.03	2	0.880478	37.6841
SYSPELIVHPVLDSSNAVEEVEK		2.82311e-09	0	1	K3W4M4	0	2541.27	40.74	3	2.01582	37.6854
LELNYCIPMGVQGGDR	1xCarbamidomethyl [C6]	1.53324e-07	0	1	Q8BGH2	0	1821.86	38.38	2	-1.26474	37.6868
FDSLTDLVEHYK		1.85761e-05	0	1	P35235	0	1466.72	51.09	3	1.0433	37.6907
VRPAELEQFESTIGFK		1.44243e-07	0	1	B6ZHD0	0	1850.96	66.16	3	1.55285	37.7012
AAVEEGIVLGGGCALLR	1xCarbamidomethyl [C13]	1.12977e-09	0	1	P63038	0	1684.91	57.27	2	1.38289	37.7038
SFCSMAGPNLIAIGSSESAQK	1xCarbamidomethyl [C3]	1.84127e-09	0	1	Q9CWS0	0	2155.02	83.55	2	-0.17935	37.7052
EMEENFALEAANYQDTIGR		2.04424e-11	0	1	P20152	0	2200.98	97.85	2	0.31248	40.5566
EMEENFALEAANYQDTIGR	1xOxidation [M2]	4.93375e-08	0	2	P20152	0	2216.98	74.95	2	-0.479561	37.7079
MLIPYIEHWPR		1.70247e-05	0	1	Q8K1Z0	0	1454.76	28.59	3	0.372587	37.7105
MIPCDFLIPVQTQHPIR	1xCarbamidomethyl [C4]	5.2903e-08	0	2	P06745	0	2065.07	45.65	3	2.17186	38.2328
QINPTLGSQEDFKDLLQSAK		2.70251e-10	0	2	P10852	1	2232.15	74.36	3	2.14048	37.7222
STSVVEQGGIQTVDQLIK		3.02713e-09	0	1	Q80Y09	0	1902.02	82.05	2	0.52554	37.7236
LPAYLTIQMVR		9.57387e-06	0	1	Q9JMA1	0	1304.74	40.67	2	0.034629	37.7262
VLPSIVNEVLK		5.97665e-05	0	1	Q3V235	0	1210.74	31.63	2	1.49244	37.7275
SLNILTAFR		0.000747005	0	1	P57759	0	1034.6	24.84	2	-0.014544	37.7288
AAFGLSEAGFNTACLTK	1xCarbamidomethyl [C14]	1.38075e-09	0	1	Q8K2B3	0	1757.85	80.23	2	2.09039	37.738
NLFTQTLGLGSQK		1.9919e-06	0	2	Q8VDQ8	0	1406.76	61.96	2	1.241	37.7393
YTDCLQLYVNSTLK	1xCarbamidomethyl [C4]	9.40818e-07	0	1	A3QM89; Q8K0T0	0	1717.85	32.22	2	7.28129	37.7433
DFTPSGIAGAFR		1.17006e-05	0	2	P56135	0	1238.62	52.98	2	1.35414	38.2738
MVNSNLASVEELKEIDVEVR		2.79832e-11	0	2	P35486	1	2274.16	85.72	3	1.36774	37.7603
SAPDFTATAVVDGAFK		3.54172e-09	0	3	Q61171	0	1596.79	101.67	2	2.62398	37.7747
VIIWTENGQSYIYK	1xDeamidated [Q/N]	0.000161458	0	2	Q920I9	0	1714.87	29.87	2	0.803954	37.8838
KENIIAFDDMIEPYR		8.54763e-06	0	2	E9QM38	1	1853.91	49.34	2	-1.38648	37.4501
MLDAEDIVGTLRPDEK		7.90217e-07	0	1	E9Q2W9	0	1801.9	41.99	3	1.73782	37.4474
TDAVEALTALNHYQIR		6.08229e-09	0	1	Q921F4	0	1814.94	59.76	3	-1.40623	37.1952
DDGSWEVIEGYR		3.4507e-06	0	2	P26443	0	1425.63	60.53	2	-0.342309	37.9035
SFEWLSQMR		0.000219032	0	1	Q9JHU4	0	1183.56	39.45	2	2.15696	37.2057
IINEPTAAAIAYGLDR		6.13587e-08	0	1	P17879	0	1687.9	86.08	2	2.20167	37.2084
LLDDAMEADKSDEWFATR		6.08258e-08	0	1	Q9CPV4	1	2112.95	33.84	3	2.54082	37.2097
FGFLQEFSK		0.000413585	0	1	Q61330	0	1102.56	46.99	2	2.3595	37.211
LAQTFSPSIDILK		6.93326e-06	0	1	Q8BH55	0	1432.8	37.77	2	2.73057	37.2124
FTASAGIQVVGDDLTVTNPK		1.51957e-12	0	11	Q5FW97	0	2033.05	147.97	2	1.8705	38.7654
TVGIDDLTGEPLIQR		2.60997e-09	0	2	Q9WTP7	0	1626.87	79.33	2	2.22046	37.2241
NVHLAPGWLMQLEK		7.1776e-05	0	1	Q9JHU4	0	1635.87	39.52	3	3.11486	37.1939
ILGNKATFSPIVTVEPR		1.44249e-05	0	1	W6PPR4	1	1842.05	79.01	2	-18.7388	37.2268
AEQEPTAEQLAQIAAENEEDEHSVNYKPPAQK	1xAcetyl [N-Term]	8.32434e-05	0	2	Q99PT1	0	3606.68	17.53	3	0.988489	37.2282
EAYPEEAYIADLDAK		1.62984e-06	0	1	Q3V117	0	1697.79	38.11	2	1.78575	37.24
VDFPQDQLATLTGR		9.65671e-09	0	8	P08249	0	1560.8	83.65	2	1.66588	37.7537
TEAEIAHIALETLEGHQR		7.49892e-08	0	1	O08917	0	2018.03	48.13	4	1.88967	37.2426
LDPSIFESLQK		0.000585681	0	1	P60122	0	1276.68	27.94	2	2.71522	37.2466
AITVSPVPFFNK		3.19019e-06	0	1	Q80TZ3	0	1319.74	69.94	2	2.37928	37.2623
LQQTQAQVDEVVDIMR		3.63562e-09	0	2	B0QZN5	0	1872.95	106.24	2	0.990834	37.2964
TGVFPETPWVPPR		1.04464e-05	0	1	Q8K4X7	0	1482.77	41.88	2	1.64506	37.2663
YLTVAAIFR		0.000195577	0	1	Q7TMM9; B2RSN3	0	1053.61	55.66	2	1.6564	37.2676
LLGNQATFSPIVTVEPR		2.67929e-08	0	2	A0A0R4J1N7	0	1842.01	84.36	3	5.9107	37.2295
EFTMAEIEHFVDPTEKDHPK		1.44249e-05	0	1	Q9CZD3	1	2400.12	27.95	4	3.5341	37.19
IYGADDIELLPEAQNK		3.08054e-08	0	1	Q3TW74	0	1788.9	50.7	2	3.4771	37.1873
LLLPGWCHLTVEDGPR	1xCarbamidomethyl [C7]	8.39929e-08	0	2	Q9Z0E0	0	1862.96	46.15	3	2.48976	37.186
IFTVDNNLLPVGK		2.13578e-05	0	1	P01027	0	1429.8	40.76	2	2.16094	37.0952
AMYLPDTLSPADQLK		0.000299698	0	1	Q9Z2I0	0	1662.84	34.47	2	3.45724	37.0965
YVRPGGGFEPNFTLFEK		0.000106258	0	1	P11352	0	1957.98	30.03	3	3.43531	37.1019
AATSTLSVCDFLGEK	1xCarbamidomethyl [C9]	9.65773e-06	0	1	Q8BR63	0	1598.77	57.83	2	3.785	37.1032
IGPITPLQFYK		9.5704e-05	0	1	Q8R016	0	1276.73	40.14	2	2.13676	37.111
IIGAVDQIQLTQAQLEER		1.38088e-07	0	1	O54724	0	2025.1	87.51	3	2.93003	37.115
LWEGMGDETYPLAR		4.7229e-05	0	1	Q9R1C6	0	1637.76	31.51	2	-0.418754	37.1295
VSHALAEGLGVIACIGEK	1xCarbamidomethyl [C14]	1.56e-10	0	1	P17751	0	1823.97	77.52	2	5.30726	37.1308
ATLQEVVGLHSDMAVEAGAPYAER		3.02753e-06	0	1	A0A0R4J117	0	2514.23	63.59	3	3.09518	37.1322
EIDPQNDLTFLR		8.69804e-06	0	1	A2AVR9	0	1460.74	57.49	2	4.08028	37.1361
ATFHTPFSQLGQSPEACSSYTFPK	1xCarbamidomethyl [C17]	2.72657e-07	0	1	Q9WUR2	0	2688.24	32.38	3	5.02686	37.1375
KLPVGFTFSFPCR	1xCarbamidomethyl [C12]	0.000177701	0	1	P17710	1	1555.81	30.4	3	0.165254	37.1479
WVDLTMDDIR		6.694e-05	0	1	Q3TGI6	0	1263.6	56.95	2	2.61517	37.1492
QYYALEVSYFK	1xDeamidated [Q1]	0.000673057	0	1	O35864	0	1411.68	14.04	2	-0.334394	37.1558
IAIVGAGIGGTSSAYYLR		8.18289e-06	0	1	Q3TVT6	0	1768.96	42.28	2	3.21174	37.1662
SVGNTIEPVILFQK		4.29131e-07	0	2	B2RQQ5	0	1544.87	47.39	2	2.88601	37.1676
CLEEVEDLIVK	1xCarbamidomethyl [C1]	2.33051e-06	0	1	P61922	0	1346.69	60.05	2	3.34433	37.1689
VTDGMFLEALNSK		4.72343e-07	0	1	Q5SYD0	0	1424.71	64.56	2	3.11259	37.1702
YYAEMCASPGQSDTTFLEEELKK	1xCarbamidomethyl [C6]	6.299e-06	0	1	Q8CAA7	1	2697.21	39.03	3	1.32949	37.1729
DLQSSNQLSNHISSLFR		2.45515e-11	0	2	Q00612	0	1945.97	106.55	2	7.37835	37.2309
YESSALPAGQLTSLPDYASR		3.93288e-07	0	1	Q3TK29	0	2126.04	66.79	2	3.3527	37.1847
HLQDLFAPLVVR		0.000188878	0	1	Q80TJ1	0	1407.81	43.03	3	2.91022	37.2753
LLVVYPWTQR		0.000188878	0	2	B1Q450; A8DUK4	0	1274.73	50.49	2	-0.523858	37.278
AFAFVTFADDK		3.54185e-05	0	1	Q921F2	0	1231.6	44.98	2	0.831517	37.2806
ILVPVEVIKPITLK		7.69825e-06	0	1	Q80UG2	0	1562.03	55.56	3	3.76419	37.2833
LVAQLDTEGIGSLGPGYEDR		4.97626e-11	0	2	A0A0R4J117	0	2090.04	134.9	2	4.46175	37.357
TGYESGDYEMLGEGLGVK		9.99861e-11	0	1	Q3TPZ5	0	1904.86	109.93	2	0.495453	37.3674
DVAEEITNYRPTIDTLHEQASALPQAHAESPDVK	1xDeamidated [Q19]	1.01755e-08	0	1	Q62261	0	3746.81	18.94	5	6.75958	37.3687
VVLDDKDYFLFR		3.02753e-06	0	1	Q64433	1	1529.8	78.84	3	1.42517	37.37
VDAILCVAGGWAGGNAK	1xCarbamidomethyl [C6]	2.02695e-06	0	1	Q8BVI4	0	1658.83	37.54	2	3.78644	37.3714
HLTMDDLATALEGNR		4.52141e-05	0	1	Q3TKJ1	0	1656.8	55.88	3	0.812742	37.387
YINENLIINTDELGR		1.21142e-09	0	1	P11983	0	1776.91	65.31	2	1.71276	37.391
LTYDEAVQACLNDGAQIAK	1xCarbamidomethyl [C10]	2.65577e-10	0	1	Q9QUP5	0	2080	96.24	2	3.7403	37.4054
AGEGNEEISNMIHSYIK		4.44346e-08	0	1	E9Q0J5	0	1891.89	61.91	3	1.71972	37.4107
LCHLLGMNVMEFTR	1xCarbamidomethyl [C2]	0.000107189	0	1	Q3UH59	0	1720.83	31.72	3	-2.83726	37.412
QIIEEQSGPYIWVPAK		6.69555e-06	0	1	E9Q9H0	0	1857.97	59.87	2	-0.0606934	37.4134
LTGSYNTMVGNNEGSMVLGLK		1.73245e-06	0	1	Q8BGH2	0	2185.06	88.99	2	0.459242	37.4147
LNFITEYIK		0.000247441	0	1	P53668	0	1140.63	31.55	2	1.2783	37.4161
ELDSITPDITPGWK		2.72657e-07	0	1	Q8CAQ8	0	1571.8	44.34	2	0.497327	37.4251
NADMSEEMQQDSVECATQALEK	1xCarbamidomethyl [C15]	9.48882e-11	0	2	P63168	0	2514.04	103.59	2	1.31125	37.4633
FISADQSVALGELVK		1.99182e-07	0	1	Q8K0U4	0	1576.86	59.14	2	2.77476	37.4278
TMQTLLSLVK		0.000505201	0	1	P00493	0	1133.66	39.97	2	0.0905105	37.4291
DLDVAVLVGSMPR		2.04463e-07	0	2	P14152	0	1371.73	65.73	2	4.5139	45.6224
VLGFCHYYLPEEQFPK	1xCarbamidomethyl [C5]	2.82337e-07	0	4	A0A0G2JGX4	0	2026.97	36.5	2	3.9374	37.9929
VVNAPIFHVNSDDPEAVMYVCK	1xCarbamidomethyl [C21]	1.71717e-09	0	1	Q60597	0	2504.19	67.78	3	4.02817	37.4408
CFSIDNPGYEPEVVAVHPGGDTVAVGGTDGNVR	1xCarbamidomethyl [C1]	2.94934e-06	0	1	O88342	0	3385.58	48.86	3	2.61219	37.4461
VNIAFNYDMPEDSDTYLHR		9.08476e-09	0	1	A0A1S6GWH2	0	2300.03	64.9	3	0.141651	37.353
EEELQQTLQQEQNMLDR		1.68748e-09	0	1	Q9QXS1	0	2131.99	98.67	2	-4.90405	37.4488
NHQSVAEYNIFEGMELR		2.72657e-07	0	1	E9PWE8	0	2036.95	59.9	3	0.352831	37.3516
DYIWNTLNSGR		2.79879e-05	0	1	Q9CZU6	0	1338.64	40.42	2	0.390685	37.349
MDINAPDMDVQGPDWHLK		3.24632e-06	0	1	E9Q616	0	2081.94	28.73	3	3.34552	37.2846
MISGMYLGEIVR		6.52246e-07	0	1	P17710	0	1368.7	46.93	2	1.8271	37.2991
LMDVGLIAIR		3.73211e-05	0	1	Q3THQ5	0	1100.65	52.45	2	3.17718	37.3004
DSNYHLLMSVQESLER		2.06262e-06	0	5	P26443	0	1920.91	63.07	3	0.677587	39.344
DSNYHLLMSVQESLER	1xOxidation [M8]	6.63724e-07	0	4	P26443	0	1936.91	59.34	2	0.940879	37.3385
LPEMQVSQVPEVQLPK		1.4937e-05	0	1	E9QQ57	0	1821.98	29.93	3	2.13407	37.4304
LPEMQVSQVPEVQLPK	1xDeamidated [Q5]	2.5207e-05	0	1	E9QQ57	0	1822.96	53.6	2	13.6874	37.3031
SDDSVIQLLNPNR		1.29915e-05	0	1	E9PYN1	0	1470.75	42.74	2	3.89395	37.3044
YFPTQALNFAFKDK		1.02657e-05	0	1	P48962; P51881	1	1689.86	55.95	3	-0.337026	37.3057
QAQIEVVPSASALIIK		1.42997e-06	0	1	Q3TIQ2	0	1666.97	29.27	2	2.78576	37.3161
TIHQEDELIEIQSDTGTWYQR		1.07222e-08	0	1	Q9JIS5	0	2562.21	75.72	3	5.87636	37.3201
LQLDSPEDAEFIVAK		1.58761e-08	0	1	P14685	0	1674.86	79.27	2	2.96032	37.3228
TREGNDLYHEMIESGVINLK		1.52e-06	0	2	P56480	1	2318.14	33.95	4	0.592797	37.3241
MNLSEEVDLEDYVARPDK		1.19059e-07	0	1	P54775	0	2123	42.15	3	0.0301025	37.3319
LLSYVDDEAFIR		3.93302e-06	0	1	Q9WUB3	0	1440.74	51.29	2	2.75627	37.3332
LGYILTCPSNLGTGLR	1xCarbamidomethyl [C7]	5.19882e-08	0	1	Q545N7	0	1734.92	54.27	2	2.94687	37.3345
QLNTIQNAEAVHFFCNYEESR	1xCarbamidomethyl [C15]	2.37097e-11	0	1	P61922	0	2570.17	67.28	3	1.43455	37.3359
QLNTIQNAEAVHFFCNYEESR	1xDeamidated [N/Q]; 1xCarbamidomethyl [C15]	1.18025e-07	0	3	P61922	0	2571.16	41.82	3	0.790265	39.0351
YTEHSTVGLAQQWDQLDQLGMR		8.04086e-08	0	1	A3KGU7; A3KGU5	0	2576.22	48.66	3	2.25503	39.9655
YTEHSTVGLAQQWDQLDQLGMR	1xOxidation [M21]	8.11167e-07	0	1	A3KGU7; A3KGU5	0	2592.21	68.1	3	2.76648	37.3399
IPPVNTNLENLYLQGNR		1.2436e-08	0	1	P50608	0	1955.03	49.56	3	0.727769	37.3412
NYIWNTLNSGR	1xDeamidated [N1]	2.79879e-05	0	1		0	1338.64	40.42	2	0.390364	37.349
VISTLSVGVDHLALDEIK		1.62962e-09	0	2	Q3T9Z2	0	1909.06	62.47	3	1.11441	37.8851
SGEYSCIFLPEPVGR	1xCarbamidomethyl [C6]	2.65602e-08	0	1	P18572	0	1710.82	73.56	2	-2.84423	37.8931
NTELDPVTTEEQVLDVK		8.32672e-07	0	1	Q3TEX7	0	1929.97	53.44	2	2.65286	37.8945
CEQCQSVVKPDIVFFGENLPSR	2xCarbamidomethyl [C1; C4]	9.65533e-12	0	2	Q8VDQ8	0	2609.25	95.65	3	5.62279	38.3659
SVVLMSHLGRPDGVPMPDKYSLEPVAAELK		7.69808e-07	0	1	P09411	1	3235.69	23.13	5	1.56723	38.3686
VPLALFALNR		0.000389142	0	1	A2RS23	0	1113.68	26.71	2	2.20438	38.3699
MNAGSDPVVIVSAAR	1xAcetyl [N-Term]	7.05444e-09	0	1	Q8CAY6	0	1528.78	76.54	2	5.62407	38.3817
EILSPVDIIDR		2.04465e-05	0	1	Q99JY8	0	1269.7	50.83	2	3.25985	38.3844
TCEDWVDGISQFK	1xCarbamidomethyl [C2]	2.5429e-06	0	1	Q3TDN8	0	1584.7	33.24	2	3.38469	38.3857
FFDEESYSLLR		6.57977e-06	0	1	Q9D8L3	0	1405.66	55.4	2	3.26846	38.387
LDPFESSDPFSSSSISSK		1.62962e-09	0	1	Q60902	0	1916.88	63.3	2	-0.55698	38.3884
IDNSQVESGSLEDDWDFLPPKK		1.5333e-05	0	1	P14211	1	2519.19	58.85	3	2.73738	38.3897
DLIITPATVLK		0.000123231	0	1	Q3TKJ1	0	1183.73	45.26	2	1.34962	38.3633
SMLEVNYPMENGIVR	1xDeamidated [N11]	3.89854e-08	0	1	P61161	0	1752.83	101.79	2	3.96803	38.391
QAYIDKLEELMK		9.824e-05	0	1	Q61699	1	1480.77	41.12	3	2.67066	38.3988
VNPCIGGVILFHETLYQK	1xCarbamidomethyl [C4]	5.10843e-10	0	4	Q5FWB7	0	2088.09	59.82	2	4.3818	38.5486
VDNQHDFQDIASVVALTK		1.84136e-08	0	3	O88935	0	2000.01	75.57	2	3.17561	38.4383
VDNQHDFQDIASVVALTK	1xDeamidated [N/Q]	2.45572e-06	0	2	O88935	0	2000.99	33.57	3	3.52976	42.5682
CKLEEMGFQDSDGDSQPFSLQETYEAK	1xCarbamidomethyl [C1]	5.38314e-09	0	1	B1AQZ0	1	3139.35	67.72	3	-1.09028	38.4081
SPLIIFADCDLNK	1xCarbamidomethyl [C9]	4.93413e-06	0	1	Q8CIF2	0	1505.77	37.65	2	1.49364	38.4185
LQAWVMHDIEGASSNACSSSSLNELK	1xCarbamidomethyl [C17]	8.77138e-05	0	1	Q3UCS6	0	2834.31	26.99	3	4.26945	38.4199
VDQLTAQLADLAAR		5.29055e-07	0	1	Q64727	0	1484.81	52.45	2	5.3965	38.4212
VVNDDCTHEADVYIESGIIQQVGR	1xCarbamidomethyl [C6]	6.29824e-09	0	1	Q9EQF6	0	2717.28	83.4	3	7.32593	38.4225
ALDVGSGSGILTACFAR	1xCarbamidomethyl [C14]	6.13499e-11	0	1	E0CYV0	0	1694.85	93.05	2	0.962465	38.3975
AANNGALPPDLSYIVR	1xDeamidated [N]	4.76427e-05	0	4	Q9D0M3	0	1671.87	33.6	3	1.98891	38.6658
RLEVADGGLDSAELATQLGVEHQAVVGAVK	2xDeamidated [Q17; Q23]	2.47701e-08	0	1	Q8C0C7	1	3034.57	19.72	4	15.5605	38.3515
GAVVGIDLGTTNSCVAVMEGK	1xCarbamidomethyl [C14]	1.92361e-06	0	1	P38647	0	2078.03	69.1	2	2.24716	38.3475
ITLPVDFVTADK		1.07233e-05	0	1	P09411	0	1318.73	55.45	2	2.1088	38.2751
AFFPCFDTPAVK	1xCarbamidomethyl [C5]	0.00021153	0	1	Q8VCT3	0	1399.67	12.34	2	-1.5186	38.2909
ITGADPIFIDADFHSTAPGGPIGGQTR		8.18289e-06	0	1	Q3U3J6	0	2711.34	27.74	3	5.36199	38.2922
SSILLDVKPWDDETDMTK		2.70289e-07	0	2	O70251	0	2093.01	64.34	2	2.2532	38.2935
YGPQYGHPPPPPPPPDYGPHADSPVLMVYGLDQSK	1xDeamidated [Q4]	1.19053e-08	0	1	G5E924	0	3771.78	33.86	4	7.02845	38.2988
DHEDSSLQWSNPAQQTLYFGEK		2.89795e-09	0	1	K4DI58	0	2580.16	88.56	3	2.74208	38.3066
TAIGSFNGALSTVPVHEMGTTVIK	1xDeamidated [N7]	7.76443e-10	0	1	Q8CAY6	0	2431.25	40.8	3	2.39326	38.3079
TTGIVMDSGDGVTHTVPIYEGYALPHAILR		4.76368e-12	0	5	Q8BFZ3; P60710; P63260	0	3183.61	56.86	4	3.47953	41.8605
TTGIVMDSGDGVTHTVPIYEGYALPHAILR	1xOxidation [M6]	2.08061e-07	0	2	Q8BFZ3; P60710; P63260	0	3199.61	48.34	3	1.45027	38.3606
LPTTTFIGGPENTLSLR		3.13475e-08	0	1	B2RXT3	0	1816.98	61.84	2	3.85973	38.3106
LTLDTIFVPNTGK		1.00881e-06	0	2	Q5EBQ0	0	1418.79	53.69	2	2.17294	38.3119
ASAFALQEQPVVNAVIDDATK		2.87238e-12	0	5	Q9D2G2	0	2187.13	105.08	2	3.01843	46.0455
ITSAPDMEEILTESESK		0.000133287	0	1	Q3TXK6	0	1879.88	52.46	2	0.890877	38.3147
KTFSHELSDFGLESTTGEVPVVAIR		5.87403e-08	0	1	P27773	1	2719.39	50.93	4	1.60206	38.3237
YSFLQFDPAPR		6.87306e-06	0	1	P62715; P63330	0	1340.66	57.88	2	2.37867	38.3263
SDLLLEGFNNYR		8.8511e-06	0	1	Q3UH59	0	1440.71	39.8	2	5.21737	38.329
TVVNISSLCALQPYK	1xCarbamidomethyl [C9]	6.02976e-08	0	1	Q91XH5	0	1692.9	69.48	2	3.34953	38.3303
YEQAIQCYTEAISLCPTEK	2xCarbamidomethyl [C7; C15]	2.27001e-09	0	1	Q80TT4	0	2304.05	88.66	2	2.45161	38.3317
GQDIFIIQTIPR		1.57395e-05	0	1	B1AT82	0	1400.79	17.35	2	2.24632	38.333
LALTTAEFLAYQCEK	1xCarbamidomethyl [C13]	2.17344e-06	0	2	A0A1S6GWG6	0	1757.88	57.35	2	5.28148	38.3344
VIGNQSLVNELTFSAR		1.46768e-09	0	1	O35459	0	1747.93	84.36	2	6.23837	38.3462
FDDDKVSIVTPEDILR		6.63741e-06	0	2	Q9JMA1	1	1861.95	29.36	3	2.20312	38.4238
LYLEDDDPVQAEAYINR		1.14971e-08	0	1	Q14AI7	0	2023.96	122.88	2	2.1184	38.4252
TTTNVLGDSLGAGIVEHLSR		9.99814e-12	0	2	P56564	0	2040.07	119.93	2	5.11621	38.4764
STLVHSLFLTDLYK		4.25385e-08	0	1	B7ZNM7	0	1636.89	63.16	3	3.9646	38.4422
GIQEEMEALVK		0.000119008	0	1	O08553	0	1246.63	45.21	2	0.528708	38.5301
LDLIAQQMMPEVR		2.3712e-09	0	3	P50518	0	1543.8	105.45	2	1.78574	39.0415
GIIDLIEER		0.000232804	0	1	Q8K0D5	0	1057.59	64.86	2	2.87809	38.5381
IGPILDNSTLQSEVKPILEK		1.39258e-13	0	2	Q76MZ3	0	2194.23	96.12	2	3.90925	38.5684
ASIPFSVVGSNQLIEAK		6.35372e-08	0	2	P42208	0	1759.96	61.6	2	4.11175	38.5472
CEASAVPAPDFEWYR	1xCarbamidomethyl [C1]	1.12993e-06	0	1	A0A087WP80	0	1797.79	65.36	2	1.96391	38.5512
YAELLVSQGVVNQPEYEEEISK		2.09892e-06	0	2	Q60597	0	2524.25	48.61	3	2.87522	38.6223
FIQDSIFGLCPHMTEDNKDLIQGK	1xCarbamidomethyl [C10]	3.42028e-09	0	2	P27773	1	2806.35	33.13	4	3.58144	38.5539
GNSIIMLEALER		5.97665e-05	0	1	P62309	0	1345.71	39.82	2	3.16842	38.5552
IAVGSDADVVIWDPDK		1.51979e-09	0	1	Q6P1J1	0	1699.85	80.65	2	3.84463	38.5643
EAAQALLLAELR		1.22215e-07	0	1	Q920I9	0	1297.75	85.85	2	2.49009	38.5657
KECENCDCLQGFQLTHSLGGGTGSGMGTLLISK	3xCarbamidomethyl [C3; C6; C8]	3.96696e-09	0	2	Q9ERD7	1	3555.63	57.98	3	-0.196343	38.6421
GSYGDLGGPIITTQVTIPK		2.13585e-06	0	1	Q3TL71	0	1917.03	71.22	2	3.49897	38.5697
VLIVSEDPELPYMRPPLSK		5.57479e-07	0	1	Q9Z0X1	0	2183.18	25.92	3	4.09138	38.5737
LYSLDSDQKDQLIEVIEK		0.000258455	0	1	Q9JME5	1	2136.11	23.1	3	1.21606	38.5751
LVLVNAIYFK		0.000174631	0	2	Q8VHP7; Q9D154	0	1179.71	47.42	2	2.01975	38.5841
GGNVPQLDAPISQFSGLK		6.40844e-05	0	1	Q80TJ1	0	1827.96	40.42	2	3.91172	38.5868
VVHAVDGIAENGIQPLSSSEVDELIHK	1xDeamidated [N11]	1.62962e-09	0	1	Q9Z0P4	0	2857.46	56.07	4	3.28659	38.5935
WLLLTGISAQQNR		3.865e-06	0	1	Q5SXR6	0	1499.83	59.04	2	3.28624	38.5999
GFAFVTFESPADAK		1.06301e-06	0	1	Q9WV02	0	1486.72	54.94	2	2.44155	38.6012
VVTTPAFMCETALHHIHDGIGAMVK	1xCarbamidomethyl [C9]	2.56508e-07	0	1	Q9D172	0	2735.35	40.5	5	3.64358	38.6025
ELDPTNMTYITNQAAVHFEK		3.86469e-08	0	1	Q3THQ5	0	2322.11	76.98	3	2.53079	38.5288
AATITATSPGALWGLDR		8.18289e-06	0	1	P31324	0	1700.9	38.59	2	4.40395	38.2725
DGIWKPTLVILR		5.72168e-05	0	1	Q9R0Q6	0	1410.85	52.7	3	2.20476	38.5275
FGDMQEIIQNFVR	1xOxidation [M4]	7.1169e-07	0	1	Q9QYG0	0	1612.78	66.25	2	1.8494	38.5144
SLSLGGHVGFDSLPDQLVSK		0.000130984	0	1	B1AQZ0	0	2056.07	36.3	2	2.32782	38.4436
DTPENNPDTPFDFTPENYK		6.75373e-08	0	2	Q9D6J6	0	2240.96	43.91	2	1.9028	38.4463
LVVFPTDDISLK		0.000138016	0	1	Q6PGJ3	0	1346.76	37.72	2	3.29666	38.4554
EDDSLTIFGVAER		5.43081e-07	0	1	A0A087WPX3; Q810U3	0	1451.7	63.91	2	2.07154	38.4567
MPLIGLGTWK		8.32434e-05	0	1	Q3UJW9	0	1115.63	45.08	2	2.78773	38.458
MIAGQVLDINLAAEPK	1xDeamidated [Q5]	4.89055e-05	0	1	Q3U6P5	0	1683.9	34.71	2	15.0198	38.4593
SPPTSASVSTVIDGPTQILVR		4.17969e-11	0	2	Q8BYI9	0	2125.15	89.78	2	3.2291	38.4607
VLQSQLDTLLQGQESIK		1.29903e-08	0	2	E9QKC6	0	1900.04	85.9	2	6.95939	38.4633
FGIEAFSDCLR	1xCarbamidomethyl [C9]	4.40523e-06	0	1	Q80XN0	0	1314.61	71.12	2	2.02273	38.4737
YQLNLPSYPDTECVYR	1xCarbamidomethyl [C13]	2.37152e-06	0	1	Q8K4Z3	0	2017.93	62.21	2	-1.92703	38.475
DGGQYALVAACAAGGQGHAMIVEAYPK	1xCarbamidomethyl [C11]	2.08061e-07	0	1	Q99JY0	0	2705.28	50.68	3	2.32717	38.4777
VFLENVETFVK		4.93338e-05	0	1	Q7TT37	0	1324.71	55.82	2	5.37475	38.4803
LQVDALIDTIK		1.20107e-05	0	1	E9QAX2	0	1228.71	60.12	2	3.31098	38.4816
QGQIDNQYQSLLELGEK		2.3712e-09	0	1	A3KGU5	0	1962.98	104.15	2	2.56079	38.4907
AASTDIAGLEESFRK	1xAcetyl [N-Term]	2.35061e-09	0	1	Q9CRB6	1	1636.82	116.2	2	2.8985	38.4946
FLELACDSQEDVDSWK	1xCarbamidomethyl [C6]	7.5639e-10	0	1	E9QLL2	0	1941.85	98.82	2	1.73811	38.5
ELDDISLTPDPEPTHEDPNYLMANER		8.77408e-07	0	1	Q9D394	0	3011.36	40.28	3	4.42894	38.5013
LLSGGSMLDIIK		3.48062e-05	0	1	A2AQL0	0	1246.71	51.98	2	2.47322	38.5078
IIEVVDAIMTTAQSHQR		1.82502e-12	0	2	Q8C605	0	1912	106.16	2	5.80011	38.6106
TLDSWRDEFLIQASPR		9.6576e-07	0	1	P51150	1	1933.98	49.43	3	4.04317	38.5117
FGDMQEIIQNFVR		3.08054e-08	0	2	Q9QYG0	0	1596.78	76.94	2	3.65249	50.2099
IIVLGLLPR		0.000161458	0	1	Q61206	0	993.682	35.89	2	2.23044	38.5183
PPYTIVYFPVR		3.48062e-05	0	2	P19157	0	1351.74	52.96	2	2.71491	38.2711
EEIPEEELNEDVEEIDHAER		1.09099e-10	0	1	S4R1C4	0	2424.07	64.41	3	4.21226	38.2567
DMHGDSEYNIMFGPDICGPGTK	1xCarbamidomethyl [C17]	1.12983e-08	0	2	P14211	0	2441.02	78.11	2	2.76487	38.2765
FSGLDQCDGGWLADGSVR	1xCarbamidomethyl [C7]	9.32561e-09	0	1	Q9ESM3	0	1939.86	82.46	2	-3.47318	38.0034
SLVTVLGIPQKPIITGYK		3.83094e-09	0	2	K4DI58	0	1927.16	46.56	3	1.44188	38.0517
SDIGEVILVGGMTR		2.43439e-06	0	1	P38647	0	1446.76	78.16	2	2.05431	38.0112
LFLYDIAEGK		0.000690831	0	1	A0A1D5RLQ9	0	1168.62	12.34	2	2.15223	38.0191
CNEIISWLDK	1xCarbamidomethyl [C1]	3.5111e-05	0	2	P63017	0	1277.62	62.27	2	4.95526	51.5815
TTPTGWTLDQCIQTGVDNPGHPFIK	1xCarbamidomethyl [C11]	4.80599e-05	0	1	Q545N7	0	2783.35	47.14	3	0.130716	39.0257
IYVDDGLISLQVK		1.68768e-05	0	4	P52480	0	1462.82	25.52	3	4.39311	38.8601
LSNTSPEFQEMSLLER		7.17824e-10	0	1	Q9EP69	0	1880.91	106.69	2	0.755248	38.0334
QQIDFLDVYHGLR		6.2443e-06	0	1	Q924L1	0	1603.82	25.7	3	3.35547	38.0348
SVGMIAGGTGITPMLQVIR		2.82311e-09	0	1	Q9DCN2	0	1901.03	90.43	2	2.64101	43.9793
LDIDPETITWQR		1.56029e-06	0	1	Q3TW74	0	1486.75	52.15	2	-0.523768	38.0374
IRPGEFEQFESTIGFK		9.7413e-09	0	2	Q9WV92	0	1884.95	51.79	2	0.962441	38.1806
SITTIIDTFHQYSR		0.000580612	0	1	Q3UP42	0	1681.85	5.78	3	-4.54002	38.0414
YEELFPAFSDSR		1.27668e-06	0	1	Q9DB05	0	1460.67	43.78	2	2.42455	38.053
VQSGSESVIQEYVDLR		6.52185e-09	0	1	Q9QXS1	0	1808.9	100.74	2	7.91245	38.0556
YFDSFGDLSSASAIMGNAK		1.90646e-11	0	7	B1Q450; A8DUK4	0	1980.9	129.65	2	3.77733	45.2156
YFDSFGDLSSASAIMGNAK	1xDeamidated [N17]	5.2893e-12	0	3	B1Q450; A8DUK4	0	1981.88	128.02	2	6.85147	45.7306
YFDSFGDLSSASAIMGNAK	1xOxidation [M15]	6.63599e-11	0	3	B1Q450; A8DUK4	0	1996.9	109.9	2	1.40312	38.057
YFDSFGDLSSASAIMGNAK	1xDeamidated [N17]; 1xOxidation [M15]	8.04123e-07	0	3	B1Q450; A8DUK4	0	1997.88	52.69	2	2.37642	39.3046
AFTGFIVEADTPGIHIGK		1.64412e-06	0	1	P45952	0	1872.99	19.66	3	2.74913	38.0583
AEAEAATGAGFTAPQIELVGPR		1.00857e-11	0	4	E9QQ57	0	2156.1	107.83	2	0.665384	38.1043
VINQILTEMDGMSTK		3.73218e-08	0	1	Q01853	0	1679.83	72.14	2	3.63782	37.9994
VLEAELLVLR		3.63609e-06	0	3	P08551	0	1154.71	69.1	3	1.2626	38.1989
LNVAPVSDIIEIK		2.61032e-06	0	1	Q99LC5	0	1410.82	53.41	2	2.06316	37.9968
LFVGNLPTDITEEDFKR		0.000463114	0	1	Q8R326	1	1994.02	28.52	3	3.39264	37.9942
LESIISGAALMADSSCTR	1xCarbamidomethyl [C16]	5.9774e-08	0	1	E0CXB9; P26231	0	1881.9	69.63	2	-0.263269	37.9089
ELAPLQELIEK		0.000245295	0	1	Q3UDM0	0	1282.73	18.79	2	2.54865	37.9102
WSSLACNIALDAVK	1xCarbamidomethyl [C6]	7.90181e-08	0	1	Q3U4U6	0	1547.79	90.55	2	2.19683	37.9193
KVICLVGAGISTSAGIPDFR	1xCarbamidomethyl [C4]	0.000161458	0	2	Q8VDQ8	1	2061.12	55.8	2	1.96173	37.9274
LYENFISEFEHR		3.2745e-05	0	1	Q9WVJ2	0	1583.75	46.69	3	2.46114	37.93
IMLPWDPSGK		0.000168649	0	1	Q3UK56	0	1143.59	50.99	2	1.08958	37.9378
GIVDQSQQAYQEAFEISK		7.11624e-09	0	4	P63101	0	2040.99	94.44	3	1.16768	40.5894
SSLLLDTVTSIPSSR		1.76294e-06	0	1	A2ARP8	0	1575.86	78.86	2	1.30739	37.9404
GMSQLITMACGSCSNENAFK	2xCarbamidomethyl [C10; C13]	3.33226e-07	0	2	P61922	0	2205.94	63.79	2	3.51671	37.9485
LVSEFPYIEAEVK		1.89026e-07	0	1	Q64521	0	1523.8	47.61	2	1.63814	37.9588
DFPELTMEVDGK		3.13478e-05	0	1	P50516	0	1380.64	46.19	2	0.987863	37.9744
FDVSGLTTEQMLR		1.31053e-06	0	1	Q8BIW1	0	1496.74	36.43	2	3.27961	37.9758
ALIQYFSPYVSADMHK		1.70242e-07	0	1	G3UXW9	0	1869.92	56.79	3	1.2086	37.9771
LEICNLTPDTLTCDSYK	2xCarbamidomethyl [C4; C13]	5.92593e-06	0	1	O08529	0	2042.94	61.2	2	-1.11251	37.9784
TVLELQYVLDK		0.000439559	0	1	Q60865	0	1320.74	21.74	2	5.41393	37.9798
LGLDDFESLK		5.38288e-05	0	1	Q7TSE6	0	1136.58	56.79	2	3.15049	37.9811
FQPQSPDFLDITNPK		1.29915e-05	0	1	P70362	0	1746.87	52.46	2	5.35226	37.9838
IPIFSAAGLPHNEIAAQICR	1xCarbamidomethyl [C19]	6.99185e-13	0	2	A0A1S6GWG6	0	2178.15	107.97	2	1.86447	38.0912
YASICQQNGIVPIVEPEILPDGDHDLKR	1xCarbamidomethyl [C5]	1.36863e-11	0	3	P05063; Q5FWB7	1	3176.6	46.2	4	0.127745	37.9864
YASICQQNGIVPIVEPEILPDGDHDLKR	1xDeamidated [Q/N]; 1xCarbamidomethyl [C5]	8.54628e-10	0	11	P05063; Q5FWB7	1	3177.59	48.26	4	1.77732	39.2834
YASICQQNGIVPIVEPEILPDGDHDLKR	2xDeamidated [Q/N]; 1xCarbamidomethyl [C5]	0.000165735	0	5	P05063; Q5FWB7	1	3178.57	32.46	5	8.5486	39.466
GLIPQLIGVAPEK		1.48073e-05	0	2	Q8BH59	0	1334.8	55.51	2	1.67143	37.9955
LLQDSGAPDGTLNIIHGQHDAVNFICDHPDIK	1xDeamidated [N23]; 1xCarbamidomethyl [C26]	0.000224831	0	1	Q9EQ20	0	3511.69	8.3	4	7.9962	37.1163
VFDYSEYWEGAR		2.63319e-06	0	1	E9QPD7	0	1521.66	84.57	2	2.32098	38.07
DLASVQALLR		8.77138e-05	0	1	A3KGU7; A3KGU5	0	1085.63	62.9	2	1.51802	38.0766
LTSEEVFDMDGIPR		2.00908e-09	0	1	P48453	0	1608.76	87.16	2	3.17025	38.1648
LDAWDEAQVEFMASHGNEAAR		3.96747e-06	0	1	E9PY16	0	2347.04	14.21	3	-1.655	38.1662
IIPSTPFPQEGQALTLTCESK	1xCarbamidomethyl [C18]	2.09883e-07	0	2	G3UZM4	0	2317.17	58.29	2	2.60814	38.2621
DEPSVAAMVYPFTGDHK		0.000106258	0	2	Q3V117	0	1863.86	40.58	3	0.891269	38.1779
GFCHLCDGQEACCVGLEAGINPTDHLITAYR	4xCarbamidomethyl [C3; C6; C12; C13]	5.42901e-14	0	2	P35486	0	3534.57	81.04	3	0.422949	38.2369
ITSLAQLNAANHDAAIFPGGFGAAK		7.11388e-16	0	2	Q9D172	0	2455.27	123.02	2	3.44769	38.2541
WIVPGGGMEPEEEPSVAAVR		1.46768e-09	0	1	Q9JI46	0	2110.03	86.69	2	1.05352	38.1885
GAVGALLVYDIAK		1.06302e-05	0	1	A0A068BFR3	0	1289.75	34.77	2	6.926	38.2002
TPIFLNEVLVK		0.000241059	0	1	E9Q0N0	0	1272.76	24.64	2	4.27734	38.2029
GWAPTLIGYSMQGLCK	1xCarbamidomethyl [C15]	9.32561e-09	0	1	Q3THU8; Q3U995	0	1781.87	79.41	3	1.19199	44.3709
GWAPTLIGYSMQGLCK	1xOxidation [M11]; 1xCarbamidomethyl [C15]	5.57479e-07	0	2	Q3THU8; Q3U995	0	1797.87	59.35	2	0.961835	38.2581
TIGVSNFNPLQIER		1.58768e-07	0	1	P45376	0	1587.85	74.67	2	0.918309	38.2158
ELVLALYDYQEK		8.18289e-06	0	1	A3KGU7; A3KGU5	0	1483.77	59	2	2.0452	38.2185
VIESTQDLGNDLAGVMALQR		3.60353e-12	0	2	Q62261	0	2130.09	118.16	2	2.08279	45.1842
VIESTQDLGNDLAGVMALQR	1xDeamidated [N10]	1.77838e-06	0	1	Q62261	0	2131.07	77.6	2	2.70854	41.2745
VIESTQDLGNDLAGVMALQR	1xOxidation [M16]	9.5733e-08	0	1	Q62261	0	2146.08	46.61	3	3.66255	38.2237
LLEFQLALK		0.000165735	0	1	Q3THQ5	0	1074.66	26.23	2	-0.0658842	38.2251
LIVDEAINEDNSVVSLSQPK		5.87264e-13	0	1	Q01853	0	2170.12	100.83	2	1.0395	38.2342
FFDHSGTLVMDAYEPEISR		9.00685e-06	0	1	A0A140LHG8	0	2214.02	33.67	3	0.657183	38.2396
LPTAVFEGPSFGYTEQSAR		0.000108127	0	1	A0A1Y7VL34	0	2057	34.99	2	0.55275	38.2409
SIEEACFTLQYLNK	1xDeamidated [Q10]; 1xCarbamidomethyl [C6]	0.000110029	0	1	B2RQQ5	0	1716.81	35.88	2	11.7755	38.2423
YFHVVIAGPQDSPFEGGTFK		4.72321e-08	0	2	P61089	0	2196.08	71.23	2	1.86483	38.2382
KGPLVFGEPIAASLGTDGTHYWSK		3.63609e-06	0	1	Q6P1J1	1	2531.29	29.85	4	3.07376	38.0753
SVDFLLDSSLR		1.58773e-05	0	1	Q3TI65	0	1251.66	45.06	2	1.22133	38.1622
QLELACETQEEVDSWK	1xCarbamidomethyl [C6]	2.37152e-06	0	2	P39053; A0A0J9YUN4	0	1964.89	53.56	2	4.38691	38.1582
VLSYAPGPLDNDMQQLAR		4.52144e-09	0	1	Q91XH5	0	1987.99	79.13	2	2.42589	38.078
YATDLLNVALNR		4.07265e-06	0	1	Q8C5N9	0	1362.74	51.08	2	3.40865	38.0858
ALAEEWGCPFMETSAK	1xCarbamidomethyl [C8]	1.04453e-08	0	1	Q80ZJ1	0	1826.81	48.35	2	0.590939	38.0885
ALAQEWGCPFMETSAK	1xDeamidated [Q4]; 1xCarbamidomethyl [C8]	1.04453e-08	0	1	Q8BU31	0	1826.81	48.35	2	0.590703	38.0885
AEEQEPELTSTPNFVVEVTK		1.10075e-06	0	2	Q8R5L1	0	2247.1	64.58	2	1.254	38.0898
DLANGNITWADVEAR	1xDeamidated [N]	4.03696e-08	0	2	Q9CZD3	0	1645.78	96.95	2	2.90722	38.1056
EISFAYEVLSNPEK		1.92353e-07	0	1	Q3TFF0	0	1625.81	90.47	2	4.19398	38.107
SLHDALCVLAQTVK	1xCarbamidomethyl [C7]	3.30318e-05	0	1	Q542X7	0	1554.83	52.42	3	1.103	38.1083
LKVPPAINQFTQALDR		9.00685e-06	0	1	Q80UT7	1	1811.02	52.61	3	0.525235	38.1096
SMAASGNLGHTPFLDEL		5.97767e-07	0	1	Q9DB77	0	1759.83	41.78	2	2.63376	40.6812
FAAEHTIFASNTSSLQITNIANATTR		2.04443e-09	0	1	Q61425	0	2779.4	76.18	3	2.4257	38.1149
LQQAVMLGALTEVPVPTR		1.27651e-09	0	2	E9Q8N8	0	1923.07	81.47	2	3.1603	42.4682
LQQAVMLGALTEVPVPTR	1xOxidation [M6]	2.37142e-05	0	1	E9Q8N8	0	1939.07	29.29	3	1.56331	38.1214
VIFPYEAQNDDELTIK		6.99229e-05	0	1	Q8R550	0	1894.94	38.67	2	-1.61051	38.1227
DCEECIQLEPTFIK	2xCarbamidomethyl [C2; C5]	1.29909e-07	0	1	Q3THQ5	0	1781.81	59.32	2	3.46521	38.1254
LYSGPGIVGNVLVDPSAR		0.000238968	0	1	Q8BTZ7	0	1813.98	34.72	2	-1.56716	38.1294
QTLLDMIAR		5.97665e-05	0	1	Q6ZQ84	0	1060.58	85.33	2	1.97137	38.1398
GLDVDSLVIEHIQVNK		4.9772e-07	0	1	Q80V08	0	1778.96	49.8	3	1.40985	38.1411
AAVAWEAGKPLSIEEIEVAPPK		5.02009e-10	0	1	P28474	0	2305.24	43.41	3	1.66137	38.1438
LFEAEEQDLFR		3.24606e-05	0	1	Q9QXY6	0	1396.67	50.08	2	2.04099	38.1464
IPQSHIQQICENILTSGENLSR	1xCarbamidomethyl [C10]	6.46491e-10	0	1	O89112	0	2537.28	49.86	3	1.71696	38.1478
DMIDLEANFEK		7.36782e-05	0	1	K3W4T3	0	1324.61	37.97	2	0.269452	38.1609
LLQDSGAPDGTLNIIHGQHDAVNFICDHPDIK	1xCarbamidomethyl [C26]	5.15367e-08	0	1	Q9EQ20	0	3510.71	30.2	5	3.52861	37.0939
ESVELPLTHPEYYEEMGIKPPK		3.89844e-05	0	1	Q542I9	0	2586.28	9.94	4	-0.257346	37.0781
VDLVDENFTELR		1.2656e-06	0	1	Q6ZWQ6	0	1449.72	91.27	2	3.01197	37.0768
SVAGEIVLITGAGHGIGR		6.35372e-08	0	2	Q9EQ06	0	1706.95	56.3	2	3.77045	36.1
YTMGDAPDYDQSQWLNEK		3.42043e-05	0	1	Q80W21	0	2160.92	8.59	2	-0.612344	36.0107
VVDAPGGGSMLVMEHLDMR		7.11557e-11	0	1	Q8K274	0	2013.96	75.76	3	-1.29554	36.012
NHGMVALGDTVEEAFYK		1.80951e-08	0	1	Q9QYB8	0	1880.88	69.43	3	4.12886	36.0133
YSALIIGMAYGAK		3.3909e-07	0	1	Q06185	0	1357.72	47.22	2	1.2564	36.0146
TLSGLLEWK		0.000601156	0	1	Q921F4	0	1046.59	23.48	2	3.02097	36.0172
YKVEYPVMYSTDPENGHMFNCIQR	1xDeamidated [N15]; 1xCarbamidomethyl [C21]	3.54205e-07	0	2	Q9CPU4	1	2979.31	23.3	4	1.12138	36.0199
GFKFDTDELNFPTEK		4.76427e-05	0	2	Q6ZQ49	1	1787.85	36.82	3	0.552143	36.0289
ALTDELAALGR		8.18273e-07	0	1	Q9EQ06	0	1129.62	82.64	2	1.81759	36.0303
AVVNLFLVAK		0.000392543	0	1	Q49S98	0	1073.67	26.31	2	3.46489	35.9976
AIDTIYQTTDFSGIR		7.90181e-08	0	1	O35598	0	1700.85	58.02	2	3.26251	36.0383
FVEGLPINDFSR	1xDeamidated [N8]	8.03904e-05	0	1	P14152	0	1394.7	55.21	2	2.49302	36.725
YFVQGMGYMPSASMTR		8.85013e-09	0	1	B7ZWC0	0	1825.81	67.39	2	3.56884	36.0487
FTAGDFSTTVIQNVNK		1.11029e-08	0	1	P57746	0	1741.88	102.34	2	4.90331	36.0501
VLGFCQLNLPSGK	1xCarbamidomethyl [C5]	5.87403e-08	0	1	Q6ZQ49	0	1432.76	86.92	2	2.43426	36.0554
SLGNVINPDTIISGGK		5.77272e-07	0	1	Q8BIJ6	0	1584.86	35.36	2	3.32265	36.0632
SQSLTNAFNLPEPAPPRPSLSQDEVK		5.57394e-05	0	1	O88935	0	2822.43	17.18	3	7.09556	36.0698
DHGVNSFLVYMAFK		1.25461e-05	0	1	O08553	0	1627.79	73.14	3	4.91849	43.8566
DHGVNSFLVYMAFK	1xOxidation [M11]	0.000102617	0	1	O08553	0	1643.79	53.07	3	-0.650246	36.0815
DATNVGDEGGFAPNILENK		2.58706e-11	0	1	Q5FW97	0	1960.92	92.77	2	1.27333	36.0842
FVEGLPINDFSR		3.39103e-06	0	1	P14152	0	1393.71	56.53	2	2.76272	36.0447
YSELTTLTSQYIK		1.82537e-08	0	1	Q9QXS1	0	1546.8	93.39	2	7.61426	35.9949
VGSHITGGDIYGIVNENSLIK	2xDeamidated [N15; N17]	2.31018e-07	0	1	P50516	0	2188.11	52.62	3	10.6504	35.9793
VGSHITGGDIYGIVNENSLIK		2.37064e-14	0	2	P50516	0	2186.15	91.22	2	0.398497	36.5257
EELITNWEQIR		2.84804e-05	0	1	A3KGU7; A3KGU5	0	1430.73	65.66	2	1.22621	35.9008
IINEPTAAAIAYGLDK		1.56008e-09	0	2	P20029; B7U582; P63017	0	1659.9	99.31	3	2.51491	35.9923
NGFSITGGEFTR	1xDeamidated [N1]	0.00037257	0	1	P10493	0	1286.6	40.8	2	0.447387	35.9061
FLVPIESIER		0.000101726	0	1	O08600	0	1202.68	33.16	2	1.68729	35.9087
LVNGCALNFFR	1xCarbamidomethyl [C5]	2.0093e-05	0	1	Q9DCJ5	0	1310.67	54.8	2	1.30666	35.91
GTVVYGEPITASLGTDGSHYWSK		4.36579e-12	0	2	O08553	0	2425.17	98.19	2	0.608024	35.9205
EVEDELGPKPQLEMVTEAATDTSK		6.63694e-08	0	1	Q8CGK3	0	2617.25	49.11	3	2.61141	35.9218
QDVDLCLVSSCEFK	2xCarbamidomethyl [C6; C11]	8.8511e-06	0	1	B2RQQ5	0	1699.77	45.73	2	-1.54143	35.9258
TPVLLMLGQEDR		0.00019388	0	1	Q8R146	0	1371.73	43.5	2	6.91663	35.9348
LQEDKEQMAQQLVEETQGFQR		5.43097e-06	0	1	Q9QXS1	1	2535.21	51.46	3	3.53852	35.9362
HSAEVAGYQDSIGQLESDLR		4.07097e-15	0	2	P46660	0	2175.03	134.33	2	1.13749	35.9767
DLASAQLVQILHR		1.54668e-07	0	2	Q3TLU4; Q3TA69	0	1463.83	89.8	2	7.36982	35.9936
LDVGNFSWGSECCTR	2xCarbamidomethyl [C12; C13]	5.8743e-07	0	1	Q497E9	0	1787.75	43.02	2	3.90695	35.9453
LASLSEKPPAIDWAYYR		1.90664e-09	0	1	Q9DCX2	0	1980.02	81.66	3	1.55024	35.9531
VPDVLSLVR		0.000149278	0	1	Q5SVJ0	0	997.604	44.33	2	0.912378	35.9544
IPELAINPLGDR		2.77455e-07	0	1	P61022	0	1307.73	63.34	2	3.33035	35.9557
LGFMSAFVK		0.000518556	0	1	Q9D2G2	0	999.533	26.15	2	0.661224	35.957
TGTYRQLFHPEQLITGK	1xDeamidated [Q6]	9.24548e-07	0	2	Q3TIZ0	1	1990.04	53.78	2	1.89186	36.1066
CVGVGESDGSIWNPDGIDPK	1xCarbamidomethyl [C1]	4.10833e-06	0	2	P26443	0	2101.95	62.34	2	-1.74179	35.9597
TLYNNQPIDFLK		0.000101726	0	1	Q8R016	0	1465.77	27.38	2	0.364865	35.974
ASVITQVFHVPLEER		1.09109e-08	0	1	Q3V1M8	0	1724.93	48.22	3	2.20678	35.978
DHPAFAPLYFPTELHR		1.17e-07	0	1	O70252	0	1910.95	35.01	3	2.56242	36.0855
AASLDGAEEALWTTR		1.22209e-08	0	1	Q99PU5	0	1590.78	102.63	2	0.216747	36.0868
ESSIYLIGGSIPEEDAGK		3.36158e-06	0	1	Q9JHW2	0	1864.92	54.48	2	3.37256	36.0882
DSQFSYAVFGPR		1.36895e-05	0	1	A0A0R4J117	0	1373.65	48.17	2	1.72079	36.0895
DTNGSQFFITTVK	1xDeamidated [N3]	1.67305e-06	0	1	Q9DCY1	0	1458.71	60.99	2	1.00854	36.1981
DGSIVIHNLDYSDNGTFTCDVK	1xDeamidated [N14]; 1xCarbamidomethyl [C19]	2.2506e-06	0	1	E9QK82	0	2471.1	45.31	3	-0.0689669	36.2021
GPEPDTIIGYSGEDLPSAPR		3.0535e-10	0	2	Q810U3	0	2071	97.22	2	0.594605	36.2204
ASEDFVDPWTVR		7.30575e-06	0	1	P32921	0	1421.67	50.31	2	1.91241	36.2294
LEQALSPEVLELR		1.00881e-06	0	1	Q9D8S9	0	1496.83	51.75	2	4.4523	36.2334
DAILFPSFIHSQK		1.12013e-05	0	1	P24270	0	1502.8	41.41	3	3.66513	36.2348
FAMEPEEFDSDTLR		1.32201e-06	0	1	A0A0R4J0Z1	0	1686.73	57.6	2	-2.22143	36.2374
DHADSNIVIMLVGNK		9.08575e-06	0	1	A0A068BFR3	0	1625.83	45.97	3	4.13596	36.2387
GSDVIIMLVGNK		0.000555913	0	1	P61294; Q3U4W5	0	1245.69	54.19	3	2.89324	36.2478
FEELNADLFR		8.25208e-05	0	1	B7U582; P63017	0	1253.62	66.33	2	2.57841	36.249
FEELNADLFR	1xDeamidated [N5]	5.19836e-05	0	2	B7U582; P63017	0	1254.6	67.53	2	2.86253	38.4409
FVSDDSICVLGICK	2xCarbamidomethyl [C8; C13]	6.18962e-08	0	1	Q8C605	0	1612.77	90.96	2	4.75654	36.2516
LVAIVDVIDQNR		6.99383e-07	0	1	Q9CWK0	0	1354.77	88.53	2	1.3193	36.2543
VPMNTVDLGQPIEEWR		1.29891e-10	0	2	A0A0R4J2C2	0	1883.93	95.53	2	1.38491	39.453
VPMNTVDLGQPIEEWR	1xOxidation [M3]	3.08054e-08	0	1	A0A0R4J2C2	0	1899.93	118.84	2	1.54392	36.2647
SLFGSIGEIESCK	1xCarbamidomethyl [C12]	4.52187e-07	0	1	B1AXZ5	0	1426.69	85.86	2	1.98419	36.2674
LTIYNANIEDAGIYR		2.61009e-08	0	1	O35136	0	1725.88	109.01	2	2.85095	36.2687
SKPLTLLEYNLTMDTAK		3.54218e-06	0	1	Q920I9	0	1938.03	33.4	3	1.22887	36.2713
LYAGYGLSESTGPHFMSSPYNYR		1.07212e-10	0	1	Q99PU5	0	2597.18	58.15	3	2.39665	36.2727
QGLPATSDIKDIDSLMR		2.63305e-05	0	1	Q5DTG0	1	1859.95	17.93	3	2.53807	36.2753
MTVNESEQLVSCSMDDTVR	1xCarbamidomethyl [C12]	2.11702e-09	0	2	O88342	0	2200.95	103.4	2	0.13723	36.2898
YEEMFPAFTDSR		4.00178e-05	0	1	P28663	0	1492.64	46.44	2	3.33737	36.1968
TVLIMELINNVAK	1xDeamidated [N9]; 1xOxidation [M5]	2.67952e-06	0	1	P56480	0	1474.82	55.39	2	2.22517	35.8904
GAAGALLVYDITR		7.36958e-07	0	2	Q0PD65	0	1319.73	78.82	2	5.14999	36.1955
LVALLDTLDR		0.000106258	0	1	P58389	0	1128.66	45.48	2	1.49568	36.1928
SSSQIPEGFGLTSGGSNYSLAR		0.00030763	0	1	Q920I9	0	2215.06	51.49	2	7.16609	36.1551
IGNTGGMLDNILASK		5.67289e-07	0	1	Q3V117	0	1503.78	88.03	2	6.69834	36.1039
VLGLVLLR		9.99679e-05	0	1	O70499	0	882.613	54.37	2	0.0833653	36.1184
TGIGSGLSLSGIVHPELSR		1.29915e-05	0	1	P50544	0	1880.02	28.17	3	2.07391	36.1224
QKEVNENFAIDLIAQQPVNEVEHR		5.43097e-06	0	1	P52503	1	2820.43	34.57	4	6.36791	36.1237
VQYQWYLMER		0.000102617	0	1	Q545K0	0	1415.68	41.44	2	6.83143	36.1263
ALYQTEAFTADFQQPTEAK		2.08031e-10	0	1	A0A0R4J0I1	0	2159.03	92.33	2	0.0948314	36.1277
ASGQAFELILSPR		8.25441e-07	0	2	Q545B6	0	1388.75	74.99	2	3.41464	36.1407
FSNEEIAMATVTALR		2.77429e-09	0	4	Q5FWB7	0	1652.83	94.12	2	3.54028	41.8394
FSNEEIAMATVTALR	1xDeamidated [N3]	1.67305e-06	0	1	Q5FWB7	0	1653.82	47.09	2	2.72189	45.6024
FSNEEIAMATVTALR	1xOxidation [M8]	2.77455e-07	0	2	Q5FWB7	0	1668.83	60.03	2	1.43308	36.396
VDGLLTCCSVFINK	2xCarbamidomethyl [C7; C8]	2.77466e-06	0	1	Q9CWS0	0	1625.8	56.36	2	4.1065	36.1447
QFNLTDDDLLR		0.000157292	0	1	F6ZHD8	0	1349.67	47.05	2	6.71754	36.1461
DFSEELVHQLAR		0.000103515	0	1	Q8K0X8	0	1443.72	23.16	3	4.32757	36.1487
DFLAGGVAAAISK		3.00124e-06	0	5	P51881	0	1219.67	84.7	3	1.76086	36.2138
VLMPSLSPTMEQGNIVK		2.56518e-06	0	2	Q8BKZ9	0	1843.97	63.5	2	6.55736	36.1591
YDATMVEINPMVEDSDGK		1.33334e-10	0	2	Q3U6C7	0	2013.88	99.32	2	0.784755	36.5101
LFEISDVVVK		0.000108127	0	1	Q3TI98	0	1148.66	47.44	2	1.93346	36.1799
VLAQQGEYSEAIPILR		6.75373e-08	0	1	O35465	0	1786.97	78.58	2	0.95613	36.1812
MCDVMAAYFGK	1xCarbamidomethyl [C2]	1.03557e-05	0	1	Q5FWI9	0	1292.55	28.44	2	2.13699	36.1826
RPVNVPLDMFSEEIK		1.05378e-06	0	2	P16388	0	1773.92	44.33	2	1.8321	36.2151
NIPGITLLNVSK		4.60095e-05	0	1	Q564E8	0	1268.76	54.22	2	2.01012	36.1941
TVLIMELINNVAK	1xDeamidated [N9]	1.00881e-06	0	3	P56480	0	1458.82	72.41	2	1.10684	51.0006
TVLIMELINNVAK		7.30575e-06	0	2	P56480	0	1457.84	60.15	2	3.62455	50.1121
IGGVQQDTILAEGLHFR		1.97434e-09	0	2	Q3V235	0	1853.99	88.71	2	3.57834	35.9963
LLLINNAATLGDVSK		1.49371e-06	0	1	Q91XH5	0	1541.89	65.33	2	3.14251	35.6069
LDQEDALLGSYPVDDGCR	1xCarbamidomethyl [C17]	2.25051e-07	0	1	Q9D1E6	0	2022.91	59.23	2	2.81826	35.6122
KLGGDVSPTQIDVSQFGSFK		2.04465e-05	0	1	B2RQQ5	1	2110.08	47.47	3	8.3625	35.6135
DFLLKPELLR		0.000297099	0	2	A0A1S6GWH2	0	1243.74	30.45	3	2.40003	35.6162
NPYLPPETITYLK		6.69555e-06	0	1	P51910	0	1548.83	33.1	2	5.22533	35.6253
HYFQNTQGLIFVVDSNDR		0.000410001	0	1	P61750; P84078; P84084	0	2153.04	23.73	3	8.67827	35.6279
VLVDINNPEPLIQTAK		2.33041e-07	0	2	P80316	0	1763.99	87.94	2	2.89752	35.6293
LVEVANLACSISNNEEGVK	1xDeamidated [N13]; 1xCarbamidomethyl [C9]	4.25366e-05	0	1	E0CXB9	0	2047	35.55	3	12.3357	35.641
TISASTQVQGGDFNLYENMR		2.00908e-09	0	1	Q9EQF6	0	2231.04	71.02	2	2.46184	35.6424
MPDPAWDWQHVGPGYR		3.79803e-07	0	1	Q53YU5	0	1911.86	53.21	3	0.935509	35.645
AMADPEVQQIMSDPAMR		1.87393e-06	0	1	Q3THQ5	0	1889.86	63.54	2	1.60396	35.6464
WEQGQADYMGADSFDNIK		1.10076e-05	0	1	K3W4S6	0	2074.88	58.18	2	5.08647	35.6477
LILPVGPAGGNQMLEQYDK		2.49848e-10	0	1	E0CYV0	0	2043.06	102.16	2	1.8382	40.9759
LILPVGPAGGNQMLEQYDK	1xDeamidated [N11]	8.10944e-05	0	1	E0CYV0	0	2044.04	18.12	2	16.3458	40.7785
ASIWVGPR	1xAcetyl [N-Term]	0.000439559	0	1	O35639	0	927.505	44.69	2	4.02354	35.6504
AHDGGIYAISWSPDSTHLLSASGDK		8.10899e-14	0	2	O88342	0	2585.23	89.84	3	1.57701	35.6962
NGIDLLMK	1xDeamidated [N1]	0.000532262	0	1	Q9D898	0	904.481	55.32	2	3.36397	35.6634
LLAGDHPIELLLR		2.17344e-06	0	1	P70663	0	1459.86	46.35	3	3.41251	35.6647
SQYNFIADVVEK		1.97461e-06	0	1	Q3UJR3	0	1412.71	78.91	2	2.84644	35.6673
LASVLNTDPALDSELTSK		2.87317e-06	0	1	Q3THP1	0	1873.98	66.94	2	6.22887	35.67
FQQLVQQVALGTMAHCQNLTDR	1xCarbamidomethyl [C16]	2.97492e-08	0	1	A0A1S6GWJ9	0	2558.26	37.44	3	8.15594	35.6713
ALDFGNGLQMLGQKPK	1xDeamidated [Q/N]	0.000135631	0	2	Q9CZW4	0	1717.89	27.05	3	7.69285	35.6043
EFNLNELYQR		0.000117976	0	1	Q9D710	0	1325.65	52.97	2	3.16435	35.6884
EFLAEGQDVGSFVAEK		3.54205e-07	0	1	Q6NZJ6	0	1725.83	82.06	2	0.31137	35.5965
DWEDDSDEDMSNFDR		5.24461e-07	0	1	Q3TJG6	0	1875.66	59.13	2	1.66272	35.5782
VPEANSSWMDTVIR		1.0176e-07	0	1	Q8BMF4	0	1604.77	76.33	2	2.13725	35.4967
VPEANSSWMDTVIR	1xDeamidated [N5]	8.77424e-06	0	2	Q8BMF4	0	1605.76	46.94	2	-11.4762	35.7016
DLSSVQTLLTK		0.000258455	0	1	A3KGU7; A3KGU5	0	1204.68	65.98	2	2.26952	35.498
NCDMMVGNQALIQGLK	1xCarbamidomethyl [C2]	8.54748e-07	0	1	Q64676	0	1791.86	64.86	2	2.25194	35.502
TFESLVDFCK	1xCarbamidomethyl [C9]	4.6819e-05	0	1	Q61425	0	1245.58	49.39	2	3.19861	35.5033
DVVVDLVCYR	1xCarbamidomethyl [C8]	0.000135631	0	1	B2RXT3; Q60597	0	1237.62	42.91	2	2.28861	35.515
ADLEEQLSDEEK	1xAcetyl [N-Term]	1.38094e-05	0	1	Q3UBZ3	0	1447.64	30.82	2	2.11197	35.5176
VTLLDASEYECEVEK	1xCarbamidomethyl [C11]	8.18273e-07	0	1	E9PV14; A2AUK5	0	1784.83	57.19	2	1.63079	35.5229
VTAVIPCFPYAR	1xCarbamidomethyl [C7]	2.92353e-05	0	1	G3UXL2; Q9CS42	0	1393.73	53.66	2	0.60851	35.5346
NFPNAIEHTLQWAR		1.00005e-06	0	1	A0A1S6GWH5	0	1696.86	38.53	3	4.94447	35.5359
KLGTEEFPLIDQTFYPNHK		1.29915e-06	0	1	O88935	1	2277.16	38.09	4	1.35819	35.5399
MTVAHMWFDNQIHEADTTEDQSGATFDK		3.9662e-13	0	1	Q6ZQ49	0	3225.39	115.23	3	0.594569	35.8158
MTVAHMWFDNQIHEADTTEDQSGATFDK	2xDeamidated [N10; Q11]	6.29765e-05	0	1	Q6ZQ49	0	3227.36	16.97	4	12.2542	35.5412
VVAEPVELAQEFR		1.82545e-07	0	2	Q9DCT2	0	1486.79	91.53	2	4.64299	35.5517
DGLGGLPDIVR		3.18994e-05	0	1	P56399	0	1111.61	69.15	2	3.55417	35.553
TIRPMDIEAIEASVMK		2.43429e-07	0	1	Q9D051	0	1803.93	57.84	3	1.74954	41.2139
TIRPMDIEAIEASVMK	1xOxidation [M15]	2.56508e-07	0	1	Q9D051	0	1819.93	54.18	3	4.29347	35.5557
IFNSGADLSGITEENAPLK		6.46582e-07	0	1	Q00898	0	1976	92.51	2	3.46279	35.5702
ANNTTYGLAAGLFTK		1.2222e-06	0	1	P24549	0	1541.8	30.92	2	3.08188	35.5715
DILLRPELEELR		0.000406449	0	2	Q9DCN2	0	1495.85	40.76	2	3.72531	35.6621
VTSAVEALLSADSASR		1.40511e-08	0	2	P56399	0	1576.82	78.31	2	7.80878	35.5898
AFTHTAQYDEAISDYFR		3.89872e-07	0	1	Q9CWJ9	0	2034.92	39.18	3	1.60351	35.5938
SVGYRPDFVGFEIPDK		4.00223e-06	0	1	P00493	0	1825.91	55.2	2	1.33023	36.2858
VDIDVPDVNIEGPEGK		2.87298e-05	0	1	E9Q616	0	1695.84	35.38	2	5.8922	35.6975
LIDDYGVEEEPAELPEGTSLTVDNKR		1.65845e-07	0	1	P42669	1	2889.4	38.6	3	6.16649	35.7056
GQFSTDELVAEVEK	1xDeamidated [Q2]	1.62982e-05	0	1	Q5SXR6	0	1552.74	60.64	2	7.0813	35.8104
EGFFGNPLAPNPADK		7.24214e-07	0	1	F8VQJ3	0	1573.76	58.19	2	4.29218	35.8131
VAACLPIDDVLR	1xCarbamidomethyl [C4]	7.62931e-05	0	1	Q8C7D2	0	1341.72	43.22	2	2.11683	35.8171
ETSYGLSFFKPQPGNFER		9.49017e-08	0	1	Q8BGH2	0	2104.01	37.68	3	4.36641	35.8315
QTQVSVLPEGGETPLFK	1xDeamidated [Q3]	1.03551e-07	0	1	A0A0J9YUQ8; Q6PAC1	0	1830.95	45.55	2	16.4234	35.8342
TPALIVYGDQDPMGSSSFQHLK		8.62236e-07	0	1	E9QN99	0	2391.16	35.4	3	0.931253	35.8486
LAQDFLDSQNLSAYNTR		7.56354e-11	0	1	Q3THP1	0	1955.95	93.35	2	1.05165	35.85
QVEDDIQQLLK		1.12993e-06	0	1	Q8BVQ9	0	1328.71	74.16	2	2.6589	35.8526
TQPTDEEMLFIYSHFK		6.75373e-08	0	5	P31786	0	1985.93	81.7	3	2.38136	42.8155
TQPTDEEMLFIYSHFK	1xOxidation [M8]	9.82768e-06	0	4	P31786	0	2001.93	44.4	2	2.34809	35.9637
EFPGFLENQKDPLAVDK		3.73218e-08	0	2	Q3TC45	1	1946.99	48.27	3	2.66179	36.375
HATALEELSEQLEQAK		6.9331e-07	0	1	Q3UH59	0	1796.9	46.57	3	2.48914	35.863
FSDEGGYTCFFR	1xCarbamidomethyl [C9]	1.62977e-07	0	3	Q80YU5	0	1485.61	74.53	2	3.16163	37.5355
DAFVAIVQSVK		3.18994e-05	0	1	F8WIT2; Q3UDK4	0	1176.66	46.83	2	1.53841	35.8668
LHFFMPGFAPLTSR		3.60451e-06	0	2	Q7TMM9; Q9D6F9; P99024; P68372; B2RSN3	0	1620.84	47.54	3	2.45661	41.4363
LHFFMPGFAPLTSR	1xOxidation [M5]	2.52082e-06	0	2	Q7TMM9; Q9D6F9; P99024; P68372; B2RSN3	0	1636.83	50.49	3	1.25103	38.0661
YLAPTILTDVDPNSK		1.2328e-08	0	1	B1ATI0	0	1646.86	72.9	2	3.99947	35.8694
CLGPFDEWESR	1xCarbamidomethyl [C1]	2.27023e-05	0	1	F8VPN4	0	1395.6	39.25	2	4.02554	35.8707
ADTATTASAASAAASAPNASTDAPPFQLGKPR	1xAcetyl [N-Term]	1.08156e-09	0	1	Q925N0	0	3056.49	61.18	3	-2.00655	35.8798
ALYDYDGQEQDELSFK		6.5796e-07	0	1	Q61644	0	1920.85	62	2	-1.52491	35.8838
IDSLPPLIIGK		1.51998e-05	0	1	Q9CSK4	0	1165.72	32.84	2	2.26535	35.8851
GQFSTDELVAEVEK		0.000260716	0	1	Q5SXR6	0	1551.75	47.16	3	4.09247	36.0015
TLASAGGPDNLVLLDPGK		2.9232e-10	0	1	Q8K232	0	1737.94	102.1	2	4.36507	35.6989
LTVEDPVTVEYITR		3.48064e-08	0	1	Q3TN31	0	1634.86	88.05	2	5.4475	35.8091
GADFLVTEVENGGSLGSK		6.40907e-09	0	1	P52480	0	1779.88	78.7	2	3.27425	38.1976
VPEWCLDYWHPSEK	1xCarbamidomethyl [C5]	9.24463e-09	0	2	Q9CQJ8	0	1845.83	75.34	2	0.453226	35.8473
NYPEGHQAAAVLPVLDLAQR		1.41736e-09	0	3	Q9D6J6	0	2162.14	46.08	3	1.72728	36.2281
SYETWIGVYTAK		6.19007e-06	0	1	Q99M71	0	1417.7	50.9	2	3.83739	35.72
EGFYDLSAEDPYGCK	1xCarbamidomethyl [C14]	7.43414e-07	0	1	B9EKB0	0	1750.73	66.22	2	2.99555	35.724
YGPIADVSIVYDQQSR		6.81337e-06	0	1	P62996	0	1810.9	49.53	2	8.1657	35.7253
FDTGNLCMVTGGANLGR	1xCarbamidomethyl [C7]	1.33341e-09	0	2	Q3UXQ6	0	1782.83	86.43	2	2.08526	35.7515
IYLDLPQNFK		9.6542e-05	0	1	Q9JI90	0	1250.68	28.48	2	1.91535	35.7384
LLSYASYCIEHGDLELAAK	1xCarbamidomethyl [C8]	6.99318e-09	0	1	Q8CAQ8	0	2153.06	88.73	2	3.09201	35.7411
DSSDQNFDYMFK		0.000200756	0	1	P62823	0	1496.6	22.86	2	2.89868	35.7554
AIDLFTDAIK		5.28982e-05	0	1	Q3U3N7	0	1106.61	37.94	2	2.51611	35.7567
KQGLLPLTFADPSDYNK		6.52246e-07	0	2	Q99KI0	1	1906.99	45.09	2	-0.390136	35.7607
ASSDVMLNGFGGDAPTLR	1xDeamidated [N8]	3.73211e-05	0	1	S4R2F3	0	1808.85	62.5	2	3.02301	37.2951
FASYLTFSPSEVK		0.000487927	0	1	Q3TWN8	0	1475.74	30.29	2	3.11106	35.7737
TPVDYIDLPYSSSPSR		6.52263e-06	0	1	A0A286YCI8	0	1796.87	53.25	2	4.98414	35.7751
AQAELESVSTALSEAESK		4.76391e-11	0	1	K3W4R2	0	1849.9	83.5	2	2.03001	35.779
IDPTVTMMQVEEKPDVTYSDVGGCK	1xCarbamidomethyl [C24]	3.10779e-06	0	1	Q8BVQ9	0	2799.29	34.43	3	3.14109	35.7817
VGDAIPSVEVFEGEPGK		8.47287e-08	0	2	P99029	0	1729.86	60.89	2	3.52773	35.7921
KVESLEEEIQFLR		9.40818e-07	0	2	P03995	1	1619.86	61.24	3	1.7037	35.7934
LGLENAEALIR		1.57395e-05	0	1	Q3TJ75	0	1198.68	39.15	2	1.41747	35.7947
ELSVMFIETSAK		4.76427e-05	0	1	P61294	0	1354.69	25.36	2	1.28296	35.7986
ASPDLVPMGEWTAR		1.90686e-05	0	1	P17426	0	1529.74	53.29	2	3.62867	35.8064
GADFLVTEVENGGSLGSK	1xDeamidated [N11]	1.90664e-09	0	6	P52480	0	1780.86	66.52	2	-1.18708	39.4333
LADYYPINSDFK		4.03728e-06	0	1	E9Q8N8	0	1445.69	36.6	2	2.88997	32.3423
ILALAPTFEMNPMK		3.76505e-07	0	1	P12960	0	1575.83	64.36	2	2.46942	41.639
GGQMQCEELVAYLR	1xCarbamidomethyl [C6]	2.41325e-06	0	1	A0A0F7IQ06	0	1653.77	42.97	2	3.42501	36.3068
CLELFSELAEDKENYK	1xCarbamidomethyl [C1]	3.2462e-07	0	2	P11499	1	1987.93	32.41	3	5.52729	36.763
FDMELDDLPK		0.000356703	0	1	P63085	0	1222.57	31.78	2	1.95551	36.7643
SYVYGPIPHTFDRDWVAMQTK		6.40984e-06	0	2	P19783	1	2511.21	13.63	4	1.3629	36.8917
YSESLLCSSLESATYSNR	1xCarbamidomethyl [C7]	1.45512e-05	0	1	Q9CYG7	0	2066.93	75.34	2	0.675461	36.7787
DEAWVLETVGK		3.48062e-05	0	1	Q9CZC8	0	1246.63	23.79	2	2.54721	36.78
TVPLAGHVGFDSLPDQLVNK		1.60159e-07	0	2	Q9R1T4	0	2107.12	46.82	2	1.38188	36.7827
SWALYEDEDVIR		5.38365e-07	0	1	Q9ESJ4	0	1495.71	64.54	2	-0.491657	36.7867
IFVGGLSANTVVEDVK		1.6441e-05	0	1	Q3TE41	0	1647.9	39.5	2	4.94887	36.7985
LVDAEELNYWTCK	1xCarbamidomethyl [C12]	6.03004e-07	0	1	Q5F2D0	0	1640.76	73.2	2	1.71997	36.7998
TKPVTGNLRPEEALQALTIYEGK		1.73242e-05	0	2	Q9JHU4	0	2528.37	23.6	4	3.12598	36.7526
TSSPAQGVGASVSALRPDLGFVR		2.35083e-07	0	3	Q9DCU2	0	2272.2	27.68	4	3.469	37.1545
AELGFLESCLR	1xCarbamidomethyl [C9]	1.54673e-05	0	1	Q3UIH7	0	1294.65	45.77	2	1.73235	36.8195
IENISNLHQLQMLELGSNR		2.72631e-09	0	1	Q3UM45	0	2209.14	47.5	3	3.75827	36.8261
GVDSIPGFEFDR		3.39074e-05	0	1	Q8VCT3	0	1338.63	49.03	2	2.58145	36.8339
GIAGRQDILDDSGYVSAYK	1xDeamidated [Q6]	1.24366e-07	0	2	Q9CRB6	1	2028.99	70.35	3	3.06952	36.8563
DPDQTDGPGLGYLSSHIANVER		9.00458e-12	0	1	A0A0J9YUQ8; Q6PAC1	0	2341.11	49.15	3	1.36017	36.8405
MQDTSASFGYQLDLPK		1.5068e-06	0	1	Q9QYA2	0	1800.85	71.81	2	1.93211	36.8418
SSFFVNGLTLGGQK		5.06414e-05	0	1	P62962	0	1454.76	29.28	2	1.28397	36.8458
SSFFVNGLTLGGQK	1xDeamidated [N6]	0.000509614	0	1	P62962	0	1455.75	33.34	2	-0.482789	39.1361
MLGPEGGEGYVVK	1xAcetyl [N-Term]	0.000112944	0	1	Q9Z2X1	0	1377.67	44.68	2	0.740816	36.8536
GVQGIIVVNTEGIPIK		3.89854e-08	0	1	A2AVR9	0	1636.96	46.75	2	2.95209	36.8182
AAQAVSLLR	1xAcetyl [N-Term]	9.5704e-05	0	1	Q8BJY1	0	970.568	73.14	2	1.98525	36.7512
ISIILDPLTK		0.000321318	0	1	A0A075DCI1	0	1112.69	42.37	2	1.76884	36.7499
TGKPFNPLLGETYELVR		3.51142e-06	0	1	Q91XL9	0	1934.04	36.48	3	6.21322	36.7473
SSGPTSLFAVTVAPPGAR		2.89809e-08	0	2	Q3TVV6	0	1714.91	70.6	2	2.71617	36.6777
RLETYYNATEPVISFYDK		1.29909e-07	0	1	Q9R0Y5	1	2209.08	52.99	3	3.16584	36.6804
RLETYYNATEPVISFYDK	1xDeamidated [N7]	4.00178e-05	0	1	Q9R0Y5	1	2210.07	28.1	2	11.3971	36.6868
IITLAGPTNAIFK		3.79777e-05	0	1	Q61990	0	1358.8	38.68	2	2.54027	36.6895
TLNEWSSQISPDLVR		1.82537e-08	0	1	O09172	0	1744.89	74.04	2	7.04365	36.6935
SEAHLTELLEEVCDR	1xCarbamidomethyl [C13]	0.000219032	0	1	Q9QXT0	0	1800.84	24.71	3	1.37913	36.7052
SIVEGIIEEEEEDEEGSESVNKR		1.46775e-08	0	1	Q8BVQ5	1	2606.2	75.22	3	0.518657	36.7079
FLDPITGTFR		0.000514065	0	1	A2AI52	0	1166.62	45.84	2	2.90734	36.7092
MTVAHMWFDNQIHEADTTENQSGVSFDK		1.57389e-07	0	1	Q8VDN2	0	3238.42	35.12	4	10.9672	36.7119
MTVAHMWFDNQIHEADTTENQSGVSFDK	1xDeamidated [N10]	1.70218e-10	0	1	Q8VDN2	0	3239.4	79.89	3	2.50596	36.7894
LVGQGATAVLLDVPDSEGEAQAK		1.16994e-08	0	1	A2AFQ2	0	2268.17	98.87	2	1.56931	36.7159
ATVVVEATEPEPSGSIGNPAASTSPSLSHR	1xAcetyl [N-Term]	6.13505e-05	0	1	B2RQQ5	0	2990.47	27.69	4	7.82589	36.7172
VSLAVLNPYIK		3.96703e-05	0	1	Q9DB20	0	1216.73	57.21	2	1.7405	36.7263
RIDSLMDEIAFLK		1.73238e-07	0	2	P08551	1	1550.82	72.43	2	3.11124	44.2377
RIDSLMDEIAFLK	1xOxidation [M6]	0.000182408	0	1	P08551	1	1566.82	46.16	3	3.23889	36.7276
CELLYEGPPDDEAAMGIK	1xCarbamidomethyl [C1]	1.04464e-05	0	1	P58252	0	2007.9	53.41	2	6.28739	36.7289
NVVTIFSAPNYCYR	1xCarbamidomethyl [C12]	0.00012005	0	1	P62715; P63330	0	1703.82	39.7	2	-1.8098	36.7303
DFFTAGSPGETAFR		1.00005e-06	0	1	P58281	0	1502.69	57.85	2	3.61022	36.7316
WVNDVEDSYGQQWTYEQR		3.51013e-14	0	1	Q8VDN2	0	2303	131.45	2	1.6261	36.733
DVFFYQADDEHYIPR		2.23086e-08	0	1	Q6F4J0	0	1914.87	62.94	3	0.85662	36.7433
DLAQAPDMQGGHAVLIASEEQFK		3.08069e-07	0	1	A0A0R4J0S4	0	2455.19	39.58	3	1.55552	36.746
VYALPEDLVEVNPK		4.84881e-06	0	1	Q3TJX0	0	1585.85	31.46	2	4.70533	36.8576
LKDTENAIENMIGPDWK		7.30386e-05	0	1	P58281	1	1973.96	27.74	3	2.41958	36.8589
YLLEQDFPGMR		0.000132131	0	1	Q1MWP8; Q9QXY6	0	1368.66	50.91	2	3.1368	36.8602
LVPLVQATFPENAVTK		6.40967e-07	0	1	A0A0R4J1N7	0	1726.97	63.96	2	1.77007	36.8616
GSVHDFPEFDANQDAEALYTAMK	1xOxidation [M22]	4.32905e-06	0	1	F8WIT2; Q3UDK4	0	2572.13	24.75	3	4.37174	36.9874
IEQGSLILSNVQPSDTMVTQCEAR	1xCarbamidomethyl [C21]	1.82545e-07	0	1	Q6PGJ3	0	2676.3	55.03	3	0.496317	36.99
SVMDATQIAGLNCLR	1xCarbamidomethyl [C13]	4.72321e-08	0	1	Q571M2	0	1648.81	83.91	2	3.60593	36.9914
DTNVMLVALAAK		3.83104e-05	0	1	A2AGT5	0	1245.69	32.69	2	-0.06029	36.9927
RTDDIPVWDQEFLK		3.48064e-08	0	2	Q3TL58; Q5SUR3	1	1761.88	65.64	2	5.00979	37.0215
NSLTALDDNQFVDISK		8.62251e-06	0	1	A4GE64	0	1779.88	42.13	2	6.36052	37.0058
VDLLFLGK		0.000727792	0	1	Q9DCW4	0	904.55	58.58	2	0.998943	37.0098
VDQETLTEMVKPSIDYVR		2.89809e-08	0	1	Q9JJK2	0	2123.07	55.1	3	-3.11156	37.0189
YVISAIPPVLTAK		0.000479512	0	1	Q3U2X5	0	1371.82	37.66	2	2.32701	37.0202
GENQGQTFTCGSALSPITDFK	1xCarbamidomethyl [C10]	6.69538e-07	0	1	E9PWX1	0	2258.04	88.44	2	2.25598	37.0229
YLLETSGNLDGLEYK		7.24231e-06	0	1	Q3TLX1	0	1714.85	45.43	2	4.78901	37.0242
MWDDLPEVVR		7.1776e-05	0	1	Q80XN0	0	1259.61	45.27	2	2.07499	37.0387
VPVENVLGEVGGGFK		1.12977e-09	0	1	Q8JZN5	0	1500.81	83.28	2	2.87486	37.04
LLDELTLEGVTR		7.05527e-06	0	2	Q8VDQ8	0	1358.75	73.02	2	2.09557	37.0413
LSLQDSVATLALSHVTPHDER		1.40518e-07	0	1	Q8R2Y2	0	2289.18	40.4	4	2.62228	37.0584
SSEMGIENVILGMPHR		2.77455e-07	0	2	B2RXT3	0	1769.87	82.06	3	2.64553	37.0755
VVDDWANDGWGLK		7.05478e-08	0	1	Q3TXE5	0	1474.7	74.24	2	2.79639	37.0637
FFDDDLLVSTSK		6.46582e-07	0	1	O55057	0	1386.68	61.7	2	2.56792	37.065
VMVATQQEMMDAQLTLQQR		2.27023e-05	0	1	Q9CR61	0	2221.08	31.05	3	2.05949	37.0664
EGPAVVGQFIQDVK		6.08286e-07	0	1	Q6ZQ38	0	1486.79	65.41	2	3.82196	37.0728
VQAENDFGKGPEPDTIIGYSGEDLPSAPR		2.56505e-05	0	1	Q810U3	1	3059.46	37.56	3	5.45088	37.0742
GSVHDFPEFDANQDAEALYTAMK		3.27417e-10	0	2	F8WIT2; Q3UDK4	0	2556.13	91.84	3	3.07835	43.9423
AVCMLSNTTAIAEAWAR	1xDeamidated [N7]; 1xOxidation [M4]; 1xCarbamidomethyl [C3]	1.79393e-05	0	1	Q3TIZ0; A0A0A0MQA5	0	1881.88	61.94	2	0.131411	41.7195
LIYSTSLTMFPTNNNSK		8.32595e-09	0	1	A0A023J604	0	1930.96	68.8	2	1.66652	36.9834
TATSLDLEWDNSEAEAQEYK		2.87292e-08	0	1	Q8BYI9	0	2300.02	92.21	2	2.431	36.9716
ALDEYYDKHFTEFVPLR		6.52246e-07	0	2	P50516	1	2143.05	40.42	3	1.13516	36.8903
LLGELILDR		0.000153233	0	2	Q06138	0	1041.63	44.12	2	1.66474	36.8733
IEVGLVVGNSQVAFEK		9.08266e-05	0	1	P46460	0	1688.92	36.4	2	1.61303	36.8747
NLNQALLDLHALGSAR		1.94038e-07	0	1	P29391	0	1705.93	66.95	3	2.09225	36.8786
KLQEGTYVMLAGPNFETVAESR		6.1899e-07	0	1	P23492	1	2440.22	69.08	3	-0.0249796	36.8813
VWDAVSGDELMTLAHK		3.05393e-07	0	1	Q9Z1Z2	0	1771.87	50.05	3	0.846657	36.8943
DFLAGGIAAAVSK		2.09892e-06	0	9	P48962	0	1219.67	66.23	2	2.72269	37.2386
GETVPLDVLQIK		0.000279529	0	1	Q9ESW4	0	1311.75	26.36	2	2.16746	36.9098
ISVAGVTSGNVGYLAHAIHQVTK		3.7647e-09	0	1	P05202	0	2322.26	52.2	4	3.48488	36.9111
SCWDEPLSIAVR	1xCarbamidomethyl [C2]	7.69825e-06	0	1	Q99L15; Q6P2K2	0	1432.69	56.11	2	2.36114	36.9125
ISGETIFVTAPHEATAGIIGVNR		3.8304e-12	0	2	Q5SXR6	0	2353.25	92.4	2	1.03306	36.9269
TLNPAFNETFTFK		1.12993e-06	0	2	A0A0R4J2C2	0	1529.76	72.66	2	2.47695	36.9295
SAELPDAVGPIVQLQEK		1.7476e-05	0	1	Q9QYS9	0	1793.96	28.52	2	4.17765	36.9321
GSVPLFWEQPGLQVGSHR		2.41315e-07	0	1	D3Z656	0	1994.02	51.91	3	4.37478	36.9335
ASSVGNVADSTGLAELAHR	1xAcetyl [N-Term]	2.04463e-07	0	1	Q80XU6	0	1896.94	90.03	2	7.25677	36.9348
CQENGLWEAPQISCVPR	1xDeamidated [Q/N]; 2xCarbamidomethyl [C1; C14]	5.72168e-05	0	2	Q61361	0	2044.92	41.18	2	1.56912	36.9375
GTQGVVTNFEIFR		1.82553e-06	0	1	Q8CIJ3	0	1467.76	58.36	2	3.67785	36.9466
NYGSYSTQASAAAATAELLK		1.25461e-05	0	1	B2M0S2	0	2016.99	66.23	2	3.97221	36.948
LEALGTGWEELGR		2.29011e-07	0	1	Q3UGZ4	0	1430.73	73.12	2	2.16473	36.9506
GLAGAVSELLR		4.6819e-05	0	1	Q80TM2	0	1085.63	36.76	2	0.95581	36.9676
LELQGIQGAVDHAAAFGR		6.81257e-09	0	2	Q9CPV4	0	1852.97	71.35	2	1.01934	37.0453
FSLVGIAGQDLNEGNR		2.63308e-07	0	1	Q3TJX0	0	1689.86	86.71	2	-0.335604	36.973
AVCMLSNTTAIAEAWAR	1xOxidation [M4]; 1xCarbamidomethyl [C3]	8.39809e-11	0	3	Q3TIZ0; A0A0A0MQA5	0	1880.9	106.23	2	3.83461	37.2201
AVCMLSNTTAIAEAWAR	1xDeamidated [N7]; 1xCarbamidomethyl [C3]	4.84865e-07	0	1	Q3TIZ0; A0A0A0MQA5	0	1865.89	69.22	3	5.51243	46.5119
AVCMLSNTTAIAEAWAR	1xCarbamidomethyl [C3]	9.57149e-12	0	35	Q3TIZ0; A0A0A0MQA5	0	1864.9	123.99	3	1.98455	44.3272
IKYPENFFLLR		5.52555e-05	0	1	P62141; Q3U7K1	1	1439.8	52.55	3	1.30797	36.4129
IYANFFPYGDASK		6.13632e-06	0	1	P84075; P62748	0	1492.71	26.1	2	-0.0587268	36.4169
VETGVLKPGMVVTFAPVNVTTEVK		7.5639e-10	0	2	Q3UA81	0	2515.38	66.4	3	2.12888	39.3939
VETGVLKPGMVVTFAPVNVTTEVK	1xOxidation [M10]	1.41755e-06	0	1	Q3UA81	0	2531.38	28.08	3	2.72575	36.4195
GPAVLPEPLKPQAAFPQQPSLPTPAQK		7.24046e-05	0	1	D3Z656	0	2807.55	18.21	3	1.13718	36.4208
TAVETAVLLLR		7.76552e-07	0	1	Q3U4U6	0	1185.72	89.65	2	0.919176	36.4325
MQLESFGYTTDDLR		2.15456e-06	0	1	P48168	0	1675.76	83.15	2	-0.789981	36.4338
AFLFDVVSK		0.000447275	0	1	Q99K70	0	1025.57	44.54	2	1.27732	36.4352
ILDLGITGPEGHVLSRPEEVEAEAVNR		4.2907e-10	0	3	O08553	0	2900.51	24.8	4	2.32387	36.9624
QITQVYGFYDECLR	1xCarbamidomethyl [C12]	1.8096e-07	0	1	P62715; Q3UNF2; P63330	0	1791.84	57.56	2	0.838461	36.4496
FYGPEGPYGVFAGR		1.28787e-06	0	1	O55022	0	1516.72	57.68	2	0.825583	36.451
TLVDEVQELEAK		0.000206073	0	1	Q5DTG0	0	1373.72	19.82	2	-0.965485	36.4523
TLNFNEEGDAEEAMVDNWRPAQPLK		6.63694e-08	0	4	P00920	0	2874.34	49.61	3	2.81725	41.4928
TLNFNEEGDAEEAMVDNWRPAQPLK	1xOxidation [M14]	8.32688e-06	0	1	P00920	0	2890.33	27.45	3	3.14613	36.4537
GPAVGIDLGTTYSCVGVFQHGK	1xCarbamidomethyl [C14]	5.9757e-14	0	2	P63017	0	2263.12	111.14	3	1.245	36.5048
SLFGSIGDIESCK	1xCarbamidomethyl [C12]	1.07232e-06	0	1	Q60900	0	1412.67	72.03	2	0.639039	36.4667
LENTEDIEEVEQHIQTIR	1xDeamidated [N3]	1.71741e-06	0	1	Q8K0B2	0	2197.06	53.11	3	11.2911	36.4681
MILEIAPTSDNDFGR		1.7476e-05	0	1	O35136	0	1678.81	61.26	2	4.2755	36.4694
VFIGNLNTLVVK		9.82755e-07	0	1	Q3U6P5	0	1316.79	75.53	2	1.65218	36.4707
VTLSFPSTLQTGTGTLK		2.89834e-06	0	1	Q11011	0	1750.96	64.4	2	2.30208	36.4891
LGFHLPLEVAYQR		2.65611e-05	0	1	Q9QXS1	0	1542.84	57.72	3	3.02134	36.4918
HSGNITFDEIVNIAR		1.54673e-05	0	1	Q3TIQ2	0	1685.86	66.6	3	1.78011	36.4039
IPDEIIDMVR		4.80599e-05	0	1	Q9CY46	0	1200.63	39.25	2	1.24909	36.5087
LLNFPTIVER		2.87298e-05	0	1	O54984	0	1201.69	46.96	2	2.9133	36.4012
FIEFEDALEQEK		0.000347508	0	1	K3W4S4	0	1497.71	33.16	2	1.53184	36.3856
DGEPIENEEEDDEKHIFSDDSSELTIR		1.33347e-08	0	1	E9QB01; A0A0A6YY91	1	3148.37	43.48	3	0.746279	36.3095
IDSILEVVQTGR		1.64405e-07	0	1	Q3UN60	0	1329.74	70.51	2	2.00049	36.3108
AKPVFEEPPNPTNVEASLQQMK	1xDeamidated [N13]	4.93338e-05	0	1	Q9JKK7	0	2455.22	11.08	3	10.403	36.3199
FTDEYQLYEDIGK		3.21801e-07	0	1	Q5SVJ0	0	1620.74	49.78	2	1.68849	36.3225
SVVNLVDSIYK		3.54185e-05	0	1	Q9R1V7	0	1236.68	52.3	2	1.75085	36.3239
VGEIEFEGLMR		1.25461e-05	0	1	Q9QYB5	0	1279.64	27.51	2	1.30311	36.3252
WGFGMDEALKDPVGR		0.000130984	0	1	A0A0A6YW36	1	1677.81	39.54	3	1.15224	36.3265
DAVLLVFANK		8.77138e-05	0	1	P84078; P84084	0	1089.63	62.9	2	3.15982	36.3317
EMEELIPLVNR		4.56101e-05	0	1	E9QLL2	0	1342.7	42.65	2	1.56497	36.3382
VFLTTAEVISQQVSDK		7.69825e-06	0	2	P06801	0	1764.94	47.61	3	2.30146	36.3842
ANATEFGLASGVFTR		1.94029e-08	0	1	Q8CIF2	0	1540.78	83.55	2	2.93543	36.3408
GWDQGLLGMCEGEK	1xCarbamidomethyl [C10]	4.93413e-06	0	1	P45878	0	1579.69	52.77	2	0.215746	36.3435
AEPQPASSGLTDETAFSCCSDPDPSTK	1xDeamidated [Q4]; 2xCarbamidomethyl [C18; C19]; 1xAcetyl [N-Term]	1.79393e-05	0	1	Q9CPU0	0	2898.19	51.77	3	6.75802	36.3488
CILCGEQLGMLGSACVVCEDCKK	1xDeamidated [Q7]; 5xCarbamidomethyl [C1; C4; C15; C18; C21]	2.77449e-05	0	1	P47708	1	2688.16	36.31	3	7.32701	36.3566
NVTVTDVDIVFSK		3.36158e-06	0	1	Q7TQD2	0	1436.76	67.01	2	1.7655	36.3592
TQLGDCSGIGDPTHYGYSTGQPCVFIK	2xCarbamidomethyl [C6; C23]	3.86469e-08	0	3	Q3UR55	0	2958.34	35.49	3	0.731088	36.8707
ESQISAEIELLPTNDK		1.12012e-06	0	1	Q5FWI9	0	1786.91	37.76	2	-3.00105	36.3632
NMDPLNDNVATLLHQSSDR		2.2899e-09	0	1	Q3UH59	0	2140.01	50.83	3	0.231336	36.3776
LHFFMPGFAPLTAR		2.13578e-05	0	1	Q9ERD7	0	1604.84	55.27	3	2.43092	41.7339
LHFFMPGFAPLTAR	1xOxidation [M5]	5.52654e-06	0	1	Q9ERD7	0	1620.84	69.35	3	-0.93273	36.3789
KGVNLPGAAVDLPAVSEKDIQDLK		2.37142e-07	0	1	P52480	2	2477.36	42.85	3	0.425806	36.3803
NTATVLDSDGSYFMYSK		8.77424e-06	0	1	Q58E56	0	1898.85	66.08	2	-0.882201	36.3869
ETTDTDTADQVIASFK		4.93375e-08	0	1	A0A1L1SV25	0	1741.81	101.48	2	-1.74922	36.3041
NNLAGAEELFAR	1xDeamidated [N]	4.80655e-07	0	3	Q5SXR6	0	1305.64	81.68	2	1.49778	40.7338
GLVYETSVLDPDEGIR		3.63579e-08	0	1	Q9CZU6	0	1762.89	122.49	2	3.61187	36.5244
IMYDLTSKPPGTTEWE		1.73245e-06	0	1	Q3THK7	0	1867.88	64.87	2	1.8189	36.6057
NIPQMSFDDTEREPEQTFSLNR	2xDeamidated [N1; Q4]	0.00029197	0	1	Q8BWR2	1	2656.18	20.96	3	14.8398	36.6134
TSIDAYDNFDNISLAQR		7.11624e-09	0	3	Q5SXR6	0	1942.91	105.57	2	7.16247	36.6148
TSIDAYDNFDNISLAQR	1xDeamidated [N]	2.65615e-07	0	2	Q5SXR6	0	1943.9	79.63	2	0.749875	40.2207
YAGSALQYEDVGTAVQNLQK		8.18197e-09	0	1	Q9CR26	0	2155.07	74.57	2	1.63712	36.6188
YKEEYAVLISEAQAIK		2.60985e-10	0	2	Q9JHU4	1	1854.98	91.98	2	4.82163	36.7106
FIIGESQAGEQPTQTVMPGQVMR		7.30386e-05	0	1	A0JNY3	0	2504.23	46.79	2	0.347685	36.6215
TPDWLGYMR		0.00034151	0	1	A0A1Y7VLZ7; Q8K212	0	1138.53	34.67	2	4.04677	36.6242
VALIGSPVDLTYR		2.13585e-06	0	1	Q91VD9	0	1403.79	62.17	2	2.47971	36.6345
ITSEALLVTQQLVK		4.80655e-07	0	1	Q6ZQ38	0	1542.91	23.11	2	1.3108	36.6357
FVFSLVDAMNGK		6.7542e-06	0	1	P08249	0	1327.67	44.78	2	3.36421	42.8814
FVFSLVDAMNGK	1xDeamidated [N10]	5.15391e-07	0	2	P08249	0	1328.66	86.96	2	1.88629	43.9608
FVFSLVDAMNGK	1xDeamidated [N10]; 1xOxidation [M9]	1.73242e-05	0	2	P08249	0	1344.65	52.68	2	0.198568	37.378
AGDTVIPLYIPQCGECK	2xCarbamidomethyl [C13; C16]	2.13578e-05	0	1	P28474	0	1920.92	25.49	2	2.3957	36.6384
SACDTVDTWLDDTAK	1xCarbamidomethyl [C3]	1.46788e-06	0	1	Q9JHU4	0	1697.73	57.16	2	2.39698	36.6397
VVEEAPSIFLDPETR		3.42045e-08	0	1	Q3UGC8	0	1701.87	90.52	2	3.10808	36.6411
ACGLVASNLNLKPGECLK	2xCarbamidomethyl [C2; C16]; 1xAcetyl [N-Term]	1.39304e-06	0	1	P16045	0	1986.01	27.82	3	1.43892	36.6527
CLAFHDISPQAPTHFLVIPK	1xCarbamidomethyl [C1]	7.1776e-05	0	2	P70349	0	2291.2	16.08	3	5.44085	36.6908
GIHVEIPGAQAESLGPLQVAR		0.000138016	0	1	Q9DCW4	0	2142.17	36.14	2	1.24189	36.658
LAVEALSSLDGDLSGR		1.46761e-10	0	22	Q04447	0	1602.83	87.25	2	3.78229	40.3471
GIFGFTDSDCIGK	1xCarbamidomethyl [C10]	8.69804e-06	0	1	P32921	0	1416.65	44.33	2	2.33916	36.6724
IEGLQSLVNLR		2.89815e-05	0	1	Q3UM45	0	1241.72	62.22	2	1.10335	36.5989
LLDEFVSLHGPTLR		5.10931e-06	0	1	Q3UDE2	0	1596.87	37.4	3	1.64732	36.514
MLSNENFEEYLR		1.25461e-05	0	1	Q58EU7	0	1544.7	44.72	2	-1.9533	36.5976
NSYLEVLLK		0.00054633	0	1	Q3THH1	0	1078.61	17.34	2	2.16724	36.5819
FIDTSQFILNR		4.25419e-06	0	1	Q9WVA2	0	1353.72	56.43	2	3.41608	36.5271
EFPDVLECTMSHAVEK	1xCarbamidomethyl [C8]	1.92353e-07	0	1	O09172	0	1891.86	35.85	3	-1.24842	36.5284
VDDDLGTIESLEEAK		1.40511e-08	0	1	Q3UH59	0	1633.78	70.53	2	-1.55739	36.5297
DQGSYTCMASTELDQDLAK	1xCarbamidomethyl [C7]	4.72231e-12	0	1	A0A087WPX3; Q810U3	0	2132.91	122.34	2	1.99527	36.531
ISVNDFIIK		0.000655739	0	1	Q8BMF4	0	1048.6	46.89	2	1.24508	36.5401
ISVNDFIIK	1xDeamidated [N4]	0.000267618	0	1	Q8BMF4	0	1049.59	39.86	2	1.70226	38.7958
AQWGENLQVTLIPTHDTEVTR		7.69737e-09	0	1	A2ARP8	0	2408.22	45.03	3	2.14161	36.5415
FTVTPSTTQVVGILK		2.77466e-06	0	1	Q3UBZ3	0	1590.91	62.18	2	1.57817	36.5427
LIVSSSSQAPVIYQWSR		4.68219e-08	0	2	Q3V1R3	0	1921.02	88.51	2	3.15664	36.5441
WNTDNTLGTEISWENK		2.11702e-09	0	4	Q5EBQ0	0	1907.88	90.24	2	1.79382	37.0544
QEFDTMEDHAGDYTLLQDQEGDMDHGLK		0.000155927	0	1	Q547J4; A2A5Y6	0	3238.36	34.47	4	0.60399	36.5467
DYSLQIQNVDVTDDGPYTCSVQTQHTPR	1xCarbamidomethyl [C19]	8.32477e-12	0	1	Q80Z24	0	3237.48	78.41	3	1.01971	36.5507
QLIMANPQMQQLIQR		8.18273e-07	0	1	Q9QZM0; Q3T992	0	1811.96	48.19	2	6.99002	36.5598
LGEYGFQNAILVR		1.25455e-07	0	1	Q546G4	0	1479.8	75.72	2	1.82733	36.5611
LGEYGFQNAILVR	1xDeamidated [N8]	1.10075e-06	0	1	Q546G4	0	1480.78	52.03	2	3.22267	37.4067
EIRPALELLEPIEQK		7.17942e-06	0	2	Q3UPA3	0	1778.01	43.09	2	1.41881	36.5806
ELATVLSDQPGLLGPK		3.54189e-08	0	1	A2AS98	0	1637.91	55.21	2	2.05714	36.565
VVDLLATDADIVSR		1.0176e-07	0	1	J3QN31	0	1486.81	67.23	2	1.92605	36.5663
LPVPASAPIPFFHR		1.84127e-09	0	1	A2AMH4	0	1548.87	103.49	3	1.47081	36.5676
QYETLAEMVVPR		4.36697e-06	0	2	Q3TG21	0	1435.72	56.54	2	1.05287	36.578
VDQEIMNIIQER		1.08171e-06	0	2	Q9DCS9	0	1487.75	51.79	2	2.94785	36.5793
AMLSGPGQFAENETNEVNFR		2.9232e-10	0	1	A0A087WNT1	0	2211.01	98.49	2	-0.234905	36.5859
ITNVSEEDSGEYFCLASNK	1xCarbamidomethyl [C14]	1.38075e-09	0	1	A0A087WPX3; Q810U3	0	2162.95	87.88	2	-0.233597	32.3265
TAVLETMTAFR		8.61976e-05	0	1	P10518	0	1239.64	54.13	2	3.34812	32.3252
LMDKVELLLPK		0.000747005	0	2	Q9D023	1	1298.78	44.48	3	1.82509	32.3161
MNALDLNLK		0.000492189	0	1	O70252	0	1031.56	47.08	2	-0.518548	27.9321
MLQTSSVLVSGLR		3.16248e-06	0	1	A0A1S6GWH5	0	1390.77	57.51	2	0.70465	30.5515
MLQTSSVLVSGLR	1xOxidation [M1]	5.67305e-06	0	1	A0A1S6GWH5	0	1406.77	64.24	2	2.74938	27.9425
LAVNMVPFPR		0.000277106	0	2	Q7TMM9; Q9D6F9; Q9ERD7; A2AQ07; P99024; P68372; B2RSN3	0	1143.63	52.13	2	2.68056	33.5537
LAVNMVPFPR	1xDeamidated [N4]	2.58752e-05	0	2	Q7TMM9; Q9D6F9; Q9ERD7; A2AQ07; P99024; P68372; B2RSN3	0	1144.62	51.92	2	0.858954	34.2707
LAVNMVPFPR	1xOxidation [M5]	7.56308e-05	0	2	Q7TMM9; Q9D6F9; Q9ERD7; A2AQ07; P99024; P68372; B2RSN3	0	1159.63	55.55	2	-0.340058	28.4535
DGNGYISAAELR	1xDeamidated [N3]	4.10833e-06	0	3	P0DP28	0	1266.6	56.96	2	1.48179	27.9463
GISQTNLITTVTPEK		6.03004e-07	0	1	Q9WV92	0	1601.87	60.73	2	2.87081	27.9476
LLQVTPTDSGEYVCR	1xCarbamidomethyl [C14]	1.56023e-07	0	1	E9PZ16	0	1737.85	35.31	2	1.45836	27.9502
HAAYSVGWEMAPAGAPGPGR		3.33132e-13	0	2	A0A0R4J117	0	1981.93	105.97	2	0.627641	27.936
HVISYSLSPFEQR		3.21813e-06	0	1	Q9CQ69	0	1562.8	50.16	2	1.73297	27.9516
EVSFQATGDSEWR		5.06479e-07	0	2	Q8R5L1	0	1511.68	83.87	2	-0.187217	27.9606
AIEMLGGELGSK		4.25366e-05	0	1	P97807	0	1204.62	59.45	2	1.71713	27.9632
GTGSVVGELMYK		1.40524e-05	0	1	Q8BH59	0	1240.62	54.2	2	1.6673	27.9657
VLQPTIFPVVPR		0.000435751	0	2	D3Z041	0	1365.83	51.89	2	2.47323	36.6948
SLESLHGFVAAATK		1.02656e-06	0	2	Q9QXS1	0	1430.76	50.89	2	-0.912771	28.0999
GLCAIAQAESLR	1xCarbamidomethyl [C3]	0.000721498	0	1	Q3UK56	0	1288.67	38.3	2	2.53895	27.9827
IALTDNSLIAR		5.43097e-06	0	1	P14148	0	1186.68	104.64	2	1.94614	27.984
KSEIEYYAMLAK		2.43406e-09	0	1	Q58DZ3	1	1445.73	74.7	2	1.65006	27.9866
QREPTMQWQEDPEPEDENVYAK		3.21801e-07	0	1	O09111	1	2719.19	56.18	3	1.86878	28.0021
MFDLEANEEVQK		1.89026e-07	0	1	E9PWX1	0	1452.67	58.19	2	2.44175	27.9542
SDKPDMAEIEKFDK	1xAcetyl [N-Term]	7.83371e-06	0	2	Q6ZWX2	1	1694.79	48.09	3	1.50326	27.9124
DGMAFNALIHK		0.000146699	0	2	Q62261	0	1216.61	41.69	3	0.391542	27.9177
HLEINPDHSIIETLR		5.24362e-11	0	3	Q80Y52	0	1786.94	75.89	2	1.23255	27.9255
VTGGQTIQVETSSESPFPAK		9.57194e-11	0	1	P20357	0	2063.03	96.15	2	0.217585	27.8329
ELDFTEEQIHQIR		2.92373e-06	0	2	S4R2F3	0	1657.82	40.3	3	1.32679	27.8354
VIGTLLGTVDK		2.29012e-05	0	1	Q3U8X1	0	1115.67	44.46	2	0.64649	27.8394
ADETKDEQFEQCVQNFNK	1xCarbamidomethyl [C12]	9.32605e-08	0	2	O08539	1	2229.97	74.53	2	-3.0539	27.8407
AIAVLTSGGDAQGMNAAVR		4.07174e-11	0	1	P47857	0	1801.92	97.8	2	2.7243	27.8421
STAALEEDAQILK		6.81337e-06	0	1	Q9ES28	0	1388.73	61.22	2	7.81	27.8434
LNIQSLAPVK		0.000125398	0	1	E9QQ57	0	1082.66	37.08	2	1.32089	27.8538
GLSSVPEVAEVEPTTK		0.000483701	0	1	P20357	0	1642.85	32.61	2	0.763578	27.8565
SPDFTNENPLETR		1.20102e-07	0	1	Q8VDN2	0	1519.7	69.08	2	-1.21045	27.8578
FMTEDTTDAPFR		1.97461e-06	0	1	Q9D154	0	1430.63	81.11	2	1.28107	27.8735
DLQVNVEHLVQK		3.60438e-07	0	2	P47857	0	1421.77	61.41	2	2.14788	27.8761
GILLYGPPGTGK		0.000123231	0	2	Q01853	0	1172.67	32.09	2	0.954508	27.8904
SSLATMAHAQSLVEAQPNVDK		6.93179e-11	0	2	Q60597	0	2197.09	97.22	2	0.262176	27.9671
KVITAFNDGLNHLDSLK		2.87265e-10	0	2	A8DUK4	1	1885.02	112.36	2	2.11604	28.9492
KVITAFNDGLNHLDSLK	1xDeamidated [N11]	4.18009e-09	0	4	A8DUK4	1	1886	41.06	3	-0.743895	27.893
QEFAQHANAFHQWIQETR		2.27023e-07	0	1	A3KGU7; A3KGU5	0	2241.06	73.14	4	1.22918	27.8956
SQIFSTASDNQPTVTIK		7.05478e-08	0	1	P20029	0	1836.93	94.31	2	1.18555	27.8969
YSSSDWVTQYR		1.40524e-05	0	1	E9QNF7	0	1391.62	81.42	2	1.74457	27.8983
LEFEDGSVLK		0.00033855	0	1	Q9R0P9	0	1136.58	46.94	2	2.82828	27.906
TLVMLDEQGEQLER		4.84843e-08	0	1	P60879	0	1660.82	89.43	2	2.15021	30.6614
TLVMLDEQGEQLER	1xOxidation [M4]	1.11034e-07	0	1	P60879	0	1676.82	64.52	2	0.939895	27.9073
VTTQTSLPMFR		9.824e-05	0	1	Q3TI63	0	1280.67	45.85	2	1.8597	28.0048
YNSPELDEEGYSIRPEEPGSTK		2.49881e-05	0	1	Q8VD37	0	2497.14	23.44	3	3.14946	28.0061
IPSAVGYQPTLATDMGTMQER		4.07174e-11	0	1	P56480	0	2266.08	90.81	2	1.31384	36.0329
IPSAVGYQPTLATDMGTMQER	1xOxidation [M]	6.63662e-09	0	4	P56480	0	2282.08	74.36	3	0.879179	30.5331
ESTGAQVQVAGDMLPNSTER		7.90144e-09	0	1	Q61990; P60335	0	2089.98	88.81	2	2.03812	28.1154
SITIANQTNCPLYVTK	1xCarbamidomethyl [C10]	1.01755e-08	0	2	O08553	0	1822.94	72.39	2	6.19082	28.1285
SITIANQTNCPLYVTK	1xDeamidated [Q/N]; 1xCarbamidomethyl [C10]	4.56105e-09	0	6	O08553	0	1823.92	80.94	2	1.83324	30.113
DEILPTTPISEQK		4.89055e-05	0	1	Q3UK56	0	1470.77	22.99	2	1.65114	28.1298
ATDVMAHVAGFTVAHDVSAR		7.69773e-08	0	1	A0A0R4J094	0	2055.01	68.88	4	1.81991	28.1364
TTKPYPADIVVQFK		2.97506e-07	0	2	P12960	0	1606.88	48.76	2	2.6071	28.1507
MQIMTHFPGAISDK		2.70289e-07	0	2	Q80XN0	0	1575.77	63.42	2	2.01372	28.2251
AQQNPTLLAELR		0.000350546	0	1	A0A1Y7VL34	0	1353.75	39.93	2	0.610259	28.1611
EIEAEIQALR		4.52141e-05	0	1	A0A0R4J036	0	1171.63	68.5	2	3.05001	28.1637
TQTAIASEDMPNTLTEAEK		6.40786e-13	0	1	Q62261	0	2049.96	125.41	2	1.02919	28.165
IGQLEEQLEQEAK		1.57396e-06	0	1	Q3UH59	0	1514.77	51.84	2	2.67459	28.1677
YGLAAAVFTK		8.39723e-05	0	1	P47738	0	1040.58	55.84	2	1.34278	28.169
QGQDVAPPPNPGDQIFNK		3.33211e-05	0	1	Q6PER3	0	1921.94	45.57	2	2.71439	28.1717
GDPIGGHINNYLLEK		8.18045e-05	0	1	Q5SYD0	0	1639.84	14.54	3	1.45117	28.173
QLFHPEQLITGK		9.24548e-07	0	3	Q3TIZ0; A0A0A0MQA5	0	1410.77	64.28	2	-0.607214	28.3651
ISGASEKDIVHSGLAYTMER		3.69942e-10	0	2	P26443	1	2164.07	67.94	3	4.19895	28.1859
KWEDLPPQAQSYVR		5.06494e-06	0	1	J3QN31	1	1716.87	18.97	3	2.06222	28.1899
LGFVAGVINR		6.18878e-05	0	1	K3W4T3	0	1045.62	48.48	2	2.56048	28.2068
SKPGAAMVEMADGYAVDR		7.24231e-06	0	1	G5E924	0	1867.87	62.95	2	-0.0496343	28.2082
MYDLVAGSQCLK	1xCarbamidomethyl [C10]	1.61569e-06	0	1	Q64521	0	1384.66	39.27	2	1.60567	28.2199
AVAVVVDPIQSVK		0.000284441	0	1	O35593	0	1324.78	45.46	2	2.22449	28.2225
QEYLDTLYR		0.000167186	0	1	Q3UIG0	0	1200.59	44.21	2	2.8438	28.1141
FFEHFIEGGR		0.000417199	0	1	Q7TQI3	0	1238.6	52.42	3	1.50015	27.8251
LASVPAGGAVAVSAAPGSAAPAAGSAPAAAEEK		1.357e-07	0	3	P99027	0	2774.43	52.15	2	4.31928	28.1351
ADQWNVNYVETSAK		2.56508e-07	0	1	P63321	0	1624.76	75.57	2	2.40644	28.1101
IPSAVGYQPTLATDMGTMQER	2xOxidation [M15; M18]	0.000350546	0	1	P56480	0	2298.07	34.81	3	-1.56209	28.0165
SEGGFIWACK	1xCarbamidomethyl [C9]	0.000299698	0	1	Q8C338	0	1154.53	45.03	2	1.94555	28.0191
GKDLIGVQNLLK		2.0093e-05	0	1	A3KGU7; A3KGU5	1	1297.78	40.19	2	0.978451	28.023
QSDCHGEIIMDQLEETK	1xCarbamidomethyl [C4]	1.85758e-07	0	1	A2BI31	0	2032.9	81.2	2	0.738274	28.0334
ICGDIHGQYTDLLR	1xCarbamidomethyl [C2]	1.23286e-07	0	1	P62141	0	1660.81	56.42	3	1.26488	28.0361
FYELGEEAMEK		1.99185e-05	0	1	P16388	0	1345.6	53.24	2	2.19617	28.0374
FYQLGEEAMEK	1xDeamidated [Q3]	1.99185e-05	0	1		0	1345.6	53.24	2	2.19585	28.0374
NTNAGAPPGTAYQSPLSLSR		4.60144e-07	0	1	Q60597	0	2002	58.37	2	1.33353	28.0414
MEIQEIQLK		0.00054633	0	2	E9Q456; E9Q452; D3Z2H9; E9Q7Q3	0	1131.61	38.42	2	3.14084	28.0542
NALVSHLDGTTPVCEDIGR	1xCarbamidomethyl [C14]	1.39278e-10	0	2	Q3TIC8	0	2054	85.43	2	-2.8578	28.0569
EIEIDIEPTDK		0.000162872	0	1	P29595	0	1301.65	33.64	2	-4.75279	28.0634
VPFDAATLHTSTAMAAQHGMDDDGTGQK		0.000447275	0	1	A0A0J9YUQ8; Q6PAC1	0	2873.28	12.39	4	0.841559	28.0763
VVGAMQLYSVDR		8.54748e-07	0	1	Q5SXR6	0	1337.69	59.14	2	1.9784	28.0816
VNNSSLIGVGYTQTLRPGVK		1.35681e-10	0	2	Q60930	0	2103.16	86.59	2	1.3395	28.0894
VNNSSLIGVGYTQTLRPGVK	1xDeamidated [N]	5.87375e-09	0	4	Q60930	0	2104.14	52.17	3	2.05423	30.8629
AHTMTDDVTFWK		6.35401e-07	0	2	Q5SXR6	0	1451.66	59.9	2	1.6149	28.092
AFSIQGAPSDSGPLR		3.76518e-06	0	1	A0A0G2JEG8	0	1502.76	54.77	2	1.07682	28.0933
LFEGNALLR		0.000655739	0	1	Q6ZWN5	0	1032.58	51.14	2	1.78297	28.0959
SPQSNGTSGVEQICVDVR	1xDeamidated [N5]; 1xCarbamidomethyl [C14]	2.72592e-12	0	1	A2AEG6	0	1933.89	111.59	2	2.7247	28.0972
LCDLTFEQVR	1xCarbamidomethyl [C2]	0.000220948	0	1	Q9JL56	0	1280.63	40.8	2	1.67556	28.1063
VAEVLQVPPMR		2.84804e-05	0	1	Q9D6J6	0	1238.69	73.2	2	1.67393	28.1089
VLQYYQESEKPEELGSVTVQK		1.67274e-10	0	2	Q3UA17	0	2454.24	56.39	2	0.171692	28.199
ATDFIDQALAHK		4.60159e-06	0	2	B1AQF4	0	1329.68	54.56	3	0.697083	28.2382
KADVGFAMGIAGTDVAK		3.51129e-07	0	1	D1FNM9; A2ALL9; G5E829; S4R1C4	1	1650.85	61.48	3	1.88263	27.8225
LVQDVANNTNEEAGDGTTTATVLAR	1xDeamidated [N]	2.35083e-05	0	2	P63038	0	2561.23	63.82	2	4.06986	28.6189
SSAIGIENIQEVQEK		0.000410001	0	1	A2ALS4	0	1644.84	44.32	2	1.0477	27.5659
LQMEAPHIIVGTPGR		2.15456e-06	0	1	Q3TFG3	0	1618.87	56.15	3	4.6085	27.5685
QVAEAYEVLSDAK		3.33239e-06	0	1	O54946	0	1422.71	47.69	2	4.20901	27.5699
KLTPITYPQGLAMAK		4.00223e-06	0	2	Q3TLP8	1	1631.92	75.85	2	1.83678	27.5712
LSDYFPKPYPNPEAAR		0.000269959	0	1	Q9D0M3	0	1864.92	37.51	2	2.98561	27.5776
GDLGIEIPAEK		4.36641e-05	0	1	P52480	0	1141.61	32.53	2	0.945641	27.5815
ESTRPPQPEFLLPR		0.000274703	0	1	Q8BHE3	0	1666.89	18.25	3	-0.0264034	27.5868
INNVPAEGENEVNNELANR		8.25286e-11	0	2	Q921M7	0	2096	93.08	2	2.79195	27.6377
LDNVSHTPSSYIETLPK		6.0302e-06	0	1	Q8C1W9	0	1900.97	53.53	3	-1.16745	27.5958
SYVYGPIPHTFDR		1.34527e-05	0	2	P19783	0	1551.76	47.13	3	0.520127	27.5632
QGAIVAVTGDGVNDSPALK		9.24375e-11	0	3	A0A0G2JGX4; Q8VDN2; Q6ZQ49	0	1811.95	89.86	2	1.0709	27.5985
EPATINYPFEK		0.000111964	0	1	Q3UY05	0	1308.65	51.08	2	0.821595	27.5998
ELHDVDLAEVKPLVEK		3.30345e-06	0	2	B7ZWC0	0	1834	41.6	4	2.04768	27.6024
DIEVTKEEFAQSAIR		5.3834e-08	0	2	Q8BH59	1	1735.89	80.3	2	2.35028	27.6064
IFVGGLNPEATEEK		2.23097e-07	0	1	Q20BD0	0	1503.77	51.72	2	3.74666	27.6195
LEEGPPVTTVLTR		8.1113e-08	0	2	P35486	0	1411.78	100.72	2	1.10982	28.1428
GISPVPINLR		0.000190531	0	1	P39053; A0A0J9YUN4; G3X9G4	0	1065.64	52.13	2	2.19724	27.6235
IQLVEEELDR		8.77138e-05	0	1	E9Q456; E9Q452; A2AIM4; D3Z2H9; E9Q7Q3	0	1243.65	63.21	2	5.31827	27.6351
MYASMSDCLIK	1xCarbamidomethyl [C8]	4.10785e-05	0	1	Q9D6M3	0	1318.58	33.72	2	0.123211	27.6403
EVLEDFAEDGEK		8.85095e-07	0	1	P58281	0	1380.62	68.81	2	2.01286	27.6417
QGAIVAVTGDGVNDSPALK	1xDeamidated [N13]	1.09093e-11	0	2	A0A0G2JGX4; Q8VDN2; Q6ZQ49	0	1812.93	100.03	2	4.16366	29.1904
TIVQDYICSPHAESMR	1xCarbamidomethyl [C8]	7.90233e-06	0	1	P70392	0	1906.88	17.35	3	5.39928	27.5594
KPELDNEKPAAVVAPLTTGYTVK	1xDeamidated [N6]	0.000439559	0	1	Q9CXW3	0	2442.31	19.31	3	9.25646	27.553
YYEQPDNGVLNYPK	1xDeamidated [N7]	6.35401e-07	0	2	Q3UR55	0	1700.78	71.56	2	2.55798	29.1682
LTSQSEAMALQSIR		2.0093e-05	0	1	Q8BXK8	0	1534.79	71.33	2	1.66163	27.4579
VLAVNQENEHLMEDYER		1.82545e-07	0	1	A0A1L1SV25; E9Q2W9	0	2088.97	84.06	3	0.348031	27.4695
AIGVLTSGGDAQGMNAAVR		2.17304e-10	0	1	Q8C605; P12382	0	1787.91	90.22	2	0.438307	27.4722
ASVESLSQDVMR		9.91377e-06	0	1	A0A068BGT0	0	1321.64	33.17	2	0.28349	27.4735
VVGFDAVMR		0.000606404	0	1	G3X972	0	993.519	36.7	2	1.40248	27.4801
GQPYIDEVGTFK		1.07233e-05	0	3	E9QK82	0	1353.67	55.18	2	0.539018	27.4891
TALAEAELEYNPEHVSR		1.87376e-08	0	1	Q8BIJ6	0	1928.93	40.29	3	-3.06766	27.493
GLPWSCSADEVQR	1xCarbamidomethyl [C6]	2.75056e-06	0	1	Q8C2Q7	0	1504.68	40.89	2	0.946468	27.4943
VTQVDFLPR		0.000382427	0	1	D3Z0M6	0	1074.59	50.09	2	2.78725	27.4982
PLENLEEEGLPK		0.000113933	0	1	Q99JI4	0	1367.71	22.99	2	-3.68783	27.5047
ANTIGISLIK		0.000606404	0	1	P13707	0	1029.63	37.62	2	0.498571	27.5085
ASLLQNESTNEQLQIHYK		8.54494e-05	0	1	Q14AI7	0	2116.07	28.46	3	1.12796	27.5098
KLETAVNLAWTAGNSNTR		1.46768e-09	0	2	Q60932	1	1946.01	83.07	2	0.850045	27.5112
EGDYFTQQGEFR		0.00031032	0	1	A0A0R4J0D3	0	1476.64	50.2	2	0.141974	27.5165
SVVLMSHLGRPDGVPMPDK		1.71725e-08	0	3	P09411	0	2035.05	68.25	2	0.0527101	27.5243
MGQAGSTISNSHAQPFDFPDDSQNAK		2.35093e-06	0	1	Q7TMQ1	0	2750.21	37.06	3	0.420728	27.5281
LCEGFNEVLR	1xCarbamidomethyl [C2]	4.00178e-05	0	1	B2RPU8	0	1236.6	39.46	2	0.624773	27.5294
NQVALNPQNTVFDAK		2.0269e-05	0	1	P17879	0	1658.85	44.43	2	-1.10533	27.5321
VTSTEFISLR		0.000389142	0	1	D3Z656	0	1152.63	58.02	2	1.04839	27.5347
ASAELALGENNEVLK		1.97452e-07	0	2	P05202	0	1557.81	60.21	2	-2.31213	27.5425
YYEQPDNGVLNYPK		3.00124e-06	0	1	Q3UR55	0	1699.8	60.38	2	0.193816	27.5464
ALSLLLHAADISHPTK		0.000410001	0	1	Q01065	0	1686.95	14.49	3	2.5195	27.643
LETDILFGHR		1.82549e-05	0	1	P60487	0	1200.64	55.61	3	1.24701	27.6443
ITSFPESESYSYETSTK		9.24506e-08	0	1	B2RQQ5	0	1955.88	43.95	2	-0.250093	27.6533
ILEVVNQVQDEER		5.52612e-08	0	1	Q69ZY2	0	1570.81	83.84	2	1.89726	27.6547
GCWDSIHVVEVQEK	1xCarbamidomethyl [C2]	2.60997e-09	0	2	P47757	0	1685.8	77.69	2	3.71207	27.8147
LQALDTGWNELHK		2.52072e-07	0	2	Q62261	0	1524.78	62.02	2	2.35301	27.8044
HIVLSGGSTMYPGLPSR		9.32661e-06	0	2	P61161	0	1771.92	60.49	3	2.18353	27.8367
SLKPDFVLIR		0.000197288	0	2	O88935	0	1187.71	60.84	3	1.40849	27.7537
LSTLCPSAVLQR	1xCarbamidomethyl [C5]	6.19007e-06	0	1	Q6ZQ38	0	1344.73	38.36	2	2.17701	27.7601
LVFLGEQSVGK		0.000289438	0	1	P61294; Q3U4W5	0	1176.66	22.79	2	1.22718	27.7627
IVFEDGNISVSK		9.32661e-06	0	1	Q6P1J1	0	1307.68	51.2	2	2.21908	27.764
LLGQVSAEDLAAEK		1.00876e-07	0	1	Q9CY64	0	1443.77	68.91	2	4.07146	27.7653
FGIDDQDYQNSVTR		2.27032e-06	0	1	Q80XI4	0	1657.75	37.31	2	-0.569247	27.7667
SIQEIQELDKDDESLR		6.52124e-11	0	1	Q99PT1	1	1917.94	98.64	2	0.953971	27.768
VADPDHDHTGFLTEYVATR		2.82311e-09	0	1	P63085	0	2144	41.91	3	-1.91451	27.7798
AVTEGAQAVEEPSIC	1xCarbamidomethyl [C15]	0.000167186	0	1	Q91VD9	0	1560.72	25.58	2	2.49097	27.7823
AAALEFLNR		0.000192198	0	1	Q3THQ5	0	1004.55	56.68	2	1.33579	27.7837
ALTTQLTDAELAQGR		1.12002e-08	0	1	Q99KE1	0	1587.83	86.66	2	1.83923	27.7863
TVFEALQAPACHENMVK	1xCarbamidomethyl [C11]	5.3834e-08	0	2	P17426	0	1944.93	70.13	2	0.481875	27.798
VNQIGSVTEAIQACK	1xCarbamidomethyl [C14]	1.77822e-08	0	2	Q3UJ20	0	1617.83	101.42	2	2.32798	27.7993
HLLWDLGK		0.000413585	0	1	Q5XK33	0	981.552	49.71	2	2.8552	27.8031
ELLLSQPGTAANIPSHVTR		1.33347e-08	0	1	Q8R570	0	2004.09	69.73	3	2.21804	27.807
NETGGGEGVEVLVNEPYEKDDGEK		9.16478e-08	0	1	Q3TGI6	1	2564.16	46.2	3	1.46201	27.8083
LVQAFQFTDK		0.000249606	0	1	P35700	0	1196.63	57.84	2	1.65663	27.8173
LVQDVANNTNEEAGDGTTTATVLAR		3.9312e-16	0	2	P63038	0	2560.25	162.66	2	1.26118	27.8552
NFAEPGSDVYLR		1.6585e-05	0	1	F8VPN4	0	1367.66	55.79	2	1.67962	27.7471
KVAELEEEQSQGSSSYSDWVK		6.08229e-09	0	1	A2ARP8	1	2386.1	80.99	3	3.36642	27.8212
IFVGGLSPDTPEEK		1.89026e-07	0	1	Q60668	0	1488.76	63.76	2	1.75793	27.7444
IQYVHSLEELER		0.000103515	0	1	Q8BHE3	0	1515.78	24.1	3	0.968045	27.7328
SVFPEQANNNEWAR		2.82337e-07	0	1	P14685	0	1661.77	69	2	2.19833	27.6585
SNLNNIDFQMAAEEEKR	1xDeamidated [N/Q]	1.54673e-05	0	4	P54822	1	2009.92	41.43	3	10.4552	27.6611
ALQVGCLLR	1xCarbamidomethyl [C6]	0.000595953	0	1	P17426	0	1029.59	45.03	2	1.39033	27.6689
LISEEGVDSLTVK		4.68241e-07	0	1	Q9Z2I0	0	1389.75	72.62	2	1.38117	27.6702
LLYNNVSNFGR		5.28982e-05	0	1	Q5SXR6	0	1296.67	57.72	2	1.20123	27.6715
LVPEAAEITASVK		1.77835e-05	0	1	Q9D394	0	1327.75	55.26	2	1.46649	27.6728
LFIGGLNTETNEK		3.10779e-06	0	1	Q9WV02	0	1435.74	54.1	2	-3.23888	27.674
EMSEDLPYEVR		0.000417199	0	1	Q8R3P0	0	1367.61	17.31	2	-1.04444	27.6767
TNTGSAMLEQIAMSDR		7.30421e-11	0	2	Q64332; O88935	0	1724.79	115.08	2	1.51078	34.5635
TNTGSAMLEQIAMSDR	1xDeamidated [N2]	8.85013e-09	0	1	Q64332; O88935	0	1725.78	115.25	2	3.34481	37.5408
TNTGSAMLEQIAMSDR	1xOxidation [M]	3.63562e-09	0	2	Q64332; O88935	0	1740.79	107.84	2	0.841683	27.678
GFEKPTENSSAVLLQWHEK		1.26548e-08	0	2	Q9D898	0	2200.1	38.06	4	3.48842	27.6897
WDQSTFIGR		0.000650066	0	2	Q99JR1; Q91V61	0	1109.54	49.7	2	1.51081	27.691
EQDLEGATVVGVPGEEQK		1.24371e-06	0	1	A2A5Y6	0	1884.92	69.02	2	1.73685	27.6923
SQGDSNPAAIPHAAEDIQGDDR	1xAcetyl [N-Term]	1.49357e-08	0	1	Q61206	0	2306.03	80.35	2	0.172249	27.699
GIAGLGDVAEVR		1.24372e-05	0	1	Q3V3U0	0	1156.63	56.55	2	1.534	27.708
DDSGQYYCIASNDAGAAR	1xCarbamidomethyl [C8]	4.108e-08	0	1	Q9D8B7	0	1933.8	65.63	2	2.48719	27.7133
IGSGFDNIDIK		6.08303e-06	0	1	O88712	0	1178.61	38.66	2	1.63272	27.7236
SLEDALSSDTSGHFR		7.97066e-09	0	2	F8WIT2	0	1621.75	85.45	2	1.60097	27.7288
SLENALSSDTSGHFR	1xDeamidated [N4]	7.97066e-09	0	2	Q3UDK4	0	1621.75	85.45	2	1.60071	27.7288
GGDVSVCEWYR	1xCarbamidomethyl [C7]	0.000256214	0	1	P56391	0	1327.57	50.25	2	-0.204677	27.7301
IQESYGDVYGICTK	1xDeamidated [Q2]; 1xCarbamidomethyl [C12]	0.000389142	0	1	G5E829	0	1633.74	27.73	2	17.0895	27.7432
CLYASVLTAQPR	1xCarbamidomethyl [C1]	7.36958e-07	0	1	P58252	0	1378.71	51.74	2	1.61029	28.2408
LDAFVEGVVK		0.00012005	0	1	Q3TG21	0	1076.6	51	2	1.28749	28.2435
GQNTYEEAAVYIQR		4.72321e-08	0	1	Q3UYF9; O70443	0	1641.79	92.16	2	-1.44691	28.2449
ISDEDWDIIHR		1.9069e-06	0	1	P51660	0	1398.66	86.41	3	3.21463	28.7456
EAYPGDVFYLHSR		3.76518e-06	0	1	Q03265	0	1553.74	41.63	3	3.53362	28.7495
KQIQFADDMQEFTK		0.000106258	0	1	Q80SW1	1	1728.83	55.08	3	2.75267	28.7521
ASLNGADIYSGCCTLK	1xDeamidated [N4]; 2xCarbamidomethyl [C12; C13]	1.04463e-06	0	1	G5E924	0	1730.77	63.17	2	-1.06445	28.7534
HFMFLSAEQPYK		5.06431e-09	0	1	Q99LY9	0	1497.72	82.64	2	2.22257	28.7548
DIQDSLTVSNEVQTAK		1.99173e-08	0	1	Q3UBZ3	0	1747.87	80	2	2.26284	28.7638
KGVNLPGAAVDLPAVSEK		3.63493e-13	0	2	P52480	1	1764.99	82.07	2	1.71463	28.7715
LWDLTTGTTTR		9.40498e-05	0	1	P68040	0	1264.65	27.69	2	1.87677	28.7727
HACVPVDFEEVHVSSNADEEDIR	1xCarbamidomethyl [C3]	2.67828e-16	0	2	P70404	0	2654.18	93.65	3	2.28081	28.7741
EGDYVLFHHEGGVDVGDVDAK		4.2171e-07	0	1	Q3V117	0	2258.04	52.78	3	4.82419	28.7392
KADIGVAMGIVGSDVSK		4.17929e-13	0	2	Q8VDN2	1	1646.88	97.52	2	1.95086	28.8403
TQNPMVTGTSVLGVK		6.24413e-07	0	1	P99026	0	1531.81	50.35	2	5.02894	28.7882
IMNVIGEPIDER		2.31018e-05	0	1	P56480	0	1385.71	60.91	2	-1.26954	28.7936
SGLGLGAASASTSGSGPADSVMR		1.73213e-10	0	1	Q7TSJ2	0	2035.97	103.3	2	2.06495	28.8013
GCSFLPDPYQK	1xCarbamidomethyl [C2]	5.33615e-05	0	1	J3QPG5	0	1311.6	61.37	2	0.75091	28.8026
LLTQHENIKNEIDNYEEDYQK		3.69977e-08	0	1	Q62261	1	2636.25	66.66	3	3.17399	28.8052
CPTDELSLSNCAVVNEK	2xCarbamidomethyl [C1; C11]	1.23262e-11	0	2	P46460	0	1935.88	122.98	2	0.659779	28.8065
VNFHMFDVGGQR		7.24046e-05	0	1	Q6R0H7	0	1406.66	34.82	3	2.50593	28.8091
AELQNDGPGDASLVLR		1.71717e-09	0	1	Q80WM4	0	1654.84	120.19	2	2.60382	28.8182
MIAEAIPELK		0.000286929	0	1	P08249	0	1114.62	45	2	4.22037	28.822
SLTNDWEEHLAVK		1.40518e-07	0	2	Q80Y52	0	1541.76	72.76	2	3.16668	28.8208
AKLEQLFQDEVAK		9.40818e-07	0	1	Q9QXS1	1	1518.82	24.78	2	2.87729	28.7378
QFGIVTIGEEK		1.10076e-05	0	1	Q542P2	0	1220.65	59.9	2	2.61494	28.7365
IPAVELVTPGAQETEK		7.05444e-09	0	1	E9QQ57	0	1681.9	62.33	2	2.53455	28.7325
QWCNCAFLESSAK	2xCarbamidomethyl [C3; C5]	7.1169e-07	0	1	A0A0G2JDL9; P62835	0	1600.69	50.05	2	1.68158	28.6399
IQNTGDYYDLYGGEK		1.06296e-07	0	1	P35235	0	1735.78	73.44	2	0.188306	28.6451
ADDKLISEEGVDSLTVK		0.000112944	0	1	Q9Z2I0	1	1818.93	43.67	2	0.0213848	28.6465
ILMVGLDAAGK		7.90008e-05	0	1	P61750; P84078; P84084	0	1087.62	45.67	2	3.34429	28.6543
AIGDVFQKPYVSGEADAASR	1xDeamidated [Q7]	3.93259e-05	0	1	Q8CGA0	0	2082.01	22.33	3	17.4444	28.6556
LTEQVFNEAPGIR		9.32661e-06	0	1	Q8QZR5	0	1473.77	25.83	2	0.056019	28.6582
VSVPTHPDDVGDASLTMVK		4.76459e-08	0	2	Q62059	0	1967.97	58.19	2	-3.58582	28.6609
MEPLNNLQVAVK		0.00011493	0	1	Q8CC13; Q5SWR1	0	1355.74	31.04	2	1.89661	28.6726
EDKLECSEELGDLVK	1xCarbamidomethyl [C6]	6.24325e-10	0	2	Q5SXR6	1	1763.84	87.09	2	1.76889	28.6936
LAEMPADSGYPAYLGAR		6.57899e-09	0	2	P50516	0	1781.85	58.1	3	1.67807	33.46
LAEMPADSGYPAYLGAR	1xOxidation [M4]	1.54673e-05	0	1	P50516	0	1797.85	38.44	2	-2.18896	28.6779
FLVYDYDSSGK		3.18994e-05	0	1	Q9Z140	0	1293.6	37.68	2	1.52521	28.6923
YALTFAEAQEACR	1xCarbamidomethyl [C12]	4.89113e-07	0	1	A0A0R4IZX5	0	1529.71	67.51	2	-3.14884	28.6975
MFVDLNPDSDK		5.67305e-06	0	1	Q3UPA1; P21279	0	1280.58	69.29	2	3.59132	28.7015
VTNGAFTGEISPGMIK		1.455e-08	0	1	P17751	0	1621.83	59.67	2	8.77319	30.9428
VTNGAFTGEISPGMIK	1xDeamidated [N3]	4.93375e-08	0	2	P17751	0	1622.81	68.71	2	3.34748	33.2818
VTNGAFTGEISPGMIK	1xDeamidated [N3]; 1xOxidation [M14]	3.2745e-05	0	1	P17751	0	1638.8	53.94	2	4.70446	28.7028
DFTPVCTTELGR	1xCarbamidomethyl [C6]	2.84804e-05	0	1	Q53ZU7; Q8BG37	0	1395.66	60.52	2	2.34942	28.7144
LIEEVMIGEDK		2.04465e-05	0	1	Q542X7	0	1275.65	57.67	2	-3.16424	28.717
NLKPIKPMQFLGDEETVR		3.1346e-09	0	3	Q3U7Z6	0	2115.13	76.2	3	3.02819	28.7665
WNPGASPADTGDVNVHSGIIAAR		1.64374e-11	0	1	F8VPN4	0	2305.13	68.36	3	2.83753	28.721
TINEVENQILTR		1.8903e-05	0	1	A0A1L1SV25; Q7TPR4	0	1429.76	59.23	2	4.72447	28.8247
FKLEAPDADELPR		1.24372e-05	0	1	Q99KI0	1	1500.77	52.16	3	4.7628	28.83
RGTGGVDTAAVGGVFDVSNADR		2.23055e-11	0	3	Q04447	1	2121.03	87.8	2	2.46262	28.8364
DIVNMLMHHDR		1.6441e-05	0	1	Q9WUB3	0	1380.65	42.61	3	3.11383	28.8455
AGAIAPCEVTVPAQNTGLGPEK	1xCarbamidomethyl [C7]	3.02684e-11	0	1	Q5FWB6	0	2180.1	92.86	2	2.69529	28.965
LELTPVAIQAGR		0.000299698	0	1	Q9JMH6	0	1267.74	32.75	2	-0.190825	28.9676
ISSLLEEQFQQGK		7.24214e-07	0	1	Q497E9	0	1506.78	79.21	2	1.77176	28.9703
DDMIFEDCGNVPSEPK	1xCarbamidomethyl [C8]	7.49857e-09	0	3	P14094	0	1852.77	76.55	2	1.23121	32.9316
DDMIFEDCGNVPSEPK	1xOxidation [M3]; 1xCarbamidomethyl [C8]	9.48972e-09	0	1	P14094	0	1868.77	88.91	2	0.54501	28.9743
LMELFPANK		0.000187239	0	1	A0A087WQS2	0	1062.57	34.62	2	0.808541	28.9756
LPEAVQLIEK		1.73242e-05	0	1	D3Z4B2	0	1139.67	35.46	2	-2.25911	28.9833
TFDTNSDGTIDFR		3.05393e-07	0	1	P84075; P62748	0	1488.66	82.06	2	0.707335	28.986
KVLEPMPSTAEISTSGAVLK		0.000267618	0	1	P12960	1	2058.12	60.39	2	2.33351	28.9887
RAPFDLFENR		0.000518556	0	3	Q80Y52	1	1264.64	48.84	3	0.0386743	29.5295
FLQASEDLLK		0.000234841	0	1	E9PZF0; P15532	0	1163.63	64.93	2	1.99097	29.003
IYGAPGVEFTGLHR		1.06291e-08	0	1	A0A0R4J0S4	0	1516.79	57.96	3	2.08941	29.0043
NLGSINTELQDVQR		1.46775e-08	0	1	O08547	0	1586.81	96.44	2	-0.150043	29.0056
TLTTVQGIADDYDK		5.92593e-06	0	1	P48024	0	1539.75	44.14	2	4.92588	29.0083
ARPFPDGLAEDIDKGEVSAR		7.56354e-11	0	1	P58252	1	2143.08	53.81	3	0.043751	29.0096
FMADCPHTIGVEFGTR	1xCarbamidomethyl [C5]	4.60159e-06	0	2	Q50HX4	0	1837.84	52.5	2	3.512	29.0657
FAVYLPPQAESGK		0.000200756	0	1	H3BKH6	0	1406.73	9.96	2	-0.571247	29.0237
KTQEQLASEMAELTAR		8.04086e-08	0	1	P26041	1	1805.91	76.81	3	1.43895	29.025
DITSNIHFEAYR		2.87317e-06	0	2	Q80UG5	0	1465.71	71.62	2	2.29011	29.0277
RSYDVPPPPMEPDHPFYSNISK		2.52048e-09	0	1	Q3U7Z6	1	2573.21	41.2	3	0.446926	29.0304
MSSVFEDQNAATHLIR		1.89026e-07	0	1	A2AJQ0	0	1818.88	56.58	3	-0.0805575	29.0381
ICYIFHETFGR	1xCarbamidomethyl [C2]	5.72168e-05	0	1	E9PUD2	0	1442.69	27.21	3	1.12773	28.9572
ILMDKPEMSVVLK		0.000105336	0	2	Q11011	0	1502.83	42.71	3	1.38878	28.6386
DNFTAIPEGTNGVEER	1xDeamidated [N11]	3.00112e-07	0	1	E9PWE8	0	1749.79	87.34	2	-1.08665	28.9559
TVYFAEEVQCEGNSFHK	1xCarbamidomethyl [C10]	1.8574e-09	0	2	Q4FJX4	0	2044.91	94.85	2	1.2494	28.9729
ADNFEYSDPVDGSISK		1.82537e-08	0	1	Q66JR7	0	1743.77	78.88	2	1.88988	28.8559
VLNNMEIGTSLYDEEGAK		5.67209e-10	0	3	P09411	0	1982.94	101.73	2	1.60057	34.3388
VLNNMEIGTSLYDEEGAK	1xDeamidated [N]	1.00876e-07	0	4	P09411	0	1983.92	47.46	2	0.365549	36.1618
VLNNMEIGTSLYDEEGAK	1xOxidation [M5]	5.06431e-09	0	1	P09411	0	1998.93	86.25	2	1.07824	28.8586
HEQILVLDPPSDLK		7.11658e-08	0	2	Q9WV55	0	1603.87	47.54	2	4.6091	29.0264
TVAGGAWTYNTTSAVTVK		1.94019e-09	0	1	Q3U8M3	0	1826.93	77.03	2	-0.151914	28.8625
AVVQVFEGTSGIDAK		9.65717e-08	0	2	A0A1S6GWG6	0	1520.8	87.85	2	1.97976	28.8754
LVEDHLAVQSLIR		1.25455e-07	0	2	B2RXT3; Q60597	0	1492.85	58.88	3	1.43511	28.9141
IADPEHDHTGFLTEYVATR		2.02668e-09	0	2	D3Z3G6	0	2172.04	41.81	3	0.531859	28.9193
DLKPENLLLASK		7.69825e-06	0	2	Q5SVJ0; Q80TN1; Q923T9; A0A0G2JGS4	0	1340.78	47.03	3	1.45133	28.8844
SIQADGLVWGSSK		3.96747e-06	0	1	O70251	0	1347.69	66.81	2	2.39193	28.8947
ILGADTSVDLEETGR		1.70218e-10	0	5	Q03265	0	1575.79	117.59	2	1.24086	29.4198
FQLQATTQQGPGEAIVR		2.52072e-07	0	1	Q6PGJ3	0	1843.97	63.74	2	2.92685	28.909
KPTEFIGGVSSTTQSWVQK		4.80655e-07	0	1	Q9WV92	0	2080.07	64.32	2	2.06622	28.9103
AAYFGIYDTAK		2.25052e-05	0	1	P51881	0	1219.6	56.76	2	1.24006	28.9128
IGIFGQDEDVTSK		2.09892e-06	0	1	Q5DTI2	0	1408.7	79.12	2	-0.324032	28.9153
GQMQKPFEDASFALR		1.67298e-07	0	2	Q3UTI7	0	1724.84	80.39	3	0.658261	28.9167
GLSPAQADSQFLENAK		6.13587e-08	0	1	B6ZHD0	0	1675.83	99.58	2	3.61174	28.9206
IQTQIEVVNTFK		1.46787e-05	0	1	S4R1C4	0	1419.78	60.2	2	0.788922	28.9309
DVEMGNSVIEENEMK		2.19229e-08	0	1	P56564	0	1723.75	53.99	2	-0.458871	28.9322
VLTTGYWPTQSATPK		1.32195e-07	0	1	Q6ZQ84	0	1649.85	57.72	2	0.204487	28.9349
ASDPPLAPDDDPDAPAAQLAR		8.92766e-09	0	1	Q9QXV0	0	2103	73.09	2	1.00901	28.9532
LQTDQAEASKPTWGTQGDFSTTHALPAVK	1xDeamidated [Q16]	1.92325e-10	0	1	Q80TJ1	0	3086.51	43.8	4	7.42138	28.6373
YLIATSEQPIAALHR		2.92361e-07	0	1	Q8C483	0	1682.92	43.95	3	3.20813	28.6282
QDLPNAMNAAEITDK	1xDeamidated [N8]	1.8903e-05	0	1	P84078	0	1631.76	57.1	2	-3.1561	30.4691
GLGISVLEMSHR		7.97156e-06	0	2	Q3ULZ3	0	1298.69	57.75	2	1.12237	28.4056
DQTNDQVTIDSALATQK		1.58761e-08	0	1	P54071	0	1847.9	81.31	2	1.58177	28.3507
TLEVVSPSQSVTGSAGHTPYYQSPTDEK		7.30386e-05	0	1	B2RQQ5	0	2965.41	45.73	3	-2.75408	28.3534
LAASGEGGLQELSGHFENQK		4.68197e-09	0	1	Q9QXS6	0	2072	43.14	3	2.52589	28.3664
MTVVQAYVGDVHYK		5.82345e-06	0	1	S4R1C4	0	1609.8	38.02	3	2.16431	28.3676
SLVANLAAANCYK	1xCarbamidomethyl [C11]	7.56496e-07	0	1	P55264	0	1394.71	52.51	2	1.73707	28.369
LFYGMSSDTAMK		8.54763e-06	0	1	Q9DCZ1	0	1350.61	49.49	2	1.10232	28.3703
TSPVEGLPGTAPDLEK		1.00881e-06	0	1	S4R1C4	0	1610.83	44.63	2	1.74504	28.3716
LAPDYDALDVANK		6.03004e-07	0	1	A0A140T8M7	0	1404.7	77.67	2	1.96406	28.3807
QATVGDVNTDRPGLLDLK		1.09114e-07	0	1	P31786	0	1912.01	79.91	2	5.45034	28.3847
QATVGDVNTDRPGLLDLK	1xDeamidated [N8]	2.72668e-06	0	1	P31786	0	1913	26.03	3	-1.42294	30.3095
AVEVDQQFDGAPVQVR		1.39298e-07	0	1	O88398	0	1757.88	70.64	2	1.5696	28.3873
EGDTLVLTCAVTGNPRPNQIR	1xDeamidated [N]; 1xCarbamidomethyl [C9]	1.5068e-06	0	3	Q8R464	0	2312.17	38.16	3	-2.38676	30.6132
GGHVNLTMLGAMQVSK		0.000174631	0	1	Q9D0K2	0	1642.84	22.74	2	9.15309	28.4004
AADFQLHTHVNDGTEFGGSIYQK		2.06215e-11	0	2	Q5EBQ0	0	2535.19	76.54	3	1.9354	28.4043
SSHTWVALSHIAGLCNR	1xCarbamidomethyl [C15]	1.97452e-07	0	1	A0A0G2JGX4	0	1908.95	49.96	4	1.02462	28.4069
LNGVTLNLEGR	1xDeamidated [N]	0.000141673	0	2	O54991	0	1186.64	41.6	2	-1.54453	28.4082
AIGNIELGIR		3.54185e-05	0	1	B2RQQ5	0	1055.62	57.54	2	1.393	28.4095
NGDLDEVKDYVAK	1xDeamidated [N1]	8.25457e-06	0	1	P62774	1	1466.7	41.94	2	0.946387	28.4108
QAVQILQQVTVR		4.44367e-07	0	1	A2ALV3	0	1382.81	70.61	2	2.22523	28.4199
LSVEGFAVDK		4.29092e-05	0	1	Q11011	0	1064.56	91.54	2	1.76877	28.4211
GVIALCIEDGSIHR	1xCarbamidomethyl [C6]	2.35083e-07	0	1	Q8K2B3	0	1539.79	40.79	3	2.64628	28.3364
LETGAPRPPATVTNAVSWR		2.09885e-05	0	1	P35585	0	2023.07	29.88	3	0.777209	28.4249
VASSVPVENFTIHGGLSR		1.15984e-07	0	2	Q60597	0	1869.98	57.47	3	1.39676	28.4379
SLAMLGSSEDNTALSR		2.79859e-09	0	1	Q3TI63	0	1651.8	81.54	2	0.298552	28.331
DVQATDTSIEELGR		3.4808e-07	0	1	Q99JB2	0	1533.74	69.84	2	7.37273	28.2462
YSEIEPSTEGEVIYR		6.24413e-07	0	1	Q61292	0	1771.84	67.65	2	1.06897	28.254
SEDYAFPTYADR		1.01766e-05	0	1	P19783	0	1434.62	52.15	2	1.55603	28.2552
TNVLGHLQQGGAPTPFDR		5.3369e-07	0	1	P12382	0	1907.97	49.91	3	0.431072	28.2565
KGADIMYTGTLDCWR	1xCarbamidomethyl [C13]	1.58746e-10	0	2	P48962	1	1786.83	76.7	2	2.3337	32.1797
KGADIMYTGTLDCWR	1xOxidation [M6]; 1xCarbamidomethyl [C13]	8.25457e-06	0	1	P48962	1	1802.82	46.85	3	-0.0199014	28.2605
VVYTGIYDTEGVAPTK		2.56484e-09	0	1	Q9CW19	0	1712.87	78.32	2	0.314394	28.2632
FQQEQLAVQDEMVR		2.08051e-08	0	1	Q91VN4	0	1720.83	77.35	2	0.796657	28.2645
LIEYYQQLAQK		0.000115937	0	1	Q8CBY8	0	1396.75	46.87	2	1.59163	28.2828
AGQTTYSGVVDCFR	1xCarbamidomethyl [C12]	2.5428e-07	0	1	Q8BH59	0	1560.71	83.52	2	1.87054	28.2892
VIGGDDLSTLTGK		8.62236e-07	0	1	P00493	0	1275.68	59.34	2	1.76373	28.293
ILIRPLYSNPPLNGAR		2.04465e-05	0	1	P05202	0	1794.04	30	3	3.04069	28.2944
ILIRPLYSNPPLNGAR	1xDeamidated [N13]	5.92593e-06	0	3	P05202	0	1795.02	43.84	3	2.933	29.931
IYVMATHGILSAEAPR		2.04463e-07	0	1	B1AT82	0	1728.91	32.62	3	3.19986	28.3009
TVSGSEEPLPDTYRPPEELER		7.8315e-05	0	1	Q7M750	0	2401.15	18.49	3	1.80213	28.3087
SANEFSETESMLK		3.51142e-06	0	1	P24527	0	1472.66	34.9	2	-0.797688	28.31
TGDLGDINAEQLPGR		9.16434e-09	0	1	P27612	0	1555.77	102.12	2	3.3539	28.3113
FVIGGPQGDAGLTGR		2.45562e-07	0	1	Q3TED1	0	1444.75	57.81	2	1.19493	28.3166
FSWGAEGQKPGFGYGGR		1.21154e-07	0	1	F6RT34	0	1800.85	47.02	3	0.884629	28.3179
FSWGAEGQKPGFGYGGR	1xDeamidated [Q8]	1.01766e-05	0	1	F6RT34	0	1801.83	41.82	2	13.0145	28.3561
EIGNLLHPSVPISNDEDADNKVER		4.64153e-08	0	2	Q8C483	1	2661.31	49.88	3	-0.491671	28.39
MVSGMYMGELVR		2.92373e-06	0	1	P17710	0	1372.64	68.32	2	2.01816	32.8975
MPFPVNHGASSEDSLLQDAAK	1xOxidation [M1]	1.28763e-10	0	1	Q9R0P9	0	2230.04	67.59	3	1.20209	27.4552
LNELADQDFPLHPR		7.05478e-08	0	1	E9QKC6	0	1664.84	77.21	3	1.27691	28.4276
VNIDGGAIALGHPLGASGCR	1xCarbamidomethyl [C19]	6.52154e-10	0	1	Q8CAY6	0	1934.99	38.09	3	0.525919	28.4391
DSPSVWAAVPGK		3.13502e-06	0	1	P62962	0	1213.62	46.63	2	2.09412	28.5264
LYPPSAEYPDLR		3.30318e-05	0	2	Q545N7	0	1420.71	60.44	2	1.9145	28.529
VVLAAADLGTEAGVQR		2.54244e-10	0	1	Q91XH5	0	1569.86	81.82	2	0.730882	28.5382
NSWNTISFHTGAALR		5.19836e-05	0	2	O54991	0	1674.83	45.3	2	2.67534	28.6098
AEVVLGNIIK		4.07218e-05	0	1	E0CXZ9	0	1055.65	29.45	2	3.12216	28.5653
GQPPVVDGELYNEVK		7.05527e-06	0	1	O35685	0	1643.83	52.74	2	1.58086	28.5667
VNILGEVVEK		2.92353e-05	0	1	Q9QYB8	0	1099.64	65.89	2	1.47856	28.5679
EVVAGSHELGQDYEHVTMLQER		3.76487e-08	0	1	Q62261	0	2527.19	32.34	4	1.62445	28.6269
EVVAGSHELGQDYEHVTMLQER	1xDeamidated [Q11]	6.69508e-08	0	1	Q62261	0	2528.17	48.84	3	9.83457	28.5719
YHTSQSGDEMTSLSEYVSR		4.64131e-09	0	2	P11499	0	2176.95	76.98	2	-1.02591	28.6203
MAPYQGPDAAPGALDYK		1.18031e-05	0	1	A0A1L1SV25	0	1764.83	47.5	2	-1.68806	28.5746
EAICEVALDYK	1xCarbamidomethyl [C4]	2.21169e-06	0	1	Q62261	0	1310.63	80.13	2	2.33372	28.5837
IQLEQVQEWK		0.000650066	0	1	O08788	0	1300.69	32.43	2	0.879685	28.5928
QVQSLTCEVDALK	1xCarbamidomethyl [C7]	3.39103e-06	0	1	P20152	0	1490.75	69.56	2	1.44642	28.6018
SQGQDVTSSVYFMK		3.86469e-08	0	1	Q9JKB1	0	1576.73	87.79	2	1.58955	28.6031
WNDFAEDSLR		9.08575e-06	0	1	P58281	0	1252.56	55.7	2	0.358172	28.6045
QQLEEFGWANSQK		1.19064e-05	0	1	Q8R4V2	0	1564.74	53.88	2	1.64774	28.6071
THNSALEYNIFEGMECR	1xCarbamidomethyl [C16]	1.39278e-10	0	2	O08553	0	2070.9	81.64	2	6.5522	35.1166
THNSALEYNIFEGMECR	1xDeamidated [N3]; 1xCarbamidomethyl [C16]	3.60438e-07	0	3	O08553	0	2071.88	65.94	3	2.50327	38.7748
TEGDSPAAALSPQMHQEPVQQDFSGK		2.67952e-06	0	1	S4R2F3	0	2755.26	30.16	3	-0.512045	28.623
QDLPNAMNAAEITDK		2.13585e-06	0	1	P84078	0	1630.77	69.85	2	1.26282	28.6255
NDIAWNFEK		0.000170125	0	1	P11352	0	1136.54	33.19	2	1.76912	28.5199
ENLEFIDVHVK		9.40498e-05	0	2	Q9D154	0	1342.7	43	2	1.71169	28.4588
TVPQSSLTMGQLYEK		2.65625e-06	0	1	P60521	0	1681.85	63.7	2	-0.401431	28.5147
QIGENLIVPGGVK		0.000113933	0	1	Q6P1J1; O08553	0	1323.76	33.37	2	0.116858	28.512
AGAESDGQFQFTGIK		3.93269e-08	0	2	Q78IK2	0	1555.74	90.39	2	1.40141	28.4405
LTGFHETSNINDFSAGVANR		4.40383e-13	0	2	P15105	0	2150.03	102.57	2	1.04551	28.4418
AVVVNAAQLASYSQSK		1.28769e-09	0	1	Q9CR62	0	1635.87	99.68	2	2.30233	28.4431
CDVLWEDFHQK	1xCarbamidomethyl [C1]	8.11183e-06	0	1	A0A0G2JEG8	0	1476.66	18.33	2	1.74611	28.4458
LSDQFHDILIR		1.02657e-05	0	2	P12815	0	1356.73	60.01	3	1.25857	28.4471
YDYVLTGYTR		7.69612e-05	0	1	Q8K183	0	1250.61	37.88	2	1.24589	28.4562
ILGLLDTHLK		2.89815e-05	0	2	Q9D8N0	0	1122.69	39.96	3	1.43464	28.4641
ALSDHHVYLEGTLLKPNMVTPGHACPIK	1xCarbamidomethyl [C25]	8.47287e-08	0	1	P05063	0	3098.59	9.77	5	0.69961	28.4601
NMLFSGTNIAAGK		8.77424e-06	0	1	Q5DTI2	0	1323.67	25.67	2	1.92606	28.4628
LKGEMMDLQHGSLFLQTPK		1.03551e-07	0	3	P16125	1	2173.11	31.42	2	3.77322	32.408
LKGEMMDLQHGSLFLQTPK	1xOxidation [M]	0.000262997	0	2	P16125	1	2189.11	25.64	3	1.18315	28.4758
GISCMNTTVSESPFK	1xCarbamidomethyl [C4]	3.48047e-09	0	1	Q4FK49	0	1657.76	105.09	2	2.87803	28.4823
SLTNDWEDHLAVK		1.58775e-06	0	1	P11499	0	1527.74	62.75	2	2.49302	28.4914
GLGEISAATEFK		1.97455e-05	0	1	E9QB01; A0A0A6YY91	0	1222.63	70.73	2	0.899893	28.4927
TASNVEEAFINTAK		3.18992e-08	0	1	Q0PD65	0	1494.74	83.75	2	1.54676	28.4939
DISTTLNADEAVAR		6.13587e-08	0	1	P48722	0	1475.73	72.23	2	2.44185	28.4966
ASEQIYGSPSSSPYECLR	1xCarbamidomethyl [C16]	3.54218e-06	0	1	O08788	0	2030.91	71.47	2	2.04624	28.4992
CNEPAVWSQLAK	1xCarbamidomethyl [C1]	1.29915e-05	0	1	Q5SXR6	0	1402.68	54.4	2	2.2851	28.5005
EAFQEALAAAGDK		1.54674e-06	0	1	P10639	0	1320.64	53.48	2	0.994817	28.5018
ITQLVSEQANQVLAR		4.40467e-09	0	1	E9Q0J5	0	1669.92	85.36	2	1.01413	28.5082
TSLDLYANVIHCK	1xCarbamidomethyl [C12]	2.3922e-07	0	1	P70404	0	1533.77	83.33	3	1.22963	28.5095
ARPEYMLPVHFYGR		0.00046716	0	2	Q3V3U0	0	1735.87	33.31	4	1.17915	28.5133
MPFPVNHGASSEDSLLQDAAK	1xDeamidated [N6]	7.3675e-13	0	2	Q9R0P9	0	2215.03	65.35	3	3.73342	34.9879
MPFPVNHGASSEDSLLQDAAK		2.67866e-13	0	4	Q9R0P9	0	2214.05	92.3	3	3.32483	31.5908
MENLYTALR		0.000164297	0	1	A0A0R4J1N7	0	1110.56	55.09	2	0.548792	27.4539
GNPTVEVDLYTAK		3.865e-06	0	1	Q5FW97; Q3UJ20	0	1406.72	86.21	2	0.988889	26.4099
HGGSPTSLGTWGSWAGPDHDK		1.20096e-08	0	1	Q3TWG2	0	2149.97	63.7	3	0.140013	26.4112
SAYSGLQSSSYLMSAR		2.54244e-10	0	4	P08551	0	1707.8	109.45	2	1.81413	29.4994
SAYSGLQSSSYLMSAR	1xOxidation [M13]	5.19833e-10	0	1	P08551	0	1723.8	102.76	2	1.41889	26.4125
IISVNSVDLR		0.000313034	0	1	E9Q9H0	0	1115.64	42.95	2	0.979808	26.419
SQACGGNLGSIEELR	1xCarbamidomethyl [C4]	9.57285e-09	0	1	Q3U3T6	0	1590.75	98.81	2	-1.59196	26.4204
NQVAMNPTNTVFDAK		1.04458e-07	0	1	P63017	0	1649.8	63.98	2	1.27756	26.4281
NQVAMNPTNTVFDAK	1xDeamidated [N/Q]	7.11624e-09	0	2	P63017	0	1650.78	70.74	2	3.04716	32.514
VVVDALSGLK		6.99229e-05	0	1	Q545N7	0	1000.6	69.56	2	1.36581	26.436
VAELSSDDFHLDR		4.2171e-07	0	1	Q61543	0	1503.71	63.22	3	-1.16405	26.4009
ETSEELLPSPTATQVK		0.000496489	0	1	Q59J78	0	1729.89	22.37	2	-1.77118	26.4373
NDGGIYTCFAENNR	1xDeamidated [N12]; 1xCarbamidomethyl [C8]	8.32672e-07	0	1	P12960	0	1631.68	77.35	2	4.04113	27.9723
[truncated: 12,158 more rows]
