# Supplementary material for: A novel co-target of ACY1 governing plasma membrane translocation of SphK1 contributes to inflammatory and neuropathic pain
Source: iScience. 2023 May 28;26(6):106989. doi: 10.1016/j.isci.2023.106989 (PMC10291574; doi:10.1016/j.isci.2023.106989)
Supplement: Data S1. Data file of exported proteomics datasets, related to Figure 1 [file mmc2.zip › Date S1/1-M-GSGC0160906正式实验报告/预实验报告/肽段鉴定简表_B3.xlsx]

## Sheet: Sheet13
Sequence	Modifications	Qvality PEP	Qvality q-value	# PSMs	Master Protein Accessions	# Missed Cleavages	Theo. MH+ [Da]	Ions Score Mascot	Charge Mascot	DeltaM [ppm] Mascot	RT [min] Mascot
HGVYNPNK		0.000273864	0	4	P08249	0	928.464	47.85	2	1.06032	1.02279
RWLVLCNPGLAEVIAER	1xDeamidated [N7]; 1xCarbamidomethyl [C6]	0.000648823	0	1	Q9WUB3	1	1997.06	27.82	3	7.36625	41.4662
GGPNIITLADIVK		3.73995e-06	0	1	Q60737	0	1310.77	47.13	2	2.17426	41.4622
EAFLNTEDKGDSLDSVEALIK		9.74914e-09	0	2	A3KGU7; A3KGU5	1	2294.14	58.54	3	2.28471	41.4608
AELNEFLTR		4.98959e-05	0	1	Q5YLW3	0	1092.57	76.71	2	1.01235	27.6868
ENPGLTQDIIMK	1xDeamidated [N2]	0.000161607	0	1	Q8VE70	0	1359.68	28.65	2	-9.98209	27.6881
KADVGFAMGIAGTDVAK		4.98512e-07	0	2	D1FNM9; A2ALL9; G5E829; S4R1C4	1	1650.85	53.03	3	1.99355	27.6907
ELLLSQPGTAANIPSHVTR		1.43183e-07	0	1	Q8R570	0	2004.09	80.74	3	0.573447	27.6921
AAVESDTEFWDK		3.92377e-06	0	1	F8SLQ1	0	1397.62	47.74	2	-0.404681	27.6751
ELDQWIEQLNECK	1xCarbamidomethyl [C12]	3.70831e-07	0	1	P63330	0	1704.79	56.31	2	2.76841	41.4595
HIDYFNNQIIVDLVEQQHK		1.8475e-09	0	1	Q5SYD0	0	2353.19	67.21	3	2.38449	41.4479
GLSSVPEVAEVEPTTK		2.18967e-05	0	1	P20357	0	1642.85	42.12	2	0.0948434	27.7076
DLQVNVEHLVQK		2.71475e-07	0	2	P47857	0	1421.77	48.57	2	2.14788	27.709
GIEGTYQELCMK	1xCarbamidomethyl [C10]	1.25106e-05	0	1	Q5F2D0; Q8R1X1	0	1428.65	49.18	2	2.35251	27.7142
KVITAFNDGLNHLDSLK		1.09805e-10	0	3	A8DUK4	1	1885.02	92.94	3	2.07652	29.0504
KVITAFNDGLNHLDSLK	1xDeamidated [N11]	2.06532e-10	0	4	A8DUK4	1	1886	47.28	3	-0.161375	27.7206
QEFAQHANAFHQWIQETR		4.94542e-07	0	1	A3KGU7; A3KGU5	0	2241.06	78.68	4	1.33812	27.7232
VVLAYEPVWAIGTGK		1.36544e-06	0	3	P17751	0	1602.89	49.74	2	3.17262	41.4582
SGPFAPVLSATSR		3.98871e-05	0	1	Q9CR68	0	1289.68	37.82	2	2.58338	27.6725
AVTEGAQAVEEPSIC	1xCarbamidomethyl [C15]	0.000643666	0	1	Q91VD9	0	1560.72	28.34	2	2.6474	27.6712
KVAELEEEQSQGSSSYSDWVK		1.19127e-07	0	1	A2ARP8	1	2386.1	74.23	3	2.29208	27.6698
TFAPEEISAMVLTK		5.80314e-07	0	2	P20029	0	1536.8	73.34	2	2.60183	41.4937
SYIQEVVQYIK		0.000128169	0	1	Q9Z1B3	0	1369.74	33.65	2	2.00488	41.482
RIPQSTLSEFYPR		0.000143347	0	2	A0A1S6GWG6	1	1593.84	52.64	3	1.7524	27.8377
LSTLCPSAVLQR	1xCarbamidomethyl [C5]	4.31896e-06	0	1	Q6ZQ38	0	1344.73	38.12	2	1.17846	27.6312
LVFLGEQSVGK		0.000222486	0	1	P61294; Q3U4W5	0	1176.66	23.72	2	1.22718	27.6324
HLLWDLGK		0.000518866	0	1	Q5XK33	0	981.552	44.21	2	2.35774	27.6337
LQALDTGWNELHK		1.94028e-07	0	2	Q62261	0	1524.78	65.7	3	2.24412	27.6377
SCYLSSLDLLLEHR	1xCarbamidomethyl [C2]	1.15435e-06	0	1	Q922B1	0	1705.86	63.16	3	1.70544	41.4807
IVFEDGNISVSK		4.53124e-06	0	1	Q6P1J1	0	1307.68	55.37	2	2.68582	27.6402
ELDFTEEQIHQIR		7.14785e-06	0	1	S4R2F3	0	1657.82	40.51	3	1.87904	27.6414
IMVVGSTINDVLAVNTPK		1.2202e-07	0	1	Q78JW9	0	1871.03	50.28	2	-0.442256	41.4794
LVQAFQFTDK		0.000134467	0	1	P35700	0	1196.63	57.51	2	2.16669	27.6504
VNQIGSVTEAIQACK	1xCarbamidomethyl [C14]	2.22169e-08	0	2	Q3UJ20	0	1617.83	82.87	2	1.95071	27.6516
ENCLILAVTPANTDLANSDALK	1xCarbamidomethyl [C3]	3.98871e-05	0	1	E9QLL2	0	2343.19	47.64	2	1.68051	41.4767
TVFEALQAPACHENMVK	1xCarbamidomethyl [C11]	1.55103e-07	0	2	P17426	0	1944.93	42.1	3	2.48339	27.6529
ALTTQLTDAELAQGR		2.54393e-09	0	1	Q99KE1	0	1587.83	96.46	2	3.29992	27.6582
FFEHFIEGGR		0.000421585	0	1	Q7TQI3	0	1238.6	52.42	3	1.57406	27.6685
LVQDVANNTNEEAGDGTTTATVLAR		8.68123e-17	0	3	P63038	0	2560.25	180.12	2	-0.455271	27.7467
NETGGGEGVEVLVNEPYEKDDGEK		3.80187e-05	0	1	Q3TGI6	1	2564.16	50.25	3	6.53208	27.6208
LNIQSLAPVK		9.92394e-05	0	1	E9QQ57	0	1082.66	40.76	2	1.9974	27.7258
DGMAFNALIHK		3.71175e-05	0	2	Q62261	0	1216.61	51.35	2	0.603267	27.7285
LLQVTPTDSGEYVCR	1xCarbamidomethyl [C14]	3.3172e-06	0	1	E9PZ16	0	1737.85	45.87	2	-0.578666	27.7999
ADQWNVNYVETSAK		3.36899e-07	0	1	P63321	0	1624.76	58.06	2	3.75881	27.8039
QTQTFTTYSDNQPGVLIQVYEGER		3.13186e-09	0	4	P63017; P17879	0	2774.33	115.72	2	1.29469	41.4412
MLQTSSVLVSGLR		1.20145e-06	0	1	A0A1S6GWH5	0	1390.77	76.62	2	0.265792	30.6538
MLQTSSVLVSGLR	1xOxidation [M1]	5.53402e-06	0	1	A0A1S6GWH5	0	1406.77	59.34	2	3.44357	27.8117
AIEMLGGELGSK		2.56941e-05	0	1	P97807	0	1204.62	49.33	2	2.12247	27.8143
HVISYSLSPFEQR		1.21168e-05	0	2	Q9CQ69	0	1562.8	53.93	3	0.70893	27.9393
AVTLHDQGTTQWADLSSQFYLR		1.72095e-07	0	1	A0A1S6GWH5	0	2537.24	59.9	3	6.92417	41.4372
GISQTNLITTVTPEK		2.33207e-07	0	1	Q9WV92; D0VYV6	0	1601.87	57.72	2	3.17563	27.8196
VNDSTMLGASGDYADFQYLK		1.22812e-10	0	2	P99026	0	2195	101.35	2	-1.99463	41.4215
DNTRPGANSPEMWSEAIK		9.45644e-06	0	1	Q91VR5	0	2002.93	38.52	3	1.32572	27.8299
IALTDNSLIAR		1.58949e-06	0	1	F6XI62	0	1186.68	104.66	2	2.97481	27.8337
KSEIEYYAMLAK		6.85733e-09	0	1	Q58DZ3	1	1445.73	65.26	2	1.73449	27.8363
GLCAIAQAESLR	1xCarbamidomethyl [C3]	6.04512e-05	0	1	Q5YLW3	0	1288.67	36.44	2	2.06532	27.8494
GQELIGLMANSQK		2.58756e-07	0	1	Q8R570	0	1388.72	84.47	2	-0.500712	27.852
MFDLEANEEVQK		1.13659e-05	0	1	E9PWX1	0	1452.67	35.19	2	3.11401	27.8533
KDGSASGTTLLEALDCILPPTRPTDKPLR	1xCarbamidomethyl [C16]	2.84818e-07	0	2	Q3UA81	1	3122.65	30.99	4	2.84231	41.4294
LGFLEEKDQMEAVR		4.18091e-07	0	1	E9PWX1	1	1664.83	47.7	3	5.11979	27.7934
TLVMLDEQGEQLER	1xOxidation [M4]	5.57285e-08	0	1	P60879	0	1676.82	82.46	2	1.81348	27.7857
TLVMLDEQGEQLER	1xDeamidated [Q8]	0.000659263	0	1	P60879	0	1661.81	27.86	2	14.1915	31.0516
AIAVLTSGGDAQGMNAAVR		1.62479e-10	0	1	P47857	0	1801.92	92.76	2	2.1146	27.7298
AFGYYGPLR		0.000811246	0	1	P84104	0	1043.53	38.39	2	2.14341	27.7324
TYNTDVPLVLMNSFNTDEDTKK		6.64482e-08	0	1	Q91ZJ5	1	2545.21	48.02	3	4.54058	41.4466
SDKPDMAEIEKFDK	1xAcetyl [N-Term]	1.30147e-06	0	2	Q6ZWX2	1	1694.79	55.47	3	2.04346	27.744
YSSSDWVTQYR		1.91046e-06	0	1	E9QNF7	0	1391.62	81.32	2	1.13054	27.7507
QQAAMGSQGNLSAEVEQATR		4.06732e-14	0	2	Q54A87	0	2075.98	131.82	2	-0.524727	27.7571
HLEINPDHSIIETLR		3.73239e-10	0	3	Q80Y52	0	1786.94	74.94	3	2.01061	27.7597
GILLYGPPGTGK		7.80764e-05	0	2	Q01853	0	1172.67	32.04	2	1.78728	27.7609
SPDFTNENPLETR		2.10181e-07	0	1	Q8VDN2	0	1519.7	59.93	2	-1.61208	27.7636
HAAYSVGWEMAPAGAPGPGR		4.03902e-12	0	2	A0A0R4J117	0	1981.93	110.76	2	0.689232	27.7753
VCEDFGVIATFDPKPIPGNWNGAGCHTNFSTK	1xDeamidated [N21]; 2xCarbamidomethyl [C2; C25]	0.000553088	0	1	P15105	0	3537.62	8.84	4	4.15761	41.4439
ASGVAVSDGVIK	1xAcetyl [N-Term]	1.52719e-06	0	1	P18760	0	1144.62	67.8	2	1.44571	27.7778
VCEDFGVIATFDPKPIPGNWDGAGCHTNFSTK	2xCarbamidomethyl [C2; C25]	0.000553088	0	1		0	3537.62	8.84	4	4.15773	41.4439
FTANVGIQIVGDDLTVTNPK		9.89125e-12	0	4	Q3UJ20	0	2102.11	120.57	2	3.49885	41.4426
DSTLIMQLLR	1xOxidation [M6]	0.000438761	0	2	P68510; F6VW30; A8IP69; Q9CQV8; P63101; Q5SS40	0	1205.66	66.81	2	5.24385	41.4398
DSTLIMQLLR		0.000210382	0	2	P68510; F6VW30; A8IP69; Q9CQV8; P63101; Q5SS40	0	1189.66	54.23	2	3.60526	46.3955
SQIFSTASDNQPTVTIK		8.11537e-08	0	1	P20029	0	1836.93	89.28	2	0.653922	27.7817
VGFFQGDIR		0.000386126	0	1	Q5F2D0; Q8R1X1	0	1038.54	47.71	2	2.19776	27.7271
LLGQVSAEDLAAEK		1.22141e-05	0	1	Q9CY64	0	1443.77	46.25	2	4.74786	27.6181
FGIDDQDYQNSVTR		3.89252e-06	0	1	Q80XI4	0	1657.75	41.5	2	-0.937428	27.6154
TQEAMEAALAMEK		2.73654e-07	0	1	P29391	0	1422.66	71.35	2	3.77448	27.6115
ALSLLLHAADISHPTK		0.000368056	0	1	Q01065	0	1686.95	10.05	3	1.54262	27.4342
QLNNLALLCQNQGK	1xCarbamidomethyl [C9]	3.03787e-06	0	1	Q8CD76	0	1613.84	36.51	2	-0.214088	27.4355
DIEVTKEEFAQSAIR		6.75195e-08	0	2	Q8BH59	1	1735.89	83.46	2	1.22513	27.4408
QYDSFTFTASR		0.000176459	0	1	D3YZZ5	0	1322.6	33.78	2	-2.51793	27.4473
ELHDVDLAEVKPLVEK		9.92122e-06	0	2	B7ZWC0	0	1834	40.71	4	1.58176	27.4538
IFVGGLNPEATEEK		1.86517e-06	0	1	Q20BD0	0	1503.77	43.63	2	2.77255	27.4525
SVDYEVFGTVQGVCFR	1xCarbamidomethyl [C14]	3.85567e-09	0	2	P56375	0	1862.87	71.15	2	1.00072	41.5504
LDNVSHTPSSYIETLPK		1.79116e-07	0	1	Q8C1W9	0	1900.97	53.48	3	-0.0115847	27.4226
QVAEAYEVLSDAK		1.21109e-06	0	1	O54946	0	1422.71	64.32	2	6.26824	27.4564
SYVYGPIPHTFDR		8.25038e-07	0	1	P19783	0	1551.76	69.23	3	2.17211	27.4681
QGAIVAVTGDGVNDSPALK		1.0624e-12	0	3	A0A0G2JGX4; Q8VDN2; Q6ZQ49	0	1811.95	129.44	2	2.01407	27.4707
QGAIVAVTGDGVNDSPALK	1xDeamidated [N13]	9.74419e-10	0	2	A0A0G2JGX4; Q8VDN2; Q6ZQ49	0	1812.93	89.93	2	2.14367	29.0517
LHHVSSLAWLDEHTLVTTSHDASVK		2.11546e-10	0	2	Q3U136	0	2783.41	39.03	4	1.54818	27.5253
LETDILFGHR		4.87133e-05	0	1	P60487	0	1200.64	55.74	3	2.39081	27.4746
MYASMSDCLIK	1xCarbamidomethyl [C8]	1.46804e-05	0	1	Q9D6M3	0	1318.58	44.79	2	2.90052	27.4759
SNLNNIDFQMAAEEEKR		7.86775e-06	0	1	P54822	1	2008.94	55.5	3	4.44831	27.485
MQINAEEVVVGDLVEVK	1xOxidation [M1]	1.45343e-09	0	2	Q6ZQ49	0	1887.97	90.65	2	3.22588	41.5346
FLSCYDPINIQFTSGTTGNPK	1xCarbamidomethyl [C4]	1.86517e-06	0	1	Q8VCW8	0	2360.12	62.53	2	-3.87683	41.5293
KLTPITYPQGLAMAK		7.03444e-06	0	2	Q3TLP8	1	1631.92	76.48	2	0.789558	27.4173
QIIEQLSSGFFSPK		5.39468e-09	0	1	Q9WUB3	0	1580.83	99.83	2	3.05743	41.5306
SQPDMAIMAVNTFVK		3.01216e-07	0	1	Q8CC13	0	1651.82	49.6	2	3.14022	41.5464
ASAELALGENNEVLK		5.48443e-08	0	2	P05202	0	1557.81	63.44	2	-0.980007	27.3755
ASAELALGENNEVLK	1xDeamidated [N]	1.60225e-06	0	2	P05202	0	1558.8	58.35	2	4.41942	29.1871
ESFSLVQVQPGVDIIR		7.93349e-05	0	1	Q9Z1R2	0	1786.97	45.24	2	8.94856	41.5399
SELDMLDIR		0.000405081	0	1	F8WIT2; Q3UDK4	0	1091.54	52.32	2	1.07324	34.2368
SLTPDDDVFQHLAYTYASR		1.89428e-07	0	1	Q80V42	0	2199.04	54.06	3	3.92477	41.5359
NQVALNPQNTVFDAK		0.000200531	0	1	P17879	0	1658.85	51.93	2	0.660769	27.382
AALDGTPGMIGYGMAK		1.12528e-09	0	1	Q8BVI4	0	1552.75	80.36	2	3.06121	31.7098
IDSLMDEIAFLK	1xOxidation [M5]	9.52769e-07	0	2	P08551	0	1410.72	70.69	2	2.20511	42.0441
TNTGSAMLEQIAMSDR		6.2767e-10	0	2	Q64332; O88935	0	1724.79	109.79	2	2.14774	34.7637
TNTGSAMLEQIAMSDR	1xDeamidated [N2]	5.09581e-11	0	1	Q64332; O88935	0	1725.78	113.13	2	3.62774	37.5608
TNTGSAMLEQIAMSDR	1xOxidation [M]	1.58869e-07	0	2	Q64332; O88935	0	1740.79	64.99	2	2.73502	27.3963
EPATINYPFEK		3.34529e-05	0	1	Q3UY05	0	1308.65	56.89	2	1.66111	27.399
INNVPAEGENEVNNELANR		6.33352e-08	0	2	Q921M7	0	2096	69.97	2	3.14139	27.4107
LCEGFNEVLR	1xCarbamidomethyl [C2]	7.74546e-05	0	1	B2RPU8	0	1236.6	29.81	2	-0.954653	27.4042
ALQASALNAWR		1.05767e-05	0	1	P05063	0	1200.65	71.49	2	-0.320137	27.4133
IDSLMDEIAFLK		3.08373e-08	0	3	P08551	0	1394.72	85.73	2	3.31075	49.7681
LEEGPPVTTVLTR		1.58788e-08	0	3	P35486	0	1411.78	100.67	2	1.62862	28.0108
SVFPEQANNNEWAR		3.73618e-08	0	1	P14685	0	1661.77	75.51	2	3.44712	27.4902
MQINAEEVVVGDLVEVK		1.47462e-12	0	2	Q6ZQ49	0	1871.98	121.09	2	0.928316	44.5701
EQDLEGATVVGVPGEEQK		1.27758e-11	0	1	A2A5Y6	0	1884.92	97.05	2	1.60733	27.4942
GSSVVAYEGQSWHDYCFHCK	2xCarbamidomethyl [C16; C19]	2.08612e-06	0	1	A2AEX6	0	2417.01	43.12	3	6.43214	27.5657
TLSQSSESGTLPSGPPGHTMEVSC	1xCarbamidomethyl [C24]	0.00059905	0	2	Q9QYG0	0	2446.09	31.41	2	1.15925	27.567
YASICQQNGIVPIVEPEILPDGDHDLK	1xCarbamidomethyl [C5]	2.64905e-08	0	1	P05063; Q5FWB7	0	3020.5	44.62	3	3.52552	41.4951
SLEDALSSDTSGHFR		5.52566e-09	0	1	F8WIT2	0	1621.75	96.92	2	1.37516	27.5775
NFAEPGSDVYLR		5.23276e-06	0	1	F8VPN4	0	1367.66	53.68	2	1.67962	27.5788
IQYVHSLEELER		0.000263138	0	1	Q8BHE3	0	1515.78	25.25	3	4.29003	27.5801
GCWDSIHVVEVQEK	1xCarbamidomethyl [C2]	1.32044e-09	0	2	P47757	0	1685.8	78.24	2	2.77073	27.6738
SLKPDFVLIR		4.21834e-05	0	2	O88935	0	1187.71	61.01	3	0.86891	27.5841
DDSGQYYCIASNDAGAAR	1xCarbamidomethyl [C8]	4.94291e-08	0	1	Q9D8B7	0	1933.8	79.33	2	1.66656	27.5854
GGDVSVCEWYR	1xCarbamidomethyl [C7]	1.04924e-05	0	2	P56391	0	1327.57	75.83	2	2.00212	27.5932
VADPDHDHTGFLTEYVATR		8.99531e-10	0	1	P63085	0	2144	54.87	3	-1.6583	27.5945
IFVGGLSPDTPEEK		1.83465e-07	0	1	Q60668	0	1488.76	70.09	2	2.1679	27.5958
AGGIETIANEYSDR		4.183e-06	0	1	Q571M2	0	1495.7	55.32	2	1.70823	27.5971
SIQEIQELDKDDESLR		3.6769e-08	0	2	Q99PT1	1	1917.94	89.16	2	-0.764486	27.6168
VTGGQTIQVETSSESPFPAK		3.31217e-09	0	1	P20357	0	2063.03	103.47	2	0.92763	27.6011
AAALEFLNR		0.00066987	0	1	Q3THQ5	0	1004.55	39.23	2	1.15351	27.6024
MVVNEGADGGQSVYHIHLHVLGGR		1.57444e-09	0	2	P70349	0	2545.27	54	4	2.20556	27.605
SLENALSSDTSGHFR	1xDeamidated [N4]	5.52566e-09	0	2	Q3UDK4	0	1621.75	96.92	2	1.3749	27.5775
GAVLFGLDPAVIK		1.18296e-05	0	2	Q8K0U4	0	1299.77	30.01	2	0.21718	41.4569
GIAGLGDVAEVR		7.55937e-06	0	1	Q3V3U0	0	1156.63	56.51	2	2.27277	27.5606
YASICQQNGIVPIVEPEILPDGDHDLK	1xDeamidated [N/Q]; 1xCarbamidomethyl [C5]	5.84676e-08	0	4	P05063; Q5FWB7	0	3021.49	37.57	3	1.27975	43.2232
ITSFPESESYSYETSTK		1.92287e-09	0	2	B2RQQ5	0	1955.88	67.72	2	2.18398	27.4956
GFEKPTENSSAVLLQWHEK		7.3214e-06	0	1	Q9D898	0	2200.1	35.99	4	4.37616	27.502
TQSSLVPALTEFVR		0.000126137	0	1	Q9CQ89	0	1547.84	42.15	2	4.75629	41.5162
LLYNNVSNFGR		4.21834e-05	0	1	Q5SXR6	0	1296.67	74.93	2	2.0485	27.5046
ALQVGCLLR	1xCarbamidomethyl [C6]	0.000535704	0	1	P17426	0	1029.59	42.72	2	2.33883	27.5058
LVPEAAEITASVK		7.14785e-06	0	1	Q9D394	0	1327.75	63.28	2	1.37455	27.5071
EVLEDFAEDGEK		2.03762e-05	0	1	P58281	0	1380.62	73.21	2	1.39394	27.5098
EDSLDSVLFLK		8.05878e-06	0	1	A2A432	0	1265.66	40.23	2	2.05836	41.5121
IQLVEEELDR		0.000164211	0	1	E9Q456; D3Z6I8; E9Q452; F8WID5; Q58E70	0	1243.65	54.26	2	4.72935	27.5227
LFIGGLNTETNEK		5.75691e-07	0	1	Q9WV02	0	1435.74	54.71	2	-1.53843	27.524
ILEVVNQVQDEER		6.53607e-09	0	1	Q69ZY2	0	1570.81	103.07	2	2.2081	27.5267
SQGDSNPAAIPHAAEDIQGDDR	1xAcetyl [N-Term]	3.92181e-07	0	1	Q61206	0	2306.03	64.51	2	0.807473	27.5383
ANLGGTEILTPLCNIYK	1xCarbamidomethyl [C13]	6.98084e-05	0	1	Q99KC8	0	1876.98	50.34	2	3.37109	41.4991
SDTTFLFLVGQDDHNWK		5.44075e-08	0	1	Q9QYR9	0	2022.96	27.81	3	1.63893	41.4978
AALAGGTTMIIDHVVPEPESSLTEAYEK		2.73515e-08	0	1	E9PWE8	0	2929.45	54.95	3	2.08173	41.4964
YASICQQNGIVPIVEPEILPDGDHDLK	2xDeamidated [Q/N]; 1xCarbamidomethyl [C5]	1.54019e-05	0	3	P05063; Q5FWB7	0	3022.47	8.95	3	2.00392	42.7165
HIVLSGGSTMYPGLPSR		2.31573e-05	0	2	P61161	0	1771.92	48.81	3	3.94027	27.7103
IGSGFDNIDIK		4.05131e-06	0	1	O88712	0	1178.61	51.85	2	1.94344	27.5567
VTTQTSLPMFR		0.000159044	0	1	Q3TI63	0	1280.67	40.98	2	5.95836	27.856
IPSAVGYQPTLATDMGTMQER		1.74515e-11	0	1	P56480	0	2266.08	90.54	2	1.74479	35.9438
IPSAVGYQPTLATDMGTMQER	1xOxidation [M]	1.03052e-09	0	5	P56480	0	2282.08	74.97	3	2.72461	30.5938
SNHEEEVADLLAQIQASHITVER	1xDeamidated [N2]	5.74524e-11	0	3	A0A0R4J036	0	2590.27	73.55	4	3.37911	44.7733
KGTDIMYTGTLDCWR	1xCarbamidomethyl [C13]	2.73238e-10	0	1	P51881	1	1816.84	56.26	2	1.38504	31.9547
SNHEEEVADLLAQIQASHITVER		1.06641e-19	0	5	A0A0R4J036	0	2589.29	155.85	2	1.4135	41.4017
FSWGAEGQKPGFGYGGR		3.61856e-08	0	1	F6RT34	0	1800.85	51	3	1.39302	28.1764
FVIGGPQGDAGLTGR		5.31447e-07	0	1	Q3TED1	0	1444.75	53.38	2	2.5468	28.1791
TGDLGDINAEQLPGR		1.47837e-07	0	1	P27612	0	1555.77	83.24	2	1.8631	28.1804
LIDAGHSEAATIAEWK		4.14968e-06	0	1	B2RX08	0	1711.86	33.32	3	2.09669	28.1817
VADALANAAGHLDDLPGALSALSDLHAHK		2.09011e-18	0	11	Q8BPF4	0	2863.47	100.77	3	3.0926	44.4026
TVSGSEEPLPDTYRPPEELER		1.55181e-06	0	1	Q7M750	0	2401.15	26.93	3	2.10715	28.183
YSEIEPSTEGEVIYR		3.37215e-05	0	1	Q61292	0	1771.84	50.3	2	1.62013	28.1935
VIGGDDLSTLTGK		9.37652e-07	0	1	P00493	0	1275.68	60.18	2	2.91201	28.1948
SANEFSETESMLK		6.75872e-06	0	1	P24527	0	1472.66	31.4	2	1.44037	28.1961
SNYNFEKPFLWLAR		3.03634e-07	0	1	P62827	0	1784.91	33.21	3	2.99375	41.3084
GLGISVLEMSHR		1.86604e-05	0	2	Q3ULZ3	0	1298.69	43.23	3	3.08592	28.2001
ECKIEFDDFEECLLR	2xCarbamidomethyl [C2; C12]	0.000134467	0	1	Q99LY9	1	2002.89	62.07	3	1.93648	41.2993
IYVMATHGILSAEAPR		1.23e-07	0	1	B1AT82	0	1728.91	30.94	3	3.19986	28.2027
AGQTTYSGVVDCFR	1xCarbamidomethyl [C12]	9.22308e-08	0	1	Q8BH59	0	1560.71	95.76	2	2.10519	28.1922
FDVSGYPTIK		0.000120229	0	2	A0A0R4J0Z1	0	1126.58	30.67	2	2.84106	28.1635
LIEYYQQLAQK		7.2077e-05	0	1	Q8CBY8	0	1396.75	46.62	2	4.82529	28.1622
AIANECQANFISIK	1xCarbamidomethyl [C6]	8.78653e-09	0	1	Q01853	0	1578.79	84.03	2	1.79607	28.1608
AFFPACYGGDGR	1xCarbamidomethyl [C6]	0.000844254	0	1	Q49S98	0	1317.57	36.74	2	0.802346	28.106
DEYLLEEAQQR		0.000308735	0	1	A7TU71	0	1393.66	23.08	2	1.54085	28.1087
TLVMAIYDFDR		8.87309e-05	0	1	A0A0R4J2C2	0	1343.67	46.96	2	1.29456	41.3178
LGQSVTTIPTVGFNVETVTYK		8.79099e-08	0	2	Q3U0D7	0	2254.2	60.75	2	1.75126	41.3165
SEDYAFPTYADR		1.59025e-05	0	1	P19783	0	1434.62	51.96	2	1.21568	28.1216
TNVLGHLQQGGAPTPFDR		7.08022e-09	0	1	P12382	0	1907.97	49.35	3	-0.0487712	28.1243
AVAVVVDPIQSVK		0.000186613	0	1	O35593	0	1324.78	45.49	2	2.40877	28.1269
VLHMDQNPYYGGESASITPLEDLYK		7.12983e-11	0	1	Q61598	0	2840.34	81.21	3	3.96253	41.3151
CLYASVLTAQPR	1xCarbamidomethyl [C1]	2.87104e-07	0	1	P58252	0	1378.71	55.77	2	1.61029	28.1296
LDAFVEGVVK		0.000105794	0	1	Q9Z1G3	0	1076.6	50.87	2	1.74104	28.1309
QGQDVAPPPNPGDQIFNK		0.000303841	0	1	Q6PER3	0	1921.94	39.53	2	-0.0167198	28.1373
SPVYLTVLK		0.000792062	0	1	Q11011	0	1019.61	34.48	2	1.45048	28.1412
VADALANAAGHLDDLPGALSALSDLHAHK	1xDeamidated [N7]	1.38534e-09	0	4	Q8BPF4	0	2864.45	48.81	5	3.25009	42.6415
GQNTYEEAAVYIQR		1.53711e-09	0	1	O70443	0	1641.79	111.51	2	1.22976	28.1452
FQQEQLAVQDEMVR		1.27952e-08	0	1	Q91VN4	0	1720.83	77.34	2	4.41443	28.1478
VVYTGIYDTEGVAPTK		2.54651e-07	0	1	Q5M8N0	0	1712.87	84.12	2	0.670726	28.1569
IHYVGQNEPELLVAHAYTR		3.56475e-06	0	1	O70252	0	2210.14	46.85	4	-1.82356	28.1595
LAPDYDALDVANK		9.15425e-07	0	1	A0A140T8M7	0	1404.7	63.06	2	-0.295372	28.2131
SSHTWVALSHIAGLCNR	1xCarbamidomethyl [C15]	6.85733e-09	0	2	A0A0G2JGX4	0	1908.95	82.26	2	1.55028	28.2575
TLEVVSPSQSVTGSAGHTPYYQSPTDEK		5.85484e-05	0	1	B2RQQ5	0	2965.41	30.85	3	0.827252	28.2171
GVIALCIEDGSIHR	1xCarbamidomethyl [C6]	5.53127e-07	0	1	Q8K2B3	0	1539.79	51.04	3	3.35977	28.2224
LNGVTLNLEGR	1xDeamidated [N7]	0.000217216	0	1	O54991	0	1186.64	47.3	2	-2.05889	28.2929
ILGLLDTHLK		5.44622e-06	0	2	Q9D8N0	0	1122.69	38.69	3	1.67928	28.3032
QAVQILQQVTVR		9.6813e-07	0	1	A2ALV3	0	1382.81	73.36	2	3.46111	28.307
AADFQLHTHVNDGTEFGGSIYQK		3.8172e-13	0	2	Q5EBQ0	0	2535.19	89.27	3	3.01878	28.3083
DKDISWFSPNGEK	1xDeamidated [N10]	0.000502556	0	1	E9QB01; A0A0A6YY91	1	1523.7	46.55	3	2.5654	28.3097
NGDLDEVKDYVAK	1xDeamidated [N1]	1.79206e-06	0	1	P62774	1	1466.7	49.81	2	1.94512	28.311
AGAESDGQFQFTGIK		5.93801e-09	0	2	Q78IK2	0	1555.74	96.07	2	3.28456	29.3438
ISPEQHWDFTAEDLKDLGEIGR		1.30081e-07	0	1	Q543X6	1	2556.24	31.69	4	4.28391	41.2966
QATVGDVNTDRPGLLDLK		8.79099e-08	0	2	P31786	0	1912.01	84.07	2	4.93959	28.3201
QATVGDVNTDRPGLLDLK	1xDeamidated [N8]	1.16419e-05	0	1	P31786	0	1913	23.42	3	-1.23151	30.4868
LSVEGFAVDK		3.266e-05	0	1	Q11011	0	1064.56	91.56	2	2.45677	28.3226
ENLEFIDVHVK		1.31255e-05	0	2	Q9D154	0	1342.7	58.71	2	1.71169	28.3239
LTGFHETSNINDFSAGVANR		3.60939e-13	0	2	P15105	0	2150.03	112.03	2	3.203	28.3253
LTGFHETSNINDFSAGVANR	1xDeamidated [N11]	2.78206e-06	0	1	P15105	0	2151.01	50.42	3	4.29856	29.6923
ESVGGDTEAMASALR		2.3508e-07	0	1	Q3V100	0	1493.69	47.94	2	-1.26491	28.3305
LETGAPRPPATVTNAVSWR		3.6513e-06	0	1	P35585	0	2023.07	27.77	3	1.50128	28.3319
SIPDGTEHGDFLALDLGGTNFR		1.04767e-08	0	3	P17710	0	2332.12	39.39	3	3.44659	41.2953
EVSFQATGDSEWR		7.55564e-07	0	1	Q8R5L1	0	1511.68	84.83	2	-1.39849	28.2915
DSDGQVFGALASEPFK		1.57683e-06	0	1	Q4KMM3	0	1667.79	40.83	2	-2.60871	41.3269
SLAMLGSSEDNTALSR		3.18235e-09	0	1	Q3TI63	0	1651.8	79.81	2	1.33317	28.2902
AVEVDQQFDGAPVQVR		4.28025e-08	0	1	O88398	0	1757.88	88.46	2	-1.69416	28.2772
MISSYVGENAEFER		6.03069e-10	0	1	Q9D0K2	0	1631.74	117.95	2	1.564	28.2288
EVITDNLPGSIR		0.000244879	0	1	Q49S98	0	1313.71	48.63	2	4.57191	28.2301
LAASGEGGLQELSGHFENQK		5.6627e-08	0	1	Q9QXS6	0	2072	55.4	3	1.20032	28.2314
LFYGMSSDTAMK		1.57683e-06	0	1	Q9DCZ1	0	1350.61	40.67	2	-0.976466	28.2352
SGNVTTVMETIGR		3.86152e-06	0	1	Q8JZN5	0	1364.68	60.02	2	3.07473	28.2379
MVSGMYMGELVR		4.38859e-06	0	1	P17710	0	1372.64	40.42	2	0.862057	32.8324
MVSGMYMGELVR	1xOxidation [M5]	4.14968e-06	0	1	P17710	0	1388.64	57.84	2	-2.25481	28.2405
ILIRPLYSNPPLNGAR		1.51503e-06	0	2	P05202	0	1794.04	33	3	2.12212	28.2508
ILIRPLYSNPPLNGAR	1xDeamidated [N13]	6.70489e-06	0	3	P05202	0	1795.02	42.54	3	2.21894	29.9961
VCIVGSGNWGSAVAK	1xCarbamidomethyl [C2]	6.08528e-08	0	1	B2RSR7	0	1504.76	47.22	2	3.53097	28.2522
DQTNDQVTIDSALATQK		3.36387e-10	0	1	P54071	0	1847.9	85.55	2	2.83689	28.2548
LFCCFPSTMVVEHPEFLK	2xCarbamidomethyl [C3; C4]	2.46384e-09	0	1	A0A0J9YUQ8	0	2241.05	45.55	3	2.72178	41.298
AIGNIELGIR		0.000471457	0	1	B2RQQ5	0	1055.62	47.12	2	3.47449	28.2666
SLVANLAAANCYK	1xCarbamidomethyl [C11]	2.62928e-07	0	1	P55264	0	1394.71	69.54	2	0.161644	28.2679
VASSVPVENFTIHGGLSR		3.34046e-08	0	2	Q60597	0	1869.98	67.58	2	-1.3704	28.2706
ELEVAESDGQVELER		2.82549e-07	0	1	Q61081	0	1702.81	73.16	2	2.8891	28.2733
VAISDTEDCVQLNQYK	1xCarbamidomethyl [C9]	4.27808e-09	0	1	Q8VBY2	0	1882.89	90.29	2	1.78283	28.2759
TSPVEGLPGTAPDLEK		3.03922e-05	0	1	S4R1C4	0	1610.83	24.68	2	-1.96823	28.2876
CGIIQPGEDFLCLEGK	2xCarbamidomethyl [C1; C12]	2.54779e-06	0	1	A2ALL9	0	1835.87	50.6	2	1.92429	41.549
LGFVAGVINR		6.92525e-05	0	1	K3W4T3	0	1045.62	58.7	2	1.50978	28.089
TQTAIASEDMPNTLTEAEK		2.70649e-13	0	1	Q62261	0	2049.96	122.16	2	1.26738	28.0851
GIFLAIGPDFK		4.3904e-05	0	1	Q8BGN3	0	1177.66	54.4	2	1.84451	41.3832
YNTPGFSGCLSGVR	1xCarbamidomethyl [C9]	1.09151e-06	0	1	O54991	0	1514.71	50.8	2	1.757	27.9251
LGEHNINVLEGNEQFIDAANIIKHPK	1xDeamidated [N7]	5.15176e-05	0	1	Q792Z1	1	2914.51	19.65	4	5.03024	41.3819
EVNENFAIDLIAQQPVNEVEHR		6.17398e-11	0	1	P52503	0	2564.27	73.81	3	4.28644	41.3806
VVGAMQLYSVDR		5.53127e-07	0	1	Q5SXR6	0	1337.69	61.66	2	0.700831	27.9407
NALVSHLDGTTPVCEDIGR	1xCarbamidomethyl [C14]	3.1554e-10	0	2	Q3TIC8	0	2054	88.06	2	-1.55033	27.942
KACADATLSQITNNIDPVGR	1xCarbamidomethyl [C3]	8.61645e-16	0	2	Q3TQ70	1	2144.08	146.61	2	0.465854	32.1348
EGQVDVASVLLEAGAAHSLATK		8.92366e-10	0	2	S4R2F3	0	2166.14	51.7	2	5.00401	41.4648
KACADATLSQITNNIDPVGR	1xDeamidated [N]; 1xCarbamidomethyl [C3]	1.89613e-05	0	2	Q3TQ70	1	2145.06	42.41	3	2.87458	27.9446
MEIQEIQLK		0.000431808	0	2	E9Q456; D3Z6I8; E9Q452; F8WID5; Q58E70	0	1131.61	39.53	2	3.46446	27.9563
VAEVLQVPPMR		3.39922e-05	0	1	Q9D6J6	0	1238.69	73.11	2	0.589907	27.9576
AFSIQGAPSDSGPLR		2.35306e-05	0	1	A0A0G2JEG8	0	1502.76	49.26	2	-0.0604066	27.9602
VNNSSLIGVGYTQTLRPGVK		1.69279e-08	0	2	Q60930	0	2103.16	78.49	2	-2.02691	27.9615
VNNSSLIGVGYTQTLRPGVK	1xDeamidated [N]	4.98512e-07	0	6	Q60930	0	2104.14	42.37	3	1.61913	30.9212
LCDLTFEQVR	1xCarbamidomethyl [C2]	2.991e-05	0	1	Q9JL56	0	1280.63	45.7	2	0.627031	27.9628
VPFDAATLHTSTAMAAQHGMDDDGTGQK		6.1403e-06	0	1	A0A0J9YUQ8; P13020	0	2873.28	24.23	4	2.71088	27.9642
ESTGAQVQVAGDMLPNSTER		9.91637e-07	0	1	Q61990; P60335	0	2089.98	53.26	2	1.10361	27.9473
SLAEANNLSFPLEPLSR		3.45252e-06	0	1	Q8BGU5	0	1857.97	61.86	2	2.49867	41.3886
INPDGSQSVVEVPYAR		2.84818e-07	0	1	Q9QXT0	0	1730.87	51.95	2	1.47313	27.904
NTNAGAPPGTAYQSPLSLSR		5.84676e-08	0	1	Q60597	0	2002	91.98	2	0.784761	27.9027
TILSNQTVDIPENVEITLK		3.83239e-05	0	1	Q5EBQ6	0	2127.15	41.75	2	4.82249	41.407
IQPNDGPVFFK		0.000817743	0	1	Q5M8N0	0	1261.66	30.41	2	1.42707	27.8702
SEGGFIWACK	1xCarbamidomethyl [C9]	0.000289618	0	1	Q8C338	0	1154.53	45.3	2	1.62835	27.8714
ICGDIHGQYTDLLR	1xCarbamidomethyl [C2]	9.37652e-07	0	1	P62141	0	1660.81	50.4	3	1.26488	27.8728
VEVERDNLAEDIMR		0.000398662	0	1	Q3TWV0; P20152	1	1688.83	32.67	2	4.18436	27.8741
SSLATMAHAQSLVEAQPNVDK		1.8475e-09	0	1	Q60597	0	2197.09	87.15	2	2.37345	27.8768
GVAGALRPLLQGAVPAASEPPVLDVK		0.000263138	0	1	Q9CR68	0	2525.44	18.01	3	3.26159	41.4057
CVDMVVSELTSTIR	1xCarbamidomethyl [C1]	2.01943e-07	0	2	A0A0J9YUN4	0	1609.79	65.58	2	3.5651	41.399
YVLGNPLTPGINQGPQIDKEQHDK	2xDeamidated [N5; Q/N]	0.000244879	0	3	P24549	1	2663.33	8.19	4	14.8732	27.9264
QSDCHGEIIMDQLEETK	1xCarbamidomethyl [C4]	3.01063e-08	0	1	A2BI31	0	2032.9	72.93	2	0.438036	27.8858
DVPALEITHTFLER		1.81911e-08	0	2	Q3U2X5	0	1640.86	63.96	3	2.14766	41.3926
ALFDFNGNDEEDLPFKK	1xDeamidated [N8]	3.37215e-05	0	1	Q64010	1	1999.93	37.35	3	0.679065	41.3913
NGLDVLLK		0.000424966	0	1	Q9CR62	0	871.525	59.22	2	1.35689	27.8884
NGLDVLLK	1xDeamidated [N1]	0.000183654	0	3	Q9CR62	0	872.509	59.67	2	0.857422	35.9398
MDEMATTQISKDELDELK	1xAcetyl [N-Term]	1.08875e-11	0	1	B1AX58	1	2138.98	116	2	1.0387	41.39
YNSPELDEEGYSIRPEEPGSTK		0.000785769	0	1	Q8VD37	0	2497.14	1.75	3	1.75626	27.8923
QREPTMQWQEDPEPEDENVYAK		3.18558e-07	0	1	O09111	1	2719.19	50.64	3	1.33007	27.895
ATDVMAHVAGFTVAHDVSAR		2.03461e-08	0	1	A0A0R4J094	0	2055.01	68.94	4	0.275477	27.9655
LGELPSWIMMR		2.67422e-05	0	1	P56135	0	1332.68	50.1	2	1.70166	45.0653
LAVNMVPFPR		0.000126137	0	2	Q7TMM9; Q9D6F9; Q9ERD7; P99024; P68372; B2RSN3	0	1143.63	52.2	2	2.04013	33.5395
LAVNMVPFPR	1xDeamidated [N4]	3.65287e-05	0	2	Q7TMM9; Q9D6F9; Q9ERD7; P99024; P68372; B2RSN3	0	1144.62	55.41	2	1.39219	34.2774
FKDPGLVDQLVK		0.000702723	0	1	Q8C483	1	1358.77	42.07	3	1.12179	28.0369
LASVPAGGAVAVSAAPGSAAPAAGSAPAAAEEK		4.38195e-09	0	2	P99027	0	2774.43	78.15	2	1.41539	28.0917
DVQATDTSIEELGR		2.73377e-09	0	1	Q99JB2	0	1533.74	93.99	2	3.95036	28.0396
EIEAEIQALR		1.59025e-05	0	1	A0A0R4J036	0	1171.63	66.69	2	2.2165	28.0485
LVNQDADGIGEICLWGR	1xCarbamidomethyl [C13]	1.93732e-10	0	1	Q99PU5	0	1915.93	103.3	2	0.233583	41.3466
ATDFIDQALAHK		9.38112e-06	0	2	B1AQF4	0	1329.68	44.05	2	0.179321	28.0511
RVIISAPSADAPMFVMGVNHEK		1.20987e-08	0	3	A0A0A0MQF6	1	2369.21	46.86	4	2.95281	31.8015
RVIISAPSADAPMFVMGVNHEK	1xDeamidated [N19]	1.00812e-05	0	2	A0A0A0MQF6	1	2370.19	29.61	3	4.55078	33.8849
AIEPPPLDAVIEAEHTLR		8.77316e-12	0	1	E9QNN1	0	1971.05	61.01	3	1.75075	41.3439
QLFHPEQLITGK		2.3899e-06	0	3	P68369; A0A0A0MQA5	0	1410.77	72.63	2	2.42124	28.3045
MQIMTHFPGAISDK		1.28017e-07	0	2	Q80XN0	0	1575.77	74.73	2	3.0208	28.0746
IFDIDEAEEAIKDVK		5.35714e-07	0	1	Q3ULL5	1	1734.88	36.21	3	3.68807	41.3375
DNFTLIPEGVNGIEER	1xDeamidated [N11]	2.46758e-06	0	1	Q6P1J1; A0A0R4J1N0	0	1803.88	63.25	2	3.63648	41.3361
KWEDLPPQAQSYVR		1.60302e-05	0	2	J3QN31	1	1716.87	46.24	2	2.92326	28.072
NACGSDYDFDVFVVR	1xCarbamidomethyl [C3]	3.08373e-08	0	1	Q91YT0	0	1763.77	69.52	2	2.68453	41.3295
SKPGAAMVEMADGYAVDR		3.82884e-07	0	2	G5E924	0	1867.87	59.19	2	0.799952	28.076
NVLIVEDIIDTGK		6.23619e-07	0	2	P00493	0	1428.79	81.5	2	3.36355	41.3281
FNQVLDQFGEK		0.000141073	0	1	P14685	0	1324.65	53.18	2	2.80544	28.0329
MYDLVAGSQCLK	1xCarbamidomethyl [C10]	2.13677e-06	0	1	Q64521	0	1384.66	44.65	2	0.106971	28.0877
IGQLEEQLEQEAK		1.02437e-05	0	1	Q3UH59	0	1514.77	46.65	2	2.35224	28.0316
LFEGNALLR		0.000697138	0	1	Q6ZWN5	0	1032.58	47.77	2	1.78297	28.0276
LAVNMVPFPR	1xOxidation [M5]	1.83644e-05	0	1	Q7TMM9; Q9D6F9; Q9ERD7; P99024; P68372; B2RSN3	0	1159.63	63.76	2	1.44948	27.9745
EIHLWFKPEELIDYK		4.49515e-06	0	3	E9PZF0	0	1960.02	59.71	2	4.0146	41.4084
VLQYYQESEKPEELGSVTVQK		1.87729e-09	0	1	Q3UA17	0	2454.24	38.44	3	0.439775	27.9783
DTGILDSIGR		5.31919e-05	0	4	F6RT34	0	1046.55	56.9	2	2.90736	29.2901
DNALLAQLIQDK		3.80025e-06	0	2	O08599	0	1341.74	47.17	2	1.70966	41.3662
NPAIQNDFSYYR		1.21048e-07	0	1	Q8BHZ0	0	1487.69	97.03	2	-0.516709	27.9913
VVGFHVLGPNAGEVTQGFAAALK	1xDeamidated [Q16]	2.00334e-07	0	1	Q9JMH6	0	2283.21	45.63	3	10.8694	41.3624
TTKPYPADIVVQFK		3.42502e-06	0	2	P12960	0	1606.88	44	2	2.98694	28.0343
SPQSNGTSGVEQICVDVR	1xDeamidated [N5]; 1xCarbamidomethyl [C14]	1.25922e-08	0	1	A2AEG6	0	1933.89	88.86	2	0.515445	28.0031
YGLAAAVFTK		5.27683e-05	0	1	P47738	0	1040.58	50.68	2	0.990853	28.0134
EAEEEFWQNQHPQPYIFPDSPGGTSFER		3.92543e-05	0	1	Q9CQJ8	0	3322.47	32.56	3	4.13798	41.3533
ISGASEKDIVHSGLAYTMER		7.0167e-11	0	2	P26443	1	2164.07	66.98	3	2.25288	28.016
AQQNPTLLAELR		1.31255e-05	0	1	A0A1Y7VL34	0	1353.75	49.65	2	0.24957	28.0172
SITIANQTNCPLYVTK	1xCarbamidomethyl [C10]	5.44075e-08	0	2	O08553	0	1822.94	65.67	2	-1.3091	28.0186
SITIANQTNCPLYVTK	1xDeamidated [Q/N]; 1xCarbamidomethyl [C10]	1.6535e-07	0	3	O08553	0	1823.92	83.74	2	3.37257	29.6779
NPPGFAFVEFEDPR		4.90603e-07	0	1	Q8BL97; P84104	0	1621.76	36.78	2	2.73501	41.3507
SGEEDFESLASQFSDCSSAK	1xCarbamidomethyl [C16]	1.1063e-11	0	1	Q3UTI7	0	2180.89	98.05	2	1.64871	41.348
DEILPTTPISEQK		5.40493e-05	0	1	Q5YLW3	0	1470.77	24.89	2	1.65114	28.0303
VNIDGGAIALGHPLGASGCR	1xCarbamidomethyl [C19]	9.36702e-09	0	1	Q8CAY6	0	1934.99	43.5	3	0.525919	28.3409
LQMEAPHIIVGTPGR		4.3864e-07	0	1	Q3TFG3	0	1618.87	56.69	3	7.54928	27.3651
VFHLPTTTFIGGQEPALPLR		1.20203e-05	0	1	Q60597	0	2194.2	39.13	3	4.32925	41.5517
VTQILQSPAFR		0.000285027	0	1	Q9QYB5	0	1259.71	45.63	2	3.07855	26.6486
ARDDLITDLLNEAK		3.53788e-05	0	1	P50518	1	1586.84	25.89	3	2.56883	41.7542
SEQEDEVLLVSSSR		7.3214e-06	0	1	Q8R2U6	0	1577.77	55.15	2	3.16308	26.6526
SGYQQAASEHGLVVIAPDTSPR		1.33104e-09	0	1	H3BKH6	0	2283.14	54.62	3	2.56112	26.654
EGQAPDLGTSDWTR		2.33432e-05	0	1	A2A5Y6	0	1532.7	52.13	2	3.1739	26.6553
CPVMLVVGDQAPHEDAVVECNSK	1xDeamidated [Q10]; 1xOxidation [M4]; 2xCarbamidomethyl [C1; C20]	4.63894e-07	0	1	Q9QYG0	0	2571.15	50.21	3	10.5843	26.6566
FEELNMDLFR		2.24283e-05	0	1	P20029	0	1313.62	56.36	2	2.4036	41.7529
VYGTGSLALYEK		6.70489e-06	0	1	Q3UD06; A2AKU9	0	1300.68	49.93	2	2.66512	26.6473
LLSATDTLDEAER		8.25038e-07	0	1	B9UIT4	0	1433.71	64.35	2	6.22307	26.6644
YPIEHGIITNWDDMEK		4.98512e-07	0	5	P68033	0	1960.91	54.46	2	2.30192	32.5919
YPIEHGIITNWDDMEK	1xDeamidated [N10]	6.8701e-05	0	1	P68033	0	1961.89	28.77	3	2.19691	34.8251
YPIEHGIITNWDDMEK	1xOxidation [M14]	1.00762e-06	0	3	P68033	0	1976.91	45.33	2	1.2741	28.5247
FNISNGGPAPEAITDK		1.42182e-05	0	1	Q66JR7	0	1630.81	66.59	2	-2.3643	26.6696
LDGLVDTPTGYIESLPK		0.000535704	0	1	E9PW66	0	1817.95	30.16	2	7.75008	41.7398
EAAQMDMVNDGVEDLR		1.43037e-09	0	1	P19157	0	1792.78	84.39	2	1.67948	32.6584
EAAQMDMVNDGVEDLR	1xDeamidated [N9]	2.60834e-07	0	1	P19157	0	1793.77	78.03	2	1.60649	31.9325
TCLLISYTTNK	1xCarbamidomethyl [C2]	0.000316224	0	1	P60766	0	1313.68	41.73	2	1.55194	26.6656
FGAVFLWDTGSSVGEITGHNK		1.0388e-09	0	2	Q3U136	0	2222.09	57.24	3	9.01967	41.8648
HGGFVYYQEGCCLVR	2xCarbamidomethyl [C11; C12]	2.46758e-06	0	1	Q8C167	0	1844.82	49.76	2	1.08112	26.6383
LNTQEIFDDWAR		3.0853e-07	0	1	Q9JHU4	0	1507.72	79.92	2	-0.0848665	41.7712
LINSLYPEGQAPVK		2.87249e-06	0	1	Q9WVA4	0	1528.84	55.78	2	1.75138	26.5824
FQIQDISVETEDNKEK		1.54788e-11	0	2	Q62261; Q3UGZ4	1	1922.93	118.84	2	0.927704	26.65
ISDQDNDGTLNDAELNFFQR		3.42651e-05	0	1	Q8BG51	0	2312.04	29.61	3	4.49551	41.7924
HDAATCFVDAGNAFK	1xCarbamidomethyl [C6]	5.2116e-14	0	1	Q9DB05	0	1623.72	112.28	2	2.97941	26.5953
NLTSWVTEMK	1xDeamidated [N1]	0.000185128	0	1		0	1209.58	50.88	2	2.38543	41.7897
ADVIITSGGVSMGEK		7.927e-07	0	1	A0JNY3	0	1463.74	62.56	2	3.66538	26.6019
VASEQSSHATCTVGVWIDAGSR	1xCarbamidomethyl [C11]	1.23798e-10	0	1	Q3TIC8	0	2318.08	62.2	3	4.81741	26.6096
IYGDIIYTSAK		5.85484e-05	0	1	Q8BWF0	0	1243.66	30.64	2	2.18176	26.6109
DLTSWVTEMK		0.000185128	0	1	A3KGU7; A3KGU5	0	1209.58	50.88	2	2.38579	41.7897
DFQLFSSPLGK		7.44194e-05	0	1	Q921I1; E9Q035	0	1238.64	49.71	2	3.41915	41.7884
LALASLGYEK		3.18858e-05	0	1	Q80Y09	0	1064.6	58.08	2	2.5633	26.616
EVDDLEQWIAER		4.90603e-07	0	1	Q62261	0	1502.71	64.43	2	3.60274	41.7739
MQQQLDEYQELLDIK		2.98665e-08	0	1	P48678	0	1893.93	78.91	2	-0.0314903	41.7726
LALPADSVNIK		2.59004e-05	0	1	G3X914	0	1140.66	31.14	2	2.65713	26.6329
ALAEEVEVQDGPNDDGEMFMRPGK	2xDeamidated [Q9; N13]	1.92579e-06	0	1	Q9D0M3	0	2636.15	61.16	3	17.0901	33.3462
ALAEEVEVQDGPNDDGEMFMRPGK	1xOxidation [M20]	6.38438e-08	0	1	Q9D0M3	0	2650.18	34.57	3	3.00972	30.2067
ALAEEVEVQDGPNDDGEMFMRPGK	2xOxidation [M18; M20]	1.47982e-05	0	1	Q9D0M3	0	2666.17	21.93	3	1.8542	26.6356
EAAQMDMVNDGVEDLR	1xOxidation [M]	1.40982e-06	0	2	P19157	0	1808.78	75.87	2	0.291685	26.6813
IYPHGLVLLDLQSYDSDVQGK	1xDeamidated [Q12]	0.000518866	0	1	P97355	0	2361.2	19.19	3	9.73276	41.845
YIIIGDTGVGK		0.000177875	0	1	Q0PD65	0	1135.64	35.86	2	-0.180669	26.6839
MTGSEFDFEEMKR		1.3324e-07	0	2	Q61598	1	1606.69	64.15	3	1.39975	26.6865
RPSANCDPYAVTEAIVR	1xDeamidated [N5]; 1xCarbamidomethyl [C6]	3.61856e-08	0	1	P15105	0	1919.93	61.2	3	-1.0356	28.9405
GANDFMCDEMER	1xCarbamidomethyl [C7]	1.05767e-05	0	1	P11983	0	1474.54	48.79	2	0.770785	26.7635
NAVTQEFGPVPDTAR		0.000215487	0	1	Q99KI0	0	1601.79	45.34	2	7.61172	26.7726
NAVTQEFGPVPDTAR	1xDeamidated [N1]	5.66839e-06	0	2	Q99KI0	0	1602.78	60.61	2	1.66193	29.5878
CLDEEMNAFK	1xCarbamidomethyl [C1]	7.38268e-05	0	1	Q9R1T4	0	1256.53	39.29	2	1.67292	26.7765
YEDICPSTHNMDVPNIK	1xCarbamidomethyl [C5]	5.23015e-07	0	1	P63242	0	2032.91	18.32	3	2.26413	26.7778
MEGASFGAGR	1xAcetyl [N-Term]	7.2077e-05	0	1	Q8R191	0	1024.45	70.15	2	0.646665	26.7792
RPSANCDPYAVTEAIVR	1xCarbamidomethyl [C6]	4.24616e-08	0	2	P15105	0	1918.94	53.44	3	1.73481	26.7622
LQGSCTSCPSSIITLK	2xCarbamidomethyl [C5; C8]	2.65039e-07	0	1	A0A0N4SUH8	0	1751.87	71.96	2	5.70961	26.7832
CPEALFQPSFLGMESCGIHETTFNSIMK	1xDeamidated [Q7]; 2xCarbamidomethyl [C1; C16]	0.000165529	0	1	O89054; P60710; P63260	0	3232.45	28.14	3	7.47233	50.0898
KVNLAELFK		4.08555e-05	0	1	P99029	1	1061.64	71.85	2	1.90248	26.7935
ATDCVGHDVATLLR	1xCarbamidomethyl [C4]	9.36702e-09	0	2	P17710	0	1527.76	87.74	2	0.604096	26.7948
CPEALFQPSFLGMESCGIHETTFNSIMK	2xCarbamidomethyl [C1; C16]	7.22641e-16	0	7	O89054; P60710; P63260	0	3231.46	76.74	3	4.30369	48.7284
FYDANYDGKEYDPVEAR		0.000531444	0	1	Q8R001	1	2051.9	22.6	3	2.25084	26.8001
TNGDQSDQLVWR	1xDeamidated [N2]	6.49059e-07	0	1	Q9Z140	0	1419.65	58.76	2	6.48586	26.8014
IITLQEEMER		1.62886e-05	0	1	Q9D394	0	1261.65	66.94	2	2.42995	26.8142
MGDTNTGLALAYAK		0.000108362	0	1	Q8R2Z5	0	1425.7	37.66	2	6.95655	26.7845
DDGGIVICEAQNQALPSGHSK	1xCarbamidomethyl [C8]	9.36227e-10	0	1	Q8R464	0	2196.03	55.35	3	1.82336	26.7608
QFSYTHICAGASAFGK	1xCarbamidomethyl [C8]	1.69365e-07	0	1	Q99LC5	0	1744.81	52.37	3	0.154561	26.7595
QLQALSSELAQAR		3.6204e-07	0	1	Q3U111	0	1414.76	62.48	2	1.25945	26.7582
MTVVQAYINEK		2.85089e-05	0	1	G5E829	0	1295.67	44.09	2	1.62516	26.6879
LYPWGIVEVENQAHCDFVK	1xCarbamidomethyl [C15]	4.64126e-06	0	1	B7ZNM7	0	2304.11	19.7	3	1.07055	41.7385
NVGTGLVGAPACGDVMK	1xCarbamidomethyl [C12]	2.73099e-11	0	1	D3Z7W0	0	1645.8	80.46	2	0.963511	26.7022
SLEDQVETLR		0.000331751	0	1	Q3TWG2	0	1189.61	41.25	2	6.85446	26.7061
STTNYVDFYSTK		3.39774e-06	0	1	Q68FH0	0	1425.65	50.86	2	1.9656	26.7101
DLEAQIEAANK		4.46118e-05	0	1	Q3UH59	0	1201.61	44.19	2	-0.122062	26.7217
EIEIDIEPTDKVER		6.97495e-07	0	1	P29595	1	1685.86	46.49	2	2.14699	26.7231
EAMEHPYFYTVVK		9.84492e-05	0	2	Q60737	0	1613.77	38.98	2	3.28495	26.7662
SELDQLRQEAEQLK	1xAcetyl [N-Term]	4.31896e-06	0	1	Q3TQ70	1	1728.88	66.75	2	7.69607	41.7332
CETPCPEDWLLYGR	2xCarbamidomethyl [C1; C5]	4.53124e-06	0	1	P0C7M9	0	1795.78	48.44	2	3.16174	41.7174
IGAFGYMECSAK	1xCarbamidomethyl [C9]	4.82819e-07	0	1	Q4VAE6	0	1333.59	68.21	2	0.792676	26.7413
EIEIDYTGTEPSSPCNK	1xCarbamidomethyl [C15]	8.79099e-08	0	1	Q8VEK0	0	1939.86	71.23	2	1.18072	26.7426
QNTQQTLSCSALASQYMHCVNHAK	2xCarbamidomethyl [C9; C19]	1.6945e-06	0	1	Q9CRB9	0	2777.26	51.14	4	2.91625	26.7439
QFVTPADVVSGNPK		2.64905e-08	0	1	B1AX58; Q3V0K9	0	1458.76	80.57	2	4.51552	26.7466
VVSQYSSLLSPMSVNAVMK		2.52865e-05	0	1	P80315	0	2040.05	55.02	2	4.21471	41.703
CPEALFQPSFLGMESCGIHETTFNSIMK	1xOxidation [M]; 2xCarbamidomethyl [C1; C16]	1.22812e-10	0	3	O89054; P60710; P63260	0	3247.46	60.24	3	3.85609	45.9155
MTVVQSYLGDTHYK		2.7599e-06	0	1	A2ALL9	0	1641.79	34.25	3	2.10869	26.7569
SVIEPLPVTPTR		0.000145657	0	1	O88643	0	1308.75	43.72	2	1.17076	26.6852
LAQNAEDVYEAVR		1.10081e-05	0	1	Q3UJR3	0	1477.73	58.41	2	2.26393	26.5785
EGICALGGTSELSSEGTQHSYSEEEK	1xCarbamidomethyl [C4]	2.50356e-09	0	1	B1AX58	0	2785.21	68.19	3	-0.461627	26.5771
SSLQSQCLNEVLK	1xCarbamidomethyl [C7]	1.83557e-06	0	1	Q9JHU4	0	1505.76	66.37	2	3.5167	26.5758
LTELLESDPSVR		0.000265249	0	1	Q5IRJ6	0	1358.72	26.82	2	2.37146	26.4129
TDTDAELDLVSR		1.29045e-07	0	1	Q3UZH3	0	1334.64	60.08	2	1.14659	26.4142
TSRPENAIIYSNNEDFQVGQAK		1.55103e-07	0	2	P40142	0	2481.2	64.6	3	1.99986	26.6277
TSRPENAIIYSNNEDFQVGQAK	1xDeamidated [N]	1.72095e-07	0	2	P40142	0	2482.18	55.82	3	2.21747	28.0564
RPFTQNLGLEELGIELDPK		2.62661e-09	0	1	O08749	0	2169.16	56.74	3	2.55752	41.8978
SAYSSYSAPVSSSLSVR		1.69193e-09	0	4	P08551	0	1747.85	70.28	2	1.22165	26.9382
EKEEFAVPENSTVQQFK		3.92543e-05	0	1	Q9QZM0	1	2009.98	35.75	3	1.83099	26.4287
VESLEEEIQFLR		2.29507e-07	0	1	P03995	0	1491.77	90.83	2	2.14021	41.9032
FFQPTEMASQDFFQR		6.86429e-07	0	1	Q69ZW4	0	1878.85	53.86	2	0.911231	41.89
ADALQAGASQFESSAAK		2.20623e-06	0	1	Q9CXX2	0	1651.79	54.71	3	9.75824	26.4378
SGLGELILPENEPGSSIMPGK		1.75041e-05	0	2	P97807	0	2125.08	38.92	3	-0.966306	42.0098
AFLEENQLDYIIR	1xDeamidated [N6]	3.39604e-07	0	1	Q60676	0	1624.82	67.73	2	9.75993	41.8847
SGALNSNDAFVLK		1.86604e-05	0	1	A0A0J9YUQ8; P13020	0	1335.69	45.03	2	4.05846	26.4494
LLEAQVATGGIIDPVHSHR		2.42475e-09	0	1	Q9QXS1	0	2013.09	76.6	4	1.85343	26.452
LNLEEFQQLYVK		4.183e-06	0	1	Q4W4C9	0	1523.81	66.82	2	8.04489	41.8833
TPAGLQVLNDYLADK		5.01751e-10	0	1	O70251	0	1617.85	103.57	2	-1.25074	41.8807
ATNVVMNYSEIESK		0.000785769	0	1	Q5SUH6	0	1584.76	35.96	2	5.22098	26.4339
GVYVLMSGLDLER		6.75537e-07	0	1	Q9JHI5	0	1451.76	53.86	2	1.34306	41.9202
QVKPYVEEGLHPQIIIR		4.28456e-06	0	1	Q3THH8	0	2019.14	35.76	4	1.87383	26.3986
DFTVSALHGDMDQK		8.93272e-08	0	2	Q52KC1	0	1563.71	32.91	2	-1.35385	26.396
VANIIAEVAK	1xDeamidated [N3]	7.6226e-05	0	1	Q3TLU4	0	1028.6	49.29	2	2.29657	26.3567
STNEAMEWMNSK		8.79545e-07	0	1	Q571M2	0	1427.59	67.56	2	2.02919	26.3581
INEILSNALK		0.000183654	0	1	A0A1S6GWJ8	0	1114.65	28.72	2	0.551337	26.3594
ISLSPEYVYSVSTFR		2.44793e-06	0	1	E9PWQ3	0	1747.89	57.42	2	3.59439	41.9373
IREDLPNLESSEETEQINK		6.59851e-06	0	1	Q3TJ43	1	2244.1	27.86	3	2.37653	26.3607
QLSQALDTSNVMVK		4.11835e-05	0	1	Q0GNC1	0	1533.79	47.71	2	4.05665	26.3634
QNGVLNSWTDQDSK	1xDeamidated [N2]	6.54595e-06	0	1	Q52L64	0	1592.72	58.14	2	2.1273	26.3725
LSDGNEYLFQAK		1.26111e-05	0	1	Q62261	0	1384.67	43.07	2	4.08631	26.3738
YLYSSEDYIK		9.01611e-05	0	1	Q3TIP0	0	1280.6	47.87	2	2.21553	26.3751
DPYSGNTISLFQAMK		3.61673e-09	0	1	Q9QXS1	0	1671.8	80.27	2	1.85649	41.936
CVFELPAENAKPHDVEINK	1xCarbamidomethyl [C1]	9.15425e-07	0	1	Q8BH80	0	2210.09	31.79	3	2.9037	26.379
LVLLGESAVGK		1.94217e-05	0	1	Q9CQD1; Q3TCT9; Q0PD56	0	1085.66	43.61	2	2.18743	26.3804
FLSDPQVHTVLVER		1.44405e-06	0	1	Q9JHU4	0	1639.88	39.5	2	2.64513	26.3817
AGSELLESSAGDDASSLR		2.50737e-06	0	1	E9PVY8	0	1764.82	63.38	2	-3.59324	26.383
ITVTSEVPFSK		7.93349e-05	0	1	Q4VAG4	0	1207.66	43.14	2	2.04463	26.392
TLAYIITELDER		7.3214e-06	0	1	P57746	0	1436.76	47.24	2	2.36024	41.9333
GFGFVTFENIDDAK		2.63061e-06	0	1	P60824	0	1559.74	51.96	2	1.37471	41.9229
KGSLLIDSSTIDPSVSK		0.000654022	0	1	Q99L13	1	1746.95	29.31	3	0.994319	26.4559
YIEESIGESANLLGAMEK		1.47462e-12	0	2	A0A0R4J0A6	0	1953.95	104.01	2	4.96166	41.882
LADIDKDGMLDDEEFALANHLIK		0.00034804	0	1	Q9QXY6	1	2586.28	10.73	4	2.33648	41.8662
LATMPPMVEGEGLASR		4.08384e-06	0	1	S4R2F3	0	1658.82	62.83	2	2.19789	32.1125
ETNLESLPLVDTHSK		2.71611e-06	0	1	Q3TWV0; P20152	0	1682.86	48.77	2	9.35095	26.5276
SSPDLTGVVHIYEELK		0.000276061	0	1	Q5SRX1	0	1786.92	19.69	3	-1.1968	41.824
QAHLCVLASNCDEPMYVK	2xCarbamidomethyl [C5; C11]	1.02283e-08	0	1	F7AEH4	0	2134.97	68.94	3	1.96971	26.5353
LGDVYVNDAFGTAHR		8.64712e-09	0	2	P09411	0	1634.79	79.21	2	1.27992	26.8156
LGDVYVNDAFGTAHR	1xDeamidated [N7]	2.86813e-09	0	1	P09411	0	1635.78	69.34	3	1.7889	26.5379
NYVQGINLVQAK		3.266e-05	0	1	Q9DB15	0	1346.74	24.25	2	3.38934	26.5392
VTSGVKPSGLQVSTTGQVVAEGQESVQR		1.40554e-12	0	1	A0A0U1RNK1; E9QQ57	0	2828.47	110.7	3	0.125065	26.5419
VLQETILVEER		1.15492e-05	0	1	Q9WV92; D0VYV6; Q8BT38	0	1328.74	74.69	2	3.29546	26.5445
IDSAATSTYEVGNPPDYR		2.98514e-09	0	1	Q4VAI2	0	1955.9	119.61	2	5.36394	26.5459
DAISIFHYAK		1.09204e-05	0	5	E9QK82	0	1164.6	57.19	2	2.30499	29.8065
SLAENYFDSTGR		1.52792e-05	0	1	O89112	0	1359.62	47.95	2	1.75507	26.5587
TSEGSWEPFASGK		2.03667e-06	0	1	P07309	0	1382.62	68.44	2	2.52749	26.5601
HLGLPVFNTVK		4.6043e-06	0	3	Q9WUM5	0	1224.71	37.89	3	1.45769	26.8027
DSLYVDGDCTMDIR	1xCarbamidomethyl [C9]	9.83738e-07	0	4	Q9JJV2	0	1659.7	65.34	2	3.89958	32.5411
DSLYVDGDCTMDIR	1xOxidation [M11]; 1xCarbamidomethyl [C9]	0.00016032	0	1	Q9JJV2	0	1675.69	55.04	2	0.850572	26.5718
DLTLEQAYSYTVENAK		1.38675e-07	0	1	P32921	0	1844.89	75.52	2	1.20919	41.8095
MLSAGVTETVLK		2.37195e-05	0	1	Q3TLU4; Q3TA69	0	1248.69	43.62	2	2.26057	26.5745
NNQLLHLAFR		0.00025082	0	1	Q3TDK6	0	1225.68	41.52	3	-1.31052	26.5263
GAQAAIVVYDITNTDTFAR		2.1357e-07	0	1	Q3TCT9	0	2026.02	54.28	3	-0.318485	41.6831
LYQPEYQEVSTEEQREEISGK		0.000142205	0	1	Q9JKR6	1	2542.19	20.12	3	2.45017	26.5237
AFGFSHLEALLDDSK		1.86234e-09	0	1	Q7TQI3	0	1649.82	95.02	2	0.801606	41.8266
TIQFVDWCPTGFK	1xCarbamidomethyl [C8]	4.3864e-07	0	4	P68369	0	1598.77	53.93	2	4.25173	41.8622
ATEMVEVGPEDDEVGAER		8.06137e-05	0	1	O54724	0	1932.85	52.41	2	0.08499	26.4702
MDIAIHHPWIR	1xAcetyl [N-Term]	3.86152e-06	0	2	Q52L78	0	1430.74	53.46	2	1.60775	33.9633
MDIAIHHPWIR	1xOxidation [M1]; 1xAcetyl [N-Term]	6.14256e-05	0	1	Q52L78	0	1446.73	26.42	3	3.89314	26.4715
LRFPAEDEFPDLSSHNNHMAK		4.10831e-10	0	4	Q04447	1	2455.15	41.36	3	1.38836	28.204
LRFPAEDEFPDLSSHNNHMAK	1xDeamidated [N16]	1.17237e-07	0	1	Q04447	1	2456.13	51.59	5	1.34907	30.9475
LRFPAEDEFPDLSSHNNHMAK	1xOxidation [M19]	7.2077e-05	0	1	Q04447	1	2471.14	12.95	4	2.34493	26.4742
IQFNESFAEMNR		2.40909e-06	0	2	P19783	0	1485.68	68.63	2	2.0783	31.7608
IQFNESFAEMNR	1xOxidation [M10]	1.28144e-05	0	1	P19783	0	1501.67	56.16	2	1.70307	26.4832
YVDVPKPGMDVADAYVTFVR		3.6204e-07	0	1	Q80TJ1	0	2242.12	28.71	3	2.30672	41.8437
NELHNLLDKPQLQGIPVLVLGNK		0.000308735	0	1	Q9CQW2; Q8VEH3	0	2552.46	29.99	4	1.17563	41.8333
SLLSNLDEIKK		5.62539e-05	0	1	Q80Y09	1	1259.72	41.39	3	1.02636	26.4884
IETLDPALIRPGR		2.12074e-05	0	1	Q542I9	0	1450.84	25.17	3	5.85568	26.4897
LTEAPSCSVSISHVGPIADSSPAASSSK	1xCarbamidomethyl [C7]	2.42721e-07	0	1	Q80TL4	0	2742.33	58.02	3	3.71055	26.5001
VEADLAGHGQEVLIGLFK		0.000180742	0	1	P04247	0	1896.02	20.54	3	0.0737414	41.828
DGGEALVSPDGTVTEAPR		1.51503e-06	0	1	Q68FL4	0	1770.85	50.74	2	3.82761	26.5053
IQIWDTAGQER		2.33432e-05	0	8	Q4FJL0; P63011; Q50HX4; Q9D1G1; P61294; Q91ZR1; Q0PD14; Q0PD49; Q3U4W5; A2CG35; P62823; Q0PD62; Q6PHN9; P56371; Q544E8	0	1316.66	56.51	2	2.23242	26.5171
KLDLFANVVHVK		0.000242929	0	2	Q91VA7	1	1382.82	42.42	3	1.75604	26.5223
YAIIGADLR		0.000575611	0	1	A0A0U1RNF2	0	991.557	37.66	2	4.07151	26.8273
GFGSDKESILELITSR		1.97255e-06	0	2	F8WIT2; Q3UDK4	1	1751.92	62.84	2	8.43184	41.6817
NLGIPVITVLGDSK		8.6628e-05	0	1	A2AGT5	0	1425.83	24.96	2	6.1265	41.666
HQAQVDQYLGLVR		6.13414e-08	0	2	Q7M6W1	0	1526.81	66.34	2	1.21224	27.2129
SADYVVTGAWSAK		4.6043e-06	0	1	Q3ULZ3	0	1354.66	36.17	2	-0.549881	27.1414
SIQFVDWCPTGFK	1xCarbamidomethyl [C8]	7.09091e-06	0	2	A0A0A0MQA5	0	1584.75	45.8	2	2.99567	41.6042
VKDTDDVPMILVGNK		7.19072e-10	0	2	Q99JI6	1	1643.87	74.38	2	1.38152	27.1857
TVSLNNLSADEVTR		4.01703e-07	0	1	Q9CQ75	0	1518.78	75.53	2	4.88872	27.1571
LTFDSSFSPNTGK		1.73565e-06	0	1	Q3THL7; Q60932	0	1400.67	54.33	2	1.39544	27.161
QLEPIYTSLGK		0.000135546	0	1	A0A0R4J0Z1	0	1248.68	25.34	2	3.49369	27.1636
FIEAGQYNSHLYGTSVQSVR	1xDeamidated [Q6]	2.18533e-09	0	1	Q62108	0	2257.09	86.52	3	10.3687	27.1311
MDLEKPNYIVPDYMPVVYDK		5.26947e-08	0	1	Q9JHU4	0	2429.18	40.88	3	0.677995	41.5951
GMAFLHTLEPLIPR		7.6226e-05	0	1	O55222	0	1594.88	42.56	3	2.49994	41.5937
EVAGDTIIFR		0.000157778	0	1	A0A087WPX3; Q810U3	0	1120.6	61.15	2	2.57629	27.1791
MQLKPMEINPEMLNK		1.31126e-07	0	2	Q9R0P9	0	1815.92	47.8	2	2.01279	32.0955
MQLKPMEINPEMLNK	1xOxidation [M]	8.05481e-07	0	3	Q9R0P9	0	1831.91	40.63	3	-0.733765	27.1817
MQLKPMEINPEMLNK	1xAcetyl [N-Term]	1.36336e-09	0	1	Q9R0P9	0	1857.93	56.09	2	2.71967	41.1598
DGFIDLMELK		6.75872e-06	0	2	Q8C845	0	1180.59	62.17	2	2.69459	49.9574
KVESLLDELAFVR		0.000138836	0	1	P46660	1	1518.85	62	3	2.70198	41.5911
ASGVQVADEVCR	1xCarbamidomethyl [C11]; 1xAcetyl [N-Term]	2.40788e-07	0	1	Q9R0P5	0	1332.62	94.98	2	0.933395	27.174
IYQNIQDGSLDLDAAESGVQHKPSAPQGGR		1.52719e-06	0	1		0	3151.54	43.16	4	7.55657	27.1297
IYQNIQDGSLDLNAAESGVQHKPSAPQGGR	1xDeamidated [Q/N]	7.80123e-07	0	4	Q50HX4	0	3151.54	43.27	4	7.55644	27.1297
QHVGSSAEFMEAWR		4.17879e-08	0	2	Q08331	0	1634.74	96.62	2	2.0676	27.127
DTDPDSKPFSLQETYEAK		1.10028e-06	0	2	Q9R1T4; A0A0J9YUL3	0	2070.95	50.49	2	0.128618	27.1284
ETAAAHQASSSPPIDAATAEPYGFR		5.15176e-05	0	1	B2RQQ5	0	2545.2	24.73	3	1.98122	27.084
AILQQLGLNSTCDDSILVK	1xCarbamidomethyl [C12]	7.25213e-09	0	2	P17710	0	2088.1	85.16	2	1.21837	41.6238
YYITIIDAPGHR		0.000169546	0	1	P62631	0	1418.74	60.6	2	2.87317	27.088
APEDIDPQPGSYEIR		8.73234e-05	0	1	Q9WU63	0	1686.8	31.6	2	0.125427	27.0932
DVMICPDTSLEDAK	1xCarbamidomethyl [C5]	2.46758e-06	0	1	Q99LX0	0	1593.71	47.09	2	3.25676	30.0719
DVMICPDTSLEDAK	1xOxidation [M3]; 1xCarbamidomethyl [C5]	0.000218958	0	1	Q99LX0	0	1609.71	30.17	2	0.695819	27.0946
FPQPLNMLEHLASK		0.000697138	0	1	A1A4T2	0	1624.85	18.37	3	4.70947	41.6095
SKEEAFDAICQLIAGK	1xCarbamidomethyl [C10]	1.6759e-12	0	2	Q9CRB6	1	1779.89	104.11	2	0.21576	41.6424
EYEEEFFQNSK		0.000353646	0	1	P58281	0	1449.62	26.26	2	2.86531	27.1036
ELSSFYFSIVK		2.67422e-05	0	1	Q8BIJ6	0	1319.69	45.46	2	2.38808	41.6069
ALQPIVSEEEWAHTK		1.65512e-05	0	1	P47934	0	1737.88	40.81	3	1.10263	27.1076
LQQEETQLEQSIQAGR		1.03985e-07	0	1	Q60902	0	1857.93	83.18	2	3.5516	27.1089
SISFIPPDGEFELMR		3.98302e-08	0	2	Q5FWI9	0	1737.85	58.54	2	3.288	46.6014
GAEILADTFK		0.000150389	0	1	Q9CWS0	0	1064.56	61.03	2	1.3101	27.1218
KSDIDEIVLVGGSTR		0.000445825	0	1	P20029	1	1588.85	47.46	3	1.16688	27.1231
TFVSGSEEYFK		0.00034804	0	1	B2RQX9	0	1293.6	25.43	2	0.864655	27.1257
NPFLAAVTTNR		0.000192676	0	1	P37040	0	1203.65	54.1	2	0.0598745	27.1998
PGIVELPTLEELK		1.43255e-06	0	1	Q9DCJ5	0	1437.82	39.17	2	2.93617	41.5898
TLADAEGDVFR		1.73647e-05	0	1	Q9EQ20	0	1193.58	51.12	2	1.28346	27.2282
LLIIGDSGVGK		0.000105794	0	2	Q4FJL0; Q3UB66; Q9D1G1; Q0PD49; Q6PHN9	0	1071.64	39.5	2	1.89769	27.2308
CMQLTDFILK	1xCarbamidomethyl [C1]	1.18296e-05	0	1	Q9CWK0	0	1268.64	45.59	2	1.2518	41.5688
GAQAAIVVYDITNEESFAR	1xDeamidated [Q/N]	5.44075e-08	0	2	Q9CQD1	0	2055	70.36	2	13.9252	41.5557
GLPWSCSADEVQR	1xCarbamidomethyl [C6]	8.31662e-07	0	1	Q8C2Q7	0	1504.68	57.3	2	2.2445	27.3103
YYEQPDNGVLNYPK		0.000431808	0	1	Q3UR55	0	1699.8	40.44	2	2.49189	27.3194
YYEQPDNGVLNYPK	1xDeamidated [N7]	8.4575e-05	0	2	Q3UR55	0	1700.78	44.5	2	3.06039	28.492
LPSFELLHK		8.06137e-05	0	1	Q3U1J4	0	1083.62	28.69	3	-0.350247	27.3207
ASVESLSQDVMR		2.96718e-05	0	1	A0A068BGT0	0	1321.64	39.18	2	-1.56376	27.3259
KLETAVNLAWTAGNSNTR		1.5471e-12	0	2	Q3THL7; Q60932	1	1946.01	100.92	2	-0.529983	27.3286
KLETAVNLAWTAGNSNTR	1xDeamidated [N]	8.94164e-06	0	2	Q3THL7; Q60932	1	1946.99	42.94	3	2.81396	29.0072
VVGFDAVMR		0.000172278	0	1	G3X972	0	993.519	34.86	2	0.0509516	27.339
NIVWIAECIAQR	1xCarbamidomethyl [C8]	2.40909e-06	0	1	P51863	0	1472.77	41	2	1.34331	41.553
ESTRPPQPEFLLPR		4.46118e-05	0	1	Q8BHE3	0	1666.89	30.46	3	2.17057	27.3442
AVASAAAALVLK		4.49699e-05	0	1	Q80TM2	0	1084.67	32.29	2	1.40788	27.3455
VTSTEFISLR		0.000144497	0	1	D3Z656	0	1152.63	59.6	2	2.21336	27.3468
MGQAGSTISNSHAQPFDFPDDSQNAK		1.58869e-07	0	1	Q7TMQ1	0	2750.21	38.3	3	-0.17848	27.3482
EGDYFTQQGEFR		0.000306278	0	1	A0A0R4J0D3	0	1476.64	55.25	2	2.95268	27.3559
EMSEDLPYEVR		0.000294284	0	1	Q8R3P0	0	1367.61	27.94	2	1.54404	27.3598
SVVLMSHLGRPDGVPMPDK		2.52865e-05	0	3	P09411	0	2035.05	43.05	2	1.13242	27.3313
DEAVYQAIHEGIQR		3.42157e-08	0	1	Q99PU5	0	1628.8	89.31	2	0.194501	27.0749
GQPYIDEVGTFK		4.94986e-05	0	3	E9QK82	0	1353.67	51.7	2	2.25239	28.7579
AIGVLTSGGDAQGMNAAVR	1xDeamidated [Q12]	1.06456e-08	0	1	Q8C605; P12382	0	1788.89	79.58	2	9.64616	27.2907
NCLTNFHGMDLTR	1xCarbamidomethyl [C2]	1.04924e-05	0	1	P97351	0	1578.72	33.62	3	2.22019	27.2359
EPAPCVQPPTVEANAMQTGDK	1xCarbamidomethyl [C5]	3.42157e-08	0	1	Q80YN3	0	2240.03	55.17	3	6.81473	27.2386
EPAPCVQPPTVEANAMQTGDK	1xDeamidated [Q7]; 1xCarbamidomethyl [C5]	6.09139e-06	0	1	Q80YN3	0	2241.02	48.39	2	7.82223	27.3116
TSFFQALGITTK		3.77159e-05	0	1	Q5FWB6	0	1313.71	45.88	2	2.16017	41.5858
QFVAQGEVTQVPDAQAVK		2.50356e-09	0	1	Q3V1R3	0	1914.99	69.46	2	0.522734	27.2502
DNLTLWTSDTQGDEAEAGEGGEN		0.000157778	0	1	P63101	0	2409	36.69	2	2.3643	41.5832
EYNEFAEVFLK		0.000122167	0	1	Q9EPL8	0	1388.67	33.47	2	1.85099	41.5754
TALAEAELEYNPEHVSR		2.98514e-09	0	1	Q8BIJ6	0	1928.93	52.61	3	0.25474	27.2646
DFYHDLDPSEAK		9.6813e-07	0	2	Q8K0U4	0	1436.63	49.89	2	2.1312	27.2867
LSILYPATTGR		2.15493e-05	0	1	Q6GT24	0	1191.67	40.47	2	1.28498	27.2672
ITVVEALTLLNNHK		1.10081e-05	0	1	Q9D1H6	0	1564.91	57.36	3	3.52106	41.5714
MENLYTALR		0.000182192	0	1	A0A0R4J1N7	0	1110.56	51.9	2	0.109121	27.2697
MPFPVNHGASSEDSLLQDAAK		5.09323e-12	0	4	Q9R0P9	0	2214.05	80.31	3	2.91132	31.5957
MPFPVNHGASSEDSLLQDAAK	1xOxidation [M1]	6.58855e-09	0	2	Q9R0P9	0	2230.04	56	2	0.441774	27.4213
SGGIETIANEYSDR		6.70157e-07	0	1	P48722	0	1511.7	84.65	2	0.128408	27.275
ASLLQNESTNEQLQIHYK		2.73792e-06	0	1	Q14AI7	0	2116.07	35.37	3	2.16633	27.2763
VLAVNQENEHLMEDYER		7.20167e-07	0	1	A0A1L1SV25; E9Q2W9	0	2088.97	46.46	3	-0.966773	27.2893
RTETDFSNLFAQDLLPAK		5.99474e-06	0	1	P48318	1	2066.06	30.71	3	3.11983	41.5701
KPELDNEKPAAVVAPLTTGYTVK		3.61856e-08	0	1	Q9CXW3	0	2441.33	51.18	3	2.06291	27.3638
AILQQLGLNSTCDDSILVK	1xDeamidated [N9]; 1xCarbamidomethyl [C12]	1.33371e-05	0	1	P17710	0	2089.08	51.4	2	6.53169	45.0774
VFDKDGNGYISAAELR		4.63189e-10	0	3	P0DP28	1	1754.87	94.82	2	0.131331	27.2489
IHVLEAQDLIAK		0.000289618	0	1	Q3U7R1	0	1349.78	34.1	3	1.53307	26.907
TQDENPVVHFFK		6.4389e-07	0	11	F6RT34	0	1460.72	62.32	2	0.912358	28.1739
GISIAAAEPGHTGPAWEAAR		2.33432e-05	0	1	Q3TVW1	0	1961.98	21.52	3	1.66072	26.9109
FYPPDPAQLTEDITR		3.16319e-05	0	1	E9PV14; A2AUK5	0	1762.86	46.31	2	4.1722	41.6503
LAEENPDLQEAYIAK		7.78542e-11	0	1	O88741	0	1703.85	94.21	2	3.02315	26.92
LPMGMTAENLAAK		4.0818e-07	0	1	Q8BWT1	0	1346.68	52.22	2	1.84473	26.9213
SQWSPALTISK		0.000143347	0	1	A0A0G2JGL0	0	1217.65	27.26	2	2.64753	26.9225
ASSFVLALEPELESR		5.15176e-05	0	1	Q8BMR3	0	1647.86	34.88	2	6.58389	41.6594
FTFEEAEAECTSR	1xCarbamidomethyl [C10]	4.52439e-09	0	1	Q62059	0	1576.66	83.42	2	3.53588	26.9238
YGYTHLSAGELLR		2.42843e-06	0	2	A0A0R4J093	0	1479.76	64.31	3	1.0404	26.9278
FLFTCETESDQR	1xCarbamidomethyl [C5]	2.40788e-07	0	1	E9PY16	0	1532.67	58.08	2	0.187177	26.9291
QCFYEDITQGTK	1xCarbamidomethyl [C2]	2.12074e-05	0	1	D3YZZ5	0	1489.66	43.02	2	0.325763	26.9305
VIDPATATSVDLR		4.3168e-07	0	1	P80315	0	1357.73	73.8	2	4.98549	26.9369
GELASYDMQLR		0.000414905	0	1	Q91VA7	0	1282.61	35.88	2	1.08931	26.9395
VAPEEHPVLLTEAPLNPK		9.44223e-09	0	4	P60710; P63260	0	1954.06	69.76	2	2.98602	26.9565
LVVPATQCGSLIGK	1xCarbamidomethyl [C8]	6.28626e-07	0	1	P60335	0	1442.8	52.11	2	2.1672	26.9421
INLANCISHQIEPANR	1xCarbamidomethyl [C6]	2.22282e-07	0	1	Q8K298	0	1849.93	65.67	3	1.88574	26.9265
IWTAHYDPNHCFIETR	1xCarbamidomethyl [C11]	8.25444e-06	0	1	Q9DBE8	0	2059.94	47.19	4	3.04721	26.894
VPAEEITYETLK		3.31865e-05	0	1	Q6ZQ18	0	1392.73	26.14	2	0.662175	26.8927
DLAGCIHGLSNVK	1xCarbamidomethyl [C5]	9.00444e-08	0	2	P54071	0	1383.7	41.66	2	5.80198	26.9252
KWETPSQNTAQLDQFDR		1.85118e-05	0	1	P05132	1	2063.98	42.93	3	2.25484	26.8325
TVIGCSGFHGDCLTLTK	2xCarbamidomethyl [C5; C12]	0.000510646	0	1	O09061	0	1865.89	39.45	2	0.809307	26.8339
YLPGPLQDMFK		4.3904e-05	0	2	P84086; P63040	0	1308.67	40.41	2	2.81844	41.6634
STFVLDEFKR		0.000165529	0	2	Q9D8N0	1	1241.65	47.91	3	1.74986	26.8704
ELQSTQAQLSEWR		8.65151e-08	0	1	K3W4R2	0	1575.78	91.68	2	2.87289	26.8482
DEGANAFFK	1xDeamidated [N5]	0.000510646	0	1	P48962	0	999.442	39.7	2	2.33817	26.8522
VLPSDLDLLLHMNNAR		1.2898e-08	0	1	Q80ZW2	0	1820.97	61.12	3	5.89608	41.6608
LEGTNVQEAQNILK		1.51426e-07	0	1	Q9Z2I8	0	1556.83	84.45	2	2.39534	26.8561
TNTQPFDLQVYHPSR		3.56475e-06	0	1	A0A0R4J0I9	0	1802.88	71.61	3	1.74375	26.8575
DLQGGEKEEPEKLGDICTSLR	1xCarbamidomethyl [C17]	5.53615e-05	0	1	A0A0R4J2C2	2	2374.16	53.45	4	2.54421	26.8652
LPASDGLDLSQAAAR		8.71213e-10	0	2	P46660	0	1484.77	92.71	2	4.66246	26.8678
FNVWDTAGQEK		1.29173e-05	0	1	P62827	0	1294.61	61.27	2	2.45717	26.8691
ESESAPGDFSLSVK		3.59337e-06	0	1	Q3U1Q4	0	1452.69	40.04	2	3.07383	26.8718
ATSDEVLQSDLSAHCIPK	1xCarbamidomethyl [C15]	2.10181e-07	0	1	Q80TL0	0	1970.95	29.55	3	0.425081	26.8731
HLQEYQDLLNVK		1.27887e-09	0	2	P03995	0	1499.79	71.7	2	3.4568	26.8744
ADKEAAFDDAVEER	1xAcetyl [N-Term]	2.96586e-06	0	1	Q60972	1	1607.72	56.48	2	-0.114195	26.8757
VSSLPTVYLK		0.000523025	0	1	Q8C243	0	1106.65	38.45	2	2.8392	26.8848
DMIMQFITR		0.000467707	0	1	E9QLL2	0	1154.57	25.76	2	1.13334	41.6477
TELVSISSSEDEGNLR		3.11007e-07	0	1	E9PVY8	0	1735.83	65.66	2	0.173758	26.9487
KVQHQDALQISDVVMASLLR		3.18858e-05	0	1	P70168	1	2251.22	49.83	4	2.31635	41.6464
ENVVQSVTSVAEK		1.6535e-07	0	1	Q5GQ64	0	1389.72	99.11	2	1.82444	26.9603
EQWSNCPTIGQIR	1xCarbamidomethyl [C6]	4.04929e-07	0	1	P10605	0	1588.75	63.69	2	1.41996	27.0202
QGLLHVGDIIK		0.000486759	0	1	Q3UN60	0	1192.7	28.47	3	0.412902	27.0215
ATLPSPDKLPGFK		1.52792e-05	0	2	A0A1S6GWH5	1	1370.77	53.52	3	2.38097	27.028
ETIELTEDGKPLEVPEK		1.31126e-07	0	1	A0A0R4J0A6	0	1926.99	23.2	3	0.256363	27.0344
AEGSDVANAVLDGADCIMLSGETAK	1xOxidation [M18]; 1xCarbamidomethyl [C16]	3.89252e-06	0	2	P52480	0	2510.14	32.45	3	-0.164658	41.6292
STTEPGPPGYSVSPPVPGR		1.13489e-08	0	1	B2RSY3	0	1881.93	78.44	2	0.784934	27.0383
AEGSDVANAVLDGADCIMLSGETAK	1xCarbamidomethyl [C16]	1.05447e-11	0	2	P52480	0	2494.14	114.46	2	2.15681	49.4337
APAPAAPAAAEPQAEAPAAAASSEQSVAVKE		1.6793e-08	0	2	Q91XV3	1	2858.42	59.14	3	2.15824	27.0893
FVEVMTEYNATQSK		7.31407e-08	0	1	P61264	0	1646.77	83.06	2	1.82169	27.0487
VKDTEDVPMILVGNK		1.59982e-09	0	1	P62835	1	1657.88	89.14	2	0.471162	27.05
FVFDRPLPVSR		0.000594287	0	1	Q9R1P4	0	1332.74	15.47	3	0.344329	27.0513
YMTISGFQIEETIDR		2.204e-08	0	1	P48036	0	1802.86	64.5	2	2.39001	41.6279
IITLEEGDLILTGTPK		3.28579e-09	0	1	Q8R0F8	0	1712.97	54.73	2	1.50932	41.6265
NKDQGTYEDYVEGLR		6.23929e-06	0	2	A0A1W2P7Q9	1	1786.82	70.19	2	2.20509	27.0553
HFRDEELSCSVLELK	1xCarbamidomethyl [C9]	6.38761e-07	0	1	A0A0R4J0I1	1	1861.91	42.69	3	-0.0245393	27.0643
IYQIYEGTAQIQR		1.11745e-07	0	1	P45952	0	1582.82	59.62	2	2.34722	27.067
NHYQAEVFSVNFAESEEAKK		5.35171e-09	0	1	Q00898; Q3KQQ4	1	2327.09	53.41	3	1.14545	27.0683
LLGNTFVALSDLR		7.79332e-09	0	1	Q9Z1R2	0	1418.8	81.66	2	3.03123	41.6305
VFDKDGNGYISAAELR	1xDeamidated [N7]	4.24185e-10	0	5	P0DP28	1	1755.85	93.23	2	-0.150937	28.9092
LNISFPATGCQK	1xCarbamidomethyl [C10]	1.4105e-05	0	1	Q5BLK1	0	1335.67	55.84	2	0.720418	27.0162
LLADPTGAFGK		1.62886e-05	0	1	P99029	0	1089.59	63.8	2	1.93542	27.0123
VSAQCLSEIEMAK	1xDeamidated [Q4]; 1xCarbamidomethyl [C5]	0.000594287	0	1	O08917	0	1466.69	31	2	-11.4662	26.9656
EDAMAMVDHCLK	1xCarbamidomethyl [C10]	7.68378e-05	0	1	Q6ZQ61	0	1419.61	48.73	2	-1.56538	26.9669
KPAAGLSAAPVPPAAAPLLDFSSDSVPPAPR		2.27899e-05	0	1	Q99P72	0	2967.59	44.59	3	3.62424	41.645
LCQDYDTIGPEGGSLR	1xCarbamidomethyl [C2]	2.06951e-06	0	1	A0A0R4J1N7	0	1780.82	76.92	2	2.00205	26.9747
TALALAIAQELGSK		7.19802e-08	0	1	P60122	0	1385.8	62.51	2	3.43278	41.6437
TLTIVDTGIGMTK		5.44622e-06	0	6	Q80Y52; P11499	0	1349.73	67.38	2	1.13434	32.7163
TLTIVDTGIGMTK	1xOxidation [M11]	3.45252e-06	0	4	Q80Y52; P11499	0	1365.73	62.69	2	3.32486	27.7494
QISQAYEVLADSK		2.6318e-05	0	1	P63037	0	1451.74	37.06	2	2.40193	26.9799
GTPLDTEVPLER		0.000301423	0	1	Q3TCQ3	0	1326.69	52.81	2	2.58982	26.9826
IENVVLVVPAK		1.34442e-05	0	1	Q3UE92	0	1180.73	37.3	2	1.27664	26.9839
AEFLGSGLLQHDCK	1xCarbamidomethyl [C13]	4.42162e-07	0	1	Q5F2D0; Q8R1X1	0	1574.76	57.05	3	1.55265	26.9852
QSMWTSTISSHLATK		9.2184e-09	0	2	Q8BVI4	0	1677.83	87.74	2	3.99103	26.9917
MLLYTEVTR		0.000401859	0	1	P50396	0	1125.6	47.08	2	1.26471	26.9955
FLEESVSMSPEER		2.56941e-05	0	1	B2RTM4	0	1539.7	60.08	2	0.926111	26.9994
DMTSEELDDILR		4.94789e-06	0	1	Q8VDN2	0	1436.66	65.36	2	3.09086	41.641
SVNLDQWTPEQIQCMQDMGNTK	1xCarbamidomethyl [C14]	0.000125132	0	1	Q91VZ6	0	2623.16	21.45	3	3.61027	41.6319
GAAVNLTLVTPEK		6.49382e-06	0	2	Q9DB41; Q9D6M3	0	1312.75	38.52	2	0.0196849	27.0111
ELQELVQYPVEHPDK		6.69477e-09	0	2	Q01853	0	1823.92	69.31	2	1.13852	27.0149
AVVVNAAQLASYSQSK		1.59901e-10	0	1	Q9CR62	0	1635.87	113.64	2	2.07847	28.3435
LSDQFHDILIR		1.74958e-06	0	2	P12815	0	1356.73	57.74	3	1.39353	28.3448
AEQINQAAGEASAVLAK		4.71135e-08	0	1	Q99JB2	0	1670.87	53.43	2	-4.39166	28.3461
YPLEEFTTDNQQEEAR		1.20741e-12	0	2	P61922	0	1969.88	96.81	2	1.10364	30.3703
DYFNVPYPLPK		7.03688e-05	0	1	Q11011	0	1352.69	31.62	2	1.72166	41.0181
FDASFFGVHPK		8.39015e-05	0	1	P19096	0	1251.62	33.28	3	1.74049	29.8692
FFLCQVAGDAK	1xCarbamidomethyl [C4]	1.35521e-05	0	1	E9QB01	0	1255.61	62.94	2	2.21166	29.8783
SSLSSAQADFNQLAELDR		7.29553e-13	0	1	A3KGU7; A3KGU5	0	1951.94	144.11	2	3.20006	41.0168
AQTLPTSVVTITSESSPGK		1.98436e-10	0	2	Q62261	0	1903	99.11	2	1.35561	29.8861
IYELAAGGTAVGTGLNTR		1.81727e-10	0	2	P97807	0	1763.93	72.97	2	7.68072	29.9071
EAIVTSEELGQDLEHVEVLQK		1.09916e-08	0	2	A3KGU7; A3KGU5	0	2366.21	74.22	2	3.60413	41.1047
FLESPDFQPSVAK		0.000125132	0	1	Q6PD28	0	1464.74	38.6	2	2.87778	29.894
QTLWPLNVHDPTR		0.000323895	0	1	Q9DBS2	0	1576.82	28.6	3	9.81988	29.8967
DYLEHITAIGPR		0.000217216	0	1	Q3UVK0	0	1384.72	17.76	3	-0.0310566	29.898
LTFDTTFSPNTGK		9.4518e-07	0	1	Q60930	0	1428.7	61.01	2	2.18739	29.9044
VDATEESDLAQQYGVR		7.8559e-09	0	1	P09103	0	1780.83	94.23	2	5.32825	29.9058
LTETCFLDCVK	2xCarbamidomethyl [C5; C9]	0.000118322	0	1	Q9WV98	0	1385.64	27.28	2	2.92086	29.9084
ITSGPFEPDLYK		0.000276061	0	1	Q3TGU7	0	1366.69	30.14	2	2.48766	29.9111
GSEGDGQITAILDQK		2.87249e-06	0	1	Q9D394	0	1531.76	82.04	2	3.48808	29.9124
ASETEENGSDSFMHSMDPQLER	1xDeamidated [N7]	3.08685e-06	0	2	P39053; A0A0J9YUN4	0	2498.01	18.31	3	10.2092	29.8954
VSFLDAVSFR		0.000120229	0	1	Q7TNM2	0	1140.6	25.54	2	0.9622	41.0325
LLESGDLSMNSIK		0.000296644	0	1	O54774	0	1406.72	12.67	2	3.10504	29.8352
EEFTAFLHPEEYDYMK		1.40982e-06	0	1	O35887	0	2048.89	19.81	3	0.83714	41.0364
FYTQQWEDYR		0.000239078	0	1	Q3UIA5	0	1435.63	37.81	2	1.20986	29.754
GPAFVNPLIPENKEEEELFK		1.32111e-08	0	1	Q9R0X4	1	2300.18	36.09	3	6.47106	41.0588
HNIQFSSFDIFSDEEVR		2.11869e-07	0	1	A0A1B0GS58	0	2069.96	56.35	3	1.54477	41.0574
GGDDLDPNYVLSSR		3.08821e-05	0	1	P07310	0	1507.7	36.71	2	1.04692	29.7711
YGDLLPADGVLIQGNDLK		4.11835e-05	0	1	A2ALL9	0	1901	39.8	2	1.43579	41.0417
TKEQANAVSEAVVSSVNTVANK		2.60702e-08	0	1	Q5GQ64	1	2246.16	57.66	3	0.646169	29.7751
GGPNIITLADIVKDPVSR		7.92299e-08	0	1	Q60737	1	1865.05	56.57	3	3.64272	41.0403
SCQGMYETMEQLR	1xCarbamidomethyl [C2]	6.5483e-05	0	1	Q8BHL3	0	1632.68	36.54	2	-1.73771	29.7777
LDNMLSELR		0.000811246	0	1	S4R1P5	0	1090.56	32.59	2	6.56519	29.7868
WASVVVPLGK		2.89685e-05	0	1	Q66JU6	0	1055.62	35.33	2	1.39823	29.7894
AASADSTTEGTPTDGFTVLSTK		3.64762e-08	0	1	Q9QZQ8	0	2157.02	82.76	2	1.34519	29.7935
NPWGQVEWTGK		0.000824292	0	1	O08529	0	1301.63	21.85	2	0.324045	29.7961
VLEVPPIVYLR		0.00040833	0	1	E9PYH2	0	1297.79	39.17	2	2.95797	41.039
INVYYNEATGGNYVPR		4.41489e-10	0	4	Q9D6F9	0	1829.88	108.07	2	2.10823	30.0511
INVYYNEATGGNYVPR	1xDeamidated [N12]	4.42565e-05	0	1	Q9D6F9	0	1830.87	45.94	2	6.97032	31.223
DLLNMYIETEGK		2.42843e-06	0	1	Q61699	0	1425.69	54.87	2	0.87952	41.0377
SSVLENFVGR		1.94217e-05	0	1	P39053; E9QLL2; A0A0J9YUN4; G3X9G4	0	1107.58	92.67	2	2.62043	29.8299
EANLAAAFGKPINF		1.8073e-05	0	1	O08749	0	1462.77	36.32	2	1.80606	41.0024
QVQGSEISSIDEFCR	1xCarbamidomethyl [C14]	1.38745e-06	0	1	Q9D1C8	0	1754.8	68.62	2	0.51561	29.7527
AKDINQEVYNFLATAGAK		1.29173e-05	0	1	Q99KI0	1	1953.01	29.47	3	2.93049	40.9998
LENFEAAVHLYGK		0.000285027	0	1	Q8BJU0	0	1490.76	10.17	3	2.36985	29.9268
VNTHGIFTISTASMVEK		1.73647e-05	0	1	Q61699	0	1834.94	46.38	3	2.94994	30.042
ASQTQGIQQLLQAEK	1xAcetyl [N-Term]	5.39741e-08	0	1	Q54A87	0	1684.89	83.27	2	3.67177	40.976
VTSLTACLVNQNLR	1xCarbamidomethyl [C7]	5.79725e-09	0	1	P01831	0	1588.85	93.1	2	3.70696	30.0537
VTSLTACLVNQNLR	1xDeamidated [N10]; 1xCarbamidomethyl [C7]	0.000129198	0	1	P01831	0	1589.83	44.31	3	11.7154	30.0629
ADLINNLGTIAK		6.23929e-06	0	1	Q80Y52; P11499	0	1242.71	69.16	2	4.14214	30.9395
ADLINNLGTIAK	1xDeamidated [N]	0.000256905	0	2	Q80Y52; P11499	0	1243.69	36.57	2	3.34785	30.055
FTDEEVDELYR		2.02139e-05	0	1	Q3THE2	0	1415.63	49.51	2	3.86492	30.0563
DYYFALAHTVR		0.000463987	0	1	Q3TJQ7; Q9WUB3	0	1355.67	31.03	3	2.13668	30.0394
GPGIGLLGISK		0.000414905	0	1	Q9QYR9	0	1011.62	28.81	2	2.50399	30.0576
AVIFEDCAVPVANR	1xCarbamidomethyl [C7]	5.48443e-08	0	1	A0A0R4J0P1	0	1560.78	84.37	2	3.58012	30.0746
VIDVTVPLQCLVK	1xCarbamidomethyl [C10]	0.000675237	0	1	Q5U458	0	1483.86	29.71	2	2.14539	40.9682
HYGVNCDDWLLR	1xCarbamidomethyl [C6]	0.000207046	0	1	D3Z656	0	1547.71	54.22	3	2.79619	30.0812
EKEPIVGSTDYGKDEDSAEALLK		1.39788e-07	0	2	A3KGU7; A3KGU5	2	2494.22	56.06	4	3.56635	30.1374
KDPELWGSVLLESNPYR		1.98336e-11	0	3	Q5SXR6	1	2003.02	117.48	2	1.57171	40.9854
VPVGDQPPDIEYQIR		1.19245e-05	0	1	E9QLL2	0	1725.88	53.88	2	4.9021	30.0942
TQYEAVATSNMQETEEWYR		5.55873e-13	0	7	P03995	0	2336.01	110.29	2	0.588291	35.4115
QNFIDPLQNLHDKDLR		4.79405e-05	0	2	A2ALV3	1	1966.01	38.33	4	2.71156	30.0603
LGYTPLIVACHYGNVK	1xCarbamidomethyl [C10]	9.83241e-08	0	1	S4R2F3	0	1804.94	37.64	3	2.22556	30.0368
TLTGTAALTVQSQEENLR	1xDeamidated [Q11]	0.000222486	0	1	P24527	0	1932.99	46.02	2	10.4597	30.025
LFVEDSIHDQFVQK		0.000152813	0	2	Q8CIF2	0	1704.86	16.9	2	-0.777698	30.059
LGGSLADSYLDEGFLLDKK		9.07213e-09	0	1	Q542X7	1	2041.05	59.35	3	2.86521	40.9971
EVLEGLDYLHR		1.91135e-05	0	2	A2AQL0	0	1343.7	41.85	3	2.102	29.9294
VNDDTPFHIQAEVTMK		4.75158e-07	0	2	B2RXY7	0	1844.88	35.87	3	2.42293	29.9687
DGLAFNALIHK		0.000544327	0	1	B2RX08	0	1198.66	30.67	3	3.14685	29.9478
GITNLCVIGGDGSLTGADTFR	1xCarbamidomethyl [C6]	3.61489e-10	0	1	P47857	0	2124.04	102.73	2	-1.32428	40.9958
GAQAAIVVYDITNQETFAR		7.24478e-11	0	1	Q0PD56	0	2067.05	116.05	2	3.32683	40.9841
HFLDIIDPR		0.000811246	0	2	Q925N0	0	1125.61	32.53	2	-0.298074	29.9634
LGDVISIQPCPDVK	1xCarbamidomethyl [C10]	0.000100036	0	1	Q01853	0	1540.8	32.67	2	0.823038	29.9621
QVCEIIESPLFLK	1xCarbamidomethyl [C3]	0.000192676	0	1	Q3UIT2	0	1575.85	45.24	2	9.17151	40.9827
SYSPYDMLESIK		9.76652e-05	0	1	P07356	0	1432.67	32.97	2	2.02467	40.9814
VGQIFAAWK		0.000664545	0	2	Q80WM4; Q9QUP5	0	1019.57	20.76	2	0.68879	29.9804
TIEIQAVNALDEK		9.44702e-08	0	1	Q8CDG8	0	1443.77	79.15	2	5.17061	29.9831
TSPIEGLSGNPADLEK		2.76114e-05	0	1	D1FNM9	0	1627.82	47.68	2	4.91991	29.9883
AALVGGTTMIIGHVLPDKETSLVEAYEK		8.72097e-08	0	2	Q9EQF6	1	2942.55	41.6	4	0.583153	40.98
QASALIDRPAPFFER		0.000227885	0	1	E9PV14; A2AUK5	0	1717.9	7.88	3	2.58328	29.9988
GPDGLTALEATDNQAIK		2.33432e-05	0	1	P62774	0	1713.87	40.42	2	6.78681	30.0014
YAIAVNDLGTEYVHR		6.81299e-06	0	1	D3Z7P3	0	1720.87	54.53	2	3.38888	30.004
ALTVPELTQQVFDAK		1.16303e-07	0	5	P99024	0	1659.9	88.95	2	1.89791	42.136
LVLEVAQHLGESTVR		8.64712e-09	0	5	P56480	0	1650.92	63.34	2	2.18115	30.2603
AIYQVYNALQEK		0.000785769	0	1	Z4YJY0	0	1439.75	28.49	2	6.23907	29.7487
DFFSMKPEWENLNQSNVR		2.38749e-08	0	1	A0A076FRG6	0	2241.04	100.52	2	3.60707	41.0615
DTTINEIEDTFR		7.3214e-06	0	1	Q9D1K2	0	1453.68	64.45	2	4.1567	41.0903
FASENDLPEWK		2.89685e-05	0	1	P34022	0	1335.62	31.98	2	-0.0371814	29.5107
AVLVDLEPGTMDSVR		7.26308e-06	0	2	Q9D6F9; P68372	0	1601.82	51.21	2	3.44611	34.8984
AVLVDLEPGTMDSVR	1xOxidation [M11]	2.391e-05	0	2	Q9D6F9; P68372	0	1617.82	35.79	2	3.68792	29.5237
LDPINTTLLK		4.68042e-05	0	1	Q8VCV2	0	1127.67	48.36	2	1.28911	29.525
LPLDVLGR		0.000321317	0	1	Q60902	0	882.541	52.62	2	1.76259	29.5263
STLVNTLFK		0.000527218	0	1	Q9Z1S5	0	1022.59	44.78	2	0.883456	29.5277
AAYDAFNSWK		0.000365128	0	1	Q8BWF0	0	1172.54	25.73	2	-0.263247	29.5081
ALATQLPVIPR		5.99474e-06	0	1	A0A0R4J094	0	1178.73	62.17	2	1.81539	29.529
EYLPIGGLAEFCK	1xCarbamidomethyl [C12]	5.40493e-05	0	1	P05202	0	1496.75	36.14	2	3.11997	41.089
EAQAGLAEAQEDLEAER		3.21116e-07	0	1	K3W4R2	0	1829.85	55.78	2	-0.362857	29.5407
IAATILTSPDLR		2.98817e-07	0	2	P05202	0	1270.74	68.75	2	0.0727565	29.542
WVIYTTEMNGK		0.000244879	0	1	Q7TMF3	0	1341.65	18.94	2	-3.96195	29.5446
WVIYTTEMNGK	1xDeamidated [N9]	4.45935e-06	0	1	Q7TMF3	0	1342.63	49.47	2	0.399666	31.7465
IEGHQDAVTAALLIPK		8.1887e-06	0	1	E9Q4P1	0	1675.94	46.22	3	0.128393	29.5459
FNALFAQGNYSEAAK		3.13345e-08	0	1	Q5SXR6	0	1630.79	72.03	2	1.60976	29.5486
VFSVAITPDHLEPR		1.03157e-07	0	1	Q04857	0	1580.84	37.81	3	-1.7791	29.5303
LEGWELFPTPK		1.21109e-06	0	1	G5E814	0	1316.69	69.85	2	2.51041	41.093
IMVDMLDEDGSGK		1.53945e-06	0	1	O08529	0	1409.63	43.1	2	-0.161143	29.4898
QSFTMVADTPENLR		1.33307e-06	0	1	Q543N3	0	1608.77	74.53	2	4.76184	29.4885
EAFQNAYLELGGLGER	1xDeamidated [N5]	1.55255e-05	0	1	A0A0G2JGX4	0	1767.85	56.55	2	-3.67146	43.1944
NSLILGFR		0.000303841	0	1	Q6PB66	0	919.536	49.34	2	0.619097	29.4076
WTNQLNSLNQAVVSK		9.30184e-07	0	1	Q3V3N6	0	1701.89	45.55	2	0.52245	29.4167
AMDQEITVNPQFVQK		5.80602e-06	0	1	Q3UQL2	0	1747.87	41.08	2	-2.59108	29.418
QASGGPVDIGPEYQQDLDR		7.46888e-14	0	2	P97450	0	2044.96	138.04	2	0.0799474	29.4546
MQMLEDEDDLAYAETEKK		0.000392344	0	1	Q9JHU4	1	2158.95	37.33	3	1.61166	29.4349
NSCIVCNMGHSNTEIDVASLR	2xCarbamidomethyl [C3; C6]	3.53458e-07	0	1	Q68FL4	0	2377.07	51.23	3	3.07488	29.4362
VSDFGQMASGMNVDAGK		2.67302e-06	0	1	P20357	0	1713.76	59.83	2	-0.115223	29.4415
TLPKPHLEAIVENLR		0.000146826	0	1	P12382	0	1730	30.92	3	3.32504	29.4428
DSELYQVFHACR	1xCarbamidomethyl [C11]	2.31573e-05	0	2	Q9EQF6	0	1524.69	35.98	3	-0.768858	29.5224
EAFQNAYLELGGLGER		3.18235e-09	0	2	A0A0G2JGX4	0	1766.87	86.12	2	3.51577	41.0943
LASTLVHLGEYQAAVDGAR		2.64636e-10	0	4	Q5SXR6	0	1971.03	78.17	3	0.112425	29.4572
IQQEIAVQNPLVSER		2.78066e-07	0	3	Q7TQI3	0	1723.93	82.45	2	-3.44645	29.4599
LVSIGAEEIVDGNAK		9.61161e-05	0	1	A0A1L1SV25; E9Q2W9	0	1514.81	50.89	2	1.21835	29.4703
YSLEPVAAELK		2.02139e-05	0	1	P09411	0	1219.66	43.01	2	0.423145	29.4715
TVEGAGNIAAATGFVK		4.45712e-07	0	1	O55042	0	1505.8	60.51	2	-0.249254	29.4768
LKYPLEEFTTDNQQEEAR		6.5919e-08	0	4	P61922	1	2211.06	99.83	3	2.54576	30.5167
VVYSTLAGEQYHEVLVPK		1.72095e-07	0	2	Q8BYI9	0	2032.07	22.7	3	1.54044	29.64
NALANPLYCPDYR	1xCarbamidomethyl [C9]	1.70811e-06	0	1	Q9DB77	0	1566.74	83.6	2	3.53659	30.0694
NQDPIIPVPLK		3.95695e-05	0	1	Q7TSJ2	0	1233.72	38.83	2	1.37814	29.5603
GFDVASVMSVTLSCDHR	1xCarbamidomethyl [C14]	6.80616e-08	0	3	Q8BMF4	0	1880.86	91.21	3	2.95614	41.2243
LHIIEVGTPPTGNQPFPK	1xDeamidated [Q/N]	7.80764e-05	0	2	Q5SXR6	0	1946.04	39.14	2	10.8234	30.1884
LQQTQAQVEEVVDIMR		1.17059e-10	0	2	Q9CXX2	0	1886.96	126.95	2	4.52822	39.0641
AVLASMDNENMHTPDIGGQGTTSQAIQDIIR		8.49697e-12	0	1	P70404	0	3283.57	84.45	3	1.64997	41.0732
SQNIITDSSSLNAEAIR		1.52332e-11	0	2	Q62261	0	1818.92	98.32	2	1.70066	29.6845
ALPGHLKPFETLLSQNQGGK		4.83253e-05	0	3	P19157	0	2135.16	20.77	3	2.41884	29.6858
GFCFLEYEDHK	1xCarbamidomethyl [C3]	2.22497e-05	0	2	Q7TMK9; Q3U8W9	0	1444.62	42.15	2	-1.52968	29.7015
TVFGVEPDLTR		6.65386e-05	0	1	Q9D1A2	0	1233.65	32.41	2	1.39211	29.7132
VSQTTWDSGFCAVNPK	1xCarbamidomethyl [C11]	1.2411e-05	0	1	Q3T9L1	0	1796.83	56.11	2	4.47618	29.7172
NVEGQDMLYQSLK		2.46871e-05	0	1	Q8CC13; Q5SWR1	0	1524.74	45.35	2	-1.77157	29.7199
SFGSEHYLCSASSYR	1xCarbamidomethyl [C9]; 1xAcetyl [N-Term]	2.21944e-10	0	3	P46660	0	1792.76	87.39	2	0.569617	30.6134
FYQPYSEDTQQQIIR		2.69312e-07	0	1	Q9DCR2	0	1915.92	70.68	2	2.75922	29.729
VAPPGLTQIPQIQK		4.18091e-07	0	5	P14094	0	1489.87	68.71	2	2.87794	30.242
AVLENNLGAAVLR		2.6318e-05	0	1	Q99LB6	0	1339.77	28.7	2	2.08674	29.7343
DFSISGGELGPTMK		4.602e-07	0	1	Q99PU5	0	1438.69	63.25	2	0.949673	34.6215
PGIVELPTLEELKVEEVK		1.10799e-08	0	1	Q9DCJ5	1	2022.14	56.58	3	1.5575	41.0706
MPLATSTDHGHNLQTVQLLIK		3.42502e-06	0	2	Q62261	0	2317.23	34.65	3	2.64886	29.7369
HGGYQPSDEHKTDLNPDNLQGGDDLDPNYVLSSR		4.27157e-12	0	3	Q04447	1	3753.7	81.84	4	2.12175	30.9853
LHIIEVGTPPTGNQPFPK		1.05715e-06	0	4	Q5SXR6	0	1945.05	60.8	3	2.32182	30.187
TQYEAVATSNMQETEEWYR	1xOxidation [M11]	2.03667e-06	0	2	P03995	0	2352.01	67.11	2	1.81206	30.0982
LITAIGDVVNHDPAVGDR		0.000401859	0	1	Q9WUB3	0	1861.98	46.36	2	4.43619	29.6674
LVEALCAEHQINLIK	1xCarbamidomethyl [C6]	1.27887e-09	0	2	F7AEH4	0	1750.95	75.82	2	2.12438	29.6634
LSVEALNSLTGEFK		9.51321e-10	0	1	P07310	0	1507.8	118.78	2	6.2941	41.0786
AADEEAFEDNSEEYIR		2.17013e-07	0	1	Q9ERK4	0	1887.79	73.03	2	2.44816	29.5643
MQVNAEEVVVGDLVEIK	1xOxidation [M1]	9.57986e-12	0	5	A0A0G2JGX4	0	1887.97	85.52	2	1.67411	42.6546
SAADIIALAR		5.48995e-06	0	1	Q6P1J1	0	1000.58	68.83	2	0.212477	29.5799
VMVAEALDISR		0.000256905	0	1	Q9Z2I8	0	1203.64	35.41	2	-0.202771	29.5812
MQVNAEEVVVGDLVEIK	1xDeamidated [N4]	0.000256905	0	1	A0A0G2JGX4	0	1872.96	30.87	3	3.84967	46.7729
LLEVLSGETLPKPTK		8.59382e-05	0	1	Q3UGZ4	0	1624.95	22.02	3	2.74208	29.5851
MQVNAEEVVVGDLVEIK		2.44298e-10	0	20	A0A0G2JGX4	0	1871.98	104.51	2	3.40627	45.0838
IAILTCPFEPPKPK	1xCarbamidomethyl [C6]	1.79206e-06	0	2	P80316	0	1610.9	43.2	3	1.91515	29.6035
ALINPANVTFK		0.000124136	0	1	P97823	0	1187.68	32.87	2	-0.628543	29.6048
NGASPNEVSSNGTTPLAIAK	3xDeamidated [N1; N6; N11]	0.000149192	0	1	A0A0R4J1N7	0	1930.92	42.83	2	10.2365	29.6192
FSGWYDADLSPAGHEEAK		3.5861e-10	0	2	Q3U7Z6	0	1979.88	73.84	2	1.8519	29.7146
TDVNYTQLVDLHAR		1.08282e-06	0	1	F7A8H6	0	1644.83	46.22	3	1.34139	29.6387
VFSDEVQQQAQLSTIR		3.48024e-06	0	1	Q8QZY1	0	1848.95	54.35	2	5.20358	29.6426
AQFGQPEILLGTIPGAGGTQR		4.93539e-11	0	2	Q8BH95	0	2111.12	85.49	2	3.78673	41.0759
IPEMVVPDVR		1.33371e-05	0	1	A0A0U1RNK1; E9QQ57	0	1154.62	59.56	2	1.81543	29.6582
VGDAIPSVEVFEGEPGKK		6.74853e-09	0	3	P99029	1	1857.96	61.43	3	2.75583	30.1687
LFLVQTVQQASK		8.4575e-05	0	1	P70202	0	1361.78	26.84	2	1.17088	29.6661
GADAVAQISAHYGGVQEICTR	1xCarbamidomethyl [C19]	0.000242929	0	1	D1FNM9	0	2203.06	41.05	3	6.27225	30.0996
ENDAVWLATQNHSTLVTER		3.92181e-07	0	1	Q68FF6	0	2184.07	43.13	3	1.30496	30.106
MSASDPNSSIFLTDTAK		5.34628e-11	0	1	P32921	0	1784.84	112.13	2	2.79199	30.1151
QIVAGTNLFIK		3.89417e-05	0	1	Q62426	0	1203.71	46.5	2	1.77207	30.4475
QTQYVLDVQYSPTAR		4.94291e-08	0	1	Q8R464	0	1768.89	86.98	2	2.18641	30.4489
VSQAASDLLAYCEAHVR	1xCarbamidomethyl [C12]	8.18052e-08	0	1	P50153	0	1889.92	30.29	3	1.72852	30.462
GYIWNYGAIPQTWEDPGHSDK		5.0655e-07	0	1	Q4FK49	0	2434.11	36.11	3	5.98749	40.921
TLGGLEMELR		0.000157778	0	1	Q9JKR6	0	1118.59	38.5	2	2.09983	30.4685
ASQQDFENALNQVK		5.57846e-06	0	1	Q9WUR2	0	1591.77	36.93	2	-1.32326	30.4699
AEEWGVQYVETSAK		4.75158e-07	0	1	Q8CCG5	0	1596.75	54.31	2	2.01782	30.4712
EGANINAQSQNGFTPLYMAAQENHIDVVK	1xDeamidated [N/Q]	5.57568e-07	0	5	S4R2F3	0	3160.5	64.77	3	4.03558	40.9224
TIEEYAICPDLK	1xCarbamidomethyl [C8]	4.90848e-06	0	1	Q66JR7	0	1451.71	40.7	2	0.257671	30.4725
KLEAAEDIAYQLSR		2.44298e-10	0	1	P67778	1	1606.84	78.78	2	1.16565	30.4803
LSFTDHPTAEMEAISLAALHDR		2.59004e-05	0	1	Q5SUR0	0	2425.18	40.76	4	3.08155	40.9093
VAPAPAGVFTDIPISNIR		2.82119e-10	0	2	Q8BMF4	0	1838.02	66.96	2	3.23049	41.0154
VCIDSEHSSDTLLATLNK	1xCarbamidomethyl [C2]	1.52565e-08	0	2	O08997	0	2002.97	57.39	2	0.562063	30.4999
NELESYAYSLK		8.73234e-05	0	1	P20029	0	1316.64	52.28	2	2.97862	30.4854
QSLQVIESAMER		9.6764e-08	0	1	O88696	0	1390.7	85.36	2	1.94587	30.4881
WVVIGDENYGEGSSR		2.15175e-08	0	1	Q99KI0	0	1667.77	57.75	2	0.907941	30.4921
VSLDPHAQVAVGILR		1.70811e-06	0	1	F8VPN4	0	1574.9	56.64	3	3.24148	30.4738
SGTGIAAMSVMRPELIMK		1.8475e-09	0	2	Q80YP7	0	1891.98	58.32	2	4.41421	35.8299
ILAAQAQLSAQGGAQPSVEAPAPPRPTATQLTR	1xDeamidated [Q]	0.000767186	0	2	Q9D6M3	0	3297.75	33.62	3	6.58907	30.4372
KKPTPIQLNPAPDGSAVNGTSSAETNLEALQK	3xDeamidated [Q7; N9; N18]	0.000506585	0	1	P31938	1	3279.66	20.05	4	13.3269	30.4345
EYQLNDSASYYLNDLDR		1.36267e-10	0	1	Q3TJH1	0	2078.93	103.94	2	-1.02353	40.9303
LSLEGDHSTPPSAYGSVKPYTNFDAER		1.55103e-07	0	2	P07356	0	2938.39	50.15	4	3.17134	30.4108
ELEASEELDTICPK	1xCarbamidomethyl [C12]	2.71199e-09	0	1	A0A1B0GS58	0	1633.76	90.46	2	0.121867	30.3729
QDMPNAMPVSELTDK		6.92525e-05	0	1	P84084	0	1675.77	54.31	2	2.29762	30.3756
HLLQAPVDDAQEILHSR		4.71135e-08	0	1	Q01405	0	1942.01	44.31	3	3.44343	30.3822
STGEAFVQFASQEIAEK		1.21048e-07	0	1	Q8C2Q7; P70333	0	1841.89	41.13	2	3.34923	40.9289
VTFCPDKVEFLK	1xCarbamidomethyl [C4]	0.000321317	0	1	E9QKI2	1	1482.77	26.34	3	2.51341	30.3951
ASVLEELQK	1xAcetyl [N-Term]	0.000166857	0	1	Q9CXW3	0	1058.57	48.13	2	2.984	40.9276
SPAASAPSLPPAAAVLPSK		5.99698e-05	0	1	Q99P72	0	1731.96	29.57	2	2.29922	30.3978
TYADYESVNECMEGVCK	2xCarbamidomethyl [C11; C16]	2.17013e-07	0	1	P84089	0	2054.81	78.38	2	3.80617	30.4005
LAFYDLQEADLDKEFR		6.48731e-08	0	2	B2RXT3	1	1972.97	85.54	2	-3.00511	40.9696
YLSVQGQLFR		0.000280508	0	1	Q791T5	0	1210.66	35.4	2	2.11847	30.4121
SPASDTYIVFGEAK		2.73515e-08	0	1	P70670	0	1484.73	71.5	2	2.04311	30.4148
TFEVCDLPVR	1xCarbamidomethyl [C5]	0.000702723	0	1	O55029	0	1235.61	51.59	2	5.8692	30.4161
AQFEGIVTDLIK		8.06137e-05	0	1	P38647	0	1333.74	50.63	2	3.06577	40.9236
GWEEGVAQMSVGQR		2.25751e-08	0	1	P26883	0	1533.71	98.48	2	2.64076	30.4252
VEGGTPLFTLR		8.52539e-05	0	1	Q9D2G2	0	1189.66	34.53	2	-1.87268	30.4278
FEDENFILK		0.000306278	0	1	P17742	0	1154.57	48.28	2	1.99609	30.5011
IGAGDYQPTEQDILR		7.19802e-08	0	2	P18872	0	1675.83	56.86	2	3.17469	30.5024
VFAMSPEEFGK		5.71607e-05	0	1	Q9WV69	0	1241.59	32.33	2	1.47289	30.5037
IAPGAVVCVESEIR	1xCarbamidomethyl [C8]	3.62222e-06	0	1	Q9WUB4	0	1499.79	60	2	1.86019	30.5077
IIKPCNHVLSLSFPIR	1xCarbamidomethyl [C5]	3.94929e-09	0	2	P26443	0	1894.07	51.86	3	2.23388	30.6878
IFDAVGFTFPNR		9.3064e-06	0	1	Q9Z0E0	0	1383.71	58.96	2	2.50799	40.8869
ICGDIHGQYYDLLR	1xCarbamidomethyl [C2]	8.1887e-06	0	1	Q3U7K1	0	1722.83	26.01	3	2.90532	30.5924
LYDLDNDGYITR		4.52668e-08	0	1	Q8BNY6	0	1457.69	73.27	2	4.62099	30.5978
QADLSFSSPVEMK		5.44832e-05	0	1	Q3U6P5	0	1438.69	44.09	2	1.11937	30.5991
TEWEAATPAVAETPDIK	1xAcetyl [N-Term]	7.25949e-07	0	1	Q91V55	0	1870.91	58.31	2	2.28799	40.8779
EIDQEAAVEVSQLR		1.03157e-07	0	2	Q9CR68	0	1586.8	70.2	3	1.03572	30.62
GTTASQMAQALALDK		6.08528e-08	0	1	Q3U3L3	0	1505.76	87.03	2	0.922705	30.6107
ITSEELHYFVQNHFTSAR		6.03069e-10	0	3	Q9DB77	0	2179.06	69.79	3	2.26093	32.9149
ITSEELHYFVQNHFTSAR	1xDeamidated [N12]	5.53127e-07	0	1	Q9DB77	0	2180.04	49.47	4	0.878568	30.612
DQLDETVNVEPLTK		6.18339e-08	0	1	O08788	0	1600.81	62.8	2	2.8895	30.6147
AAMEALVVEVSK		7.55937e-06	0	1	E9QNN1	0	1246.67	43.67	2	3.65516	30.616
EPIDIVEGIK		0.000482887	0	1	Q3U6C7	0	1112.62	27.59	2	0.467785	30.6174
RPCFSALTVDETYVPK	1xCarbamidomethyl [C3]	3.65287e-05	0	2	Q546G4	0	1882.94	61.07	2	-2.11017	30.6734
SPLTYGVGVLNR		1.6945e-06	0	1	Q8K0U4	0	1275.71	59.39	2	1.47636	30.629
MVLAAAGGVEHQQLLDLAQK		2.06008e-15	0	4	Q3TIC8	0	2092.12	96.36	2	1.48789	33.5592
MVLAAAGGVEHQQLLDLAQK	1xOxidation [M1]	3.01063e-08	0	2	Q3TIC8	0	2108.12	34.12	3	2.26099	30.6303
DVTGAEALLER		4.91044e-05	0	1	A3KGU7; A3KGU5	0	1173.61	50.82	2	1.2626	30.5755
TAEAVHFATLLYK		0.00040833	0	2	A0A0R4J1N7	0	1463.79	39.74	2	8.13221	30.3991
LIGTNCIIYPVNSK	1xCarbamidomethyl [C6]	7.93091e-06	0	1	Q6ZPJ3	0	1591.85	39	2	-0.534217	30.5717
HQILEQAVEDYAETVHQLSK		2.84096e-12	0	2	Q62261	0	2338.17	81.97	3	2.30916	40.8883
IAQSDYIPTQQDVLR		0.000252832	0	1	P08752	0	1746.9	38.44	2	1.36105	30.509
LGLQNDLFSLAR		2.78066e-07	0	1	Q11011	0	1346.74	94.3	2	3.02678	40.9053
VKEDENVPFLLVGNK		4.63894e-07	0	2	P63321	1	1700.92	70.21	2	2.53463	30.5639
TFDANGDGTIDFR	1xDeamidated [N5]	0.000188111	0	1	Q91X97	0	1429.62	44.35	2	3.47167	30.526
ARPEFTLPVHFYGR		9.76381e-06	0	2	Q9WUB3	0	1689.89	36.72	4	-0.276212	30.5273
EQIDNLATELCR	1xCarbamidomethyl [C11]	0.000224271	0	1	Q3UY32	0	1461.7	48.08	2	3.94182	30.5364
SCCDYSLHVDITEWHK	2xCarbamidomethyl [C2; C3]	4.63659e-08	0	3	O08553	0	2049.88	57.81	4	1.77248	30.5376
GLDSLTNVDLR		2.80566e-05	0	1	Q9JIA1	0	1202.64	58.23	2	1.58838	30.5389
RPLFLAPDFDR		0.000680647	0	1	Q8K2C9	0	1346.72	21.98	2	2.76318	30.5403
ALYDFEPENEGELGFK		3.18558e-07	0	2	A2ALV3	0	1857.85	52.85	2	-3.00201	40.8936
SYIYSGSHDGHINYWDSETGENDSFSGK		1.34309e-07	0	1	Q3U136	0	3152.31	74.73	3	0.122266	30.5468
SYIYSGSHDGHINYWDSETGENDSFSGK	2xDeamidated [N13; N22]	0.000123148	0	1	Q3U136	0	3154.28	8.43	4	13.4068	30.5652
WQASSLPADDLCTENAIMLK	1xCarbamidomethyl [C12]	0.000389222	0	1	Q9JHU4	0	2263.07	15.37	3	2.8352	40.8922
DPLADLNIK		0.000708353	0	1	Q61548	0	998.552	30.96	2	0.607683	30.5546
NQALNTDNYGHDLASVQALQR		1.6885e-13	0	2	A3KGU7; A3KGU5	0	2328.13	153.71	2	-0.669698	30.5559
AGSQGLLEVLR		4.05301e-05	0	1	Q5FWH7	0	1142.65	58.55	2	2.74234	30.5573
AWVWNTHADFADECPKPELLAIR	1xCarbamidomethyl [C14]	2.35198e-06	0	1	P34022	0	2739.33	17.49	4	-0.951732	40.8896
ESLDVYELDPK		0.000254861	0	1	Q3TWT5	0	1307.64	14.44	2	3.34818	30.5626
VLPDELQVSAAPPGPR		4.70895e-09	0	1	A0A0R4J117	0	1645.89	77.54	2	-0.223333	29.4037
LGGVEFNIDLPNKK		4.86938e-06	0	2	O08997	1	1543.85	55.01	2	1.94904	30.3899
YVANLFPYK		0.000173661	0	1	Q4FK49	0	1114.59	43.2	2	2.76441	30.3442
LLIHQSLAGGIIGVK		1.02437e-05	0	1	Q3TL71	0	1518.94	71.27	2	1.65272	30.1766
VVIEDGVGDAVLTR		5.8002e-08	0	1	P01027	0	1442.78	73.13	2	-2.68965	30.1779
TCDLLASFK	1xCarbamidomethyl [C2]	0.000194222	0	1	Q3U3L3	0	1054.52	53.09	2	2.75103	30.1806
VLLVVDEPHTDWAK		4.18091e-07	0	1	Q64332	0	1621.86	40.95	2	6.25489	30.191
YAEIVHLTLPDGTK		0.000239078	0	2	A0A1S6GWG6	0	1556.83	23.08	3	3.29195	30.1923
AYLTVLADQATPTNR		1.15435e-06	0	1	A0A087WPX3; Q810U3	0	1633.85	47.32	2	4.48719	30.1937
KPDRDDWESGLNAMECALHLEK	1xCarbamidomethyl [C16]	1.31255e-05	0	1	P09528	1	2614.2	30.36	4	1.80847	40.9473
NLHVVFTMNPSSEGLK		0.000148004	0	2	Q9JHU4	0	1772.9	31.59	3	0.526013	30.1753
VVNISSMLGR		0.000289618	0	1	Q80XN0	0	1075.59	36.45	2	3.72739	30.1976
VQMQEDDIQLLK		2.52865e-05	0	1	Q05BC3	0	1459.75	47.21	2	2.86764	30.2053
GQYFGELALVTNKPR		8.64273e-10	0	2	P31324; Q8K1M3	0	1692.91	63.92	3	2.87953	30.2079
LDASAILDTAK		3.01367e-06	0	1	Q6PB66	0	1117.61	59.33	2	4.13346	30.2092
YAFSFAGAQEACAR	1xCarbamidomethyl [C12]	4.05301e-05	0	1	Q61361	0	1548.69	49.62	2	8.67093	30.2132
LWADPGAQACFGR	1xCarbamidomethyl [C10]	3.62222e-06	0	1	O70443	0	1448.67	24.97	2	-0.0472958	30.2159
DCPTGILNVDEFKK	1xCarbamidomethyl [C2]	0.000168196	0	1	P84075	1	1635.8	21.21	3	2.70981	30.2172
DIPGLTDTTVPR		4.79405e-05	0	1	Q5BLK1	0	1284.68	51.07	2	3.01142	30.2262
YAPTTTPSPEDGFEVQPLHPDK		6.4389e-07	0	1	P28571	0	2426.15	52.88	3	0.624597	30.1989
NMGYYDYISPR		5.80821e-05	0	1	B2RXT3	0	1378.61	52.74	2	2.07601	30.1727
VLATAFDTTLGGR		1.30147e-06	0	1	Q571M2	0	1321.71	77.94	2	1.80492	30.1713
STVPHAYATADCDLGAVLK	1xCarbamidomethyl [C12]	2.87104e-07	0	2	Q8BKZ9	0	1988.97	58.22	3	1.24827	30.1897
ALQSVVQAVPLHELR		9.84492e-05	0	1	Q8BJY1	0	1659.95	18.27	3	2.24874	30.1178
MEIATEEPLNPIK		0.000276061	0	1	Q91VM9	0	1484.77	48.58	2	4.61771	30.1191
LPSAEVGVPQVSVPK		0.000648823	0	1	A0A0U1RNK1; E9QQ57	0	1506.85	19.17	2	3.05647	30.1205
TSPCQSPTVPEYSAPSLPIRPSR	1xCarbamidomethyl [C4]	5.35981e-06	0	1	D3Z656	0	2527.26	48.46	3	2.20244	30.1257
SAGGDFGNPLR	1xAcetyl [N-Term]	5.44622e-06	0	1	P61294; Q3U4W5	0	1132.54	58.53	2	2.45359	30.1348
ICDQWDNLGSLTHSR	1xCarbamidomethyl [C2]	1.61348e-08	0	1	A0A1L1SV25; E9Q2W9	0	1801.83	59.44	3	2.15665	30.1388
SFKPDFILVR		4.53309e-05	0	1	Q3KN99	0	1221.7	61.39	3	2.73872	30.1401
LHDINAQLVEDQGFLDTLK		7.8559e-09	0	1	Q8CC13	0	2169.12	78.07	3	2.95545	40.9643
VTLLDGSEYGCDVDK	1xCarbamidomethyl [C11]	0.000127149	0	1	Q9WV92; D0VYV6	0	1670.76	45.56	2	5.44694	30.1518
VYEELLAIPVVR		6.49615e-05	0	1	Q8CGC7	0	1400.81	44.7	2	-0.459159	40.9616
AVSEEIESILQSGHLDEEK		1.73213e-10	0	1	Q3TMH2	0	2113.03	65.99	3	3.31258	40.959
TFDEIASGFR		5.94922e-05	0	1	P17809	0	1142.55	46.73	2	2.44939	30.1544
SDTLQISDLLVSESR		1.23e-07	0	1	P20357	0	1662.85	62.69	2	3.1986	40.9577
LVTSIGDVVNHDPVVGDR		1.30015e-08	0	1	Q3V3U0	0	1891.99	61.35	3	2.8073	30.4463
LVTSIGDVVNHDPVVGDR	1xDeamidated [N10]	8.94164e-06	0	1	Q3V3U0	0	1892.97	32.62	3	-0.680221	30.1584
YVATLGVEVHPLVFHTNR		9.38112e-06	0	1	P62827	0	2052.1	24.07	4	4.59975	30.1597
CAEGYALYAQALTDQQQFGK	1xCarbamidomethyl [C1]	2.98362e-10	0	1	Q80TT4	0	2262.05	65.8	2	0.130146	40.9513
IVQLLAGVADQTK		7.43943e-06	0	2	Q8BH59	0	1355.79	53.38	3	1.90482	30.3179
AYDATTHFETTCDDIKDIYK	1xCarbamidomethyl [C12]	2.73515e-08	0	1	Q61598	1	2407.08	47.63	4	1.82329	30.2328
MSPNETLFLESTNK		5.31712e-06	0	1	Q99K70	0	1610.77	50.66	2	2.62024	30.2342
ELAPYDENWFYTR		9.22775e-07	0	1	Q5M9P3	0	1703.77	56.26	2	-0.469302	40.9446
QASPSIVIALAGNK		4.4929e-07	0	1	Q0PD56	0	1368.78	51.66	2	5.47902	30.3035
IGEDYISDLDQLR		7.85988e-08	0	1	Q9WUB3	0	1536.75	77.03	2	2.65264	40.9419
VPLPSLSPTMQAGTIAR		4.244e-09	0	2	Q8BMF4	0	1738.95	68.03	2	2.06902	34.6384
WPVHLMETLLPR		3.266e-05	0	1	Q9WUB3	0	1491.81	31.9	3	2.45064	40.9394
LLCGLLSDR	1xCarbamidomethyl [C3]	0.00049856	0	1	P34884	0	1046.57	50.78	2	2.37134	30.3153
AICTEAGLMALR	1xCarbamidomethyl [C3]	2.56941e-05	0	1	Q542I9	0	1305.67	42.11	2	3.25492	30.3166
HENIIGINDIIR		7.73909e-07	0	2	P63085	0	1406.78	48.96	2	2.36696	30.3559
LSLEELLGK		0.000116446	0	1	E9QN98	0	1001.59	51.04	2	1.47957	40.933
MPSFGVSAPGKPSQEASLEVGAPK		9.29713e-08	0	1	E9PYB0	0	2371.2	33.5	3	7.48172	30.3219
MTVAHMWFDNQIHEADTTEDQSGATFDKR		3.1554e-10	0	3	Q6ZQ49	1	3381.49	61.15	3	0.989451	32.8611
MTVAHMWFDNQIHEADTTEDQSGATFDKR	1xOxidation [M1]	1.11856e-05	0	1	Q6ZQ49	1	3397.48	26.38	5	1.09028	30.3808
MTVAHMWFDNQIHEADTTEDQSGATFDKR	1xDeamidated [N/Q]; 1xOxidation [M]	8.12348e-06	0	4	Q6ZQ49	1	3398.47	27.96	4	9.28138	30.3232
QITQVYGFYDECQTK	1xDeamidated [Q4]; 1xCarbamidomethyl [C12]	1.64194e-05	0	1	Q9CQR6	0	1880.84	66.24	2	15.954	30.3272
AVVLAGFGGLNK		8.39015e-05	0	1	Q80TB8	0	1145.67	34.65	2	2.07029	30.3363
HVQSMYEEAYSDYLKDR		2.73099e-11	0	1	Q922J6	1	2133.95	79.29	3	2.27332	30.3376
SILFVPTSAPR		0.000229713	0	1	Q3UAD6	0	1187.68	30.84	2	4.92161	30.3416
YNNPAMLHNIDQEMLK		1.56427e-06	0	1	Q3UQL2	0	1930.91	15.18	3	5.07492	30.3429
VCYEGQPVGEFIR	1xCarbamidomethyl [C2]	4.18474e-05	0	1	P13707	0	1553.74	39.24	2	2.94389	30.3022
VGDTSLDPNDFDFTVTGR		1.44186e-09	0	1	Q9Z2D6	0	1955.9	70.62	2	2.9923	40.9316
IIPGFMCQGGDFTR	1xOxidation [M6]; 1xCarbamidomethyl [C7]	3.98703e-06	0	1	P17742	0	1614.74	55.13	2	2.70443	30.3008
SIEALLEAGQAQDTQASHAEANQQQTR	1xDeamidated [Q]	0.000276061	0	3	Q99PL5	0	2896.37	19.82	3	7.49778	30.2891
EKLELVSYFGK		0.0004494	0	2	Q3TYV5	1	1312.71	48.97	2	3.47107	30.2446
AMGIMNSFVNDIFER	2xOxidation [M2; M5]	8.86158e-08	0	1	Q64524; Q921L4	0	1775.81	67.28	2	2.96275	40.9433
NLEAVETLGSTSTICSDK	1xCarbamidomethyl [C15]	8.69887e-13	0	27	A0A0G2JGX4; Q8VDN2; Q6ZQ49	0	1924.92	138.95	2	1.57667	30.7724
NLEAVETLGSTSTICSDK	1xDeamidated [N1]; 1xCarbamidomethyl [C15]	2.73515e-08	0	4	A0A0G2JGX4; Q8VDN2; Q6ZQ49	0	1925.9	99.71	2	13.2347	39.1912
SILTEQLETIPKEER		1.50296e-06	0	1	P20357	1	1785.96	28.32	3	2.35431	30.2499
EGICGSCAMNINGGNTLACTR	1xDeamidated [N12]; 3xCarbamidomethyl [C4; C7; C19]	2.20725e-05	0	1	Q3TE45	0	2256.95	49.91	2	-2.09777	30.2512
QASPNIVIALAGNK		1.10911e-06	0	1	Q3TCT9	0	1395.8	71.87	2	4.47352	30.2657
GLQILGQTLK		0.000535704	0	1	P16388; P63141	0	1070.66	27.97	2	2.1338	30.267
AMGIMNSFVNDIFER	1xOxidation [M]	2.69039e-09	0	2	Q64524; Q921L4	0	1759.81	95.28	2	5.71877	48.5826
SYDVPPPPMEPDHPFYSNISK		1.72008e-08	0	3	Q3U7Z6	0	2417.11	38.86	3	0.0364666	33.9228
SYDVPPPPMEPDHPFYSNISK	1xOxidation [M9]	8.1887e-06	0	1	Q3U7Z6	0	2433.11	10.82	3	8.04627	30.2709
GAISCVNVHICDSPFHCTMEEAR	1xDeamidated [N7]; 3xCarbamidomethyl [C5; C11; C17]	9.61161e-05	0	1	Q91VM9	0	2691.14	10.43	4	11.6682	30.2722
LQVMIQPSEDIVRPENGPEQPQAGSSASK		0.000321317	0	1	P31648	0	3092.53	30.37	3	-1.93111	30.28
AMGIMNSFVNDIFER	1xDeamidated [N]	5.84083e-10	0	4	Q64524; Q921L4	0	1744.8	109.92	2	2.35973	47.8606
NLDYVATSIHEAVTK		1.39718e-08	0	2	P05201	0	1660.85	62.71	2	2.9251	30.2825
AMGIMNSFVNDIFER		1.22937e-08	0	2	Q64524; Q921L4	0	1743.82	109.29	2	3.48522	50.322
GSLALQPFLVGGHR		2.05398e-05	0	2	Q3V1R3	0	1451.81	51.24	3	1.24929	30.2864
IIPGFMCQGGDFTR	1xCarbamidomethyl [C7]	7.93091e-06	0	2	P17742	0	1598.75	53.52	3	2.55843	35.2763
IFEGANDILR		3.86316e-05	0	1	P50544	0	1147.61	51.95	2	-0.280242	29.4024
TVPTGDLALRPGTVSGYEMK		1.38745e-06	0	2	E9QQ57	0	2092.07	26.58	3	2.07048	29.9307
VELVPPTPAEIPTAIQSVK		6.28626e-07	0	3	Q9CQY3	0	1989.13	59.2	2	2.56014	41.0957
LLVLEDENANVDEVELKPDTLIK		4.05301e-05	0	1	Q3UIA5	0	2609.39	37.15	3	3.9522	41.2086
LWDLTTGTTTR		5.80821e-05	0	1	P68040	0	1264.65	31.12	2	1.78025	28.7072
LQNELDNVSTLLEEAEKK		1.40625e-11	0	1	Q3UH59	1	2073.07	95.3	3	4.33449	41.2059
ASLNGADIYSGCCTLK	1xDeamidated [N4]; 2xCarbamidomethyl [C12; C13]	7.19802e-08	0	1	G5E924	0	1730.77	50.95	2	1.33354	28.7099
HFMFLSAEQPYK		0.000749042	0	1	Q99LY9	0	1497.72	45.19	3	2.80449	28.7112
LLTQHENIKNEIDNYEEDYQK		3.37068e-06	0	1	Q62261	1	2636.25	56.72	3	1.02083	28.7138
LLSDGMLVEAR		4.94789e-06	0	1	Q543U1	0	1203.64	49.99	2	2.83976	28.7229
TQNPMVTGTSVLGVK		3.37215e-05	0	1	P99026	0	1531.81	39.72	2	6.78212	28.6956
KGVNLPGAAVDLPAVSEK		1.02948e-11	0	2	P52480	1	1764.99	77.98	2	1.64546	28.7267
IEDNWYFVVADSSK		1.30147e-06	0	1	Q9JIA1	0	1672.79	56.39	2	2.40696	41.2046
VNFHMFDVGGQR		5.11073e-05	0	1	Q6R0H7	0	1406.66	40.04	3	2.24559	28.7293
MWEVQTGYCVK	1xCarbamidomethyl [C9]	8.80243e-05	0	1	P63005	0	1400.63	24.18	2	4.09312	28.7332
SGLGLGAASASTSGSGPADSVMR		7.54032e-11	0	1	Q7TSJ2	0	2035.97	103.35	2	2.36474	28.7396
SCGSSTPDEFPTDIPGTK	1xCarbamidomethyl [C2]	0.00076109	0	1	Q3TML6	0	1895.83	30.23	2	2.60865	28.7409
HACVPVDFEEVHVSSNADEEDIR	1xCarbamidomethyl [C3]	3.55032e-14	0	2	P70404	0	2654.18	66.1	3	2.28081	28.7657
HACVPVDFEEVHVSSNADEEDIR	1xDeamidated [N16]; 1xCarbamidomethyl [C3]	8.1913e-05	0	1	P70404	0	2655.16	31.81	3	0.415275	29.4532
DGNGYISAAELR	1xDeamidated [N3]	8.38752e-06	0	1	P0DP28	0	1266.6	45.43	2	1.96367	28.7254
CPTDELSLSNCAVVNEK	2xCarbamidomethyl [C1; C11]	9.88623e-13	0	1	P46460	0	1935.88	117.88	2	1.85786	28.693
SLTNDWEEHLAVK		5.44351e-07	0	2	Q80Y52	0	1541.76	72.77	2	2.92916	28.8152
IPAVELVTPGAQETEK		3.82496e-09	0	1	A0A0U1RNK1; E9QQ57	0	1681.9	72.1	2	4.63934	28.6903
KAEPQELLQLDGYTVDYTDPQPGLEGGR		1.28849e-10	0	1	Q80TJ1	1	3089.51	113.25	3	1.93605	41.219
LTAAGVGPVQGEVLSPASDK		0.000254861	0	1	E9PV14	0	1896.01	46.25	2	0.626722	28.6423
DLHESSFSLSGSQIDDHVPK		8.12348e-06	0	1	Q9EQF6	0	2198.04	23.43	3	4.95588	28.6552
GMSLNLEPDNVGVVVFGNDK	1xOxidation [M2]	2.03048e-12	0	2	Q03265	0	2120.03	119.89	2	3.30052	41.2177
GMSLNLEPDNVGVVVFGNDK	1xDeamidated [N]	9.23497e-05	0	5	Q03265	0	2105.02	51.08	2	17.0842	45.5734
VSVPTHPDDVGDASLTMVK		5.88773e-10	0	1	Q62059	0	1967.97	55.38	3	3.19946	28.6526
EEILAALEK		0.000697138	0	1	Q3TID4	0	1015.57	34.93	2	2.58486	28.6539
KQIQFADDMQEFTK		6.59524e-07	0	1	Q80SW1	1	1728.83	76.38	3	2.96449	28.6565
LIEEVMIGEDK		5.80602e-06	0	1	Q542X7	0	1275.65	61.83	2	-1.72885	28.6578
ITVNYPPYISK		9.38382e-05	0	1	G5E8G3	0	1294.7	27.66	2	2.4394	28.6592
QFGIVTIGEEK		2.26084e-05	0	1	Q542P2	0	1220.65	48.96	2	1.21488	28.6605
GDEELDSLIK		0.000575611	0	1	B2RVP5	0	1118.56	61.54	2	2.9311	28.6695
DFTPVCTTELGR	1xCarbamidomethyl [C6]	3.18858e-05	0	1	Q6GT24; Q8BG37	0	1395.66	55.97	2	3.31153	28.6708
EAYPGDVFYLHSR		7.73909e-07	0	2	Q03265	0	1553.74	71.63	2	2.04953	28.8309
WNPGASPADTGDVNVHSGIIAAR		7.48026e-11	0	1	F8VPN4	0	2305.13	67.1	3	4.26734	28.6761
GMSLNLEPDNVGVVVFGNDK		2.27102e-12	0	2	Q03265	0	2104.04	127.62	2	3.34555	46.0821
VTVNYPPYISEAK		4.79405e-05	0	1	Q3TYC2	0	1480.77	40.47	2	2.97765	28.6864
EGDYVLFHHEGGVDVGDVDAK		1.20145e-06	0	1	Q3V117	0	2258.04	51.57	3	3.0402	28.7489
GCSFLPDPYQK	1xCarbamidomethyl [C2]	3.86316e-05	0	1	Q3TID4	0	1311.6	57.68	2	1.12319	28.7605
TINEVENQILTR		1.3021e-05	0	1	A0A1L1SV25; Q7TPR4	0	1429.76	60.16	2	3.01691	28.7631
KADIGVAMGIVGSDVSK		1.66255e-12	0	2	Q8VDN2	1	1646.88	93.37	2	3.28506	28.797
AAYFGIYDTAK		3.18858e-05	0	1	P51881	0	1219.6	49.43	2	1.64042	28.8517
IADPEHDHTGFLTEYVATR		2.86377e-12	0	2	A0A0U1RPX4	0	2172.04	92.53	3	-2.41869	28.9065
ALLEVLGR		0.00034804	0	1	G5E8T9	0	870.541	49.46	2	0.524874	28.8582
DLKPENLLLASK		1.73565e-06	0	2	Q5SVJ0; F8WIS9; Q923T9; A0A0G2JGS4	0	1340.78	49.83	2	2.16696	28.8609
LALLDNHSSEFNVTR		3.26293e-07	0	1	Q3V2D0	0	1715.87	47.14	3	1.67459	28.8673
GWLYYEAGQR		0.000213771	0	1	Q9QXS1	0	1242.59	43.11	2	-0.344709	28.8686
IGIFGQDEDVTSK		2.62928e-07	0	1	Q5DTI2	0	1408.7	66.66	2	-0.150722	28.8699
WIDIHNPATNEVVGR		5.0655e-07	0	1	Q9EQ20	0	1720.88	62.71	3	2.81186	28.8725
KPTEFIGGVSSTTQSWVQK		2.77502e-11	0	1	Q9WV92; D0VYV6	0	2080.07	98.07	2	2.88782	28.8751
FQLQATTQQGPGEAIVR		7.14069e-08	0	1	Q6PGJ3	0	1843.97	62.21	2	-4.09034	28.8765
LVQQPQNASTFINRPALGILPPENFVDK		1.74958e-06	0	1	P61922	0	3106.67	26.17	3	-0.695625	41.1875
KFDLNSPWEAFPAYR		5.75978e-06	0	1	Q9DCT2	1	1840.9	59.04	3	1.69712	41.1861
SSENFDELLK		0.000773331	0	1	P62965	0	1181.57	35.74	2	1.4023	28.8869
LVEDHLAVQSLIR		9.29241e-09	0	1	B2RXT3; Q60597	0	1492.85	56.45	2	1.13748	28.8882
DVEMGNSVIEENEMK		1.08227e-07	0	1	P56564	0	1723.75	70.94	2	2.7987	28.8896
ILGADTSVDLEETGR		4.78002e-11	0	7	Q03265	0	1575.79	117.7	2	0.930992	29.4153
NLEGYVGFANLPNQVYR		6.48072e-10	0	1	E9Q1G8	0	1953.98	80.18	2	2.87418	41.1836
GEDGESECVINYVEK	1xCarbamidomethyl [C8]	6.49382e-06	0	1	Q8CIF2	0	1727.74	31.34	2	-4.18329	28.8505
MFVDLNPDSDK		3.73995e-06	0	1	Q3UPA1; P21279	0	1280.58	52.21	2	1.68484	28.6371
VLNNMEIGTSLYDEEGAK	1xOxidation [M5]	8.77762e-11	0	1	P09411	0	1998.93	99.92	2	2.17746	28.8387
SKDDQVTVIGAGVTLHEALAAAESLKK		7.9785e-10	0	1	P40142	2	2751.49	48.83	4	2.2073	41.1966
AYAQQLTDWAK		0.000130235	0	1	Q61644	0	1294.64	34.97	2	2.16762	28.767
QISLEDALR		0.00076109	0	1	Q9CY64	0	1044.57	44.34	2	1.76004	28.7761
DIVNMLMHHDR		3.83239e-05	0	1	Q9WUB3	0	1380.65	39.6	3	2.84858	28.7774
MIAEAIPELK		0.000175054	0	1	P08249	0	1114.62	45.31	2	3.89182	28.7786
AHQVVEDGYEFFAK		9.14962e-08	0	1	P62141; Q3U7K1	0	1639.78	48.29	2	0.207714	28.7813
IIFPAAEDKDQDLITIIGK		2.08612e-06	0	1	Q3V1M8	1	2100.16	46.55	3	2.19308	41.2033
MLDLYSQISSVPIGYNHPALAK		6.13414e-08	0	3	P61922	0	2417.25	55.69	2	4.09078	41.2598
TVAGGAWTYNTTSAVTVK		2.3508e-07	0	1	Q4VAF2	0	1826.93	77.07	2	-1.02054	28.7956
RGTGGVDTAAVGGVFDVSNADR		6.96081e-11	0	3	Q04447	1	2121.03	78.34	3	2.28363	28.7983
LLLDSGINAQVR		1.39926e-05	0	1	Q6P9K8	0	1298.74	55.74	2	3.98456	28.8023
TLVHTVSVAVIDGTR		0.000179303	0	1	B2RRE0	0	1567.88	39.35	2	2.06589	28.8036
LILADALCYAHTFNPK	1xCarbamidomethyl [C8]	6.38114e-09	0	1	Q9CPY7	0	1846.95	59.41	3	3.79119	41.2006
AVVQVFEGTSGIDAK		5.35442e-08	0	2	A0A1S6GWG6	0	1520.8	70.1	2	3.02323	28.8165
IESLSSQLSNLQK		2.36967e-07	0	1	P14733	0	1446.78	66.68	2	3.19522	28.8192
ADNFEYSDPVDGSISK		1.86234e-09	0	1	Q66JR7	0	1743.77	88.68	2	1.39985	28.8231
DTSYLFITGPEVVK		4.87133e-05	0	1	Q7TMF4	0	1568.82	46.12	2	1.37089	41.1979
FKLEAPDADELPR		0.00013773	0	1	Q99KI0	1	1500.77	55.64	2	3.53135	28.8347
VLNNMEIGTSLYDEEGAK		2.36367e-12	0	2	P09411	0	1982.94	110.96	2	-0.246237	34.1674
SYYGPPYAGPGVTHVIVR		1.05767e-05	0	1	Q9QYE9	0	1933	27.93	3	1.5887	28.8948
WLHGLESQIQSDDYGK		1.92385e-08	0	2	Q62261	0	1875.89	70.1	2	-0.994513	28.6318
NLINQMLTINPAK		1.77689e-07	0	1	Q5SVJ0; Q923T9; A0A286YDL6	0	1469.81	62.83	2	3.43275	40.3077
TVYFAEEVQCEGNSFHK	1xCarbamidomethyl [C10]	3.44379e-11	0	1	Q4FJX4	0	2044.91	95.06	2	0.0555041	28.9641
TVYFAEEVQCEGNSFHK	1xDeamidated [N13]; 1xCarbamidomethyl [C10]	1.25046e-06	0	1	Q4FJX4	0	2045.89	22.59	3	0.224379	28.4124
GISCMNTTVSESPFK	1xCarbamidomethyl [C4]	1.07256e-09	0	1	Q4FK49	0	1657.76	110.53	2	2.73076	28.4163
ASEQIYGSPSSSPYECLR	1xCarbamidomethyl [C16]	2.96718e-05	0	1	O08788	0	2030.91	47.49	2	0.243051	28.4216
MAPYQGPDAAPGALDYK		0.000115518	0	1	A0A1L1SV25	0	1764.83	40.77	2	3.29207	28.4293
QIGENLIVPGGVK		7.43943e-06	0	1	Q6P1J1; O08553	0	1323.76	44.68	2	0.393502	28.4319
TQTAVASEEGPATLPEAEALLAQHAALR		2.05095e-08	0	1	Q3UGZ4	0	2845.47	70.87	3	7.40122	41.2796
LNELADQDFPLHPR		4.38859e-06	0	1	E9QKC6	0	1664.84	62.33	3	1.27691	28.4047
LYPPSAEYPDLR		2.9201e-05	0	2	Q545N7	0	1420.71	60.14	3	-1.4674	28.5822
ITQLVSEQANQVLAR		1.22937e-08	0	1	E9Q0J5	0	1669.92	75.34	2	0.0638426	28.4475
VDIEFDYDGPLMK		1.64033e-07	0	1	P61922	0	1541.72	80.82	2	1.38729	41.2729
ISELGAGNGGVVFK	1xDeamidated [N8]	8.59382e-05	0	1	P31938	0	1348.71	43.12	2	3.91708	28.4566
VVLAAADLGTEAGVQR		3.73618e-08	0	2	Q91XH5	0	1569.86	75.01	2	2.44157	28.4658
VNILGEVVEK		2.76114e-05	0	1	Q9QYB8	0	1099.64	66	2	1.9226	28.4684
AEVVLGNIIK		0.00013995	0	1	P62482	0	1055.65	34.61	2	3.35344	28.4697
YHTSQSGDEMTSLSEYVSR		1.80279e-10	0	2	P11499	0	2176.95	91.6	3	-1.03209	28.471
SQPDMAIMAVNSFVK		1.83372e-08	0	1	Q5SWR1	0	1637.8	73.2	2	1.09547	41.277
TSLDLYANVIHCK	1xCarbamidomethyl [C12]	3.98504e-07	0	2	P70404	0	1533.77	83.38	3	2.24438	28.4033
ARPEYMLPVHFYGR		6.81539e-05	0	2	Q3V3U0	0	1735.87	37.69	4	1.17915	28.402
TLMALGSVAVTK		7.80508e-06	0	1	Q9R1Q8	0	1190.68	51.5	2	3.38423	28.4007
LATDKNDPHLCDFIETYYLSEQVK	1xCarbamidomethyl [C11]	4.74676e-09	0	2	P09528	1	2899.38	60.93	3	7.26945	41.3348
MVVLSLPR		0.000654022	0	1	Q9JHU4	0	914.549	42.09	2	1.19725	28.3565
TASNVEEAFINTAK		5.48443e-08	0	1	Q0PD65	0	1494.74	57.64	2	4.73175	28.3578
ALSDHHVYLEGTLLKPNMVTPGHACPIK	1xCarbamidomethyl [C25]	4.56071e-09	0	2	P05063	0	3098.59	25.85	5	1.38903	28.3591
HNHDLSSYQDTIQQLENELR	1xDeamidated [N2]	4.48379e-11	0	4	A0A0R4J036	0	2441.13	93.31	3	4.35681	45.3622
HNHDLSSYQDTIQQLENELR		6.99892e-16	0	3	A0A0R4J036	0	2440.15	105.04	2	1.89076	41.3124
LKGEMMDLQHGSLFLQTPK		7.73909e-07	0	2	P16125	1	2173.11	23.61	4	2.35652	32.2212
LKGEMMDLQHGSLFLQTPK	1xOxidation [M]	2.29623e-06	0	4	P16125	1	2189.11	35.2	4	1.20489	28.3981
SLTNDWEDHLAVK		2.1357e-07	0	2	P11499	0	1527.74	65.27	2	3.53175	28.3852
YVQLPADEVDTQLLQDAAR		1.47462e-12	0	1	O35901	0	2145.08	112.07	2	4.25078	41.2887
MTDIMTEGITIVEDINKR	1xOxidation [M]	2.13137e-11	0	2	O08599	1	2095.04	94.68	3	3.12754	41.2823
DSPSVWAAVPGK		2.48853e-05	0	1	P62962	0	1213.62	40.21	2	2.59704	28.3787
MTDIMTEGITIVEDINKR		3.7305e-11	0	2	O08599	1	2079.05	130.43	2	3.3544	49.9521
DISTTLNADEAVAR		1.26998e-07	0	1	P48722	0	1475.73	72.24	2	2.60728	28.3826
TVPQSSLTMGQLYEK		0.000145657	0	1	P60521	0	1681.85	48.03	2	1.92116	28.3943
CNEPAVWSQLAK	1xCarbamidomethyl [C1]	2.10287e-06	0	1	Q5SXR6	0	1402.68	65.92	2	2.72023	28.3956
GLGEISAATEFK		4.42565e-05	0	1	E9QB01; A0A0A6YY91	0	1222.63	70.94	2	2.098	28.3968
NSWNTISFHTGAALR		6.49615e-05	0	2	O54991	0	1674.83	39.81	3	-1.3778	28.4723
ACPCASSSQVLQELLSR	2xCarbamidomethyl [C2; C4]	6.69138e-10	0	1	Q8BYI9	0	1905.92	102.01	2	-2.69548	41.2716
TEGDSPAAALSPQMHQEPVQQDFSGK	1xDeamidated [Q13]	0.000148004	0	1	S4R2F3	0	2756.25	13.81	3	8.78613	28.4776
EDFASNEVVYYNAK		5.11073e-05	0	1	O08532	0	1648.75	36.69	2	0.374179	28.484
EAICEVALDYK	1xCarbamidomethyl [C4]	2.69448e-06	0	1	Q62261	0	1310.63	74.95	2	3.07883	28.5601
QWCNCAFLESSAK	2xCarbamidomethyl [C3; C5]	1.50296e-06	0	1	P62835	0	1600.69	48.98	2	1.75784	28.5614
ILMDKPEMSVVLK		9.38382e-05	0	2	Q11011	0	1502.83	40.36	3	1.99798	28.5627
AITVFSPDGHLFQVEYAQEAVK		5.70527e-09	0	1	Q3TN31	0	2449.24	50.96	3	3.72949	41.2388
LQTDQAEASKPTWGTQGDFSTTHALPAVK		2.24283e-05	0	1	Q80TJ1	0	3085.52	27.02	4	3.03467	28.5667
GLFTGLTPR		0.000371008	0	1	Q3UA17	0	961.547	48.94	2	1.60186	28.5693
GFCYVEFDEVDSLK	1xCarbamidomethyl [C3]	1.05715e-06	0	1	Q3V244	0	1707.76	51.46	2	0.537324	41.2374
GSNDMQYQHVIETLIGK		1.04873e-06	0	1	P80316	0	1932.95	43.82	3	2.68981	41.2361
ATDLFDELVAHEVAR		7.9785e-10	0	1	Q6ZPE2	0	1685.85	63.7	3	3.33865	41.2348
YLIATSEQPIAALHR		1.61512e-06	0	1	Q8C483	0	1682.92	38.21	3	1.7937	28.5965
TCDGVQCAFEELVEK	2xCarbamidomethyl [C2; C7]	2.73515e-08	0	1	P35293	0	1784.78	58.17	2	1.05092	41.2257
EDKLECSEELGDLVK	1xCarbamidomethyl [C6]	2.77643e-10	0	2	Q5SXR6	1	1763.84	78.91	2	2.59938	28.6161
WHPEVCHHCPDVPILLVGTK	2xCarbamidomethyl [C6; C9]	5.80602e-06	0	1	Q3UDZ1	0	2394.18	12.56	4	3.33024	28.6004
MGIGGLDKEFSDIFR	1xOxidation [M1]	7.93091e-06	0	1	P46460	1	1700.83	40.89	3	3.39634	41.2217
TSQIDISSGSGLNDGQWHEVR		5.31178e-08	0	1	E9QNF7	0	2286.07	53.99	3	3.03068	28.6174
YALTFAEAQEACR	1xCarbamidomethyl [C12]	6.97142e-08	0	1	A0A0R4IZX5	0	1529.71	84.97	2	-2.90944	28.6188
MGIGGLDKEFSDIFR		1.42042e-07	0	2	P46460	1	1684.84	57.13	2	5.59881	44.7362
YSEATEHPGAPPQPPAPLQPALAPPSR	2xDeamidated [Q13; Q19]	3.08821e-05	0	1	Q7TSJ2	0	2778.37	19.14	3	13.5067	28.5575
NLINQMLTINPAK	1xOxidation [M6]	0.000127149	0	1	Q5SVJ0; Q923T9; A0A286YDL6	0	1485.81	34.98	2	7.63975	28.6305
NAGQTVTIIAQYKPEEYSR		3.45079e-07	0	1	Q62108	0	2168.1	37.91	3	4.87822	28.5484
VTDLLGGLFSK		1.50296e-06	0	1	O35857	0	1149.65	46.4	2	0.542997	41.244
EVVAGSHELGQDYEHVTMLQER		1.00711e-07	0	2	Q62261	0	2527.19	46.5	4	1.23803	28.5234
ILMVGLDAAGK		1.82181e-05	0	1	P61750; P84078; P84084	0	1087.62	68.77	2	2.4464	28.5025
LAEMPADSGYPAYLGAR		2.40543e-09	0	2	P50516	0	1781.85	69.84	3	0.0338863	33.3749
LAEMPADSGYPAYLGAR	1xOxidation [M4]	2.18866e-06	0	1	P50516	0	1797.85	57.04	2	2.15652	28.5038
QVQSLTCEVDALK	1xCarbamidomethyl [C7]	3.26293e-07	0	1	Q3TWV0; P20152	0	1490.75	83.16	2	2.1015	28.5051
QDLPNAMNAAEITDK		1.74958e-06	0	1	P84078	0	1630.77	56.47	2	1.48738	28.5064
FLVYDYDSSGK		1.88103e-05	0	1	Q9Z140	0	1293.6	39.54	2	0.675925	28.5117
LDLPPGFMFK		0.000294284	0	1	O08539	0	1164.61	29.58	2	2.76947	41.2638
THNSALEYNIFEGMECR	1xCarbamidomethyl [C16]	1.40768e-09	0	2	O08553	0	2070.9	83.92	2	2.54391	35.1339
THNSALEYNIFEGMECR	1xDeamidated [N3]; 1xCarbamidomethyl [C16]	3.73429e-09	0	3	O08553	0	2071.88	86.54	2	3.30515	38.9997
TDEQALLSSILAK		1.17297e-06	0	1	Q9CQ22	0	1388.76	48.97	2	2.79341	41.2584
GIDPFSLDALAK		0.000130235	0	1	Q3TI05	0	1246.67	36.84	2	2.7361	41.2454
QQLEEFGWANSQK		2.59004e-05	0	1	Q8R4V2	0	1564.74	44.67	2	-0.380607	28.53
EPNSENVDISSGGGVTGWK	1xDeamidated [N]	0.000217216	0	2	Q4FJL0	0	1933.88	37.47	2	12.8015	28.5314
WNDFAEDSLR		7.3214e-06	0	1	P58281	0	1252.56	56.69	2	1.91748	28.5327
SQGQDVTSSVYFMK		1.56348e-07	0	1	B2RTM4	0	1576.73	82.14	2	1.43471	28.5431
IQNTGDYYDLYGGEK		2.05199e-07	0	1	P35235	0	1735.78	76.94	2	1.10254	28.5444
AIGDVFQKPYVSGEADAASR	1xDeamidated [Q7]	2.13777e-05	0	1	Q8CGA0	0	2082.01	27.8	3	14.2784	28.5471
VADIIAEVAK		7.6226e-05	0	1	Q3TA69	0	1028.6	49.29	2	2.29699	26.3567
QLICDPSYIPDR	1xCarbamidomethyl [C4]	1.75041e-05	0	1	P50396	0	1476.72	67.37	2	1.07138	28.9039
VLTTGYWPTQSATPK		1.72182e-06	0	1	Q6ZQ84	0	1649.85	59.54	2	3.90392	28.9105
VSGISMDVAVPENTGQDSAR		7.03096e-07	0	1	E9PZ16	0	2032.96	68.93	2	-0.256662	29.2159
QITINDLPVGR		4.46118e-05	0	2	P35700; O08807	0	1225.69	57.13	2	2.35379	29.2172
VVNVSSMVSLR		1.54019e-05	0	1	B2RXY7	0	1190.66	62.41	2	-3.99266	29.2185
VVSALPIQHQDWMSGK		3.98504e-07	0	2	Q569X1; Q58E56	0	1795.92	50.18	3	1.64457	29.2197
EAVLIDPVLETAHR		1.58949e-06	0	1	Q9DCM0	0	1562.85	57.02	3	1.75073	29.2224
INPASMFDVHVK		5.94699e-06	0	3	Q3V3U0	0	1357.69	52.6	3	0.643773	29.2447
NIDNPAIADIYTEHAHQVVVAK		2.00233e-08	0	2	Q3U136	0	2418.24	46.49	3	2.46767	29.2381
SFPAYYTSHVQEEQTEVEETIEATK		3.17429e-14	0	6	P08551	0	2916.34	84.44	2	0.563877	41.1993
VVDRPMLPQEYAVEAHFK		2.56825e-06	0	1	E9PY16	0	2129.08	33.46	4	2.54084	29.2394
LLEVQSQVEELQK		0.000246843	0	1	Q5BKS5	0	1542.84	43.42	2	-4.37472	29.2511
TLVLSNLSYSATK		5.35981e-06	0	1	P09405	0	1396.77	48.91	2	2.02059	29.2551
VAGHPDVVINNAAGNFISPSER		3.8886e-08	0	1	Q9CQ62	0	2264.14	67.63	3	1.67151	29.2564
SKEEALELINGYIQK	1xDeamidated [N10]	7.18707e-11	0	2	Q3UTI7	1	1735.91	93.98	2	3.12028	29.3072
ALLFGHTASITCLSK	1xCarbamidomethyl [C12]	7.87031e-05	0	1	Q920I9	0	1618.86	27.5	3	2.04638	29.2616
EIEELQSQAQALSQEGK		4.17031e-12	0	2	Q62261	0	1887.93	119.25	2	2.36224	29.263
TCVAPDVFAENMK	1xCarbamidomethyl [C2]	1.2911e-06	0	1	Q3UJ70	0	1481.68	44.21	2	1.98078	29.2694
DVSLPQSEHKEPWFMR		0.000817743	0	1	Q8VE33	1	1985.95	14.99	3	2.77791	29.242
AVVNGYSASDTVGAGFAQAK	1xDeamidated [N4]	1.24603e-13	0	4	Q8K0U4	0	1913.92	114.09	2	2.57779	30.2433
VYSILASTLK		0.000224271	0	1	Q3U136	0	1094.65	41.92	2	2.08971	29.2055
LEGVEGVAHIIDPK		1.21168e-05	0	2	Q9JHU4	0	1476.81	35.85	2	2.095	29.3241
VGASEAALFLK		4.05301e-05	0	1	Q60902	0	1105.63	48.9	2	4.51183	29.1793
DVATVAFCDAQSTQEIHEK	1xCarbamidomethyl [C8]	1.12528e-09	0	1	O88712	0	2148.99	60.05	3	3.11635	29.1806
VVAFSPVTELK		5.31919e-05	0	1	P12382	0	1189.68	30.74	2	3.35561	29.1832
RPLILQLVHVSPEDK		9.83241e-08	0	1	E9PUD2; Q8K1M6	0	1744.01	37.18	3	2.75899	29.1845
LLANMVYQYK		0.000435271	0	1	O55234	0	1242.66	37.43	2	0.860624	29.1858
LPEDDEPPARPPAPAGASPLAEPAAPPSTPAAPK		5.30908e-09	0	1	Q99P72	0	3282.66	49.61	3	0.279011	29.1885
GGLHTVAVMNVGAPAAGMNAAVR		1.30993e-09	0	1	P47857	0	2164.11	81.55	2	3.94332	29.1898
GGLHTVAVMNVGAPAAGMNAAVR	1xDeamidated [N19]	2.02139e-05	0	1	P47857	0	2165.1	30.15	3	16.2512	29.4964
VAAGVLCELAQDK	1xCarbamidomethyl [C7]	0.000213771	0	1	Q02257; Q02248	0	1373.71	16.46	2	0.0520741	29.1963
LLTETEDWLYEEGEDQAK		1.39718e-08	0	1	Q61699	0	2168.99	96.72	2	2.6387	41.1454
ITPSYVAFTPEGER		0.000200531	0	1	P20029	0	1566.78	43.4	2	3.57379	29.1989
GFCQVVISSNLR	1xCarbamidomethyl [C3]	2.27899e-05	0	1	A0A076FRG6	0	1379.71	53.09	2	2.84074	29.2002
VAVSADPNVPNVIVTR		3.76236e-10	0	1	Q99PT1	0	1650.92	83.19	2	3.06845	29.2016
IGEHTPSALAIMENANVLAR		5.44075e-08	0	4	Q5FWB7	0	2107.1	77.12	2	1.05934	39.1624
IGEHTPSALAIMENANVLAR	1xDeamidated [N14]	2.77925e-08	0	2	Q5FWB7	0	2108.08	70.61	3	3.36529	41.3191
IGEHTPSALAIMENANVLAR	1xOxidation [M12]	2.3508e-07	0	1	Q5FWB7	0	2123.09	30.97	3	8.29858	29.2029
GWDENVYYTVPLVR		1.11688e-08	0	1	O55125	0	1710.85	95.45	2	3.1169	41.1441
SLAEDFAEQPIK		2.48853e-05	0	1	Q9JKR6	0	1347.68	32.25	2	5.74552	29.2707
EQLAQQQVHVEMDVAKPDLTAALR		2.69963e-18	0	6	P03995	0	2690.39	125.02	2	2.21138	33.5801
EQLAQQQVHVEMDVAKPDLTAALR	1xOxidation [M12]	1.98436e-10	0	2	P03995	0	2706.39	62.03	3	2.58378	29.2798
EEGVPTLWR		0.000731326	0	1	Q9CR62	0	1086.56	44.31	2	3.10148	29.276
NSCIVCNMGHSNTEIDVTSLR	2xCarbamidomethyl [C3; C6]	3.97494e-12	0	2	Q80SW1	0	2407.08	120.32	2	0.199883	29.3789
ACGNFGIPCELR	2xCarbamidomethyl [C2; C9]	3.1618e-06	0	1	Q9DCL9	0	1393.64	51.87	2	1.00886	29.3294
DALLLWCQMK	1xCarbamidomethyl [C7]	0.000244879	0	1	Q62261; E9PX29; Q3UGZ4; B2RX08	0	1277.64	36.2	2	1.65008	41.11
QAFTDVATGSLGQGLGAACGMAYTGK	1xCarbamidomethyl [C19]	5.82603e-15	0	2	P40142	0	2532.19	155.07	2	2.06617	41.1323
SAPAQPPAEGTEGAAPGGGPPGPPPNMTSNR	1xAcetyl [N-Term]	2.03461e-08	0	1	Q9CXX2	0	2909.35	58.7	3	0.895555	29.3347
TETVCTFQDGALVQHQQWDGK	1xCarbamidomethyl [C5]	7.48026e-11	0	2	Q05816	0	2448.12	74.76	3	3.06781	29.3451
GLYDGPVCEVSVTPK	1xCarbamidomethyl [C8]	7.19437e-09	0	3	O08553	0	1620.79	90.69	2	3.36717	30.0328
LEQEHLLEDIAHVR		1.28914e-09	0	3	P19246	0	1701.89	89.41	3	1.19595	29.3634
YQLDKDGVVLFK		0.000188111	0	2	P09103	1	1424.78	41.34	2	0.582697	29.388
TFNVDMYEEIHR		2.35306e-05	0	1	G3UXW9	0	1553.71	23.63	3	0.741138	29.3712
NYMSNPSYNYEIVNR		8.30398e-10	0	1	Q9JHU4	0	1863.83	89.86	2	0.0173466	29.3803
LALFNPDVSWDR		7.38018e-06	0	1	Q62425	0	1432.72	56.99	2	4.87847	41.1073
YNLGLDLR	1xDeamidated [N2]	0.000276061	0	1	P26443	0	964.51	66.4	2	1.25596	31.2189
AETFTFHSDICTLPEK	1xCarbamidomethyl [C11]	9.66168e-11	0	3	Q546G4	0	1895.88	71.11	2	0.223112	29.4011
LMASDMIESCVK	1xCarbamidomethyl [C10]	1.70725e-07	0	1	Q80TJ1	0	1383.63	91.82	2	1.38948	29.3841
LMCPQEIVDYIADKK	1xCarbamidomethyl [C3]	8.86606e-07	0	2	Q3TJG2	1	1822.91	41.61	3	0.792997	41.1061
ISALALLK		0.000479047	0	1	O35864	0	828.555	41.98	2	1.14072	29.3906
IVPNILLEQGK		0.000654022	0	1	Q9CZU6	0	1223.74	44.06	2	2.16692	29.3267
IEYNVEHAVDYVER		3.70831e-07	0	2	Q497P1	0	1735.83	62.9	3	4.56918	29.1689
YGHGVSEEDKGFGPIFEEQPINTIYPEESLEGK		2.13245e-10	0	1	P12960	1	3695.74	56.4	4	3.07534	41.1113
QLDEYSSSVANFLQAR		3.5292e-10	0	1	Q91VE0	0	1827.89	103.3	2	4.1216	41.1153
LVLGDNSLAIR		2.46758e-06	0	1	P05201	0	1170.68	97.38	2	2.84241	29.2772
WSSCNIFSTQDHAAAAIAK	1xCarbamidomethyl [C4]	1.64033e-07	0	1	Q3TF14	0	2077.98	3.16	3	1.69743	29.2785
TFVVQGFGNVGLHSMR		2.62795e-08	0	2	P26443	0	1748.89	68.6	2	-3.7121	33.3043
TFVVQGFGNVGLHSMR	1xOxidation [M15]	8.66015e-06	0	1	P26443	0	1764.88	29.39	3	-0.874032	29.2811
DTFNHLTTWLEDAR		2.2598e-06	0	1	Q0PD65	0	1718.81	56.88	3	2.94303	41.1283
MDVGGLSDPYVK		1.58949e-06	0	1	A0A0R4J2C2; P46096	0	1280.62	60.24	2	2.34535	29.2914
QADYVPSDQDLLR		2.56695e-07	0	1	Q6R0H7	0	1519.74	71.06	2	2.31816	29.2928
GGVIAGSPAPPELIR		0.000155276	0	1	Q8VCW8	0	1433.81	48.69	2	2.29415	29.2941
FVTVQTISGTGALR		7.49546e-07	0	3	P05202	0	1449.81	64.79	2	2.32437	29.3424
VFVGGLSPDTSEEQIK		1.23987e-07	0	1	D3YTQ3	0	1705.86	47.8	2	2.28929	29.2968
ANDPSLQEVNLNNIK		1.55024e-08	0	1	Q9JKK7	0	1668.86	99.97	2	1.54289	29.2981
QNFIDPLQNLHDK		2.05398e-05	0	1	A2ALV3	0	1581.8	32.47	3	2.42711	29.3085
GFSVVADTPELQR		1.32309e-05	0	1	Q543N3	0	1418.73	44.23	2	4.07597	29.3098
TPAPSPQTSLPNPITYLTK		1.45491e-07	0	3	Q9DCS9	0	2026.09	68.17	2	3.59736	41.1244
NETLGGTCLNVGCIPSK	2xCarbamidomethyl [C8; C13]	6.73826e-12	0	1	O08749	0	1819.87	126.91	2	1.49147	29.3124
AQIQAQNPSIDVVYYNK		2.36727e-09	0	1	Q91V61	0	1950.99	91.71	2	2.39014	29.3137
RDDGSWEVIEGYR		3.11007e-07	0	1	P26443	1	1581.73	40.36	2	3.91288	29.3151
HFIEQGINVCLCQSYAK	2xCarbamidomethyl [C10; C12]	1.45196e-11	0	3	P05202	0	2066.98	89.78	2	1.73359	29.3621
QIEGHTICALGDGAAWPVQGLIR	1xCarbamidomethyl [C8]	2.62395e-11	0	1	Q91YT0	0	2462.26	60.91	3	4.04471	41.1822
DWGPALLEHR		1.44474e-05	0	1	P28571	0	1193.61	49.07	3	2.55026	29.1676
LSSGYYDFSVR		0.000697138	0	1	Q3U505	0	1293.61	52.2	2	2.18348	29.1636
ARPFPDGLAEDIDKGEVSAR		2.18312e-11	0	1	P58252	1	2143.08	80.18	3	0.983596	28.9811
AGAIAPCEVTVPAQNTGLGPEK	1xCarbamidomethyl [C7]	6.48072e-10	0	2	Q5FWB6	0	2180.1	77.7	2	-1.78415	28.9824
IYGAPGVEFTGLHR		8.86158e-08	0	1	A0A0R4J0S4	0	1516.79	35.62	3	2.63265	28.9837
QLFHPEQLITGKEDAANNYAR		5.11073e-05	0	1	P68369; A0A0A0MQA5	1	2415.21	42.25	4	3.97294	28.9877
VLQLTSWDEDAWASK		5.39741e-08	0	1	Q64727	0	1748.85	73.17	2	4.35957	41.1678
GNYGLLDQIQALR		3.18558e-07	0	1	Q69ZK9	0	1460.79	72.14	2	4.15584	41.1665
GLSPAQADSQFLENAK		3.55934e-09	0	1	B6ZHD0	0	1675.83	100.03	2	1.49933	28.9955
TLTTVQGIADDYDK		1.55181e-06	0	1	P48024	0	1539.75	53.87	2	4.45021	28.9798
LAGGDWFTSR		2.80566e-05	0	1	Q76MZ3	0	1109.54	70.07	2	2.0609	28.9981
KTQEQLASEMAELTAR		4.96997e-13	0	1	P26041	1	1805.91	123.82	2	0.601461	29.015
LPEAVQLIEK		2.31573e-05	0	1	D3Z4B2	0	1139.67	45.65	2	2.66798	29.0163
SGAFGHLFRPDNFIFGQSGAGNNWAK		4.42383e-06	0	1	Q9ERD7	0	2795.34	32.58	4	5.7438	41.1612
HVGMAVAGLLADAR		1.2411e-05	0	1	Q58EV4	0	1380.74	56.76	3	5.84388	29.0203
GLGHQVATDALVAMEK		3.39087e-10	0	1	Q3TJ01	0	1639.85	69.27	2	4.09352	29.0256
LPIILVGNK		0.000329112	0	2	Q8BG51	0	966.635	44.68	2	2.59025	29.036
GPPPSGIATLVSGIAGEEPQR		3.16021e-07	0	1	O08788	0	2033.07	48.09	3	4.29415	41.1534
FLQASEDLLK		4.94986e-05	0	1	E9PZF0; P15532	0	1163.63	64.34	2	2.7253	28.9993
DDMIFEDCGNVPSEPK	1xOxidation [M3]; 1xCarbamidomethyl [C8]	7.08741e-07	0	1	P14094	0	1868.77	68.87	2	-0.369488	28.9771
DDMIFEDCGNVPSEPK	1xCarbamidomethyl [C8]	8.4507e-07	0	3	P14094	0	1852.77	50.09	2	-1.00889	32.8875
FQNPQAEGVNAVEDEIKK		2.27564e-08	0	1	Q3UHJ0	1	2016	50.68	3	2.72956	28.9707
IQTQIEVVNTFK		9.08579e-06	0	1	S4R1C4	0	1419.78	46.71	2	2.8524	28.9118
HEQILVLDPPSDLK		4.3864e-07	0	2	Q9WV55	0	1603.87	52.48	2	4.83743	29.0046
KAAAPAPEEEMDECEQALAAEPK	1xCarbamidomethyl [C14]	4.1476e-07	0	1	Q9D8N0	1	2485.12	52.6	3	-1.21385	28.9222
KAAAPAPEEEMDECEQALAAEPK	1xDeamidated [Q16]; 1xCarbamidomethyl [C14]	1.06616e-05	0	1	Q9D8N0	1	2486.11	35.36	3	1.21423	28.9601
DIRPYCYWDAEK	1xCarbamidomethyl [C6]	1.82181e-05	0	2	P05201	0	1615.72	36.54	2	-1.93899	28.9236
TFDTNSDGTIDFR		1.72182e-06	0	1	P84075; P62748	0	1488.66	68.17	2	0.789335	28.9275
LELTPVAIQAGR		0.000342524	0	1	Q9JMH6	0	1267.74	43.52	2	-1.15372	28.9288
QIYPPINVLPSLSR		2.87249e-06	0	1	A0A1S6GWG6	0	1596.91	51.22	2	2.07077	41.1809
LWTLVSEQTR		0.000648823	0	1	P14115	0	1232.66	25.67	2	0.606482	28.9431
DNFTAIPEGTNGVEER	1xDeamidated [N11]	2.84961e-06	0	1	E9PWE8	0	1749.79	69.95	2	-0.0402119	28.9444
AVATQGAFNSWDWVTR		1.76006e-10	0	1	O54991	0	1808.87	112.41	2	0.904942	41.1796
LEQDQLWIGTK		3.42651e-05	0	1	Q78JW9	0	1330.7	46.67	2	-0.015818	28.951
AFSVFLFNTENK		8.94164e-06	0	1	G3XA48	0	1416.72	50.99	2	1.34608	41.1718
ISSLLEEQFQQGK		1.2202e-07	0	1	Q497E9	0	1506.78	83.99	2	1.69075	28.9614
ASDPPLAPDDDPDAPAAQLAR		1.66677e-07	0	1	Q9QXV0	0	2103	53.87	2	-0.0358128	28.9628
GLQSIFQEQGMTESVHTWQDHGYLATYTNK		2.33325e-06	0	1	P97355	0	3469.61	30.64	4	0.625205	41.1704
NLGSINTELQDVQR		4.015e-08	0	1	O08547	0	1586.81	82.15	2	0.773093	28.9667
RSYDVPPPPMEPDHPFYSNISK		1.6395e-08	0	2	Q3U7Z6	1	2573.21	22.78	4	1.27188	29.0934
ETIELVHTEPTNVAQLPSR		2.18866e-06	0	1	Q9Z0P5	0	2134.11	25.36	3	0.739995	29.0414
VSPDGTAFCSGSWDHTLR	1xCarbamidomethyl [C9]	4.98007e-09	0	1	P62881	0	1992.89	44.54	3	0.502655	29.044
FMADCPHTIGVEFGTR	1xCarbamidomethyl [C5]	1.95776e-05	0	1	Q50HX4	0	1837.84	40.98	3	1.87737	29.053
GCDVVVIPAGVPR	1xCarbamidomethyl [C2]	1.79291e-05	0	2	P08249	0	1338.72	50.04	2	1.50706	29.114
LECSEELGDLVK	1xCarbamidomethyl [C3]	2.96437e-07	0	1	Q5SXR6	0	1391.67	82.27	2	2.11695	29.1153
SLYYYIQQDTK		0.000157778	0	1	P07356	0	1421.69	32.01	2	0.96392	29.1166
LGEHEFEALMR		9.23497e-05	0	1	Q9QYB8	0	1331.64	65.46	3	2.62959	29.1231
IFVGGIKEDTEEYNLR		2.34841e-09	0	2	J3QNY1; Q3UZG3	1	1882.95	71.88	2	2.59157	29.1452
DVQMLQDAISK		0.000824292	0	1	Q61081	0	1247.63	23.7	2	4.62986	29.1282
YLDEDTIYHLQPSGR		1.61512e-06	0	1	Q3TED1	0	1806.87	56.19	3	1.92121	29.1295
ALGVSNFNHFQIER		3.42502e-06	0	1	G5E895	0	1631.83	33.94	3	2.9714	29.1335
STGFIPIKEDFGPEK		5.18849e-07	0	1	B2RQQ5	1	1664.85	62.78	2	7.51572	29.1426
TVFEALQAPACHENLVK	1xCarbamidomethyl [C11]	3.13661e-06	0	1	Q69ZW4	0	1926.97	32.04	3	2.88648	29.1439
IFVGGIKEDMEVYNLR		4.49699e-05	0	1	V9GX38	1	1882.97	71.88	2	-7.3008	29.1452
NQYDNDVTVWSPQGR		1.3757e-07	0	1	Q9R1P4	0	1778.81	76.77	2	2.40216	29.1479
REELITNWEQIR		2.03762e-05	0	1	A3KGU7; A3KGU5	1	1586.83	58.99	3	2.34325	29.1492
STELGSDYYELSDSR		8.24202e-09	0	1	P20357	0	1721.75	96.84	2	3.18065	29.1505
KVETDHIVTAVGLEPNVELAK		2.01943e-07	0	2	Q9Z0X1	1	2262.23	43.59	4	3.14826	29.1702
WSELAGCTADFR	1xCarbamidomethyl [C7]	1.42114e-06	0	1	Q9DBH5	0	1412.63	52.81	2	1.86074	29.161
QADVPAAVTDAAATTPAAEDAATK		1.44039e-11	0	2	P06837	0	2256.1	107.7	2	1.36888	29.178
IPVPEDKYTALVDQEEKEDVK		4.1455e-08	0	2	Q9DCX2	2	2445.24	42.55	4	2.04533	29.1127
QLENLEQQKYDDEDISEDIK		1.16303e-07	0	1	Q8BVE3	1	2452.14	51.22	3	4.46369	29.1649
IELLGSYDPQK		0.00013128	0	1	Q4VAI2	0	1262.66	42.76	2	2.47518	29.1114
LTVVDTPGYGDAINCR	1xCarbamidomethyl [C15]	7.19802e-08	0	1	P42208	0	1750.84	82.08	2	8.4838	29.1076
AVFVDLEPTVIDEVR		4.10831e-10	0	4	P68369	0	1701.91	108.67	2	2.8878	42.5638
FAEWCLDYGEHGCR	2xCarbamidomethyl [C5; C13]	5.14973e-06	0	1	O89112	0	1799.73	26.11	3	1.50572	29.0556
QYPYNNLYLER		0.000208707	0	1	Q9D6J5	0	1472.72	38.27	2	2.31402	29.0582
DDHSFELDEAALNR		3.4785e-07	0	2	Q8BH66	0	1631.73	56.07	3	3.99223	29.0973
KPEDWDEEMDGEWEPPVIQNPEYK		3.70455e-09	0	1	P14211	0	2960.29	77.59	3	0.030905	41.1508
NQWQLSADDLK		0.000479047	0	1	Q3TYV5	0	1317.64	55.71	2	2.13296	29.0712
GPLQSVQVFGR		3.59491e-05	0	1	Q5CZY9	0	1187.65	74.86	2	1.02071	29.0751
VLDDGELLVQQTK		9.30184e-07	0	1	P46460	0	1457.78	65.15	2	2.84281	29.0764
LSLTQSDISHIGSMR		7.25949e-07	0	1	Q9D3V6	0	1644.84	40.08	3	2.96566	29.0777
IHVSDQELQSANASVDDSRLEELK		6.69138e-10	0	1	A0A1S6GWH5	1	2683.32	60.32	3	3.58911	29.079
VDEYLAWQHTALR		0.000124136	0	1	G3UYJ7	0	1601.81	12.3	2	-1.15064	29.0804
LGESVQDLSSFDEYSSELK		1.1984e-11	0	1	Q8BVE3	0	2132.99	114.09	2	1.19526	41.1494
IYEFPETDDEEENKLVK		2.33207e-07	0	1	E9Q1G8	1	2097.99	48.32	3	1.9632	29.0894
VAEGIFETEAPGGYK		1.73389e-08	0	1	Q9CPV4	0	1567.76	66.6	2	5.82524	29.0907
NAVEECVYEFR	1xCarbamidomethyl [C6]	5.76196e-05	0	1	Q61699	0	1415.63	55.83	2	3.99007	29.092
DNTINLIHTFR		2.9201e-05	0	1	Q3UA52	0	1343.71	42.37	3	1.98624	29.0947
DIINEEEVQFLK		1.2405e-06	0	1	Q3TZ32	0	1476.76	71.21	2	5.65728	41.1481
NLENWEQILQEK		7.3214e-06	0	1	B0V2P5	0	1543.78	45.39	2	0.774139	41.1467
HISQISVADDDDESLLGHLMIVGK	1xDeamidated [Q4]	3.13504e-07	0	1	P70349	0	2593.28	39.2	4	10.8206	40.8857
VVDLMAYMASK	1xOxidation [M8]	3.98871e-05	0	1	A0A0A0MQF6	0	1243.61	45.26	2	1.29163	26.3555
ADALQAGASQFETSAAK		2.94076e-07	0	2	B0QZN5	0	1665.81	47.29	2	3.47701	26.4806
YLTGTYVQEESPEGGR		8.5826e-08	0	1	F8VQE9	0	1785.83	80.3	2	1.45985	23.5086
LDIDSAPITAR		2.24283e-05	0	2	P52480	0	1171.63	52.54	2	3.46676	24.863
QNLQICVQVASK	1xCarbamidomethyl [C6]	3.56296e-07	0	1	Q5SXR6	0	1387.74	65.65	2	1.61472	23.5163
EQSGEYECSASNDVAAPVVR	1xCarbamidomethyl [C8]	2.54134e-11	0	1	Q3TYC2	0	2167.96	127.92	2	1.82529	23.519
EQSGEYECSASNDVAAPVVR	1xDeamidated [N12]; 1xCarbamidomethyl [C8]	6.1896e-06	0	1	Q3TYC2	0	2168.94	46.94	3	11.1576	23.5712
SSFDQMVSGTSFQR		1.55181e-06	0	1	B2RXT3	0	1576.71	46.05	2	4.14804	31.4884
EYQLNDSAAYYLNDLER	1xDeamidated [N]	9.29241e-09	0	2	P08752	0	2077.93	84.73	2	2.91642	44.8116
ELISNASDALEK		7.43576e-07	0	1	Q3TK29	0	1289.66	65.28	2	0.690637	23.5059
AADAHVDAHYYEQNEQPTGTCAACITGGNR	3xDeamidated [Q13; N14; Q16]; 2xCarbamidomethyl [C21; C24]	4.08384e-06	0	1	P55264	0	3280.35	44.39	4	18.2149	23.5243
EYQLNDSAAYYLNDLER		5.02005e-09	0	1	P08752	0	2076.95	99.07	2	2.98005	42.8485
LINSMVAEFLK		5.35981e-06	0	1	Q9CYT6	0	1264.7	47.62	2	2.29767	42.843
AGCECLNESDEHGFDNCLR	3xCarbamidomethyl [C3; C5; C17]	1.72008e-08	0	1	Q3UNH3	0	2282.89	45.14	3	1.02434	23.5399
HVPGGGSVQIVYKPVDLSK		1.53868e-07	0	3	A2A5Y6; B1AQW2	0	1980.09	44.7	3	0.953078	23.5556
VAGMDVELTVEER		1.40982e-06	0	2	Q5SS40	0	1447.71	40.38	2	4.41515	35.2136
VAGMDVELTVEER	1xOxidation [M4]	4.01905e-06	0	1	Q5SS40	0	1463.7	83.93	2	4.92203	23.5426
EYCIQAFESFVR	1xCarbamidomethyl [C3]	0.000453003	0	1	Q6ZQ38	0	1548.72	39.81	2	0.863931	42.8404
LVGAIVYYDGQHNDAR		5.35714e-07	0	1	Q64521	0	1790.88	68.44	2	3.39883	23.5347
VSQPIEGHAASFAQFK		1.09972e-07	0	2	Q5SXR6	0	1716.87	53.89	3	0.995716	23.502
MALVLEALPQIAAK		9.68876e-05	0	1	Q3UEG9	0	1467.86	31.22	2	-0.214414	42.8589
TGLFTPDLAFEATVK		8.32072e-06	0	1	A0A0J9YUN4	0	1609.85	54.49	2	8.04741	42.8602
ATLSLLER		0.000442279	0	1	Q80TJ1	0	902.531	63.99	2	2.44299	23.4329
DFTVSAMHGDMDQK		2.03762e-05	0	1	Q3TFG3	0	1581.67	48.99	2	1.74881	23.4343
DNSTMGYMMAK		0.000561989	0	1	P11499	0	1248.51	20.54	2	1.59956	23.4459
NIANPTATLLASCMMLDHLK	1xOxidation [M]; 1xCarbamidomethyl [C13]	0.000353646	0	2	P70404	0	2230.1	23.87	3	-0.26376	42.8788
GVTIASGGVLPR		0.000618485	0	1	Q9D3V6	0	1126.66	34.51	2	1.08459	23.4512
NIANPTATLLASCMMLDHLK	1xCarbamidomethyl [C13]	1.0466e-10	0	1	P70404	0	2214.11	77.06	3	0.607844	44.9206
TVNVVQFEPNK		0.000359341	0	1	Q9CZD3	0	1274.67	25.36	2	0.151172	23.4539
KYEDICPSTHNMDVPNIK	1xCarbamidomethyl [C6]	1.41898e-09	0	2	P63242	1	2161.01	35.11	3	1.25794	23.6104
LFRPDLNMDR		0.000844254	0	1	Q3TKJ1	0	1276.65	23.05	3	-1.2395	23.4629
SVLDAAQIVGLNCLR	1xCarbamidomethyl [C13]	2.27448e-09	0	2	Q61699	0	1628.88	84.77	2	3.43521	42.8775
AISESGVVINTNVGK		3.31554e-07	0	1	P23953	0	1487.81	55.07	2	2.41052	23.4682
HSEEGLGPVQVVAEIPDQPEALQPGPGITAAPVDSGPK	2xDeamidated [Q23; Q]	6.81539e-05	0	3	E9PUL5	0	3788.89	31.84	3	11.97	42.8656
YAAELHLVHWNTK		8.24202e-09	0	3	P00920	0	1581.82	70.87	2	2.28288	23.5595
AILITGCDSGFGFSLAK	1xCarbamidomethyl [C7]	5.02766e-06	0	1	Q80XN0	0	1756.89	64.68	2	3.89868	42.8629
LGESQTLQQFSR		1.79025e-08	0	1	A3KGU7; A3KGU5	0	1393.71	92.95	2	2.84635	23.4851
TEMEDLMSSK		0.000263138	0	1	Q8VDD5	0	1170.5	24.67	2	1.92434	23.4864
KWEEDRDTVIEGLR		0.000494595	0	1	Q3TXT9	2	1745.88	24.9	3	1.36293	23.4878
EHAPSIIFMDEIDSIGSSR		1.13431e-09	0	1	A0A1S6GWH1	0	2104	82.05	3	2.79211	42.8299
TDDPLLQLLQK		0.000183654	0	1	Q9DAR7	0	1283.72	25.31	2	1.77838	42.8946
TDYMVGSYGPR		3.76998e-06	0	1	Q99PT1	0	1245.56	60.46	2	-0.520729	23.5582
GPAGVELNSMQPVK		2.12074e-05	0	1	P32037	0	1426.74	61.15	2	1.80516	23.5634
TVENVTVFGTASASK		8.30819e-09	0	1	Q3TXD3	0	1510.77	76.66	2	1.98197	23.6547
EMNDAAMFYTNR	1xOxidation [M2]	9.45914e-05	0	1	P40124	0	1478.6	31.88	2	1.60516	23.6638
MTLSDPSEMDELMSEEAYEK		3.78872e-12	0	1	Q91WK5	0	2334.97	92.35	2	0.587	42.7876
QEQDTYALSSYTR		1.62726e-07	0	1	Q8QZT1	0	1561.71	73.38	2	0.889893	23.6664
IADLPPANPDHIGGYR		1.85118e-05	0	3	Q8BH59	0	1705.87	36.62	2	7.37309	23.673
KDHADVSNQLYACYAIGK	1xCarbamidomethyl [C13]	7.03096e-07	0	2	A0A1S6GWG6	1	2052.98	56.67	3	3.00121	23.682
APQVSTPTLVEAAR		5.8002e-08	0	1	Q546G4	0	1439.79	66.31	2	1.82039	23.6846
MPSKPGEDFEHAALVPDTSK		2.27899e-05	0	1	P20357	0	2156.03	15.67	4	1.25149	23.6534
NQSFCPTVNLDK	1xCarbamidomethyl [C5]	1.65512e-05	0	1	P14115	0	1422.67	52.49	2	1.76555	23.6859
ASSFADMMGILK		3.11163e-06	0	1	Q9CWE0	0	1270.62	52.86	2	1.04497	42.7849
VGGGIDVPVPR		0.000633473	0	1	Q3U0V1	0	1065.61	34.11	2	3.00724	23.6911
FIDDVVSAVLR		2.67302e-06	0	1	Q8C7K6	0	1233.68	53.26	2	1.38512	42.7731
LYTLVTYVPVTTFK		9.91637e-07	0	1	A0A0A6YX26	0	1644.92	47.35	2	3.19604	42.7718
TGTCGYCGLQFK	2xCarbamidomethyl [C4; C7]	2.10287e-06	0	1	P52503	0	1391.61	67.73	2	0.06554	23.7014
MADCGGLPQISQPAK	1xCarbamidomethyl [C4]	4.48835e-09	0	1	B7ZWC0	0	1572.75	90.28	2	1.25983	23.7027
MGPLINAPHLER		6.1896e-06	0	1	A7VL18	0	1347.72	28.08	3	1.058	23.7053
TFSHELSDFGLESTTGEVPVVAIR		2.18312e-11	0	1	P27773	0	2591.3	85.92	3	4.981	42.7862
DAYSGGAVNLYHVR		1.89332e-08	0	1	O55234	0	1521.74	74.39	2	2.22382	23.6521
SSIGTGYDLSASTFSPDGR	1xAcetyl [N-Term]	3.88465e-10	0	1	Q58EV4	0	1959.89	111.77	2	2.52884	42.7903
LATATFAGIENK		2.65173e-06	0	1	Q8BH59	0	1235.66	73.7	2	0.579242	23.6469
NEDFVEIAR		0.000844254	0	1	D3Z656	0	1092.53	29.88	2	1.13195	23.5725
SPTDWALFTYEGNSNDIR		1.58869e-07	0	1	Q62418	0	2085.95	74.39	2	-0.353195	42.8272
GNPSGIQPDLLISLTAPK		1.92579e-06	0	1	Q8K4Z3	0	1821.01	19.14	2	-0.734671	42.8205
KAQDEGHLSDIVPFK		4.32075e-05	0	1	Q99JY0	1	1683.87	33.82	3	1.75751	23.5803
EDLRLPEGDLGK		0.0004494	0	1	P63242	1	1341.7	30.93	3	1.93352	23.5894
ATSVALTWSR		2.59004e-05	0	1	P12960	0	1091.58	51.69	2	0.572156	23.5934
CTTDHISAAGPWLK	1xCarbamidomethyl [C1]	7.60086e-11	0	2	Q99KI0	0	1556.75	89.82	2	1.9749	23.6494
ANLMHNLGGEEVSVACK	1xCarbamidomethyl [C16]	2.10385e-05	0	1	P29699	0	1828.87	43.07	3	-3.81197	23.5986
MLSAVSQQVQCIQEALR	1xCarbamidomethyl [C11]	1.03e-10	0	2	Q9JHU4	0	1960.99	86.99	2	1.93917	42.8192
LFVGGLDWSTTQETLR		2.52865e-05	0	1	Q3UGB5	0	1822.93	45.15	2	1.74553	42.8061
GADCCVLVFDVTAPNTFK	2xCarbamidomethyl [C4; C5]	8.73234e-05	0	1	P51150	0	2013.94	32.17	3	3.50089	42.8048
LEAQSSVQDTPDIVSR		2.67167e-07	0	1	A0A1Y7VLZ7	0	1744.87	92.42	2	4.17389	23.6195
ALWEDEGVR		0.000731326	0	1	Q6R0H7	0	1074.52	31.54	2	1.78094	23.6286
YALNHPDTVEGLVLINIDPNAK		1.00507e-11	0	2	Q9QYG0	0	2406.27	85.98	2	5.70456	42.8643
IVEMGDENATLDGTDVLFTGR		9.06753e-10	0	1	Q99LD8	0	2253.07	99.15	2	2.92905	42.8008
IVYGHLDDPANQEIER		8.65589e-07	0	2	Q99KI0	0	1868.91	46.65	3	0.987368	23.6833
EVWNTYELDLVNYQNK	1xDeamidated [N4]	5.98569e-09	0	1	Q9JHU4	0	2028.95	70.22	2	6.72307	42.7916
EGLELPEDEEEK		1.29173e-05	0	1	Q80Y52; P11499	0	1416.64	40.93	2	1.60912	23.5608
EDDGANIVCSVNHESLK	1xCarbamidomethyl [C9]	8.93272e-08	0	2	K4DI58	0	1886.85	57.22	2	0.207365	23.4303
IITEGASILR		0.000287314	0	1	B2RRX2; Q4V9X0	0	1072.64	38.44	2	0.635032	23.429
ISGLIYEETR		4.35543e-05	0	1	B2RTM0	0	1180.62	66	2	1.19513	23.4277
LQSPEFQSLFTEGLK		4.02073e-05	0	1	Q8K1J6	0	1723.89	38.82	2	0.174697	43.0259
ALQSVGQIVGEVLK		6.19187e-05	0	1	Q14AQ1	0	1440.84	27.99	2	4.59827	43.0233
VLIEGSINSVR		0.000490661	0	1	P59999	0	1186.68	36.6	2	2.76908	23.2656
SLNPELGTDADKEQWK		2.82406e-08	0	2	A0A1B0GSX0	1	1830.89	62.86	2	2.16395	23.2736
QINPTLGSQEDFK		3.03787e-06	0	1	P10852	0	1476.73	46.98	2	1.11476	23.2683
CKDVLTGQEFDVR	1xCarbamidomethyl [C1]	0.000180742	0	1	Q64521	1	1566.76	46.22	3	2.78066	23.2696
QPAENVNQYLTDSK		2.82691e-06	0	1	A0A1S6GWH5	0	1606.77	63.01	2	8.01389	23.2723
GSVCNVLLTSCHDGVCR	3xCarbamidomethyl [C4; C11; C16]	6.58855e-09	0	1	B0V2P5	0	1933.87	60.05	3	-0.884632	23.254
ADEVTLSEAGSTAGPAEPR		4.17243e-11	0	1	Q8CB16	0	1857.88	123.95	2	-2.22407	23.28
GFPGYMYTDLATIYER	1xOxidation [M6]	7.32388e-05	0	1	A0A1S6GWG6	0	1912.88	53.74	2	1.53728	43.0143
SAAESISESVPVGPK		4.52439e-09	0	1	P56399	0	1457.75	95.89	2	3.01624	23.2839
GFPGYMYTDLATIYER		9.29241e-09	0	3	A0A1S6GWG6	0	1896.88	69.66	2	4.01778	47.3808
ALASIHSQLQGLER		1.56427e-06	0	1	Q9D3A9	0	1522.83	46.11	2	1.87664	23.2878
WLHCMTDDPPTTNPPTAR	1xCarbamidomethyl [C4]	2.56941e-05	0	1	Q7TMF3	0	2109.95	42.23	3	2.70133	23.2892
SLHQAIEGDTSGDFMK		9.44223e-09	0	3	F8WIT2; Q3UDK4	0	1735.8	90.7	2	1.97191	23.2918
VNILFDFVK		0.000104116	0	1	P59325	0	1094.62	42.54	2	1.31932	43.0077
LSMKPEPLFR		0.000112781	0	1	B2RQQ5	0	1217.67	42.71	3	1.52443	23.2813
LAPEVMEDLVK	1xOxidation [M6]	0.000424966	0	1	Q4W4C9	0	1259.66	17.86	2	1.67363	23.2514
LAPEVMEDLVK		6.8701e-05	0	1	Q4W4C9	0	1243.66	48.23	2	2.02335	33.4116
GAALITAVGVR		4.64314e-05	0	1	P17710	0	1027.63	47	2	1.11502	23.2461
DVNAAIATIK		0.000104951	0	1	P68369	0	1015.58	51.69	2	3.84402	23.2096
TSGPPVSELITK		4.21834e-05	0	1	P43274	0	1228.68	21.74	2	3.11935	23.2109
FGANAILGVSLAVCK	1xCarbamidomethyl [C14]	0.000339798	0	1	Q5FW97; P21550; Q3UJ20	0	1519.83	24.77	2	1.69672	43.0628
YQVDPDACFSAK	1xCarbamidomethyl [C8]	0.000110108	0	2	Q60932	0	1400.62	27.15	2	0.920086	24.0286
VENALNNLDDNPSPGDR		2.65173e-06	0	1	A7TU71	0	1839.85	53.06	2	0.380971	23.2162
TSCGSPNYAAPEVISGR	1xCarbamidomethyl [C3]	2.3899e-06	0	1	Q5EG47	0	1765.82	80.54	2	1.76057	23.2175
IMNTFSVMPSPK		9.30184e-07	0	1	Q7TMM9; B2RSN3	0	1351.67	86.95	2	2.70717	29.7842
IMNTFSVMPSPK	1xOxidation [M2]	8.58695e-07	0	1	Q7TMM9; B2RSN3	0	1367.67	64.76	2	2.02006	25.9211
IMNTFSVMPSPK	1xDeamidated [N3]; 1xOxidation [M8]	0.000329112	0	1	Q7TMM9; B2RSN3	0	1368.65	29.39	2	17.5324	23.2189
WDDDSTIVTPIILR		1.86517e-06	0	1	Q9Z1B3	0	1643.86	54.74	2	2.02116	43.0496
QQDGAAAMEMQPLK		2.05199e-07	0	1	S4R1C4	0	1517.71	68.62	2	2.48769	23.2267
QFNLIPPICEQAEYHMFQR	1xCarbamidomethyl [C9]	2.06636e-09	0	1	P62482	0	2421.15	48.74	3	-0.340901	43.0483
GLALSNSDVIR		9.68876e-05	0	1	Q9WUP7	0	1144.63	41.48	2	5.49598	23.2305
LAQQYYLVYQEPIPTAQLVQR		1.19245e-05	0	1	Q3UWT6	0	2521.34	40.16	2	2.64749	43.0443
SPSDSSTASTPIAEQIER		2.11761e-08	0	1	Q9QXS6	0	1875.89	84.98	2	-1.45735	23.2332
NIEVMNSFELLSHTVEEK		1.77689e-07	0	1	Q3UIT2	0	2119.04	38.31	3	1.05384	43.043
VSSQTFPLAPSPK		4.21658e-06	0	1	A0A023J6C2	0	1358.73	36.69	2	1.83429	23.2358
EASSVLQWLESK		6.92283e-06	0	1	E9PVY8	0	1376.71	53.57	2	0.526821	43.0064
ELSDQAGSDFENSDVR		1.38605e-08	0	1	Q8K0U4	0	1768.76	86.62	2	-1.18208	23.3061
ITEQLIEAINNGDFEAYTK	1xDeamidated [N11]	1.55103e-07	0	1	Q923T9; A0A286YDL6	0	2170.06	68.83	2	0.768512	42.9905
ITEQLIEAINNGDFEAYTK		6.23929e-06	0	1	Q923T9; A0A286YDL6	0	2169.07	51.83	3	5.4089	45.184
AEAGDNLGALVR		2.46871e-05	0	1	Q8BFR5	0	1185.62	45.6	2	-1.94439	23.3746
ADHQPLTEASYVNLPTIALCNTDSPLR	1xCarbamidomethyl [C20]	1.81819e-09	0	1	B2CY77	0	2996.48	89.5	3	2.53722	42.9352
LTYTAEVSVPK		8.73234e-05	0	1	P24527	0	1207.66	32.9	2	1.74139	23.3771
EMNDAATFYTNR		5.99474e-06	0	1	Q9CYT6	0	1432.62	72.51	2	-1.54613	23.3785
AIAELGIYPAVDPLDSTSR		7.66189e-11	0	3	P56480	0	1988.03	74.58	2	4.29715	43.4448
FATDGEGYKPCDPQVIR	1xCarbamidomethyl [C11]	2.9188e-06	0	1	Q62261	0	1952.92	26.87	3	1.28141	23.3901
DNAGAATEEFIK		2.03762e-05	0	1	P05063	0	1265.6	60.1	2	1.49097	23.3914
SLLHGDFHALSSSPDLFSYIR		1.0388e-09	0	2	P10852	0	2362.18	57.28	3	1.71833	42.9667
MPIPVIQAFGILKR		1.40982e-06	0	1	P97807	1	1582.95	46.73	3	1.42833	42.9208
FLMANGQLVK		0.00021207	0	1	P50396; Q61598	0	1120.62	43.14	2	0.877733	25.4981
FLMANGQLVK	1xDeamidated [N5]	0.000271685	0	2	P50396; Q61598	0	1121.6	40.19	2	1.85005	28.853
KYEMFAQTLQQSR		2.84673e-08	0	1	Q01853	1	1629.81	62.86	2	-0.153755	23.4005
MDQYFNQMEK		3.53788e-05	0	1	Q6NZJ6	0	1333.56	27.3	2	0.707816	23.4083
VTILELFR		0.000431808	0	1	P17809	0	990.598	51.86	2	3.02916	42.9195
GAEIVADTFR		0.000282759	0	1	Q99LD8	0	1078.55	50.97	2	2.18053	23.4134
YAAVTQFEATDAR		4.11457e-07	0	1	Q11011	0	1442.69	57.01	2	1.05275	23.4187
LDQLIYIPLPDEK		1.10965e-05	0	1	Q01853	0	1556.86	33.68	2	4.43384	42.9169
ILIIGNSSVGK		1.61589e-05	0	3	P63011; P62823; Q0PD62	0	1100.67	55.95	2	0.906041	23.3733
YGISSMIQSQEKPDR		1.31126e-07	0	1	Q3TF87	0	1738.84	69.08	3	3.19943	23.7066
TGQEVVFVAEPDNK		6.86429e-07	0	1	Q3U505	0	1532.76	59.29	2	4.59804	23.3721
QYASYEFVQR		3.45402e-05	0	1	Q9JHU4	0	1290.61	59.35	2	-1.94844	23.3617
VYSPHVLNLTLVDLPGMTK	1xDeamidated [N8]	8.52539e-05	0	1	P39053; A0A0J9YUN4	0	2098.13	33.1	3	14.7727	42.9892
NFITQGPYENR		0.000155276	0	1	A0A1S6GWG6	0	1338.64	50.33	2	1.75853	23.3202
GATQQILDEAER		7.26308e-06	0	1	Q542X7	0	1330.66	48.08	2	0.720364	23.3215
QLPLVKPYLR		1.14572e-05	0	1	Q5SXR6	0	1226.76	48.46	3	0.731295	23.3241
VYSPHVLNLTLVDLPGMTK		2.7973e-11	0	1	P39053; A0A0J9YUN4	0	2097.14	83.4	2	3.08965	43.1051
ECLTLLSQR	1xCarbamidomethyl [C2]	0.000110992	0	1	F7C846	0	1119.58	59.1	2	1.97998	23.3267
AFTSQASATMHLPATIGDYTDFYSSR		6.9194e-07	0	1	P35505	0	2838.3	56.2	3	7.02977	42.9761
AVLDVAETGTEAAAATGVIGGIR		2.04783e-11	0	2	A0A0R4J0I1	0	2142.14	120.94	2	6.54169	42.972
FESLEPEMNNQASR		1.0651e-07	0	1	Q62261	0	1651.74	60.06	2	-1.83272	23.3384
KPVADCVISIPSFFTDAER	1xCarbamidomethyl [C6]	6.08528e-08	0	1	P48722	0	2152.07	53.17	2	7.2373	42.968
ADIGVAMGIAGSDVSK		7.25213e-09	0	3	A0A0G2JGX4	0	1490.75	80.08	2	2.26548	31.2661
ADIGVAMGIAGSDVSK	1xOxidation [M7]	1.56269e-08	0	1	A0A0G2JGX4	0	1506.75	81.45	2	1.48445	23.341
QFAEENGLLFLEASAK		0.000383054	0	2	Q50HX4	0	1766.9	50.6	2	4.47976	42.9589
ALLAPLASHEAGEAEPGSQER	1xDeamidated [Q19]	4.01905e-06	0	1	Q91YS4	0	2134.04	22.6	3	9.95729	23.3462
STPAITLENPDIK		4.98512e-07	0	1	Q9DCN2	0	1398.75	66.9	2	4.36227	26.3164
VASILHDDCAFLSAFGDLSKPER	1xCarbamidomethyl [C9]	1.83372e-08	0	1	Q3URM4	0	2548.25	35.63	4	-0.825256	42.951
AIFASGSPFDPVTLPDGR		1.0152e-07	0	2	P06801	0	1846.93	98.2	2	0.797539	42.9483
TIQLNVCNSEEVEK	1xCarbamidomethyl [C7]	7.49166e-08	0	1	Q80XN0	0	1662.8	76.07	2	-0.138245	23.3643
LAWVSHDSTVSVADASK		1.81727e-10	0	1	Q9R0Q6	0	1772.88	96.67	2	2.08919	23.7079
SFEAPATINSASLHPEK		0.000424966	0	2	Q9Z1Z2	0	1798.9	25.06	3	2.30901	23.7092
ILQDGGLQVVEK		2.18866e-06	0	1	Q61753	0	1298.73	66.44	2	0.979113	23.7106
LSQNNFALGYK		8.25444e-06	0	1	Q5EBQ0	0	1254.65	62.27	2	1.49148	24.013
LLVVDPETDER		0.000101648	0	1	P70441	0	1285.66	46.44	2	0.725104	24.0143
VITSGFNALEK		8.1913e-05	0	1	Q9WVL0	0	1178.64	35.83	2	0.486147	24.017
INPVCPADLVIDHSIQVDFNR	1xCarbamidomethyl [C5]	9.3064e-06	0	1	Q8VDC3	0	2422.22	32.63	3	5.44377	42.6809
ASIVDDIHSTFDELQK		5.19108e-06	0	1	E9QKC6	0	1817.89	15.95	3	1.70731	42.6796
VALTGLTVAEYFR		6.80616e-08	0	3	P56480	0	1439.79	92.25	3	1.92086	42.8034
MFDLNGDGK	1xDeamidated [N5]	0.000380006	0	1	Q08331	0	997.43	43.3	2	1.06905	24.0299
RHPDYSVSLLLR		5.58059e-05	0	1	Q546G4	1	1455.81	46.69	3	1.17539	24.0104
LSKPCCYIFPGGR	2xCarbamidomethyl [C5; C6]	7.38268e-05	0	2	A2ARP8; B2RQQ5	0	1554.76	40.7	3	1.23156	24.0349
HGMDEFISSNPCNFDHASLFEMVQR	1xDeamidated [N13]; 1xCarbamidomethyl [C12]	2.34722e-10	0	1	Q80TJ1	0	2969.27	56.41	3	10.1294	42.6981
EGTEAWEAAMK		9.45644e-06	0	1	Q9JHU4	0	1222.54	76.41	2	1.16137	24.0493
HDEAWMVLK		7.03688e-05	0	1	Q9JIS5	0	1128.55	34.26	2	0.490904	24.0506
TYATTEAFIDSK		1.64194e-05	0	1	Q3KN99	0	1346.65	48.87	2	1.04982	24.0558
IGSDPLAYEPK		1.9267e-05	0	1	Q7TSV2	0	1189.61	31.53	2	-2.88922	24.0623
HGMDEFISSNPCNFDHASLFEMVQR	1xCarbamidomethyl [C12]	2.58363e-10	0	1	Q80TJ1	0	2968.28	52.51	4	2.64594	42.6769
ELIEQLQNKPSDLGTK		1.51426e-07	0	2	Q3THQ5	0	1812.97	64.51	2	-3.38206	24.0871
QALVGQPASLTVTTK		0.000124136	0	1	D3YUY7	0	1513.86	35.66	2	3.55635	24.0454
LLPHKPQLFQDNCGEMEQDTEK	1xCarbamidomethyl [C13]	1.42042e-07	0	2	Q69ZY2	0	2657.23	69.8	3	1.89122	24.0092
QSCTILISTMNK	1xCarbamidomethyl [C3]	5.02515e-07	0	1	O08788	0	1395.7	55.55	2	5.3507	24.0078
EVLEYNALGGK		0.000154039	0	1	A0A0G2JEA5	0	1192.62	36.94	2	2.92313	24.0014
QTFTGHESDINAICFFPNGNAFATGSDDATCR	1xDeamidated [N18]; 2xCarbamidomethyl [C14; C31]	8.25706e-05	0	1	Q3TQ70	0	3522.5	39.75	3	2.51413	43.9284
LLDEEEATDNDLR		1.09972e-07	0	1	Q80Y09	0	1532.71	67.23	2	2.61101	23.9534
TSTADYAMFR		1.77863e-05	0	1	Q3UER8	0	1162.52	75.99	2	0.495889	23.9547
LIVPSEFKPTSPNR		3.56475e-06	0	2	E9Q8N8	0	1584.87	52.9	3	1.54426	23.9572
QVLLGDQIPK		0.00040833	0	1	Q60692	0	1110.65	45.04	2	2.01955	23.9611
AGVGAPVTQVTLQSTQR		1.21048e-07	0	1	Q9QXS1	0	1712.93	86.85	2	2.72572	23.9637
QQISLATQMVR		1.50368e-05	0	1	P80316	0	1274.69	56.77	2	2.86727	23.9715
TGPNLHGLFGR		5.57568e-07	0	2	Q56A15	0	1168.62	70.32	2	1.21193	23.9805
QTFTGHESDINAICFFPNGNAFATGSDDATCR	2xCarbamidomethyl [C14; C31]	2.42475e-09	0	1	Q3TQ70	0	3521.51	75.84	3	-1.95479	42.6928
ITNSLTVLCSEK	1xCarbamidomethyl [C9]	3.21277e-06	0	1	Q66JS6	0	1364.71	81.32	2	2.98087	23.9779
GMGGAMDLVSSSK		4.64126e-06	0	1	Q9D0K2	0	1239.57	32.88	2	-1.81916	23.9792
TECYGYALGDATR	1xCarbamidomethyl [C3]	2.5275e-06	0	1	Q60676	0	1476.64	54.7	2	0.00835891	23.9818
DPEGQPGGELMLGGTDSK		2.91585e-08	0	1	Q8C243	0	1787.81	63.58	2	3.86515	27.6037
DPEGQPGGELMLGGTDSK	1xOxidation [M11]	0.000648823	0	1	Q8C243	0	1803.81	32.89	2	1.10067	23.991
GEEVDQSAPEQEQPATVSHEEEQASTIR		1.46436e-10	0	1	Q9WV92; D0VYV6; Q8BT38	0	3081.39	56.05	3	1.3796	23.9948
AGGSASAMLQPLLDNQVGFK		4.18091e-07	0	2	O09061	0	2004.02	51.8	2	2.80786	42.6914
EAVGDLLDAFK		2.10287e-06	0	1	Q6NZJ6	0	1177.61	61.82	2	2.57528	42.6887
NTNDANSCQIIIPQNQVNR	1xCarbamidomethyl [C8]	9.27357e-13	0	2	P50396; Q61598	0	2199.06	108.03	2	0.810634	24.0701
EVMQMLVELAK		1.21168e-05	0	1	P06745	0	1290.68	62.45	2	3.50468	42.6743
ECENCDCLQGFQLTHSLGGGTGSGMGTLLISK	3xCarbamidomethyl [C2; C5; C7]	7.49546e-07	0	1	Q9ERD7	0	3427.54	47.01	3	0.078977	42.6716
LMHVAYEEFEK		0.000603851	0	1	Q9JHU4	0	1395.66	38.12	3	1.27252	24.0714
SSYYVVSGNDPAAEEPSR		2.42598e-08	0	1	B2RQQ5	0	1927.87	98.66	2	0.845651	24.1273
YLTESYGTGQDIDDR		4.67619e-07	0	1	V9GX76	0	1732.77	93.23	2	0.83955	24.1363
YVDIAIPCNNK	1xCarbamidomethyl [C8]	5.02766e-06	0	1	B2CY77	0	1306.65	49.73	2	3.49147	24.1389
SPIAEAVFR		0.000106643	0	1	Q4VAI2	0	989.541	44.42	2	1.20615	24.1402
TTGIVETHFTFK		8.05878e-06	0	4	Q3TJH1; P18872; P08752; B2RSH2	0	1380.72	70.3	3	-0.17575	24.2511
EFSEIQLSR		0.000252832	0	1	Q3V3R1	0	1108.56	47.78	2	1.18049	24.1442
KEFSPFGTITSAK		5.62045e-07	0	1	P29341	1	1412.74	77.95	2	-1.22081	24.1455
VLNEAVGALMYHTITLTR		1.144e-08	0	1	O88712	0	2002.08	41.45	3	6.58808	42.6519
NEVDSTLTFR		6.09364e-05	0	1	Q3TE45	0	1181.58	49.45	2	1.50312	24.1573
ILDETQEAVEYQR		2.73515e-08	0	1	P0C0A3	0	1593.78	83.99	2	0.809096	24.1586
EIDPGTQLYTVTSSLEYK		2.33325e-06	0	1	Q61490	0	2044.01	72.47	2	1.87085	42.6429
FTDDYQLFEELGK		5.6176e-08	0	1	Q923T9	0	1604.75	58.31	2	2.87224	42.6376
QAVIGNLDEEQYK		3.45079e-07	0	1	Q8R0A7	0	1506.74	71.63	2	1.21038	24.173
FEDYLNAESR		3.98871e-05	0	1	E9Q1G8	0	1243.56	57.3	2	2.20024	24.1755
AIDGVMFSEGDKSPDGR		1.73647e-05	0	1	O35136	1	1780.82	43.02	3	0.0410705	24.1768
NVMLLPVGSADDGAHSQNEK		3.76809e-07	0	1	Q9D1A2	0	2081.99	45.27	3	2.92956	24.1794
FVVDLSDQVAPTDIEEGMR		5.7139e-06	0	1	Q8BVQ9	0	2121.02	51.65	2	-3.09238	42.6258
IAEGFGDAALIMVDNAK		4.595e-10	0	1	O70378	0	1734.87	105.07	2	4.92391	42.6533
LGEMWNNTAADDKQPYEK		1.11631e-09	0	1	Q3UBK2	1	2109.95	81.58	3	1.95205	23.9443
YYVTIIDAPGHR		3.95695e-05	0	2	Q3UA81	0	1404.73	47.54	3	2.12801	24.1246
LVQEVTDFAK		0.000594287	0	1	Q546G4	0	1149.62	29.84	2	2.56796	24.1208
FVFHNEQVYCPDCAK	2xCarbamidomethyl [C10; C13]	8.73234e-05	0	1	A2AEX6	0	1913.83	18.34	3	1.65339	24.0727
EAPAPLDVAGGEDDPR		5.14973e-06	0	1	Q3USB7	0	1608.75	54.68	2	1.16467	24.0741
NLDSTTVAVHGEEIYCK	1xCarbamidomethyl [C16]	1.99725e-13	0	1	Q4FJX4	0	1935.91	104.41	2	0.946426	24.0805
ADQELMTYSHDNIICGITSVSFSK	1xCarbamidomethyl [C15]	2.16793e-09	0	3	Q3TQ70	0	2716.26	69.21	3	0.905839	42.6703
KIESLMDEIEFLK		9.58472e-11	0	2	G5E846	1	1594.84	108.8	2	2.58702	42.7283
VVATNTLGTGEPSIPSNR		3.3926e-09	0	2	P12960	0	1812.95	98.86	2	0.0549648	24.6028
QPANILEAAVPGHR		7.55937e-06	0	1	B2RQX9	0	1472.8	50.93	3	1.72793	24.0896
YAAELHLVHWNPK		0.000263138	0	1	P16015	0	1577.82	19.94	4	2.76215	24.0909
IEDLEEGQQVIR		1.25046e-06	0	1	A2AGT5	0	1428.73	50.14	2	-3.29065	24.0987
KLEVEANNAFDQYR		3.13027e-10	0	2	P47757	1	1696.83	101.12	2	0.564319	24.1
LQSQLLSIEK		0.000123148	0	2	P39053; A0A0J9YUN4; G3X9G4	0	1158.67	53.48	2	1.18874	24.1013
EAGDVCYADVYR	1xCarbamidomethyl [C6]	1.46733e-06	0	1	H7BX95	0	1417.61	55.02	2	0.700675	24.1039
LAEVALAYAK		0.000109232	0	1	P10518	0	1048.6	36.43	2	2.05997	24.1052
TLNEADCATVPPAIR	1xCarbamidomethyl [C7]	1.64033e-07	0	2	Q8K2B3	0	1627.81	69.99	2	0.754294	24.1079
EMLSSTTYPVVVK		1.34377e-06	0	1	O88935	0	1453.76	60.96	2	3.4252	28.1256
EMLSSTTYPVVVK	1xOxidation [M2]	0.00016032	0	1	O88935	0	1469.76	36.8	2	3.44243	24.117
VTEQLIEAISNGDFESYTK	1xDeamidated [N11]	1.98839e-06	0	1	F8WIS9	0	2145.02	47.68	2	-1.31962	42.6573
GIRPAINVGLSVSR		1.23121e-05	0	2	Q03265	0	1438.85	41.25	3	2.16952	24.1221
VLSIGDGIAR		0.000506585	0	1	Q03265	0	1000.58	57.8	2	1.49347	23.2083
IMNVIGEPIDER	1xOxidation [M2]	0.000258967	0	1	P56480	0	1401.7	45.55	2	1.67598	23.943
QTFTGHESDINAICFFPNGNAFATGSDDATCR	2xDeamidated [Q/N]; 2xCarbamidomethyl [C14; C31]	8.87309e-05	0	3	Q3TQ70	0	3523.48	20.17	3	9.99467	44.4395
ELPDLEDLMK		0.000851014	0	1	Q9CPV4	0	1202.6	28.82	2	3.06287	42.7547
IAELMPGASGAEVK		1.70811e-06	0	1	A0A1S6GWH1	0	1372.71	43.93	2	2.63827	23.7768
MALVGLGVSHSVLK	1xOxidation [M1]	4.24831e-07	0	1	Q9DB77	0	1426.81	29.86	2	1.36501	23.7781
ITAEEMYDIFGK		2.40788e-07	0	1	P59708	0	1416.67	68.16	2	2.93853	42.7534
DTQTSITDSSAIYK		0.000392344	0	1	E9Q035	0	1529.73	34.98	2	6.94233	23.7807
DNLAQQSFNMEQANYTIQSLK		7.14431e-07	0	2	Q9D7S9	0	2443.16	61.81	3	4.08988	42.7508
VDFSLAGALNAGFK	1xDeamidated [N10]	7.02739e-08	0	2	P03995	0	1410.73	61.8	2	4.76548	42.7494
EQTAHAFVNVLTR		5.36189e-05	0	1	P19096	0	1485.78	45.73	3	1.21531	23.7741
MYPESTTGSPAR	1xAcetyl [N-Term]	3.92377e-06	0	1	P62482	0	1338.6	41.62	2	-1.20721	23.7911
IVLEDGTLHVTEGSGR		1.36336e-09	0	3	O08553	0	1682.87	71.8	3	1.36209	23.7936
HPEPFFALAK		6.81539e-05	0	1	Q8VDQ8	0	1156.61	31.25	2	1.4429	23.7949
VDFSLAGALNAGFK		3.03326e-09	0	10	P03995	0	1409.74	86.32	2	1.65666	46.2296
LMEEIMSEK		0.000411604	0	1	Q3V0Z8	0	1109.52	49.43	2	-2.90974	23.7989
VKDSEDVPMVLVGNK		0.000291942	0	1	Q5J7N1	1	1629.85	35.18	2	4.32974	23.8002
VSALDLAVLDQVEAR		2.25637e-09	0	1	Q3TPZ5	0	1598.87	94.41	2	3.2015	42.7481
ELNDFISYLQR		8.73234e-05	0	1	P27773	0	1397.71	22.79	2	3.9478	42.7454
DLGPVAPAPIK		0.000146826	0	1	Q7TSJ2	0	1077.63	39.38	2	0.363087	23.7924
SVDKDPMLLSGTHVMEGSGR		1.71833e-10	0	1	S4R1C4	1	2116.02	69.97	3	1.75876	23.7728
DAASNEIPTLTK		4.183e-06	0	1	Q99P72	0	1259.65	48.44	2	0.178524	23.7715
YFPTQALNFAFK		0.000169546	0	1	B2RTC8; P48962; P51881	0	1446.74	46.87	2	1.44264	42.7665
NLHQSNFSLSGAQIDDNNPR		1.62726e-07	0	1	Q6P1J1	0	2227.05	52.54	3	0.645092	23.717
ALNEACESVIQTACK	2xCarbamidomethyl [C6; C14]	1.12585e-08	0	1	Q61543	0	1693.79	78.91	2	-1.94827	23.7183
DDDIAALVVDNGSGMCK	1xDeamidated [N11]; 1xOxidation [M15]; 1xCarbamidomethyl [C16]; 1xAcetyl [N-Term]	5.79725e-09	0	2	P60710	0	1838.78	70.79	2	1.24751	43.2786
DDDIAALVVDNGSGMCK	1xOxidation [M15]; 1xCarbamidomethyl [C16]; 1xAcetyl [N-Term]	3.44554e-10	0	1	P60710	0	1837.79	74.99	2	0.654298	42.7705
DDDIAALVVDNGSGMCK	1xDeamidated [N11]; 1xCarbamidomethyl [C16]; 1xAcetyl [N-Term]	3.36387e-10	0	4	P60710	0	1822.78	90.53	2	4.29508	47.2829
VKDSDDVPMVLVGNK		2.96718e-05	0	1	Q61411	1	1615.84	38.85	2	4.38281	23.7289
NVLGHMQQGGSPTPFDR		0.000817743	0	1	P47857	0	1840.88	27.46	2	0.60284	23.7353
TLEQQENFEEVAR		1.32111e-08	0	1	W6PPR4	0	1592.76	74.97	2	1.2791	23.7367
DDDIAALVVDNGSGMCK	1xCarbamidomethyl [C16]; 1xAcetyl [N-Term]	3.61489e-10	0	1	P60710	0	1821.8	66.61	2	2.42521	46.2494
NLEQISANITK		5.19311e-05	0	1	P47857	0	1230.67	43.54	2	2.00743	23.743
FLLQESQQETTVK		3.23694e-07	0	1	B0V2P5	0	1550.81	80.19	2	1.74106	23.7456
TYFPHFDVSHGSAQVK		5.30639e-10	0	5	Q8BPF4	0	1819.88	68.31	2	1.44142	24.5299
SSPADLVTVTDQK		1.21109e-06	0	1	Q3U5R8	0	1360.7	65.9	2	1.54848	23.7546
TLIDVLQPLIAEHQAR		1.33307e-06	0	1	P32921	0	1817.03	33.86	3	1.66251	42.7678
GDQENVHPDVMLVQPR		2.94355e-05	0	1	P70168	0	1833.89	21.57	3	2.46384	23.7572
ASLQELDLSSNK		1.70892e-05	0	1	A0A1B0GSG5	0	1304.67	57.16	2	5.42781	23.7585
SETLVNAQQTPLGTPK		1.86604e-05	0	1	Q8CB16	0	1683.89	41.08	2	-0.524685	23.7599
EILGTAQSVGCNVDGR	1xCarbamidomethyl [C11]	4.595e-10	0	2	Q5BLK0	0	1675.81	115.45	2	0.656554	24.324
GYAFNHSADFETVR	1xDeamidated [N5]	4.78973e-07	0	1	P61161	0	1614.72	63.18	2	13.0016	23.8185
LPHSVLLEIQK		1.56502e-05	0	2	Q3ULZ3	0	1276.76	50.5	3	2.23465	23.8275
VLSSSEISVHWK		2.18755e-07	0	2	P12960	0	1371.73	85.74	3	1.08811	23.8314
NMQNAEEWFK	1xDeamidated [N/Q]	0.000323895	0	4	P08551	0	1297.55	39.74	2	1.44341	32.8992
VSVMNTVDTSHEDMIHDAQMDYYGTR	1xAcetyl [N-Term]	2.6477e-09	0	1	Q9D1M0	0	3057.3	65.48	3	-0.124958	42.731
LGKEETVLATVQALQTASHLSQQADLR		6.18025e-09	0	1	Q3U505	1	2907.55	48.38	4	2.1631	42.727
GGLDWCNAGWLSDGSVQYPITKPR	1xCarbamidomethyl [C6]	2.13245e-10	0	1	Q9QUP5	0	2677.28	64.25	3	4.33279	42.7179
CLPQIQLYGPTNVAPIINR	1xCarbamidomethyl [C1]	5.2348e-05	0	1	Q9Z140	0	2167.17	39.86	2	2.59909	42.7152
SEIGIAMGSGTAVAK		7.92299e-08	0	1	Q5DTI2	0	1391.72	58.96	2	1.40715	23.9093
NFGIGQDIQPK		0.000231556	0	1	Q80UT7	0	1216.63	51.65	2	1.75935	23.9197
SKLEDIANAALAASAVTQVAK		1.32245e-06	0	1	Q8BRF7	1	2071.14	41.59	3	2.86747	42.7112
QGFVPAAYVK		0.000151596	0	1	A3KGU7; A3KGU5	0	1079.59	43.66	2	3.63655	23.9222
EVTPEGLQMVK		0.000479047	0	1	Q9DCL9	0	1230.64	28.75	2	0.966115	23.9235
QPQGHLLLIGVSGAGK		8.52539e-05	0	1	Q9JHU4	0	1574.9	30.47	3	1.14872	23.9248
VVHSYEELEENYTR		6.27989e-09	0	1	Q3TCQ3	0	1767.82	82.19	2	0.890944	23.9275
NLKPIKPMQFLGDEETVR		2.204e-08	0	3	Q3U7Z6	0	2115.13	93.77	3	3.02819	28.706
NLKPIKPMQFLGDEETVR	1xOxidation [M8]	9.92122e-06	0	1	Q3U7Z6	0	2131.12	41.89	3	4.16001	23.9352
QYPWGVAEVENGEHCDFTILR	1xDeamidated [N11]; 1xCarbamidomethyl [C15]	1.11575e-10	0	1	E9Q1G8	0	2521.15	62.37	3	1.83486	42.7099
TETGQELECLQDHLDDLAVECR	2xCarbamidomethyl [C9; C21]	2.32971e-09	0	1	Q61543	0	2631.17	71.26	3	3.66141	42.6994
IYTSIGEDYDER		3.08685e-06	0	1	P67778	0	1460.65	51.92	2	2.33923	23.9391
NMQNAEEWFK		0.000337095	0	1	P08551	0	1296.57	41.85	2	2.57985	29.2747
IMNVIGEPIDER		4.15141e-05	0	1	P56480	0	1385.71	57.45	2	2.25415	28.7683
EWDENLKDDSLPENPIDFSYR		0.000544327	0	1	Q8C7D2	1	2582.17	42.2	3	-1.92514	42.7323
DHVYLQLHHLPPEQLATR		6.81299e-06	0	1	Q8K2B3	0	2167.14	42.04	4	2.962	23.8913
ALVGDEAELPCR	1xCarbamidomethyl [C11]	1.51575e-05	0	3	Q80YU5	0	1329.65	62.21	2	2.33255	23.8443
ALASQLQDSLK		0.00076109	0	1	Q64727	0	1173.65	25.85	2	1.46328	23.8366
ISGAIGPCVSLNSK	1xCarbamidomethyl [C8]	2.31467e-06	0	1	Q01405	0	1402.74	55.98	2	6.01293	23.8456
NFYGAAPMTAETQR		8.51855e-07	0	1	Q99PU5	0	1556.72	46.39	2	-4.4494	23.847
LHGGTPANFLDVGGGATVQQVTEAFK		3.54852e-15	0	2	Q3U6C7	0	2614.33	107.21	3	2.3238	42.7377
QDQSIVLLGSSGSGK		0.000144497	0	1	E9QAX2	0	1475.77	32.87	2	3.84216	23.8563
DLIVCLFSK	1xCarbamidomethyl [C5]	0.000824292	0	1	Q5SYD0	0	1094.59	33.67	2	2.03911	42.7363
NKDDQITLDEFK	1xDeamidated [N1]	2.52865e-05	0	1	Q4W4C9	1	1466.7	41	2	-1.21754	28.9681
FPAEDEFPDLSSHNNHMAK		2.95836e-11	0	5	Q04447	0	2185.96	61.39	3	1.72422	26.1886
FPAEDEFPDLSSHNNHMAK	1xDeamidated [N]	6.86429e-07	0	3	Q04447	0	2186.94	46.06	4	3.33271	28.5077
YDDEDISEDIK		5.23276e-06	0	1	Q8BVE3	0	1341.57	41.11	2	-1.3539	23.8718
DTAEGVSQELISAGLVDGR		2.35198e-06	0	1	Q6P9R2	0	1916.96	76.23	2	6.81649	42.7337
LGQSDPAPLQHQVDIYQK		8.44214e-09	0	2	P40142	0	2037.04	52.32	3	1.30455	23.8822
LLQCYPPPEDAAVK	1xCarbamidomethyl [C4]	0.000104951	0	1	P17426	0	1600.8	25.06	2	1.70726	23.8835
TIQNNFFDSSK		7.68378e-05	0	1	D3Z656	0	1300.62	54.85	2	2.3946	23.8848
NLLHVTDTGVGMTR		4.94986e-05	0	1	Q3UAD6	0	1513.78	41.59	3	1.07557	23.8861
THSDQFLVSFK		2.05398e-05	0	2	Q3UD06; A2AKU9	0	1308.66	61.74	2	1.84542	23.9559
MNVFDTELK	1xOxidation [M1]	0.000398662	0	1	Q5DTI2	0	1112.53	27.79	2	3.16863	23.9003
GQCDLELINVCNENSLFK	1xDeamidated [N]; 2xCarbamidomethyl [C3; C11]	1.55024e-08	0	2	Q5SXR6	0	2153.98	59.45	2	10.7664	42.6231
QSIAIDDCTFHQCVR	2xCarbamidomethyl [C8; C13]	1.26933e-08	0	1	Q5FWI9	0	1849.83	110.31	2	1.57236	23.1992
VADYCENNYIQATDK	1xCarbamidomethyl [C5]	2.34961e-08	0	1	J3QNK8	0	1803.79	93.38	2	0.700872	23.1966
LAGIQEFQDK		0.000161607	0	1	D3Z656	0	1148.59	42.91	2	-0.711018	22.5405
GHVDPGENDLETALR		1.42182e-05	0	2	P56380	0	1622.78	60.88	3	1.61802	22.5797
ISPEAFKPLVK		5.90184e-05	0	1	Q3TSV1	0	1228.73	34.45	3	0.421046	22.5445
TWNDPSVQQDIK		4.94986e-05	0	1	P20029	0	1430.69	53.12	2	1.91481	22.5522
VNNFPPLPK		0.00013128	0	1	Q9JKD3	0	1025.58	57.08	2	0.322237	22.5535
AAADLMTYCDAHACEDPLITPVPTSENPFR	2xCarbamidomethyl [C9; C14]	0.000365128	0	2	P63216	0	3362.51	20.63	3	0.0860102	43.3606
ESSYACYYDEER	1xCarbamidomethyl [C6]	5.99176e-07	0	1	O89017	0	1571.6	58.13	2	1.64897	22.5628
DVAGDIFHQQCK	1xCarbamidomethyl [C11]	1.92579e-06	0	2	Q00612	0	1417.65	55.3	2	2.41469	22.5392
IDESSLTGESDQVR		8.92819e-09	0	1	S4R1C4	0	1535.72	93.15	2	-0.0398397	22.5731
IPVDTYNNILTVLK		1.72008e-08	0	1	Q3TJ43	0	1602.91	52.36	2	1.94713	43.3553
ALTTQLIEQTK		0.000143347	0	1	A0A0R4IZY0	0	1245.7	46.62	2	0.774843	22.5771
LDNVMLDSEGHIK		0.000169546	0	1	P68404	0	1470.73	36.21	3	0.316018	22.5784
LDNVMLDSEGHIK	1xDeamidated [N3]	0.00051474	0	1	P68404	0	1471.71	24.48	2	16.038	22.6437
ICGGWQMEEADDWLR	1xCarbamidomethyl [C2]	4.45486e-08	0	1	Q9WUB3	0	1865.79	53.01	2	2.39489	43.3462
LQTASDESYKDPTNIQLSK		4.04313e-10	0	2	A3KGU7; A3KGU5	1	2138.06	97.28	2	-0.154096	22.6177
VEEEIVTLR		8.32334e-05	0	1	A2AUD5	0	1087.6	51.43	2	0.604896	22.5913
DLEDLQILIK		0.000321317	0	1	Q99KI0	0	1199.69	36.41	2	4.66198	43.3592
IFVGSNATGTELR	1xDeamidated [N6]	1.28144e-05	0	1	A0A0R4J2C2	0	1365.7	63.1	2	0.344874	26.6892
IFVGSNATGTELR		8.24202e-09	0	1	A0A0R4J2C2	0	1364.72	93.52	2	0.082064	22.5379
YVIIPTTFEPGHTGEFLLR		4.82574e-08	0	1	O08688	0	2190.16	46.69	3	4.64015	43.3764
AGLEQGSDAGYLAESQK		9.98586e-09	0	1	Q8BMS1	0	1723.81	90.08	2	-2.72194	22.4807
IITITGTQDQIQNAQYLLQNSVK		9.14497e-09	0	2	Q3TL71	0	2589.39	99.01	2	2.06465	46.8059
NDPPMEAAGFTAQVIILNHPGQISAGYAPVLDCHTAHIACK	2xDeamidated [N18; Q]; 2xCarbamidomethyl [C33; C40]	6.54595e-06	0	2	Q3UA81	0	4387.09	5.71	5	10.8112	43.4133
VPTVCVDMSTNR	1xCarbamidomethyl [C5]	9.4518e-07	0	1	P04627	0	1378.65	69.4	2	1.21428	22.4873
GSGSGCVYLQTSLK	1xCarbamidomethyl [C6]	1.83644e-05	0	1	Q61838	0	1456.71	50.63	2	3.73912	22.4887
TAVSCLSQNDWK	1xCarbamidomethyl [C5]	9.009e-07	0	1	A0A1Y7VP24	0	1408.65	56.94	2	0.241074	22.49
SMIDDTYQCLTAVAGTPR	1xDeamidated [Q8]; 1xCarbamidomethyl [C9]	0.000566494	0	1	Q9Z0E0	0	1999.91	34.26	2	4.15373	43.4015
VSGSPSSGFRSQSWSR	1xDeamidated [Q12]	8.87042e-06	0	1	A0A0R4J036	1	1712.8	81.12	2	0.110219	22.5016
AMDEIQPDLR		0.000337095	0	1	Q9D1C8	0	1187.57	42.33	2	6.01129	22.5055
LSEIDVSTEGVK		4.98512e-07	0	1	Q8C845	0	1276.66	71.95	2	0.992125	22.5068
YGDLLPADGILIQGNDLK		0.000239078	0	2	D1FNM9; G5E829	0	1915.02	28.87	2	6.38421	43.3936
GIEGAQASPLVPGAGEIINTDNIIK		0.000424966	0	1	P55096	0	2477.32	19.36	3	2.03071	43.3831
QQNLASYDYVR		0.000114599	0	1	Q9QXS1	0	1356.65	36.68	2	-0.473413	22.5198
DGGQQFTEEFQTLNPMK	1xDeamidated [Q]	7.43576e-07	0	3	Q9WVL0	0	1970.88	63.3	2	17.538	43.3818
LPACVVDCGTGYTK	2xCarbamidomethyl [C4; C8]	9.99598e-07	0	1	Q3TGE1	0	1540.71	48.21	2	0.871848	22.5237
GVAINFVTEEDKR		2.22497e-05	0	1	Q52KC1	1	1477.76	40.21	3	5.59447	22.525
SERPPIFEIR		0.000123148	0	1	A0A0R4J0I9	0	1243.68	27.07	3	1.5282	22.5263
ADNDAGNAAIDSLLNYETVK		4.56071e-09	0	1	Q61102	0	2094	99.26	2	2.68871	43.3435
IDKTDYMVGSYGPR		1.70725e-07	0	2	Q99PT1	1	1601.76	76.34	2	2.16297	22.4847
LAILGIHNEVSK		3.5097e-05	0	1	Q7TPR4	0	1293.75	35.25	3	1.36367	22.594
EQQDTAESSDDFGSQLR		1.05767e-05	0	1	O88737	0	1912.82	60.78	2	0.425356	22.5966
VAPLGAELQESAR		8.66015e-06	0	1	Q00623	0	1340.72	38.79	2	2.0866	22.6656
SVHSLISDFKDPPTAK		1.00762e-06	0	3	O08599	1	1741.91	59.69	2	2.30539	22.6875
VIAVNEVGSSHPSLPSER		4.1434e-09	0	2	A0A087WPX3; Q810U3	0	1877.97	64.7	2	1.45123	22.7994
ACIENGTSCIDICGEPQFLELMHAK	3xCarbamidomethyl [C2; C9; C13]	0.000871622	0	1	Q8R127	0	2893.3	14.71	3	3.67351	43.3276
GAGYTFGQDISETFNHANGLTLVSR	2xDeamidated [N15; N18]	0.000479047	0	1	P62715; P63330	0	2657.25	14.28	3	2.81603	43.8336
GAGYTFGQDISETFNHANGLTLVSR	1xDeamidated [N18]	1.85856e-13	0	2	P62715; P63330	0	2656.26	70.45	3	5.02566	44.3474
GAGYTFGQDISETFNHANGLTLVSR		2.20288e-09	0	1	P62715; P63330	0	2655.28	49.72	3	4.34065	43.325
ACIENGTSCIDICGEPQFLELMHAK	1xDeamidated [N5]; 3xCarbamidomethyl [C2; C9; C13]	3.50819e-06	0	1	Q8R127	0	2894.28	36.22	3	1.77183	44.9839
GTGSVVGELMYK		1.98932e-05	0	1	Q8BH59	0	1240.62	55.76	2	3.24161	27.8156
SAGVSVPGPMGPSGPR		2.22497e-05	0	1	P11087	0	1452.73	37.52	2	3.77618	22.6798
GLESTTLADKDGEIYCK	1xCarbamidomethyl [C16]	2.98211e-11	0	2	Q4FJX4	1	1899.9	104.77	2	0.0663951	22.6993
EPAAETEALLGMDLVR		0.000141073	0	1	Q9CZC8	0	1714.87	36.08	3	4.80692	43.3223
IFVPDYDPTIEDSYLK		0.000115518	0	1	O08989	0	1914.94	40.45	2	6.52533	43.3196
HEWQVNGLDDIKDR		2.91733e-07	0	1	P45591	1	1724.84	45.03	3	-2.16777	22.6901
HEWQVNGLDDIKDR	1xDeamidated [N6]	4.15141e-05	0	1	P45591	1	1725.82	64.3	2	5.19319	24.1183
VDVYDEGSYTCSVQTQHEPK	1xCarbamidomethyl [C11]	3.53099e-09	0	1	A0A087WP80	0	2342.02	61.88	3	1.04762	22.7019
VETGILRPGMVVTFAPVNITTEVK		2.88969e-10	0	1	P62631	0	2571.42	48.3	3	2.99513	43.3368
VLTEIIASR		0.00039549	0	1	P48036	0	1001.6	61.6	2	-1.26557	22.6631
LSAEDLVLEGAGLR		2.62795e-08	0	1	F8VQJ3	0	1442.78	75.62	2	0.186999	43.3381
VWIPDPEEVWK		0.000261044	0	1	D3Z4J3	0	1397.71	28.28	2	4.73776	43.3394
EHPVIESHPDNALEDLR		2.26084e-05	0	1	Q3UK27	0	1970.96	36.29	3	4.14687	22.5979
YFATVSGSASEANVEEK		4.90354e-08	0	1	D3Z4J3	0	1788.83	97.64	2	0.416	22.5993
SPDTSAYCYETMEK	1xCarbamidomethyl [C8]	5.79725e-09	0	1	B2RQQ5	0	1681.67	79.67	2	0.308431	22.6057
EILVGDVGQTVDDPYTTFVK	1xDeamidated [Q9]	1.61512e-06	0	1	P18760	0	2197.09	33.24	3	11.6799	43.4002
KEEFVQEGAQDAYTYK		1.21048e-07	0	1	A0A0R4J0A6	1	1905.89	70.09	2	-2.03706	22.611
KPMSQEEMEFIQR		1.4311e-08	0	1	Q9CQX8	0	1652.78	66.94	2	3.43314	22.6124
VVVLMGSTSDLGHCEK	1xCarbamidomethyl [C14]	1.50368e-05	0	1	Q9DCL9	0	1731.84	54.93	2	-0.233042	22.6137
EILVGDVGQTVDDPYTTFVK		5.44075e-08	0	1	P18760	0	2196.11	70.26	2	2.74533	43.3421
SEGEPCGDEGAEAPVEGDIHYQR	1xCarbamidomethyl [C6]	5.381e-14	0	1	Q49S98	0	2502.05	84.82	3	1.76118	22.6164
GNYLVDVDGNR		6.34219e-05	0	1	P61922	0	1221.59	63.42	2	1.61733	22.6241
YLECSALQQDGVK	1xCarbamidomethyl [C4]	3.73618e-08	0	1	Q3UDZ1	0	1510.72	80.2	2	1.13727	22.6281
YNPTWHCIVGR	1xCarbamidomethyl [C7]	0.000244879	0	2	Q9D0M5; P63168	0	1402.67	44.69	2	0.550431	22.6307
EAFNMIDQNR		7.68378e-05	0	1	Q3THE2	0	1237.56	41.36	2	1.21544	22.6359
NVIIWGNHSSTQYPDVNHAK		1.29883e-10	0	3	P14152	0	2280.12	72.32	2	0.822546	22.7383
QLANITMGLPLSPAADSAR		4.68042e-05	0	1	Q920I9	0	1926.01	47.17	2	1.56182	39.4557
LNNVMLNSEGHIK	3xDeamidated [N2; N3; N7]	0.00051474	0	1		0	1471.71	24.48	2	16.0375	22.6437
TSMGGTQQQFVEGVR		1.22937e-08	0	1	Q02248	0	1624.77	85.28	2	4.08651	22.6515
FFEEVNDPAK		0.000356482	0	1	P50544	0	1195.56	16.18	2	0.65954	22.5953
QYYIGDVHPSDLKPK		0.000506585	0	2	Q3TH64	0	1759.9	15.57	4	0.570348	22.5575
ALTEANVQYAAVR		1.03985e-07	0	1	Q6PB44	0	1405.74	70.86	2	3.33691	22.469
GYTVLGVEGR		0.000148004	0	1	P19096	0	1050.56	49.75	2	-0.975288	22.4664
SEAELATALSDK		7.55564e-07	0	1	P21619	0	1234.62	57.47	2	0.394695	22.2864
VQAQHDYTATDTDELQLK		1.01621e-05	0	1	O08539	0	2075.99	70.88	2	1.5681	22.2877
VTTVVATPGQGPDRPQEVSYTDTK		2.17122e-06	0	1	E9QAQ5	0	2546.27	38.99	3	0.911906	22.2955
ETVQTTEDQILK		4.32075e-05	0	1	Q64727	0	1404.72	47.73	2	4.38929	22.2968
YQGVNLYVK		0.0006861	0	1	P29341	0	1083.58	22.37	2	2.45825	22.2981
GEPGPAGSVGPVGAVGPR		1.00009e-05	0	1	Q3TU64	0	1560.81	47.55	2	3.93206	22.3021
ASYYVVSGNDPANGEPSR		8.4507e-07	0	1	A2ARP8	0	1882.86	57.59	2	-1.41581	22.3034
MDENQFVAVTSTNAAK	1xOxidation [M1]	5.70527e-09	0	1	Q6P1J1; E9PWE8; O08553	0	1741.81	85.35	2	1.43605	22.2851
ASYYVVSGNDPANGEPSR	1xDeamidated [N13]	7.55564e-07	0	2	A2ARP8	0	1883.84	70.13	2	0.00666756	23.1704
GIHPTIISESFQK		2.87104e-07	0	1	P80315	0	1456.78	50.04	2	2.35432	22.3165
IVTSEEVIIR		5.07003e-05	0	1	P97300	0	1158.67	38.13	2	2.03157	22.3178
LVECQYELTDR	1xCarbamidomethyl [C4]	4.98761e-06	0	1	Q68FF6	0	1425.67	55.25	2	2.33887	22.3217
FLILPDMLK		0.000252832	0	1	P62320	0	1089.64	46.75	2	2.87205	43.4488
LSEIVTLAK		0.000654022	0	1	Q3U6C7	0	973.593	42.79	2	4.32319	22.3347
VYHDPSTQEPVTYSQLQQR		2.64905e-08	0	1	Q9QXS1	0	2276.09	51.44	3	1.1851	22.3361
GMVLLCDPPYHFPDDLSYR	1xCarbamidomethyl [C6]	2.82263e-09	0	1	P12960	0	2295.06	59.5	3	-5.98402	43.4475
MLGAPEEADANEEGVR		1.33307e-06	0	1	P21460	0	1687.76	73.45	2	0.875881	22.3061
MDENQFVAVTSTNAAK	1xDeamidated [N13]	7.03444e-06	0	1	Q6P1J1; E9PWE8; O08553	0	1726.8	26.26	2	7.83092	28.0641
MDENQFVAVTSTNAAK		2.09968e-09	0	4	Q6P1J1; E9PWE8; O08553	0	1725.81	101.1	2	0.837084	26.7178
AAAEDVNVTFEDQQK		3.6769e-08	0	1	Q3UWL8	0	1664.78	69.59	2	2.31694	22.2837
EVGGETGSPELSGVPR		1.02231e-09	0	1	Q61361	0	1570.77	100.64	2	1.12562	22.2294
LLNIQPPPR		0.000571034	0	1	Q91WD5	0	1047.63	40.33	2	0.900352	22.2307
NFATSLYSMIK		2.61084e-05	0	1	P48036	0	1274.64	45.23	2	3.07226	43.4632
NGGLGHMNITLLSDITK	1xDeamidated [N1]	1.69531e-05	0	1	P20108	0	1784.92	29.12	3	2.12314	43.4554
YNPNVLPVQCTGK	1xCarbamidomethyl [C10]	5.31712e-06	0	2	P14094	0	1489.75	46.89	2	3.34407	22.7513
VATHLSTPQGLQFK		0.00018962	0	2	Q8BYI9	0	1526.83	33.18	2	-1.82958	22.2423
LYEIGAGTSEVR		8.66015e-06	0	1	Q9JHI5	0	1294.66	56.8	2	1.49896	22.2449
IVQSVIQTAVDQFAR		4.0818e-07	0	1	B2RRE0	0	1674.92	64.27	2	6.88719	43.4541
QIGVEHVVVYVNK		4.11457e-07	0	1	Q8BFR5	0	1483.83	51.3	2	-1.17303	22.2475
HRPHEVGSVQWAGSTFGPMQK	1xDeamidated [Q10]	1.97255e-06	0	1	Q9QYB8	0	2337.12	28.06	3	7.69873	22.2488
MIKPFFHSLCDK	1xCarbamidomethyl [C10]	0.000475237	0	1	P10639	0	1522.75	37.6	4	0.904493	22.2591
HVAGHYISPFHDIPLK		1.47762e-08	0	1	Q91VM9	0	1830.96	17.79	4	1.47901	22.2655
ILDEIEEHSIK		0.000226071	0	1	P42208	0	1325.69	28	3	1.0466	22.2668
VNAIEHVIIPR		3.11301e-05	0	1	P57746	0	1260.74	45.18	3	1.81636	22.2681
SVFFGPDFITVTK		0.000127149	0	1	A0A0N4SUH8	0	1457.77	29.3	2	5.03147	43.4501
MATDPENIIK		0.000316224	0	1	Q62277	0	1131.57	50.22	2	1.96187	22.2772
LLFEGAGSNPGDK		7.43576e-07	0	1	P51863	0	1304.65	65.13	2	1.78739	22.2798
LVLFTSEHSHYSIK		0.000278276	0	1	P48318	0	1660.87	25.39	3	1.74257	22.3427
LTLEDSGTYECR	1xCarbamidomethyl [C11]	1.00009e-05	0	1	P97300	0	1443.64	52.43	2	2.946	22.344
FDHILYTGNTAVGK		0.000244879	0	1	B1ATI0	0	1535.79	22.73	3	1.14146	22.3518
YLAEFATGNDR		0.000792062	0	1	Q5SS40	0	1256.59	54.13	2	2.16287	22.353
NDSEQFAALLLVTK		2.10181e-07	0	1	Q9Z0E0	0	1548.83	69.66	2	2.69971	43.4357
LVTSPCCIVTSTYGWTANMER	1xDeamidated [N18]; 2xCarbamidomethyl [C6; C7]	7.74291e-06	0	1	Q80Y52	0	2447.1	31.77	3	7.58163	43.4277
SEGAAEEQPEPAPAPEQEAAAPGPAAGGEAPK		1.64033e-07	0	2	Q91XV3	0	3011.39	38.71	3	0.638696	22.4326
LVTSPCCIVTSTYGWTANMER	2xCarbamidomethyl [C6; C7]	7.35411e-13	0	4	Q80Y52	0	2446.12	91.67	2	0.58166	44.026
MATVWDEAEQDGIGEEVLK		5.11073e-05	0	1	Q3TKG4	0	2119.99	58.07	2	-0.954773	43.4264
AADKDTCFSTEGPNLVTR	1xCarbamidomethyl [C7]	2.13245e-10	0	2	Q546G4	1	1981.93	90.09	3	2.33981	22.4169
GTLQCEASAVPSAEFQWFK	1xCarbamidomethyl [C5]	1.88103e-05	0	1	Q3TYC2	0	2156.01	49.42	2	-1.44869	43.4199
TSMESLIHHFK		0.000149192	0	2	Q91WD5	0	1329.66	27.91	2	-2.53099	22.5352
FIGPSPEVVR		0.000628437	0	1	Q3TCQ3	0	1100.61	25.66	2	3.36406	22.4455
FTDEYQLFEELGK		1.62886e-05	0	1	A0A0G2JGS4	0	1618.76	42.63	2	6.60237	43.4186
GVVTNGLDVSPAEEK		1.60144e-07	0	1	A0A0R4J036	0	1514.77	48.54	2	0.579336	22.4521
GVVTNGLDVSPAEEK	1xDeamidated [N5]	2.36727e-09	0	2	A0A0R4J036	0	1515.75	74.69	2	4.52039	24.1066
FFSCMQSDFSK	1xCarbamidomethyl [C4]	0.000316224	0	1	Q8VDQ8	0	1383.57	28.43	2	1.98732	29.1089
FFSCMQSDFSK	1xOxidation [M5]; 1xCarbamidomethyl [C4]	3.92543e-05	0	1	Q8VDQ8	0	1399.57	52.36	2	1.14965	22.4534
VIESGPDQLNDNEYTK		2.71475e-07	0	1	A2AJQ0	0	1821.85	78.16	2	4.17201	22.4598
AFSGYLGPDESK		1.70811e-06	0	1	H3BKH6	0	1270.6	60.34	2	1.16089	22.4625
IITITGTQDQIQNAQYLLQNSVK	1xDeamidated [N20]	1.97156e-07	0	1	Q3TL71	0	2590.37	56.6	3	2.99838	43.4159
ETVIVEGQTEEIR		1.86423e-07	0	2	P19246	0	1502.77	80.19	2	2.77718	22.3973
HQPDFIYLR		0.000326493	0	1	Q8JZR6; E9Q8N8; F1DFN1	0	1188.62	34.36	2	1.53707	22.7032
LLEMNLMHAPQVADAILGNQMFTHYDR		3.85958e-07	0	1	Q5SXR6	0	3128.51	51.88	4	4.03623	49.4364
HLQSDEYALLTR		1.12699e-06	0	1	Q69ZS6	0	1445.74	38.67	2	2.87811	22.3934
YLAEFATGNDR	1xDeamidated [N9]	2.96586e-06	0	1	Q5SS40	0	1257.57	61.9	2	1.86424	25.3899
IIAANSITLAK		9.08848e-05	0	1	Q3U5R8	0	1114.68	26.11	2	1.52923	22.3543
LDEDLAGYCR	1xCarbamidomethyl [C9]	7.99459e-06	0	2	Q3TYV5	0	1211.54	68.47	2	1.9697	22.3555
LEQGQAIDDLMPAQK		1.0066e-08	0	5	Q04447	0	1656.83	84.77	2	2.62254	29.7474
LEQGQAIDDLMPAQK	1xOxidation [M11]	2.03564e-07	0	3	Q04447	0	1672.82	75.68	2	1.62373	22.3582
LEAGDHPVELLAR		6.08836e-07	0	1	A0A1L1SSH9	0	1419.76	48.1	3	1.21333	22.3595
QSSAPASPAASAAGLAGQAAK		5.53127e-07	0	1	A0A286YDL6	0	1811.92	68.16	2	0.198207	22.3621
SETAPVAQAASTATEKPAAAK	1xAcetyl [N-Term]	0.000113686	0	1	P43275	0	2042.04	54.37	2	2.41444	22.3699
ECCHGDLLECADDRAELAK	3xCarbamidomethyl [C2; C3; C10]	4.41265e-11	0	1	Q546G4	1	2261.96	37.07	3	1.30899	22.3726
VAQWLIQEPHK		0.000392344	0	1	P55264	0	1348.74	38.19	3	1.68967	22.3739
DNILIECEAK	1xCarbamidomethyl [C7]	0.000362223	0	1	A0A087WPX3; Q810U3	0	1204.59	33.52	2	1.42002	22.3752
LESTLNYGMER		1.70811e-06	0	1	O55029	0	1312.62	52.74	2	1.38565	22.3765
NVTELNEPLSNEER		3.18235e-09	0	1	A8IP69	0	1643.79	90.58	2	1.43423	22.5327
NVTELNEPLSNEER	1xDeamidated [N]	5.0655e-07	0	2	A8IP69	0	1644.77	79.34	2	3.58129	23.8692
YLQQLAEKPLETR		6.13725e-07	0	1	A2AE27	0	1588.87	35.55	3	3.31969	22.3805
TSPNEGLSGNPADLER		1.34309e-07	0	1	G5E829	0	1656.78	82.75	2	-0.719576	22.3869
TIVMGASFR		0.000479047	0	1	A0A1B0GR11	0	981.519	49.24	2	1.544	22.3882
LLEMNLMHAPQVADAILGNQMFTHYDR	1xOxidation [M]	5.94922e-05	0	2	Q5SXR6	0	3144.51	14.68	4	3.38124	47.1005
TQGPYDVVVLPGGNLGAQNLSESPMVK		1.17118e-09	0	1	Q99LX0	0	2770.41	75.37	3	2.85968	43.3182
SLHDAIMIVR		9.16143e-05	0	1	Q3THH8	0	1154.64	39.91	3	0.876163	22.7071
NYEYYASHVPESVK		4.21447e-07	0	2	A0A1B0GRV0	0	1685.78	50.06	2	3.17917	22.7085
DDNGKPYVLPSVR	1xDeamidated [N3]	0.000125132	0	4	P05202	0	1460.74	40.45	3	1.66821	23.9922
VIEPMACDGLR	1xCarbamidomethyl [C7]	0.000824292	0	1	S4R1C4	0	1260.61	46.68	2	0.747113	23.0269
TQLEELEDELQATEDAK		8.77762e-11	0	2	Q69ZX3; Q3UH59; Q8VDD5	0	1961.92	100.72	2	0.0206432	43.1891
KMDVGGLSDPYVK		4.67853e-06	0	2	A0A0R4J2C2; P46096	1	1408.71	46.88	2	1.27105	23.0308
SIEYSPQLEDASAK		4.90848e-06	0	1	E9PZ16	0	1537.74	50.38	2	5.34555	23.0321
ELAEAQDDSILK		3.03922e-05	0	1	Q06185	0	1331.67	53.89	2	0.618827	23.0426
LIASVADDEAAVPNNK		2.79872e-10	0	2	P16125	0	1626.83	91.21	2	1.62549	23.0439
IMLEDGNLHVTQGAGR	1xDeamidated [N7]	7.99717e-05	0	1	E9PWE8	0	1711.84	62.04	2	16.2544	23.0166
NFIVWLEDQK		0.000329112	0	1	Q9CQE8	0	1291.67	34.63	2	5.31159	43.1864
FYEGTADEMYK		9.68604e-06	0	1	G5E8T9	0	1353.57	47.47	2	0.416589	23.049
GLAPVQAYLHIPDIIK		1.13659e-05	0	1	Q3TCQ3	0	1748.01	36.01	3	1.64964	43.1786
VGLIGSCTNSSYEDMGR	1xCarbamidomethyl [C7]	5.17797e-11	0	1	Q99KI0	0	1845.81	127.91	2	0.738915	28.3671
VGLIGSCTNSSYEDMGR	1xDeamidated [N9]; 1xCarbamidomethyl [C7]	2.36487e-11	0	2	Q99KI0	0	1846.79	134.51	2	3.64295	31.3642
VGLIGSCTNSSYEDMGR	1xOxidation [M15]; 1xCarbamidomethyl [C7]	1.01417e-09	0	1	Q99KI0	0	1861.81	83.89	2	0.119943	23.0517
VIPDCSLTLEDFVR	1xCarbamidomethyl [C5]	3.21418e-05	0	1	Q80TL4	0	1663.84	41.54	2	2.20191	43.1693
LGITHVLNAAEGR		3.28913e-07	0	2	B1AQF4	0	1350.75	70.97	3	2.27453	23.0607
LSSTWEGIQAGK		1.13659e-05	0	1	A0A1B0GR11	0	1276.65	41.46	2	-1.39186	23.0451
IMLEDGNLHVTQGAGR		3.95129e-08	0	1	E9PWE8	0	1710.86	51.16	3	0.812756	23.0282
VDQVLHTQTDADPAEEYAR		3.34529e-05	0	1	A0A0R4IZY0	0	2158	29.88	3	0.234615	23.0153
IENPNSLQDQSHALLK		8.11125e-09	0	2	S4R2F3	0	1806.93	54.33	3	0.861472	23.0126
HALIIYDDLSK		9.14962e-08	0	3	Q03265	0	1287.69	68.77	2	0.801307	24.642
IVSNASCTTNCLAPLAK	2xCarbamidomethyl [C7; C11]	7.72733e-10	0	3	A0A0A0MQF6	0	1819.9	89.21	2	0.614761	23.4981
IVSNASCTTNCLAPLAK	1xDeamidated [N]; 2xCarbamidomethyl [C7; C11]	9.36227e-10	0	4	A0A0A0MQF6	0	1820.89	86.05	2	2.88979	24.0156
IVSNASCTTNCLAPLAK	2xDeamidated [N4; N10]; 2xCarbamidomethyl [C7; C11]	8.86606e-07	0	1	A0A0A0MQF6	0	1821.87	64.91	2	12.2646	27.9107
ENEMDENLEQVSGIIGNLR	1xOxidation [M4]	3.92543e-05	0	1	P60879	0	2176.02	38.69	3	1.90648	43.2497
ENEMDENLEQVSGIIGNLR		1.6885e-13	0	2	P60879	0	2160.02	134.63	2	-0.794651	49.2542
IEGNTLVIPR		9.53236e-06	0	1	E9PZ16	0	1111.65	64.84	2	1.78938	22.9893
VGYLAASQCFHEGTDVIMLTTNQIR	1xDeamidated [Q8]; 1xCarbamidomethyl [C9]	0.000222486	0	1	O54774	0	2825.36	26.91	3	10.2966	43.2101
EAGFPPGVVNIVPGYGPTAGAAISSHMDVDK	1xDeamidated [N10]	6.97495e-07	0	1	P24549	0	3054.49	41.24	3	8.29017	43.1984
TVENIKDPLFR		8.94431e-05	0	1	Q9JHU4	1	1331.73	38.72	3	1.47281	22.9932
ELGSSVALYSR		0.000339798	0	1	Q3TK29	0	1181.62	29.56	2	0.669361	22.9984
FSTIASSYEECR	1xCarbamidomethyl [C11]	4.82819e-07	0	1	Q3THP1	0	1449.63	56.09	2	-2.40953	22.9997
ALCDVGTAISCSR	2xCarbamidomethyl [C3; C11]	3.11163e-06	0	2	G3BKB2	0	1409.65	37.46	2	2.34555	23.0062
YITQNGDYQLR	1xDeamidated [N5]	0.000258967	0	1	P35585	0	1371.65	12.85	2	2.44507	23.0075
LLDTVDDMLANDIAR		6.17711e-10	0	1	Q8K1X5	0	1674.84	82.01	2	3.57495	43.1931
LDEFGEQLSK		0.00016032	0	1	Q5DTI2	0	1165.57	49.98	2	1.66666	23.01
GLGEDTYSGVTDCAR	1xCarbamidomethyl [C13]	2.80014e-09	0	1	Q9DB41	0	1600.69	84.19	2	0.118504	23.0114
IFINNEWHNSVSGK		7.38268e-05	0	1	P24549	0	1644.81	7.26	3	2.05323	23.0646
LAQENGWGVMVSHR		4.17667e-09	0	2	Q3UJ20	0	1583.77	98.06	2	0.915614	23.1167
LAQENGWGVMVSHR	1xDeamidated [N5]	2.33089e-08	0	3	Q3UJ20	0	1584.76	88.8	2	3.52944	25.0481
KEGNASGVSLLEALDTILPPTRPTDKPLR	1xDeamidated [N4]	5.10871e-06	0	1	P62631	1	3089.68	21.6	4	7.46681	43.2642
STMDNPTTTQYANLMHNFILK		3.1554e-10	0	1	A2AVR9	0	2440.16	53.87	3	3.92942	43.0997
EDPNLVPSISNK		3.86316e-05	0	2	Q9D881	0	1312.67	39.79	2	0.776687	23.7379
SALLSVQYSSTSSDKPVVK		2.96136e-09	0	1	B2RSY3	0	1996.06	86.25	2	3.50008	23.1533
WVTYFNKPDIDAWELR		9.00444e-08	0	1	P12787	0	2053.02	35.03	3	4.40388	43.097
VSVVEPGNFIAATSLYSPER		2.42475e-09	0	2	Q80XN0	0	2136.1	95.64	2	2.88346	43.0839
SGGRPEEYEGEYQCFAR	1xCarbamidomethyl [C14]	7.80508e-06	0	1	A0A087WPX3; Q810U3	0	2034.86	51.88	2	-0.429474	23.156
FQTVHFFR		0.00059905	0	1	Q9CPV4	0	1081.56	42.73	3	1.74757	23.1573
GKEDEGEEAASPMLQIQR		2.42721e-07	0	1	Q9JHU4	1	1987.94	63.58	3	1.80814	23.1613
ELAEDGYSGVEVR		2.48614e-07	0	1	Q5YLW3	0	1423.67	79.51	2	0.947121	23.1626
AGTGVDNVDLEAATR		9.00444e-08	0	1	Q61753	0	1488.73	72.67	2	4.13593	23.173
HEMLPEFYK		8.39015e-05	0	1	Q6ZQ38	0	1193.57	31.09	2	1.5415	23.177
IFSSEHDIFR		3.06362e-05	0	1	A0A0R4J083	0	1250.62	47.36	3	1.64762	23.1796
SEEITTGSAWFSFLESHNK		1.84656e-10	0	2	Q62048	0	2170.01	96.87	2	-4.11758	43.0812
LVILMEPFEDALR	1xOxidation [M5]	2.6318e-05	0	1	Q5F2D0; Q8R1X1	0	1561.83	35.64	2	0.672362	43.0785
TAPYVVTGSVDQTVK		3.95129e-08	0	1	P63005	0	1564.82	52.23	2	2.56755	23.1926
LVILMEPFEDALR		2.98817e-07	0	1	Q5F2D0; Q8R1X1	0	1545.83	81.85	2	2.75961	49.4521
KQALQDTLALYK		0.000486759	0	1	Q62261	1	1391.79	20.81	2	0.483817	23.1952
TFIDNLVNFEK		0.000186613	0	2	Q571A8	0	1339.69	22.4	2	0.648072	43.1064
VTGADVPMPYAK		3.01367e-06	0	1	Q9D051	0	1248.63	47.36	2	1.00554	22.9737
RSELEEQQMHLNVGLR		1.77779e-06	0	1	Q9JHU4	1	1938.98	55.95	3	1.41642	23.1429
AGLELSPEMK		2.96718e-05	0	1	P12658	0	1074.55	50.18	2	1.70592	23.1389
GGAEQFMEETER		1.26111e-05	0	1	Q3THH8	0	1383.58	65.37	2	0.0886143	23.0684
SEASGPQLLPVR		0.000233414	0	1	Q8C5H8	0	1253.68	39.34	2	5.3839	23.0698
KEGNASGVSLLEALDTILPPTRPTDKPLR		1.90949e-07	0	1	P62631	1	3088.7	39.6	5	1.97367	43.1616
VIDLPGGGAVFVMEHLK		6.97841e-06	0	1	Q9ER35	0	1781.96	28.19	3	3.41038	43.1549
GPGLYYVDSEGNR		3.06072e-07	0	2	O55234	0	1426.66	69.6	2	0.500764	23.0854
GCITIIGGGDTATCCAK	3xCarbamidomethyl [C2; C14; C15]	5.14194e-09	0	1	P09411	0	1754.79	73.33	2	0.853612	23.0815
YGVSGYPTLK		0.000659263	0	1	P27773	0	1084.57	31.71	2	1.4368	23.0828
NVDKNDEAEYVCIAENK	1xCarbamidomethyl [C12]	1.81727e-10	0	2	E9QB01; A0A0A6YY91	1	2010.91	90.38	2	-0.625052	23.105
VVDGAVGAQWLAEFK		2.75711e-08	0	1	Q8BMF4	0	1589.83	57.92	2	1.90843	43.1536
LLLEGISSTHVNHLR		2.93628e-10	0	1	A2AWI7	0	1688.94	81.19	3	0.914955	23.0984
INMAHLCIAGSHAVNGVAR	1xDeamidated [N15]; 1xCarbamidomethyl [C7]	2.60569e-09	0	2	Q9WUB3	0	1991.99	69.92	4	1.86109	23.101
NIQETCMSQTGWNR	1xCarbamidomethyl [C6]	4.17667e-09	0	1	Q00612	0	1724.75	77.2	2	1.02494	23.1037
IPNQFQGSPPAPSDESVK		3.21116e-07	0	1	A0A140T8J4	0	1897.93	58.47	2	6.73797	23.1154
LIALSIDSVEDHLAWSK		6.90888e-10	0	2	Q6GT24	0	1897.01	87.27	2	2.42595	43.1719
NTQWVHGIVVYTGHDTK		1.31126e-07	0	1	Q5DTG0	0	1954.98	47.09	3	5.42094	23.1246
EIVDAAEDYAK		0.000224271	0	1	Q3TF87	0	1223.58	40.17	2	3.09549	23.1337
GPLVFGEPIAASLGTDGTHYWSK		2.98362e-10	0	1	Q6P1J1	0	2403.2	42.23	3	2.12249	43.1353
QGLLPLTFADPSDYNK		6.33352e-08	0	2	Q99KI0	0	1778.9	72.72	2	4.79264	43.6293
ISESGQFSDGLEDR		8.37915e-08	0	1	Q8C996	0	1539.69	81.11	2	3.42894	23.1979
ENEMDENLEQVSGIIGNLR	1xDeamidated [N2]; 1xOxidation [M4]	6.91238e-09	0	1	P60879	0	2177	76.43	2	14.3847	43.2245
TITGFQTHTTPVLLAHGER		1.00009e-05	0	1	Q3TIP0	0	2079.1	32.87	4	1.70383	22.962
QLQELEDKQNADISAMQDTINK	1xOxidation [M16]	2.84961e-06	0	1	P08551	1	2548.22	55.76	3	0.471356	22.776
ESNVEEEVWHFLR		1.01571e-06	0	2	Q91VM9	0	1673.79	50.47	2	1.15814	43.3263
GSADPEEESVLYSNR		9.75903e-07	0	1	Q9CYG7	0	1652.74	63.07	2	-0.246081	22.7786
EYLTSHLEIR		0.000280508	0	1	A2AS98	0	1260.66	51.48	3	0.839879	22.7799
GIIQHAPNLENIELYWNSYNNR		4.17667e-09	0	1	Q9QYG0	0	2658.31	53.51	3	2.69343	45.3808
MYKEEGLNAFYK		5.19108e-06	0	1	Q3THU8	1	1492.71	64	3	1.37451	23.974
MYKEEGLNAFYK	1xDeamidated [N8]	5.66839e-06	0	4	Q3THU8	1	1493.7	64.33	2	0.948732	26.2162
QLQELEDKQNADISAMQDTINK	1xDeamidated [N10]	4.11663e-06	0	1	P08551	1	2533.21	36.12	3	2.82498	31.4871
IMDPNIVGNEHYDVAR		5.30639e-10	0	2	P56480	0	1842.88	105.38	2	-0.469645	26.1572
IMDPNIVGNEHYDVAR	1xOxidation [M2]	5.57003e-09	0	1	P56480	0	1858.88	49.77	3	-1.51327	22.7915
QELMASMEEAR		6.65149e-06	0	1	Q9QXS1	0	1294.58	48.23	2	3.10245	22.7929
TQPYDVYDQVEFDVPIGSR		2.11654e-09	0	2	Q91WD5	0	2228.05	103.68	2	0.539481	43.2695
FLVIGSAGTGK		0.00025082	0	1	Q91ZR1	0	1049.6	19.12	2	1.58355	22.7968
VFNTTPDDLDLHVIYDVSHNIAK		0.00021207	0	1	Q3TJ01	0	2626.31	0.08	4	1.79791	43.2655
RLPASDGLDLSQAAAR		1.23e-07	0	2	P46660	1	1640.87	79.78	3	1.10099	22.828
IQEVAAQSGFIR		3.48024e-06	0	1	Q99PU5	0	1318.71	68.1	2	3.40683	22.815
IMDPNIVGNEHYDVAR	1xDeamidated [N9]	1.01469e-08	0	2	P56480	0	1843.86	58.91	3	0.909676	28.7943
QLQELEDKQNADISAMQDTINK		1.35388e-07	0	3	P08551	1	2532.22	74.19	3	-0.931198	29.8495
HTLVADPYEEAWNQMLLR		1.77599e-08	0	1	Q7TSV2	0	2186.07	57.41	3	2.63374	43.2839
IAPLAEGALPYNLAELQR		2.77361e-12	0	2	Q8BH59	0	1939.06	91.99	2	2.45896	43.2866
MQEDWIEEECHR	1xCarbamidomethyl [C10]	3.48175e-05	0	1	Q80U23	0	1661.67	30.59	3	0.502618	22.7189
SSPCIHYFTGTPDPSR	1xCarbamidomethyl [C4]	1.54019e-05	0	2	Q9CZC8	0	1821.82	53.53	2	-3.09507	22.9242
SAAAEAEAILQDAVSK		1.47911e-06	0	1	Q6ZQ77	0	1573.81	51.76	2	4.04519	43.3169
GAQVEEIWSLEPESFEK		0.000176459	0	1	Q9WUP7	0	1977.94	39.93	2	-0.800219	43.3091
VAEEHAPSIVFIDEIDAIGTK		1.43183e-07	0	1	Q542I9	0	2254.16	45.78	3	-0.173317	43.301
EHPWEVMPDLYFYRDPEEIEKEEQAAAEK	1xDeamidated [Q24]	0.00020214	0	1	B2CY77	2	3579.63	5.33	5	6.62958	43.297
LMNDFSSALNNFQVVQR		2.34841e-09	0	1	Q3TDG9	0	1982.98	99.86	2	-0.247883	43.2906
EHGLIFMETSAK		8.58695e-07	0	2	Q0PD65	0	1362.67	71.49	3	1.36739	22.741
KHLEINPDHSIIETLR		4.9826e-08	0	2	Q80Y52	1	1915.04	66.94	3	0.796538	22.7747
YSLKPNDQILAEDK		3.29222e-05	0	2	P55264	0	1633.84	44.71	3	3.65894	22.7591
VCLLGDTGVGK	1xCarbamidomethyl [C2]	1.04924e-05	0	1	Q3TXV4	0	1118.59	48.4	2	3.62736	22.7449
HDVVFLITK		0.000571034	0	1	Q5SXR6	0	1071.62	21.95	2	0.0855484	22.7539
NQWQLSADDLKK		0.000118322	0	2	Q3TYV5	1	1445.74	60.2	2	1.10499	22.915
NQWQLSADDLKK	1xDeamidated [Q/N]	8.94164e-06	0	2	Q3TYV5	1	1446.72	56.33	2	1.68989	27.4772
SQAFIEMETR		0.000100839	0	1	Q6ZQ61	0	1211.57	48.31	2	2.6681	22.7565
QSLGGFLK		0.000580224	0	1	Q80YN3	0	849.483	45.93	2	0.882869	22.7578
QNGQTDFFR	1xDeamidated [N2]	0.000165529	0	1	Q8BYI9	0	1113.5	68.73	2	0.927288	22.7604
GLGPSRQLGTMPR	1xDeamidated [Q7]	4.75587e-05	0	1	P03995	1	1370.72	46.33	2	3.19014	22.8164
AEDSGEYHCVYHFVSAPK	1xCarbamidomethyl [C9]	1.3525e-09	0	3	P97300	0	2095.92	40.87	3	1.4872	22.8656
SCSGVMEFSTSGHAYTDTGK	1xCarbamidomethyl [C2]	2.40056e-13	0	3	Q5EBQ0	0	2121.89	127.22	2	2.81173	22.9438
EASTLIDRPAPQFER		5.57846e-06	0	2	B6ZHD0	0	1729.89	34.5	3	1.64653	22.8618
VIILGDSGVGK		0.000136634	0	1	P51150	0	1057.63	38.47	2	1.1386	22.8837
KLVIIEGDLER		9.009e-07	0	1	D3Z6I8; Q58E70	1	1284.75	67.8	2	1.66771	22.889
NESSHGGEFGCTMEELR	1xCarbamidomethyl [C11]	1.45417e-08	0	2	S4R1C4	0	1939.79	81.43	2	-0.356615	22.9398
LLLQGLMDSVEAK		2.37087e-06	0	1	Q6PDI5	0	1416.78	46.42	2	5.84573	43.2272
LLLLGTSNSGK		4.11835e-05	0	1	O70443	0	1102.65	35.89	2	2.88218	22.9006
APGFAHLAGLDK		2.23953e-08	0	2	Q91WD5	0	1196.64	71.92	2	0.940094	22.9724
YQDLYTVEPNNAR		0.000401859	0	1	O08532	0	1582.75	33.53	2	2.28103	22.9059
AFYAPVHADDLR		2.03667e-06	0	1	E9QM38	0	1374.68	47.42	2	1.8838	22.9215
DAATIMQPYFTSNGLVTK	1xDeamidated [N13]	1.24919e-08	0	2	Q9JHU4	0	1957.96	62.85	2	-0.742081	43.2259
QADLYISEGLHPR	1xDeamidated [Q1]	0.00051474	0	1	Q3TI05	0	1499.75	34.98	2	1.34607	22.9269
LQGVLDSTLNSK		2.991e-05	0	1	Q80TJ1	0	1274.7	56.6	2	-0.144876	22.9333
DGYAQILR		0.000638549	0	2	Q99KI0	0	935.495	59.68	2	0.899494	22.9359
DSNNLCLHFNPR	1xCarbamidomethyl [C6]	1.82095e-06	0	2	P16045	0	1486.69	77.62	2	2.06818	22.9385
GLNGQKPLGAAEPITVK	1xDeamidated [Q5]	0.000329112	0	1	Q60900	0	1693.95	10.84	3	1.99711	22.9515
YLNQDYETLR		0.000248824	0	1	O08529	0	1314.63	40.78	2	-0.34279	22.9541
SETAPAAPAAPAPVEK	1xAcetyl [N-Term]	0.000154039	0	1	Q3U292	0	1548.79	29.26	2	5.54248	22.958
FSVCVLGDQQHCDEAK	2xCarbamidomethyl [C4; C12]	1.58949e-06	0	2	Q3U561	0	1892.83	70.54	2	-1.27524	22.9594
LVSSEHFDDYMK		2.46634e-07	0	2	P24526	0	1470.66	72.5	2	1.62714	22.885
DQAQEDAQEIADTPSGDK		4.11663e-06	0	1	F8WIT2	0	1917.83	66.83	2	2.11313	22.9633
INCLEGSHEFFEAIGFK	1xCarbamidomethyl [C3]	3.18558e-07	0	1	Q99PL6	0	1997.94	45.2	3	-2.52242	43.2325
VAEVLNDPESMEK		0.000149192	0	1	Q8CD76	0	1460.69	48.18	2	-3.23362	22.8722
AGPAWMVTR		0.000285027	0	1	Q7TSJ2	0	988.503	39.94	2	0.973203	22.8346
VLGSQEALSPVHYEEK		1.34309e-07	0	1	Q3U2X5	0	1785.9	78.97	2	-0.942128	22.8359
IGDYVQQHGGVSLVEQLLQDPK		3.79257e-10	0	1	Q3U890	0	2423.26	28.77	3	1.98571	43.2629
CIEVCCGSVMEMR	3xCarbamidomethyl [C1; C5; C6]	4.52898e-07	0	1	Q8VDN2	0	1630.65	53.24	2	2.98109	28.4371
CIEVCCGSVMEMR	1xOxidation [M10]; 3xCarbamidomethyl [C1; C5; C6]	0.00020214	0	1	Q8VDN2	0	1646.65	38.63	2	0.406144	22.8437
AQVAQPGGDTIFGK		4.75158e-07	0	1	P70349	0	1388.72	51.8	2	1.57497	22.8449
STIGVEFATR		0.000445825	0	1	A0A068BFR3	0	1080.57	34.37	2	1.24952	22.8462
LPATSAESESAVISDGEH		1.25922e-08	0	1		0	1799.83	86.31	2	1.70443	22.8528
LPATSAESESAVISNGEH	1xDeamidated [N15]	1.25922e-08	0	1	Q3UJ70	0	1799.83	86.31	2	1.70419	22.8528
LWTVPTNMPSK		0.000308735	0	1	G3XA53	0	1273.66	42.43	2	2.40906	29.1819
LAFLNVQAAEEALPR		4.45034e-10	0	3	Q64521	0	1641.9	111.1	2	3.3701	43.7769
VLRPQVTAVAQQNQGEAPEPQDMK		4.38859e-06	0	1	Q9JHU4	0	2634.33	60.9	3	2.7316	22.8605
LNIPVSQVNPR		3.95528e-06	0	3	A0A0G2JGX4; Q6ZQ49	0	1236.71	68.52	2	1.35125	22.863
NTGIICTIGPASR	1xCarbamidomethyl [C6]	2.20725e-05	0	1	P52480	0	1359.7	62.33	2	0.787102	22.8643
VISLSGEHSIIGR		4.17879e-08	0	2	P08228	0	1367.76	84.62	3	1.53527	22.8669
CLEDNLGIDK	1xCarbamidomethyl [C1]	1.91135e-05	0	1	Q3UYK6	0	1176.56	42.16	2	0.56268	22.8682
LCDFGISGQLVDSIAK	1xCarbamidomethyl [C2]	2.46634e-07	0	1	Q543X6	0	1722.87	68.85	2	3.11586	43.2444
SSPLPLQEGPGPEGGR		6.19187e-05	0	1	Q9D2V7	0	1577.79	40.87	2	3.54964	22.8799
HLIEQDFPGMR		2.10385e-05	0	1	Q8K1X5	0	1342.66	44.87	2	1.48662	24.1937
ACEAQQSGVGFCNLSSPR	2xCarbamidomethyl [C2; C12]	7.01314e-12	0	1	B2RQX9	0	1967.87	118.32	2	-0.569091	24.195
GQCDLELINVCNENSLFK	2xCarbamidomethyl [C3; C11]	2.80566e-05	0	1	Q5SXR6	0	2153	26.42	3	-0.486105	42.6402
WVPPLIGEMYGLR		1.52642e-07	0	2	Q9ERS2	0	1530.81	83.98	3	2.96547	49.9244
LQQAVMLGALTEVPVPTR		3.67131e-11	0	2	E9Q8N8	0	1923.07	98.77	2	2.46205	42.1967
DFIYVSQDPK		0.000353646	0	1	Q99JY0	0	1211.59	43.81	2	3.32975	25.6587
ISLADIAQK		0.000126137	0	1	P14685	0	958.557	40.28	2	3.3507	25.66
ALSDHHVYLEGTLLKPNMVTPGHACTQK	1xCarbamidomethyl [C25]	5.8438e-09	0	3	Q5FWB7	0	3117.56	51.64	4	2.85107	25.6862
ITAVPTLLK		0.000502556	0	1	Q9CQM5	0	955.619	26.91	2	2.67689	25.6666
LLQAVEPIHLAR		0.000218958	0	1	Q8BJY1	0	1359.81	24.77	3	2.407	25.6679
FQSSHHSTDITSLDQYVER		5.05523e-11	0	2	Q3UAD6	0	2250.04	93.14	3	3.22111	25.6639
VNDEHPAYLASDEITTVR		7.49916e-06	0	1	P58281	0	2029.98	58.55	2	-0.147088	25.6705
YVDLGGSYVGPTQNR		3.71017e-06	0	1	Q8BW75	0	1625.79	61.99	2	3.06943	25.6783
HGGTIPVVPTAEFQDR		5.0226e-08	0	2	P26443	0	1723.88	77.4	2	2.2298	25.7541
[truncated: 12,513 more rows]
