# Supplementary material for: A novel co-target of ACY1 governing plasma membrane translocation of SphK1 contributes to inflammatory and neuropathic pain
Source: iScience. 2023 May 28;26(6):106989. doi: 10.1016/j.isci.2023.106989 (PMC10291574; doi:10.1016/j.isci.2023.106989)
Supplement: Data S1. Data file of exported proteomics datasets, related to Figure 1 [file mmc2.zip › Date S1/1-M-GSGC0160906正式实验报告/预实验报告/蛋白质鉴定简表_A1.xlsx]

## Sheet: Sheet2
Accession	Gene Name	Description	Coverage	# Peptides	# PSMs	# Unique Peptides	# AAs	MW [kDa]	calc. pI
A0A0G2JGX4	Atp1a3	Sodium/potassium-transporting ATPase subunit alpha OS=Mus musculus GN=Atp1a3 PE=1 SV=1	55.4581	50	271	30	1026	112.916	5.41
Q6ZQ49	Atp1a2	Sodium/potassium-transporting ATPase subunit alpha (Fragment) OS=Mus musculus GN=Atp1a2 PE=2 SV=1	52.2505	54	216	33	1022	112.22	5.6
P68369	Tuba1a	Tubulin alpha-1A chain OS=Mus musculus GN=Tuba1a PE=1 SV=1	56.9845	22	185	4	451	50.104	5.06
A0A0A0MQA5	Tuba4a	Tubulin alpha chain (Fragment) OS=Mus musculus GN=Tuba4a PE=1 SV=1	62.6834	23	179	6	477	52.87	5.19
Q8VDN2	Atp1a1	Sodium/potassium-transporting ATPase subunit alpha-1 OS=Mus musculus GN=Atp1a1 PE=1 SV=1	46.5298	42	152	23	1023	112.91	5.45
A3KGU7	Sptan1	Spectrin alpha chain, non-erythrocytic 1 OS=Mus musculus GN=Sptan1 PE=1 SV=1	61.1223	119	172	2	2477	284.977	5.34
A3KGU5	Sptan1	Spectrin alpha chain, non-erythrocytic 1 OS=Mus musculus GN=Sptan1 PE=1 SV=1	61.3757	118	170	1	2457	282.72	5.33
A0A0A0MQF6	Gapdh	Glyceraldehyde-3-phosphate dehydrogenase OS=Mus musculus GN=Gapdh PE=1 SV=1	63.5097	17	169	17	359	38.629	8.97
P60710	Actb	Actin, cytoplasmic 1 OS=Mus musculus GN=Actb PE=1 SV=1	69.0667	19	129	1	375	41.71	5.48
P63260	Actg1	Actin, cytoplasmic 2 OS=Mus musculus GN=Actg1 PE=1 SV=1	69.0667	19	128	1	375	41.766	5.48
Q04447	Ckb	Creatine kinase B-type OS=Mus musculus GN=Ckb PE=1 SV=1	78.2152	19	150	18	381	42.686	5.67
Q3TYV5	Cnp	2',3'-cyclic-nucleotide 3'-phosphodiesterase OS=Mus musculus GN=Cnp PE=2 SV=1	67.619	31	149	31	420	47.094	8.97
Q9JJZ2	Tuba8	Tubulin alpha-8 chain OS=Mus musculus GN=Tuba8 PE=1 SV=1	32.294	12	110	1	449	50.02	5.1
Q5SXR6	Cltc	Clathrin heavy chain OS=Mus musculus GN=Cltc PE=1 SV=1	55.0923	72	134	72	1679	191.864	5.69
A0A0R4J036	Nefm	Neurofilament 3, medium OS=Mus musculus GN=Nefm PE=1 SV=1	64.3868	52	133	47	848	95.884	4.78
Q62261	Sptbn1	Spectrin beta chain, non-erythrocytic 1 OS=Mus musculus GN=Sptbn1 PE=1 SV=2	52.7719	95	134	87	2363	274.052	5.58
O08553	Dpysl2	Dihydropyrimidinase-related protein 2 OS=Mus musculus GN=Dpysl2 PE=1 SV=2	81.2937	30	110	25	572	62.239	6.38
Q9D6F9	Tubb4a	Tubulin beta-4A chain OS=Mus musculus GN=Tubb4a PE=1 SV=3	84.4595	27	150	6	444	49.554	4.88
P68372	Tubb4b	Tubulin beta-4B chain OS=Mus musculus GN=Tubb4b PE=1 SV=1	83.3708	28	157	1	445	49.799	4.89
P08551	Nefl	Neurofilament light polypeptide OS=Mus musculus GN=Nefl PE=1 SV=5	70.9024	41	111	37	543	61.471	4.64
B2RSN3	Tubb2b	Tubulin beta chain OS=Mus musculus GN=Tubb2b PE=1 SV=1	82.0225	27	155	1	445	49.921	4.89
Q9JHU4	Dync1h1	Cytoplasmic dynein 1 heavy chain 1 OS=Mus musculus GN=Dync1h1 PE=1 SV=2	33.1611	119	142	119	4644	531.71	6.42
Q7TMM9	Tubb2a	Tubulin beta-2A chain OS=Mus musculus GN=Tubb2a PE=1 SV=1	82.0225	27	155	2	445	49.875	4.89
P99024	Tubb5	Tubulin beta-5 chain OS=Mus musculus GN=Tubb5 PE=1 SV=1	78.1532	25	147	3	444	49.639	4.89
Q5FW97	EG433182	Enolase 1, alpha non-neuron OS=Mus musculus GN=EG433182 PE=1 SV=1	71.4286	23	83	18	434	47.111	6.8
P56480	Atp5b	ATP synthase subunit beta, mitochondrial OS=Mus musculus GN=Atp5b PE=1 SV=2	72.9679	27	100	27	529	56.265	5.34
Q9ERD7	Tubb3	Tubulin beta-3 chain OS=Mus musculus GN=Tubb3 PE=1 SV=1	74.4444	24	123	11	450	50.386	4.93
Q3UJ20	Eno2	Uncharacterized protein OS=Mus musculus GN=Eno2 PE=2 SV=1	67.5115	19	74	16	434	47.301	5.11
Q99KI0	Aco2	Aconitate hydratase, mitochondrial OS=Mus musculus GN=Aco2 PE=1 SV=1	60.8974	38	98	38	780	85.41	7.93
Q5FWB7	Aldoa	Fructose-bisphosphate aldolase OS=Mus musculus GN=Aldoa PE=1 SV=1	81.044	25	106	19	364	39.331	8.09
Q9QXS1	Plec	Plectin OS=Mus musculus GN=Plec PE=1 SV=3	28.0324	102	113	90	4691	533.861	5.96
P05063	Aldoc	Fructose-bisphosphate aldolase C OS=Mus musculus GN=Aldoc PE=1 SV=4	77.135	28	92	22	363	39.37	7.12
Q03265	Atp5a1	ATP synthase subunit alpha, mitochondrial OS=Mus musculus GN=Atp5a1 PE=1 SV=1	58.2278	28	70	28	553	59.716	9.19
P52480	Pkm	Pyruvate kinase PKM OS=Mus musculus GN=Pkm PE=1 SV=4	64.4068	27	75	27	531	57.808	7.47
P03995	Gfap	Glial fibrillary acidic protein OS=Mus musculus GN=Gfap PE=1 SV=4	66.2791	32	75	31	430	49.87	5.34
P19246	Nefh	Neurofilament heavy polypeptide OS=Mus musculus GN=Nefh PE=1 SV=3	38.1651	37	67	34	1090	116.924	5.81
P63017	Hspa8	Heat shock cognate 71 kDa protein OS=Mus musculus GN=Hspa8 PE=1 SV=1	65.4799	37	91	25	646	70.827	5.52
Q3THL7	Vdac1	Uncharacterized protein OS=Mus musculus GN=Vdac1 PE=2 SV=1	67.8445	15	66	1	283	30.738	7.9
Q60932	Vdac1	Voltage-dependent anion-selective channel protein 1 OS=Mus musculus GN=Vdac1 PE=1 SV=3	65.2027	15	66	1	296	32.331	8.43
P63038	Hspd1	60 kDa heat shock protein, mitochondrial OS=Mus musculus GN=Hspd1 PE=1 SV=1	61.6056	25	64	25	573	60.917	6.18
P60202	Plp1	Myelin proteolipid protein OS=Mus musculus GN=Plp1 PE=1 SV=2	36.1011	12	101	12	277	30.057	8.35
O08599	Stxbp1	Syntaxin-binding protein 1 OS=Mus musculus GN=Stxbp1 PE=1 SV=2	68.1818	34	64	34	594	67.526	6.96
Q80Y52	Hsp90aa1	Heat shock protein 90, alpha (Cytosolic), class A member 1 OS=Mus musculus GN=Hsp90aa1 PE=1 SV=2	51.0232	35	72	22	733	84.735	5.01
E9PWE8	Dpysl3	Dihydropyrimidinase-related protein 3 OS=Mus musculus GN=Dpysl3 PE=1 SV=1	45.2416	20	48	15	683	73.838	6.46
P11499	Hsp90ab1	Heat shock protein HSP 90-beta OS=Mus musculus GN=Hsp90ab1 PE=1 SV=3	56.9061	37	65	22	724	83.229	5.03
A8DUK4	Hbb-bs	Beta-globin OS=Mus musculus GN=Hbb-bs PE=1 SV=1	77.551	11	46	11	147	15.738	7.69
Q3UYK6	Slc1a2	Amino acid transporter OS=Mus musculus GN=Slc1a2 PE=2 SV=1	32.3427	17	52	3	572	61.99	6.68
P0DP28	Calm3	Calmodulin-3 OS=Mus musculus GN=Calm3 PE=1 SV=1	61.0738	11	43	11	149	16.827	4.22
Q546G4	Alb	Albumin 1 OS=Mus musculus GN=Alb PE=1 SV=1	69.9013	35	62	35	608	68.648	6.07
P46660	Ina	Alpha-internexin OS=Mus musculus GN=Ina PE=1 SV=3	68.0639	33	54	28	501	55.349	5.4
A2APL5	Slc1a2	Amino acid transporter OS=Mus musculus GN=Slc1a2 PE=1 SV=1	31.3725	15	49	1	561	60.836	6.54
Q3V3U0	Pygb	Alpha-1,4 glucan phosphorylase OS=Mus musculus GN=Pygb PE=2 SV=1	57.1767	40	63	30	843	96.654	6.73
A0A1S6GWG6	Atp6v1b2	Uncharacterized protein OS=Mus musculus GN=Atp6v1b2 PE=2 SV=1	66.2963	24	53	24	540	59.241	6.09
P17742	Ppia	Peptidyl-prolyl cis-trans isomerase A OS=Mus musculus GN=Ppia PE=1 SV=2	64.6341	10	36	10	164	17.96	7.9
P26443	Glud1	Glutamate dehydrogenase 1, mitochondrial OS=Mus musculus GN=Glud1 PE=1 SV=1	49.2832	24	54	24	558	61.298	8
P61922	Abat	4-aminobutyrate aminotransferase, mitochondrial OS=Mus musculus GN=Abat PE=1 SV=1	72.2	24	44	24	500	56.416	8.09
P08249	Mdh2	Malate dehydrogenase, mitochondrial OS=Mus musculus GN=Mdh2 PE=1 SV=3	67.7515	19	46	19	338	35.589	8.68
P09411	Pgk1	Phosphoglycerate kinase 1 OS=Mus musculus GN=Pgk1 PE=1 SV=4	62.8297	23	45	23	417	44.522	7.9
B2RQQ5	Map1b	Microtubule-associated protein 1B OS=Mus musculus GN=Map1b PE=2 SV=1	25.3247	42	54	40	2464	270.141	4.83
Q8BYI9	Tnr	Tenascin-R OS=Mus musculus GN=Tnr PE=1 SV=2	34.1679	32	45	32	1358	149.495	4.94
P50516	Atp6v1a	V-type proton ATPase catalytic subunit A OS=Mus musculus GN=Atp6v1a PE=1 SV=2	55.7536	25	44	25	617	68.283	5.58
A2ARP8	Map1a	Microtubule-associated protein 1A OS=Mus musculus GN=Map1a PE=1 SV=1	22.2628	47	60	45	3014	325.687	5.01
P12960	Cntn1	Contactin-1 OS=Mus musculus GN=Cntn1 PE=1 SV=1	45.9804	34	54	34	1020	113.317	6.16
Q8BH59	Slc25a12	Calcium-binding mitochondrial carrier protein Aralar1 OS=Mus musculus GN=Slc25a12 PE=1 SV=1	53.9143	25	39	25	677	74.523	8.25
S4R1C4	Atp2b2	Calcium-transporting ATPase OS=Mus musculus GN=Atp2b2 PE=1 SV=1	33.7955	31	42	22	1154	127.221	6.32
P47857	Pfkm	ATP-dependent 6-phosphofructokinase, muscle type OS=Mus musculus GN=Pfkm PE=1 SV=3	45.8974	28	43	25	780	85.215	8
Q3TQ70	Gnb1	Beta1 subnuit of GTP-binding protein OS=Mus musculus GN=Gnb1 PE=1 SV=1	69.4118	16	41	9	340	37.353	6
P46460	Nsf	Vesicle-fusing ATPase OS=Mus musculus GN=Nsf PE=1 SV=2	46.7742	31	46	31	744	82.561	6.95
Q01853	Vcp	Transitional endoplasmic reticulum ATPase OS=Mus musculus GN=Vcp PE=1 SV=4	50.7444	30	36	30	806	89.266	5.26
P21550	Eno3	Beta-enolase OS=Mus musculus GN=Eno3 PE=1 SV=3	29.2627	8	28	4	434	46.995	7.18
A0A1S6GWH5	Uba1	Uncharacterized protein OS=Mus musculus GN=Uba1 PE=2 SV=1	37.4776	29	38	29	1118	124.157	5.99
P17710	Hk1	Hexokinase-1 OS=Mus musculus GN=Hk1 PE=1 SV=3	43.9425	34	43	34	974	108.234	6.8
O88935	Syn1	Synapsin-1 OS=Mus musculus GN=Syn1 PE=1 SV=2	50.8499	25	48	24	706	74.052	9.8
P39053	Dnm1	Dynamin-1 OS=Mus musculus GN=Dnm1 PE=1 SV=2	43.2526	31	53	1	867	97.741	7.74
Q9WUB3	Pygm	Glycogen phosphorylase, muscle form OS=Mus musculus GN=Pygm PE=1 SV=3	52.7316	38	55	28	842	97.225	7.11
Q3UH59	Myh10	Myosin-10 OS=Mus musculus GN=Myh10 PE=1 SV=1	23.7953	37	42	28	2013	233.305	5.57
P68033	Actc1	Actin, alpha cardiac muscle 1 OS=Mus musculus GN=Actc1 PE=1 SV=1	59.9469	17	48	3	377	41.992	5.39
Q3TIC8	Uqcrc1	Uncharacterized protein OS=Mus musculus GN=Uqcrc1 PE=2 SV=1	55.4167	19	47	18	480	52.719	6.1
P40142	Tkt	Transketolase OS=Mus musculus GN=Tkt PE=1 SV=1	53.7721	24	40	24	623	67.588	7.5
Q5SS40	Ywhae	Tyrosine 3-monooxygenase/tryptophan 5-monooxygenase activation protein, epsilon polypeptide, isoform CRA_c OS=Mus musculus GN=Ywhae PE=1 SV=1	77.2549	19	42	16	255	29.155	4.74
A0A0J9YUN4	Dnm1	Dynamin-1 OS=Mus musculus GN=Dnm1 PE=1 SV=1	43.5185	31	51	1	864	97.234	6.87
P19096	Fasn	Fatty acid synthase OS=Mus musculus GN=Fasn PE=1 SV=2	27.0767	52	56	52	2504	272.257	6.58
Q8VDQ8	Sirt2	NAD-dependent protein deacetylase sirtuin-2 OS=Mus musculus GN=Sirt2 PE=1 SV=2	60.9254	16	35	16	389	43.228	5.35
P14152	Mdh1	Malate dehydrogenase, cytoplasmic OS=Mus musculus GN=Mdh1 PE=1 SV=3	45.509	15	36	15	334	36.488	6.58
Q545N7	Ckmt1	Creatine kinase, mitochondrial 1, ubiquitous, isoform CRA_a OS=Mus musculus GN=Ckmt1 PE=1 SV=1	54.067	16	40	16	418	46.974	8.16
A0A087WPX3	Nfasc	Neurofascin OS=Mus musculus GN=Nfasc PE=1 SV=1	30.2153	32	38	5	1347	150.264	6.68
Q3UDK4	Anxa6	Annexin OS=Mus musculus GN=Anxa6 PE=2 SV=1	48.4398	28	38	3	673	75.935	5.62
Q8BMS1	Hadha	Trifunctional enzyme subunit alpha, mitochondrial OS=Mus musculus GN=Hadha PE=1 SV=1	47.4443	24	34	24	763	82.617	9.14
D0VYV6	Epb41l3	Erythrocyte protein band 4.1-like 3 isoform B OS=Mus musculus GN=Epb41l3 PE=2 SV=1	46.3227	36	45	22	911	101.356	5.33
F8WIT2	Anxa6	Annexin OS=Mus musculus GN=Anxa6 PE=1 SV=1	49.1754	28	38	3	667	75.241	5.55
P16125	Ldhb	L-lactate dehydrogenase B chain OS=Mus musculus GN=Ldhb PE=1 SV=2	61.6766	19	44	18	334	36.549	6.05
A0A0A6YY91	Ncam1	Neural cell adhesion molecule 1 (Fragment) OS=Mus musculus GN=Ncam1 PE=1 SV=1	32.0478	23	35	7	1089	116.295	4.83
P38647	Hspa9	Stress-70 protein, mitochondrial OS=Mus musculus GN=Hspa9 PE=1 SV=3	46.6863	23	31	23	679	73.416	6.07
Q8C605	Pfkp	ATP-dependent 6-phosphofructokinase OS=Mus musculus GN=Pfkp PE=1 SV=1	43.6224	23	32	20	784	85.492	6.89
Q5SWR1	Ap2b1	AP complex subunit beta OS=Mus musculus GN=Ap2b1 PE=2 SV=1	35.7518	26	37	14	951	105.655	5.34
Q9DB77	Uqcrc2	Cytochrome b-c1 complex subunit 2, mitochondrial OS=Mus musculus GN=Uqcrc2 PE=1 SV=1	45.0331	15	34	15	453	48.205	9.25
P48722	Hspa4l	Heat shock 70 kDa protein 4L OS=Mus musculus GN=Hspa4l PE=1 SV=2	45.3461	27	35	26	838	94.322	5.74
Q571M2	Hspa4	MKIAA4025 protein (Fragment) OS=Mus musculus GN=Hspa4 PE=2 SV=1	40.8602	24	33	23	930	103.195	5.88
E9QLL2	Dnm3	Dynamin-3 OS=Mus musculus GN=Dnm3 PE=1 SV=1	35.4577	26	36	14	863	97.213	8.56
Q3UIQ2	Ndufs1	Uncharacterized protein OS=Mus musculus GN=Ndufs1 PE=2 SV=1	51.9945	29	40	29	727	79.698	5.72
F6RT34	Mbp	Myelin basic protein (Fragment) OS=Mus musculus GN=Mbp PE=1 SV=1	61.3208	14	69	14	212	23.182	10.87
Q810U3	Nfasc	Neurofascin OS=Mus musculus GN=Nfasc PE=1 SV=1	30.2419	28	34	1	1240	137.889	6.19
Q8CAQ8	Immt	MICOS complex subunit Mic60 OS=Mus musculus GN=Immt PE=1 SV=1	43.9894	29	37	29	757	83.848	6.61
Q9D0K2	Oxct1	Succinyl-CoA:3-ketoacid coenzyme A transferase 1, mitochondrial OS=Mus musculus GN=Oxct1 PE=1 SV=1	47.1154	17	26	17	520	55.953	8.53
P48962	Slc25a4	ADP/ATP translocase 1 OS=Mus musculus GN=Slc25a4 PE=1 SV=4	64.7651	21	39	9	298	32.883	9.72
P15105	Glul	Glutamine synthetase OS=Mus musculus GN=Glul PE=1 SV=6	65.9517	19	40	19	373	42.092	7.08
E9QQ57	Prx	Periaxin OS=Mus musculus GN=Prx PE=1 SV=1	34.5794	32	40	6	1391	147.537	8.24
Q542X7	Cct2	Chaperonin subunit 2 (Beta), isoform CRA_a OS=Mus musculus GN=Cct2 PE=1 SV=1	52.3364	20	25	20	535	57.441	6.4
P35486	Pdha1	Pyruvate dehydrogenase E1 component subunit alpha, somatic form, mitochondrial OS=Mus musculus GN=Pdha1 PE=1 SV=1	60.7692	18	29	18	390	43.204	8.19
P06745	Gpi	Glucose-6-phosphate isomerase OS=Mus musculus GN=Gpi PE=1 SV=4	45.8781	18	40	18	558	62.727	8.13
Q3U136	Wdr1	Uncharacterized protein (Fragment) OS=Mus musculus GN=Wdr1 PE=2 SV=1	55.3991	23	31	23	639	69.486	6.81
E9PUD2	Dnm1l	Dynamin-1-like protein OS=Mus musculus GN=Dnm1l PE=1 SV=1	45.6461	23	27	23	712	79.483	7.08
Q3UA81	Eef1a1	Elongation factor 1-alpha OS=Mus musculus GN=Eef1a1 PE=2 SV=1	53.0303	16	39	8	462	50.081	9.13
P51881	Slc25a5	ADP/ATP translocase 2 OS=Mus musculus GN=Slc25a5 PE=1 SV=3	61.0738	21	41	9	298	32.91	9.73
P18872	Gnao1	Guanine nucleotide-binding protein G(o) subunit alpha OS=Mus musculus GN=Gnao1 PE=1 SV=3	51.9774	14	28	12	354	40.059	5.53
Q8K0U4	Hspa12a	Heat shock 70 kDa protein 12A OS=Mus musculus GN=Hspa12a PE=1 SV=1	40.7407	23	31	23	675	74.825	6.77
Q0VF55	Atp2b3	Calcium-transporting ATPase OS=Mus musculus GN=Atp2b3 PE=1 SV=1	18.2787	17	27	6	1220	134.275	5.69
P17751	Tpi1	Triosephosphate isomerase OS=Mus musculus GN=Tpi1 PE=1 SV=4	56.8562	14	31	14	299	32.171	5.74
P50396	Gdi1	Rab GDP dissociation inhibitor alpha OS=Mus musculus GN=Gdi1 PE=1 SV=3	76.7338	23	36	17	447	50.489	5.08
Q8BFZ3	Actbl2	Beta-actin-like protein 2 OS=Mus musculus GN=Actbl2 PE=1 SV=1	22.3404	6	26	1	376	41.977	5.49
Q91XV3	Basp1	Brain acid soluble protein 1 OS=Mus musculus GN=Basp1 PE=1 SV=3	78.3186	13	23	13	226	22.074	4.51
P62631	Eef1a2	Elongation factor 1-alpha 2 OS=Mus musculus GN=Eef1a2 PE=1 SV=1	60.2592	16	38	8	463	50.422	9.03
P14094	Atp1b1	Sodium/potassium-transporting ATPase subunit beta-1 OS=Mus musculus GN=Atp1b1 PE=1 SV=1	45.0658	14	31	14	304	35.172	8.65
Q9D051	Pdhb	Pyruvate dehydrogenase E1 component subunit beta, mitochondrial OS=Mus musculus GN=Pdhb PE=1 SV=1	46.5181	13	23	13	359	38.912	6.87
Q61272	Acta1	Alpha-actin (Aa 40-375) (Fragment) OS=Mus musculus GN=Acta1 PE=2 SV=1	49.7024	13	35	1	336	37.788	5.67
Q60597	Ogdh	2-oxoglutarate dehydrogenase, mitochondrial OS=Mus musculus GN=Ogdh PE=1 SV=3	40.176	32	41	26	1023	116.375	6.83
A0A0U1RNK1	Prx	Periaxin OS=Mus musculus GN=Prx PE=1 SV=1	33.8658	27	35	1	1252	132.247	7.55
Q61598	Gdi2	Rab GDP dissociation inhibitor beta OS=Mus musculus GN=Gdi2 PE=1 SV=1	71.6854	23	34	17	445	50.505	6.25
Q64521	Gpd2	Glycerol-3-phosphate dehydrogenase, mitochondrial OS=Mus musculus GN=Gpd2 PE=1 SV=2	41.1279	24	34	24	727	80.902	6.61
F6VW30	Ywhaq	14-3-3 protein theta (Fragment) OS=Mus musculus GN=Ywhaq PE=1 SV=1	41.9142	14	24	8	303	34.327	6.38
E9QB01	Ncam1	Neural cell adhesion molecule 1 OS=Mus musculus GN=Ncam1 PE=1 SV=2	30.742	18	28	2	849	93.562	4.93
B2RXT3	Ogdhl	Ogdhl protein OS=Mus musculus GN=Ogdhl PE=2 SV=1	43.5644	31	37	25	1010	114.488	6.84
Q60930	Vdac2	Voltage-dependent anion-selective channel protein 2 OS=Mus musculus GN=Vdac2 PE=1 SV=2	49.4915	10	23	10	295	31.713	7.49
Q8QZT1	Acat1	Acetyl-CoA acetyltransferase, mitochondrial OS=Mus musculus GN=Acat1 PE=1 SV=1	49.5283	14	24	14	424	44.787	8.51
O08788	Dctn1	Dynactin subunit 1 OS=Mus musculus GN=Dctn1 PE=1 SV=3	30.0546	26	28	26	1281	141.588	5.9
P48036	Anxa5	Annexin A5 OS=Mus musculus GN=Anxa5 PE=1 SV=1	54.8589	14	19	14	319	35.73	4.96
P63101	Ywhaz	14-3-3 protein zeta/delta OS=Mus musculus GN=Ywhaz PE=1 SV=1	69.7959	17	32	12	245	27.754	4.79
Q64332	Syn2	Synapsin-2 OS=Mus musculus GN=Syn2 PE=1 SV=2	37.0307	15	22	14	586	63.333	8.43
P05201	Got1	Aspartate aminotransferase, cytoplasmic OS=Mus musculus GN=Got1 PE=1 SV=3	59.0799	20	44	20	413	46.219	7.14
Q8BMF4	Dlat	Dihydrolipoyllysine-residue acetyltransferase component of pyruvate dehydrogenase complex, mitochondrial OS=Mus musculus GN=Dlat PE=1 SV=2	48.4424	19	30	19	642	67.899	8.57
P28663	Napb	Beta-soluble NSF attachment protein OS=Mus musculus GN=Napb PE=1 SV=2	69.4631	17	23	14	298	33.535	5.47
Q5F2D0	Acsl6	Uncharacterized protein OS=Mus musculus GN=Acsl6 PE=2 SV=1	32.41	21	27	21	722	80.734	7.23
Q5EBQ0	Vdac3	Voltage-dependent anion channel 3 OS=Mus musculus GN=Vdac3 PE=2 SV=1	59.1549	12	28	11	284	30.864	8.79
P58252	Eef2	Elongation factor 2 OS=Mus musculus GN=Eef2 PE=1 SV=2	31.0023	22	26	22	858	95.253	6.83
Q8BWF0	Aldh5a1	Succinate-semialdehyde dehydrogenase, mitochondrial OS=Mus musculus GN=Aldh5a1 PE=1 SV=1	47.6099	16	22	16	523	55.933	8.25
P05202	Got2	Aspartate aminotransferase, mitochondrial OS=Mus musculus GN=Got2 PE=1 SV=1	63.7209	23	39	23	430	47.381	9
P10649	Gstm1	Glutathione S-transferase Mu 1 OS=Mus musculus GN=Gstm1 PE=1 SV=2	74.7706	17	25	13	218	25.953	7.94
Q3V117	Acly	ATP-citrate synthase OS=Mus musculus GN=Acly PE=1 SV=1	29.337	24	30	24	1101	120.718	7.44
Q80SW1	Ahcyl1	S-adenosylhomocysteine hydrolase-like protein 1 OS=Mus musculus GN=Ahcyl1 PE=1 SV=1	47.9245	23	34	10	530	58.913	6.89
D3Z4J3	Myo5a	Unconventional myosin-Va OS=Mus musculus GN=Myo5a PE=1 SV=1	20	27	27	27	1855	215.388	8.5
Q3TZ32	Aars	Uncharacterized protein OS=Mus musculus GN=Aars PE=2 SV=1	29.8554	20	22	20	968	106.793	5.67
Q8VDD5	Myh9	Myosin-9 OS=Mus musculus GN=Myh9 PE=1 SV=4	14.7449	21	24	14	1960	226.232	5.66
A0A0R4J2C2	Syt2	Synaptotagmin II OS=Mus musculus GN=Syt2 PE=1 SV=1	52.6066	20	30	13	422	47.218	7.99
Q80TJ1	Cadps	Calcium-dependent secretion activator 1 OS=Mus musculus GN=Cadps PE=1 SV=3	30.0369	27	32	27	1355	153.016	5.74
Q8K2B3	Sdha	Succinate dehydrogenase [ubiquinone] flavoprotein subunit, mitochondrial OS=Mus musculus GN=Sdha PE=1 SV=1	53.1627	22	32	22	664	72.539	7.37
P61264	Stx1b	Syntaxin-1B OS=Mus musculus GN=Stx1b PE=1 SV=1	42.0139	13	22	12	288	33.224	5.38
Q921I1	Tf	Serotransferrin OS=Mus musculus GN=Tf PE=1 SV=1	41.8938	23	30	23	697	76.674	7.18
Q3UGZ4	Sptbn2	Spectrin beta chain OS=Mus musculus GN=Sptbn2 PE=2 SV=1	16.541	28	33	21	2388	270.768	5.86
A8IP69	Ywhag	14-3-3 protein gamma subtype OS=Mus musculus GN=Ywhag PE=1 SV=1	68.8259	14	27	8	247	28.285	4.89
P62880	Gnb2	Guanine nucleotide-binding protein G(I)/G(S)/G(T) subunit beta-2 OS=Mus musculus GN=Gnb2 PE=1 SV=3	70.5882	15	31	6	340	37.307	6
Q9R0P9	Uchl1	Ubiquitin carboxyl-terminal hydrolase isozyme L1 OS=Mus musculus GN=Uchl1 PE=1 SV=1	47.9821	6	27	6	223	24.822	5.24
Q8CC13	Ap1b1	AP complex subunit beta OS=Mus musculus GN=Ap1b1 PE=2 SV=1	29.171	21	27	9	953	104.931	5.06
D1FNM9	Atp2b4	Calcium-transporting ATPase OS=Mus musculus GN=Atp2b4 PE=2 SV=1	19.3361	15	23	6	1205	132.97	6.13
Q5DTI2	Atp2a2	ATPase, Ca++ transporting, cardiac muscle, slow twitch 2, isoform CRA_b (Fragment) OS=Mus musculus GN=Atp2a2 PE=2 SV=1	27.1442	21	26	21	1061	116.525	5.5
E9Q8N8	Slc4a4	Anion exchange protein OS=Mus musculus GN=Slc4a4 PE=1 SV=1	22.4863	18	26	17	1094	123.008	6.89
Q6P1J1	Crmp1	Crmp1 protein OS=Mus musculus GN=Crmp1 PE=1 SV=1	51.895	21	30	16	686	74.174	6.81
B7U582		Heat shock protein 70-2 OS=Mus musculus PE=3 SV=1	21.327	14	23	3	633	69.681	5.68
O08749	Dld	Dihydrolipoyl dehydrogenase, mitochondrial OS=Mus musculus GN=Dld PE=1 SV=2	45.776	15	25	15	509	54.238	7.9
P20029	Hspa5	78 kDa glucose-regulated protein OS=Mus musculus GN=Hspa5 PE=1 SV=3	44.2748	22	27	20	655	72.377	5.16
Q76MZ3	Ppp2r1a	Serine/threonine-protein phosphatase 2A 65 kDa regulatory subunit A alpha isoform OS=Mus musculus GN=Ppp2r1a PE=1 SV=3	35.3141	15	24	13	589	65.281	5.11
Q91VA7	Idh3b	Isocitrate dehydrogenase [NAD] subunit, mitochondrial OS=Mus musculus GN=Idh3b PE=1 SV=1	49.4792	15	27	15	384	42.168	8.6
P17426	Ap2a1	AP-2 complex subunit alpha-1 OS=Mus musculus GN=Ap2a1 PE=1 SV=1	32.7533	23	31	18	977	107.596	7.03
P18760	Cfl1	Cofilin-1 OS=Mus musculus GN=Cfl1 PE=1 SV=3	71.6867	11	23	9	166	18.548	8.09
G5E829	Atp2b1	Plasma membrane calcium-transporting ATPase 1 OS=Mus musculus GN=Atp2b1 PE=1 SV=1	22.541	21	25	8	1220	134.662	5.91
Q9Z0E0	Ncdn	Neurochondrin OS=Mus musculus GN=Ncdn PE=1 SV=1	32.2359	16	22	16	729	78.845	5.54
Q7TSJ2	Map6	Microtubule-associated protein 6 OS=Mus musculus GN=Map6 PE=1 SV=2	42.7152	26	29	26	906	96.391	9.5
D3Z656	Synj1	Synaptojanin-1 OS=Mus musculus GN=Synj1 PE=1 SV=1	19.1039	24	27	24	1607	176.222	7.72
P97807	Fh	Fumarate hydratase, mitochondrial OS=Mus musculus GN=Fh PE=1 SV=3	46.3511	18	25	18	507	54.322	9.04
S4R2F3	Ank2	Ankyrin-2 OS=Mus musculus GN=Ank2 PE=1 SV=3	9.19511	24	30	22	3926	428.844	5.17
P27773	Pdia3	Protein disulfide-isomerase A3 OS=Mus musculus GN=Pdia3 PE=1 SV=2	49.703	20	24	20	505	56.643	6.21
P60879	Snap25	Synaptosomal-associated protein 25 OS=Mus musculus GN=Snap25 PE=1 SV=1	66.0194	14	24	14	206	23.3	4.77
Q3UR55	Atp1b2	Sodium/potassium-transporting ATPase subunit beta OS=Mus musculus GN=Atp1b2 PE=1 SV=1	41.0345	11	22	11	290	33.322	8.31
Q3UB66	Rab1a	Uncharacterized protein OS=Mus musculus GN=Rab1a PE=2 SV=1	71.2195	12	20	8	205	22.664	5.73
Q3U6C7	Sucla2	Succinate-CoA ligase subunit beta (Fragment) OS=Mus musculus GN=Sucla2 PE=2 SV=1	45.5319	16	21	16	470	50.594	7.69
Q8BFR5	Tufm	Elongation factor Tu, mitochondrial OS=Mus musculus GN=Tufm PE=1 SV=1	54.2035	19	26	19	452	49.477	7.56
Q91YT0	Ndufv1	NADH dehydrogenase [ubiquinone] flavoprotein 1, mitochondrial OS=Mus musculus GN=Ndufv1 PE=1 SV=1	59.0517	19	27	19	464	50.802	8.21
Q6GT24	Prdx6	Peroxiredoxin-6 OS=Mus musculus GN=Prdx6 PE=1 SV=1	74.5536	13	23	13	224	24.811	6.37
P19157	Gstp1	Glutathione S-transferase P 1 OS=Mus musculus GN=Gstp1 PE=1 SV=2	56.1905	10	25	10	210	23.594	7.87
Q99LC5	Etfa	Electron transfer flavoprotein subunit alpha, mitochondrial OS=Mus musculus GN=Etfa PE=1 SV=2	50.7508	12	15	12	333	34.988	8.38
Q61699	Hsph1	Heat shock protein 105 kDa OS=Mus musculus GN=Hsph1 PE=1 SV=2	27.8555	16	20	16	858	96.346	5.53
P68510	Ywhah	14-3-3 protein eta OS=Mus musculus GN=Ywhah PE=1 SV=2	57.7236	14	22	9	246	28.194	4.89
Q80YU5	Mog	Myelin oligodendrocyte glycoprotein (Fragment) OS=Mus musculus GN=Mog PE=2 SV=1	29.1971	9	25	9	274	31.121	8.54
Q9CQV8	Ywhab	14-3-3 protein beta/alpha OS=Mus musculus GN=Ywhab PE=1 SV=3	59.7561	14	22	7	246	28.069	4.83
A0A0R4J1N7	Ank1	Ankyrin-1 OS=Mus musculus GN=Ank1 PE=1 SV=1	14.6303	20	23	19	1907	209.389	6.74
P70404	Idh3g	Isocitrate dehydrogenase [NAD] subunit gamma 1, mitochondrial OS=Mus musculus GN=Idh3g PE=1 SV=1	43.0025	11	23	11	393	42.758	9.01
P62835	Rap1a	Ras-related protein Rap-1A OS=Mus musculus GN=Rap1a PE=1 SV=1	66.8478	10	14	5	184	20.974	6.67
Q3TA69	Rap1gds1	Uncharacterized protein OS=Mus musculus GN=Rap1gds1 PE=2 SV=1	38.5502	17	22	17	607	66.033	5.4
Q9DCX2	Atp5h	ATP synthase subunit d, mitochondrial OS=Mus musculus GN=Atp5h PE=1 SV=3	77.0186	10	22	10	161	18.738	5.69
Q61644	Pacsin1	Protein kinase C and casein kinase substrate in neurons protein 1 OS=Mus musculus GN=Pacsin1 PE=1 SV=1	53.0612	17	27	15	441	50.544	5.24
Q8BGN3	Enpp6	Ectonucleotide pyrophosphatase/phosphodiesterase family member 6 OS=Mus musculus GN=Enpp6 PE=1 SV=1	34.7727	10	15	10	440	50.586	7.31
P08752	Gnai2	Guanine nucleotide-binding protein G(i) subunit alpha-2 OS=Mus musculus GN=Gnai2 PE=1 SV=5	50.4225	14	23	8	355	40.463	5.45
Q08331	Calb2	Calretinin OS=Mus musculus GN=Calb2 PE=1 SV=3	67.8967	16	19	15	271	31.353	5.02
K3W4T3	Atp6v0a1	V-type proton ATPase subunit a OS=Mus musculus GN=Atp6v0a1 PE=1 SV=1	31.1456	21	26	21	838	96.364	6.84
Q61361	Bcan	Brevican core protein OS=Mus musculus GN=Bcan PE=1 SV=2	30.2378	18	24	18	883	95.755	4.93
E9QPD7	Pcx	Pyruvate carboxylase OS=Mus musculus GN=Pcx PE=1 SV=1	21.9678	19	19	19	1179	129.749	6.71
P20152	Vim	Vimentin OS=Mus musculus GN=Vim PE=1 SV=3	45.9227	19	22	3	466	53.655	5.12
P80315	Cct4	T-complex protein 1 subunit delta OS=Mus musculus GN=Cct4 PE=1 SV=3	46.5677	19	23	18	539	58.03	8.02
Q9D2G2	Dlst	Dihydrolipoyllysine-residue succinyltransferase component of 2-oxoglutarate dehydrogenase complex, mitochondrial OS=Mus musculus GN=Dlst PE=1 SV=1	27.533	9	18	9	454	48.963	8.95
Q9CZU6	Cs	Citrate synthase, mitochondrial OS=Mus musculus GN=Cs PE=1 SV=1	32.5431	13	25	13	464	51.703	8.57
Q80TT4	Tomm70a	MKIAA0719 protein (Fragment) OS=Mus musculus GN=Tomm70a PE=2 SV=1	36.5815	16	19	16	626	69.487	8.37
Q9R0Y5	Ak1	Adenylate kinase isoenzyme 1 OS=Mus musculus GN=Ak1 PE=1 SV=1	55.1546	9	15	9	194	21.526	5.81
P00920	Ca2	Carbonic anhydrase 2 OS=Mus musculus GN=Ca2 PE=1 SV=4	58.4615	10	33	10	260	29.015	7.01
E9QK82	Mpz	Myelin protein P0 OS=Mus musculus GN=Mpz PE=1 SV=1	36.6935	8	27	8	248	27.634	9.47
P35762	Cd81	CD81 antigen OS=Mus musculus GN=Cd81 PE=1 SV=2	27.5424	3	22	3	236	25.797	5.83
Q4FJX4	Csrp1	Csrp1 protein OS=Mus musculus GN=Csrp1 PE=1 SV=1	56.9948	10	15	10	193	20.57	8.57
P11983	Tcp1	T-complex protein 1 subunit alpha OS=Mus musculus GN=Tcp1 PE=1 SV=3	41.3669	17	20	17	556	60.411	6.16
Q3U7Z6	Pgam1	Phosphoglycerate mutase OS=Mus musculus GN=Pgam1 PE=1 SV=1	55.5118	12	24	12	254	28.814	7.18
Q921L4	LOC665622	Histone H2B OS=Mus musculus GN=LOC665622 PE=2 SV=1	38.5185	5	13	2	135	14.93	10.13
Q8BPF4		Uncharacterized protein OS=Mus musculus PE=2 SV=1	69.0141	9	31	9	142	15.172	8.68
Q61553	Fscn1	Fascin OS=Mus musculus GN=Fscn1 PE=1 SV=4	32.2515	12	16	12	493	54.474	6.89
P56399	Usp5	Ubiquitin carboxyl-terminal hydrolase 5 OS=Mus musculus GN=Usp5 PE=1 SV=1	24.9417	13	16	13	858	95.772	5.01
Q64524	Hist2h2be	Histone H2B type 2-E OS=Mus musculus GN=Hist2h2be PE=1 SV=3	35.7143	5	13	2	126	13.985	10.32
B2RSH2	Gnai1	Guanine nucleotide-binding protein G(i) subunit alpha-1 OS=Mus musculus GN=Gnai1 PE=1 SV=1	46.0452	12	21	6	354	40.335	5.97
Q5SVJ0	Camk2b	Calcium/calmodulin-dependent protein kinase II, beta, isoform CRA_b OS=Mus musculus GN=Camk2b PE=1 SV=1	22.5225	10	16	6	666	72.857	7.27
Q3TWV0	Vim	Uncharacterized protein OS=Mus musculus GN=Vim PE=2 SV=1	41.8455	17	19	1	466	53.633	5.16
Q6ZQ38	Cand1	Cullin-associated NEDD8-dissociated protein 1 OS=Mus musculus GN=Cand1 PE=1 SV=2	23.3333	23	25	23	1230	136.245	5.78
Q91WD5	Ndufs2	NADH dehydrogenase [ubiquinone] iron-sulfur protein 2, mitochondrial OS=Mus musculus GN=Ndufs2 PE=1 SV=1	41.9006	14	20	14	463	52.592	6.99
Q62059	Vcan	Versican core protein OS=Mus musculus GN=Vcan PE=1 SV=2	6.16622	14	17	14	3357	366.56	4.64
Q3TL71	Hnrnpk	Uncharacterized protein OS=Mus musculus GN=Hnrnpk PE=2 SV=1	34.0517	13	17	13	464	50.976	5.45
Q6PAC1	Gsn	Gelsolin, isoform CRA_c OS=Mus musculus GN=Gsn PE=2 SV=1	36.7989	18	21	4	731	80.712	5.76
Q923T9	Camk2g	Calcium/calmodulin-dependent protein kinase type II subunit gamma OS=Mus musculus GN=Camk2g PE=1 SV=1	23.8185	11	17	1	529	59.569	7.58
P80316	Cct5	T-complex protein 1 subunit epsilon OS=Mus musculus GN=Cct5 PE=1 SV=1	52.6802	18	20	17	541	59.586	6.02
E9Q1G8	Sept7	Septin-7 OS=Mus musculus GN=Sept7 PE=1 SV=2	51.2586	18	26	16	437	50.617	8.57
Q8BVI4	Qdpr	Dihydropteridine reductase OS=Mus musculus GN=Qdpr PE=1 SV=2	56.0166	10	19	10	241	25.554	7.81
Q61548	Snap91	Clathrin coat assembly protein AP180 OS=Mus musculus GN=Snap91 PE=1 SV=1	27.414	17	20	16	901	91.794	4.88
Q56A15	Cycs	Cytochrome c OS=Mus musculus GN=Cycs PE=1 SV=1	56.1905	7	17	7	105	11.598	9.58
Q99PU5	Acsbg1	Long-chain-fatty-acid--CoA ligase ACSBG1 OS=Mus musculus GN=Acsbg1 PE=1 SV=1	33.2871	17	20	17	721	80.374	5.94
E9QNP0	Kxd1	KxDL motif-containing protein 1 OS=Mus musculus GN=Kxd1 PE=1 SV=1	20.2586	5	27	5	232	26.839	9.83
A0A0G2JEG8	Amph	Amphiphysin OS=Mus musculus GN=Amph PE=1 SV=1	27.6812	14	20	13	690	75.293	4.63
P58281	Opa1	Dynamin-like 120 kDa protein, mitochondrial OS=Mus musculus GN=Opa1 PE=1 SV=1	25.8333	21	25	21	960	111.27	7.55
Q3THU8	Slc25a3	Uncharacterized protein OS=Mus musculus GN=Slc25a3 PE=2 SV=1	49.2997	17	42	17	357	39.587	9.19
Q3TGC5	Pebp1	Uncharacterized protein OS=Mus musculus GN=Pebp1 PE=2 SV=1	86.0963	10	19	10	187	20.876	5.6
P06837	Gap43	Neuromodulin OS=Mus musculus GN=Gap43 PE=1 SV=1	65.1982	9	15	9	227	23.618	4.73
A0A1B0GSX0	Ldha	L-lactate dehydrogenase OS=Mus musculus GN=Ldha PE=1 SV=1	29.6399	12	20	11	361	39.733	8.35
A0A0R4J117	Igsf8	Immunoglobulin superfamily member 8 OS=Mus musculus GN=Igsf8 PE=1 SV=1	36.1702	13	16	13	611	64.965	7.84
Q3TI05	Cct6a	Chaperonin containing Tcp1, subunit 6a (Zeta) OS=Mus musculus GN=Cct6a PE=2 SV=1	38.7947	14	18	14	531	57.968	7.08
Q3THQ5	Stip1	Uncharacterized protein OS=Mus musculus GN=Stip1 PE=2 SV=1	39.9632	19	22	19	543	62.461	6.65
Q9QUP5	Hapln1	Hyaluronan and proteoglycan link protein 1 OS=Mus musculus GN=Hapln1 PE=1 SV=1	53.3708	15	19	14	356	40.452	7.8
A0A0J9YUQ8	Gsn	Gelsolin (Fragment) OS=Mus musculus GN=Gsn PE=1 SV=1	41.7254	15	17	1	568	62.316	6.92
Q68FL4	Ahcyl2	Putative adenosylhomocysteinase 3 OS=Mus musculus GN=Ahcyl2 PE=1 SV=1	30.9951	17	25	4	613	66.857	7.36
Q9D1G1	Rab1b	Ras-related protein Rab-1B OS=Mus musculus GN=Rab1b PE=1 SV=1	58.209	10	17	4	201	22.173	5.73
Q9CR68	Uqcrfs1	Cytochrome b-c1 complex subunit Rieske, mitochondrial OS=Mus musculus GN=Uqcrfs1 PE=1 SV=1	47.4453	12	22	12	274	29.349	8.7
Q99PT1	Arhgdia	Rho GDP-dissociation inhibitor 1 OS=Mus musculus GN=Arhgdia PE=1 SV=3	61.2745	9	13	9	204	23.393	5.2
P10852	Slc3a2	4F2 cell-surface antigen heavy chain OS=Mus musculus GN=Slc3a2 PE=1 SV=1	30.9886	14	17	14	526	58.3	5.91
Q61171	Prdx2	Peroxiredoxin-2 OS=Mus musculus GN=Prdx2 PE=1 SV=3	71.7172	11	18	11	198	21.765	5.41
Q11011	Npepps	Puromycin-sensitive aminopeptidase OS=Mus musculus GN=Npepps PE=1 SV=2	31.1957	19	24	19	920	103.26	5.9
B6ZHD0	Epb41l2	Erythrocyte protein band 4.1-like 2 OS=Mus musculus GN=Epb41l2 PE=2 SV=1	21.5587	17	21	13	988	109.829	5.43
P40124	Cap1	Adenylyl cyclase-associated protein 1 OS=Mus musculus GN=Cap1 PE=1 SV=4	37.1308	11	20	10	474	51.532	7.52
Q3UA17	Mtch2	Uncharacterized protein OS=Mus musculus GN=Mtch2 PE=2 SV=1	42.5743	9	13	9	303	33.467	8.25
A2ALV3	Sh3gl2	Endophilin-A1 OS=Mus musculus GN=Sh3gl2 PE=1 SV=1	38.2831	12	25	9	431	48.265	5.69
Q9JJV2	Pfn2	Profilin-2 OS=Mus musculus GN=Pfn2 PE=1 SV=3	81.4286	8	16	8	140	15.022	6.99
P09103	P4hb	Protein disulfide-isomerase OS=Mus musculus GN=P4hb PE=1 SV=2	37.721	14	16	14	509	57.023	4.88
B2RTM0	Hist2h4	Histone H4 OS=Mus musculus GN=Hist2h4 PE=1 SV=1	52.4272	7	20	7	103	11.36	11.36
Q3TXE5	Canx	Uncharacterized protein OS=Mus musculus GN=Canx PE=2 SV=1	27.242	16	21	16	591	67.217	4.65
A0A1L1SV25	Actn4	Alpha-actinin-4 OS=Mus musculus GN=Actn4 PE=1 SV=1	21.7811	15	17	3	932	107.041	5.36
Q9JKC6	Cend1	Cell cycle exit and neuronal differentiation protein 1 OS=Mus musculus GN=Cend1 PE=1 SV=1	50.3356	5	16	5	149	14.978	8.97
Q3USR5	Fbxo2	Uncharacterized protein OS=Mus musculus GN=Fbxo2 PE=1 SV=1	53.5354	12	14	12	297	33.655	4.28
P63011	Rab3a	Ras-related protein Rab-3A OS=Mus musculus GN=Rab3a PE=1 SV=1	53.6364	9	15	5	220	24.954	5.03
Q99JI6	Rap1b	Ras-related protein Rap-1b OS=Mus musculus GN=Rap1b PE=1 SV=2	59.2391	7	11	2	184	20.812	5.78
A0A1L1STE6	Idh3a	Isocitrate dehydrogenase [NAD] subunit, mitochondrial OS=Mus musculus GN=Idh3a PE=1 SV=1	37.2396	11	20	11	384	41.493	6.93
P07356	Anxa2	Annexin A2 OS=Mus musculus GN=Anxa2 PE=1 SV=2	52.5074	14	17	14	339	38.652	7.69
P63330	Ppp2ca	Serine/threonine-protein phosphatase 2A catalytic subunit alpha isoform OS=Mus musculus GN=Ppp2ca PE=1 SV=1	42.0712	9	13	9	309	35.585	5.54
Q761V0	Slc6a5	Sodium- and chloride-dependent glycine transporter 2 OS=Mus musculus GN=Slc6a5 PE=1 SV=1	14.7685	9	11	9	799	87.804	7.23
O08539	Bin1	Myc box-dependent-interacting protein 1 OS=Mus musculus GN=Bin1 PE=1 SV=1	33.6735	14	21	13	588	64.43	5.03
Q8BWT1	Acaa2	3-ketoacyl-CoA thiolase, mitochondrial OS=Mus musculus GN=Acaa2 PE=1 SV=3	45.8438	12	15	12	397	41.803	8.09
Q61768	Kif5b	Kinesin-1 heavy chain OS=Mus musculus GN=Kif5b PE=1 SV=3	19.8339	14	14	8	963	109.484	6.44
Q66JR7	Pgm2	Pgm2 protein (Fragment) OS=Mus musculus GN=Pgm2 PE=2 SV=1	45.0847	18	22	18	590	64.118	6.76
Q9DB05	Napa	Alpha-soluble NSF attachment protein OS=Mus musculus GN=Napa PE=1 SV=1	43.0508	10	12	7	295	33.168	5.45
Q8CHF1	mKIAA0531	Kinesin-like protein (Fragment) OS=Mus musculus GN=mKIAA0531 PE=2 SV=1	20.5674	16	16	10	987	112.567	6.42
G3X981	Prph	Peripherin OS=Mus musculus GN=Prph PE=1 SV=1	35.8974	17	27	16	507	57.828	5.81
Q61753	Phgdh	D-3-phosphoglycerate dehydrogenase OS=Mus musculus GN=Phgdh PE=1 SV=3	24.2026	10	12	10	533	56.549	6.54
Q9EQF6	Dpysl5	Dihydropyrimidinase-related protein 5 OS=Mus musculus GN=Dpysl5 PE=1 SV=1	38.1206	15	19	15	564	61.477	7.09
Q545M7	Pvalb	Parvalbumin, isoform CRA_a OS=Mus musculus GN=Pvalb PE=1 SV=1	77.2727	9	17	9	110	11.923	5.19
Q8K1M3	Prkar2a	Protein kinase, cAMP dependent regulatory, type II alpha OS=Mus musculus GN=Prkar2a PE=1 SV=1	26.1194	7	10	6	402	45.561	4.93
Q8R0Y6	Aldh1l1	Cytosolic 10-formyltetrahydrofolate dehydrogenase OS=Mus musculus GN=Aldh1l1 PE=1 SV=1	34.7007	21	22	21	902	98.647	5.91
Q99JY0	Hadhb	Trifunctional enzyme subunit beta, mitochondrial OS=Mus musculus GN=Hadhb PE=1 SV=1	40.6316	15	18	15	475	51.353	9.38
Q3TG21	Atp6v1c1	V-type proton ATPase subunit C OS=Mus musculus GN=Atp6v1c1 PE=2 SV=1	46.0733	14	16	14	382	43.788	7.83
Q5GQ64	Sncg	Gamma-synuclein (Fragment) OS=Mus musculus GN=Sncg PE=1 SV=1	76.4228	8	10	7	123	13.152	4.65
P46096	Syt1	Synaptotagmin-1 OS=Mus musculus GN=Syt1 PE=1 SV=1	34.6793	14	19	7	421	47.388	8.53
P06801	Me1	NADP-dependent malic enzyme OS=Mus musculus GN=Me1 PE=1 SV=2	23.7762	11	14	11	572	63.913	7.44
P20357	Map2	Microtubule-associated protein 2 OS=Mus musculus GN=Map2 PE=1 SV=2	15.372	19	19	19	1828	199.01	4.91
Q3TFG3	Eif4a1	Uncharacterized protein OS=Mus musculus GN=Eif4a1 PE=2 SV=1	35.2217	10	13	5	406	46.153	5.48
Q69ZX3	Myh11	MKIAA0866 protein (Fragment) OS=Mus musculus GN=Myh11 PE=2 SV=1	7.8125	12	14	5	1984	228.127	5.45
P13707	Gpd1	Glycerol-3-phosphate dehydrogenase [NAD(+)], cytoplasmic OS=Mus musculus GN=Gpd1 PE=1 SV=3	53.5817	14	17	13	349	37.548	7.17
P17879	Hspa1b	Heat shock 70 kDa protein 1B OS=Mus musculus GN=Hspa1b PE=1 SV=3	14.7975	7	17	3	642	70.133	5.72
E9QM38	Slc12a2	Solute carrier family 12 member 2 OS=Mus musculus GN=Slc12a2 PE=1 SV=1	14.7595	14	18	14	1206	130.585	6.52
Q0PD65	Rab2a	RAB2, member RAS oncogene family OS=Mus musculus GN=Rab2a PE=1 SV=1	64.1509	14	19	14	212	23.533	6.54
Q9DCT2	Ndufs3	NADH dehydrogenase [ubiquinone] iron-sulfur protein 3, mitochondrial OS=Mus musculus GN=Ndufs3 PE=1 SV=2	30.4183	7	11	7	263	30.131	7.17
Q9CQA3	Sdhb	Succinate dehydrogenase [ubiquinone] iron-sulfur subunit, mitochondrial OS=Mus musculus GN=Sdhb PE=1 SV=1	48.9362	13	18	13	282	31.793	8.68
P99029	Prdx5	Peroxiredoxin-5, mitochondrial OS=Mus musculus GN=Prdx5 PE=1 SV=2	56.1905	10	17	10	210	21.884	8.85
A3E4B0	COX2	Cytochrome c oxidase subunit 2 OS=Mus musculus musculus GN=COX2 PE=3 SV=1	48.0176	7	19	7	227	25.929	4.73
Q69ZY2	Endod1	MKIAA0830 protein (Fragment) OS=Mus musculus GN=Endod1 PE=2 SV=1	26.5651	10	13	10	591	64.598	6.54
Q920I9	Wdr7	WD repeat-containing protein 7 OS=Mus musculus GN=Wdr7 PE=1 SV=3	15.1108	14	15	14	1489	163.345	6.9
E9Q0J5	Kif21a	Kinesin-like protein KIF21A OS=Mus musculus GN=Kif21a PE=1 SV=2	13.8158	15	15	15	1672	186.52	6.47
Q9R0P5	Dstn	Destrin OS=Mus musculus GN=Dstn PE=1 SV=3	52.7273	8	12	7	165	18.509	7.97
P19783	Cox4i1	Cytochrome c oxidase subunit 4 isoform 1, mitochondrial OS=Mus musculus GN=Cox4i1 PE=1 SV=2	57.3964	10	19	10	169	19.518	9.23
Q80YN3	Bcas1	Breast carcinoma-amplified sequence 1 homolog OS=Mus musculus GN=Bcas1 PE=1 SV=3	16.2717	7	11	7	633	67.336	6.21
Q3ULZ3	Psat1	Phosphoserine aminotransferase OS=Mus musculus GN=Psat1 PE=2 SV=1	43.5135	12	16	12	370	40.42	8.03
Q6A0F1	Cct8	MKIAA0002 protein (Fragment) OS=Mus musculus GN=Cct8 PE=2 SV=1	34.2342	16	18	16	555	60.19	5.62
Q9EQ20	Aldh6a1	Methylmalonate-semialdehyde dehydrogenase [acylating], mitochondrial OS=Mus musculus GN=Aldh6a1 PE=1 SV=1	34.2056	10	13	10	535	57.879	8.07
Q9DB20	Atp5o	ATP synthase subunit O, mitochondrial OS=Mus musculus GN=Atp5o PE=1 SV=1	66.1972	12	13	12	213	23.349	9.99
Q69ZW4	Ap2a2	MKIAA0899 protein (Fragment) OS=Mus musculus GN=Ap2a2 PE=2 SV=1	22.0269	15	17	10	967	107.275	8.29
Q7TQD2	Tppp	Tubulin polymerization-promoting protein OS=Mus musculus GN=Tppp PE=1 SV=1	33.4862	6	8	6	218	23.56	9.42
P48678	Lmna	Prelamin-A/C OS=Mus musculus GN=Lmna PE=1 SV=2	21.0526	12	12	12	665	74.193	6.98
P61164	Actr1a	Alpha-centractin OS=Mus musculus GN=Actr1a PE=1 SV=1	33.7766	9	13	3	376	42.587	6.64
Q9CRB6	Tppp3	Tubulin polymerization-promoting protein family member 3 OS=Mus musculus GN=Tppp3 PE=1 SV=1	55.1136	11	13	11	176	18.954	9.11
A0A286YCW8	Camk2g	Calcium/calmodulin-dependent protein kinase type II subunit gamma (Fragment) OS=Mus musculus GN=Camk2g PE=1 SV=1	37.5912	9	12	1	274	30.019	8.07
Q9DCW4	Etfb	Electron transfer flavoprotein subunit beta OS=Mus musculus GN=Etfb PE=1 SV=3	42.3529	9	11	9	255	27.606	8.1
Q62048	Pea15	Astrocytic phosphoprotein PEA-15 OS=Mus musculus GN=Pea15 PE=1 SV=1	63.0769	6	11	6	130	15.045	5.02
Q3U7K1		Serine/threonine-protein phosphatase OS=Mus musculus PE=2 SV=1	49.8452	13	16	2	323	37.009	6.54
P47738	Aldh2	Aldehyde dehydrogenase, mitochondrial OS=Mus musculus GN=Aldh2 PE=1 SV=1	36.4162	13	18	12	519	56.502	7.62
P62962	Pfn1	Profilin-1 OS=Mus musculus GN=Pfn1 PE=1 SV=2	71.4286	7	11	7	140	14.948	8.28
P68040	Rack1	Receptor of activated protein C kinase 1 OS=Mus musculus GN=Rack1 PE=1 SV=3	54.5741	10	14	10	317	35.055	7.69
Q9ERK4	Cse1l	Exportin-2 OS=Mus musculus GN=Cse1l PE=1 SV=1	11.4315	7	8	7	971	110.384	5.77
P31786	Dbi	Acyl-CoA-binding protein OS=Mus musculus GN=Dbi PE=1 SV=2	47.1264	3	11	3	87	9.994	8.82
Q3V235	Phb2	Prohibitin 2 OS=Mus musculus GN=Phb2 PE=1 SV=1	43.4783	11	13	11	299	33.276	9.83
Q3UZG3	Hnrnpa3	Uncharacterized protein OS=Mus musculus GN=Hnrnpa3 PE=2 SV=1	31.3984	9	16	2	379	39.727	9.1
A2AWI7	Sh3glb2	Endophilin-B2 OS=Mus musculus GN=Sh3glb2 PE=1 SV=1	38.8614	11	14	11	404	44.88	5.58
P62141	Ppp1cb	Serine/threonine-protein phosphatase PP1-beta catalytic subunit OS=Mus musculus GN=Ppp1cb PE=1 SV=3	39.7554	11	13	2	327	37.163	6.19
Q05816	Fabp5	Fatty acid-binding protein, epidermal OS=Mus musculus GN=Fabp5 PE=1 SV=3	72.5926	8	18	8	135	15.127	6.54
Q7TQI3	Otub1	Ubiquitin thioesterase OTUB1 OS=Mus musculus GN=Otub1 PE=1 SV=2	46.8635	9	12	9	271	31.25	4.94
O88569	Hnrnpa2b1	Heterogeneous nuclear ribonucleoproteins A2/B1 OS=Mus musculus GN=Hnrnpa2b1 PE=1 SV=2	32.2946	12	18	9	353	37.38	8.95
J3QNY1	Gm9242	Predicted pseudogene 9242 OS=Mus musculus GN=Gm9242 PE=4 SV=1	28.5714	8	15	1	357	37.117	8.31
P56564	Slc1a3	Excitatory amino acid transporter 1 OS=Mus musculus GN=Slc1a3 PE=1 SV=2	17.6796	6	8	5	543	59.584	8.4
Q52KC1	Eif4a2	Eukaryotic translation initiation factor 4A2 OS=Mus musculus GN=Eif4a2 PE=2 SV=1	30.4668	11	13	6	407	46.373	5.48
E9PYH2	Acot7	Cytosolic acyl coenzyme A thioester hydrolase OS=Mus musculus GN=Acot7 PE=1 SV=1	33.8542	9	12	9	384	42.799	8.68
B0V2P5	Dmxl2	DmX-like protein 2 OS=Mus musculus GN=Dmxl2 PE=1 SV=1	7.3019	13	15	13	3054	340.481	6.4
Q6PB66	Lrpprc	Leucine-rich PPR motif-containing protein, mitochondrial OS=Mus musculus GN=Lrpprc PE=1 SV=2	10.9914	13	13	13	1392	156.516	6.83
Q3TF14	Ahcy	Adenosylhomocysteinase OS=Mus musculus GN=Ahcy PE=1 SV=1	33.3333	10	10	9	432	47.657	6.54
A2AQL0	Stk39	Serine/threonine kinase 39, STE20/SPS1 homolog (Yeast) OS=Mus musculus GN=Stk39 PE=1 SV=1	14.7482	6	9	6	556	60.282	6.29
Q3THH8	Cct7	Uncharacterized protein OS=Mus musculus GN=Cct7 PE=2 SV=1	37.3162	15	15	15	544	59.614	8.02
Q08642	Padi2	Protein-arginine deiminase type-2 OS=Mus musculus GN=Padi2 PE=1 SV=2	17.8306	9	9	9	673	76.2	5.53
P14211	Calr	Calreticulin OS=Mus musculus GN=Calr PE=1 SV=1	56.4904	16	22	16	416	47.965	4.49
E9PWQ3	Col6a3	Collagen, type VI, alpha 3 OS=Mus musculus GN=Col6a3 PE=1 SV=2	4.23264	10	11	10	3284	353.713	6.93
Q50HX4	Rab14	RAB14 protein OS=Mus musculus GN=Rab14 PE=1 SV=1	74.4186	12	16	10	215	23.882	6.21
Q9D394	Rufy3	Protein RUFY3 OS=Mus musculus GN=Rufy3 PE=1 SV=1	34.3284	13	13	13	469	52.973	5.49
A0A0G2JGS4	Camk2d	Calcium/calmodulin-dependent protein kinase type II subunit delta OS=Mus musculus GN=Camk2d PE=1 SV=1	28.1426	11	13	8	533	59.965	7.27
Q9WUM5	Suclg1	Succinate--CoA ligase [ADP/GDP-forming] subunit alpha, mitochondrial OS=Mus musculus GN=Suclg1 PE=1 SV=4	32.948	8	15	8	346	36.132	9.39
Q9CXX2	Vamp1	Uncharacterized protein OS=Mus musculus GN=Vamp1 PE=2 SV=1	39.5604	6	7	5	182	20.108	7.47
Q91V61	Sfxn3	Sideroflexin-3 OS=Mus musculus GN=Sfxn3 PE=1 SV=1	39.5639	8	11	7	321	35.384	9.51
P70168	Kpnb1	Importin subunit beta-1 OS=Mus musculus GN=Kpnb1 PE=1 SV=2	20.3196	13	14	13	876	97.122	4.78
E9Q2W9	Actn4	Alpha-actinin-4 (Fragment) OS=Mus musculus GN=Actn4 PE=1 SV=1	31.4672	12	14	1	518	59.86	6.01
Q80XN0	Bdh1	D-beta-hydroxybutyrate dehydrogenase, mitochondrial OS=Mus musculus GN=Bdh1 PE=1 SV=2	27.9883	9	12	9	343	38.274	9.01
Q80TM2	Tln1	MKIAA1027 protein (Fragment) OS=Mus musculus GN=Tln1 PE=2 SV=4	9.28237	15	16	11	2564	271.963	6.27
D3Z2H9	Tpm3-rs7	Tropomyosin 3, related sequence 7 OS=Mus musculus GN=Tpm3-rs7 PE=3 SV=1	35.8871	10	13	2	248	28.974	4.81
P31938	Map2k1	Dual specificity mitogen-activated protein kinase kinase 1 OS=Mus musculus GN=Map2k1 PE=1 SV=2	26.7176	9	11	6	393	43.446	6.7
B1AQZ0	Sept8	Septin-8 OS=Mus musculus GN=Sept8 PE=1 SV=1	41.7355	15	18	11	484	55.839	6.1
Q9DC69	Ndufa9	NADH dehydrogenase [ubiquinone] 1 alpha subcomplex subunit 9, mitochondrial OS=Mus musculus GN=Ndufa9 PE=1 SV=2	31.565	9	13	9	377	42.498	9.74
Q3TID4	Psap	Uncharacterized protein OS=Mus musculus GN=Psap PE=2 SV=1	20.5776	10	15	10	554	61.086	5.24
Q64727	Vcl	Vinculin OS=Mus musculus GN=Vcl PE=1 SV=4	16.3227	11	13	11	1066	116.644	6
Q99P72	Rtn4	Reticulon-4 OS=Mus musculus GN=Rtn4 PE=1 SV=2	17.9002	13	16	11	1162	126.535	4.54
P84078	Arf1	ADP-ribosylation factor 1 OS=Mus musculus GN=Arf1 PE=1 SV=2	54.6961	8	12	3	181	20.684	6.8
Q7TPR4	Actn1	Alpha-actinin-1 OS=Mus musculus GN=Actn1 PE=1 SV=1	14.6861	11	12	4	892	103.004	5.38
Q3T1F6	Mag	Myelin-associated glycoprotein OS=Mus musculus GN=Mag PE=2 SV=1	21.9931	10	17	10	582	64.228	5.01
Q91ZZ3	Sncb	Beta-synuclein OS=Mus musculus GN=Sncb PE=1 SV=1	52.6316	6	7	3	133	14.043	4.37
Q14AI7	Cops4	COP9 (Constitutive photomorphogenic) homolog, subunit 4 (Arabidopsis thaliana) OS=Mus musculus GN=Cops4 PE=1 SV=1	29.803	9	10	9	406	46.256	5.83
Q9D8N0	Eef1g	Elongation factor 1-gamma OS=Mus musculus GN=Eef1g PE=1 SV=3	43.2494	14	16	14	437	50.029	6.74
Q5SQB7	Npm1	MCG68069 OS=Mus musculus GN=Npm1 PE=1 SV=1	33.2192	8	11	8	292	32.54	4.77
Q99LC3	Ndufa10	NADH dehydrogenase [ubiquinone] 1 alpha subcomplex subunit 10, mitochondrial OS=Mus musculus GN=Ndufa10 PE=1 SV=1	38.3099	10	11	10	355	40.578	7.78
P20108	Prdx3	Thioredoxin-dependent peroxide reductase, mitochondrial OS=Mus musculus GN=Prdx3 PE=1 SV=1	39.2996	8	14	8	257	28.109	7.58
Q8BH95	Echs1	Enoyl-CoA hydratase, mitochondrial OS=Mus musculus GN=Echs1 PE=1 SV=1	37.931	8	10	8	290	31.454	8.48
A0A1L1SQ51	Tln2	Talin-2 OS=Mus musculus GN=Tln2 PE=1 SV=1	8.1761	14	14	10	2544	271.756	5.57
Q3UAD6	Hsp90b1	Heat shock protein 90kDa beta (Grp94), member 1 OS=Mus musculus GN=Hsp90b1 PE=1 SV=1	23.192	15	17	13	802	92.418	4.82
Q547J4	Mapt	Microtubule-associated protein OS=Mus musculus GN=Mapt PE=2 SV=1	48.6559	12	18	1	372	38.937	9.5
A0A0R4J221	Plec	Plectin (Fragment) OS=Mus musculus GN=Plec PE=1 SV=1	23.6467	13	13	1	702	80.621	7.03
Q9CWS0	Ddah1	N(G),N(G)-dimethylarginine dimethylaminohydrolase 1 OS=Mus musculus GN=Ddah1 PE=1 SV=3	44.5614	10	12	10	285	31.361	5.97
A2AUK5	Epb41l1	Band 4.1-like protein 1 OS=Mus musculus GN=Epb41l1 PE=1 SV=1	20.4778	14	14	4	879	98.254	5.66
Q5SYD0	Myo1d	Unconventional myosin-Id OS=Mus musculus GN=Myo1d PE=1 SV=1	22.2664	17	19	17	1006	116.007	9.41
P63040	Cplx1	Complexin-1 OS=Mus musculus GN=Cplx1 PE=1 SV=1	43.2836	4	11	4	134	15.112	4.97
P00493	Hprt1	Hypoxanthine-guanine phosphoribosyltransferase OS=Mus musculus GN=Hprt1 PE=1 SV=3	48.1651	9	10	9	218	24.555	6.68
Q3TPZ5	Dctn2	Dynactin 2 OS=Mus musculus GN=Dctn2 PE=1 SV=1	31.8408	11	11	11	402	44.09	5.26
Q9QYG0	Ndrg2	Protein NDRG2 OS=Mus musculus GN=Ndrg2 PE=1 SV=1	40.9704	9	14	9	371	40.763	5.4
E9Q7Q3	Tpm3	Tropomyosin alpha-3 chain OS=Mus musculus GN=Tpm3 PE=1 SV=1	33.4677	10	12	1	248	28.717	4.72
P47708	Rph3a	Rabphilin-3A OS=Mus musculus GN=Rph3a PE=1 SV=2	29.0749	13	14	13	681	75.442	8.27
P63005	Pafah1b1	Platelet-activating factor acetylhydrolase IB subunit alpha OS=Mus musculus GN=Pafah1b1 PE=1 SV=2	38.2927	14	15	13	410	46.64	7.37
P62137	Ppp1ca	Serine/threonine-protein phosphatase PP1-alpha catalytic subunit OS=Mus musculus GN=Ppp1ca PE=1 SV=1	45.7576	11	14	1	330	37.516	6.33
Q3UD06	Atp5c1	ATP synthase subunit gamma OS=Mus musculus GN=Atp5c1 PE=1 SV=1	31.5436	9	12	1	298	32.865	9.01
Q91XH5	Spr	Sepiapterin reductase OS=Mus musculus GN=Spr PE=1 SV=1	47.3282	9	10	9	262	27.91	6.21
Q9Z2Q6	Sept5	Septin-5 OS=Mus musculus GN=Sept5 PE=1 SV=2	38.2114	11	12	10	369	42.721	6.67
Q8K232	Add1	Adducin 1 (Alpha) OS=Mus musculus GN=Add1 PE=2 SV=1	26.8027	13	13	12	735	80.573	5.83
Q9D0M3	Cyc1	Cytochrome c1, heme protein, mitochondrial OS=Mus musculus GN=Cyc1 PE=1 SV=1	47.6923	8	16	8	325	35.305	9.16
A0A076FRG6	Slc12a5	KCC2a variant 1 OS=Mus musculus GN=Slc12a5 PE=2 SV=1	16.0808	16	22	16	1138	126.189	6.74
Q6R0H7	Gnas	Guanine nucleotide-binding protein G(s) subunit alpha isoforms XLas OS=Mus musculus GN=Gnas PE=1 SV=1	13.6805	12	13	11	1133	121.429	4.81
P07310	Ckm	Creatine kinase M-type OS=Mus musculus GN=Ckm PE=1 SV=1	35.6955	10	29	9	381	43.018	7.06
P67778	Phb	Prohibitin OS=Mus musculus GN=Phb PE=1 SV=1	41.1765	9	11	9	272	29.802	5.76
A0A087WP80	Lsamp	Limbic system-associated membrane protein OS=Mus musculus GN=Lsamp PE=1 SV=1	34.0845	10	13	10	355	39.333	6.1
P10605	Ctsb	Cathepsin B OS=Mus musculus GN=Ctsb PE=1 SV=2	31.2684	7	9	7	339	37.256	5.91
P26041	Msn	Moesin OS=Mus musculus GN=Msn PE=1 SV=3	26.1698	15	17	11	577	67.725	6.6
Q5FWI9	Ap2m1	Adaptor protein complex AP-2, mu1 OS=Mus musculus GN=Ap2m1 PE=1 SV=1	39.0805	15	17	15	435	49.623	9.54
D6QSS8	Adam22	A disintegrin and metallopeptidase domain 22 isoform OS=Mus musculus GN=Adam22 PE=2 SV=1	11.2832	7	7	7	904	99.651	7.83
P62482	Kcnab2	Voltage-gated potassium channel subunit beta-2 OS=Mus musculus GN=Kcnab2 PE=1 SV=1	43.8692	13	17	10	367	40.995	9
A2A5Y6	Mapt	Microtubule-associated protein OS=Mus musculus GN=Mapt PE=1 SV=1	29.9065	14	20	3	749	78.038	6.51
B2RX08	Sptb	Spectrin beta chain OS=Mus musculus GN=Sptb PE=2 SV=1	5.10949	9	13	5	2329	267.939	5.49
Q9DCS9	Ndufb10	NADH dehydrogenase [ubiquinone] 1 beta subcomplex subunit 10 OS=Mus musculus GN=Ndufb10 PE=1 SV=3	55.6818	9	13	9	176	21.01	8.03
P63242	Eif5a	Eukaryotic translation initiation factor 5A-1 OS=Mus musculus GN=Eif5a PE=1 SV=2	84.4156	9	11	5	154	16.821	5.24
Q4VAE6	Rhoa	Ras family member A OS=Mus musculus GN=Rhoa PE=1 SV=1	51.8135	9	11	7	193	21.768	6.1
P32921	Wars	Tryptophan--tRNA ligase, cytoplasmic OS=Mus musculus GN=Wars PE=1 SV=2	28.6902	10	10	10	481	54.323	6.89
Q8C338	Idh1	Isocitrate dehydrogenase [NADP] OS=Mus musculus GN=Idh1 PE=2 SV=1	38.6256	13	15	13	422	47.515	6.93
Q8CBC8	Bcat1	Branched-chain-amino-acid aminotransferase OS=Mus musculus GN=Bcat1 PE=1 SV=1	18.3223	6	8	6	453	49.868	6.77
E9QNN1	Dhx9	ATP-dependent RNA helicase A OS=Mus musculus GN=Dhx9 PE=1 SV=1	10.8382	10	11	10	1384	149.596	6.83
O08529	Capn2	Calpain-2 catalytic subunit OS=Mus musculus GN=Capn2 PE=1 SV=4	29.8571	12	13	12	700	79.822	4.96
Q3TL58	Skp1a	Uncharacterized protein OS=Mus musculus GN=Skp1a PE=2 SV=1	59.5092	8	10	8	163	18.659	4.58
Q61330	Cntn2	Contactin-2 OS=Mus musculus GN=Cntn2 PE=1 SV=2	17.7885	12	14	12	1040	113.146	7.62
O54774	Ap3d1	AP-3 complex subunit delta-1 OS=Mus musculus GN=Ap3d1 PE=1 SV=1	7.25605	4	7	4	1199	134.996	7.37
B2RSY3	Hepacam	Hepatocyte cell adhesion molecule OS=Mus musculus GN=Hepacam PE=1 SV=1	27.0335	7	9	7	418	46.338	9.42
Q3THE2	Myl12b	Myosin regulatory light chain 12B OS=Mus musculus GN=Myl12b PE=1 SV=2	45.3488	6	8	6	172	19.767	4.84
Q9QXS6	Dbn1	Drebrin OS=Mus musculus GN=Dbn1 PE=1 SV=4	19.83	10	10	10	706	77.239	4.49
Q8C6E9	Pura	Uncharacterized protein OS=Mus musculus GN=Pura PE=2 SV=1	35.2025	8	12	8	321	34.957	7.09
Q3TEU8	Coro1c	Coronin OS=Mus musculus GN=Coro1c PE=2 SV=1	22.9958	9	10	9	474	53.074	6.79
Q9CQY3	Atp5l	Uncharacterized protein OS=Mus musculus GN=Atp5l PE=2 SV=1	33.3333	3	11	3	129	14.152	8.63
Q8K183	Pdxk	Pyridoxal kinase OS=Mus musculus GN=Pdxk PE=1 SV=1	34.2949	8	13	8	312	34.993	6.29
P50518	Atp6v1e1	V-type proton ATPase subunit E 1 OS=Mus musculus GN=Atp6v1e1 PE=1 SV=2	36.7257	10	12	10	226	26.141	8.43
Q6PGJ3	L1cam	L1 cell adhesion molecule OS=Mus musculus GN=L1cam PE=1 SV=1	10.9611	7	8	7	1259	140.829	5.96
Q8VHP7	Serpinb1b	Leukocyte elastase inhibitor B OS=Mus musculus GN=Serpinb1b PE=1 SV=1	30.8901	9	11	6	382	42.86	6.74
Q9JKK7	Tmod2	Tropomodulin-2 OS=Mus musculus GN=Tmod2 PE=1 SV=2	36.4672	9	10	9	351	39.487	5.35
A2AMH4	Slc44a1	Choline transporter-like protein 1 OS=Mus musculus GN=Slc44a1 PE=1 SV=1	12.2563	6	8	6	718	80.011	8.22
Q3U4U6	Cct3	T-complex protein 1 subunit gamma OS=Mus musculus GN=Cct3 PE=1 SV=1	39.0826	18	19	18	545	60.591	6.7
Q9CR62	Slc25a11	Mitochondrial 2-oxoglutarate/malate carrier protein OS=Mus musculus GN=Slc25a11 PE=1 SV=3	40.1274	13	17	13	314	34.133	9.94
A0A0R4J083	Acadl	Long-chain-specific acyl-CoA dehydrogenase, mitochondrial OS=Mus musculus GN=Acadl PE=1 SV=1	29.0698	9	11	9	430	47.866	8.15
Q9JMA1	Usp14	Ubiquitin carboxyl-terminal hydrolase 14 OS=Mus musculus GN=Usp14 PE=1 SV=3	27.789	11	13	11	493	55.966	5.24
B1AX58	Pls3	Plastin-3 OS=Mus musculus GN=Pls3 PE=1 SV=1	26.4476	12	13	7	639	71.701	5.62
P52760	Rida	2-iminobutanoate/2-iminopropanoate deaminase OS=Mus musculus GN=Rida PE=1 SV=3	51.8519	5	9	5	135	14.247	8.68
A2AFQ2	Hsd17b10	3-hydroxyacyl-CoA dehydrogenase type-2 OS=Mus musculus GN=Hsd17b10 PE=1 SV=1	47.6015	7	9	7	271	28.356	8.76
G5E8R0	Tpm1	Tropomyosin 1, alpha, isoform CRA_i OS=Mus musculus GN=Tpm1 PE=1 SV=1	36.7347	9	12	2	245	28.326	4.77
Q9QYB1	Clic4	Chloride intracellular channel protein 4 OS=Mus musculus GN=Clic4 PE=1 SV=3	57.7075	10	13	10	253	28.711	5.59
Q9D172	D10Jhu81e	ES1 protein homolog, mitochondrial OS=Mus musculus GN=D10Jhu81e PE=1 SV=1	47.3684	8	12	8	266	28.073	8.78
Q921M7	Fam49b	Protein FAM49B OS=Mus musculus GN=Fam49b PE=1 SV=1	34.5679	7	9	6	324	36.753	6.06
Q8BGH2	Samm50	Sorting and assembly machinery component 50 homolog OS=Mus musculus GN=Samm50 PE=1 SV=1	31.7697	12	13	12	469	51.831	6.8
Q4W4C9	Vsnl1	Neural visinin-like type 1 protein OS=Mus musculus GN=Vsnl1 PE=1 SV=1	64.3979	12	15	12	191	22.128	5.15
P12787	Cox5a	Cytochrome c oxidase subunit 5A, mitochondrial OS=Mus musculus GN=Cox5a PE=1 SV=2	59.589	8	16	8	146	16.091	6.54
P01831	Thy1	Thy-1 membrane glycoprotein OS=Mus musculus GN=Thy1 PE=1 SV=1	32.0988	5	8	5	162	18.069	8.97
D3Z7P3	Gls	Glutaminase kidney isoform, mitochondrial OS=Mus musculus GN=Gls PE=1 SV=1	27.4481	12	15	12	674	73.916	7.99
P42208	Sept2	Septin-2 OS=Mus musculus GN=Sept2 PE=1 SV=2	31.856	8	10	8	361	41.499	6.55
P45591	Cfl2	Cofilin-2 OS=Mus musculus GN=Cfl2 PE=1 SV=1	51.2048	7	9	5	166	18.698	7.88
Q3THP1	Dpp3	Dipeptidyl peptidase 3 OS=Mus musculus GN=Dpp3 PE=2 SV=1	20.5962	9	14	9	738	82.831	5.34
P63085	Mapk1	Mitogen-activated protein kinase 1 OS=Mus musculus GN=Mapk1 PE=1 SV=3	37.9888	10	13	5	358	41.249	6.98
Q7TMQ1	Gja1	Gap junction protein OS=Mus musculus GN=Gja1 PE=2 SV=1	30.8756	8	11	8	434	49.492	9.51
A0A0A0MQA3	Serpina1a	Alpha-1-antitrypsin 1-1 OS=Mus musculus GN=Serpina1a PE=1 SV=1	18.1193	5	9	1	436	48.765	6.43
Q3V1R3	Lgi3	Uncharacterized protein OS=Mus musculus GN=Lgi3 PE=2 SV=1	25.365	10	12	10	548	61.839	8.21
Q9D154	Serpinb1a	Leukocyte elastase inhibitor A OS=Mus musculus GN=Serpinb1a PE=1 SV=1	34.0369	11	13	8	379	42.548	6.21
Q3U3L3	Serpinb6a	Uncharacterized protein OS=Mus musculus GN=Serpinb6a PE=2 SV=1	22.7513	8	9	8	378	42.541	5.74
P61750	Arf4	ADP-ribosylation factor 4 OS=Mus musculus GN=Arf4 PE=1 SV=2	56.1111	8	10	3	180	20.384	7.14
A0A1B0GRV0	Bpnt1	3'(2'),5'-bisphosphate nucleotidase 1 OS=Mus musculus GN=Bpnt1 PE=1 SV=1	30.031	8	9	8	323	34.952	5.82
P48774	Gstm5	Glutathione S-transferase Mu 5 OS=Mus musculus GN=Gstm5 PE=1 SV=1	42.4107	9	11	7	224	26.617	7.21
Q3UH19	Mapt	Microtubule-associated protein OS=Mus musculus GN=Mapt PE=2 SV=1	45.5814	12	18	1	430	44.925	8.5
Q3UL78	Cdc42	Uncharacterized protein OS=Mus musculus GN=Cdc42 PE=2 SV=1	56.4626	6	7	1	147	16.493	6.55
Q7TMF4	Pccb	Propionyl Coenzyme A carboxylase, beta polypeptide OS=Mus musculus GN=Pccb PE=2 SV=1	14.4177	5	6	5	541	58.34	7.66
Q9CZD3	Gars	Glycine--tRNA ligase OS=Mus musculus GN=Gars PE=1 SV=1	21.1248	11	14	11	729	81.826	6.65
E9PYB0	Ahnak2	AHNAK nucleoprotein 2 (Fragment) OS=Mus musculus GN=Ahnak2 PE=1 SV=8	27.3303	9	14	1	1738	182.496	7.08
D3Z6G3	Mapre3	Microtubule-associated protein RP/EB family member 3 OS=Mus musculus GN=Mapre3 PE=1 SV=1	39.8496	10	12	1	266	30.345	5.3
Q925N0	Sfxn5	Sideroflexin-5 OS=Mus musculus GN=Sfxn5 PE=1 SV=2	40.0585	9	15	9	342	37.305	9.44
Q922J6	Tspan2	Tetraspanin-2 OS=Mus musculus GN=Tspan2 PE=1 SV=1	13.1222	3	6	3	221	24.165	7.96
P99028	Uqcrh	Cytochrome b-c1 complex subunit 6, mitochondrial OS=Mus musculus GN=Uqcrh PE=1 SV=2	39.3258	4	6	4	89	10.428	4.87
P84084	Arf5	ADP-ribosylation factor 5 OS=Mus musculus GN=Arf5 PE=1 SV=2	56.1111	8	10	2	180	20.517	6.79
P31324	Prkar2b	cAMP-dependent protein kinase type II-beta regulatory subunit OS=Mus musculus GN=Prkar2b PE=1 SV=3	15.625	5	7	4	416	46.138	4.98
P97351	Rps3a	40S ribosomal protein S3a OS=Mus musculus GN=Rps3a PE=1 SV=3	34.4697	8	12	8	264	29.866	9.73
P35700	Prdx1	Peroxiredoxin-1 OS=Mus musculus GN=Prdx1 PE=1 SV=1	63.3166	11	16	9	199	22.162	8.12
Q02248	Ctnnb1	Catenin beta-1 OS=Mus musculus GN=Ctnnb1 PE=1 SV=1	20.6146	12	12	11	781	85.416	5.86
Q8VCW8	Acsf2	Acyl-CoA synthetase family member 2, mitochondrial OS=Mus musculus GN=Acsf2 PE=1 SV=1	26.9919	11	12	11	615	67.907	8.18
Q9DCN2	Cyb5r3	NADH-cytochrome b5 reductase 3 OS=Mus musculus GN=Cyb5r3 PE=1 SV=3	44.8505	8	10	8	301	34.106	8.38
Q8BIJ6	Iars2	Isoleucine--tRNA ligase, mitochondrial OS=Mus musculus GN=Iars2 PE=1 SV=1	15.0198	10	10	10	1012	112.732	6.81
P47757	Capzb	F-actin-capping protein subunit beta OS=Mus musculus GN=Capzb PE=1 SV=3	39.3502	9	12	9	277	31.326	5.74
Q5EBJ4	Ermn	Ermin OS=Mus musculus GN=Ermn PE=1 SV=1	36.2989	7	8	7	281	32.128	4.59
P29341	Pabpc1	Polyadenylate-binding protein 1 OS=Mus musculus GN=Pabpc1 PE=1 SV=2	18.5535	10	12	10	636	70.626	9.5
A0A068BFR3	Rab11b	RAS oncogene family protein OS=Mus musculus GN=Rab11b PE=2 SV=1	44.9541	9	10	9	218	24.473	5.94
P08228	Sod1	Superoxide dismutase [Cu-Zn] OS=Mus musculus GN=Sod1 PE=1 SV=2	62.3377	6	14	6	154	15.933	6.51
P48453	Ppp3cb	Serine/threonine-protein phosphatase 2B catalytic subunit beta isoform OS=Mus musculus GN=Ppp3cb PE=1 SV=2	25.9048	10	10	4	525	59.136	5.91
F7AEH4	Rps12	40S ribosomal protein S12 OS=Mus musculus GN=Rps12 PE=1 SV=1	40.146	4	7	4	137	15.171	8.35
B2CY77	Rpsa	Laminin receptor (Fragment) OS=Mus musculus GN=Rpsa PE=2 SV=1	41.3559	9	10	9	295	32.829	4.87
D3Z4B2	Napg	Gamma-soluble NSF attachment protein (Fragment) OS=Mus musculus GN=Napg PE=1 SV=1	33.4278	10	13	10	353	39.342	5.97
Q921J3	Dnajc5	Dnajc5 protein OS=Mus musculus GN=Dnajc5 PE=2 SV=1	27.451	4	7	4	204	22.812	5.08
A0A1B0GS58	Glrx3	Glutaredoxin-3 OS=Mus musculus GN=Glrx3 PE=1 SV=1	20.0535	5	8	5	374	41.677	6.54
F7CVJ5	Ahnak2	AHNAK nucleoprotein 2 (Fragment) OS=Mus musculus GN=Ahnak2 PE=1 SV=1	40.8526	9	15	1	1126	115.18	5.59
Q3TF87	Dars	Uncharacterized protein OS=Mus musculus GN=Dars PE=2 SV=1	24.7505	10	10	10	501	57.067	6.49
P31650	Slc6a11	Sodium- and chloride-dependent GABA transporter 3 OS=Mus musculus GN=Slc6a11 PE=1 SV=2	14.992	9	16	9	627	69.914	6.98
Q9CQ92	Fis1	Mitochondrial fission 1 protein OS=Mus musculus GN=Fis1 PE=1 SV=1	30.9211	4	7	4	152	16.998	8.53
Q9R1T4	Sept6	Septin-6 OS=Mus musculus GN=Sept6 PE=1 SV=4	35.2535	12	14	6	434	49.588	6.43
A0A1W2P7Q9	Myl6	Myosin light polypeptide 6 OS=Mus musculus GN=Myl6 PE=1 SV=1	63.2911	9	10	9	158	17.661	4.65
F8WIS9	Camk2a	Calcium/calmodulin-dependent protein kinase type II subunit alpha OS=Mus musculus GN=Camk2a PE=1 SV=1	25.1534	9	12	6	489	55.312	7.44
Q9CPP6	Ndufa5	NADH dehydrogenase [ubiquinone] 1 alpha subcomplex subunit 5 OS=Mus musculus GN=Ndufa5 PE=1 SV=3	60.3448	6	8	6	116	13.351	8.1
Q8C2Q7	Hnrnph1	Heterogeneous nuclear ribonucleoprotein H OS=Mus musculus GN=Hnrnph1 PE=1 SV=1	17.3729	6	7	2	472	51.185	6.8
Q6ZQ61	Matr3	MCG121979, isoform CRA_c (Fragment) OS=Mus musculus GN=Matr3 PE=2 SV=1	17.8404	11	14	11	852	95.219	6.27
Q3TME6	Impa1	Inositol-1-monophosphatase OS=Mus musculus GN=Impa1 PE=2 SV=1	35.7401	8	9	8	277	30.485	5.19
A0A0R4J0I1	Serpina3k	MCG1051009 OS=Mus musculus GN=Serpina3k PE=1 SV=1	18.6603	5	6	5	418	46.643	5.16
B7ZWC0	Ndrg1	N-myc downstream regulated gene 1 OS=Mus musculus GN=Ndrg1 PE=2 SV=1	23.3503	6	8	6	394	42.971	6.1
B2RRX2	Ppp3ca	Serine/threonine-protein phosphatase OS=Mus musculus GN=Ppp3ca PE=2 SV=1	25.3359	10	10	2	521	58.606	5.86
Q80Y09	Pdcd6ip	Pdcd6ip protein OS=Mus musculus GN=Pdcd6ip PE=2 SV=1	18.922	11	12	11	872	96.251	6.52
Q62418	Dbnl	Drebrin-like protein OS=Mus musculus GN=Dbnl PE=1 SV=2	20.1835	6	7	6	436	48.67	4.92
Q3TGI6	Pitpna	Uncharacterized protein (Fragment) OS=Mus musculus GN=Pitpna PE=2 SV=1	38.6167	10	14	10	347	39.623	8.66
Q6PER3	Mapre3	Microtubule-associated protein RP/EB family member 3 OS=Mus musculus GN=Mapre3 PE=1 SV=1	38.79	10	12	1	281	31.946	5.54
W6PPR4	Ank3	480-kDa ankyrinG OS=Mus musculus GN=Ank3 PE=4 SV=1	2.93167	9	10	6	4332	473.49	6.52
Q00897	Serpina1d	Alpha-1-antitrypsin 1-4 OS=Mus musculus GN=Serpina1d PE=1 SV=1	18.4019	5	8	1	413	45.969	5.44
P51150	Rab7a	Ras-related protein Rab-7a OS=Mus musculus GN=Rab7a PE=1 SV=2	67.6329	11	11	11	207	23.475	6.7
P23492	Pnp	Purine nucleoside phosphorylase OS=Mus musculus GN=Pnp PE=1 SV=2	32.526	6	6	6	289	32.256	6.16
Q8BP47	Nars	Asparagine--tRNA ligase, cytoplasmic OS=Mus musculus GN=Nars PE=1 SV=2	20.9302	9	11	9	559	64.238	5.86
B9EKR1	Ptprz1	Receptor-type tyrosine-protein phosphatase zeta OS=Mus musculus GN=Ptprz1 PE=1 SV=1	3.02768	6	8	6	2312	254.247	4.88
Q8C483	Sars	Serine--tRNA ligase, cytoplasmic OS=Mus musculus GN=Sars PE=1 SV=1	23.1343	9	11	9	536	61.128	7.43
Q9Z1B3	Plcb1	1-phosphatidylinositol 4,5-bisphosphate phosphodiesterase beta-1 OS=Mus musculus GN=Plcb1 PE=1 SV=2	12.4178	10	10	10	1216	138.309	6.13
A2AKU9	Atp5c1	ATP synthase subunit gamma OS=Mus musculus GN=Atp5c1 PE=1 SV=1	31.3131	9	11	1	297	32.75	9.13
Q8CAY6	Acat2	Acetyl-CoA acetyltransferase, cytosolic OS=Mus musculus GN=Acat2 PE=1 SV=2	42.5693	9	10	9	397	41.271	7.5
Q3UDZ1	Rhog	Ras homolog gene family, member G OS=Mus musculus GN=Rhog PE=1 SV=1	63.8743	9	10	8	191	21.295	8.12
C9K0Z8	Hcn2	Hyperpolarization-activated cation channel 2 OS=Mus musculus GN=Hcn2 PE=2 SV=1	11.5875	7	8	7	863	94.651	8.73
Q9CPV4	Glod4	Glyoxalase domain-containing protein 4 OS=Mus musculus GN=Glod4 PE=1 SV=1	35.5705	8	8	8	298	33.296	5.47
Q9DCL9	Paics	Multifunctional protein ADE2 OS=Mus musculus GN=Paics PE=1 SV=4	27.7647	10	11	10	425	46.976	7.23
Q3UGR5	Hdhd2	Haloacid dehalogenase-like hydrolase domain-containing protein 2 OS=Mus musculus GN=Hdhd2 PE=1 SV=2	30.1158	5	7	5	259	28.712	6.05
E0CXB9	Ctnna2	Catenin alpha-2 OS=Mus musculus GN=Ctnna2 PE=1 SV=1	14.1822	9	9	9	966	106.663	5.69
Q9D0M5	Dynll2	Dynein light chain 2, cytoplasmic OS=Mus musculus GN=Dynll2 PE=1 SV=1	57.3034	4	12	2	89	10.343	7.37
E9PWX1	Dpp6	Dipeptidyl aminopeptidase-like protein 6 OS=Mus musculus GN=Dpp6 PE=1 SV=1	12.5728	9	9	7	859	97.163	6.48
Q9DCJ5	Ndufa8	NADH dehydrogenase [ubiquinone] 1 alpha subcomplex subunit 8 OS=Mus musculus GN=Ndufa8 PE=1 SV=3	59.3023	7	13	7	172	19.979	8.46
D3Z3G6	Mapk3	Mitogen-activated protein kinase OS=Mus musculus GN=Mapk3 PE=1 SV=1	34.2105	10	12	5	380	42.375	8.6
E9PZF0	Gm20390	Nucleoside diphosphate kinase OS=Mus musculus GN=Gm20390 PE=3 SV=1	62.9213	12	16	5	267	30.181	8.72
Q8C266	Rab5c	Ras-related protein Rab-5C OS=Mus musculus GN=Rab5c PE=1 SV=1	50.8547	9	9	5	234	25.336	8.16
Q9R0Q6	Arpc1a	Actin-related protein 2/3 complex subunit 1A OS=Mus musculus GN=Arpc1a PE=1 SV=1	30.8108	8	8	8	370	41.6	8.18
B0QZN5	Vamp2	Vesicle-associated membrane protein 2 OS=Mus musculus GN=Vamp2 PE=1 SV=1	42.3313	5	6	4	163	17.851	9.38
Q8R5L1	C1qbp	Complement component 1 Q subcomponent-binding protein, mitochondrial OS=Mus musculus GN=C1qbp PE=1 SV=1	22.2222	4	7	4	279	31.006	4.87
O55125	Nipsnap1	Protein NipSnap homolog 1 OS=Mus musculus GN=Nipsnap1 PE=1 SV=1	33.0986	7	9	7	284	33.342	9.44
Q9QYB5	Add3	Gamma-adducin OS=Mus musculus GN=Add3 PE=1 SV=2	13.881	7	9	7	706	78.728	5.95
Q3TVT6	Pcyox1	Uncharacterized protein OS=Mus musculus GN=Pcyox1 PE=2 SV=1	24.3564	8	8	8	505	56.425	6.92
Q66JR8	Ptms	Ptms protein OS=Mus musculus GN=Ptms PE=2 SV=1	30.3318	5	7	1	211	23.144	4.79
Q3TK29	Trap1	Uncharacterized protein OS=Mus musculus GN=Trap1 PE=2 SV=1	12.7479	7	9	6	706	80.145	6.68
Q9R1Q8	Tagln3	Transgelin-3 OS=Mus musculus GN=Tagln3 PE=1 SV=1	35.6784	6	9	5	199	22.456	7.33
Q8BVE3	Atp6v1h	V-type proton ATPase subunit H OS=Mus musculus GN=Atp6v1h PE=1 SV=1	29.3996	9	11	9	483	55.819	6.61
E9PVY8	Macf1	Microtubule-actin cross-linking factor 1 OS=Mus musculus GN=Macf1 PE=1 SV=2	1.4276	7	7	6	7355	831.361	5.41
Q3TIQ2	Rpl12	Uncharacterized protein OS=Mus musculus GN=Rpl12 PE=2 SV=1	54.5455	6	7	6	165	17.764	9.42
O35465	Fkbp8	Peptidyl-prolyl cis-trans isomerase FKBP8 OS=Mus musculus GN=Fkbp8 PE=1 SV=2	21.6418	6	8	6	402	43.501	5.16
Q80WM4	Hapln4	Hyaluronan and proteoglycan link protein 4 OS=Mus musculus GN=Hapln4 PE=2 SV=2	30.5	8	8	7	400	42.782	8.85
Q9CQ65	Mtap	S-methyl-5'-thioadenosine phosphorylase OS=Mus musculus GN=Mtap PE=1 SV=1	27.5618	6	10	6	283	31.042	7.14
P15532	Nme1	Nucleoside diphosphate kinase A OS=Mus musculus GN=Nme1 PE=1 SV=1	59.2105	9	13	2	152	17.197	7.37
Q8R5C5	Actr1b	Beta-centractin OS=Mus musculus GN=Actr1b PE=1 SV=1	39.3617	10	12	4	376	42.255	6.4
Q9QYB8	Add2	Beta-adducin OS=Mus musculus GN=Add2 PE=1 SV=4	17.7931	9	9	8	725	80.591	6.21
O55042	Snca	Alpha-synuclein OS=Mus musculus GN=Snca PE=1 SV=2	49.2857	5	7	3	140	14.476	4.77
Q80U23	Snph	Syntaphilin OS=Mus musculus GN=Snph PE=1 SV=3	18.7879	7	8	7	495	53.72	5.9
Q80TB8	Vat1l	Synaptic vesicle membrane protein VAT-1 homolog-like OS=Mus musculus GN=Vat1l PE=1 SV=2	32.8537	12	12	12	417	45.788	5.06
Q9WU28	Pfdn5	Prefoldin subunit 5 OS=Mus musculus GN=Pfdn5 PE=1 SV=1	27.9221	3	5	3	154	17.345	6.33
Q3UM45	Ppp1r7	Protein phosphatase 1 regulatory subunit 7 OS=Mus musculus GN=Ppp1r7 PE=1 SV=2	32.41	8	12	8	361	41.266	4.92
E0CZ72	Kif2a	Kinesin-like protein OS=Mus musculus GN=Kif2a PE=1 SV=1	13.1898	8	8	8	743	83.808	6.42
Q3T9Z2	Grhpr	Glyoxylate reductase/hydroxypyruvate reductase OS=Mus musculus GN=Grhpr PE=1 SV=1	43.9024	10	10	10	328	35.306	7.65
P60335	Pcbp1	Poly(rC)-binding protein 1 OS=Mus musculus GN=Pcbp1 PE=1 SV=1	32.5843	8	9	5	356	37.474	7.09
Q4VA93	Prkca	Protein kinase C OS=Mus musculus GN=Prkca PE=1 SV=1	12.0536	6	9	6	672	76.774	7.05
Q4VBX4	Ube2v2	MCG127675 OS=Mus musculus GN=Ube2v2 PE=2 SV=1	24.1379	3	4	1	145	16.356	8.09
Q3UHJ0	Aak1	AP2-associated protein kinase 1 OS=Mus musculus GN=Aak1 PE=1 SV=2	12.3045	8	8	8	959	103.282	6.7
P14148	Rpl7	60S ribosomal protein L7 OS=Mus musculus GN=Rpl7 PE=1 SV=2	35.5556	8	8	8	270	31.4	10.89
Q5YLW3	Rps3	Ribosomal protein S3 OS=Mus musculus GN=Rps3 PE=1 SV=1	64.1975	14	15	14	243	26.657	9.66
Q9JJK2	Lancl2	LanC-like protein 2 OS=Mus musculus GN=Lancl2 PE=1 SV=1	19.3333	7	8	7	450	50.745	7.28
Q810U4	Nrcam	Neuronal cell adhesion molecule OS=Mus musculus GN=Nrcam PE=1 SV=2	7.32484	6	6	6	1256	138.435	5.91
G3X9G4	Dnm2	Dynamin-2 OS=Mus musculus GN=Dnm2 PE=1 SV=1	15.0575	14	16	1	870	98.013	7.44
Q3UQL2	Cops3	Uncharacterized protein OS=Mus musculus GN=Cops3 PE=1 SV=1	26.2411	7	8	7	423	47.801	6.65
A2AS98	Nckap1	Nck-associated protein 1 OS=Mus musculus GN=Nckap1 PE=1 SV=1	11.9929	10	10	10	1134	129.427	6.68
Q91V55	Rps5	40S ribosomal protein S5 OS=Mus musculus GN=Rps5 PE=1 SV=1	34.3137	5	6	5	204	22.862	9.72
Q0PD56	Rab5b	Rab5B OS=Mus musculus GN=Rab5b PE=2 SV=1	34.4978	7	9	3	229	25.259	6.92
O70251	Eef1b	Elongation factor 1-beta OS=Mus musculus GN=Eef1b PE=1 SV=5	38.6667	5	6	5	225	24.678	4.69
O88456	Capns1	Calpain small subunit 1 OS=Mus musculus GN=Capns1 PE=1 SV=1	12.6394	2	4	2	269	28.445	5.63
O70252	Hmox2	Heme oxygenase 2 OS=Mus musculus GN=Hmox2 PE=1 SV=1	33.6508	7	7	7	315	35.716	5.87
Q3TXD3	Vat1	Uncharacterized protein OS=Mus musculus GN=Vat1 PE=2 SV=1	25.3695	8	9	8	406	43.097	6.37
G3UWS4	Ppp2r1b	Serine/threonine-protein phosphatase 2A 65 kDa regulatory subunit A beta isoform OS=Mus musculus GN=Ppp2r1b PE=1 SV=1	6.34006	3	4	1	694	76.017	5.19
Q4FK49	Ppa1	Pyp protein OS=Mus musculus GN=Ppa1 PE=1 SV=1	53.9792	11	11	11	289	32.646	5.6
Q3TL79	Ahsa1	Uncharacterized protein OS=Mus musculus GN=Ahsa1 PE=2 SV=1	20.1183	4	5	4	338	38.121	5.53
A0JNY3	Gphn	Gephyrin OS=Mus musculus GN=Gphn PE=1 SV=1	21.114	11	13	11	772	83.613	5.76
Q3UPA1	Gna11	Guanine nucleotide binding protein, alpha 11 OS=Mus musculus GN=Gna11 PE=1 SV=1	29.2479	9	10	4	359	41.997	5.97
E9PV14	Epb41l1	Band 4.1-like protein 1 (Fragment) OS=Mus musculus GN=Epb41l1 PE=1 SV=1	14.2857	12	12	2	1064	117.1	5.92
Q64514	Tpp2	Tripeptidyl-peptidase 2 OS=Mus musculus GN=Tpp2 PE=1 SV=3	13.233	12	13	12	1262	139.791	6.58
P05132	Prkaca	cAMP-dependent protein kinase catalytic subunit alpha OS=Mus musculus GN=Prkaca PE=1 SV=3	30.1994	9	9	4	351	40.545	8.79
Q8VIJ6	Sfpq	Splicing factor, proline- and glutamine-rich OS=Mus musculus GN=Sfpq PE=1 SV=1	14.02	7	8	6	699	75.394	9.44
A0A0R4J1N0	Dpysl4	Dihydropyrimidinase-related protein 4 OS=Mus musculus GN=Dpysl4 PE=1 SV=1	19.7302	7	7	6	593	64.263	7.09
Q9DC70	Ndufs7	NADH dehydrogenase [ubiquinone] iron-sulfur protein 7, mitochondrial OS=Mus musculus GN=Ndufs7 PE=1 SV=1	17.8571	5	9	5	224	24.667	9.92
Q3UK83	Hnrnpa1	Uncharacterized protein OS=Mus musculus GN=Hnrnpa1 PE=2 SV=1	21.1796	8	13	5	373	38.78	9.13
Q99LX0	Park7	Protein/nucleic acid deglycase DJ-1 OS=Mus musculus GN=Park7 PE=1 SV=1	60.8466	10	14	10	189	20.008	6.77
Q3V2D0	Lonp1	Lon protease homolog, mitochondrial OS=Mus musculus GN=Lonp1 PE=2 SV=1	12.8017	8	10	8	953	106.41	6.71
Q9QXY6	Ehd3	EH domain-containing protein 3 OS=Mus musculus GN=Ehd3 PE=1 SV=2	34.5794	12	12	10	535	60.783	6.46
Q7TMF3	Ndufa12	NADH dehydrogenase [ubiquinone] 1 alpha subcomplex subunit 12 OS=Mus musculus GN=Ndufa12 PE=1 SV=2	64.1379	8	11	8	145	17.076	9.36
Q3UBZ3	Capza2	Uncharacterized protein OS=Mus musculus GN=Capza2 PE=2 SV=1	41.2587	7	8	6	286	32.965	5.85
Q64516	Gk	Glycerol kinase OS=Mus musculus GN=Gk PE=1 SV=2	18.9624	8	9	8	559	61.188	5.87
Q9Z2X1	Hnrnpf	Heterogeneous nuclear ribonucleoprotein F OS=Mus musculus GN=Hnrnpf PE=1 SV=3	14.4578	4	5	2	415	45.701	5.49
Q60902	Eps15l1	Epidermal growth factor receptor substrate 15-like 1 OS=Mus musculus GN=Eps15l1 PE=1 SV=3	6.83572	5	5	5	907	99.248	5.02
Q542I9	Psmc1	MCG122657 OS=Mus musculus GN=Psmc1 PE=1 SV=1	21.3636	6	7	6	440	49.154	6.21
Q9D1K2	Atp6v1f	V-type proton ATPase subunit F OS=Mus musculus GN=Atp6v1f PE=1 SV=2	68.9076	6	8	6	119	13.362	5.82
P51863	Atp6v0d1	V-type proton ATPase subunit d 1 OS=Mus musculus GN=Atp6v0d1 PE=1 SV=2	41.5954	12	12	12	351	40.275	5
P70333	Hnrnph2	Heterogeneous nuclear ribonucleoprotein H2 OS=Mus musculus GN=Hnrnph2 PE=1 SV=1	20.49	6	6	3	449	49.248	6.3
Q8R127	Sccpdh	Saccharopine dehydrogenase-like oxidoreductase OS=Mus musculus GN=Sccpdh PE=1 SV=1	25.1748	6	7	6	429	47.099	8.6
B2RXY7	Cbr1	Carbonyl reductase 1 OS=Mus musculus GN=Cbr1 PE=1 SV=1	49.8195	10	10	10	277	30.622	8.31
P24527	Lta4h	Leukotriene A-4 hydrolase OS=Mus musculus GN=Lta4h PE=1 SV=4	19.9673	8	8	8	611	69.007	6.42
Q921C1	Gjc3	Gap junction gamma-3 protein OS=Mus musculus GN=Gjc3 PE=1 SV=2	21.1896	4	5	4	269	30.273	8.37
Q60737	Csnk2a1	Casein kinase II subunit alpha OS=Mus musculus GN=Csnk2a1 PE=1 SV=2	31.4578	8	8	8	391	45.105	7.74
Q3TE95	Rcn2	Uncharacterized protein OS=Mus musculus GN=Rcn2 PE=2 SV=1	22.5352	5	6	5	355	41.014	4.59
P62748	Hpcal1	Hippocalcin-like protein 1 OS=Mus musculus GN=Hpcal1 PE=1 SV=2	36.7876	6	10	4	193	22.324	5.5
P60766	Cdc42	Cell division control protein 42 homolog OS=Mus musculus GN=Cdc42 PE=1 SV=2	43.9791	7	8	1	191	21.245	6.55
O54991	Cntnap1	Contactin-associated protein 1 OS=Mus musculus GN=Cntnap1 PE=1 SV=2	8.66426	9	9	9	1385	156.212	7.06
Q9D6J6	Ndufv2	NADH dehydrogenase [ubiquinone] flavoprotein 2, mitochondrial OS=Mus musculus GN=Ndufv2 PE=1 SV=2	41.9355	8	12	8	248	27.268	7.4
Q8C1W9	Nap1l4	Uncharacterized protein OS=Mus musculus GN=Nap1l4 PE=2 SV=1	20.1422	6	7	5	422	47.332	4.73
O88441	Mtx2	Metaxin-2 OS=Mus musculus GN=Mtx2 PE=1 SV=1	36.5019	5	7	5	263	29.739	5.63
Q3TVV6	Hnrnpu	Uncharacterized protein OS=Mus musculus GN=Hnrnpu PE=2 SV=1	13.5	8	8	8	800	87.891	6.24
F8WID5	Tpm1	Tropomyosin alpha-1 chain OS=Mus musculus GN=Tpm1 PE=1 SV=1	26.9939	9	11	1	326	37.39	4.72
V9GX76	Myo6	Unconventional myosin-VI OS=Mus musculus GN=Myo6 PE=1 SV=1	9.27357	9	10	9	1294	149.135	8.46
A0A0A1HAM8	Marcks	80K protein OS=Mus musculus GN=Marcks PE=2 SV=1	23.6246	5	6	5	309	29.704	4.34
E9PUA3	Iqsec1	IQ motif and SEC7 domain-containing protein 1 OS=Mus musculus GN=Iqsec1 PE=1 SV=1	5.82348	5	6	4	1099	122.579	8.47
Q497E9	Rps8	40S ribosomal protein S8 OS=Mus musculus GN=Rps8 PE=1 SV=1	40.3846	7	7	7	208	24.19	10.32
Q9QUM9	Psma6	Proteasome subunit alpha type-6 OS=Mus musculus GN=Psma6 PE=1 SV=1	30.8943	6	7	6	246	27.355	6.76
P97300	Nptn	Neuroplastin OS=Mus musculus GN=Nptn PE=1 SV=3	22.67	8	12	8	397	44.345	7.74
G5E924	Hnrnpl	Heterogeneous nuclear ribonucleoprotein L (Fragment) OS=Mus musculus GN=Hnrnpl PE=1 SV=1	16.4228	6	7	6	615	66.89	8.18
E9QKC6	Trim2	Tripartite motif-containing protein 2 OS=Mus musculus GN=Trim2 PE=1 SV=1	12.4675	6	6	6	770	84.266	7.47
A0A0N4SW28	Gng12	Guanine nucleotide-binding protein subunit gamma OS=Mus musculus GN=Gng12 PE=1 SV=1	60.241	5	6	5	83	9.176	9.25
Q54A87	Atp6v1g2	V-type proton ATPase subunit G OS=Mus musculus GN=Atp6v1g2 PE=1 SV=1	37.2881	3	4	3	118	13.643	10.26
Q3TXS7	Psmd1	26S proteasome non-ATPase regulatory subunit 1 OS=Mus musculus GN=Psmd1 PE=1 SV=1	10.808	7	8	7	953	105.663	5.39
Q9DBG5	Plin3	Perilipin-3 OS=Mus musculus GN=Plin3 PE=1 SV=1	14.8741	3	4	3	437	47.233	5.62
P29387	Gnb4	Guanine nucleotide-binding protein subunit beta-4 OS=Mus musculus GN=Gnb4 PE=1 SV=4	30.5882	8	12	2	340	37.355	6.16
Q9DBF1	Aldh7a1	Alpha-aminoadipic semialdehyde dehydrogenase OS=Mus musculus GN=Aldh7a1 PE=1 SV=4	27.6438	8	8	8	539	58.824	7.47
P28661	Sept4	Septin-4 OS=Mus musculus GN=Sept4 PE=1 SV=1	25.523	10	12	8	478	54.901	5.87
A2AP31	Ndufb6	MCG9810 OS=Mus musculus GN=Ndufb6 PE=1 SV=1	42.9688	5	8	5	128	15.505	9.79
Q63810	Ppp3r1	Calcineurin subunit B type 1 OS=Mus musculus GN=Ppp3r1 PE=1 SV=3	43.5294	6	7	6	170	19.288	4.81
Q3U2X5	Maoa	Amine oxidase OS=Mus musculus GN=Maoa PE=2 SV=1	15.019	7	10	5	526	59.592	7.81
Q91ZJ5	Ugp2	UTP--glucose-1-phosphate uridylyltransferase OS=Mus musculus GN=Ugp2 PE=1 SV=3	18.5039	7	8	7	508	56.944	7.61
Q8BKZ9	Pdhx	Pyruvate dehydrogenase protein X component, mitochondrial OS=Mus musculus GN=Pdhx PE=1 SV=1	16.5669	7	8	7	501	53.965	7.75
Q9CPQ1	Cox6c	Cytochrome c oxidase subunit 6C OS=Mus musculus GN=Cox6c PE=1 SV=3	63.1579	8	12	8	76	8.464	10.14
P54071	Idh2	Isocitrate dehydrogenase [NADP], mitochondrial OS=Mus musculus GN=Idh2 PE=1 SV=3	19.469	8	9	8	452	50.874	8.69
Q5I0W0	Atp5f1	ATP synthase, H+ transporting, mitochondrial F0 complex, subunit b, isoform 1 OS=Mus musculus GN=Atp5f1 PE=1 SV=1	35.1562	10	16	10	256	28.93	9.06
Q53YU5	Nol3	Apoptosis repressor interacting with CARD OS=Mus musculus GN=Nol3 PE=1 SV=1	24.5455	3	4	3	220	24.552	4.07
Q60771	Cldn11	Claudin-11 OS=Mus musculus GN=Cldn11 PE=1 SV=1	10.628	3	8	3	207	22.099	7.91
P70349	Hint1	Histidine triad nucleotide-binding protein 1 OS=Mus musculus GN=Hint1 PE=1 SV=3	77.7778	6	10	6	126	13.768	6.87
Q3U505	Rpn2	Uncharacterized protein (Fragment) OS=Mus musculus GN=Rpn2 PE=2 SV=1	13.5053	6	6	6	659	72.05	6.49
Q9JKR6	Hyou1	Hypoxia up-regulated protein 1 OS=Mus musculus GN=Hyou1 PE=1 SV=1	12.1121	8	11	8	999	111.112	5.19
Q9QXV0	Pcsk1n	ProSAAS OS=Mus musculus GN=Pcsk1n PE=1 SV=2	29.845	6	8	6	258	27.254	5.85
Q8BJY1	Psmd5	26S proteasome non-ATPase regulatory subunit 5 OS=Mus musculus GN=Psmd5 PE=1 SV=4	25.9921	8	9	8	504	55.937	5.21
Q9ESJ4	Nckipsd	NCK-interacting protein with SH3 domain OS=Mus musculus GN=Nckipsd PE=1 SV=2	11.4846	7	7	7	714	78.523	6.05
Q8JZN5	Acad9	Acyl-CoA dehydrogenase family member 9, mitochondrial OS=Mus musculus GN=Acad9 PE=1 SV=2	15.84	7	7	7	625	68.679	7.46
P62823	Rab3c	Ras-related protein Rab-3C OS=Mus musculus GN=Rab3c PE=1 SV=1	39.6476	7	8	4	227	25.856	5.24
Q64426	H2A	Histone H2A (Fragment) OS=Mus musculus domesticus GN=H2A PE=2 SV=1	30.6569	4	10	2	137	14.737	10.59
Q99L13	Hibadh	3-hydroxyisobutyrate dehydrogenase, mitochondrial OS=Mus musculus GN=Hibadh PE=1 SV=1	30.4478	7	9	7	335	35.417	8.13
P12382	Pfkl	ATP-dependent 6-phosphofructokinase, liver type OS=Mus musculus GN=Pfkl PE=1 SV=4	16.9231	10	11	6	780	85.305	7.17
Q8R570	Snap47	Synaptosomal-associated protein 47 OS=Mus musculus GN=Snap47 PE=1 SV=1	23.0024	7	8	7	413	46.495	5.76
A1A4T2	Ganab	Alpha glucosidase 2 alpha neutral subunit OS=Mus musculus GN=Ganab PE=2 SV=1	11.6977	10	11	10	966	109.335	6.15
Q61292	Lamb2	Laminin subunit beta-2 OS=Mus musculus GN=Lamb2 PE=1 SV=2	6.5592	8	13	8	1799	196.451	6.67
Q04857	Col6a1	Collagen alpha-1(VI) chain OS=Mus musculus GN=Col6a1 PE=1 SV=1	8.29268	6	6	6	1025	108.422	5.36
Q4FJL0	Rab10	RAB10, member RAS oncogene family OS=Mus musculus GN=Rab10 PE=1 SV=1	57	11	13	9	200	22.527	8.38
Q4FJX9	Sod2	Superoxide dismutase OS=Mus musculus GN=Sod2 PE=1 SV=1	34.6847	6	10	6	222	24.588	8.62
G3UY93	Vars	Valine--tRNA ligase (Fragment) OS=Mus musculus GN=Vars PE=1 SV=1	6.96401	6	6	6	1278	141.317	7.75
A0A0R4J023	Auh	Methylglutaconyl-CoA hydratase, mitochondrial OS=Mus musculus GN=Auh PE=1 SV=1	21.3376	6	8	6	314	33.317	9.42
A0A1B0GSG5	Rnh1	Ribonuclease inhibitor OS=Mus musculus GN=Rnh1 PE=1 SV=1	23.374	7	8	7	492	53.891	5.01
P16045	Lgals1	Galectin-1 OS=Mus musculus GN=Lgals1 PE=1 SV=3	45.1852	4	7	4	135	14.856	5.49
O08917	Flot1	Flotillin-1 OS=Mus musculus GN=Flot1 PE=1 SV=1	17.5234	5	5	5	428	47.484	7.15
P57746	Atp6v1d	V-type proton ATPase subunit D OS=Mus musculus GN=Atp6v1d PE=1 SV=1	43.3198	9	9	9	247	28.351	9.45
Q8BKC5	Ipo5	Importin-5 OS=Mus musculus GN=Ipo5 PE=1 SV=3	11.4859	7	8	7	1097	123.511	4.93
Q9R1P0	Psma4	Proteasome subunit alpha type-4 OS=Mus musculus GN=Psma4 PE=1 SV=1	32.567	6	7	6	261	29.452	7.72
B1AQF4	Dusp3	Dual-specificity protein phosphatase 3 OS=Mus musculus GN=Dusp3 PE=1 SV=1	22.8571	3	4	3	210	23.209	7.31
Q921F2	Tardbp	TAR DNA-binding protein 43 OS=Mus musculus GN=Tardbp PE=1 SV=1	14.7343	5	5	5	414	44.519	6.7
Q61990	Pcbp2	Poly(rC)-binding protein 2 OS=Mus musculus GN=Pcbp2 PE=1 SV=1	29.0055	8	8	5	362	38.197	6.79
A2AEG6	Gpm6b	Glycoprotein m6b, isoform CRA_g OS=Mus musculus GN=Gpm6b PE=1 SV=1	11.8902	3	6	3	328	36.173	6.14
Q9CPY7	Lap3	Cytosol aminopeptidase OS=Mus musculus GN=Lap3 PE=1 SV=3	30.2505	12	13	12	519	56.106	7.72
P21279	Gnaq	Guanine nucleotide-binding protein G(q) subunit alpha OS=Mus musculus GN=Gnaq PE=1 SV=4	28.9694	9	10	5	359	42.131	5.68
Q9D6J5	Ndufb8	NADH dehydrogenase [ubiquinone] 1 beta subcomplex subunit 8, mitochondrial OS=Mus musculus GN=Ndufb8 PE=1 SV=1	37.6344	5	7	5	186	21.862	6.64
O35136	Ncam2	Neural cell adhesion molecule 2 OS=Mus musculus GN=Ncam2 PE=1 SV=1	11.9474	6	6	6	837	93.145	6.07
P16388	Kcna1	Potassium voltage-gated channel subfamily A member 1 OS=Mus musculus GN=Kcna1 PE=1 SV=1	21.8182	9	10	6	495	56.373	5.14
Q3TU64	Col1a2	Uncharacterized protein OS=Mus musculus GN=Col1a2 PE=2 SV=1	6.41399	6	7	6	1372	129.518	9.19
Q9CZ04	Cops7a	COP9 signalosome complex subunit 7a OS=Mus musculus GN=Cops7a PE=1 SV=2	18.9091	4	5	4	275	30.206	7.87
Q3TJX0	Lcp1	Uncharacterized protein OS=Mus musculus GN=Lcp1 PE=2 SV=1	19.7767	10	11	7	627	70.091	5.33
P63168	Dynll1	Dynein light chain 1, cytoplasmic OS=Mus musculus GN=Dynll1 PE=1 SV=1	57.3034	4	8	2	89	10.359	7.4
Q9Z0P4	Palm	Paralemmin-1 OS=Mus musculus GN=Palm PE=1 SV=1	20.1044	6	6	6	383	41.589	4.84
Q60676	Ppp5c	Serine/threonine-protein phosphatase 5 OS=Mus musculus GN=Ppp5c PE=1 SV=3	16.8337	6	7	6	499	56.84	6.2
Q3TJ43	Vps35	Vacuolar protein sorting-associated protein 35 OS=Mus musculus GN=Vps35 PE=2 SV=1	11.4322	7	8	7	796	91.632	5.4
P10518	Alad	Delta-aminolevulinic acid dehydratase OS=Mus musculus GN=Alad PE=1 SV=1	32.7273	7	7	7	330	36	6.79
A0A1W2P768	Hist2h3c1	Histone H3.2 OS=Mus musculus GN=Hist2h3c1 PE=1 SV=1	30.3867	4	6	1	181	20.234	11.39
P24526	Pmp2	Myelin P2 protein OS=Mus musculus GN=Pmp2 PE=2 SV=2	49.2424	8	9	8	132	14.926	9.57
Q9JKB1	Uchl3	Ubiquitin carboxyl-terminal hydrolase isozyme L3 OS=Mus musculus GN=Uchl3 PE=1 SV=2	31.3043	5	6	5	230	26.135	5.05
G3UXL2	Prps1l3	Phosphoribosyl pyrophosphate synthetase 1-like 3 OS=Mus musculus GN=Prps1l3 PE=3 SV=1	25.7862	6	7	6	318	34.802	6.98
P32020	Scp2	Non-specific lipid-transfer protein OS=Mus musculus GN=Scp2 PE=1 SV=3	8.95795	5	6	5	547	59.088	7.44
Q3TN31	Psma7	Proteasome subunit alpha type OS=Mus musculus GN=Psma7 PE=2 SV=1	26.2097	4	4	4	248	27.891	8.78
Q3U7R1	Esyt1	Extended synaptotagmin-1 OS=Mus musculus GN=Esyt1 PE=1 SV=2	6.77656	6	8	6	1092	121.478	5.95
Q9D881	Gm11273	Cytochrome c oxidase subunit 5B, mitochondrial OS=Mus musculus GN=Gm11273 PE=1 SV=1	31.0078	4	14	3	129	13.838	8.12
Q8CAA7	Pgm2l1	Glucose 1,6-bisphosphate synthase OS=Mus musculus GN=Pgm2l1 PE=1 SV=1	19.8068	8	8	8	621	70.234	6.49
Q3U125	Fam213a	Redox-regulatory protein FAM213A OS=Mus musculus GN=Fam213a PE=1 SV=1	31.8777	7	7	7	229	25.665	9.03
Q8CHP8	Pgp	Glycerol-3-phosphate phosphatase OS=Mus musculus GN=Pgp PE=1 SV=1	26.7913	6	9	6	321	34.519	5.35
Q3U111	Rdx	Uncharacterized protein (Fragment) OS=Mus musculus GN=Rdx PE=2 SV=1	17.5227	9	12	5	662	77.415	8.94
P50544	Acadvl	Very long-chain specific acyl-CoA dehydrogenase, mitochondrial OS=Mus musculus GN=Acadvl PE=1 SV=3	11.5854	6	6	6	656	70.831	8.75
P68181	Prkacb	cAMP-dependent protein kinase catalytic subunit beta OS=Mus musculus GN=Prkacb PE=1 SV=2	28.7749	8	8	3	351	40.682	8.56
P31648	Slc6a1	Sodium- and chloride-dependent GABA transporter 1 OS=Mus musculus GN=Slc6a1 PE=1 SV=2	13.1886	5	8	5	599	66.957	7.96
Q91VM9	Ppa2	Inorganic pyrophosphatase 2, mitochondrial OS=Mus musculus GN=Ppa2 PE=1 SV=1	26.9697	7	8	7	330	38.09	6.98
Q3U0V1	Khsrp	Far upstream element-binding protein 2 OS=Mus musculus GN=Khsrp PE=1 SV=2	14.3048	8	9	8	748	76.728	7.33
Q91YE6	Ipo9	Importin-9 OS=Mus musculus GN=Ipo9 PE=1 SV=3	6.244	3	4	3	1041	115.978	4.81
Q3UY00	S100b	Protein S100 OS=Mus musculus GN=S100b PE=1 SV=1	40.2174	3	6	3	92	10.721	4.55
Q80W21	Gstm7	Glutathione S-transferase Mu 7 OS=Mus musculus GN=Gstm7 PE=1 SV=1	38.5321	8	10	3	218	25.693	6.8
K4DI58	Cadm3	Cell adhesion molecule 3 OS=Mus musculus GN=Cadm3 PE=1 SV=1	16.0465	4	7	4	430	46.663	5.21
Q9JIS5	Sv2a	Synaptic vesicle glycoprotein 2A OS=Mus musculus GN=Sv2a PE=1 SV=1	13.6119	9	11	9	742	82.594	5.57
Q9Z1Z2	Strap	Serine-threonine kinase receptor-associated protein OS=Mus musculus GN=Strap PE=1 SV=2	25.7143	6	6	6	350	38.418	5.12
Q61425	Hadh	Hydroxyacyl-coenzyme A dehydrogenase, mitochondrial OS=Mus musculus GN=Hadh PE=1 SV=2	38.2166	5	6	5	314	34.442	8.65
Q9QZM0	Ubqln2	Ubiquilin-2 OS=Mus musculus GN=Ubqln2 PE=1 SV=2	11.9122	5	6	3	638	67.308	5.22
Q8BVQ9	Psmc2	26S proteasome regulatory subunit 7 OS=Mus musculus GN=Psmc2 PE=1 SV=1	20.2105	6	6	6	475	52.833	6.28
P52503	Ndufs6	NADH dehydrogenase [ubiquinone] iron-sulfur protein 6, mitochondrial OS=Mus musculus GN=Ndufs6 PE=1 SV=2	59.4828	6	7	6	116	13.012	8.65
Q3TJG2	Ndufab1	Acyl carrier protein OS=Mus musculus GN=Ndufab1 PE=2 SV=1	21.1538	4	10	4	156	17.375	5.21
Q60675	Lama2	Laminin subunit alpha-2 OS=Mus musculus GN=Lama2 PE=1 SV=2	4.39384	11	11	11	3118	343.593	6.09
Q3TIC2	Rhob	Uncharacterized protein OS=Mus musculus GN=Rhob PE=2 SV=1	25	5	6	3	196	22.182	5.53
Q3UBK2		Uncharacterized protein OS=Mus musculus PE=2 SV=1	31.6279	8	10	8	215	24.906	5.74
P14733	Lmnb1	Lamin-B1 OS=Mus musculus GN=Lmnb1 PE=1 SV=3	24.4898	12	12	11	588	66.745	5.16
E0CYV0	Pcmt1	Protein-L-isoaspartate O-methyltransferase OS=Mus musculus GN=Pcmt1 PE=1 SV=1	39.1608	6	9	6	286	30.422	7.24
P28474	Adh5	Alcohol dehydrogenase class-3 OS=Mus musculus GN=Adh5 PE=1 SV=3	29.6791	8	9	8	374	39.522	7.25
Q3UWT6	Psma2	Proteasome subunit alpha type OS=Mus musculus GN=Psma2 PE=2 SV=1	37.6518	6	6	6	247	27.492	8.22
Q8CIB5	Fermt2	Fermitin family homolog 2 OS=Mus musculus GN=Fermt2 PE=1 SV=1	12.6471	5	6	5	680	77.751	6.7
B1ATI0	Aldh3a2	Aldehyde dehydrogenase OS=Mus musculus GN=Aldh3a2 PE=1 SV=1	11.2782	4	5	4	532	59.239	8.13
A0A0R4J0A6	Slc17a6	Solute carrier family 17 (Sodium-dependent inorganic phosphate cotransporter), member 6, isoform CRA_a OS=Mus musculus GN=Slc17a6 PE=1 SV=1	11.512	5	6	5	582	64.518	6.83
A2A7S7	Yars	Tyrosine--tRNA ligase OS=Mus musculus GN=Yars PE=1 SV=1	15.0709	7	7	7	564	62.962	8.44
Q8CD76	Klc1	Kinesin light chain 1 OS=Mus musculus GN=Klc1 PE=1 SV=1	16.8831	10	10	8	616	69.452	5.96
Q3TVK3	Dnpep	Aspartyl aminopeptidase OS=Mus musculus GN=Dnpep PE=1 SV=1	16.8421	5	5	5	475	52.433	7.25
Q64487	Ptprd	Receptor-type tyrosine-protein phosphatase delta OS=Mus musculus GN=Ptprd PE=1 SV=3	3.92259	4	4	4	1912	214.274	6.55
Q63932	Map2k2	Dual specificity mitogen-activated protein kinase kinase 2 OS=Mus musculus GN=Map2k2 PE=1 SV=2	17.207	5	6	2	401	44.374	7.05
Q9JHI5	Ivd	Isovaleryl-CoA dehydrogenase, mitochondrial OS=Mus musculus GN=Ivd PE=1 SV=1	20.7547	8	8	8	424	46.296	8.29
Q9CQD1	Rab5a	Ras-related protein Rab-5A OS=Mus musculus GN=Rab5a PE=1 SV=1	47.907	7	8	3	215	23.584	8.15
Q3U8F5	Psmd12	Uncharacterized protein OS=Mus musculus GN=Psmd12 PE=2 SV=1	17.5439	6	7	6	456	52.833	7.06
A0A087WQ31	Clasp1	CLIP-associating protein 1 OS=Mus musculus GN=Clasp1 PE=1 SV=1	3.86598	4	5	3	1552	170.854	9.03
O55234	Psmb5	Proteasome subunit beta type-5 OS=Mus musculus GN=Psmb5 PE=1 SV=3	31.8182	8	9	8	264	28.514	7.02
O55022	Pgrmc1	Membrane-associated progesterone receptor component 1 OS=Mus musculus GN=Pgrmc1 PE=1 SV=4	37.4359	4	4	4	195	21.681	4.7
Q8BUB3	Agpat1	1-acyl-sn-glycerol-3-phosphate acyltransferase OS=Mus musculus GN=Agpat1 PE=2 SV=1	6.44172	1	2	1	326	36.209	9.48
Q80ZJ1	Rap2a	Ras-related protein Rap-2a OS=Mus musculus GN=Rap2a PE=1 SV=2	29.5082	3	3	2	183	20.629	4.82
Q99JB2	Stoml2	Stomatin-like protein 2, mitochondrial OS=Mus musculus GN=Stoml2 PE=1 SV=1	27.4788	5	7	5	353	38.361	8.87
Q9R1V7	Adam23	Disintegrin and metalloproteinase domain-containing protein 23 OS=Mus musculus GN=Adam23 PE=1 SV=1	13.0277	7	7	7	829	91.488	7.68
Q4VAI2	Acp1	Acid phosphatase 1, soluble OS=Mus musculus GN=Acp1 PE=2 SV=1	50.6329	5	5	5	158	18.18	6.74
Q9EQ06	Hsd17b11	Estradiol 17-beta-dehydrogenase 11 OS=Mus musculus GN=Hsd17b11 PE=1 SV=1	26.8456	6	7	6	298	32.86	8.66
Q3TH64	Cyb5b	Uncharacterized protein OS=Mus musculus GN=Cyb5b PE=2 SV=1	50.6849	4	6	4	146	16.236	4.97
A0A1B0GR11	Taldo1	Transaldolase OS=Mus musculus GN=Taldo1 PE=1 SV=1	23.0366	10	10	10	382	42.125	7.02
P27546	Map4	Microtubule-associated protein 4 OS=Mus musculus GN=Map4 PE=1 SV=3	11.5556	10	10	10	1125	117.357	4.98
P61161	Actr2	Actin-related protein 2 OS=Mus musculus GN=Actr2 PE=1 SV=1	13.198	4	5	4	394	44.732	6.74
A0A1B0GRP7	Plpbp	Pyridoxal phosphate-binding protein (Fragment) OS=Mus musculus GN=Plpbp PE=1 SV=1	22.7273	5	5	5	330	36.149	8.51
Q49S98	Slc32a1	Vasicular inhibitory amino acid transporter 10D OS=Mus musculus GN=Slc32a1 PE=2 SV=1	18.2857	6	7	6	525	57.344	6.64
Q9Z2D6	Mecp2	Methyl-CpG-binding protein 2 OS=Mus musculus GN=Mecp2 PE=1 SV=1	15.0826	5	5	5	484	52.275	9.96
Q3V0K9	Pls1	Plastin-1 OS=Mus musculus GN=Pls1 PE=1 SV=1	13.9683	5	6	3	630	70.363	5.38
P63321	Rala	Ras-related protein Ral-A OS=Mus musculus GN=Rala PE=1 SV=1	31.5534	5	6	4	206	23.538	7.11
Q3TYC2	Ntm	Uncharacterized protein OS=Mus musculus GN=Ntm PE=2 SV=1	25.8721	7	7	5	344	37.93	7.81
P47911	Rpl6	60S ribosomal protein L6 OS=Mus musculus GN=Rpl6 PE=1 SV=3	22.6351	6	7	6	296	33.489	10.7
P97450	Atp5j	ATP synthase-coupling factor 6, mitochondrial OS=Mus musculus GN=Atp5j PE=1 SV=1	44.4444	5	8	5	108	12.489	9.36
O08997	Atox1	Copper transport protein ATOX1 OS=Mus musculus GN=Atox1 PE=1 SV=1	58.8235	4	7	4	68	7.334	6.51
Q8R464	Cadm4	Cell adhesion molecule 4 OS=Mus musculus GN=Cadm4 PE=1 SV=1	32.2165	7	7	7	388	42.697	6.3
Q3UEG9	Flot2	Uncharacterized protein OS=Mus musculus GN=Flot2 PE=2 SV=1	22.5877	8	8	8	456	50.224	5.33
Q3TYL3	Opcml	Uncharacterized protein OS=Mus musculus GN=Opcml PE=2 SV=1	19.8813	5	5	3	337	37.205	6.4
G5E814	Ndufa11	MCG5603 OS=Mus musculus GN=Ndufa11 PE=1 SV=1	50.3497	4	6	4	143	15.105	8.07
Q3V0Z8	Ddx5	Uncharacterized protein (Fragment) OS=Mus musculus GN=Ddx5 PE=2 SV=1	12.3188	8	8	6	690	76.71	8.6
A2RS23	Pepd	Peptidase D OS=Mus musculus GN=Pepd PE=1 SV=1	12.5761	5	6	5	493	54.993	5.78
F8VQJ3	Lamc1	Laminin subunit gamma-1 OS=Mus musculus GN=Lamc1 PE=1 SV=1	5.10268	6	6	6	1607	177.074	5.19
Q9CYG7	Tomm34	Mitochondrial import receptor subunit TOM34 OS=Mus musculus GN=Tomm34 PE=1 SV=1	9.70874	2	3	2	309	34.257	9.14
Q03517	Scg2	Secretogranin-2 OS=Mus musculus GN=Scg2 PE=1 SV=1	16.2075	8	9	8	617	70.6	4.75
Q00898	Serpina1e	Alpha-1-antitrypsin 1-5 OS=Mus musculus GN=Serpina1e PE=1 SV=1	19.1283	5	5	1	413	45.862	5.73
K3W4R2	Myh14	Myosin-14 OS=Mus musculus GN=Myh14 PE=1 SV=1	3.65	6	7	4	2000	228.422	5.58
Q61206	Pafah1b2	Platelet-activating factor acetylhydrolase IB subunit beta OS=Mus musculus GN=Pafah1b2 PE=1 SV=2	30.131	6	6	6	229	25.565	5.92
Q8C243	Ctsd	Uncharacterized protein OS=Mus musculus GN=Ctsd PE=2 SV=1	17.0787	6	8	6	445	48.343	7.27
Q3UVN5	Nsfl1c	Uncharacterized protein OS=Mus musculus GN=Nsfl1c PE=2 SV=1	19.6237	5	6	5	372	40.929	5.2
Q3UZH3	Mthfd1	Uncharacterized protein (Fragment) OS=Mus musculus GN=Mthfd1 PE=2 SV=1	12.3799	8	8	8	937	101.404	6.99
P40240	Cd9	CD9 antigen OS=Mus musculus GN=Cd9 PE=1 SV=2	14.1593	2	4	2	226	25.241	7.23
A0A0R4IZY0	Thop1	Thimet oligopeptidase OS=Mus musculus GN=Thop1 PE=1 SV=1	10.3348	5	5	5	687	77.977	5.99
P32037	Slc2a3	Solute carrier family 2, facilitated glucose transporter member 3 OS=Mus musculus GN=Slc2a3 PE=1 SV=1	11.1562	5	7	5	493	53.444	4.98
P52196	Tst	Thiosulfate sulfurtransferase OS=Mus musculus GN=Tst PE=1 SV=3	26.2626	6	7	6	297	33.445	7.85
P16015	Ca3	Carbonic anhydrase 3 OS=Mus musculus GN=Ca3 PE=1 SV=3	27.3077	6	8	6	260	29.348	7.37
Q545B6	Stmn1	Stathmin OS=Mus musculus GN=Stmn1 PE=1 SV=1	32.2148	5	8	5	149	17.264	5.97
Q9DCZ1	Gmpr	GMP reductase 1 OS=Mus musculus GN=Gmpr PE=1 SV=1	24.6377	6	7	6	345	37.458	7.09
Q3USB7	Plcl1	Inactive phospholipase C-like protein 1 OS=Mus musculus GN=Plcl1 PE=1 SV=3	11.4051	9	10	9	1096	122.594	5.64
O70378	Emc8	ER membrane protein complex subunit 8 OS=Mus musculus GN=Emc8 PE=1 SV=1	23.6715	4	4	4	207	23.333	6.15
Q99LY9	Ndufs5	NADH dehydrogenase [ubiquinone] iron-sulfur protein 5 OS=Mus musculus GN=Ndufs5 PE=1 SV=3	60.3774	7	8	7	106	12.639	8.92
Q6A0C7	Rab21	MKIAA0118 protein (Fragment) OS=Mus musculus GN=Rab21 PE=2 SV=1	11.0672	2	3	2	253	27.45	9.28
O35864	Cops5	COP9 signalosome complex subunit 5 OS=Mus musculus GN=Cops5 PE=1 SV=3	23.9521	6	8	6	334	37.525	6.54
A0A0J9YUL3	Sept11	Septin 11, isoform CRA_b OS=Mus musculus GN=Sept11 PE=1 SV=1	30.5556	11	13	3	432	49.75	6.68
Q3THH1	Pdia6	Uncharacterized protein OS=Mus musculus GN=Pdia6 PE=2 SV=1	14.1573	4	4	4	445	48.627	5.19
Q3TLP8	Rac1	RAS-related C3 botulinum substrate 1, isoform CRA_a OS=Mus musculus GN=Rac1 PE=1 SV=1	33.6493	6	9	5	211	23.417	8.69
Q9JM76	Arpc3	Actin-related protein 2/3 complex subunit 3 OS=Mus musculus GN=Arpc3 PE=1 SV=3	22.4719	4	5	4	178	20.511	8.59
P56391	Cox6b1	Cytochrome c oxidase subunit 6B1 OS=Mus musculus GN=Cox6b1 PE=1 SV=2	59.3023	5	9	5	86	10.065	8.72
Q8C0M9	Asrgl1	Isoaspartyl peptidase/L-asparaginase OS=Mus musculus GN=Asrgl1 PE=1 SV=1	28.2209	6	7	6	326	33.928	7.65
O35215	Ddt	D-dopachrome decarboxylase OS=Mus musculus GN=Ddt PE=1 SV=3	78.8136	7	9	3	118	13.069	6.54
E5Q371	Cd47	Integrin-associated protein OS=Mus musculus GN=Cd47 PE=2 SV=1	8.91089	2	3	2	303	33.062	8.63
Q3UXQ6	Rps4x	40S ribosomal protein S4 OS=Mus musculus GN=Rps4x PE=2 SV=1	37.6426	9	11	9	263	29.545	10.15
Q9CPU0	Glo1	Lactoylglutathione lyase OS=Mus musculus GN=Glo1 PE=1 SV=3	56.5217	8	9	8	184	20.796	5.47
P99027	Rplp2	60S acidic ribosomal protein P2 OS=Mus musculus GN=Rplp2 PE=1 SV=3	67.8261	4	5	4	115	11.644	4.54
Q3TJH1	Gnai3	Uncharacterized protein OS=Mus musculus GN=Gnai3 PE=2 SV=1	19.209	6	11	1	354	40.513	5.57
Q9Z0X1	Aifm1	Apoptosis-inducing factor 1, mitochondrial OS=Mus musculus GN=Aifm1 PE=1 SV=1	17.8105	7	8	7	612	66.724	9.17
P27659	Rpl3	60S ribosomal protein L3 OS=Mus musculus GN=Rpl3 PE=1 SV=3	27.0471	10	10	10	403	46.081	10.21
E9QKI2	Kcnc3	Potassium voltage-gated channel subfamily C member 3 OS=Mus musculus GN=Kcnc3 PE=1 SV=1	9.61039	6	6	5	770	81.992	6.98
A0A0R4J094	Fahd2a	Fumarylacetoacetate hydrolase domain-containing 2A OS=Mus musculus GN=Fahd2a PE=1 SV=1	28.754	6	7	6	313	34.654	8.16
Q91VN4	Chchd6	MICOS complex subunit Mic25 OS=Mus musculus GN=Chchd6 PE=1 SV=2	18.315	4	4	4	273	29.833	8.41
P09528	Fth1	Ferritin heavy chain OS=Mus musculus GN=Fth1 PE=1 SV=2	66.4835	10	11	10	182	21.053	5.88
Q64433	Hspe1	10 kDa heat shock protein, mitochondrial OS=Mus musculus GN=Hspe1 PE=1 SV=2	59.8039	6	6	6	102	10.956	8.35
Q8CHT0	Aldh4a1	Delta-1-pyrroline-5-carboxylate dehydrogenase, mitochondrial OS=Mus musculus GN=Aldh4a1 PE=1 SV=3	8.00712	3	4	3	562	61.802	8.24
Q499F6	Kcnj10	Kcnj10 protein (Fragment) OS=Mus musculus GN=Kcnj10 PE=2 SV=1	12.9545	4	6	4	440	48.874	9.09
Q3TQX5	Ddx3x	Uncharacterized protein OS=Mus musculus GN=Ddx3x PE=1 SV=1	12.0846	8	8	7	662	73.056	7.18
P62301	Rps13	40S ribosomal protein S13 OS=Mus musculus GN=Rps13 PE=1 SV=2	29.1391	4	5	4	151	17.212	10.54
Q3TG75	Oat	Ornithine aminotransferase, isoform CRA_b OS=Mus musculus GN=Oat PE=1 SV=1	19.8178	6	6	6	439	48.324	6.62
Q5DTG0	Atp8a1	Phospholipid-transporting ATPase (Fragment) OS=Mus musculus GN=Atp8a1 PE=2 SV=1	13.9749	14	14	14	1195	134.591	7.05
Q9D8B7	Jam3	Junctional adhesion molecule C OS=Mus musculus GN=Jam3 PE=1 SV=2	24.1935	5	5	5	310	34.816	7.03
Q8BMF3	Me3	NADP-dependent malic enzyme, mitochondrial OS=Mus musculus GN=Me3 PE=1 SV=2	11.4238	4	4	4	604	67.056	7.83
Q3US35	Slc1a4	Amino acid transporter OS=Mus musculus GN=Slc1a4 PE=2 SV=1	14.8496	5	5	4	532	56.066	6.01
Q3TUI9	Psma5	Proteasome subunit alpha type OS=Mus musculus GN=Psma5 PE=2 SV=1	29.0456	5	5	5	241	26.394	4.86
A0A2C9F2D2	Anxa7	Annexin A7 OS=Mus musculus GN=Anxa7 PE=4 SV=1	14.433	6	7	6	485	52.237	5.52
Q8BH80	Vapb	Vesicle-associated membrane protein, associated protein B and C OS=Mus musculus GN=Vapb PE=1 SV=1	36.6255	6	9	5	243	26.901	7.78
Q543P7	Arl3	Uncharacterized protein OS=Mus musculus GN=Arl3 PE=1 SV=1	34.0659	4	4	4	182	20.474	7.24
P12023	App	Amyloid-beta A4 protein OS=Mus musculus GN=App PE=1 SV=3	9.35065	6	6	5	770	86.667	4.79
Q3U8D2	St13	Uncharacterized protein OS=Mus musculus GN=St13 PE=2 SV=1	18.8679	6	6	6	371	41.53	5.21
E9QAX2	Myo18a	Unconventional myosin-XVIIIa OS=Mus musculus GN=Myo18a PE=1 SV=1	5.23284	7	7	7	2083	235.671	6.07
Q9Z1S5	Sept3	Neuronal-specific septin-3 OS=Mus musculus GN=Sept3 PE=1 SV=2	22	6	8	6	350	40.013	6.81
Q9D8B3	Chmp4b	Charged multivesicular body protein 4b OS=Mus musculus GN=Chmp4b PE=1 SV=2	26.3393	5	5	5	224	24.921	4.82
Q3U6P5	Hnrnpc	Uncharacterized protein OS=Mus musculus GN=Hnrnpc PE=2 SV=1	21.8563	6	6	6	334	36.883	7.36
P23116	Eif3a	Eukaryotic translation initiation factor 3 subunit A OS=Mus musculus GN=Eif3a PE=1 SV=5	5.05952	5	5	5	1344	161.838	6.77
Q52L78	Cryab	Cryab protein OS=Mus musculus GN=Cryab PE=1 SV=1	46.2857	6	7	6	175	20.056	7.33
B9EIU1	Eprs	Glutamyl-prolyl-tRNA synthetase OS=Mus musculus GN=Eprs PE=2 SV=1	8.92857	8	8	8	1512	169.856	7.59
E9QNF7	Cntnap2	Contactin-associated protein-like 2 OS=Mus musculus GN=Cntnap2 PE=1 SV=1	7.20721	8	8	8	1332	148.156	6.76
Q8R001	Mapre2	Microtubule-associated protein RP/EB family member 2 OS=Mus musculus GN=Mapre2 PE=1 SV=1	26.3804	7	9	6	326	36.923	5.38
Q99KC8	Vwa5a	von Willebrand factor A domain-containing protein 5A OS=Mus musculus GN=Vwa5a PE=1 SV=2	11.3493	7	7	7	793	87.087	6.58
A0A087WNT1	Eloc	Elongin-C OS=Mus musculus GN=Eloc PE=1 SV=1	40.2985	4	4	4	134	14.93	4.73
Q8BT38	Epb41l3	Uncharacterized protein OS=Mus musculus GN=Epb41l3 PE=2 SV=1	34.9835	7	7	1	303	32.937	4.96
J3QN31	Adssl1	Adenylosuccinate synthetase isozyme 1 OS=Mus musculus GN=Adssl1 PE=1 SV=1	18.75	7	7	7	480	52.746	8.19
Q3TG52	Aldh9a1	Uncharacterized protein OS=Mus musculus GN=Aldh9a1 PE=2 SV=1	12.7413	5	5	5	518	55.837	7.46
Q8K2C9	Hacd3	Very-long-chain (3R)-3-hydroxyacyl-CoA dehydratase 3 OS=Mus musculus GN=Hacd3 PE=1 SV=2	14.6409	4	5	4	362	43.103	9.13
Q8C845	Efhd2	EF-hand domain-containing protein D2 OS=Mus musculus GN=Efhd2 PE=1 SV=1	32.9167	7	9	7	240	26.784	5.14
Q6IRU2	Tpm4	Tropomyosin alpha-4 chain OS=Mus musculus GN=Tpm4 PE=1 SV=3	29.8387	7	8	4	248	28.45	4.68
Q5SRX1	Tom1l2	TOM1-like protein 2 OS=Mus musculus GN=Tom1l2 PE=1 SV=1	23.8659	7	7	7	507	55.628	4.82
Q564E8	Rpl4	Ribosomal protein L4 OS=Mus musculus GN=Rpl4 PE=1 SV=1	18.1384	6	7	6	419	47.124	11
A0A0R4J0Z1	Pdia4	Protein disulfide-isomerase A4 OS=Mus musculus GN=Pdia4 PE=1 SV=1	9.04836	5	5	5	641	72.325	5.22
Q9CZC8	Scrn1	Secernin-1 OS=Mus musculus GN=Scrn1 PE=1 SV=1	26.8116	8	8	8	414	46.297	4.79
E9QPX3	Ndufs4	NADH dehydrogenase [ubiquinone] iron-sulfur protein 4, mitochondrial OS=Mus musculus GN=Ndufs4 PE=1 SV=1	25.7143	4	5	4	175	19.79	9.99
Q8VE33	Gdap1l1	Ganglioside-induced differentiation-associated protein 1-like 1 OS=Mus musculus GN=Gdap1l1 PE=1 SV=1	11.6216	3	5	3	370	42.291	6.6
O35857	Timm44	Mitochondrial import inner membrane translocase subunit TIM44 OS=Mus musculus GN=Timm44 PE=1 SV=2	13.9381	5	5	5	452	51.059	8.13
P97370	Atp1b3	Sodium/potassium-transporting ATPase subunit beta-3 OS=Mus musculus GN=Atp1b3 PE=1 SV=1	30.9353	6	12	6	278	31.755	8.51
Q0PD62	Rab3b	RAB3B, member RAS oncogene family, isoform CRA_a OS=Mus musculus GN=Rab3b PE=1 SV=1	24.2009	4	7	1	219	24.741	5.11
Q9CQ54	Ndufc2	NADH dehydrogenase [ubiquinone] 1 subunit C2 OS=Mus musculus GN=Ndufc2 PE=1 SV=1	50.8333	7	11	7	120	14.154	9.2
Q06185	Atp5i	ATP synthase subunit e, mitochondrial OS=Mus musculus GN=Atp5i PE=1 SV=2	63.3803	5	7	5	71	8.23	9.35
G3UYJ7	Gm20441	Predicted gene 20441 (Fragment) OS=Mus musculus GN=Gm20441 PE=4 SV=1	33.7302	6	8	2	252	28.615	8.07
B2M0S2	Gm45927	Secretory carrier-associated membrane protein OS=Mus musculus GN=Gm45927 PE=2 SV=1	8.48564	4	4	4	766	88.88	9.42
Q3UN71	Cpne6	Uncharacterized protein OS=Mus musculus GN=Cpne6 PE=2 SV=1	11.1311	6	6	6	557	61.724	5.59
Q921G7	Etfdh	Electron transfer flavoprotein-ubiquinone oxidoreductase, mitochondrial OS=Mus musculus GN=Etfdh PE=1 SV=1	13.474	8	9	8	616	68.048	7.58
Q00612	G6pdx	Glucose-6-phosphate 1-dehydrogenase X OS=Mus musculus GN=G6pdx PE=1 SV=3	18.2524	8	8	8	515	59.225	6.49
O08547	Sec22b	Vesicle-trafficking protein SEC22b OS=Mus musculus GN=Sec22b PE=1 SV=3	16.7442	3	4	3	215	24.725	8.51
Q91WS0	Cisd1	CDGSH iron-sulfur domain-containing protein 1 OS=Mus musculus GN=Cisd1 PE=1 SV=1	44.4444	5	6	5	108	12.089	9.06
Q91V77	S100a1	Protein S100 OS=Mus musculus GN=S100a1 PE=1 SV=1	52.1277	3	4	3	94	10.498	4.59
P24472	Gsta4	Glutathione S-transferase A4 OS=Mus musculus GN=Gsta4 PE=1 SV=3	35.5856	7	9	7	222	25.547	7.39
Q8BJX0	Psmb2	Proteasome subunit beta type OS=Mus musculus GN=Psmb2 PE=2 SV=1	19.9005	3	4	3	201	22.852	6.92
Q8BU31	Rap2c	Ras-related protein Rap-2c OS=Mus musculus GN=Rap2c PE=1 SV=1	29.5082	3	3	2	183	20.731	4.94
B9EJA4	Clasp2	Clasp2 protein OS=Mus musculus GN=Clasp2 PE=2 SV=1	6.95719	8	9	7	1308	142.918	8.7
P02301	H3f3c	Histone H3.3C OS=Mus musculus GN=H3f3c PE=3 SV=3	40.4412	4	6	1	136	15.305	11.14
Q61838	Pzp	Pregnancy zone protein OS=Mus musculus GN=Pzp PE=1 SV=3	5.95318	6	6	6	1495	165.748	6.68
Q6PGN3	Dclk2	Serine/threonine-protein kinase DCLK2 OS=Mus musculus GN=Dclk2 PE=1 SV=1	9.39153	5	5	5	756	82.927	8.44
P57776	Eef1d	Elongation factor 1-delta OS=Mus musculus GN=Eef1d PE=1 SV=3	29.8932	6	6	6	281	31.274	5.02
Q9D2P8	Mobp	Myelin-associated oligodendrocyte basic protein OS=Mus musculus GN=Mobp PE=1 SV=1	38.2353	6	10	6	170	19.185	11.14
G3UXW9	Gps1	COP9 signalosome complex subunit 1 OS=Mus musculus GN=Gps1 PE=1 SV=1	17.4905	8	8	8	526	58.824	6.74
Q9JMH6	Txnrd1	Thioredoxin reductase 1, cytoplasmic OS=Mus musculus GN=Txnrd1 PE=1 SV=3	15.4976	6	7	6	613	67.042	7.44
A0A1S6GWH2	Ddx39b	Uncharacterized protein OS=Mus musculus GN=Ddx39b PE=2 SV=1	19.0476	6	7	6	483	54.608	5.67
Q548L4	Gad2	Glutamate decarboxylase OS=Mus musculus GN=Gad2 PE=1 SV=1	12.6496	4	4	4	585	65.181	6.9
Q9Z1P6	Ndufa7	NADH dehydrogenase [ubiquinone] 1 alpha subcomplex subunit 7 OS=Mus musculus GN=Ndufa7 PE=1 SV=3	54.8673	6	6	6	113	12.568	10.17
Q5EBQ6	Rpl9	MCG10266, isoform CRA_a OS=Mus musculus GN=Rpl9 PE=1 SV=1	39.0625	5	5	5	192	21.868	9.95
P62918	Rpl8	60S ribosomal protein L8 OS=Mus musculus GN=Rpl8 PE=1 SV=2	33.0739	5	7	5	257	28.007	11.03
A2ASZ8	Slc25a25	Calcium-binding mitochondrial carrier protein SCaMC-2 OS=Mus musculus GN=Slc25a25 PE=1 SV=1	22.6013	7	7	6	469	52.587	8.54
Q9EP69	Sacm1l	Phosphatidylinositide phosphatase SAC1 OS=Mus musculus GN=Sacm1l PE=1 SV=1	9.02896	5	5	5	587	66.901	7.3
P45376	Akr1b1	Aldose reductase OS=Mus musculus GN=Akr1b1 PE=1 SV=3	42.7215	11	11	10	316	35.709	7.18
P70670	Naca	Nascent polypeptide-associated complex subunit alpha, muscle-specific form OS=Mus musculus GN=Naca PE=1 SV=2	3.20073	5	5	5	2187	220.364	9.35
P18572	Bsg	Basigin OS=Mus musculus GN=Bsg PE=1 SV=2	14.653	5	5	5	389	42.418	5.85
Q3UJW9	Akr1a1	Uncharacterized protein OS=Mus musculus GN=Akr1a1 PE=2 SV=1	30.7692	8	10	8	325	36.592	7.39
Q3TI61	Psmd2	Uncharacterized protein OS=Mus musculus GN=Psmd2 PE=2 SV=1	9.47137	6	7	6	908	100.198	5.2
Q9CQJ8	Ndufb9	NADH dehydrogenase [ubiquinone] 1 beta subcomplex subunit 9 OS=Mus musculus GN=Ndufb9 PE=1 SV=3	52.514	6	12	6	179	21.97	7.8
Q5FWB6	Rplp0	60S acidic ribosomal protein P0 OS=Mus musculus GN=Rplp0 PE=2 SV=1	26.183	5	7	5	317	34.165	6.25
Q9DB41	Slc25a18	Mitochondrial glutamate carrier 2 OS=Mus musculus GN=Slc25a18 PE=1 SV=4	29.375	6	6	4	320	34.144	9.19
P61089	Ube2n	Ubiquitin-conjugating enzyme E2 N OS=Mus musculus GN=Ube2n PE=1 SV=1	40.1316	5	6	5	152	17.127	6.57
A2AIM4	Tpm2	Tropomyosin beta chain OS=Mus musculus GN=Tpm2 PE=1 SV=1	21.4789	6	6	1	284	32.974	4.69
A0A1Y7VKY1	Gm11361	MCG116671 OS=Mus musculus GN=Gm11361 PE=3 SV=1	31.5789	5	6	5	152	17.738	10.86
Q5BLK1	Rps6	40S ribosomal protein S6 OS=Mus musculus GN=Rps6 PE=1 SV=1	18.0723	4	5	4	249	28.663	10.84
P62743	Ap2s1	AP-2 complex subunit sigma OS=Mus musculus GN=Ap2s1 PE=1 SV=1	23.9437	4	6	4	142	17.007	6.18
Q3UGC8	Pcca	Propionyl-Coenzyme A carboxylase, alpha polypeptide, isoform CRA_b OS=Mus musculus GN=Pcca PE=1 SV=1	7.59669	4	4	4	724	79.871	7.25
O09061	Psmb1	Proteasome subunit beta type-1 OS=Mus musculus GN=Psmb1 PE=1 SV=1	24.1667	4	7	4	240	26.355	7.81
B1AW58	Camk1d	Calcium/calmodulin-dependent protein kinase ID OS=Mus musculus GN=Camk1d PE=2 SV=1	14.5455	5	6	5	385	42.892	7.17
F8VPN4	Agl	Amylo-1,6-glucosidase, 4-alpha-glucanotransferase OS=Mus musculus GN=Agl PE=1 SV=1	8.09399	11	11	11	1532	174.175	6.74
P27601	Gna13	Guanine nucleotide-binding protein subunit alpha-13 OS=Mus musculus GN=Gna13 PE=1 SV=1	26.7905	10	10	8	377	44.027	8.21
Q8BH66	Atl1	Atlastin-1 OS=Mus musculus GN=Atl1 PE=1 SV=1	14.1577	5	5	5	558	63.337	6.49
A2AGT5	Ckap5	Cytoskeleton-associated protein 5 OS=Mus musculus GN=Ckap5 PE=1 SV=1	5.56102	9	9	9	2032	225.492	7.96
P48318	Gad1	Glutamate decarboxylase 1 OS=Mus musculus GN=Gad1 PE=1 SV=2	12.9848	7	7	7	593	66.605	7.17
A3QM89	Rtn1	Reticulon (Fragment) OS=Mus musculus GN=Rtn1 PE=1 SV=1	17.3913	4	7	1	253	28.281	9.92
P60521	Gabarapl2	Gamma-aminobutyric acid receptor-associated protein-like 2 OS=Mus musculus GN=Gabarapl2 PE=1 SV=1	35.8974	5	5	5	117	13.658	8.1
Q3U2W7	Kras	Uncharacterized protein OS=Mus musculus GN=Kras PE=2 SV=1	44.6809	6	6	3	188	21.4	7.8
Q60714	Slc27a1	Long-chain fatty acid transport protein 1 OS=Mus musculus GN=Slc27a1 PE=1 SV=1	9.75232	4	4	4	646	71.231	8.38
D3Z0M6	Dync1i1	Cytoplasmic dynein 1 intermediate chain 1 OS=Mus musculus GN=Dync1i1 PE=1 SV=1	14.5736	5	5	5	645	72.845	5.15
Q3UY05	Ndufs8	Uncharacterized protein OS=Mus musculus GN=Ndufs8 PE=2 SV=1	25.9434	5	6	5	212	24.022	6.87
A0A087WQE8	Kif1a	Kinesin-like protein KIF1A OS=Mus musculus GN=Kif1a PE=1 SV=1	3.62926	5	5	5	1791	202.047	5.48
Q9ERS2	Ndufa13	NADH dehydrogenase [ubiquinone] 1 alpha subcomplex subunit 13 OS=Mus musculus GN=Ndufa13 PE=1 SV=3	29.8611	4	5	4	144	16.849	9.48
Q8C996	Tmem163	Transmembrane protein 163 OS=Mus musculus GN=Tmem163 PE=1 SV=1	13.8889	2	2	2	288	31.173	7.93
Q9R1P4	Psma1	Proteasome subunit alpha type-1 OS=Mus musculus GN=Psma1 PE=1 SV=1	19.0114	4	7	4	263	29.528	6.46
Q8K0T0	Rtn1	Reticulon-1 OS=Mus musculus GN=Rtn1 PE=1 SV=1	6.15385	4	7	1	780	83.521	4.58
Q9Z1R9	Prss1	MCG124046 OS=Mus musculus GN=Prss1 PE=1 SV=1	16.2602	2	8	2	246	26.118	4.94
P12815	Pdcd6	Programmed cell death protein 6 OS=Mus musculus GN=Pdcd6 PE=1 SV=2	28.2723	5	5	5	191	21.854	5.4
Q58E35	Rplp1	MCG10168 OS=Mus musculus GN=Rplp1 PE=1 SV=1	89.4737	4	8	4	114	11.468	4.32
Q3U561	Rpl10a	Ribosomal protein OS=Mus musculus GN=Rpl10a PE=2 SV=1	23.0415	4	4	4	217	24.8	9.94
Q3TFF0	Dnaja2	Uncharacterized protein OS=Mus musculus GN=Dnaja2 PE=2 SV=1	17.9612	5	6	5	412	45.718	6.35
Q9Z2I0	Letm1	Mitochondrial proton/calcium exchanger protein OS=Mus musculus GN=Letm1 PE=1 SV=1	17.4797	9	9	9	738	82.937	6.52
Q9CWJ9	Atic	Bifunctional purine biosynthesis protein PURH OS=Mus musculus GN=Atic PE=1 SV=2	15.2027	5	5	5	592	64.177	6.76
E9PY39	Gm20431	Predicted gene 20431 OS=Mus musculus GN=Gm20431 PE=3 SV=1	12.6685	4	5	2	371	42.069	6.76
P10493	Nid1	Nidogen-1 OS=Mus musculus GN=Nid1 PE=1 SV=2	7.06827	5	5	5	1245	136.45	5.44
H3BKH6	Esd	S-formylglutathione hydrolase OS=Mus musculus GN=Esd PE=1 SV=1	41.0169	9	9	9	295	32.808	7.83
O35381	Anp32a	Acidic leucine-rich nuclear phosphoprotein 32 family member A OS=Mus musculus GN=Anp32a PE=1 SV=1	12.9555	3	3	2	247	28.52	4.07
Q60692	Psmb6	Proteasome subunit beta type-6 OS=Mus musculus GN=Psmb6 PE=1 SV=3	18.0672	4	5	4	238	25.362	5.11
Q7TPM6	Fsd1	Fibronectin type III and SPRY domain-containing protein 1 OS=Mus musculus GN=Fsd1 PE=1 SV=1	6.65323	2	3	2	496	55.49	6.67
P48771	Cox7a2	Cytochrome c oxidase subunit 7A2, mitochondrial OS=Mus musculus GN=Cox7a2 PE=1 SV=2	27.7108	2	4	2	83	9.285	10.27
P14685	Psmd3	26S proteasome non-ATPase regulatory subunit 3 OS=Mus musculus GN=Psmd3 PE=1 SV=3	11.3208	5	5	5	530	60.68	8.44
Q9ES97	Rtn3	Reticulon-3 OS=Mus musculus GN=Rtn3 PE=1 SV=2	10.166	5	6	4	964	103.814	4.92
Q99JR1	Sfxn1	Sideroflexin-1 OS=Mus musculus GN=Sfxn1 PE=1 SV=3	25.4658	4	4	3	322	35.626	9.23
Q9CR61	Ndufb7	NADH dehydrogenase [ubiquinone] 1 beta subcomplex subunit 7 OS=Mus musculus GN=Ndufb7 PE=1 SV=3	48.9051	5	6	5	137	16.32	8.18
Q542P2	Gpm6a	Glycoprotein m6a, isoform CRA_b OS=Mus musculus GN=Gpm6a PE=1 SV=1	15.4676	5	7	5	278	31.128	5.27
Q8R191	Syngr3	Synaptogyrin-3 OS=Mus musculus GN=Syngr3 PE=1 SV=1	24.4541	5	6	5	229	24.545	8.18
Q3UTI7	Pin1	Peptidyl-prolyl cis-trans isomerase OS=Mus musculus GN=Pin1 PE=2 SV=1	37.5758	4	8	4	165	18.363	8.79
J3QNK8	Abi1	Abl interactor 1 OS=Mus musculus GN=Abi1 PE=1 SV=1	8.10811	3	3	2	481	52.313	7.06
P54775	Psmc4	26S proteasome regulatory subunit 6B OS=Mus musculus GN=Psmc4 PE=1 SV=2	22.9665	6	7	6	418	47.379	5.21
Q61282	Acan	Aggrecan core protein OS=Mus musculus GN=Acan PE=1 SV=2	4.45591	8	8	8	2132	221.805	4.3
A0A1S6GWH1	Psmc5	Uncharacterized protein OS=Mus musculus GN=Psmc5 PE=2 SV=1	17.7885	5	5	5	416	46.648	7.88
Q3U4H0	Mapre1	Microtubule-associated protein, RP/EB family, member 1 OS=Mus musculus GN=Mapre1 PE=1 SV=1	24.6269	7	7	5	268	29.997	5.22
Q00623	Apoa1	Apolipoprotein A-I OS=Mus musculus GN=Apoa1 PE=1 SV=2	30.303	8	9	8	264	30.597	5.73
Q62283	Tspan7	Tetraspanin-7 OS=Mus musculus GN=Tspan7 PE=1 SV=2	6.0241	1	2	1	249	27.526	7.2
Q9ESM3	Hapln2	Hyaluronan and proteoglycan link protein 2 OS=Mus musculus GN=Hapln2 PE=1 SV=1	12.0235	3	4	3	341	37.901	9.09
P11087	Col1a1	Collagen alpha-1(I) chain OS=Mus musculus GN=Col1a1 PE=1 SV=4	4.54233	5	6	5	1453	137.948	5.85
Q9JIA1	Lgi1	Leucine-rich glioma-inactivated protein 1 OS=Mus musculus GN=Lgi1 PE=1 SV=1	11.8492	6	6	6	557	63.603	8.02
Q68FF6	Git1	ARF GTPase-activating protein GIT1 OS=Mus musculus GN=Git1 PE=1 SV=1	8.44156	4	4	4	770	85.247	6.93
P56375	Acyp2	Acylphosphatase-2 OS=Mus musculus GN=Acyp2 PE=1 SV=2	42.4528	4	5	4	106	11.87	9.26
Q3U1J4	Ddb1	DNA damage-binding protein 1 OS=Mus musculus GN=Ddb1 PE=1 SV=2	8.15789	7	7	7	1140	126.772	5.26
Q9R1P1	Psmb3	Proteasome subunit beta type-3 OS=Mus musculus GN=Psmb3 PE=1 SV=1	26.3415	4	5	4	205	22.949	6.55
P35585	Ap1m1	AP-1 complex subunit mu-1 OS=Mus musculus GN=Ap1m1 PE=1 SV=3	21.2766	7	7	7	423	48.512	7.3
Q9D1A2	Cndp2	Cytosolic non-specific dipeptidase OS=Mus musculus GN=Cndp2 PE=1 SV=1	23.5789	7	8	7	475	52.734	5.66
Q9CQZ5	Ndufa6	NADH dehydrogenase [ubiquinone] 1 alpha subcomplex subunit 6 OS=Mus musculus GN=Ndufa6 PE=1 SV=1	39.6947	5	7	5	131	15.273	10.11
A0A0R4J0Z3	Aqp4	Aquaporin 4, isoform CRA_a OS=Mus musculus GN=Aqp4 PE=1 SV=1	13.6223	3	6	3	323	34.513	7.69
P62827	Ran	GTP-binding nuclear protein Ran OS=Mus musculus GN=Ran PE=1 SV=3	36.5741	7	8	7	216	24.408	7.49
P07309	Ttr	Transthyretin OS=Mus musculus GN=Ttr PE=1 SV=1	19.0476	2	3	2	147	15.766	6.16
Q8C163	Exog	Nuclease EXOG, mitochondrial OS=Mus musculus GN=Exog PE=1 SV=1	20.3804	5	5	5	368	41.358	8.12
Q8BLF1	Nceh1	Neutral cholesterol ester hydrolase 1 OS=Mus musculus GN=Nceh1 PE=1 SV=1	15.4412	4	4	4	408	45.711	7.05
Q570Z8	Picalm	MKIAA4114 protein (Fragment) OS=Mus musculus GN=Picalm PE=2 SV=1	7.4184	4	5	3	674	72.881	9
Q8VBV7	Cops8	COP9 signalosome complex subunit 8 OS=Mus musculus GN=Cops8 PE=1 SV=1	30.1435	4	5	4	209	23.241	5.2
Q91VC7	Ppp1r14a	Protein phosphatase 1 regulatory subunit 14A OS=Mus musculus GN=Ppp1r14a PE=1 SV=1	15.6463	2	2	2	147	16.639	7.34
D3Z7W0	Iscu	Iron-sulfur cluster assembly enzyme ISCU, mitochondrial OS=Mus musculus GN=Iscu PE=1 SV=1	17.2249	2	2	2	209	22.096	9.47
Q58EW0	Rpl18	MCG132477, isoform CRA_a OS=Mus musculus GN=Rpl18 PE=1 SV=1	24.4681	4	4	4	188	21.631	11.78
Q3U900	Rpn1	Dolichyl-diphosphooligosaccharide--protein glycosyltransferase subunit 1 OS=Mus musculus GN=Rpn1 PE=2 SV=1	16.4474	7	8	7	608	68.485	6.62
Q3TX45	Apoe	Uncharacterized protein OS=Mus musculus GN=Apoe PE=2 SV=1	26.045	8	8	8	311	35.816	5.54
Q8BJU0	Sgta	Small glutamine-rich tetratricopeptide repeat-containing protein alpha OS=Mus musculus GN=Sgta PE=1 SV=2	18.7302	5	6	5	315	34.301	5.06
Q8K274	Fn3krp	Ketosamine-3-kinase OS=Mus musculus GN=Fn3krp PE=1 SV=2	10.6796	2	2	2	309	34.446	7.87
Q3UW40	Rpl24	Uncharacterized protein OS=Mus musculus GN=Rpl24 PE=2 SV=1	30	5	5	5	160	18.241	11.05
P47791	Gsr	Glutathione reductase, mitochondrial OS=Mus musculus GN=Gsr PE=1 SV=3	21.8	6	6	6	500	53.629	7.99
Q8JZU2	Slc25a1	Tricarboxylate transport protein, mitochondrial OS=Mus musculus GN=Slc25a1 PE=1 SV=1	9.96785	3	4	3	311	33.91	9.89
Q3UHL1	Camkv	CaM kinase-like vesicle-associated protein OS=Mus musculus GN=Camkv PE=1 SV=2	10.9375	5	5	5	512	54.785	5.54
Q4KMM3	Oxr1	Oxidation resistance protein 1 OS=Mus musculus GN=Oxr1 PE=1 SV=3	10.0462	5	6	5	866	95.852	5.33
P37040	Por	NADPH--cytochrome P450 reductase OS=Mus musculus GN=Por PE=1 SV=2	11.7994	5	5	5	678	76.995	5.53
Q5SQX6	Cyfip2	Cytoplasmic FMR1-interacting protein 2 OS=Mus musculus GN=Cyfip2 PE=1 SV=2	6.86353	8	8	4	1253	145.565	7.05
O54724	Cavin1	Caveolae-associated protein 1 OS=Mus musculus GN=Cavin1 PE=1 SV=1	12.7551	3	3	3	392	43.927	5.52
Q3U1Q4	Grb2	Uncharacterized protein OS=Mus musculus GN=Grb2 PE=2 SV=1	43.318	7	8	7	217	25.223	6.07
Q561N4	Ube2l3	MCG1032217 OS=Mus musculus GN=Ube2l3 PE=1 SV=1	30.5195	2	3	2	154	17.85	8.51
Q8BVQ5	Ppme1	Protein phosphatase methylesterase 1 OS=Mus musculus GN=Ppme1 PE=1 SV=5	19.4301	5	5	5	386	42.229	5.97
Q3U741	Ddx17	DEAD (Asp-Glu-Ala-Asp) box polypeptide 17, isoform CRA_a OS=Mus musculus GN=Ddx17 PE=1 SV=1	9.66258	5	5	3	652	72.539	8.68
P26883	Fkbp1a	Peptidyl-prolyl cis-trans isomerase FKBP1A OS=Mus musculus GN=Fkbp1a PE=1 SV=2	41.6667	3	4	3	108	11.915	8.16
Q9CR26	Vta1	Vacuolar protein sorting-associated protein VTA1 homolog OS=Mus musculus GN=Vta1 PE=1 SV=1	14.2395	3	3	3	309	33.892	6.13
P35293	Rab18	Ras-related protein Rab-18 OS=Mus musculus GN=Rab18 PE=1 SV=2	25.7282	4	4	4	206	23.021	5.36
Q8BQL7	Tollip	Uncharacterized protein OS=Mus musculus GN=Tollip PE=2 SV=1	17.5182	4	5	4	274	30.324	5.47
Q99KE1	Me2	NAD-dependent malic enzyme, mitochondrial OS=Mus musculus GN=Me2 PE=1 SV=1	8.9983	4	4	4	589	65.757	7.61
A0A0R4J0Q5	Lmnb2	Lamin-B2 OS=Mus musculus GN=Lmnb2 PE=1 SV=1	12.1951	6	6	5	615	69.043	5.55
C9K0Z0	Gria2	AMPA-selective glutamate receptor 2 flop type OS=Mus musculus GN=Gria2 PE=2 SV=1	6.56852	4	4	4	883	98.511	7.9
Q3UNH3	Txnl1	Uncharacterized protein (Fragment) OS=Mus musculus GN=Txnl1 PE=2 SV=1	37.2093	7	7	7	301	33.463	4.94
Q8BU33	Ilvbl	Acetolactate synthase-like protein OS=Mus musculus GN=Ilvbl PE=1 SV=1	10.7595	4	6	4	632	68.113	8.69
P99026	Psmb4	Proteasome subunit beta type-4 OS=Mus musculus GN=Psmb4 PE=1 SV=1	39.7727	6	6	6	264	29.097	5.64
Q3UIH7	Rabggta	Uncharacterized protein OS=Mus musculus GN=Rabggta PE=2 SV=1	15.1675	7	10	7	567	65.017	5.88
Q91YS4	Klc2	Kinesin light chain 2 OS=Mus musculus GN=Klc2 PE=1 SV=1	12.2779	6	6	4	619	68.378	7.06
Q9CR51	Atp6v1g1	V-type proton ATPase subunit G 1 OS=Mus musculus GN=Atp6v1g1 PE=1 SV=3	36.4407	3	4	3	118	13.716	7.97
Q8BIG7	Comtd1	Catechol O-methyltransferase domain-containing protein 1 OS=Mus musculus GN=Comtd1 PE=1 SV=1	14.5038	2	2	2	262	28.943	8.32
Q5I0T8	Rpl19	Ribosomal protein L19 OS=Mus musculus GN=Rpl19 PE=1 SV=1	17.8571	3	3	3	196	23.451	11.47
Q5M9P3	Rps19	Rps19 protein (Fragment) OS=Mus musculus GN=Rps19 PE=2 SV=1	35.0993	7	7	7	151	16.651	10.52
Q61781	Krt14	Keratin, type I cytoskeletal 14 OS=Mus musculus GN=Krt14 PE=1 SV=2	14.0496	7	7	1	484	52.834	5.17
Q9CQI6	Cotl1	Coactosin-like protein OS=Mus musculus GN=Cotl1 PE=1 SV=3	40.8451	5	6	5	142	15.934	5.4
Q9QYA2	Tomm40	Mitochondrial import receptor subunit TOM40 homolog OS=Mus musculus GN=Tomm40 PE=1 SV=3	20.7756	4	4	4	361	37.871	7.74
Q8R016	Blmh	Bleomycin hydrolase OS=Mus musculus GN=Blmh PE=1 SV=1	5.93407	2	2	2	455	52.477	6.48
Q6ZWX6	Eif2s1	Eukaryotic translation initiation factor 2 subunit 1 OS=Mus musculus GN=Eif2s1 PE=1 SV=3	8.57143	2	2	2	315	36.085	5.08
Q91VW3	Sh3bgrl3	SH3 domain-binding glutamic acid-rich-like protein 3 OS=Mus musculus GN=Sh3bgrl3 PE=1 SV=1	39.7849	4	4	4	93	10.47	5.14
Q6NZJ6	Eif4g1	Eukaryotic translation initiation factor 4 gamma 1 OS=Mus musculus GN=Eif4g1 PE=1 SV=1	3.625	4	4	3	1600	175.967	5.4
P11404	Fabp3	Fatty acid-binding protein, heart OS=Mus musculus GN=Fabp3 PE=1 SV=5	36.8421	5	6	5	133	14.81	6.57
Q8K4Z3	Naxe	NAD(P)H-hydrate epimerase OS=Mus musculus GN=Naxe PE=1 SV=1	20.5674	4	4	4	282	30.953	7.69
Q9DBS2	Tprg1l	Tumor protein p63-regulated gene 1-like protein OS=Mus musculus GN=Tprg1l PE=1 SV=1	22.9323	4	4	4	266	29.795	7.37
P47963	Rpl13	60S ribosomal protein L13 OS=Mus musculus GN=Rpl13 PE=1 SV=3	19.9052	4	4	4	211	24.291	11.55
Q6ZQ56	mKIAA0743	MKIAA0743 protein (Fragment) OS=Mus musculus GN=mKIAA0743 PE=4 SV=1	8.06318	8	8	1	1203	132.701	6.34
Q6P9K9	Nrxn3	Neurexin-3 OS=Mus musculus GN=Nrxn3 PE=1 SV=2	6.42903	8	8	1	1571	173.318	6.14
P84089	Erh	Enhancer of rudimentary homolog OS=Mus musculus GN=Erh PE=1 SV=1	26.9231	2	2	2	104	12.251	5.92
O88712	Ctbp1	C-terminal-binding protein 1 OS=Mus musculus GN=Ctbp1 PE=1 SV=2	14.2857	3	3	3	441	47.715	6.77
A2A841	Epb41	Protein 4.1 OS=Mus musculus GN=Epb41 PE=1 SV=1	6.44419	5	7	1	869	97.18	5.49
P21981	Tgm2	Protein-glutamine gamma-glutamyltransferase 2 OS=Mus musculus GN=Tgm2 PE=1 SV=4	5.97668	3	3	3	686	77.012	5.1
P61022	Chp1	Calcineurin B homologous protein 1 OS=Mus musculus GN=Chp1 PE=1 SV=2	25.1282	4	4	4	195	22.418	5.1
Q9CQ62	Decr1	2,4-dienoyl-CoA reductase, mitochondrial OS=Mus musculus GN=Decr1 PE=1 SV=1	17.6119	5	6	5	335	36.191	8.95
G3XA53	Omg	Oligodendrocyte-myelin glycoprotein OS=Mus musculus GN=Omg PE=1 SV=1	12.6411	4	4	4	443	49.567	8.41
P84075	Hpca	Neuron-specific calcium-binding protein hippocalcin OS=Mus musculus GN=Hpca PE=1 SV=2	29.0155	5	5	2	193	22.413	4.97
Q91VE0	Slc27a4	Long-chain fatty acid transport protein 4 OS=Mus musculus GN=Slc27a4 PE=1 SV=1	7.62053	4	4	4	643	72.272	8.59
P62075	Timm13	Mitochondrial import inner membrane translocase subunit Tim13 OS=Mus musculus GN=Timm13 PE=1 SV=1	61.0526	5	5	5	95	10.451	8.18
Q3UJR3	Htra2	Uncharacterized protein OS=Mus musculus GN=Htra2 PE=2 SV=1	8.29694	3	3	3	458	49.318	9.6
Q6ZPJ3	Ube2o	(E3-independent) E2 ubiquitin-conjugating enzyme UBE2O OS=Mus musculus GN=Ube2o PE=1 SV=3	5.43478	4	4	4	1288	140.746	5.06
P45952	Acadm	Medium-chain specific acyl-CoA dehydrogenase, mitochondrial OS=Mus musculus GN=Acadm PE=1 SV=1	17.1021	4	4	4	421	46.452	8.37
Q80TZ3	Dnajc6	Putative tyrosine-protein phosphatase auxilin OS=Mus musculus GN=Dnajc6 PE=1 SV=2	6.18337	5	5	5	938	102.235	7.23
F7D232	Crk	Adapter molecule crk (Fragment) OS=Mus musculus GN=Crk PE=1 SV=1	29.4643	4	5	4	224	24.65	5.3
Q3TDG9	Stx12	Uncharacterized protein OS=Mus musculus GN=Stx12 PE=2 SV=1	9.48905	2	2	2	274	31.16	5.58
Q3UMR5	Mcu	Calcium uniporter protein, mitochondrial OS=Mus musculus GN=Mcu PE=1 SV=2	11.7143	3	3	3	350	39.657	8.56
Q9QWL7	Krt17	Keratin, type I cytoskeletal 17 OS=Mus musculus GN=Krt17 PE=1 SV=3	15.9353	8	8	1	433	48.132	5.06
Q571J7	Ppp2r2a	Serine/threonine-protein phosphatase 2A 55 kDa regulatory subunit B (Fragment) OS=Mus musculus GN=Ppp2r2a PE=2 SV=1	15.7171	5	5	5	509	58.357	7.36
P61226	Rap2b	Ras-related protein Rap-2b OS=Mus musculus GN=Rap2b PE=1 SV=1	27.8689	3	3	2	183	20.491	4.81
A0A0G2JEC4	Sh3glb1	Endophilin-B1 OS=Mus musculus GN=Sh3glb1 PE=1 SV=1	7.1066	2	2	2	394	44.276	6.44
Q8CCX5	Krt222	Keratin-like protein KRT222 OS=Mus musculus GN=Krt222 PE=2 SV=1	11.5646	3	3	2	294	34.177	5.78
Q3TKG4	Psmc3	Uncharacterized protein (Fragment) OS=Mus musculus GN=Psmc3 PE=2 SV=1	12.749	5	5	5	502	55.603	5.24
O88643	Pak1	Serine/threonine-protein kinase PAK 1 OS=Mus musculus GN=Pak1 PE=1 SV=1	16.5138	7	7	5	545	60.699	5.74
P62858	Rps28	40S ribosomal protein S28 OS=Mus musculus GN=Rps28 PE=1 SV=1	46.3768	3	3	3	69	7.836	10.7
Q58DZ3	Rpl30	MCG20799 OS=Mus musculus GN=Rpl30 PE=1 SV=1	40.8696	3	5	3	115	12.776	9.63
Q3TDA7	Pacsin2	Protein kinase C and casein kinase substrate in neurons 2, isoform CRA_a OS=Mus musculus GN=Pacsin2 PE=1 SV=1	15.0206	7	7	5	486	55.798	5.2
Q99LR1	Abhd12	Monoacylglycerol lipase ABHD12 OS=Mus musculus GN=Abhd12 PE=1 SV=2	19.8492	6	6	6	398	45.241	8.72
Q9JME5	Ap3b2	AP-3 complex subunit beta-2 OS=Mus musculus GN=Ap3b2 PE=1 SV=2	6.93161	6	6	6	1082	119.118	5.63
P09405	Ncl	Nucleolin OS=Mus musculus GN=Ncl PE=1 SV=2	10.4668	7	7	7	707	76.677	4.75
Q8VEH3	Arl8a	ADP-ribosylation factor-like protein 8A OS=Mus musculus GN=Arl8a PE=1 SV=1	31.1828	4	6	1	186	21.376	7.77
P55264	Adk	Adenosine kinase OS=Mus musculus GN=Adk PE=1 SV=2	24.3767	6	6	6	361	40.123	6.21
V9GXM1	Arfgap1	ADP-ribosylation factor GTPase-activating protein 1 OS=Mus musculus GN=Arfgap1 PE=1 SV=1	5.89623	2	2	2	424	46.511	5.57
Q59J78	Ndufaf2	NADH dehydrogenase [ubiquinone] 1 alpha subcomplex assembly factor 2 OS=Mus musculus GN=Ndufaf2 PE=1 SV=1	25	3	3	3	168	19.616	8.25
Q99L43	Cds2	Phosphatidate cytidylyltransferase 2 OS=Mus musculus GN=Cds2 PE=1 SV=1	10.8108	3	4	3	444	51.28	7.05
Q3TEE8	Txndc5	Uncharacterized protein OS=Mus musculus GN=Txndc5 PE=1 SV=1	14.6283	4	4	4	417	46.386	5.78
Q9CX56	Psmd8	26S proteasome non-ATPase regulatory subunit 8 OS=Mus musculus GN=Psmd8 PE=1 SV=2	9.06516	3	4	3	353	39.905	9.58
Q9DBE8	Alg2	Alpha-1,3/1,6-mannosyltransferase ALG2 OS=Mus musculus GN=Alg2 PE=1 SV=2	10.8434	3	4	3	415	47.374	7.97
Q3UMC8	Stam	Uncharacterized protein OS=Mus musculus GN=Stam PE=2 SV=1	9.76492	3	3	3	553	60.205	4.84
P42125	Eci1	Enoyl-CoA delta isomerase 1, mitochondrial OS=Mus musculus GN=Eci1 PE=1 SV=2	15.917	4	4	4	289	32.23	8.98
Q61102	Abcb7	ATP-binding cassette sub-family B member 7, mitochondrial OS=Mus musculus GN=Abcb7 PE=1 SV=3	6.25	2	2	2	752	82.529	9.32
O70443	Gnaz	Guanine nucleotide-binding protein G(z) subunit alpha OS=Mus musculus GN=Gnaz PE=1 SV=4	16.0563	5	6	4	355	40.824	7.61
Q60770	Stxbp3	Syntaxin-binding protein 3 OS=Mus musculus GN=Stxbp3 PE=1 SV=1	6.41892	3	4	3	592	67.899	8.02
Q8VD37	Sgip1	SH3-containing GRB2-like protein 3-interacting protein 1 OS=Mus musculus GN=Sgip1 PE=1 SV=1	16.2531	6	6	6	806	86.01	7.87
Q8BK30	Ndufv3	NADH dehydrogenase [ubiquinone] flavoprotein 3, mitochondrial OS=Mus musculus GN=Ndufv3 PE=1 SV=1	24.0385	3	4	2	104	11.806	9.35
Q3TEX7	Mfn2	Uncharacterized protein OS=Mus musculus GN=Mfn2 PE=2 SV=1	14.1347	8	8	8	757	86.132	6.86
Q8VE47	Uba5	Ubiquitin-like modifier-activating enzyme 5 OS=Mus musculus GN=Uba5 PE=1 SV=2	14.1439	3	3	3	403	44.761	4.96
Q62277	Syp	Synaptophysin OS=Mus musculus GN=Syp PE=1 SV=2	9.87261	3	4	3	314	34.002	4.94
Q3UA54	Ptma	Uncharacterized protein (Fragment) OS=Mus musculus GN=Ptma PE=2 SV=1	15.1163	4	4	4	172	18.677	4.13
Q3TI63	Snx1	Uncharacterized protein OS=Mus musculus GN=Snx1 PE=2 SV=1	11.1111	5	5	4	522	58.963	5.22
Q8BT90	Rps17	Uncharacterized protein (Fragment) OS=Mus musculus GN=Rps17 PE=2 SV=1	22.695	2	2	2	141	16.131	9.94
A2AVR9	Dynlrb1	Dynein light chain roadblock OS=Mus musculus GN=Dynlrb1 PE=1 SV=1	47.1154	3	3	3	104	11.92	6.06
Q3TXK6	Tsnax	Uncharacterized protein OS=Mus musculus GN=Tsnax PE=2 SV=1	13.4483	2	3	2	290	32.892	6.55
B9EKB0	Lamb1	Laminin B1 subunit 1 OS=Mus musculus GN=Lamb1 PE=2 SV=1	3.81679	5	5	5	1834	202.283	5.01
Q8K298	Anln	Anillin OS=Mus musculus GN=Anln PE=1 SV=2	7.22569	5	8	5	1121	122.718	6.98
Q5M8N0	Cnrip1	CB1 cannabinoid receptor-interacting protein 1 OS=Mus musculus GN=Cnrip1 PE=1 SV=1	23.1707	2	2	2	164	18.601	7.96
Q32P04	Krt5	Keratin 5 OS=Mus musculus GN=Krt5 PE=1 SV=2	6.37931	4	6	1	580	61.729	7.75
E9Q2L2	Dlg2	Disks large homolog 2 OS=Mus musculus GN=Dlg2 PE=1 SV=1	6.78161	4	4	4	870	97.371	6.47
Q571F3	Necap1	MFLJ00061 protein (Fragment) OS=Mus musculus GN=Necap1 PE=2 SV=1	22.1429	3	5	3	280	30.044	6.8
P04627	Araf	Serine/threonine-protein kinase A-Raf OS=Mus musculus GN=Araf PE=1 SV=2	5.62914	3	3	3	604	67.538	9.11
Q07417	Acads	Short-chain specific acyl-CoA dehydrogenase, mitochondrial OS=Mus musculus GN=Acads PE=1 SV=2	17.7184	5	5	5	412	44.861	8.47
P0DP60	Lynx1	Ly-6/neurotoxin-like protein 1 OS=Mus musculus GN=Lynx1 PE=1 SV=1	30.1724	3	3	3	116	12.826	8.19
Q6PHN9	Rab35	Ras-related protein Rab-35 OS=Mus musculus GN=Rab35 PE=1 SV=1	39.801	7	8	4	201	23.011	8.29
Q8R0A7	Kiaa0513	Uncharacterized protein KIAA0513 OS=Mus musculus GN=Kiaa0513 PE=1 SV=1	10.5651	4	4	4	407	46.289	5.02
Q3TWH2	Nnt	Uncharacterized protein OS=Mus musculus GN=Nnt PE=2 SV=1	6.90608	4	4	4	1086	113.773	7.18
Q6P9K8	Caskin1	Caskin-1 OS=Mus musculus GN=Caskin1 PE=1 SV=2	4.68204	5	5	5	1431	150.403	9.17
Q9QYR9	Acot2	Acyl-coenzyme A thioesterase 2, mitochondrial OS=Mus musculus GN=Acot2 PE=1 SV=2	15.4525	6	6	3	453	49.626	7.36
F7A8H6	Gpx4	Glutathione peroxidase OS=Mus musculus GN=Gpx4 PE=1 SV=1	22.1344	5	5	5	253	29.128	10.15
Q3U1S6	Csde1	Uncharacterized protein OS=Mus musculus GN=Csde1 PE=1 SV=1	7.5188	5	5	5	798	88.735	6.37
Q8K1Z0	Coq9	Ubiquinone biosynthesis protein COQ9, mitochondrial OS=Mus musculus GN=Coq9 PE=1 SV=1	23.0032	5	6	5	313	35.061	5.92
Q3UIA5	Cul1	Uncharacterized protein OS=Mus musculus GN=Cul1 PE=2 SV=1	4.89691	3	3	3	776	89.621	8
Q99JP7	Ggt7	Glutathione hydrolase 7 OS=Mus musculus GN=Ggt7 PE=1 SV=2	5.58912	2	2	2	662	70.208	5.06
P30677	Gna14	Guanine nucleotide-binding protein subunit alpha-14 OS=Mus musculus GN=Gna14 PE=1 SV=2	14.6479	5	6	1	355	41.501	6.3
Q80X87	Gmfb	Glia maturation factor, beta OS=Mus musculus GN=Gmfb PE=2 SV=1	25.1748	3	3	3	143	16.813	5.16
Q8VBY2	Camkk1	Calcium/calmodulin-dependent protein kinase kinase 1 OS=Mus musculus GN=Camkk1 PE=1 SV=1	5.74257	2	2	2	505	55.802	5.99
Q9EPL8	Ipo7	Importin-7 OS=Mus musculus GN=Ipo7 PE=1 SV=2	8.47784	6	6	6	1038	119.41	4.82
O89112	Lancl1	LanC-like protein 1 OS=Mus musculus GN=Lancl1 PE=1 SV=1	18.797	5	6	5	399	45.312	7.77
P28653	Bgn	Biglycan OS=Mus musculus GN=Bgn PE=1 SV=1	12.7371	4	4	4	369	41.613	7.27
Q9WVL0	Gstz1	Maleylacetoacetate isomerase OS=Mus musculus GN=Gstz1 PE=1 SV=1	19.9074	3	3	3	216	24.26	7.85
P56376	Acyp1	Acylphosphatase-1 OS=Mus musculus GN=Acyp1 PE=1 SV=2	59.596	5	5	5	99	11.234	9.04
Q3TWG2	Prkcsh	Uncharacterized protein OS=Mus musculus GN=Prkcsh PE=2 SV=1	8.06142	4	4	4	521	58.657	4.45
Q543X6	Map2k4	Uncharacterized protein OS=Mus musculus GN=Map2k4 PE=1 SV=1	18.6398	5	5	5	397	44.085	8.07
Q9DC13	Lamp1	Lysosomal membrane glycoprotein 1, isoform CRA_a OS=Mus musculus GN=Lamp1 PE=2 SV=1	8.35381	3	3	3	407	43.908	8.4
Q61081	Cdc37	Hsp90 co-chaperone Cdc37 OS=Mus musculus GN=Cdc37 PE=1 SV=1	8.44327	2	4	2	379	44.565	5.34
Q02257	Jup	Junction plakoglobin OS=Mus musculus GN=Jup PE=1 SV=3	3.89262	2	2	1	745	81.749	6.14
Q5RJI5	Brsk1	Serine/threonine-protein kinase BRSK1 OS=Mus musculus GN=Brsk1 PE=1 SV=1	8.09769	5	5	4	778	85.102	9.32
Q62108	Dlg4	Disks large homolog 4 OS=Mus musculus GN=Dlg4 PE=1 SV=1	12.2928	4	4	4	724	80.423	5.87
Q3UG14	Gnb5	Uncharacterized protein OS=Mus musculus GN=Gnb5 PE=2 SV=1	17.2805	5	6	5	353	38.707	6.06
Q497P1	Stx1a	Syntaxin 1A (Brain) OS=Mus musculus GN=Stx1a PE=1 SV=1	15.2778	4	4	3	288	33.034	5.24
P62843	Rps15	40S ribosomal protein S15 OS=Mus musculus GN=Rps15 PE=1 SV=2	21.3793	2	3	2	145	17.029	10.39
P43274	Hist1h1e	Histone H1.4 OS=Mus musculus GN=Hist1h1e PE=1 SV=2	21.9178	5	5	2	219	21.964	11.11
Q61411	Hras	GTPase HRas OS=Mus musculus GN=Hras PE=1 SV=2	33.3333	4	4	1	189	21.285	5.31
Q3UWL8	Pfdn4	Prefoldin subunit 4 OS=Mus musculus GN=Pfdn4 PE=1 SV=1	20.1493	2	2	2	134	15.229	4.61
Q3UJ70	Hmgcs1	3-hydroxy-3-methylglutaryl coenzyme A synthase OS=Mus musculus GN=Hmgcs1 PE=2 SV=1	10.5769	5	5	5	520	57.46	6.1
P0C0A3	Chmp6	Charged multivesicular body protein 6 OS=Mus musculus GN=Chmp6 PE=1 SV=2	13.5	2	2	2	200	23.401	5.44
Q3KN99	Syn3	Synapsin III OS=Mus musculus GN=Syn3 PE=2 SV=1	6.21762	3	3	3	579	63.273	9.38
O88741	Gdap1	Ganglioside-induced differentiation-associated protein 1 OS=Mus musculus GN=Gdap1 PE=1 SV=1	27.6536	6	6	6	358	41.285	8.37
O70589	Cask	Peripheral plasma membrane protein CASK OS=Mus musculus GN=Cask PE=1 SV=2	8.42333	7	8	7	926	105.042	6.43
P24270	Cat	Catalase OS=Mus musculus GN=Cat PE=1 SV=4	16.3188	7	7	7	527	59.758	7.88
P34884	Mif	Macrophage migration inhibitory factor OS=Mus musculus GN=Mif PE=1 SV=2	23.4783	3	5	3	115	12.496	7.34
O08807	Prdx4	Peroxiredoxin-4 OS=Mus musculus GN=Prdx4 PE=1 SV=1	12.0438	3	4	1	274	31.033	7.15
Q3UK24	Wdr37	Uncharacterized protein OS=Mus musculus GN=Wdr37 PE=2 SV=1	17.1371	7	7	7	496	55.012	7.37
Q9QZQ8	H2afy	Core histone macro-H2A.1 OS=Mus musculus GN=H2afy PE=1 SV=3	21.5054	4	6	3	372	39.71	9.8
E9QK48	Eml2	Echinoderm microtubule-associated protein-like 2 OS=Mus musculus GN=Eml2 PE=1 SV=1	7.60999	5	5	5	841	90.735	6.98
P28184	Mt3	Metallothionein-3 OS=Mus musculus GN=Mt3 PE=1 SV=1	45.5882	2	2	2	68	7.004	7.47
B2RY90	Isoc2a	Isoc2a protein OS=Mus musculus GN=Isoc2a PE=2 SV=1	36.4078	4	6	4	206	22.373	8.02
Q9CQY6	Uqcc2	Ubiquinol-cytochrome-c reductase complex assembly factor 2 OS=Mus musculus GN=Uqcc2 PE=1 SV=1	26.4706	3	3	3	136	16.31	9.19
P56135	Atp5j2	ATP synthase subunit f, mitochondrial OS=Mus musculus GN=Atp5j2 PE=1 SV=3	34.0909	3	4	3	88	10.337	9.95
Q3U890	Hars	Uncharacterized protein OS=Mus musculus GN=Hars PE=2 SV=1	16.5029	7	7	7	509	57.382	6
P35235	Ptpn11	Tyrosine-protein phosphatase non-receptor type 11 OS=Mus musculus GN=Ptpn11 PE=1 SV=2	11.8928	4	5	4	597	68.417	7.3
P70663	Sparcl1	SPARC-like protein 1 OS=Mus musculus GN=Sparcl1 PE=1 SV=3	9.07692	4	5	4	650	72.243	4.6
O88737	Bsn	Protein bassoon OS=Mus musculus GN=Bsn PE=1 SV=4	0.786403	2	2	2	3942	418.587	7.71
P10922	H1f0	Histone H1.0 OS=Mus musculus GN=H1f0 PE=2 SV=4	18.0412	3	4	3	194	20.848	10.9
Q9DCS2	Mettl26	Methyltransferase-like 26 OS=Mus musculus GN=Mettl26 PE=1 SV=1	8.82353	1	1	1	204	22.673	6.52
Q3U0D7	Arf6	Uncharacterized protein OS=Mus musculus GN=Arf6 PE=1 SV=1	33.1429	4	4	4	175	20.069	8.95
Q52L64	Igkv8-30	ENSMUSG00000076577 protein OS=Mus musculus GN=Igkv8-30 PE=1 SV=1	10.4167	2	4	2	240	26.592	6.32
Q66K07	Ubqln1	Ubqln1 protein OS=Mus musculus GN=Ubqln1 PE=2 SV=1	11.8557	4	7	2	582	61.927	4.94
Q9D023	Mpc2	Mitochondrial pyruvate carrier 2 OS=Mus musculus GN=Mpc2 PE=1 SV=1	33.0709	5	7	5	127	14.277	10.61
A0A0G2JGL0	Ube2d3	Ubiquitin-conjugating enzyme E2 D3 OS=Mus musculus GN=Ube2d3 PE=1 SV=1	33.1081	3	4	3	148	16.774	7.3
Q8BH55	Thnsl1	Threonine synthase-like 1 OS=Mus musculus GN=Thnsl1 PE=1 SV=1	4.2838	2	2	2	747	83.047	7.2
Q9JK42	Pdk2	[Pyruvate dehydrogenase (acetyl-transferring)] kinase isozyme 2, mitochondrial OS=Mus musculus GN=Pdk2 PE=1 SV=2	7.86241	2	3	2	407	46.011	6.61
P47962	Rpl5	60S ribosomal protein L5 OS=Mus musculus GN=Rpl5 PE=1 SV=3	25.5892	6	6	6	297	34.379	9.77
Q80UU9	Pgrmc2	Membrane-associated progesterone receptor component 2 OS=Mus musculus GN=Pgrmc2 PE=1 SV=2	11.5207	1	1	1	217	23.32	5.15
P70202	Lxn	Latexin OS=Mus musculus GN=Lxn PE=1 SV=2	22.973	4	4	4	222	25.476	5.74
Q3UIT2	Cops6	COP9 (Constitutive photomorphogenic) homolog, subunit 6 (Arabidopsis thaliana), isoform CRA_b OS=Mus musculus GN=Cops6 PE=1 SV=1	21.9136	6	6	6	324	35.857	5.73
Q9CX34	Sugt1	Protein SGT1 homolog OS=Mus musculus GN=Sugt1 PE=1 SV=3	15.4762	3	3	3	336	38.135	5.45
P28571	Slc6a9	Sodium- and chloride-dependent glycine transporter 1 OS=Mus musculus GN=Slc6a9 PE=1 SV=3	7.80347	4	5	4	692	76.494	7.81
O09111	Ndufb11	NADH dehydrogenase [ubiquinone] 1 beta subcomplex subunit 11, mitochondrial OS=Mus musculus GN=Ndufb11 PE=1 SV=2	32.4503	3	5	3	151	17.433	5.22
P35505	Fah	Fumarylacetoacetase OS=Mus musculus GN=Fah PE=1 SV=2	20.7637	5	5	5	419	46.146	7.18
Q9Z1R2	Bag6	Large proline-rich protein BAG6 OS=Mus musculus GN=Bag6 PE=1 SV=1	3.4662	3	3	3	1154	120.962	5.71
P56380	Nudt2	Bis(5'-nucleosyl)-tetraphosphatase [asymmetrical] OS=Mus musculus GN=Nudt2 PE=1 SV=3	19.7279	2	3	2	147	16.979	6.28
Q14AQ1	Psmc6	Proteasome (Prosome, macropain) 26S subunit, ATPase, 6 OS=Mus musculus GN=Psmc6 PE=1 SV=1	22.6221	5	5	5	389	44.145	7.49
Q9WTL7	Lypla2	Acyl-protein thioesterase 2 OS=Mus musculus GN=Lypla2 PE=1 SV=1	36.3636	5	6	5	231	24.778	7.23
Q5PR73	Diras2	GTP-binding protein Di-Ras2 OS=Mus musculus GN=Diras2 PE=1 SV=1	22.1106	3	3	3	199	22.484	8.76
Q8VDC3	aco1	Cytoplasmic aconitase OS=Mus musculus GN=aco1 PE=3 SV=1	6.89655	4	4	4	899	99.04	7.34
P97429	Anxa4	Annexin A4 OS=Mus musculus GN=Anxa4 PE=1 SV=4	7.21003	2	2	1	319	35.893	5.57
Q8R2K3	Ssbp1	Single-stranded DNA binding protein 1 OS=Mus musculus GN=Ssbp1 PE=1 SV=1	22.2973	2	3	2	148	17.146	9.79
Q8C167	Prepl	Prolyl endopeptidase-like OS=Mus musculus GN=Prepl PE=1 SV=1	12.2759	6	6	6	725	83.141	6.65
Q543F6	Cdk5	Cyclin-dependent kinase 5, isoform CRA_c OS=Mus musculus GN=Cdk5 PE=1 SV=1	28.4247	7	7	6	292	33.267	7.66
Q62446	Fkbp3	Peptidyl-prolyl cis-trans isomerase FKBP3 OS=Mus musculus GN=Fkbp3 PE=1 SV=2	16.5179	3	3	3	224	25.132	9.28
Q62425	Ndufa4	Cytochrome c oxidase subunit NDUFA4 OS=Mus musculus GN=Ndufa4 PE=1 SV=2	47.561	5	7	5	82	9.321	9.52
P04925	Prnp	Major prion protein OS=Mus musculus GN=Prnp PE=1 SV=2	8.26772	2	3	2	254	27.96	9.33
B1AXZ5	Elavl2	ELAV-like protein OS=Mus musculus GN=Elavl2 PE=1 SV=1	13.3676	4	4	4	389	42.592	9.04
Q8BHZ0	Fam49a	Protein FAM49A OS=Mus musculus GN=Fam49a PE=1 SV=1	7.73994	2	2	1	323	37.319	6.01
Q9CWE0	Mtfr1l	Mitochondrial fission regulator 1-like OS=Mus musculus GN=Mtfr1l PE=1 SV=1	12.4567	2	2	2	289	31.706	6.1
G5E8T9	Hagh	Hydroxyacyl glutathione hydrolase OS=Mus musculus GN=Hagh PE=1 SV=1	16.5049	4	4	4	309	34.081	7.94
Q8K1X5	Ehd1	EH-domain containing 1 (Fragment) OS=Mus musculus GN=Ehd1 PE=2 SV=1	13.3094	5	5	3	556	62.923	7.75
Q9CQ69	Uqcrq	Cytochrome b-c1 complex subunit 8 OS=Mus musculus GN=Uqcrq PE=1 SV=3	36.5854	4	4	4	82	9.762	10.26
Q9WV55	Vapa	Vesicle-associated membrane protein-associated protein A OS=Mus musculus GN=Vapa PE=1 SV=2	26.506	6	7	5	249	27.837	8.4
Q8QZS1	Hibch	3-hydroxyisobutyryl-CoA hydrolase, mitochondrial OS=Mus musculus GN=Hibch PE=1 SV=1	21.2987	6	6	6	385	43.01	8.06
Q9CWK0	Rpl14	Uncharacterized protein OS=Mus musculus GN=Rpl14 PE=2 SV=1	20.7048	4	4	4	227	26.3	11.9
P24549	Aldh1a1	Retinal dehydrogenase 1 OS=Mus musculus GN=Aldh1a1 PE=1 SV=5	26.9461	7	9	6	501	54.433	7.8
Q20BD0	Hnrnpab	Heterogeneous nuclear ribonucleoprotein A/B OS=Mus musculus GN=Hnrnpab PE=1 SV=1	10.5422	3	3	3	332	36.188	6.95
Q3UPU8	Acaa1a	Uncharacterized protein OS=Mus musculus GN=Acaa1a PE=2 SV=1	20.9906	5	5	5	424	43.97	8.28
A0A067XL99	ND5	NADH-ubiquinone oxidoreductase chain 5 OS=Mus musculus domesticus GN=ND5 PE=3 SV=1	7.90774	4	4	4	607	68.361	9.03
Q9CXW3	Cacybp	Calcyclin-binding protein OS=Mus musculus GN=Cacybp PE=1 SV=1	13.5371	4	4	4	229	26.494	7.87
Q8BXZ1	Tmx3	Protein disulfide-isomerase TMX3 OS=Mus musculus GN=Tmx3 PE=1 SV=2	12.0614	5	5	5	456	51.815	5.16
Q9D892	Itpa	Inosine triphosphate pyrophosphatase OS=Mus musculus GN=Itpa PE=1 SV=2	27.2727	3	4	3	198	21.883	5.87
A0A1D5RLG3	Rab3gap1	Rab3 GTPase-activating protein catalytic subunit OS=Mus musculus GN=Rab3gap1 PE=1 SV=1	3.54251	2	2	2	988	110.889	5.62
A0A0N4SVP8	Gm5580	Predicted pseudogene 5580 OS=Mus musculus GN=Gm5580 PE=3 SV=1	6.81265	2	3	1	411	46.929	7.75
O88398	Avil	Advillin OS=Mus musculus GN=Avil PE=1 SV=2	8.18071	5	5	5	819	91.974	5.54
P29699	Ahsg	Alpha-2-HS-glycoprotein OS=Mus musculus GN=Ahsg PE=1 SV=1	17.971	3	3	3	345	37.302	6.51
A0A0R4IZX5	Ncan	Neurocan core protein OS=Mus musculus GN=Ncan PE=1 SV=1	2.36593	3	3	3	1268	137.089	5.76
G3X914	Cul5	Cullin-5 OS=Mus musculus GN=Cul5 PE=1 SV=1	6.19883	4	4	4	855	98.979	8.79
Q9WVJ2	Psmd13	26S proteasome non-ATPase regulatory subunit 13 OS=Mus musculus GN=Psmd13 PE=1 SV=1	18.0851	6	6	6	376	42.782	5.71
Q8BXV2	Bri3bp	BRI3-binding protein OS=Mus musculus GN=Bri3bp PE=1 SV=1	11.0672	2	2	2	253	28.245	9.52
P70441	Slc9a3r1	Na(+)/H(+) exchange regulatory cofactor NHE-RF1 OS=Mus musculus GN=Slc9a3r1 PE=1 SV=3	23.9437	6	6	6	355	38.577	5.9
Q8BG39	Sv2b	Synaptic vesicle glycoprotein 2B OS=Mus musculus GN=Sv2b PE=1 SV=1	6.73499	4	4	4	683	77.406	5.57
Q80YP7	Atp6v0c	V-type proton ATPase proteolipid subunit (Fragment) OS=Mus musculus GN=Atp6v0c PE=2 SV=1	26.0638	2	5	2	188	19.302	7.12
Q91XF0	Pnpo	Pyridoxine-5'-phosphate oxidase OS=Mus musculus GN=Pnpo PE=1 SV=1	18.7739	3	4	3	261	30.095	8.22
Q6IFX2	Krt42	Keratin, type I cytoskeletal 42 OS=Mus musculus GN=Krt42 PE=1 SV=1	10.8407	6	6	2	452	50.102	5.16
Q3U3T6	Stk24	Uncharacterized protein OS=Mus musculus GN=Stk24 PE=2 SV=1	14.3852	4	4	4	431	47.925	5.3
Q9D3A9	Ttyh1	Protein tweety homolog 1 OS=Mus musculus GN=Ttyh1 PE=1 SV=1	4.44444	2	3	2	450	49.001	5.03
A2AEX6	Fhl1	Four and a half LIM domains protein 1 OS=Mus musculus GN=Fhl1 PE=1 SV=1	18.123	3	5	3	309	35.056	8.44
Q9WVT6	Ca14	Carbonic anhydrase 14 OS=Mus musculus GN=Ca14 PE=1 SV=1	15.1335	4	6	4	337	37.482	6.35
Q9D9V3	Echdc1	Ethylmalonyl-CoA decarboxylase OS=Mus musculus GN=Echdc1 PE=1 SV=2	21.4286	4	4	4	322	35.444	7.01
Q9D1D4	Tmed10	Transmembrane emp24 domain-containing protein 10 OS=Mus musculus GN=Tmed10 PE=1 SV=1	12.7854	3	3	3	219	24.895	6.7
Q80TL4	Phf24	PHD finger protein 24 OS=Mus musculus GN=Phf24 PE=1 SV=2	14.75	4	4	4	400	45.194	5.77
P62320	Snrpd3	Small nuclear ribonucleoprotein Sm D3 OS=Mus musculus GN=Snrpd3 PE=1 SV=1	31.746	3	3	3	126	13.907	10.32
P51660	Hsd17b4	Peroxisomal multifunctional enzyme type 2 OS=Mus musculus GN=Hsd17b4 PE=1 SV=3	5.30612	2	3	2	735	79.432	8.57
Q3UA52	Arpc2	Arp2/3 complex 34 kDa subunit (Fragment) OS=Mus musculus GN=Arpc2 PE=2 SV=1	19.5822	6	7	6	383	42.496	9.06
A2APV2	Fmnl2	Formin-like protein 2 OS=Mus musculus GN=Fmnl2 PE=1 SV=2	2.39411	2	2	2	1086	123.024	7.53
Q922Q1	Marc2	Mitochondrial amidoxime reducing component 2 OS=Mus musculus GN=Marc2 PE=1 SV=1	24.2604	6	6	6	338	38.17	8.68
Q9CQM5	Txndc17	Thioredoxin domain-containing protein 17 OS=Mus musculus GN=Txndc17 PE=1 SV=1	36.5854	3	3	3	123	14.006	4.77
A0A140T8M7	Rpl23a-ps3	Ribosomal protein L23A, pseudogene 3 OS=Mus musculus GN=Rpl23a-ps3 PE=3 SV=1	25.641	4	5	4	156	17.687	10.42
P09055	Itgb1	Integrin beta-1 OS=Mus musculus GN=Itgb1 PE=1 SV=1	5.26316	3	3	3	798	88.173	5.94
Q3UAG2	Pgd	6-phosphogluconate dehydrogenase, decarboxylating OS=Mus musculus GN=Pgd PE=2 SV=1	10.352	3	3	3	483	53.212	7.23
Q61151	Ppp2r5e	Serine/threonine-protein phosphatase 2A 56 kDa regulatory subunit epsilon isoform OS=Mus musculus GN=Ppp2r5e PE=1 SV=3	8.35118	3	4	2	467	54.679	6.95
Q3UXP2	Ruvbl2	RuvB-like helicase OS=Mus musculus GN=Ruvbl2 PE=2 SV=1	9.07127	3	3	3	463	51.112	5.64
Q69ZS6	Sv2c	Synaptic vesicle glycoprotein 2C OS=Mus musculus GN=Sv2c PE=1 SV=2	6.87758	5	5	5	727	82.238	5.11
Q9D6M3	Slc25a22	Mitochondrial glutamate carrier 1 OS=Mus musculus GN=Slc25a22 PE=1 SV=1	29.4118	7	8	5	323	34.648	9.09
Q9Z1Z0	Uso1	General vesicular transport factor p115 OS=Mus musculus GN=Uso1 PE=1 SV=2	3.75391	3	3	3	959	106.917	4.93
Q3TJB4	Sh3gl1	Uncharacterized protein OS=Mus musculus GN=Sh3gl1 PE=2 SV=1	12.5	4	4	1	368	41.523	5.72
Q80U92	Mlc1	MKIAA0027 protein (Fragment) OS=Mus musculus GN=Mlc1 PE=2 SV=1	9.45626	2	2	2	423	46.058	8.38
Q3TD71	Scamp1	Secretory carrier-associated membrane protein OS=Mus musculus GN=Scamp1 PE=1 SV=1	17.7515	4	5	4	338	38.004	7.71
Q3UKX8	Ap1g1	Uncharacterized protein OS=Mus musculus GN=Ap1g1 PE=2 SV=1	8.9697	5	5	5	825	91.636	6.8
Q059G7	Mrps21	MCG16762, isoform CRA_a OS=Mus musculus GN=Mrps21 PE=1 SV=1	14.9425	1	1	1	87	10.554	10.32
E9PUW7	Xpo7	Exportin-7 OS=Mus musculus GN=Xpo7 PE=1 SV=1	4.6875	3	3	3	1088	123.818	6.38
Q8QZY1	Eif3l	Eukaryotic translation initiation factor 3 subunit L OS=Mus musculus GN=Eif3l PE=1 SV=1	5.14184	2	2	2	564	66.57	6.44
Q8R404	Mic13	MICOS complex subunit MIC13 OS=Mus musculus GN=Mic13 PE=1 SV=1	46.2185	2	2	2	119	13.365	8.63
Q5XJY5	Arcn1	Coatomer subunit delta OS=Mus musculus GN=Arcn1 PE=1 SV=2	10.3718	5	5	5	511	57.193	6.21
Q9EST5	Anp32b	Acidic leucine-rich nuclear phosphoprotein 32 family member B OS=Mus musculus GN=Anp32b PE=1 SV=1	7.35294	2	2	1	272	31.06	4.01
P55096	Abcd3	ATP-binding cassette sub-family D member 3 OS=Mus musculus GN=Abcd3 PE=1 SV=2	6.67678	2	2	2	659	75.426	9.26
D3YWJ3	Rps2	40S ribosomal protein S2 OS=Mus musculus GN=Rps2 PE=1 SV=1	28.1457	7	8	7	302	32.085	9.92
O08532	Cacna2d1	Voltage-dependent calcium channel subunit alpha-2/delta-1 OS=Mus musculus GN=Cacna2d1 PE=1 SV=1	2.99184	3	3	3	1103	124.551	5.3
Q3U9U5	Bcap31	Uncharacterized protein OS=Mus musculus GN=Bcap31 PE=2 SV=1	22.0408	5	5	5	245	27.969	8.43
Q3U011	Gltp	Uncharacterized protein OS=Mus musculus GN=Gltp PE=2 SV=1	23.445	5	5	5	209	23.674	7.39
Q9WV98	Timm9	Mitochondrial import inner membrane translocase subunit Tim9 OS=Mus musculus GN=Timm9 PE=1 SV=1	38.2022	3	3	3	89	10.337	7.21
Q9D6U8	Fam162a	Protein FAM162A OS=Mus musculus GN=Fam162a PE=1 SV=1	30.9677	4	6	4	155	17.713	9.88
O35593	Psmd14	26S proteasome non-ATPase regulatory subunit 14 OS=Mus musculus GN=Psmd14 PE=1 SV=2	15.1613	2	2	2	310	34.555	6.52
G3UZM4	Cadm2	Cell adhesion molecule 2 (Fragment) OS=Mus musculus GN=Cadm2 PE=1 SV=1	10.8046	2	3	2	435	47.316	5.41
G5E895	Akr1b10	Aldo-keto reductase family 1, member B10 (aldose reductase) OS=Mus musculus GN=Akr1b10 PE=1 SV=1	26.2658	6	6	5	316	35.826	7.28
Q91VR5	Ddx1	ATP-dependent RNA helicase DDX1 OS=Mus musculus GN=Ddx1 PE=1 SV=1	15.6757	8	8	8	740	82.448	7.21
Q9WTP7	Ak3	GTP:AMP phosphotransferase AK3, mitochondrial OS=Mus musculus GN=Ak3 PE=1 SV=3	32.5991	6	6	6	227	25.41	8.84
O89017	Lgmn	Legumain OS=Mus musculus GN=Lgmn PE=1 SV=1	3.90805	1	1	1	435	49.341	6.39
Q91X97	Ncald	Neurocalcin-delta OS=Mus musculus GN=Ncald PE=1 SV=4	16.5803	3	3	1	193	22.231	5.35
Q543N3	Lasp1	LIM and SH3 protein 1, isoform CRA_b OS=Mus musculus GN=Lasp1 PE=1 SV=1	16.73	4	4	4	263	29.975	7.05
Q5BKS5	Hook3	Hook homolog 3 (Drosophila) OS=Mus musculus GN=Hook3 PE=2 SV=1	4.02778	2	2	2	720	83.409	5.16
Q9JI46	Nudt3	Diphosphoinositol polyphosphate phosphohydrolase 1 OS=Mus musculus GN=Nudt3 PE=1 SV=1	24.4048	3	3	2	168	19.018	6.34
Q78NS1	Rtn4	Reticulon OS=Mus musculus GN=Rtn4 PE=2 SV=1	18.0905	3	4	1	199	22.452	9.41
O70591	Pfdn2	Prefoldin subunit 2 OS=Mus musculus GN=Pfdn2 PE=1 SV=2	22.7273	3	3	3	154	16.524	6.58
Q9QZE5	Copg1	Coatomer subunit gamma-1 OS=Mus musculus GN=Copg1 PE=1 SV=1	5.49199	3	3	3	874	97.45	5.35
Q9QXT0	Cnpy2	Protein canopy homolog 2 OS=Mus musculus GN=Cnpy2 PE=1 SV=1	23.6264	3	3	3	182	20.754	5.07
Q3V244	Eif4h	Uncharacterized protein OS=Mus musculus GN=Eif4h PE=2 SV=1	25.4032	4	4	4	248	27.266	8.07
Q8R3P0	Aspa	Aspartoacylase OS=Mus musculus GN=Aspa PE=1 SV=2	24.0385	6	6	6	312	35.322	6.58
Q8BU20	Ndufb5	Uncharacterized protein OS=Mus musculus GN=Ndufb5 PE=2 SV=1	23.2804	4	5	4	189	21.724	9.44
Q3TDN8	Bphl	Uncharacterized protein OS=Mus musculus GN=Bphl PE=2 SV=1	25.7525	7	8	7	299	33.684	8.94
Q6IRU5	Cltb	Clathrin light chain B OS=Mus musculus GN=Cltb PE=1 SV=1	22.2707	6	7	6	229	25.156	4.63
Q3TJF2	Ola1	Obg-like ATPase 1 OS=Mus musculus GN=Ola1 PE=2 SV=1	24.2424	8	8	8	396	44.759	7.52
P47199	Cryz	Quinone oxidoreductase OS=Mus musculus GN=Cryz PE=1 SV=1	11.4804	2	3	2	331	35.246	8.07
Q9DB79	Rps11	Uncharacterized protein OS=Mus musculus GN=Rps11 PE=2 SV=1	37.9518	6	6	6	166	19.402	10.14
B2RSC8	Nedd4	E3 ubiquitin-protein ligase OS=Mus musculus GN=Nedd4 PE=1 SV=1	5.63698	3	3	3	887	102.642	5.26
Q99LF4	Rtcb	tRNA-splicing ligase RtcB homolog OS=Mus musculus GN=Rtcb PE=1 SV=1	21.5842	8	9	8	505	55.214	7.23
Q8C671	Srsf2	Uncharacterized protein OS=Mus musculus GN=Srsf2 PE=2 SV=1	9.84252	2	2	2	254	28.983	11.22
P45878	Fkbp2	Peptidyl-prolyl cis-trans isomerase FKBP2 OS=Mus musculus GN=Fkbp2 PE=1 SV=1	38.5714	3	3	3	140	15.334	8.88
Q9CPQ3	Tomm22	Mitochondrial import receptor subunit TOM22 homolog OS=Mus musculus GN=Tomm22 PE=1 SV=3	39.4366	3	3	3	142	15.527	4.34
O35295	Purb	Transcriptional activator protein Pur-beta OS=Mus musculus GN=Purb PE=1 SV=3	21.6049	3	3	3	324	33.881	5.43
Q3TW51	Snd1	Uncharacterized protein OS=Mus musculus GN=Snd1 PE=2 SV=1	9.34066	5	6	5	910	101.967	7.56
P21460	Cst3	Cystatin-C OS=Mus musculus GN=Cst3 PE=1 SV=2	11.4286	1	1	1	140	15.521	9
Q541Z2	Fnta	Uncharacterized protein OS=Mus musculus GN=Fnta PE=1 SV=1	15.1194	4	4	4	377	43.986	4.93
Q9Z1Q2	Abhd16a	Protein ABHD16A OS=Mus musculus GN=Abhd16a PE=1 SV=3	2.86738	1	1	1	558	63.046	8.25
B1AQX9	Srcin1	SRC kinase-signaling inhibitor 1 OS=Mus musculus GN=Srcin1 PE=1 SV=1	4.19063	4	4	4	1217	130.53	9.25
Q3U9P0	Rps10	Uncharacterized protein OS=Mus musculus GN=Rps10 PE=2 SV=1	14.5455	2	2	2	165	18.919	10.27
A2ALS4	Rap1gap	Rap1 GTPase-activating protein 1 OS=Mus musculus GN=Rap1gap PE=1 SV=1	3.15501	2	2	2	729	81.202	7.09
Q6AXD2	Abi2	Abi2 protein OS=Mus musculus GN=Abi2 PE=1 SV=1	4.92813	2	2	1	487	52.867	6.21
Q3TIC7	Arl6ip1	Uncharacterized protein OS=Mus musculus GN=Arl6ip1 PE=2 SV=1	18.7192	2	2	2	203	23.461	9.32
Q8K356	Ly6h	Lymphocyte antigen 6 complex, locus H OS=Mus musculus GN=Ly6h PE=1 SV=1	19.375	3	3	3	160	17.016	8.25
Q8CCG5	Ralb	Uncharacterized protein OS=Mus musculus GN=Ralb PE=2 SV=1	17.4757	3	3	2	206	23.334	7.28
Q9CRC9	Gnpda2	Glucosamine-6-phosphate isomerase 2 OS=Mus musculus GN=Gnpda2 PE=1 SV=1	10.1449	2	2	2	276	31.064	6.9
Q5I0U7	Tbca	Tubulin-specific chaperone A OS=Mus musculus GN=Tbca PE=1 SV=1	48.1481	5	6	5	108	12.75	5.27
P61957	Sumo2	Small ubiquitin-related modifier 2 OS=Mus musculus GN=Sumo2 PE=1 SV=1	23.1579	2	2	2	95	10.864	5.5
P63028	Tpt1	Translationally-controlled tumor protein OS=Mus musculus GN=Tpt1 PE=1 SV=1	41.2791	3	4	3	172	19.45	4.86
Q91VR7	Map1lc3a	Microtubule-associated proteins 1A/1B light chain 3A OS=Mus musculus GN=Map1lc3a PE=1 SV=1	23.1405	3	4	1	121	14.263	8.68
Q3UNZ8		Quinone oxidoreductase-like protein 2 OS=Mus musculus PE=1 SV=1	16.5714	3	3	3	350	37.785	8.9
Q8VCV2	Ndrg3	Ndrg3 protein OS=Mus musculus GN=Ndrg3 PE=1 SV=1	18.0412	4	7	4	388	42.955	5.25
O88587	Comt	Catechol O-methyltransferase OS=Mus musculus GN=Comt PE=1 SV=2	11.3208	2	2	2	265	29.467	5.83
Q01405	Sec23a	Protein transport protein Sec23A OS=Mus musculus GN=Sec23a PE=1 SV=2	9.80392	6	6	6	765	86.106	7.08
P52825	Cpt2	Carnitine O-palmitoyltransferase 2, mitochondrial OS=Mus musculus GN=Cpt2 PE=1 SV=2	9.27052	5	5	5	658	73.934	8.37
A0A0R4J093	Cmpk1	UMP-CMP kinase OS=Mus musculus GN=Cmpk1 PE=1 SV=1	33.4802	6	7	6	227	25.698	7.97
P60603	Romo1	Reactive oxygen species modulator 1 OS=Mus musculus GN=Romo1 PE=2 SV=1	21.519	1	1	1	79	8.177	9.33
Q3TIK1	Gorasp2	Uncharacterized protein OS=Mus musculus GN=Gorasp2 PE=2 SV=1	6.20843	2	2	2	451	47.082	4.83
D3YTQ3	Hnrnpdl	Heterogeneous nuclear ribonucleoprotein D-like OS=Mus musculus GN=Hnrnpdl PE=1 SV=1	15	5	6	4	420	46.242	9.57
Q9D8L3	Ssr4	Signal sequence receptor, delta OS=Mus musculus GN=Ssr4 PE=1 SV=1	19.6532	3	3	3	173	18.996	5.78
Q99MR8	Mccc1	Methylcrotonoyl-CoA carboxylase subunit alpha, mitochondrial OS=Mus musculus GN=Mccc1 PE=1 SV=2	7.67085	3	3	3	717	79.293	7.83
P17809	Slc2a1	Solute carrier family 2, facilitated glucose transporter member 1 OS=Mus musculus GN=Slc2a1 PE=1 SV=4	5.89431	4	4	4	492	53.949	8.87
Q9CY58	Serbp1	Plasminogen activator inhibitor 1 RNA-binding protein OS=Mus musculus GN=Serbp1 PE=1 SV=2	14.2506	4	4	4	407	44.687	8.54
P60122	Ruvbl1	RuvB-like 1 OS=Mus musculus GN=Ruvbl1 PE=1 SV=1	5.48246	2	2	2	456	50.182	6.42
Q9D1C8	Vps28	Vacuolar protein sorting-associated protein 28 homolog OS=Mus musculus GN=Vps28 PE=1 SV=1	11.3122	2	2	2	221	25.436	5.54
Q3U292	Hist1h1d	Uncharacterized protein OS=Mus musculus GN=Hist1h1d PE=2 SV=1	21.7195	5	5	1	221	22.068	11.03
P62774	Mtpn	Myotrophin OS=Mus musculus GN=Mtpn PE=1 SV=2	22.8814	3	3	3	118	12.853	5.52
Q8JZQ2	Afg3l2	AFG3-like protein 2 OS=Mus musculus GN=Afg3l2 PE=1 SV=1	9.47631	7	7	7	802	89.463	8.6
Q9JHW2	Nit2	Omega-amidase NIT2 OS=Mus musculus GN=Nit2 PE=1 SV=1	15.2174	3	3	3	276	30.483	6.9
H3BLL2	Atpaf1	ATP synthase mitochondrial F1 complex assembly factor 1 OS=Mus musculus GN=Atpaf1 PE=1 SV=1	10.0575	2	2	2	348	38.772	5.86
Q8K2T1	Nmral1	NmrA-like family domain-containing protein 1 OS=Mus musculus GN=Nmral1 PE=1 SV=1	14.5631	4	5	4	309	34.355	6.86
Q8C6A3	Prep	Uncharacterized protein OS=Mus musculus GN=Prep PE=2 SV=1	6.97674	3	3	3	731	82.746	5.9
A0A087WQS2	Bzw1	Basic leucine zipper and W2 domain-containing protein 1 OS=Mus musculus GN=Bzw1 PE=1 SV=1	7.76053	2	2	2	451	51.177	6.95
A0A0R4J0S4	Llgl1	Lethal(2) giant larvae protein homolog 1 OS=Mus musculus GN=Llgl1 PE=1 SV=1	5.36723	4	4	4	1062	115.492	6.39
Q9D0I9	Rars	Arginine--tRNA ligase, cytoplasmic OS=Mus musculus GN=Rars PE=1 SV=2	4.69697	3	3	3	660	75.625	7.55
Q3TDN2	Faf2	FAS-associated factor 2 OS=Mus musculus GN=Faf2 PE=1 SV=2	5.8427	2	3	2	445	52.438	5.47
Q6A0D1	Emc2	MKIAA0103 protein (Fragment) OS=Mus musculus GN=Emc2 PE=1 SV=1	8.41751	2	2	2	297	34.912	6.81
B1GX81	Pak3	PAK3cb protein OS=Mus musculus GN=Pak3 PE=2 SV=1	7.75862	4	4	2	580	64.578	5.47
E9QN98	Dpp10	Inactive dipeptidyl peptidase 10 OS=Mus musculus GN=Dpp10 PE=1 SV=1	5.75	5	5	3	800	91.072	6.48
Q9QZ88	Vps29	Vacuolar protein sorting-associated protein 29 OS=Mus musculus GN=Vps29 PE=1 SV=1	21.978	4	5	4	182	20.483	6.79
P70398	Usp9x	Probable ubiquitin carboxyl-terminal hydrolase FAF-X OS=Mus musculus GN=Usp9x PE=1 SV=2	2.42282	6	7	4	2559	290.526	5.87
Q06138	Cab39	Calcium-binding protein 39 OS=Mus musculus GN=Cab39 PE=1 SV=2	20.8211	8	9	8	341	39.818	6.89
P62830	Rpl23	60S ribosomal protein L23 OS=Mus musculus GN=Rpl23 PE=1 SV=1	20	2	3	2	140	14.856	10.51
Q62351	Tfrc	Transferrin receptor protein 1 OS=Mus musculus GN=Tfrc PE=1 SV=1	6.1599	4	6	4	763	85.677	6.57
Q9CYT6	Cap2	Adenylyl cyclase-associated protein 2 OS=Mus musculus GN=Cap2 PE=1 SV=1	9.66387	4	4	3	476	52.829	6.43
Q9D898	Arpc5l	Actin-related protein 2/3 complex subunit 5-like protein OS=Mus musculus GN=Arpc5l PE=1 SV=1	26.1438	3	3	3	153	16.97	6.8
Q91X72	Hpx	Hemopexin OS=Mus musculus GN=Hpx PE=1 SV=2	14.5652	4	5	4	460	51.285	7.8
Q91V64	Isoc1	Isochorismatase domain-containing protein 1 OS=Mus musculus GN=Isoc1 PE=1 SV=1	11.4478	2	2	2	297	32.012	7.39
B9UIT4	Ache	Carboxylic ester hydrolase OS=Mus musculus GN=Ache PE=2 SV=1	6.67752	3	3	3	614	68.113	6.43
Q3TED1	Mat2a	S-adenosylmethionine synthase OS=Mus musculus GN=Mat2a PE=2 SV=1	10.6329	4	4	4	395	43.576	6.6
Q3U4W5	Rab6a	RAB6, member RAS oncogene family, isoform CRA_c OS=Mus musculus GN=Rab6a PE=2 SV=1	37.0192	7	8	3	208	23.531	5.54
Q4FK74	Atp5d	ATP synthase, H+ transporting, mitochondrial F1 complex, delta subunit, isoform CRA_c OS=Mus musculus GN=Atp5d PE=1 SV=1	13.6905	2	2	2	168	17.589	5.08
O70480	Vamp4	Vesicle-associated membrane protein 4 OS=Mus musculus GN=Vamp4 PE=1 SV=1	9.92908	1	1	1	141	16.343	7.36
Q8BW75	Maob	Amine oxidase [flavin-containing] B OS=Mus musculus GN=Maob PE=1 SV=4	13.4615	5	5	3	520	58.52	8.29
Q8VCD6	Reep2	Receptor expression-enhancing protein 2 OS=Mus musculus GN=Reep2 PE=1 SV=2	13.7795	2	2	2	254	28.419	9.41
P63141	Kcna2	Potassium voltage-gated channel subfamily A member 2 OS=Mus musculus GN=Kcna2 PE=1 SV=1	10.4208	5	6	2	499	56.664	4.86
Q3TC33	Ccdc127	Coiled-coil domain-containing protein 127 OS=Mus musculus GN=Ccdc127 PE=1 SV=2	8.07692	1	1	1	260	30.49	9.13
O70492	Snx3	Sorting nexin-3 OS=Mus musculus GN=Snx3 PE=1 SV=3	25.9259	4	4	4	162	18.746	8.66
Q9JKD3	Scamp5	Secretory carrier-associated membrane protein 5 OS=Mus musculus GN=Scamp5 PE=1 SV=1	19.1489	3	3	3	235	26.051	8.54
E9PY16	Adap1	ArfGAP with dual PH domains 1 OS=Mus musculus GN=Adap1 PE=1 SV=1	19.5187	5	5	5	374	43.343	8.65
Q9R062	Gyg1	Glycogenin-1 OS=Mus musculus GN=Gyg1 PE=1 SV=3	10.2102	2	2	2	333	37.378	5.29
P58389	Ptpa	Serine/threonine-protein phosphatase 2A activator OS=Mus musculus GN=Ptpa PE=1 SV=1	35.2941	8	8	8	323	36.687	6.39
Q3V100	Mpi	Mannose-6-phosphate isomerase OS=Mus musculus GN=Mpi PE=1 SV=1	14.1844	3	3	3	423	46.545	5.95
Q91W87	Cyp2d22	Cytochrome P450, family 2, subfamily d, polypeptide 22 OS=Mus musculus GN=Cyp2d22 PE=2 SV=1	7.4	3	3	3	500	56.457	6.95
P54822	Adsl	Adenylosuccinate lyase OS=Mus musculus GN=Adsl PE=1 SV=2	11.157	3	5	3	484	54.831	7.27
Q91ZR1	Rab4b	Ras-related protein Rab-4B OS=Mus musculus GN=Rab4b PE=1 SV=2	27.6995	5	5	3	213	23.614	6.06
Q791T5	Mtch1	Mitochondrial carrier homolog 1 OS=Mus musculus GN=Mtch1 PE=1 SV=1	10.7969	4	4	4	389	41.538	9.32
Q4V9X0	Ppp3ca	Ppp3ca protein OS=Mus musculus GN=Ppp3ca PE=2 SV=1	22.2222	5	5	1	225	24.921	7.97
Q8BL66	Eea1	Early endosome antigen 1 OS=Mus musculus GN=Eea1 PE=1 SV=2	1.13395	1	1	1	1411	160.817	5.77
Q9WU79	Prodh	Proline dehydrogenase 1, mitochondrial OS=Mus musculus GN=Prodh PE=1 SV=2	2.67112	1	1	1	599	67.993	8.24
Q5FWK3	Arhgap1	Rho GTPase-activating protein 1 OS=Mus musculus GN=Arhgap1 PE=1 SV=1	23.4624	7	7	7	439	50.379	6.44
Q2TBF9	Map1lc3b	Microtubule-associated protein 1 light chain 3 beta OS=Mus musculus GN=Map1lc3b PE=2 SV=1	22.4	3	4	1	125	14.656	8.43
P36536	Sar1a	GTP-binding protein SAR1a OS=Mus musculus GN=Sar1a PE=1 SV=1	21.7172	2	3	2	198	22.357	6.93
O09167	Rpl21	60S ribosomal protein L21 OS=Mus musculus GN=Rpl21 PE=1 SV=3	27.5	3	4	3	160	18.55	10.49
Q9CQK2	Rps24	40S ribosomal protein S24 OS=Mus musculus GN=Rps24 PE=2 SV=1	28.3582	3	3	3	134	15.542	10.8
Q91WK5	Gcsh	Glycine cleavage system H protein, mitochondrial OS=Mus musculus GN=Gcsh PE=1 SV=2	11.7647	1	2	1	170	18.625	4.75
O09172	Gclm	Glutamate--cysteine ligase regulatory subunit OS=Mus musculus GN=Gclm PE=1 SV=1	11.3139	2	2	2	274	30.516	5.52
P62869	Elob	Elongin-B OS=Mus musculus GN=Elob PE=1 SV=1	37.2881	5	5	5	118	13.162	5.01
Q8BG51	Rhot1	Mitochondrial Rho GTPase 1 OS=Mus musculus GN=Rhot1 PE=1 SV=1	7.13154	3	4	3	631	72.196	6.49
Q0PD49	Rab8b	RAB8B, member RAS oncogene family OS=Mus musculus GN=Rab8b PE=1 SV=1	21.256	5	7	2	207	23.588	9.07
Q3THG2	Psmd11	Uncharacterized protein OS=Mus musculus GN=Psmd11 PE=2 SV=1	6.3981	2	2	2	422	47.367	6.48
E9PVN6	Gm20498	Predicted gene 20498 OS=Mus musculus GN=Gm20498 PE=1 SV=1	6.59341	1	1	1	182	20.431	6.07
Q6ZPH4	Rangap1	MKIAA1835 protein (Fragment) OS=Mus musculus GN=Rangap1 PE=2 SV=1	4.95356	3	3	3	646	69.419	4.72
P29391	Ftl1	Ferritin light chain 1 OS=Mus musculus GN=Ftl1 PE=1 SV=2	15.847	2	2	2	183	20.789	6
Q5SZA3	Hist1h1c	Histone cluster 1, H1c OS=Mus musculus GN=Hist1h1c PE=1 SV=1	22.6415	5	5	1	212	21.254	11
Q0PD32	Rab23	Rab23 OS=Mus musculus GN=Rab23 PE=2 SV=1	13.9241	2	2	2	237	26.662	6.79
Q3TPJ8	Dync1i2	Cytoplasmic dynein 1 intermediate chain 2 OS=Mus musculus GN=Dync1i2 PE=1 SV=1	10.7595	4	4	4	632	70.569	5.24
Q78IK2	Usmg5	Up-regulated during skeletal muscle growth protein 5 OS=Mus musculus GN=Usmg5 PE=1 SV=1	44.8276	2	2	2	58	6.377	9.83
P63046	Sult4a1	Sulfotransferase 4A1 OS=Mus musculus GN=Sult4a1 PE=1 SV=1	20.7746	5	5	5	284	33.032	5.53
P32067	Ssb	Lupus La protein homolog OS=Mus musculus GN=Ssb PE=1 SV=1	13.7349	5	5	5	415	47.727	9.77
Q3UUI3	Them4	Acyl-coenzyme A thioesterase THEM4 OS=Mus musculus GN=Them4 PE=1 SV=1	14.3478	3	3	3	230	26.015	9.64
P63143	Kcnab1	Voltage-gated potassium channel subunit beta-1 OS=Mus musculus GN=Kcnab1 PE=1 SV=2	11.2219	4	4	1	401	44.694	9.32
Q9CQW2	Arl8b	ADP-ribosylation factor-like protein 8B OS=Mus musculus GN=Arl8b PE=1 SV=1	27.4194	4	6	1	186	21.525	8.43
Q4VAE8	Ndufb4	Ndufb4 protein (Fragment) OS=Mus musculus GN=Ndufb4 PE=2 SV=1	38.1679	4	5	4	131	15.306	9.8
P50608	Fmod	Fibromodulin OS=Mus musculus GN=Fmod PE=2 SV=1	17.2872	4	5	4	376	43.027	6.04
Q8BGD8	Coa6	Cytochrome c oxidase assembly factor 6 homolog OS=Mus musculus GN=Coa6 PE=1 SV=1	30.3797	2	2	2	79	9.292	8.16
B2RVP5	H2afv	Histone H2A OS=Mus musculus GN=H2afv PE=2 SV=1	20.3125	3	5	1	128	13.501	10.58
P97822	Anp32e	Acidic leucine-rich nuclear phosphoprotein 32 family member E OS=Mus musculus GN=Anp32e PE=1 SV=2	13.4615	2	2	2	260	29.604	3.88
Q9QY42	Gpr37	Prosaposin receptor GPR37 OS=Mus musculus GN=Gpr37 PE=2 SV=1	7	3	3	3	600	66.732	8.12
G3X9J1	Slc8a1	Sodium/calcium exchanger 1 OS=Mus musculus GN=Slc8a1 PE=1 SV=1	4.12371	2	2	2	970	107.97	4.98
Q9CZZ4	Psmd9	Uncharacterized protein OS=Mus musculus GN=Psmd9 PE=2 SV=1	11.245	2	2	2	249	27.908	6.54
Q8CHG1	Dclk1	MKIAA0369 protein (Fragment) OS=Mus musculus GN=Dclk1 PE=2 SV=1	7.07965	4	4	4	791	87.349	8.81
B2RPU8	Zbed5	MCG130675 OS=Mus musculus GN=Zbed5 PE=2 SV=1	4.89418	2	3	2	756	84.213	8.44
F8WHL2	Copa	Coatomer subunit alpha OS=Mus musculus GN=Copa PE=1 SV=1	4.54177	4	4	4	1233	139.321	7.58
Q8BMK4	Ckap4	Cytoskeleton-associated protein 4 OS=Mus musculus GN=Ckap4 PE=1 SV=2	4.69565	2	2	2	575	63.654	5.64
A4GE64	Ctnna3	Alpha-T-catenin OS=Mus musculus GN=Ctnna3 PE=2 SV=1	7.93296	5	5	5	895	99.712	6.52
A0A1Y7VL34	Dtna	Dystrobrevin OS=Mus musculus GN=Dtna PE=1 SV=1	6.43432	4	4	4	746	84.013	6.83
Q9DCZ4	Apoo	MICOS complex subunit Mic26 OS=Mus musculus GN=Apoo PE=1 SV=2	20.202	2	2	2	198	22.59	9.25
Q3TMB3	Fdps	Uncharacterized protein OS=Mus musculus GN=Fdps PE=2 SV=1	14.7309	4	4	4	353	40.57	5.66
A8ASF5	Cpt1a	Acyltransferase OS=Mus musculus GN=Cpt1a PE=2 SV=1	5.95084	3	3	3	773	88.27	8.69
Q3TGR2	Fgb	Fibrinogen, B beta polypeptide, isoform CRA_a OS=Mus musculus GN=Fgb PE=1 SV=1	13.3056	5	5	5	481	54.718	7.08
E9PYL9	Gm10036	Predicted gene 10036 OS=Mus musculus GN=Gm10036 PE=3 SV=1	19.6629	3	3	3	178	20.254	9.51
Q9DB27	Mcts1	Malignant T-cell-amplified sequence 1 OS=Mus musculus GN=Mcts1 PE=1 SV=1	23.7569	3	3	3	181	20.542	8.82
Q80XU6	Ogt	Ogt protein OS=Mus musculus GN=Ogt PE=2 SV=1	11.1111	1	1	1	171	18.881	6.01
P47753	Capza1	F-actin-capping protein subunit alpha-1 OS=Mus musculus GN=Capza1 PE=1 SV=4	22.3776	4	4	3	286	32.919	5.55
Q9CQ75	Ndufa2	NADH dehydrogenase [ubiquinone] 1 alpha subcomplex subunit 2 OS=Mus musculus GN=Ndufa2 PE=1 SV=3	23.2323	2	2	2	99	10.909	9.99
P63216	Gng3	Guanine nucleotide-binding protein G(I)/G(S)/G(O) subunit gamma-3 OS=Mus musculus GN=Gng3 PE=1 SV=1	32	3	4	3	75	8.299	7.78
Q3T9L1	Coro1a	Coronin OS=Mus musculus GN=Coro1a PE=2 SV=1	9.32755	4	4	4	461	50.985	6.48
Q61490	Alcam	CD166 antigen OS=Mus musculus GN=Alcam PE=1 SV=3	11.3208	3	3	3	583	65.051	6.15
Q8JZR6	Slc4a8	Electroneutral sodium bicarbonate exchanger 1 OS=Mus musculus GN=Slc4a8 PE=2 SV=1	2.38751	2	2	1	1089	122.342	6.6
Q9DCY1	Ppib	Peptidyl-prolyl cis-trans isomerase OS=Mus musculus GN=Ppib PE=1 SV=1	24.0741	5	5	5	216	23.699	9.55
O35598	Adam10	Disintegrin and metalloproteinase domain-containing protein 10 OS=Mus musculus GN=Adam10 PE=1 SV=2	5.07343	3	3	3	749	83.914	7.94
A0A158SIT0	Sat2	Spermidine/spermine N1-acetyl transferase 2 OS=Mus musculus GN=Sat2 PE=4 SV=1	10	1	1	1	170	19.293	6.04
Q3UW66	Mpst	Sulfurtransferase OS=Mus musculus GN=Mpst PE=1 SV=1	8.75421	2	2	2	297	33.077	6.47
Q6NZL0	Soga3	Protein SOGA3 OS=Mus musculus GN=Soga3 PE=1 SV=2	4.55026	4	4	4	945	103.416	6.14
Q3TWM2	Gss	Glutathione synthetase OS=Mus musculus GN=Gss PE=2 SV=1	8.22785	3	3	3	474	52.229	5.57
P21614	Gc	Vitamin D-binding protein OS=Mus musculus GN=Gc PE=1 SV=2	6.72269	2	2	2	476	53.565	5.5
Q545F4	Hspb1	Hspb1 protein OS=Mus musculus GN=Hspb1 PE=2 SV=1	27.2727	4	4	4	209	23	6.55
Q3UPL0	Sec31a	Protein transport protein Sec31A OS=Mus musculus GN=Sec31a PE=1 SV=2	6.66667	5	5	5	1230	133.486	6.76
P61759	Vbp1	Prefoldin subunit 3 OS=Mus musculus GN=Vbp1 PE=1 SV=2	22.449	5	5	5	196	22.421	6.28
B1AT82	Prpsap1	MCG6846, isoform CRA_c OS=Mus musculus GN=Prpsap1 PE=1 SV=1	6.23377	2	2	2	385	42.44	8.4
Q542P4	Mpp1	Membrane protein, palmitoylated OS=Mus musculus GN=Mpp1 PE=1 SV=1	9.22747	3	3	3	466	52.194	7.2
Q7TSV2	Slc9a1	Sodium/hydrogen exchanger OS=Mus musculus GN=Slc9a1 PE=2 SV=1	3.52369	2	2	2	823	91.836	7.23
F1DFN1	Slc4a10	Anion exchange protein OS=Mus musculus GN=Slc4a10 PE=2 SV=1	2.28873	2	2	1	1136	127.796	6.55
Q8BIW1	Prune1	Exopolyphosphatase PRUNE1 OS=Mus musculus GN=Prune1 PE=1 SV=1	8.37004	2	2	2	454	50.208	5.11
Q80ZI8	Itga6	Itga6 protein (Fragment) OS=Mus musculus GN=Itga6 PE=2 SV=1	2.20848	2	2	2	1132	126.583	7.3
Q8VEK0	Tmem30a	Cell cycle control protein 50A OS=Mus musculus GN=Tmem30a PE=1 SV=1	9.06593	2	3	2	364	41.035	8.37
P28658	Atxn10	Ataxin-10 OS=Mus musculus GN=Atxn10 PE=1 SV=2	2.94737	1	1	1	475	53.673	5.25
P52194	Clgn	Calmegin OS=Mus musculus GN=Clgn PE=1 SV=2	2.61866	1	1	1	611	69.387	4.68
Q3TI98	Farsb	Uncharacterized protein OS=Mus musculus GN=Farsb PE=2 SV=1	8.82852	5	5	5	589	65.773	7.43
O54984	Asna1	ATPase Asna1 OS=Mus musculus GN=Asna1 PE=1 SV=2	19.8276	4	4	4	348	38.797	4.91
H7BX95	Srsf1	Serine/arginine-rich-splicing factor 1 OS=Mus musculus GN=Srsf1 PE=1 SV=1	20.9486	4	4	4	253	28.312	10.08
Q6R891	Ppp1r9b	Neurabin-2 OS=Mus musculus GN=Ppp1r9b PE=1 SV=1	6.36475	3	3	3	817	89.466	4.92
P24547	Impdh2	Inosine-5'-monophosphate dehydrogenase 2 OS=Mus musculus GN=Impdh2 PE=1 SV=2	4.47471	2	2	2	514	55.78	7.28
D3Z041	Acsl1	Long-chain-fatty-acid--CoA ligase 1 OS=Mus musculus GN=Acsl1 PE=1 SV=1	7.15308	4	5	4	699	77.984	7.47
P01027	C3	Complement C3 OS=Mus musculus GN=C3 PE=1 SV=3	2.16476	3	3	3	1663	186.366	6.73
Q80UT7	Rpl7a	Rpl7a protein (Fragment) OS=Mus musculus GN=Rpl7a PE=2 SV=1	20	5	6	5	270	30.455	10.55
Q3UIG0	Eif3e	Eukaryotic translation initiation factor 3 subunit E OS=Mus musculus GN=Eif3e PE=1 SV=1	8.53933	4	4	4	445	52.187	6.04
P61148	Fgf1	Fibroblast growth factor 1 OS=Mus musculus GN=Fgf1 PE=1 SV=1	20	3	3	3	155	17.407	7.02
P38060	Hmgcl	Hydroxymethylglutaryl-CoA lyase, mitochondrial OS=Mus musculus GN=Hmgcl PE=1 SV=2	6.76923	1	1	1	325	34.217	8.41
Q91V09	Wdr13	WD repeat-containing protein 13 OS=Mus musculus GN=Wdr13 PE=1 SV=1	2.68041	1	1	1	485	53.63	9.14
Q9WVA2	Timm8a1	Mitochondrial import inner membrane translocase subunit Tim8 A OS=Mus musculus GN=Timm8a1 PE=1 SV=1	38.1443	3	3	3	97	11.035	5.16
Q5NCJ9	Uqcr10	RIKEN cDNA 1110020P15, isoform CRA_b OS=Mus musculus GN=Uqcr10 PE=1 SV=1	37.5	2	2	2	64	7.441	9.19
Q9JJI8	Rpl38	60S ribosomal protein L38 OS=Mus musculus GN=Rpl38 PE=1 SV=3	18.5714	1	1	1	70	8.199	10.1
O55029	Copb2	Coatomer subunit beta' OS=Mus musculus GN=Copb2 PE=1 SV=2	5.08287	4	4	4	905	102.384	5.3
N0E463	Csnk2b-Ly6g5b	Casein kinase II subunit beta OS=Mus musculus GN=Csnk2b-Ly6g5b PE=2 SV=1	14.978	2	3	2	227	26.35	5.97
Q8K4X7	Agpat4	1-acyl-sn-glycerol-3-phosphate acyltransferase delta OS=Mus musculus GN=Agpat4 PE=1 SV=1	12.4339	5	5	5	378	43.781	8.38
P46664	Adss	Adenylosuccinate synthetase isozyme 2 OS=Mus musculus GN=Adss PE=1 SV=2	7.01754	2	2	2	456	49.99	6.38
A0A023J604	ND2	NADH-ubiquinone oxidoreductase chain 2 OS=Mus musculus castaneus GN=ND2 PE=3 SV=1	4.89914	1	1	1	347	39.099	9.92
Q9CY64	Blvra	Biliverdin reductase A OS=Mus musculus GN=Blvra PE=1 SV=1	11.1864	3	4	3	295	33.504	7.02
B2RRE0	Akap12	A kinase (PRKA) anchor protein (Gravin) 12 OS=Mus musculus GN=Akap12 PE=2 SV=1	0.950119	1	1	1	1684	180.586	4.44
Q3TML6	Eif2s3x	Eukaryotic translation initiation factor 2, subunit 3, structural gene X-linked OS=Mus musculus GN=Eif2s3x PE=1 SV=1	11.0169	4	4	4	472	51.033	8.4
P63213	Gng2	Guanine nucleotide-binding protein G(I)/G(S)/G(O) subunit gamma-2 OS=Mus musculus GN=Gng2 PE=1 SV=2	61.9718	4	6	4	71	7.845	7.99
Q3TWG5	Dync1li1	Dynein cytoplasmic 1 light intermediate chain 1 OS=Mus musculus GN=Dync1li1 PE=1 SV=1	13.5755	5	5	5	523	56.579	6.42
Q9D7N9	Apmap	Adipocyte plasma membrane-associated protein OS=Mus musculus GN=Apmap PE=1 SV=1	9.39759	2	2	2	415	46.405	6.32
Q8BNY6	Ncs1	Neuronal calcium sensor 1 OS=Mus musculus GN=Ncs1 PE=1 SV=3	20.5263	3	3	3	190	21.865	4.83
Q3THK7	Gmps	GMP synthase [glutamine-hydrolyzing] OS=Mus musculus GN=Gmps PE=1 SV=2	11.1111	5	5	5	693	76.675	6.73
Q99K86	Bcam	Bcam protein OS=Mus musculus GN=Bcam PE=2 SV=1	9.38462	5	5	5	650	70.813	6.46
Q8VBT0	Tmx1	Thioredoxin-related transmembrane protein 1 OS=Mus musculus GN=Tmx1 PE=1 SV=1	8.63309	2	2	2	278	31.376	5.29
Q4FZE6	Rps7	40S ribosomal protein S7 OS=Mus musculus GN=Rps7 PE=2 SV=1	46.9072	6	6	6	194	22.113	10.1
Q9CRD0	Ociad1	OCIA domain-containing protein 1 OS=Mus musculus GN=Ociad1 PE=1 SV=1	7.28745	1	1	1	247	27.593	7.81
Q6PDL0	Dync1li2	Cytoplasmic dynein 1 light intermediate chain 2 OS=Mus musculus GN=Dync1li2 PE=1 SV=2	13.6179	5	5	5	492	54.185	6.28
G3X972	Sec24c	SEC24 related gene family, member C (S. cerevisiae), isoform CRA_a OS=Mus musculus GN=Sec24c PE=1 SV=1	3.37591	3	3	3	1096	118.505	6.84
Q3UER8	Fgg	Fibrinogen gamma chain OS=Mus musculus GN=Fgg PE=1 SV=1	6.77201	2	2	2	443	50.317	5.62
Q9CQB4	Uqcrb	Cytochrome b-c1 complex subunit 7 OS=Mus musculus GN=Uqcrb PE=1 SV=1	36.036	5	7	5	111	13.553	9.11
Q9DCM2	Gstk1	Glutathione S-transferase kappa 1 OS=Mus musculus GN=Gstk1 PE=1 SV=3	13.2743	2	2	2	226	25.687	8.88
C7G3P1	Ppfia3	MKIAA0654 protein (Fragment) OS=Mus musculus GN=Ppfia3 PE=2 SV=1	0.963855	1	1	1	1245	138.441	5.77
Q8CG76	Akr7a2	Aflatoxin B1 aldehyde reductase member 2 OS=Mus musculus GN=Akr7a2 PE=1 SV=3	3.26975	1	1	1	367	40.586	8.12
E9QNY8	Sacs	Sacsin OS=Mus musculus GN=Sacs PE=1 SV=1	0.48014	2	2	2	4582	520.36	7.05
Q3UEB3	Puf60	Poly(U)-binding-splicing factor PUF60 OS=Mus musculus GN=Puf60 PE=1 SV=2	8.51064	3	3	3	564	60.211	5.29
E9PX29	Sptbn4	Spectrin beta chain OS=Mus musculus GN=Sptbn4 PE=1 SV=1	1.83522	4	4	2	2561	288.646	6
Q3U6L3	Glrx	Glutaredoxin, isoform CRA_a OS=Mus musculus GN=Glrx PE=1 SV=1	42.9907	3	3	3	107	11.863	8.37
F8SLQ1	Pex5l	PEX5-related protein OS=Mus musculus GN=Pex5l PE=1 SV=1	8	4	4	4	650	72.227	5.3
Q80V42	Cpm	Carboxypeptidase M OS=Mus musculus GN=Cpm PE=1 SV=2	15.8014	5	5	5	443	50.523	7.78
P04104	Krt1	Keratin, type II cytoskeletal 1 OS=Mus musculus GN=Krt1 PE=1 SV=4	3.61068	2	2	2	637	65.565	8.15
Q564F6	Pdcd5	MCG128907 OS=Mus musculus GN=Pdcd5 PE=1 SV=1	19.0476	2	2	2	126	14.266	5.68
A0A140LJ36	Gm45208	PRA1 family protein OS=Mus musculus GN=Gm45208 PE=3 SV=1	6.16438	1	2	1	292	31.702	8.79
Q6ZPT2	Lars	MKIAA1352 protein (Fragment) OS=Mus musculus GN=Lars PE=2 SV=1	4.79339	4	4	4	1210	137.687	7.3
P04247	Mb	Myoglobin OS=Mus musculus GN=Mb PE=1 SV=3	21.4286	2	2	2	154	17.059	7.62
Q9DB72	Btbd17	BTB/POZ domain-containing protein 17 OS=Mus musculus GN=Btbd17 PE=1 SV=1	3.9749	1	1	1	478	52.569	9.42
Q922B1	Macrod1	O-acetyl-ADP-ribose deacetylase MACROD1 OS=Mus musculus GN=Macrod1 PE=1 SV=2	7.73994	2	2	2	323	35.272	8.85
S4R1P5	Dst	Dystonin OS=Mus musculus GN=Dst PE=1 SV=1	0.777504	4	4	3	7717	869.994	5.45
Q02819	Nucb1	Nucleobindin-1 OS=Mus musculus GN=Nucb1 PE=1 SV=2	5.01089	2	2	2	459	53.376	5.07
Q8C0E2	Vps26b	Vacuolar protein sorting-associated protein 26B OS=Mus musculus GN=Vps26b PE=1 SV=1	12.2024	4	4	3	336	39.1	7.37
Q3TJZ6	Fam98a	Protein FAM98A OS=Mus musculus GN=Fam98a PE=1 SV=1	2.91262	1	1	1	515	55.021	8.95
P61967	Ap1s1	AP-1 complex subunit sigma-1A OS=Mus musculus GN=Ap1s1 PE=1 SV=1	10.1266	1	1	1	158	18.721	5.73
Q9Z2I8	Suclg2	Succinate--CoA ligase [GDP-forming] subunit beta, mitochondrial OS=Mus musculus GN=Suclg2 PE=1 SV=3	9.46882	3	3	3	433	46.811	7.02
Q544E3	Pip4k2a	Phosphatidylinositol-4-phosphate 5-kinase, type II, alpha OS=Mus musculus GN=Pip4k2a PE=1 SV=1	17.5309	6	6	6	405	46.122	6.99
Q8VED5	Krt79	Keratin, type II cytoskeletal 79 OS=Mus musculus GN=Krt79 PE=1 SV=2	5.46139	3	4	1	531	57.517	7.69
O88696	Clpp	ATP-dependent Clp protease proteolytic subunit, mitochondrial OS=Mus musculus GN=Clpp PE=1 SV=1	4.41176	1	1	1	272	29.781	7.47
Q05BC3	Eml1	Echinoderm microtubule-associated protein-like 1 OS=Mus musculus GN=Eml1 PE=1 SV=1	5.65111	4	4	4	814	89.624	7.02
Q91XU3	Pip4k2c	Phosphatidylinositol 5-phosphate 4-kinase type-2 gamma OS=Mus musculus GN=Pip4k2c PE=1 SV=1	9.02613	3	3	3	421	47.306	6.89
Q14AZ9	Zadh2	Zinc binding alcohol dehydrogenase, domain containing 2 OS=Mus musculus GN=Zadh2 PE=1 SV=1	3.97878	1	1	1	377	40.503	7.42
Q5DQR4	Stxbp5l	Syntaxin-binding protein 5-like OS=Mus musculus GN=Stxbp5l PE=1 SV=1	1.35021	1	1	1	1185	131.76	6.86
Q9QYE9	Plekhb1	Pleckstrin homology domain-containing family B member 1 OS=Mus musculus GN=Plekhb1 PE=1 SV=1	26.3374	4	4	4	243	27.322	6.98
Q14BV7	Acbd6	Acyl-Coenzyme A binding domain containing 6 OS=Mus musculus GN=Acbd6 PE=2 SV=1	4.25532	1	2	1	282	30.868	5.11
P16460	Ass1	Argininosuccinate synthase OS=Mus musculus GN=Ass1 PE=1 SV=1	7.03883	3	3	3	412	46.555	8.22
A0A2C9F2C1	Syt7	Synaptotagmin-7 OS=Mus musculus GN=Syt7 PE=4 SV=1	4.74632	2	2	2	611	68.255	9.31
Q3TC45	S100a10	S100 calcium binding protein A10 (Calpactin), isoform CRA_a OS=Mus musculus GN=S100a10 PE=1 SV=1	45.3608	3	4	3	97	11.179	6.77
O70499	Snrpn	Small nuclear ribonucleoprotein-associated protein OS=Mus musculus GN=Snrpn PE=3 SV=1	6.66667	2	2	2	240	24.597	10.89
Q64676	Ugt8	2-hydroxyacylsphingosine 1-beta-galactosyltransferase OS=Mus musculus GN=Ugt8 PE=1 SV=2	4.99076	2	3	2	541	61.21	9.42
P56387	Dynlt3	Dynein light chain Tctex-type 3 OS=Mus musculus GN=Dynlt3 PE=1 SV=1	40.5172	2	2	2	116	12.949	5.12
Q80UG5	Sept9	Septin-9 OS=Mus musculus GN=Sept9 PE=1 SV=1	18.1818	7	7	7	583	65.534	8.9
O35887	Calu	Calumenin OS=Mus musculus GN=Calu PE=1 SV=1	16.8254	3	3	3	315	37.041	4.67
Q3URM4	Erp44	Uncharacterized protein OS=Mus musculus GN=Erp44 PE=2 SV=1	10.3448	3	4	2	406	46.717	5.27
Q80V08	Rpl17	Rpl17 protein (Fragment) OS=Mus musculus GN=Rpl17 PE=2 SV=1	20.6186	3	3	3	194	22.42	10.33
Q5M9J8	Rpl28	MCG13936 OS=Mus musculus GN=Rpl28 PE=1 SV=1	16.0584	2	2	2	137	15.724	12.02
O70503	Hsd17b12	Very-long-chain 3-oxoacyl-CoA reductase OS=Mus musculus GN=Hsd17b12 PE=1 SV=1	9.9359	3	3	3	312	34.719	9.52
P15116	Cdh2	Cadherin-2 OS=Mus musculus GN=Cdh2 PE=1 SV=2	4.63576	3	3	3	906	99.734	4.78
Q3T9S3	Set	SET translocation OS=Mus musculus GN=Set PE=2 SV=1	9.34256	2	2	2	289	33.358	4.32
E9PZ16	Hspg2	Basement membrane-specific heparan sulfate proteoglycan core protein OS=Mus musculus GN=Hspg2 PE=1 SV=1	2.03057	7	7	7	4383	469.486	6.47
Q3V3N6	Cops2	Uncharacterized protein OS=Mus musculus GN=Cops2 PE=2 SV=1	7.55556	3	3	3	450	52.371	5.47
E9QN59	Mapk10	Mitogen-activated protein kinase OS=Mus musculus GN=Mapk10 PE=1 SV=1	6.47773	3	3	1	494	55.678	6.6
Q52L67	Tecr	Gpsn2 protein OS=Mus musculus GN=Tecr PE=1 SV=1	6.07735	2	3	2	362	41.869	9.39
Q5EG47	Prkaa1	5'-AMP-activated protein kinase catalytic subunit alpha-1 OS=Mus musculus GN=Prkaa1 PE=1 SV=2	5.00894	2	2	2	559	63.889	8.12
O35969	Gamt	Guanidinoacetate N-methyltransferase OS=Mus musculus GN=Gamt PE=1 SV=1	25.4237	3	3	3	236	26.319	5.71
E9Q9H0	Dlg1	Disks large homolog 1 OS=Mus musculus GN=Dlg1 PE=1 SV=1	4.60526	3	3	3	912	100.763	5.78
O35927	Ctnnd2	Catenin delta-2 OS=Mus musculus GN=Ctnnd2 PE=1 SV=1	3.44828	3	3	2	1247	134.916	7.65
Q0VE46	Myadm	Myadm protein OS=Mus musculus GN=Myadm PE=1 SV=1	5.3125	1	1	1	320	35.261	8.31
Q3THB0	Eif4b	Uncharacterized protein OS=Mus musculus GN=Eif4b PE=2 SV=1	3.92799	2	2	2	611	68.815	5.73
A0A0R4J018	Tpmt	Thiopurine S-methyltransferase OS=Mus musculus GN=Tpmt PE=1 SV=1	9.16667	1	2	1	240	27.554	6.44
E9PW66	Nap1l1	Nucleosome assembly protein 1-like 1 OS=Mus musculus GN=Nap1l1 PE=1 SV=1	10.7656	3	4	2	418	48.513	4.48
P68433	Hist1h3a	Histone H3.1 OS=Mus musculus GN=Hist1h3a PE=1 SV=2	40.4412	4	4	1	136	15.394	11.12
Q9CQX8	Mrps36	28S ribosomal protein S36, mitochondrial OS=Mus musculus GN=Mrps36 PE=1 SV=1	46.0784	3	5	3	102	11.094	9.99
Q6ZWN5	Rps9	40S ribosomal protein S9 OS=Mus musculus GN=Rps9 PE=1 SV=3	16.4948	4	4	4	194	22.578	10.65
Q543U1	Hdac11	Histone deacetylase 11 OS=Mus musculus GN=Hdac11 PE=1 SV=1	3.17003	1	1	1	347	39.132	7.14
Q8K2H2	Otud6b	OTU domain-containing protein 6B OS=Mus musculus GN=Otud6b PE=1 SV=1	5.78231	1	1	1	294	33.737	5.53
Q2NL51	Gsk3a	Glycogen synthase kinase-3 alpha OS=Mus musculus GN=Gsk3a PE=1 SV=2	6.93878	2	2	2	490	51.628	8.81
Q60668	Hnrnpd	Heterogeneous nuclear ribonucleoprotein D0 OS=Mus musculus GN=Hnrnpd PE=1 SV=2	6.19718	2	2	1	355	38.33	7.81
A0A1Y7VLZ7	Pacs2	Phosphofurin acidic cluster sorting protein 2 OS=Mus musculus GN=Pacs2 PE=1 SV=1	1.78971	1	1	1	894	98.387	6.64
Q99M87	Dnaja3	DnaJ homolog subfamily A member 3, mitochondrial OS=Mus musculus GN=Dnaja3 PE=1 SV=1	5.83333	2	2	2	480	52.41	9.22
Q58EV4	Psma3	Proteasome subunit alpha type OS=Mus musculus GN=Psma3 PE=1 SV=1	14.5098	3	3	3	255	28.387	5.44
P48024	Eif1	Eukaryotic translation initiation factor 1 OS=Mus musculus GN=Eif1 PE=1 SV=2	33.6283	2	2	2	113	12.739	7.44
Q01730	Rsu1	Ras suppressor protein 1 OS=Mus musculus GN=Rsu1 PE=1 SV=3	15.1625	2	2	2	277	31.531	8.88
A0A0F7IQ06	Itgav	Alpha v integrin OS=Mus musculus GN=Itgav PE=2 SV=1	5.45977	3	4	3	1044	115.205	5.68
Q8R146	Apeh	Acylamino-acid-releasing enzyme OS=Mus musculus GN=Apeh PE=1 SV=3	7.65027	3	3	3	732	81.529	5.59
Q3UUH0	Asl	Uncharacterized protein OS=Mus musculus GN=Asl PE=2 SV=1	3.87931	1	1	1	464	51.737	6.96
Q8BJI1	Slc6a17	Sodium-dependent neutral amino acid transporter SLC6A17 OS=Mus musculus GN=Slc6a17 PE=1 SV=1	5.36451	3	3	3	727	81.018	6.23
A2AUD5	Tpd52l2	Tumor protein D54 OS=Mus musculus GN=Tpd52l2 PE=1 SV=1	17.4672	3	3	3	229	25.052	6.55
Q571F9	G3bp1	MKIAA4115 protein (Fragment) OS=Mus musculus GN=G3bp1 PE=2 SV=1	2.57426	1	1	1	505	56.121	6.46
Q3TFU8	Tmed9	Uncharacterized protein OS=Mus musculus GN=Tmed9 PE=2 SV=1	8.92193	2	3	2	269	31.239	9.58
Q9D6S7	Mrrf	Ribosome-recycling factor, mitochondrial OS=Mus musculus GN=Mrrf PE=1 SV=1	6.10687	1	1	1	262	29.032	9.85
Q8HW98	Iglon5	IgLON family member 5 OS=Mus musculus GN=Iglon5 PE=2 SV=2	7.7381	2	2	2	336	36.744	7.69
P86048	Rpl10l	60S ribosomal protein L10-like OS=Mus musculus GN=Rpl10l PE=2 SV=1	21.028	3	3	3	214	24.542	10.11
P59325	Eif5	Eukaryotic translation initiation factor 5 OS=Mus musculus GN=Eif5 PE=1 SV=1	4.4289	2	2	2	429	48.938	5.52
O35114	Scarb2	Lysosome membrane protein 2 OS=Mus musculus GN=Scarb2 PE=1 SV=3	12.3431	3	3	3	478	54.009	5.1
P53986	Slc16a1	Monocarboxylate transporter 1 OS=Mus musculus GN=Slc16a1 PE=1 SV=1	9.12779	3	3	3	493	53.232	7.47
A2AN08	Ubr4	E3 ubiquitin-protein ligase UBR4 OS=Mus musculus GN=Ubr4 PE=1 SV=1	0.694981	3	3	3	5180	571.927	6.06
Q8BGT8	Phyhipl	Phytanoyl-CoA hydroxylase-interacting protein-like OS=Mus musculus GN=Phyhipl PE=1 SV=1	17.6	5	5	5	375	42.314	6.35
P62073	Timm10	Mitochondrial import inner membrane translocase subunit Tim10 OS=Mus musculus GN=Timm10 PE=1 SV=1	23.3333	2	2	2	90	10.326	6.29
Q3UXI9	Ilf2	Uncharacterized protein OS=Mus musculus GN=Ilf2 PE=2 SV=1	8.20513	2	2	2	390	42.983	5.14
Q8CIJ3	Eif3b	Eukaryotic translation initiation factor 3 subunit B OS=Mus musculus GN=Eif3b PE=2 SV=1	2.26804	2	2	2	970	108.914	5.54
A0A1S6GWJ9	Tsfm	Elongation factor Ts, mitochondrial OS=Mus musculus GN=Tsfm PE=2 SV=1	5.13595	1	1	1	331	35.997	7.68
Q14AG7	Syt12	Synaptotagmin XII OS=Mus musculus GN=Syt12 PE=1 SV=1	4.75059	1	1	1	421	46.651	5.64
Q80ZW2	Them6	Protein THEM6 OS=Mus musculus GN=Them6 PE=1 SV=1	14.4928	3	3	3	207	23.788	9.11
Q8CCK0	H2afy2	Core histone macro-H2A.2 OS=Mus musculus GN=H2afy2 PE=1 SV=3	14.5161	4	5	3	372	40.067	9.69
Q3TYK4	Prkar1a	Uncharacterized protein OS=Mus musculus GN=Prkar1a PE=2 SV=1	11.1765	5	5	5	510	57.245	6.89
Q0VBD0	Itgb8	Integrin beta OS=Mus musculus GN=Itgb8 PE=1 SV=1	2.21643	1	1	1	767	84.463	7.09
Q8R5J9	Arl6ip5	PRA1 family protein 3 OS=Mus musculus GN=Arl6ip5 PE=1 SV=2	18.0851	4	4	4	188	21.543	9.61
Q3UK85	Dctn5	Uncharacterized protein OS=Mus musculus GN=Dctn5 PE=2 SV=1	5.49451	1	1	1	182	20.203	8.18
Q99PL5	Rrbp1	Ribosome-binding protein 1 OS=Mus musculus GN=Rrbp1 PE=1 SV=2	1.86916	2	2	2	1605	172.776	9.33
P60670	Nploc4	Nuclear protein localization protein 4 homolog OS=Mus musculus GN=Nploc4 PE=1 SV=3	5.26316	2	2	2	608	67.974	6.46
Q8K3H0	Appl1	DCC-interacting protein 13-alpha OS=Mus musculus GN=Appl1 PE=1 SV=1	3.39463	2	2	2	707	79.278	5.41
Q8C878	Uba3	NEDD8-activating enzyme E1 catalytic subunit OS=Mus musculus GN=Uba3 PE=1 SV=2	8.00866	2	2	2	462	51.704	5.45
A2AVR6	Acot11	Acyl-coenzyme A thioesterase 11 OS=Mus musculus GN=Acot11 PE=1 SV=1	2.9316	2	2	2	614	69.334	7.03
Q5XK33	Sdhc	Succinate dehydrogenase complex, subunit C, integral membrane protein OS=Mus musculus GN=Sdhc PE=2 SV=1	21.3018	3	3	3	169	18.369	10.14
Q6PB44	Ptpn23	Tyrosine-protein phosphatase non-receptor type 23 OS=Mus musculus GN=Ptpn23 PE=1 SV=2	0.886525	1	1	1	1692	185.1	6.8
Q8R326	Pspc1	Paraspeckle component 1 OS=Mus musculus GN=Pspc1 PE=1 SV=1	10.325	3	3	3	523	58.721	6.67
P59708	Sf3b6	Splicing factor 3B subunit 6 OS=Mus musculus GN=Sf3b6 PE=1 SV=1	9.6	1	1	1	125	14.576	9.38
O55057	Pde6d	Retinal rod rhodopsin-sensitive cGMP 3',5'-cyclic phosphodiesterase subunit delta OS=Mus musculus GN=Pde6d PE=1 SV=1	28.6667	3	3	3	150	17.337	5.67
K3W4M4	Naxd	ATP-dependent (S)-NAD(P)H-hydrate dehydratase OS=Mus musculus GN=Naxd PE=1 SV=1	12.6027	3	3	3	365	38.887	8.24
A0A075DCI1	ND4	NADH-ubiquinone oxidoreductase chain 4 OS=Mus musculus GN=ND4 PE=3 SV=1	7.82609	3	4	3	460	51.916	9.45
Q8R3B1	Plcd1	1-phosphatidylinositol 4,5-bisphosphate phosphodiesterase delta-1 OS=Mus musculus GN=Plcd1 PE=1 SV=2	4.2328	2	2	2	756	85.819	6.21
E9PU87	Sik3	Serine/threonine-protein kinase SIK3 OS=Mus musculus GN=Sik3 PE=1 SV=1	1.60701	2	2	2	1369	150.564	7.02
Q61543	Glg1	Golgi apparatus protein 1 OS=Mus musculus GN=Glg1 PE=1 SV=1	3.48936	3	3	3	1175	133.646	6.84
E9QAS7	Inpp5a	Inositol polyphosphate-5-phosphatase A OS=Mus musculus GN=Inpp5a PE=1 SV=1	4.73934	2	2	2	422	48.781	7.09
P97355	Sms	Spermine synthase OS=Mus musculus GN=Sms PE=1 SV=1	21.3115	4	4	4	366	41.287	5.06
Q6PDI5	Ecm29	Proteasome-associated protein ECM29 homolog OS=Mus musculus GN=Ecm29 PE=1 SV=3	1.52174	2	2	2	1840	203.573	7.06
P02535	Krt10	Keratin, type I cytoskeletal 10 OS=Mus musculus GN=Krt10 PE=1 SV=3	2.10526	1	1	1	570	57.735	5.11
O54833	Csnk2a2	Casein kinase II subunit alpha' OS=Mus musculus GN=Csnk2a2 PE=1 SV=1	9.71429	2	2	2	350	41.189	8.56
Q9DB29	Iah1	Isoamyl acetate-hydrolyzing esterase 1 homolog OS=Mus musculus GN=Iah1 PE=1 SV=1	6.0241	1	1	1	249	27.956	5.52
O54865	Gucy1b3	Guanylate cyclase soluble subunit beta-1 OS=Mus musculus GN=Gucy1b3 PE=1 SV=1	1.77419	1	1	1	620	70.553	5.31
Q9D1G3	Hhatl	Protein-cysteine N-palmitoyltransferase HHAT-like protein OS=Mus musculus GN=Hhatl PE=1 SV=2	2.38569	1	1	1	503	56.394	6.65
Q69ZK9	Nlgn2	Neuroligin-2 OS=Mus musculus GN=Nlgn2 PE=1 SV=2	3.11005	2	2	2	836	90.932	6.18
E9Q3E1	Aldh3b2	Aldehyde dehydrogenase family 3 member B2 OS=Mus musculus GN=Aldh3b2 PE=1 SV=1	2.92276	1	1	1	479	52.949	6.09
Q80VP1	Epn1	Epsin-1 OS=Mus musculus GN=Epn1 PE=1 SV=3	9.04348	4	4	4	575	60.175	4.81
O09005	Degs1	Sphingolipid delta(4)-desaturase DES1 OS=Mus musculus GN=Degs1 PE=1 SV=1	4.95356	1	1	1	323	38.216	7.77
Q9DB70	Fundc1	FUN14 domain-containing protein 1 OS=Mus musculus GN=Fundc1 PE=1 SV=1	18.7097	2	2	2	155	17.148	8.63
G3X9A7	Plcxd3	MCG49978 OS=Mus musculus GN=Plcxd3 PE=1 SV=1	14.9533	3	3	3	321	36.291	6.46
Q8VCX5	Micu1	Calcium uptake protein 1, mitochondrial OS=Mus musculus GN=Micu1 PE=1 SV=1	7.12788	2	2	2	477	54.318	8.59
Q9CSK4	Lrrc57	Uncharacterized protein (Fragment) OS=Mus musculus GN=Lrrc57 PE=2 SV=1	13.1488	2	2	2	289	31.898	9.36
P54823	Ddx6	Probable ATP-dependent RNA helicase DDX6 OS=Mus musculus GN=Ddx6 PE=1 SV=1	6.00414	2	2	2	483	54.157	8.66
Q9DAK9	Phpt1	14 kDa phosphohistidine phosphatase OS=Mus musculus GN=Phpt1 PE=1 SV=1	28.2258	3	4	3	124	13.988	5.53
Q99L04	Dhrs1	Dehydrogenase/reductase SDR family member 1 OS=Mus musculus GN=Dhrs1 PE=1 SV=1	12.1406	3	3	3	313	33.983	8.35
Q9D1E6	Tbcb	Tubulin-folding cofactor B OS=Mus musculus GN=Tbcb PE=1 SV=2	15.5738	3	3	3	244	27.368	5.24
P26516	Psmd7	26S proteasome non-ATPase regulatory subunit 7 OS=Mus musculus GN=Psmd7 PE=1 SV=2	14.0187	3	3	3	321	36.517	6.77
E9PUL5	Prrt2	Proline-rich transmembrane protein 2 OS=Mus musculus GN=Prrt2 PE=1 SV=1	14.7399	2	3	2	346	35.902	4.63
Q3UC49	Fech	Ferrochelatase OS=Mus musculus GN=Fech PE=2 SV=1	14.9289	4	4	4	422	47.423	8.91
Q3TGE1	Actr3	Uncharacterized protein OS=Mus musculus GN=Actr3 PE=2 SV=1	25.5981	7	7	7	418	47.369	5.88
Q8BH58	Tiprl	TIP41-like protein OS=Mus musculus GN=Tiprl PE=1 SV=1	15.8672	2	2	2	271	31.234	5.63
Q5DTH1	Ube3a	MKIAA4216 protein (Fragment) OS=Mus musculus GN=Ube3a PE=2 SV=1	1.43488	1	1	1	906	103.278	5.15
Q64152	Btf3	Transcription factor BTF3 OS=Mus musculus GN=Btf3 PE=1 SV=3	23.0392	2	2	2	204	22.017	9.52
Q9CWZ3	Rbm8a	RNA-binding protein 8A OS=Mus musculus GN=Rbm8a PE=1 SV=4	10.9195	1	1	1	174	19.877	5.72
Q9CQR2	Rps21	40S ribosomal protein S21 OS=Mus musculus GN=Rps21 PE=1 SV=1	13.253	2	2	2	83	9.136	8.51
O35459	Ech1	Delta(3,5)-Delta(2,4)-dienoyl-CoA isomerase, mitochondrial OS=Mus musculus GN=Ech1 PE=1 SV=1	4.89297	1	1	1	327	36.095	7.71
Q9Z0Y1	Dctn3	Dynactin subunit 3 OS=Mus musculus GN=Dctn3 PE=1 SV=2	18.8172	3	3	3	186	20.965	6.06
Q8VCA8	Scrn2	Secernin-2 OS=Mus musculus GN=Scrn2 PE=1 SV=1	3.76471	1	1	1	425	46.571	5.71
A2AE27	Ampd2	AMP deaminase OS=Mus musculus GN=Ampd2 PE=1 SV=1	5.82524	4	4	4	824	94.636	6.51
Q8BSY0	Asph	Aspartyl/asparaginyl beta-hydroxylase OS=Mus musculus GN=Asph PE=1 SV=1	2.42915	1	1	1	741	82.991	5.08
A0A1Y7VP24		DCN1-like protein OS=Mus musculus PE=4 SV=1	4.6332	1	1	1	259	30.067	5.24
Q68FH0	Pkp4	Plakophilin-4 OS=Mus musculus GN=Pkp4 PE=1 SV=1	1.84874	2	2	1	1190	131.47	8.94
P62069	Usp46	Ubiquitin carboxyl-terminal hydrolase 46 OS=Mus musculus GN=Usp46 PE=1 SV=1	5.7377	2	2	2	366	42.415	6.83
Q549A5	Clu	Clusterin OS=Mus musculus GN=Clu PE=1 SV=1	5.35714	2	2	2	448	51.623	5.67
Q3UXN3	Cars	Uncharacterized protein OS=Mus musculus GN=Cars PE=2 SV=1	2.16606	1	1	1	831	94.848	6.84
Q6P5F7	Ttyh3	Protein tweety homolog 3 OS=Mus musculus GN=Ttyh3 PE=1 SV=1	5.53435	2	2	2	524	57.677	5.85
Q99M08		Uncharacterized protein C4orf3 homolog OS=Mus musculus PE=1 SV=1	21.5385	1	1	1	65	7.4	5.24
Q3U8W9	Hnrnpr	Uncharacterized protein OS=Mus musculus GN=Hnrnpr PE=2 SV=1	6.48734	3	3	2	632	70.834	8.13
P84104	Srsf3	Serine/arginine-rich splicing factor 3 OS=Mus musculus GN=Srsf3 PE=1 SV=1	26.2195	4	6	3	164	19.318	11.65
A0A0R4J0I9	Lrp1	Low density lipoprotein receptor-related protein 1 OS=Mus musculus GN=Lrp1 PE=1 SV=1	1.87019	6	7	6	4545	504.441	5.36
O70569	rps14	Ribosomal protein S14 OS=Mus musculus GN=rps14 PE=3 SV=1	13.9073	2	3	2	151	16.291	10.13
Q80Z24	Negr1	Neuronal growth regulator 1 OS=Mus musculus GN=Negr1 PE=1 SV=1	20.6897	4	4	4	348	37.876	6.52
O55100	Syngr1	Synaptogyrin-1 OS=Mus musculus GN=Syngr1 PE=1 SV=2	10.2564	2	2	2	234	25.636	4.65
Q3UHD6	Snx27	Sorting nexin-27 OS=Mus musculus GN=Snx27 PE=1 SV=2	5.75139	3	3	3	539	60.95	6.4
A2A4P4	Gm27029	Predicted gene, 27029 OS=Mus musculus GN=Gm27029 PE=4 SV=1	4.41989	2	2	2	543	60.469	5.78
Q3U9A8	Sh3bgrl	SH3 domain-binding glutamic acid-rich-like protein OS=Mus musculus GN=Sh3bgrl PE=2 SV=1	24.5614	2	2	2	114	12.731	5.05
Q8BTM8	Flna	Filamin-A OS=Mus musculus GN=Flna PE=1 SV=5	1.54892	3	3	3	2647	281.046	6.04
Q8BYA0	Tbcd	Tubulin-specific chaperone D OS=Mus musculus GN=Tbcd PE=1 SV=1	2.50836	2	2	2	1196	133.236	6.51
E9PXC0	Srp54b	Signal recognition particle 54 kDa protein OS=Mus musculus GN=Srp54b PE=1 SV=1	4.16667	2	2	2	504	55.779	8.92
Q6ZWX1	Rpl35a	MCG1036414 OS=Mus musculus GN=Rpl35a PE=1 SV=1	27.2727	4	4	4	110	12.546	10.89
Q9Z1F9	Uba2	SUMO-activating enzyme subunit 2 OS=Mus musculus GN=Uba2 PE=1 SV=1	5.17241	2	2	2	638	70.525	5.24
Q3T9U8	Entpd2	Uncharacterized protein OS=Mus musculus GN=Entpd2 PE=2 SV=1	5.05051	2	2	2	495	54.271	8.37
E9QLZ1	Tsc22d1	TSC22 domain family protein 1 OS=Mus musculus GN=Tsc22d1 PE=1 SV=1	1.76416	2	2	2	1077	109.744	5.83
Q9CZI5	Rps23	Uncharacterized protein OS=Mus musculus GN=Rps23 PE=2 SV=1	15.1724	2	2	2	145	16.007	10.43
P30416	Fkbp4	Peptidyl-prolyl cis-trans isomerase FKBP4 OS=Mus musculus GN=Fkbp4 PE=1 SV=5	22.2707	9	10	9	458	51.54	5.72
P97467	Pam	Peptidyl-glycine alpha-amidating monooxygenase OS=Mus musculus GN=Pam PE=1 SV=2	2.45148	2	2	2	979	108.894	6.55
Q9CYL5	Glipr2	Golgi-associated plant pathogenesis-related protein 1 OS=Mus musculus GN=Glipr2 PE=1 SV=3	8.44156	1	1	1	154	17.08	9.51
Q9DB73	Cyb5r1	NADH-cytochrome b5 reductase 1 OS=Mus musculus GN=Cyb5r1 PE=1 SV=1	15.082	3	3	3	305	34.113	8.87
J3QNU6	Arrb1	Beta-arrestin-1 OS=Mus musculus GN=Arrb1 PE=1 SV=1	11.9332	3	3	3	419	47.077	6.55
Q3TI07	Capn1	Uncharacterized protein OS=Mus musculus GN=Capn1 PE=1 SV=1	4.90884	3	3	3	713	82.054	5.87
Q91VZ1	Snx2	Snx2 protein OS=Mus musculus GN=Snx2 PE=2 SV=1	7.70713	4	4	3	519	58.417	5.12
Q8BTG7	Ndrg4	Protein NDRG4 OS=Mus musculus GN=Ndrg4 PE=1 SV=1	3.97727	1	2	1	352	38.484	6.32
Q3UGM5	Mob4	Uncharacterized protein OS=Mus musculus GN=Mob4 PE=2 SV=1	22.6667	3	3	3	225	25.986	5.78
Q9D125	Mrps25	28S ribosomal protein S25, mitochondrial OS=Mus musculus GN=Mrps25 PE=1 SV=1	9.94152	1	1	1	171	19.907	9.23
Q8BTG3	Tcp11l1	T-complex protein 11-like protein 1 OS=Mus musculus GN=Tcp11l1 PE=1 SV=1	1.96464	1	1	1	509	56.296	5.5
Q7TMB8	Cyfip1	Cytoplasmic FMR1-interacting protein 1 OS=Mus musculus GN=Cyfip1 PE=1 SV=1	4.62889	5	5	1	1253	145.148	6.9
Q8C0C7	Farsa	Phenylalanine--tRNA ligase alpha subunit OS=Mus musculus GN=Farsa PE=1 SV=1	8.07087	2	2	2	508	57.563	8.28
F7C106	Cox5b	Cytochrome c oxidase subunit 5B, mitochondrial (Fragment) OS=Mus musculus GN=Cox5b PE=1 SV=1	46.1538	3	4	2	52	5.777	8.22
O55126	Nipsnap2	Protein NipSnap homolog 2 OS=Mus musculus GN=Nipsnap2 PE=1 SV=1	8.8968	2	2	2	281	32.912	9.26
Q6DFW4	Nop58	Nucleolar protein 58 OS=Mus musculus GN=Nop58 PE=1 SV=1	3.35821	1	1	1	536	60.305	8.34
H3BJW3	Cpsf6	Cleavage and polyadenylation-specificity factor subunit 6 OS=Mus musculus GN=Cpsf6 PE=1 SV=1	4.2517	1	1	1	588	63.375	7.71
Q5SWU9	Acaca	Acetyl-CoA carboxylase 1 OS=Mus musculus GN=Acaca PE=1 SV=1	3.07036	5	5	5	2345	265.088	6.39
Q545K0	Ndufa1	NADH dehydrogenase (Ubiquinone) 1 alpha subcomplex, 1 OS=Mus musculus GN=Ndufa1 PE=1 SV=1	14.2857	1	1	1	70	8.133	9.48
Q9D964	Gatm	Glycine amidinotransferase, mitochondrial OS=Mus musculus GN=Gatm PE=1 SV=1	4.01891	1	1	1	423	48.266	7.88
Q62318	Trim28	Transcription intermediary factor 1-beta OS=Mus musculus GN=Trim28 PE=1 SV=3	2.03837	1	1	1	834	88.791	5.77
Q9CPS6	Hint3	Histidine triad nucleotide-binding protein 3 OS=Mus musculus GN=Hint3 PE=1 SV=1	24.8485	3	3	3	165	18.775	6.33
O88533	Ddc	Aromatic-L-amino-acid decarboxylase OS=Mus musculus GN=Ddc PE=1 SV=1	3.54167	1	1	1	480	53.839	6.6
P29595	Nedd8	NEDD8 OS=Mus musculus GN=Nedd8 PE=1 SV=2	17.284	2	3	2	81	8.967	7.25
A0A0N4SUH8	Nfu1	NFU1 iron-sulfur cluster scaffold homolog, mitochondrial OS=Mus musculus GN=Nfu1 PE=1 SV=1	6.25	1	1	1	256	28.636	5.03
Q3UTB8	Grpel1	GrpE protein homolog OS=Mus musculus GN=Grpel1 PE=2 SV=1	13.3641	3	3	3	217	24.292	8.38
Q69ZS5	Epn2	MKIAA1065 protein (Fragment) OS=Mus musculus GN=Epn2 PE=2 SV=1	3.34347	2	2	2	658	70.342	8.43
Q8K215	Lyrm4	LYR motif-containing protein 4 OS=Mus musculus GN=Lyrm4 PE=1 SV=1	10.989	1	1	1	91	10.848	10.13
P62309	Snrpg	Small nuclear ribonucleoprotein G OS=Mus musculus GN=Snrpg PE=1 SV=1	15.7895	1	1	1	76	8.49	8.88
Q60803	Traf3	TNF receptor-associated factor 3 OS=Mus musculus GN=Traf3 PE=1 SV=2	7.23104	3	3	3	567	64.252	8.05
Q3TCP5	Ezr	Uncharacterized protein OS=Mus musculus GN=Ezr PE=2 SV=1	9.04437	5	6	1	586	69.363	6.3
G3UYW1	Wdfy3	WD repeat and FYVE domain-containing protein 3 OS=Mus musculus GN=Wdfy3 PE=1 SV=1	0.425411	1	1	1	3526	394.047	6.77
D3YU89	Cit	Citron Rho-interacting kinase OS=Mus musculus GN=Cit PE=1 SV=1	2.51208	4	4	4	2070	236.912	6.6
P56382	Atp5e	ATP synthase subunit epsilon, mitochondrial OS=Mus musculus GN=Atp5e PE=1 SV=2	44.2308	3	3	3	52	5.834	10.01
E9QKE4	Rab3gap2	Rab3 GTPase-activating protein non-catalytic subunit OS=Mus musculus GN=Rab3gap2 PE=1 SV=1	2.81182	3	3	3	1387	154.542	6.07
A2CG35	Rab12	Ras-related protein Rab-12 OS=Mus musculus GN=Rab12 PE=1 SV=1	7.56014	2	2	1	291	32.218	8.84
A0A023J5Z6	ND1	NADH-ubiquinone oxidoreductase chain 1 OS=Mus musculus musculus GN=ND1 PE=3 SV=1	11.0063	3	3	3	318	36.008	6.93
Q8C5H8	Nadk2	NAD kinase 2, mitochondrial OS=Mus musculus GN=Nadk2 PE=1 SV=2	5.75221	2	2	2	452	50.827	8.07
Q91Z61	Diras1	GTP-binding protein Di-Ras1 OS=Mus musculus GN=Diras1 PE=1 SV=1	11.6162	2	2	2	198	22.25	8.9
P43276	Hist1h1b	Histone H1.5 OS=Mus musculus GN=Hist1h1b PE=1 SV=2	10.3139	2	2	1	223	22.562	10.92
P97441	Slc30a3	Zinc transporter 3 OS=Mus musculus GN=Slc30a3 PE=1 SV=1	7.73196	2	2	2	388	41.797	6.38
Q8R2Y0	Abhd6	Monoacylglycerol lipase ABHD6 OS=Mus musculus GN=Abhd6 PE=1 SV=1	4.46429	1	1	1	336	38.18	8.47
Q544E8	Rab37	RAB37, member of RAS oncogene family OS=Mus musculus GN=Rab37 PE=1 SV=1	15.2466	3	3	1	223	24.7	5.73
Q8BTV2	Cpsf7	Cleavage and polyadenylation specificity factor subunit 7 OS=Mus musculus GN=Cpsf7 PE=1 SV=2	5.30786	1	1	1	471	51.979	8
P61222	Abce1	ATP-binding cassette sub-family E member 1 OS=Mus musculus GN=Abce1 PE=1 SV=1	2.67112	1	1	1	599	67.271	8.34
Q80VD1	Fam98b	Protein FAM98B OS=Mus musculus GN=Fam98b PE=1 SV=1	8.39161	2	2	2	429	45.321	8.5
E9QNR6	AI837181	Expressed sequence AI837181 OS=Mus musculus GN=AI837181 PE=1 SV=1	3.69128	1	1	1	298	31.826	6.1
B1AWD9	Clta	Clathrin light chain OS=Mus musculus GN=Clta PE=1 SV=1	15.3226	5	7	5	248	27.045	4.5
Q9JMG7	Hdgfl3	Hepatoma-derived growth factor-related protein 3 OS=Mus musculus GN=Hdgfl3 PE=1 SV=2	15.3465	2	2	2	202	22.417	8.4
Q9JIF7	Copb1	Coatomer subunit beta OS=Mus musculus GN=Copb1 PE=1 SV=1	2.41343	2	2	2	953	106.998	6
A6H663	Bag3	BCL2-associated athanogene 3 OS=Mus musculus GN=Bag3 PE=2 SV=1	6.58579	3	3	3	577	61.821	7.44
P47941	Crkl	Crk-like protein OS=Mus musculus GN=Crkl PE=1 SV=2	11.5512	2	2	2	303	33.809	6.74
Q99K87	Shmt2	Serine hydroxymethyltransferase OS=Mus musculus GN=Shmt2 PE=2 SV=1	3.57143	1	1	1	504	55.726	8.46
Q922Y1	Ubxn1	UBX domain-containing protein 1 OS=Mus musculus GN=Ubxn1 PE=1 SV=1	5.38721	1	1	1	297	33.552	5.26
Q9WV85	Nme3	Nucleoside diphosphate kinase 3 OS=Mus musculus GN=Nme3 PE=1 SV=3	10.0592	1	1	1	169	19.087	6.68
P57784	Snrpa1	U2 small nuclear ribonucleoprotein A' OS=Mus musculus GN=Snrpa1 PE=1 SV=2	6.66667	1	1	1	255	28.34	8.62
F8VQC7	Ktn1	Kinectin OS=Mus musculus GN=Ktn1 PE=1 SV=1	2.71289	3	3	3	1327	152.449	5.9
Q3UB60	Ppid	Uncharacterized protein OS=Mus musculus GN=Ppid PE=2 SV=1	12.973	3	8	3	370	40.717	7.69
Q6ZPE2	Sbf1	Myotubularin-related protein 5 OS=Mus musculus GN=Sbf1 PE=1 SV=2	0.803428	1	1	1	1867	208.561	7.12
Q5CZY9	Rps16	Rps16 protein OS=Mus musculus GN=Rps16 PE=2 SV=1	22.093	4	4	4	172	19.262	10.2
P14106	C1qb	Complement C1q subcomponent subunit B OS=Mus musculus GN=C1qb PE=1 SV=2	4.74308	1	1	1	253	26.701	8.15
Q8VDQ1	Ptgr2	Prostaglandin reductase 2 OS=Mus musculus GN=Ptgr2 PE=1 SV=2	5.12821	1	1	1	351	37.991	5.41
G3X8X7	Vps16	Vacuolar protein sorting 16 (Yeast) OS=Mus musculus GN=Vps16 PE=1 SV=1	2.2646	1	1	1	839	94.766	6.92
P22005	Penk	Proenkephalin-A OS=Mus musculus GN=Penk PE=1 SV=2	8.95522	1	1	1	268	30.984	5.68
P12658	Calb1	Calbindin OS=Mus musculus GN=Calb1 PE=1 SV=2	8.04598	2	2	1	261	29.975	4.83
P61971	Nutf2	Nuclear transport factor 2 OS=Mus musculus GN=Nutf2 PE=1 SV=1	33.8583	2	2	2	127	14.469	5.38
Q8BWR2	Pithd1	PITH domain-containing protein 1 OS=Mus musculus GN=Pithd1 PE=1 SV=1	24.1706	3	3	3	211	24.177	5.74
Q9CX00	Ist1	IST1 homolog OS=Mus musculus GN=Ist1 PE=1 SV=1	5.24862	1	1	1	362	39.443	5.44
N0E634	Csnk2b	Casein kinase II subunit beta (Fragment) OS=Mus musculus GN=Csnk2b PE=2 SV=1	41.0256	1	1	1	39	4.581	4.01
Q545N8	Pmm2	Phosphomannomutase OS=Mus musculus GN=Pmm2 PE=1 SV=1	4.95868	1	1	1	242	27.639	6.42
Q8BTX9	Hsdl1	Inactive hydroxysteroid dehydrogenase-like protein 1 OS=Mus musculus GN=Hsdl1 PE=1 SV=1	16.3636	4	4	4	330	36.844	8.48
Q91XD7	Creld1	Cysteine-rich with EGF-like domain protein 1 OS=Mus musculus GN=Creld1 PE=1 SV=1	5.95238	2	2	2	420	45.687	5.02
F8VQE9	Agap3	Arf-GAP with GTPase, ANK repeat and PH domain-containing protein 3 OS=Mus musculus GN=Agap3 PE=1 SV=1	2.74725	2	2	1	910	97.634	7.77
Q3TJG6	Ptges3	Uncharacterized protein OS=Mus musculus GN=Ptges3 PE=2 SV=1	34.375	4	4	4	160	18.735	4.55
Q63ZW6	Col4a5	Col4a5 protein OS=Mus musculus GN=Col4a5 PE=1 SV=1	0.827912	1	2	1	1691	161.705	8.1
Q9CS84	Nrxn1	Neurexin-1 OS=Mus musculus GN=Nrxn1 PE=1 SV=3	1.4531	2	2	2	1514	166.063	6.09
Q3TCR9	Zyx	Uncharacterized protein OS=Mus musculus GN=Zyx PE=2 SV=1	3.90071	2	2	2	564	60.508	6.29
Q9D6K8	Fundc2	FUN14 domain-containing protein 2 OS=Mus musculus GN=Fundc2 PE=1 SV=1	8.60927	1	1	1	151	16.554	9.7
Q9QZB7	Actr10	Actin-related protein 10 OS=Mus musculus GN=Actr10 PE=1 SV=2	6.23501	2	2	2	417	46.178	7.61
Q8BW41	Pomgnt2	Protein O-linked-mannose beta-1,4-N-acetylglucosaminyltransferase 2 OS=Mus musculus GN=Pomgnt2 PE=1 SV=1	3.96694	1	1	1	605	69.334	8.78
P97493	Txn2	Thioredoxin, mitochondrial OS=Mus musculus GN=Txn2 PE=1 SV=1	36.747	3	3	3	166	18.244	7.9
Q6P5F9	Xpo1	Exportin-1 OS=Mus musculus GN=Xpo1 PE=1 SV=1	5.60224	4	5	4	1071	123.013	6.07
P97449	Anpep	Aminopeptidase N OS=Mus musculus GN=Anpep PE=1 SV=4	1.24224	1	1	1	966	109.582	5.9
P53395	Dbt	Lipoamide acyltransferase component of branched-chain alpha-keto acid dehydrogenase complex, mitochondrial OS=Mus musculus GN=Dbt PE=1 SV=2	4.77178	2	2	2	482	53.213	8.6
Q9D7A8	Armc1	Armadillo repeat-containing protein 1 OS=Mus musculus GN=Armc1 PE=1 SV=1	13.8298	2	2	2	282	31.227	5.57
M0QWP1	Agrn	Agrin OS=Mus musculus GN=Agrn PE=1 SV=1	0.540806	1	1	1	2034	216.508	6.15
Q8R0H9	Gga1	ADP-ribosylation factor-binding protein GGA1 OS=Mus musculus GN=Gga1 PE=1 SV=1	3.30709	1	1	1	635	69.928	5.27
Q3U8M3	Rpl37a	Uncharacterized protein OS=Mus musculus GN=Rpl37a PE=2 SV=1	26.8041	2	2	2	97	10.74	10.67
Q6ZQI3	Mlec	Malectin OS=Mus musculus GN=Mlec PE=1 SV=2	17.1821	4	4	4	291	32.322	6.05
P49442	Inpp1	Inositol polyphosphate 1-phosphatase OS=Mus musculus GN=Inpp1 PE=1 SV=2	7.82828	2	2	2	396	43.319	5.01
Q3UV17	Krt76	Keratin, type II cytoskeletal 2 oral OS=Mus musculus GN=Krt76 PE=1 SV=1	4.0404	3	3	1	594	62.806	8.43
E9Q4K0	Ablim2	Actin-binding LIM protein 2 OS=Mus musculus GN=Ablim2 PE=1 SV=1	3.61446	2	2	2	664	73.603	8.07
P61961	Ufm1	Ubiquitin-fold modifier 1 OS=Mus musculus GN=Ufm1 PE=1 SV=1	42.3529	2	2	2	85	9.112	9.31
B9EJ14	Cacng7	Multifunctional fusion protein OS=Mus musculus GN=Cacng7 PE=1 SV=1	8.72727	1	1	1	275	30.983	7.12
Q8BY89	Slc44a2	Choline transporter-like protein 2 OS=Mus musculus GN=Slc44a2 PE=1 SV=2	6.09065	4	4	4	706	80.057	8.79
Q78JW9	Ubfd1	Ubiquitin domain-containing protein UBFD1 OS=Mus musculus GN=Ubfd1 PE=1 SV=2	4.8913	2	2	2	368	40.118	8.85
Q8BGU5	Ccny	Cyclin-Y OS=Mus musculus GN=Ccny PE=1 SV=1	9.38416	2	2	2	341	39.37	7.2
Q62426	Cstb	Cystatin-B OS=Mus musculus GN=Cstb PE=1 SV=1	32.6531	2	2	2	98	11.039	7.39
I6L9I7	Cbx3	Cbx3 protein OS=Mus musculus GN=Cbx3 PE=2 SV=1	22.9508	2	3	2	183	20.74	5.33
Q04736	Yes1	Tyrosine-protein kinase Yes OS=Mus musculus GN=Yes1 PE=1 SV=3	5.1756	2	2	1	541	60.591	6.64
Q80UG2	Plxna4	Plexin-A4 OS=Mus musculus GN=Plxna4 PE=1 SV=3	1.26783	2	2	2	1893	212.423	6.83
Q3UDE2	Ttll12	Tubulin--tyrosine ligase-like protein 12 OS=Mus musculus GN=Ttll12 PE=1 SV=1	12.6761	6	6	6	639	73.996	5.63
Q08943	Ssrp1	FACT complex subunit SSRP1 OS=Mus musculus GN=Ssrp1 PE=1 SV=2	1.9774	1	1	1	708	80.81	6.76
Q91ZH7	Abhd3	Phospholipase ABHD3 OS=Mus musculus GN=Abhd3 PE=1 SV=1	3.16302	1	1	1	411	46.202	7.49
F8VPQ4	Srgap3	SLIT-ROBO Rho GTPase-activating protein 3 OS=Mus musculus GN=Srgap3 PE=1 SV=1	3.00273	3	3	3	1099	124.369	6.67
P59999	Arpc4	Actin-related protein 2/3 complex subunit 4 OS=Mus musculus GN=Arpc4 PE=1 SV=3	16.0714	3	3	3	168	19.654	8.43
D3Z230	Inpp4a	Type I inositol 3,4-bisphosphate 4-phosphatase OS=Mus musculus GN=Inpp4a PE=1 SV=1	1.63767	1	1	1	977	109.595	6.95
Q8R0F8	Fahd1	Acylpyruvase FAHD1, mitochondrial OS=Mus musculus GN=Fahd1 PE=1 SV=2	13.2159	2	2	2	227	25.156	7.69
P63037	Dnaja1	DnaJ homolog subfamily A member 1 OS=Mus musculus GN=Dnaja1 PE=1 SV=1	11.335	3	3	3	397	44.839	7.08
D3YZZ5	Tmed7	Transmembrane p24-trafficking protein 7 OS=Mus musculus GN=Tmed7 PE=1 SV=1	16.0714	3	3	3	224	25.185	6.89
Q3UQM7	Slc7a5	Uncharacterized protein OS=Mus musculus GN=Slc7a5 PE=2 SV=1	2.53906	1	1	1	512	55.836	7.9
B1AQ77	Krt15	Keratin 15, isoform CRA_a OS=Mus musculus GN=Krt15 PE=1 SV=1	6.57895	4	4	1	456	49.463	4.86
G3X9Y5	Ube4a	Ubiquitin conjugation factor E4 A OS=Mus musculus GN=Ube4a PE=1 SV=1	1.29032	1	1	1	1085	124.383	5.19
Q9EQD6	K16	Keratin intermediate filament 16a OS=Mus musculus GN=K16 PE=3 SV=1	5.6962	4	4	1	474	52.021	5.2
K3W4S4	Mapk8ip3	C-Jun-amino-terminal kinase-interacting protein 3 OS=Mus musculus GN=Mapk8ip3 PE=1 SV=1	3.94052	4	4	4	1345	148.551	5.58
Q9EPN1	Nbea	Neurobeachin OS=Mus musculus GN=Nbea PE=1 SV=1	1.46458	3	3	3	2936	326.536	6.2
Q99PL6	Ubxn6	UBX domain-containing protein 6 OS=Mus musculus GN=Ubxn6 PE=1 SV=1	7.01357	2	2	2	442	49.765	8.54
Q7TPW6	Slc25a20	Solute carrier family 25 (Mitochondrial carnitine/acylcarnitine translocase), member 20 OS=Mus musculus GN=Slc25a20 PE=2 SV=1	15.6146	3	3	3	301	32.944	9.11
G3X8R0	Reep5	Receptor expression-enhancing protein OS=Mus musculus GN=Reep5 PE=1 SV=1	5.29101	1	1	1	189	21.433	8.12
Q8BYB9	Poglut1	Protein O-glucosyltransferase 1 OS=Mus musculus GN=Poglut1 PE=1 SV=2	2.80612	1	1	1	392	46.35	8.85
Q5BLJ9	Rpl27	60S ribosomal protein L27 OS=Mus musculus GN=Rpl27 PE=1 SV=1	34.5588	4	4	4	136	15.788	10.56
Q9DCS3	Mecr	Enoyl-[acyl-carrier-protein] reductase, mitochondrial OS=Mus musculus GN=Mecr PE=1 SV=2	4.28954	1	1	1	373	40.317	9.07
Q8VCT3	Rnpep	Aminopeptidase B OS=Mus musculus GN=Rnpep PE=1 SV=2	8	4	4	4	650	72.37	5.35
O54946	Dnajb6	DnaJ homolog subfamily B member 6 OS=Mus musculus GN=Dnajb6 PE=1 SV=4	3.56164	1	1	1	365	39.783	9.36
Q9JM14	Nt5c	5'(3')-deoxyribonucleotidase, cytosolic type OS=Mus musculus GN=Nt5c PE=1 SV=1	9	1	1	1	200	23.062	5.49
Q3TXF7	Extl2	Uncharacterized protein OS=Mus musculus GN=Extl2 PE=2 SV=1	7.87879	1	1	1	330	37.38	9.14
B2RSR7	Gpd1l	Glycerol-3-phosphate dehydrogenase [NAD(+)] OS=Mus musculus GN=Gpd1l PE=2 SV=1	7.97721	3	3	2	351	38.201	6.77
Q9WTP6	Ak2	Adenylate kinase 2, mitochondrial OS=Mus musculus GN=Ak2 PE=1 SV=5	8.78661	2	2	2	239	26.452	7.39
Q8JZS0	Lin7a	Protein lin-7 homolog A OS=Mus musculus GN=Lin7a PE=1 SV=2	7.29614	2	2	1	233	25.977	8.72
Q60972	Rbbp4	Histone-binding protein RBBP4 OS=Mus musculus GN=Rbbp4 PE=1 SV=5	6.82353	3	3	3	425	47.626	4.89
Q9DD18	Dtd1	D-aminoacyl-tRNA deacylase 1 OS=Mus musculus GN=Dtd1 PE=1 SV=2	18.1818	2	2	2	209	23.37	7.87
D6RI20	Hdhd2	Haloacid dehalogenase-like hydrolase domain-containing protein 2 OS=Mus musculus GN=Hdhd2 PE=4 SV=1	13.1579	1	1	1	152	16.243	8.75
Q9CQZ6	Ndufb3	NADH dehydrogenase [ubiquinone] 1 beta subcomplex subunit 3 OS=Mus musculus GN=Ndufb3 PE=1 SV=1	23.0769	2	2	2	104	11.685	9.04
Q8CHX7	Rftn2	Raftlin-2 OS=Mus musculus GN=Rftn2 PE=1 SV=3	2.4	1	1	1	500	54.937	5.5
Q3USD5	Pcyt2	Phosphate cytidylyltransferase 2, ethanolamine, isoform CRA_a OS=Mus musculus GN=Pcyt2 PE=1 SV=1	9.40594	3	3	3	404	45.207	6.58
Q9Z2Y3	Homer1	Homer protein homolog 1 OS=Mus musculus GN=Homer1 PE=1 SV=2	3.27869	1	1	1	366	41.388	5.53
Q6ZWV7	Rpl35	60S ribosomal protein L35 OS=Mus musculus GN=Rpl35 PE=1 SV=1	8.13008	1	1	1	123	14.544	11.05
Q6ZQ84	mKIAA0617	MKIAA0617 protein (Fragment) OS=Mus musculus GN=mKIAA0617 PE=3 SV=1	3.53535	2	2	2	792	91.219	8.68
Q8CC88	Vwa8	von Willebrand factor A domain-containing protein 8 OS=Mus musculus GN=Vwa8 PE=1 SV=2	1.78478	2	2	2	1905	213.287	6.6
Q8BFZ9	Erlin2	Erlin-2 OS=Mus musculus GN=Erlin2 PE=1 SV=1	5.88235	1	1	1	340	37.849	5.5
A0A023J682	ND3	NADH-ubiquinone oxidoreductase chain 3 OS=Mus musculus musculus GN=ND3 PE=3 SV=1	13.0435	1	1	1	115	13.168	4.64
Q76I26	Methig1	Methyltransferase hypoxia-inducible domain-containing 1 OS=Mus musculus GN=Methig1 PE=2 SV=1	4.54545	1	1	1	264	29.977	9.22
Q3U590	C2cd2l	Uncharacterized protein OS=Mus musculus GN=C2cd2l PE=2 SV=1	1.983	1	1	1	706	76.183	7.01
F7D6J5	Scn8a	Sodium channel protein OS=Mus musculus GN=Scn8a PE=1 SV=2	0.653924	1	1	1	1988	226.037	6.25
Q3U2V3	Nudt18	8-oxo-dGDP phosphatase NUDT18 OS=Mus musculus GN=Nudt18 PE=1 SV=1	4.95356	1	1	1	323	35.671	6.62
Q3V038	Ttc9	Tetratricopeptide repeat protein 9A OS=Mus musculus GN=Ttc9 PE=1 SV=1	6.39269	1	1	1	219	24.335	8.85
E0CYM8	Sirpa	Tyrosine-protein phosphatase non-receptor type substrate 1 OS=Mus musculus GN=Sirpa PE=1 SV=1	3.31384	1	2	1	513	56.379	8.28
Q7TSE6	Stk38l	Serine/threonine-protein kinase 38-like OS=Mus musculus GN=Stk38l PE=1 SV=2	2.15517	1	1	1	464	53.737	6.96
A2APX8	Scn1a	Sodium channel protein type 1 subunit alpha OS=Mus musculus GN=Scn1a PE=1 SV=1	0.945744	1	1	1	2009	228.651	5.87
Q922Q8	Lrrc59	Leucine-rich repeat-containing protein 59 OS=Mus musculus GN=Lrrc59 PE=1 SV=1	8.14332	2	2	2	307	34.856	9.52
Q3UMB9	Washc4	WASH complex subunit 4 OS=Mus musculus GN=Washc4 PE=1 SV=2	1.70503	1	1	1	1173	136.283	7.37
Q02788	Col6a2	Collagen alpha-2(VI) chain OS=Mus musculus GN=Col6a2 PE=1 SV=3	4.35203	3	3	3	1034	110.266	6.42
P53996	Cnbp	Cellular nucleic acid-binding protein OS=Mus musculus GN=Cnbp PE=1 SV=2	8.42697	1	1	1	178	19.579	7.58
G3UW94	U2af1	MCG14259, isoform CRA_b OS=Mus musculus GN=U2af1 PE=1 SV=1	5.02092	1	1	1	239	27.807	8.68
Q564G0	Guk1	Guanylate kinase OS=Mus musculus GN=Guk1 PE=1 SV=1	17.3516	2	2	2	219	24.017	7.44
E9QJW0	Mgst1	Microsomal glutathione S-transferase 1 OS=Mus musculus GN=Mgst1 PE=1 SV=1	5.67686	1	1	1	229	25.776	9.91
E9QAZ2	Gm10020	Ribosomal protein L15 OS=Mus musculus GN=Gm10020 PE=3 SV=1	11.2745	3	3	3	204	24.062	11.58
Q8BGB7	Enoph1	Enolase-phosphatase E1 OS=Mus musculus GN=Enoph1 PE=1 SV=1	4.66926	1	1	1	257	28.582	4.92
Q8K2I1	Fntb	Protein farnesyltransferase subunit beta OS=Mus musculus GN=Fntb PE=1 SV=1	3.66133	1	1	1	437	48.788	5.8
Q80SZ7	Gng5	Guanine nucleotide-binding protein G(I)/G(S)/G(O) subunit gamma-5 OS=Mus musculus GN=Gng5 PE=1 SV=2	14.7059	1	1	1	68	7.314	9.85
Q5NCK8	Mapk9	Mitogen-activated protein kinase OS=Mus musculus GN=Mapk9 PE=2 SV=1	7.56501	3	3	1	423	47.986	5.85
A0A068BGT0	Vps52	Vacuolar protein sorting 52 OS=Mus musculus GN=Vps52 PE=2 SV=1	5.39419	2	2	2	723	81.979	5.9
Q69Z91	Acss1	Acetyl-coenzyme A synthetase (Fragment) OS=Mus musculus GN=Acss1 PE=2 SV=1	1.61054	1	1	1	683	74.705	6.86
Q9CRB9	Chchd3	MICOS complex subunit Mic19 OS=Mus musculus GN=Chchd3 PE=1 SV=1	22.9075	4	4	2	227	26.318	8.37
Q9WVA4	Tagln2	Transgelin-2 OS=Mus musculus GN=Tagln2 PE=1 SV=4	17.0854	3	3	3	199	22.381	8.24
Q6NZQ3	Snrpf	Snrpf protein (Fragment) OS=Mus musculus GN=Snrpf PE=2 SV=1	11.6071	1	1	1	112	12.194	5.03
Q52JJ6	Enpep	Aminopeptidase OS=Mus musculus GN=Enpep PE=1 SV=1	1.26984	1	1	1	945	107.888	5.44
O88951	Lin7b	Protein lin-7 homolog B OS=Mus musculus GN=Lin7b PE=1 SV=2	10.1449	2	2	1	207	22.9	8.68
Q9D832	Dnajb4	DnaJ homolog subfamily B member 4 OS=Mus musculus GN=Dnajb4 PE=1 SV=1	4.1543	1	1	1	337	37.758	8.59
P14115	Rpl27a	60S ribosomal protein L27a OS=Mus musculus GN=Rpl27a PE=1 SV=5	14.8649	2	2	2	148	16.595	11.12
Q9ESW4	Agk	Acylglycerol kinase, mitochondrial OS=Mus musculus GN=Agk PE=1 SV=1	13.0641	4	4	4	421	46.946	8.4
Q6ZWU9	Rps27	40S ribosomal protein S27 OS=Mus musculus GN=Rps27 PE=1 SV=3	25	2	2	2	84	9.455	9.45
P60487	Pdxp	Pyridoxal phosphate phosphatase OS=Mus musculus GN=Pdxp PE=1 SV=1	10.274	3	3	3	292	31.492	5.74
E9PV24	Fga	Fibrinogen alpha chain OS=Mus musculus GN=Fga PE=1 SV=1	1.52091	1	1	1	789	87.375	6.11
Q8BNW9	Kbtbd11	Kelch repeat and BTB domain-containing protein 11 OS=Mus musculus GN=Kbtbd11 PE=1 SV=3	6.63507	3	3	3	633	67.904	5.39
Q8R1B4	Eif3c	Eukaryotic translation initiation factor 3 subunit C OS=Mus musculus GN=Eif3c PE=1 SV=1	2.30516	2	2	2	911	105.465	5.78
Q3TKM9	Arpc5	Actin-related protein 2/3 complex subunit 5 OS=Mus musculus GN=Arpc5 PE=2 SV=1	20.5298	2	2	2	151	16.218	5.67
P61294	Rab6b	Ras-related protein Rab-6B OS=Mus musculus GN=Rab6b PE=1 SV=1	21.1538	5	5	1	208	23.447	5.53
O55013	Trappc3	Trafficking protein particle complex subunit 3 OS=Mus musculus GN=Trappc3 PE=1 SV=1	10.5556	2	2	2	180	20.289	4.96
Q8CAB7	Fam98b	Uncharacterized protein OS=Mus musculus GN=Fam98b PE=2 SV=1	13.8889	1	1	1	108	11.813	4.32
Q8CCT4	Tceal5	Transcription elongation factor A protein-like 5 OS=Mus musculus GN=Tceal5 PE=1 SV=1	9	2	2	2	200	22.025	6.2
P11531	Dmd	Dystrophin OS=Mus musculus GN=Dmd PE=1 SV=3	0.570962	2	2	2	3678	425.566	5.94
D3Z4E2	Nrn1	Neuritin OS=Mus musculus GN=Nrn1 PE=1 SV=1	15.8228	1	1	1	158	16.996	5.36
Q3UM69	2310061I04Rik	Uncharacterized protein (Fragment) OS=Mus musculus GN=2310061I04Rik PE=2 SV=1	2.95858	1	1	1	338	37.677	8.88
Q9JI59	Jam2	Junctional adhesion molecule B OS=Mus musculus GN=Jam2 PE=1 SV=1	3.69128	1	1	1	298	33.026	8.4
Q99M71	Epdr1	Mammalian ependymin-related protein 1 OS=Mus musculus GN=Epdr1 PE=1 SV=1	9.82143	2	3	2	224	25.469	7.58
Q3UVK0	Ermp1	Endoplasmic reticulum metallopeptidase 1 OS=Mus musculus GN=Ermp1 PE=1 SV=2	2.67261	1	1	1	898	100.084	7.49
C6EQJ5		ASL1/3110003A17Rik fusion protein OS=Mus musculus PE=2 SV=1	30.8642	2	2	2	81	9.025	5.8
Q8R2H9	Phospho1	Phosphoethanolamine/phosphocholine phosphatase OS=Mus musculus GN=Phospho1 PE=1 SV=1	4.49438	1	1	1	267	29.892	7.94
Q9D173	Tomm7	Mitochondrial import receptor subunit TOM7 homolog OS=Mus musculus GN=Tomm7 PE=3 SV=1	12.7273	1	1	1	55	6.173	10.17
Q80TL7	Mon2	Protein MON2 homolog OS=Mus musculus GN=Mon2 PE=1 SV=2	0.699708	1	1	1	1715	188.958	6.13
P49443	Ppm1a	Protein phosphatase 1A OS=Mus musculus GN=Ppm1a PE=1 SV=1	8.11518	2	2	2	382	42.406	5.36
Q58EU7	Rbp1	Rbp1 protein OS=Mus musculus GN=Rbp1 PE=1 SV=1	8.88889	1	1	1	135	15.836	5.25
E9Q3L2	Pi4ka	Phosphatidylinositol 4-kinase alpha OS=Mus musculus GN=Pi4ka PE=1 SV=2	2.13777	3	3	3	2105	236.889	7.06
P62071	Rras2	Ras-related protein R-Ras2 OS=Mus musculus GN=Rras2 PE=1 SV=1	11.7647	2	2	2	204	23.385	6.01
Q3TES0	Iqsec3	IQ motif and SEC7 domain-containing protein 3 OS=Mus musculus GN=Iqsec3 PE=1 SV=1	3.84937	3	3	2	1195	129.038	6.19
E9QLZ9	Enah	Protein enabled homolog OS=Mus musculus GN=Enah PE=1 SV=1	1.49254	1	2	1	804	86	7.72
O54901	Cd200	OX-2 membrane glycoprotein OS=Mus musculus GN=Cd200 PE=1 SV=1	14.3885	3	3	3	278	31.236	8.79
Q3TIN2	Qars	Uncharacterized protein OS=Mus musculus GN=Qars PE=2 SV=1	6.32258	3	3	3	775	87.687	7.21
A0A023J6C2	ATP8	ATP synthase protein 8 OS=Mus musculus musculus GN=ATP8 PE=3 SV=1	19.403	1	1	1	67	7.747	9.88
Q2TBE6	Pi4k2a	Phosphatidylinositol 4-kinase type 2-alpha OS=Mus musculus GN=Pi4k2a PE=1 SV=1	5.01044	2	2	2	479	54.224	8.05
Q8BGY7	Fam210a	Protein FAM210A OS=Mus musculus GN=Fam210a PE=1 SV=1	3.663	1	1	1	273	31.58	9.82
Q8R2R9	Ap3m2	AP-3 complex subunit mu-2 OS=Mus musculus GN=Ap3m2 PE=1 SV=1	5.98086	2	2	2	418	46.886	7.56
Q9R1C6	Dgke	Diacylglycerol kinase epsilon OS=Mus musculus GN=Dgke PE=1 SV=1	11.3475	3	3	3	564	63.593	7.44
Q9D328	Tmem35a	Transmembrane protein 35A OS=Mus musculus GN=Tmem35a PE=1 SV=1	5.38922	1	1	1	167	18.493	9.99
S4R290	Wdr41	WD repeat-containing protein 41 OS=Mus musculus GN=Wdr41 PE=1 SV=1	5.35332	1	1	1	467	48.063	5.02
P14069	S100a6	Protein S100-A6 OS=Mus musculus GN=S100a6 PE=1 SV=3	8.98876	1	1	1	89	10.044	5.48
P48168	Glrb	Glycine receptor subunit beta OS=Mus musculus GN=Glrb PE=1 SV=2	4.83871	2	2	2	496	55.915	8.81
E9Q0H6	Fabp7	Fatty acid-binding protein, brain OS=Mus musculus GN=Fabp7 PE=1 SV=1	14.3617	2	2	2	188	20.603	6.76
Q5U458	Dnajc11	DnaJ homolog subfamily C member 11 OS=Mus musculus GN=Dnajc11 PE=1 SV=2	2.68336	1	1	1	559	63.194	8.32
Q3TMH2	Scrn3	Secernin-3 OS=Mus musculus GN=Scrn3 PE=1 SV=1	8.37321	2	2	2	418	47.631	5.66
Q9CQ60	Pgls	6-phosphogluconolactonase OS=Mus musculus GN=Pgls PE=1 SV=1	6.22568	1	1	1	257	27.237	5.85
E9QA15	Cald1	Caldesmon 1 OS=Mus musculus GN=Cald1 PE=1 SV=1	3.51562	2	2	2	768	89.22	5.5
Q9CXT8	Pmpcb	Mitochondrial-processing peptidase subunit beta OS=Mus musculus GN=Pmpcb PE=1 SV=1	3.68098	2	2	1	489	54.58	6.99
Q9EQI8	Mrpl46	39S ribosomal protein L46, mitochondrial OS=Mus musculus GN=Mrpl46 PE=1 SV=1	7.06714	1	1	1	283	32.112	7.4
Q6ZWX2	Tmsb4x	Thymosin, beta 4, X chromosome OS=Mus musculus GN=Tmsb4x PE=2 SV=1	31.8182	1	2	1	44	5.05	5.06
Q60865	Caprin1	Caprin-1 OS=Mus musculus GN=Caprin1 PE=1 SV=2	4.10184	3	3	3	707	78.121	5.25
Q921F4	Hnrnpll	Heterogeneous nuclear ribonucleoprotein L-like OS=Mus musculus GN=Hnrnpll PE=1 SV=3	2.19966	1	1	1	591	64.084	5.85
Q62443	Nptx1	Neuronal pentraxin-1 OS=Mus musculus GN=Nptx1 PE=1 SV=1	6.01852	2	2	2	432	47.088	6.44
Q99KR7	Ppif	Peptidyl-prolyl cis-trans isomerase F, mitochondrial OS=Mus musculus GN=Ppif PE=1 SV=1	3.8835	1	1	1	206	21.723	9.16
Q3TDF8	Etf1	Uncharacterized protein OS=Mus musculus GN=Etf1 PE=2 SV=1	5.03432	2	2	2	437	48.973	5.71
Q9CQE8	RTRAF	RNA transcription, translation and transport factor protein OS=Mus musculus GN=RTRAF PE=1 SV=1	8.19672	1	1	1	244	28.135	6.89
Q78YZ6	Scoc	Short coiled-coil protein OS=Mus musculus GN=Scoc PE=1 SV=1	14.4	1	1	1	125	14.146	4.68
Q9QYF1	Rdh11	Retinol dehydrogenase 11 OS=Mus musculus GN=Rdh11 PE=1 SV=2	4.11392	1	1	1	316	35.125	8.91
E9QKB2	Habp4	Intracellular hyaluronan-binding protein 4 OS=Mus musculus GN=Habp4 PE=1 SV=1	3.8835	1	1	1	412	45.937	6.84
P56389	Cda	Cytidine deaminase OS=Mus musculus GN=Cda PE=1 SV=2	20.5479	2	2	2	146	16.121	5.58
H7BWY8	Tsr2	Pre-rRNA-processing protein TSR2 homolog OS=Mus musculus GN=Tsr2 PE=1 SV=1	8.20513	1	1	1	195	21.365	4.26
Q8VDK4	Cdh13	Cadherin 13 OS=Mus musculus GN=Cdh13 PE=1 SV=1	4.90196	2	2	2	714	78.068	5.08
Q64442	Sord	Sorbitol dehydrogenase OS=Mus musculus GN=Sord PE=1 SV=3	4.48179	1	1	1	357	38.225	7.02
Q3UH26	Apba1	Uncharacterized protein OS=Mus musculus GN=Apba1 PE=2 SV=1	3.67734	2	2	2	843	93.007	4.88
A0A140T8J4	Hebp1	Heme-binding protein 1 OS=Mus musculus GN=Hebp1 PE=1 SV=1	9.47368	1	1	1	190	21.039	5.26
Q3TQ93	Rab33b	Uncharacterized protein OS=Mus musculus GN=Rab33b PE=2 SV=1	9.4697	3	3	1	264	29.564	8.69
Q3UZ39	Lrrfip1	Leucine-rich repeat flightless-interacting protein 1 OS=Mus musculus GN=Lrrfip1 PE=1 SV=2	1.64609	1	2	1	729	79.201	4.82
Q9CQJ6	Denr	Density-regulated protein OS=Mus musculus GN=Denr PE=1 SV=1	9.09091	1	1	1	198	22.152	5.3
Q9CQ91	Ndufa3	NADH dehydrogenase [ubiquinone] 1 alpha subcomplex subunit 3 OS=Mus musculus GN=Ndufa3 PE=1 SV=1	50	3	3	3	84	9.325	8.47
E9QAQ5	Gsk3b	Glycogen synthase kinase-3 beta OS=Mus musculus GN=Gsk3b PE=1 SV=1	18.7067	4	4	4	433	47.96	8.78
E9QN99	Abhd14b	Protein ABHD14B OS=Mus musculus GN=Abhd14b PE=1 SV=1	17.1429	2	2	2	210	22.437	6.52
Q9DCW5	Cox6a1	Cytochrome c oxidase subunit 6A, mitochondrial OS=Mus musculus GN=Cox6a1 PE=1 SV=1	14.2857	1	5	1	112	12.475	9.98
Q3U740	Eif6	Eukaryotic translation initiation factor 6 OS=Mus musculus GN=Eif6 PE=2 SV=1	5.71429	1	1	1	245	26.409	4.68
Q99JF8	Psip1	PC4 and SFRS1-interacting protein OS=Mus musculus GN=Psip1 PE=1 SV=1	7.95455	4	4	4	528	59.66	9.13
Q8BHF7	Pgs1	CDP-diacylglycerol--glycerol-3-phosphate 3-phosphatidyltransferase, mitochondrial OS=Mus musculus GN=Pgs1 PE=1 SV=1	2.35081	1	1	1	553	62.45	8.9
Q3UK30		Uncharacterized protein OS=Mus musculus PE=2 SV=1	5.40541	3	3	3	518	52.584	9.42
P40336	Vps26a	Vacuolar protein sorting-associated protein 26A OS=Mus musculus GN=Vps26a PE=1 SV=1	7.64526	2	2	1	327	38.09	6.57
Q3TJC2	Pafah1b3	Platelet-activating factor acetylhydrolase, isoform 1b, alpha1 subunit, isoform CRA_a OS=Mus musculus GN=Pafah1b3 PE=1 SV=1	12.069	3	3	3	232	25.837	6.93
Q8BR90		UPF0600 protein C5orf51 homolog OS=Mus musculus PE=1 SV=1	4.7619	1	1	1	294	33.45	5.19
Q8R4V2	Dusp15	Dual specificity protein phosphatase 15 OS=Mus musculus GN=Dusp15 PE=1 SV=3	5.53191	1	1	1	235	26.17	9.26
Q9D7X8	Ggct	Gamma-glutamylcyclotransferase OS=Mus musculus GN=Ggct PE=1 SV=1	6.91489	1	1	1	188	21.152	5.67
Q62165	Dag1	Dystroglycan OS=Mus musculus GN=Dag1 PE=1 SV=4	2.35162	2	2	2	893	96.844	8.44
Q9CYN9	Atp6ap2	Renin receptor OS=Mus musculus GN=Atp6ap2 PE=1 SV=2	3.71429	1	1	1	350	39.067	5.54
Q9EQ80	Nif3l1	NIF3-like protein 1 OS=Mus musculus GN=Nif3l1 PE=1 SV=4	9.57447	2	2	2	376	41.719	6.76
Q99KP6	Prpf19	Pre-mRNA-processing factor 19 OS=Mus musculus GN=Prpf19 PE=1 SV=1	3.37302	1	1	1	504	55.204	6.61
Q9JI90	Rnf14	E3 ubiquitin-protein ligase RNF14 OS=Mus musculus GN=Rnf14 PE=1 SV=2	4.3299	2	3	2	485	54.89	4.7
P17665	Cox7c	Cytochrome c oxidase subunit 7C, mitochondrial OS=Mus musculus GN=Cox7c PE=1 SV=1	28.5714	2	2	2	63	7.328	11
Q9D517	Agpat3	1-acyl-sn-glycerol-3-phosphate acyltransferase gamma OS=Mus musculus GN=Agpat3 PE=1 SV=2	10.9043	3	3	3	376	43.268	8.51
Q571D6	Elmo1	MKIAA0281 protein (Fragment) OS=Mus musculus GN=Elmo1 PE=2 SV=1	2.5641	2	2	2	741	85.565	6.33
Q70IV5	Synm	Synemin OS=Mus musculus GN=Synm PE=1 SV=2	0.640615	1	2	1	1561	173.105	5.12
Q8R472	Higd1a	HIG1 domain family member 1A, mitochondrial OS=Mus musculus GN=Higd1a PE=1 SV=1	18.1818	1	1	1	99	10.952	10.14
Q9DBP6	Wbp2	Uncharacterized protein OS=Mus musculus GN=Wbp2 PE=2 SV=1	5.74713	2	2	2	348	37.167	9.33
Q9CXV1	Sdhd	Succinate dehydrogenase [ubiquinone] cytochrome b small subunit, mitochondrial OS=Mus musculus GN=Sdhd PE=1 SV=2	10.6918	2	3	2	159	17.003	9.1
P11352	Gpx1	Glutathione peroxidase 1 OS=Mus musculus GN=Gpx1 PE=1 SV=2	12.9353	2	2	2	201	22.316	7.21
Q3UH60	Dip2b	Disco-interacting protein 2 homolog B OS=Mus musculus GN=Dip2b PE=1 SV=1	5.20966	4	4	3	1574	171.017	8.09
Q9QYI5	Dnajb2	DnaJ homolog subfamily B member 2 OS=Mus musculus GN=Dnajb2 PE=1 SV=3	3.7037	1	1	1	324	35.572	5.91
Q66JR2	Stard10	Stard10 protein (Fragment) OS=Mus musculus GN=Stard10 PE=2 SV=1	2.96296	1	1	1	405	43.873	9.07
Q3TDD9	Ppp1r21	Protein phosphatase 1 regulatory subunit 21 OS=Mus musculus GN=Ppp1r21 PE=1 SV=2	1.66667	1	1	1	780	88.282	6.9
O88384	Vti1b	Vesicle transport through interaction with t-SNAREs homolog 1B OS=Mus musculus GN=Vti1b PE=1 SV=1	8.62069	1	1	1	232	26.697	8.79
P70392	Rasgrf2	Ras-specific guanine nucleotide-releasing factor 2 OS=Mus musculus GN=Rasgrf2 PE=1 SV=2	3.70059	3	3	3	1189	135.581	7.85
Q3V1M8	Hdlbp	Uncharacterized protein OS=Mus musculus GN=Hdlbp PE=2 SV=1	6.94006	7	7	7	1268	141.654	6.87
P62878	Rbx1	E3 ubiquitin-protein ligase RBX1 OS=Mus musculus GN=Rbx1 PE=1 SV=1	16.6667	1	1	1	108	12.266	6.96
Q923G2	Polr2h	DNA-directed RNA polymerases I, II, and III subunit RPABC3 OS=Mus musculus GN=Polr2h PE=1 SV=3	8	1	1	1	150	17.132	4.68
P02798	Mt2	Metallothionein-2 OS=Mus musculus GN=Mt2 PE=1 SV=2	19.6721	1	1	1	61	6.11	7.83
Q8C419	Gpr158	Probable G-protein coupled receptor 158 OS=Mus musculus GN=Gpr158 PE=1 SV=2	1.83333	1	1	1	1200	134.341	8.09
A0A0N4SVF0	Tmsb10	Thymosin beta-10 OS=Mus musculus GN=Tmsb10 PE=1 SV=1	20.8955	1	1	1	67	7.275	9.25
Q8BMS4	Coq3	Ubiquinone biosynthesis O-methyltransferase, mitochondrial OS=Mus musculus GN=Coq3 PE=1 SV=1	4.59459	1	1	1	370	40.931	7.96
Q8VDK1	Nit1	Deaminated glutathione amidase OS=Mus musculus GN=Nit1 PE=1 SV=2	3.40557	1	1	1	323	35.682	7.94
Q9D710	Tmx2	Thioredoxin-related transmembrane protein 2 OS=Mus musculus GN=Tmx2 PE=1 SV=1	3.72881	1	1	1	295	33.921	8.75
Q3TGU7	Pa2g4	Proliferation-associated 2G4 OS=Mus musculus GN=Pa2g4 PE=1 SV=1	9.39086	3	3	3	394	43.671	6.86
E9Q0B5	Fcgbp	Fc fragment of IgG-binding protein OS=Mus musculus GN=Fcgbp PE=1 SV=1	0.348432	1	1	1	2583	275.043	5.03
Q6PDG5	Smarcc2	SWI/SNF complex subunit SMARCC2 OS=Mus musculus GN=Smarcc2 PE=1 SV=2	2.96785	2	2	2	1213	132.522	5.59
Q8BXR1	Slc7a14	Probable cationic amino acid transporter OS=Mus musculus GN=Slc7a14 PE=1 SV=1	2.59403	1	1	1	771	83.929	5.35
Q9QXB9	Drg2	Developmentally-regulated GTP-binding protein 2 OS=Mus musculus GN=Drg2 PE=1 SV=1	6.86813	2	2	2	364	40.692	8.88
Q6P5E8	Dgkq	Diacylglycerol kinase theta OS=Mus musculus GN=Dgkq PE=1 SV=1	1.07066	1	1	1	934	102.189	7.52
Q01065	Pde1b	Calcium/calmodulin-dependent 3',5'-cyclic nucleotide phosphodiesterase 1B OS=Mus musculus GN=Pde1b PE=1 SV=2	10.0935	4	4	4	535	61.187	5.72
A0A0A0MQ90	S100a13	Protein S100-A13 OS=Mus musculus GN=S100a13 PE=1 SV=1	13.75	2	2	2	160	17.733	6.57
Q9D1M0	Sec13	Protein SEC13 homolog OS=Mus musculus GN=Sec13 PE=1 SV=3	18.0124	3	3	3	322	35.543	5.38
Q60996	Ppp2r5c	Serine/threonine-protein phosphatase 2A 56 kDa regulatory subunit gamma isoform OS=Mus musculus GN=Ppp2r5c PE=1 SV=2	7.44275	3	3	2	524	60.785	6.64
Q8K341	Atat1	Alpha-tubulin N-acetyltransferase 1 OS=Mus musculus GN=Atat1 PE=1 SV=1	3.32542	1	1	1	421	47.135	9.98
Q9CX86	Hnrnpa0	Heterogeneous nuclear ribonucleoprotein A0 OS=Mus musculus GN=Hnrnpa0 PE=1 SV=1	12.7869	2	3	1	305	30.512	9.31
Q3TF40	Nono	Uncharacterized protein (Fragment) OS=Mus musculus GN=Nono PE=2 SV=1	4.16667	2	2	1	528	60.369	9.61
Q3UN60	Mpp6	Membrane protein, palmitoylated 6 (MAGUK p55 subfamily member 6), isoform CRA_b OS=Mus musculus GN=Mpp6 PE=2 SV=1	8.86076	4	4	4	553	62.592	6.4
A0A0R4J0D3	Stt3b	Dolichyl-diphosphooligosaccharide--protein glycosyltransferase subunit STT3B OS=Mus musculus GN=Stt3b PE=1 SV=1	1.45808	1	1	1	823	93.255	9
A2AI52	Usp8	Ubiquitin carboxyl-terminal hydrolase 8 OS=Mus musculus GN=Usp8 PE=1 SV=1	0.91659	1	1	1	1091	123.81	8.54
Q9D6G9	Cmtm5	CKLF-like MARVEL transmembrane domain-containing protein 5 OS=Mus musculus GN=Cmtm5 PE=1 SV=1	4.48718	1	1	1	156	17.378	4.84
A0A0A0MQ68	Gcdh	Glutaryl-CoA dehydrogenase, mitochondrial OS=Mus musculus GN=Gcdh PE=1 SV=1	6.93512	2	2	2	447	49.538	8.72
Q9CQA1	Trappc5	Trafficking protein particle complex subunit 5 OS=Mus musculus GN=Trappc5 PE=1 SV=1	5.31915	1	1	1	188	20.782	9.66
P61211	Arl1	ADP-ribosylation factor-like protein 1 OS=Mus musculus GN=Arl1 PE=1 SV=1	13.8122	2	2	2	181	20.398	5.72
Q571A2	Cul2	MKIAA4106 protein (Fragment) OS=Mus musculus GN=Cul2 PE=2 SV=1	2.80749	2	2	2	748	87.126	6.99
O88983	Stx8	Syntaxin-8 OS=Mus musculus GN=Stx8 PE=1 SV=1	7.62712	1	1	1	236	26.908	5.01
Q9CQU0	Txndc12	Thioredoxin domain-containing protein 12 OS=Mus musculus GN=Txndc12 PE=1 SV=1	8.82353	1	2	1	170	19.036	5.26
A0A0R4J0B6	Abcg2	ATP-binding cassette sub-family G member 2 OS=Mus musculus GN=Abcg2 PE=1 SV=1	1.52207	1	1	1	657	72.975	8.54
Q99JW2	Acy1	Aminoacylase-1 OS=Mus musculus GN=Acy1 PE=1 SV=1	10.2941	2	3	2	408	45.752	6.32
Q3UGB5	Dazap1	DAZ associated protein 1, isoform CRA_b OS=Mus musculus GN=Dazap1 PE=1 SV=1	3.94089	1	1	1	406	43.13	8.56
E9PZC3	Blvrb	Flavin reductase (NADPH) OS=Mus musculus GN=Blvrb PE=1 SV=1	18.6235	3	3	3	247	26.631	7.01
Q3ULG4	Psmd4	Uncharacterized protein OS=Mus musculus GN=Psmd4 PE=2 SV=1	4.48549	1	1	1	379	41.02	4.79
A2RS22	Coro1b	Coronin OS=Mus musculus GN=Coro1b PE=1 SV=1	10.7438	4	4	4	484	53.878	5.78
Q9D1R9	Rpl34	60S ribosomal protein L34 OS=Mus musculus GN=Rpl34 PE=1 SV=2	14.5299	3	3	3	117	13.284	11.47
Q8C3W1		Uncharacterized protein C1orf198 homolog OS=Mus musculus PE=1 SV=1	3.72671	1	1	1	322	35.295	5.24
Q99KA4	Igh-VJ558	Igh protein OS=Mus musculus GN=Igh-VJ558 PE=2 SV=1	3.08008	1	1	1	487	52.521	5.58
Q9D1I5	Mcee	Methylmalonyl-CoA epimerase, mitochondrial OS=Mus musculus GN=Mcee PE=1 SV=1	10.6742	1	1	1	178	19.005	9.09
Q3UCS6	Cd38	Uncharacterized protein OS=Mus musculus GN=Cd38 PE=2 SV=1	8.22368	2	2	2	304	34.351	8.29
Q8BWM0	Ptges2	Prostaglandin E synthase 2 OS=Mus musculus GN=Ptges2 PE=1 SV=3	8.33333	2	2	2	384	43.296	9
Q3UMA3	Hgs	Hepatocyte growth factor-regulated tyrosine kinase substrate OS=Mus musculus GN=Hgs PE=1 SV=1	4.89691	4	4	4	776	86.089	6.16
Q99J77	Nans	Sialic acid synthase OS=Mus musculus GN=Nans PE=1 SV=1	5.57103	2	3	2	359	39.998	7.06
Q8K353	Cystm1	Cysteine-rich and transmembrane domain-containing protein 1 OS=Mus musculus GN=Cystm1 PE=1 SV=1	9.61538	1	1	1	104	11.394	4.32
Q9DC07	Nebl	LIM zinc-binding domain-containing Nebulette OS=Mus musculus GN=Nebl PE=1 SV=1	10.3704	3	4	3	270	31.093	8.31
P83882	Rpl36a	60S ribosomal protein L36a OS=Mus musculus GN=Rpl36a PE=1 SV=2	16.0377	2	2	2	106	12.433	10.58
Q4FJZ3	Ero1l	Ero1l protein OS=Mus musculus GN=Ero1l PE=2 SV=1	6.46552	2	2	2	464	54.004	6.54
Q9D0B5	Tstd3	Thiosulfate sulfurtransferase/rhodanese-like domain-containing protein 3 OS=Mus musculus GN=Tstd3 PE=1 SV=1	15.2866	1	1	1	157	17.26	8.13
Q61482	Aplp2	CDE1-binding protein CDEBP OS=Mus musculus GN=Aplp2 PE=4 SV=1	2.62123	2	2	1	763	86.661	4.75
Q8BQU6	Gjc2	Gap junction gamma-2 protein OS=Mus musculus GN=Gjc2 PE=1 SV=2	6.59091	2	2	2	440	46.979	7.12
Q5SUS9	Ewsr1	RNA-binding protein EWS OS=Mus musculus GN=Ewsr1 PE=1 SV=1	2.118	1	1	1	661	68.994	9.29
Q3TLX1	Nampt	Uncharacterized protein OS=Mus musculus GN=Nampt PE=2 SV=1	7.33198	2	2	2	491	55.429	7.15
O54734	Ddost	Dolichyl-diphosphooligosaccharide--protein glycosyltransferase 48 kDa subunit OS=Mus musculus GN=Ddost PE=1 SV=2	4.08163	2	2	2	441	48.997	5.83
Q80Y14	Glrx5	Glutaredoxin-related protein 5, mitochondrial OS=Mus musculus GN=Glrx5 PE=1 SV=2	12.5	1	1	1	152	16.282	6.55
A0MNP4	Wdr61	CDW13/WDR61 OS=Mus musculus GN=Wdr61 PE=1 SV=1	5.2459	1	1	1	305	33.752	5.36
Q6P8X1	Snx6	Sorting nexin-6 OS=Mus musculus GN=Snx6 PE=1 SV=2	8.62069	3	3	3	406	46.62	6.16
F6RC04	Slc25a25	Calcium-binding mitochondrial carrier protein SCaMC-2 (Fragment) OS=Mus musculus GN=Slc25a25 PE=1 SV=1	19.0217	2	2	1	184	21.64	5.63
E9Q0F0	Krt78	Keratin 78 OS=Mus musculus GN=Krt78 PE=1 SV=1	1.77903	2	2	1	1068	112.194	7.97
Q5F285	Tmem256	Transmembrane protein 256 OS=Mus musculus GN=Tmem256 PE=1 SV=1	7.07965	1	1	1	113	11.648	8.94
Q00PI9	Hnrnpul2	Heterogeneous nuclear ribonucleoprotein U-like protein 2 OS=Mus musculus GN=Hnrnpul2 PE=1 SV=2	2.95302	1	1	1	745	84.888	4.89
Q8BG13	Rbm3	RNA-binding protein 3 OS=Mus musculus GN=Rbm3 PE=1 SV=1	18.1818	2	3	2	154	16.751	8.38
Q80W47	Wipi2	WD repeat domain phosphoinositide-interacting protein 2 OS=Mus musculus GN=Wipi2 PE=1 SV=1	7.41573	2	2	2	445	48.446	5.86
Q3TXV4	Rab31	Rab22B OS=Mus musculus GN=Rab31 PE=1 SV=1	5.64103	1	1	1	195	21.449	7.4
Q8VDP4	Ccar2	Cell cycle and apoptosis regulator protein 2 OS=Mus musculus GN=Ccar2 PE=1 SV=2	1.51844	1	1	1	922	102.938	5.25
Q8CGF6	Wdr47	WD repeat-containing protein 47 OS=Mus musculus GN=Wdr47 PE=1 SV=2	1.41304	1	1	1	920	102.247	5.97
P70362	Ufd1	Ubiquitin recognition factor in ER-associated degradation protein 1 OS=Mus musculus GN=Ufd1 PE=1 SV=2	4.88599	1	1	1	307	34.459	6.7
P02802	Mt1	Metallothionein-1 OS=Mus musculus GN=Mt1 PE=1 SV=1	19.6721	1	1	1	61	6.013	7.96
P51910	Apod	Apolipoprotein D OS=Mus musculus GN=Apod PE=1 SV=1	13.2275	2	2	2	189	21.516	4.91
Q8CBY8	Dctn4	Dynactin subunit 4 OS=Mus musculus GN=Dctn4 PE=1 SV=1	14.561	4	5	4	467	53.023	7.72
Q69Z98	Brsk2	Serine/threonine-protein kinase BRSK2 OS=Mus musculus GN=Brsk2 PE=1 SV=2	2.31293	2	2	1	735	81.682	8.79
Q6PJA7	Igh	Igh protein OS=Mus musculus GN=Igh PE=1 SV=1	9.32203	2	2	2	472	52.266	7.77
P16332	Mut	Methylmalonyl-CoA mutase, mitochondrial OS=Mus musculus GN=Mut PE=1 SV=2	1.87166	1	1	1	748	82.792	6.89
F8WIU1	1700037H04Rik	RIKEN cDNA 1700037H04 gene OS=Mus musculus GN=1700037H04Rik PE=1 SV=1	7.9096	1	1	1	177	19.799	6.52
Q62000	Ogn	Mimecan OS=Mus musculus GN=Ogn PE=1 SV=1	5.36913	1	1	1	298	33.991	5.74
B2RTP7	Krt2	Krt2 protein OS=Mus musculus GN=Krt2 PE=2 SV=1	2.40453	2	2	1	707	70.88	8.06
Q91WG4	Elp2	Elongator complex protein 2 OS=Mus musculus GN=Elp2 PE=1 SV=1	2.16606	1	1	1	831	93.034	5.82
Q8BR63	Fam177a1	Protein FAM177A1 OS=Mus musculus GN=Fam177a1 PE=1 SV=1	14.0097	2	2	2	207	23.563	4.59
A0A0R4J038	Kng1	Kininogen-1 OS=Mus musculus GN=Kng1 PE=1 SV=1	1.81543	1	1	1	661	73.055	6.6
P27612	Plaa	Phospholipase A-2-activating protein OS=Mus musculus GN=Plaa PE=1 SV=4	4.65995	2	2	2	794	87.166	6.14
Q8VED9	Lgalsl	Galectin-related protein OS=Mus musculus GN=Lgalsl PE=1 SV=1	5.23256	1	2	1	172	18.944	5.35
Q9D6D0	Slc25a27	Solute carrier family 25, member 27 OS=Mus musculus GN=Slc25a27 PE=1 SV=1	3.72671	1	1	1	322	35.775	9.39
Q9CQ86	Mien1	Migration and invasion enhancer 1 OS=Mus musculus GN=Mien1 PE=1 SV=1	15.6522	2	2	2	115	12.287	4.51
P47915	Rpl29	60S ribosomal protein L29 OS=Mus musculus GN=Rpl29 PE=1 SV=2	6.875	1	1	1	160	17.576	11.84
Q9D387	Lamp5	Lysosome-associated membrane glycoprotein 5 OS=Mus musculus GN=Lamp5 PE=1 SV=2	3.57143	1	2	1	280	31.701	6.14
A2AG50	Map7d2	MAP7 domain-containing protein 2 OS=Mus musculus GN=Map7d2 PE=1 SV=1	2.8169	2	2	2	781	85.997	8.81
Q9JIF0	Prmt1	Protein arginine N-methyltransferase 1 OS=Mus musculus GN=Prmt1 PE=1 SV=1	3.50404	1	1	1	371	42.408	5.43
Q9DCU2	Pllp	Plasmolipin OS=Mus musculus GN=Pllp PE=1 SV=1	23.6264	3	5	3	182	19.788	9.41
Q9WUP7	Uchl5	Ubiquitin carboxyl-terminal hydrolase isozyme L5 OS=Mus musculus GN=Uchl5 PE=1 SV=2	5.16717	1	1	1	329	37.593	5.33
Q3U7E6	Surf4	Uncharacterized protein OS=Mus musculus GN=Surf4 PE=2 SV=1	4.83271	1	1	1	269	30.379	7.78
P63280	Ube2i	SUMO-conjugating enzyme UBC9 OS=Mus musculus GN=Ube2i PE=1 SV=1	8.22785	1	1	1	158	17.995	8.66
Q921V3	Nfs1	Nitrogen fixation gene 1 (S. cerevisiae) OS=Mus musculus GN=Nfs1 PE=2 SV=1	7.62527	3	3	3	459	50.552	8.32
Q3UJP8	Gart	Trifunctional purine biosynthetic protein adenosine-3 OS=Mus musculus GN=Gart PE=2 SV=1	3.36634	3	3	3	1010	107.404	6.68
Q8R2Z5	Vwa1	von Willebrand factor A domain-containing protein 1 OS=Mus musculus GN=Vwa1 PE=1 SV=1	3.37349	1	1	1	415	44.681	6.54
Q8C7K6	Pcyox1l	Prenylcysteine oxidase-like OS=Mus musculus GN=Pcyox1l PE=1 SV=1	2.22222	1	1	1	495	54.84	7.65
Q3TJ75	Trove2	TROVE domain family, member 2 OS=Mus musculus GN=Trove2 PE=1 SV=1	2.04461	1	1	1	538	60.085	7.9
Q9D711	Pir	Pirin OS=Mus musculus GN=Pir PE=1 SV=1	4.13793	1	1	1	290	32.046	7.11
Q8VEH5	Epm2aip1	EPM2A-interacting protein 1 OS=Mus musculus GN=Epm2aip1 PE=1 SV=1	3.46535	1	1	1	606	70.052	5.87
Q8BN80	Cygb	Uncharacterized protein OS=Mus musculus GN=Cygb PE=2 SV=1	10.5263	2	2	2	190	21.418	6.8
Q9CQ40	Mrpl49	39S ribosomal protein L49, mitochondrial OS=Mus musculus GN=Mrpl49 PE=1 SV=1	7.22892	1	1	1	166	19.121	9.5
Q5NBZ3	Drg1	Uncharacterized protein OS=Mus musculus GN=Drg1 PE=1 SV=1	3.81471	1	1	1	367	40.487	8.9
P61458	Pcbd1	Pterin-4-alpha-carbinolamine dehydratase OS=Mus musculus GN=Pcbd1 PE=1 SV=2	15.3846	1	2	1	104	11.978	6.8
Q99JI4	Psmd6	26S proteasome non-ATPase regulatory subunit 6 OS=Mus musculus GN=Psmd6 PE=1 SV=1	10.0257	3	3	3	389	45.507	5.52
Q3ULL5	Eif2s2	Eif2s2 protein OS=Mus musculus GN=Eif2s2 PE=1 SV=1	10.574	2	2	2	331	38.068	5.8
O09131	Gsto1	Glutathione S-transferase omega-1 OS=Mus musculus GN=Gsto1 PE=1 SV=2	13.75	3	3	3	240	27.48	7.36
Q8K2W5	Ephx1	Epoxide hydrolase OS=Mus musculus GN=Ephx1 PE=2 SV=1	7.03297	3	3	3	455	52.477	7.88
Q9Z2C9	Mtmr7	Myotubularin-related protein 7 OS=Mus musculus GN=Mtmr7 PE=1 SV=2	1.81818	1	1	1	660	75.56	6.43
P70245	Ebp	3-beta-hydroxysteroid-Delta(8),Delta(7)-isomerase OS=Mus musculus GN=Ebp PE=1 SV=3	5.21739	1	1	1	230	26.198	7.56
P28667	Marcksl1	MARCKS-related protein OS=Mus musculus GN=Marcksl1 PE=1 SV=2	3.5	1	1	1	200	20.153	4.61
D3YU22	Limch1	LIM and calponin homology domains-containing protein 1 OS=Mus musculus GN=Limch1 PE=1 SV=1	1.21723	1	1	1	1068	119.494	5.63
D3YZP9	Ccdc6	Coiled-coil domain-containing protein 6 OS=Mus musculus GN=Ccdc6 PE=1 SV=1	3.41151	2	2	2	469	52.906	7.34
Q9CQR6	Ppp6c	Serine/threonine-protein phosphatase 6 catalytic subunit OS=Mus musculus GN=Ppp6c PE=1 SV=1	4.91803	1	1	1	305	35.136	5.69
A0A1Y7VMN0	Rock2	Rho-associated protein kinase 2 (Fragment) OS=Mus musculus GN=Rock2 PE=1 SV=1	0.831025	1	1	1	1444	166.686	5.9
Q9D967	Mdp1	Magnesium-dependent phosphatase 1 OS=Mus musculus GN=Mdp1 PE=1 SV=1	9.7561	1	1	1	164	18.571	6.8
Q9DCT8	Crip2	Cysteine-rich protein 2 OS=Mus musculus GN=Crip2 PE=1 SV=1	7.69231	1	1	1	208	22.712	8.63
Q6RHR9	Magi1	Membrane-associated guanylate kinase, WW and PDZ domain-containing protein 1 OS=Mus musculus GN=Magi1 PE=1 SV=1	1.83549	2	2	2	1471	161.876	7.36
Q5M9J2	Hint2	Histidine triad nucleotide binding protein 2 OS=Mus musculus GN=Hint2 PE=1 SV=1	9.20245	1	1	1	163	17.309	9.82
Q9JJ59	Abcb9	ATP-binding cassette sub-family B member 9 OS=Mus musculus GN=Abcb9 PE=2 SV=1	3.14961	1	1	1	762	83.91	7.62
E9Q616	Ahnak	AHNAK nucleoprotein (desmoyokin) OS=Mus musculus GN=Ahnak PE=1 SV=1	10.2192	7	7	7	5656	603.866	6.3
P62077	Timm8b	Mitochondrial import inner membrane translocase subunit Tim8 B OS=Mus musculus GN=Timm8b PE=1 SV=1	13.253	1	2	1	83	9.281	5.12
Q921W0	Chmp1a	Charged multivesicular body protein 1a OS=Mus musculus GN=Chmp1a PE=1 SV=1	8.67347	2	2	2	196	21.594	8.06
P61804	Dad1	Dolichyl-diphosphooligosaccharide--protein glycosyltransferase subunit DAD1 OS=Mus musculus GN=Dad1 PE=1 SV=3	19.469	2	2	2	113	12.489	7.08
E9QB02	Mars	Methionine--tRNA ligase, cytoplasmic OS=Mus musculus GN=Mars PE=1 SV=1	3.73626	2	2	2	910	102.308	6.92
Q3TX70	Stx6	Uncharacterized protein OS=Mus musculus GN=Stx6 PE=2 SV=1	9.80392	1	1	1	255	29.003	4.92
A0A140LIT2	Dhcr7	7-dehydrocholesterol reductase OS=Mus musculus GN=Dhcr7 PE=1 SV=1	2.74262	1	1	1	474	54.184	8.35
Q8BLV3	Slc9a7	Sodium/hydrogen exchanger 7 OS=Mus musculus GN=Slc9a7 PE=1 SV=1	1.51515	1	1	1	726	80.238	6.4
P42227	Stat3	Signal transducer and activator of transcription 3 OS=Mus musculus GN=Stat3 PE=1 SV=2	4.02597	2	2	2	770	87.997	6.3
Q8K400	Stxbp5	Syntaxin-binding protein 5 OS=Mus musculus GN=Stxbp5 PE=1 SV=3	1.30208	1	1	1	1152	127.57	7.21
A0A140LIU4	Cox7a1	Cytochrome c oxidase subunit 7A1, mitochondrial OS=Mus musculus GN=Cox7a1 PE=1 SV=1	14.6067	1	1	1	89	9.821	8.94
Q9WV02	Rbmx	RNA-binding motif protein, X chromosome OS=Mus musculus GN=Rbmx PE=1 SV=1	7.67263	3	3	3	391	42.275	10.05
Q61074	Ppm1g	Protein phosphatase 1G OS=Mus musculus GN=Ppm1g PE=1 SV=3	2.02952	1	1	1	542	58.691	4.39
Q8K0S0	Phyhip	Phytanoyl-CoA hydroxylase-interacting protein OS=Mus musculus GN=Phyhip PE=1 SV=1	2.72727	1	1	1	330	37.53	7.01
Q9D1H6	Ndufaf4	NADH dehydrogenase [ubiquinone] 1 alpha subcomplex assembly factor 4 OS=Mus musculus GN=Ndufaf4 PE=1 SV=1	8.09249	1	1	1	173	20.07	9.39
Q0VGU4	Vgf	MCG18019 OS=Mus musculus GN=Vgf PE=1 SV=1	2.10697	1	1	1	617	68.191	4.7
Q8VBZ3	Clptm1	Cleft lip and palate transmembrane protein 1 homolog OS=Mus musculus GN=Clptm1 PE=1 SV=1	2.25904	1	1	1	664	75.243	6.3
Q684Q9		Ubiquitin-like protein GDX (Fragment) OS=Mus musculus PE=2 SV=1	9.30233	1	1	1	172	19.417	7.44
Q6P069	Sri	Sorcin OS=Mus musculus GN=Sri PE=1 SV=1	5.55556	1	1	1	198	21.613	5.59
Q8QZR5	Gpt	Alanine aminotransferase 1 OS=Mus musculus GN=Gpt PE=1 SV=3	2.62097	1	1	1	496	55.107	6.64
D3YUY7	Trim3	Tripartite motif protein 3, isoform CRA_a OS=Mus musculus GN=Trim3 PE=1 SV=2	2.01613	1	1	1	744	80.724	7.81
Q3TI65	Mtfp1	Uncharacterized protein OS=Mus musculus GN=Mtfp1 PE=2 SV=1	6.62651	1	1	1	166	18.307	8.68
Q8BI08	Mal2	Protein MAL2 OS=Mus musculus GN=Mal2 PE=1 SV=1	6.28571	1	1	1	175	19.082	6.49
Q9DCM0	Ethe1	Persulfide dioxygenase ETHE1, mitochondrial OS=Mus musculus GN=Ethe1 PE=1 SV=2	8.66142	2	2	2	254	27.721	7.23
Q9DCP2	Slc38a3	Sodium-coupled neutral amino acid transporter 3 OS=Mus musculus GN=Slc38a3 PE=1 SV=1	3.56436	2	2	2	505	55.555	7.09
Q9WV69	Dmtn	Dematin OS=Mus musculus GN=Dmtn PE=1 SV=1	6.17284	2	2	2	405	45.44	8.41
Q3UHB6	Kcnc1	Potassium voltage gated channel, Shaw-related subfamily, member 1 OS=Mus musculus GN=Kcnc1 PE=2 SV=1	3.13112	2	2	1	511	57.891	6.58
Q3UHB1	Nt5dc3	5'-nucleotidase domain-containing protein 3 OS=Mus musculus GN=Nt5dc3 PE=1 SV=1	2.5641	1	1	1	546	63.13	8.56
F8VPM7	Erc1	ELKS/Rab6-interacting/CAST family member 1 OS=Mus musculus GN=Erc1 PE=1 SV=1	0.892857	1	1	1	1120	128.252	5.91
Q4VAG4	Rpl22	MCG12304 OS=Mus musculus GN=Rpl22 PE=1 SV=1	8.59375	1	1	1	128	14.75	9.19
Q91Z31	Ptbp2	Polypyrimidine tract-binding protein 2 OS=Mus musculus GN=Ptbp2 PE=1 SV=2	7.15631	2	2	2	531	57.453	8.66
P70122	Sbds	Ribosome maturation protein SBDS OS=Mus musculus GN=Sbds PE=1 SV=4	3.2	1	1	1	250	28.762	8.76
Q3TDK6	Rogdi	Protein rogdi homolog OS=Mus musculus GN=Rogdi PE=1 SV=2	6.27178	2	2	2	287	32.08	8.18
Q14C26	Emc7	RIKEN cDNA 2900064A13, isoform CRA_b OS=Mus musculus GN=Emc7 PE=1 SV=1	4.14938	1	1	1	241	26.293	9.23
P61255	Rpl26	60S ribosomal protein L26 OS=Mus musculus GN=Rpl26 PE=1 SV=1	22.069	4	4	4	145	17.248	10.55
Q99L15	Acot1	Acot1 protein (Fragment) OS=Mus musculus GN=Acot1 PE=2 SV=1	10.7143	4	4	1	420	46.219	6.58
A2AKW0	Slc25a51	Solute carrier family 25 member 51 OS=Mus musculus GN=Slc25a51 PE=1 SV=1	6.34921	2	2	2	315	35.467	9.76
Q91WP8	Ndufv3	NADH dehydrogenase (Ubiquinone) flavoprotein 3 OS=Mus musculus GN=Ndufv3 PE=2 SV=1	7.88913	2	3	1	469	50.494	8.87
Q99J09	Wdr77	Methylosome protein 50 OS=Mus musculus GN=Wdr77 PE=1 SV=1	2.04678	1	1	1	342	36.919	5.27
A2AN96	Rbbp9	Retinoblastoma binding protein 9 OS=Mus musculus GN=Rbbp9 PE=1 SV=1	9.13978	1	1	1	186	20.898	5.97
Q3B7Z2	Osbp	Oxysterol-binding protein 1 OS=Mus musculus GN=Osbp PE=1 SV=3	7.20497	4	4	4	805	88.741	7.2
Q3UJS6	Cpne3	Uncharacterized protein OS=Mus musculus GN=Cpne3 PE=2 SV=1	2.25141	1	1	1	533	59.577	5.91
E9PV44	Atpif1	ATPase inhibitor, mitochondrial OS=Mus musculus GN=Atpif1 PE=1 SV=1	24.3243	3	3	3	74	8.784	9.31
Q2TPA8	Hsdl2	Hydroxysteroid dehydrogenase-like protein 2 OS=Mus musculus GN=Hsdl2 PE=1 SV=1	4.89796	2	2	2	490	54.174	6.74
A0A0R4J0G0	Pck2	Phosphoenolpyruvate carboxykinase [GTP], mitochondrial OS=Mus musculus GN=Pck2 PE=1 SV=1	3.29835	1	1	1	667	73.371	7.74
Q569U9	Rdh14	Retinol dehydrogenase 14 (All-trans and 9-cis) OS=Mus musculus GN=Rdh14 PE=2 SV=1	5.08982	1	1	1	334	36.342	8.53
F6ZHD8	Gbe1	1,4-alpha-glucan-branching enzyme OS=Mus musculus GN=Gbe1 PE=1 SV=2	1.85185	1	1	1	702	80.286	6.38
P10639	Txn	Thioredoxin OS=Mus musculus GN=Txn PE=1 SV=3	17.1429	2	2	2	105	11.668	4.92
Q6A0E5	mKIAA0024	MKIAA0024 protein (Fragment) OS=Mus musculus GN=mKIAA0024 PE=4 SV=1	2.46407	1	1	1	487	57.09	8.82
Q3TIA9	Asns	Uncharacterized protein OS=Mus musculus GN=Asns PE=2 SV=1	1.60428	1	1	1	561	64.377	6.65
[truncated: 560 more rows]
