# Supplementary material for: A novel co-target of ACY1 governing plasma membrane translocation of SphK1 contributes to inflammatory and neuropathic pain
Source: iScience. 2023 May 28;26(6):106989. doi: 10.1016/j.isci.2023.106989 (PMC10291574; doi:10.1016/j.isci.2023.106989)
Supplement: Data S1. Data file of exported proteomics datasets, related to Figure 1 [file mmc2.zip › Date S1/1-M-GSGC0160906正式实验报告/预实验报告/蛋白质鉴定简表_A2.xlsx]

## Sheet: Sheet4
Accession	Gene Name	Description	Coverage	# Peptides	# PSMs	# Unique Peptides	# AAs	MW [kDa]	calc. pI
A0A0G2JGX4	Atp1a3	Sodium/potassium-transporting ATPase subunit alpha OS=Mus musculus GN=Atp1a3 PE=1 SV=1	56.2378	52	258	32	1026	112.916	5.41
Q6ZQ49	Atp1a2	Sodium/potassium-transporting ATPase subunit alpha (Fragment) OS=Mus musculus GN=Atp1a2 PE=2 SV=1	54.501	58	225	37	1022	112.22	5.6
P68369	Tuba1a	Tubulin alpha-1A chain OS=Mus musculus GN=Tuba1a PE=1 SV=1	62.0843	23	164	1	451	50.104	5.06
Q8VDN2	Atp1a1	Sodium/potassium-transporting ATPase subunit alpha-1 OS=Mus musculus GN=Atp1a1 PE=1 SV=1	45.0635	45	156	26	1023	112.91	5.45
A0A0A0MQA5	Tuba4a	Tubulin alpha chain (Fragment) OS=Mus musculus GN=Tuba4a PE=1 SV=1	53.2495	21	156	5	477	52.87	5.19
A3KGU7	Sptan1	Spectrin alpha chain, non-erythrocytic 1 OS=Mus musculus GN=Sptan1 PE=1 SV=1	59.5075	120	175	2	2477	284.977	5.34
A3KGU5	Sptan1	Spectrin alpha chain, non-erythrocytic 1 OS=Mus musculus GN=Sptan1 PE=1 SV=1	59.7477	119	174	1	2457	282.72	5.33
P60710	Actb	Actin, cytoplasmic 1 OS=Mus musculus GN=Actb PE=1 SV=1	69.0667	19	144	1	375	41.71	5.48
P63260	Actg1	Actin, cytoplasmic 2 OS=Mus musculus GN=Actg1 PE=1 SV=1	69.0667	19	142	1	375	41.766	5.48
Q3TIZ0	Tuba1c	Tubulin alpha chain OS=Mus musculus GN=Tuba1c PE=2 SV=1	57.6837	22	128	1	449	49.907	5.1
A0A0A0MQF6	Gapdh	Glyceraldehyde-3-phosphate dehydrogenase OS=Mus musculus GN=Gapdh PE=1 SV=1	62.6741	17	148	17	359	38.629	8.97
A0A0R4J036	Nefm	Neurofilament 3, medium OS=Mus musculus GN=Nefm PE=1 SV=1	62.3821	51	157	46	848	95.884	4.78
Q62261	Sptbn1	Spectrin beta chain, non-erythrocytic 1 OS=Mus musculus GN=Sptbn1 PE=1 SV=2	49.0478	89	138	81	2363	274.052	5.58
Q3TYV5	Cnp	2',3'-cyclic-nucleotide 3'-phosphodiesterase OS=Mus musculus GN=Cnp PE=2 SV=1	67.619	31	123	31	420	47.094	8.97
O08553	Dpysl2	Dihydropyrimidinase-related protein 2 OS=Mus musculus GN=Dpysl2 PE=1 SV=2	79.5455	29	105	24	572	62.239	6.38
Q04447	Ckb	Creatine kinase B-type OS=Mus musculus GN=Ckb PE=1 SV=1	70.0787	18	144	17	381	42.686	5.67
Q9D6F9	Tubb4a	Tubulin beta-4A chain OS=Mus musculus GN=Tubb4a PE=1 SV=3	78.3784	25	159	5	444	49.554	4.88
Q5SXR6	Cltc	Clathrin heavy chain OS=Mus musculus GN=Cltc PE=1 SV=1	45.2055	59	120	59	1679	191.864	5.69
P68372	Tubb4b	Tubulin beta-4B chain OS=Mus musculus GN=Tubb4b PE=1 SV=1	77.3034	26	159	1	445	49.799	4.89
Q5FW97	EG433182	Enolase 1, alpha non-neuron OS=Mus musculus GN=EG433182 PE=1 SV=1	71.4286	23	98	18	434	47.111	6.8
P08551	Nefl	Neurofilament light polypeptide OS=Mus musculus GN=Nefl PE=1 SV=5	69.4291	40	119	36	543	61.471	4.64
Q9JHU4	Dync1h1	Cytoplasmic dynein 1 heavy chain 1 OS=Mus musculus GN=Dync1h1 PE=1 SV=2	32.3213	113	142	113	4644	531.71	6.42
P99024	Tubb5	Tubulin beta-5 chain OS=Mus musculus GN=Tubb5 PE=1 SV=1	66.2162	23	148	2	444	49.639	4.89
B2RSN3	Tubb2b	Tubulin beta chain OS=Mus musculus GN=Tubb2b PE=1 SV=1	75.9551	25	151	1	445	49.921	4.89
Q7TMM9	Tubb2a	Tubulin beta-2A chain OS=Mus musculus GN=Tubb2a PE=1 SV=1	75.9551	25	147	2	445	49.875	4.89
Q9ERD7	Tubb3	Tubulin beta-3 chain OS=Mus musculus GN=Tubb3 PE=1 SV=1	72.6667	24	114	11	450	50.386	4.93
P56480	Atp5b	ATP synthase subunit beta, mitochondrial OS=Mus musculus GN=Atp5b PE=1 SV=2	72.9679	27	88	27	529	56.265	5.34
Q5FWB7	Aldoa	Fructose-bisphosphate aldolase OS=Mus musculus GN=Aldoa PE=1 SV=1	80.7692	25	112	19	364	39.331	8.09
P05063	Aldoc	Fructose-bisphosphate aldolase C OS=Mus musculus GN=Aldoc PE=1 SV=4	73.0028	26	96	20	363	39.37	7.12
Q3UJ20	Eno2	Uncharacterized protein OS=Mus musculus GN=Eno2 PE=2 SV=1	69.3548	20	72	16	434	47.301	5.11
Q03265	Atp5a1	ATP synthase subunit alpha, mitochondrial OS=Mus musculus GN=Atp5a1 PE=1 SV=1	52.8029	28	74	1	553	59.716	9.19
P52480	Pkm	Pyruvate kinase PKM OS=Mus musculus GN=Pkm PE=1 SV=4	67.42	30	84	30	531	57.808	7.47
Q9QXS1	Plec	Plectin OS=Mus musculus GN=Plec PE=1 SV=3	27.6061	97	110	97	4691	533.861	5.96
Q99KI0	Aco2	Aconitate hydratase, mitochondrial OS=Mus musculus GN=Aco2 PE=1 SV=1	57.6923	36	76	36	780	85.41	7.93
D3Z6F5	Atp5a1	ATP synthase subunit alpha OS=Mus musculus GN=Atp5a1 PE=1 SV=1	56.8588	28	73	1	503	54.561	8.24
P03995	Gfap	Glial fibrillary acidic protein OS=Mus musculus GN=Gfap PE=1 SV=4	66.9767	31	83	30	430	49.87	5.34
P63017	Hspa8	Heat shock cognate 71 kDa protein OS=Mus musculus GN=Hspa8 PE=1 SV=1	60.6811	36	83	24	646	70.827	5.52
O08599	Stxbp1	Syntaxin-binding protein 1 OS=Mus musculus GN=Stxbp1 PE=1 SV=2	66.6667	35	68	35	594	67.526	6.96
P60202	Plp1	Myelin proteolipid protein OS=Mus musculus GN=Plp1 PE=1 SV=2	33.574	11	86	11	277	30.057	8.35
P19246	Nefh	Neurofilament heavy polypeptide OS=Mus musculus GN=Nefh PE=1 SV=3	35.0459	34	57	31	1090	116.924	5.81
Q3THL7	Vdac1	Uncharacterized protein OS=Mus musculus GN=Vdac1 PE=2 SV=1	67.8445	14	62	1	283	30.738	7.9
Q60932	Vdac1	Voltage-dependent anion-selective channel protein 1 OS=Mus musculus GN=Vdac1 PE=1 SV=3	65.2027	14	62	1	296	32.331	8.43
P11499	Hsp90ab1	Heat shock protein HSP 90-beta OS=Mus musculus GN=Hsp90ab1 PE=1 SV=3	54.1436	38	70	23	724	83.229	5.03
P63038	Hspd1	60 kDa heat shock protein, mitochondrial OS=Mus musculus GN=Hspd1 PE=1 SV=1	64.9215	25	53	25	573	60.917	6.18
P26443	Glud1	Glutamate dehydrogenase 1, mitochondrial OS=Mus musculus GN=Glud1 PE=1 SV=1	46.2366	22	58	22	558	61.298	8
Q80Y52	Hsp90aa1	Heat shock protein 90, alpha (Cytosolic), class A member 1 OS=Mus musculus GN=Hsp90aa1 PE=1 SV=2	50.6139	34	69	21	733	84.735	5.01
Q546G4	Alb	Albumin 1 OS=Mus musculus GN=Alb PE=1 SV=1	68.75	36	59	36	608	68.648	6.07
P46660	Ina	Alpha-internexin OS=Mus musculus GN=Ina PE=1 SV=3	70.4591	35	61	30	501	55.349	5.4
E9PWE8	Dpysl3	Dihydropyrimidinase-related protein 3 OS=Mus musculus GN=Dpysl3 PE=1 SV=1	50.366	20	45	15	683	73.838	6.46
P0DP28	Calm3	Calmodulin-3 OS=Mus musculus GN=Calm3 PE=1 SV=1	85.906	12	47	12	149	16.827	4.22
A8DUK4	Hbb-bs	Beta-globin OS=Mus musculus GN=Hbb-bs PE=1 SV=1	82.9932	12	45	12	147	15.738	7.69
Q3UYK6	Slc1a2	Amino acid transporter OS=Mus musculus GN=Slc1a2 PE=2 SV=1	32.1678	17	47	17	572	61.99	6.68
E9QQ57	Prx	Periaxin OS=Mus musculus GN=Prx PE=1 SV=1	41.7685	38	62	7	1391	147.537	8.24
Q3UH59	Myh10	Myosin-10 OS=Mus musculus GN=Myh10 PE=1 SV=1	26.6269	41	50	33	2013	233.305	5.57
P08249	Mdh2	Malate dehydrogenase, mitochondrial OS=Mus musculus GN=Mdh2 PE=1 SV=3	67.7515	19	48	19	338	35.589	8.68
A0A1S6GWG6	Atp6v1b2	Uncharacterized protein OS=Mus musculus GN=Atp6v1b2 PE=2 SV=1	63.1481	23	55	23	540	59.241	6.09
B2RQQ5	Map1b	Microtubule-associated protein 1B OS=Mus musculus GN=Map1b PE=2 SV=1	29.3019	46	63	44	2464	270.141	4.83
Q3V3U0	Pygb	Alpha-1,4 glucan phosphorylase OS=Mus musculus GN=Pygb PE=2 SV=1	46.7378	31	47	27	843	96.654	6.73
A0A0U1RNK1	Prx	Periaxin OS=Mus musculus GN=Prx PE=1 SV=1	40.7348	32	54	1	1252	132.247	7.55
P21550	Eno3	Beta-enolase OS=Mus musculus GN=Eno3 PE=1 SV=3	35.2535	9	28	4	434	46.995	7.18
P68033	Actc1	Actin, alpha cardiac muscle 1 OS=Mus musculus GN=Actc1 PE=1 SV=1	59.9469	17	56	3	377	41.992	5.39
S4R1C4	Atp2b2	Calcium-transporting ATPase OS=Mus musculus GN=Atp2b2 PE=1 SV=1	34.0555	30	43	21	1154	127.221	6.32
P50516	Atp6v1a	V-type proton ATPase catalytic subunit A OS=Mus musculus GN=Atp6v1a PE=1 SV=2	56.564	27	47	27	617	68.283	5.58
Q8BYI9	Tnr	Tenascin-R OS=Mus musculus GN=Tnr PE=1 SV=2	30.1178	30	42	30	1358	149.495	4.94
Q01853	Vcp	Transitional endoplasmic reticulum ATPase OS=Mus musculus GN=Vcp PE=1 SV=4	55.335	33	43	33	806	89.266	5.26
Q8VDQ8	Sirt2	NAD-dependent protein deacetylase sirtuin-2 OS=Mus musculus GN=Sirt2 PE=1 SV=2	57.8406	18	42	18	389	43.228	5.35
P09411	Pgk1	Phosphoglycerate kinase 1 OS=Mus musculus GN=Pgk1 PE=1 SV=4	62.1103	22	45	22	417	44.522	7.9
P17742	Ppia	Peptidyl-prolyl cis-trans isomerase A OS=Mus musculus GN=Ppia PE=1 SV=2	64.6341	10	36	10	164	17.96	7.9
A2ARP8	Map1a	Microtubule-associated protein 1A OS=Mus musculus GN=Map1a PE=1 SV=1	20.9025	44	55	42	3014	325.687	5.01
P61922	Abat	4-aminobutyrate aminotransferase, mitochondrial OS=Mus musculus GN=Abat PE=1 SV=1	61.4	21	41	21	500	56.416	8.09
P12960	Cntn1	Contactin-1 OS=Mus musculus GN=Cntn1 PE=1 SV=1	43.2353	33	58	33	1020	113.317	6.16
P17710	Hk1	Hexokinase-1 OS=Mus musculus GN=Hk1 PE=1 SV=3	40.8624	32	44	32	974	108.234	6.8
P39053	Dnm1	Dynamin-1 OS=Mus musculus GN=Dnm1 PE=1 SV=2	48.5582	36	52	2	867	97.741	7.74
D0VYV6	Epb41l3	Erythrocyte protein band 4.1-like 3 isoform B OS=Mus musculus GN=Epb41l3 PE=2 SV=1	41.3831	32	43	18	911	101.356	5.33
A0A1S6GWH5	Uba1	Uncharacterized protein OS=Mus musculus GN=Uba1 PE=2 SV=1	31.0376	23	31	23	1118	124.157	5.99
A0A0J9YUN4	Dnm1	Dynamin-1 OS=Mus musculus GN=Dnm1 PE=1 SV=1	48.7269	36	52	2	864	97.234	6.87
Q3TQ70	Gnb1	Beta1 subnuit of GTP-binding protein OS=Mus musculus GN=Gnb1 PE=1 SV=1	57.6471	13	33	7	340	37.353	6
A0A0A6YY91	Ncam1	Neural cell adhesion molecule 1 (Fragment) OS=Mus musculus GN=Ncam1 PE=1 SV=1	35.1699	27	44	7	1089	116.295	4.83
Q8BH59	Slc25a12	Calcium-binding mitochondrial carrier protein Aralar1 OS=Mus musculus GN=Slc25a12 PE=1 SV=1	49.483	25	40	20	677	74.523	8.25
P19096	Fasn	Fatty acid synthase OS=Mus musculus GN=Fasn PE=1 SV=2	25.3994	46	54	46	2504	272.257	6.58
P14824	Anxa6	Annexin A6 OS=Mus musculus GN=Anxa6 PE=1 SV=3	49.6285	28	40	28	673	75.837	5.5
Q8C605	Pfkp	ATP-dependent 6-phosphofructokinase OS=Mus musculus GN=Pfkp PE=1 SV=1	41.0714	21	30	18	784	85.492	6.89
P46460	Nsf	Vesicle-fusing ATPase OS=Mus musculus GN=Nsf PE=1 SV=2	38.172	29	42	29	744	82.561	6.95
Q571M2	Hspa4	MKIAA4025 protein (Fragment) OS=Mus musculus GN=Hspa4 PE=2 SV=1	43.871	27	38	25	930	103.195	5.88
F6RT34	Mbp	Myelin basic protein (Fragment) OS=Mus musculus GN=Mbp PE=1 SV=1	58.4906	14	71	14	212	23.182	10.87
P48722	Hspa4l	Heat shock 70 kDa protein 4L OS=Mus musculus GN=Hspa4l PE=1 SV=2	54.0573	32	42	30	838	94.322	5.74
O88935	Syn1	Synapsin-1 OS=Mus musculus GN=Syn1 PE=1 SV=2	48.1586	23	41	22	706	74.052	9.8
P16125	Ldhb	L-lactate dehydrogenase B chain OS=Mus musculus GN=Ldhb PE=1 SV=2	61.6766	18	41	17	334	36.549	6.05
Q5SS40	Ywhae	Tyrosine 3-monooxygenase/tryptophan 5-monooxygenase activation protein, epsilon polypeptide, isoform CRA_c OS=Mus musculus GN=Ywhae PE=1 SV=1	70.1961	19	49	16	255	29.155	4.74
P47857	Pfkm	ATP-dependent 6-phosphofructokinase, muscle type OS=Mus musculus GN=Pfkm PE=1 SV=3	41.0256	26	38	23	780	85.215	8
P38647	Hspa9	Stress-70 protein, mitochondrial OS=Mus musculus GN=Hspa9 PE=1 SV=3	43.5935	24	33	23	679	73.416	6.07
Q3V117	Acly	ATP-citrate synthase OS=Mus musculus GN=Acly PE=1 SV=1	32.4251	28	34	28	1101	120.718	7.44
P06745	Gpi	Glucose-6-phosphate isomerase OS=Mus musculus GN=Gpi PE=1 SV=4	42.4731	19	36	19	558	62.727	8.13
A0A087WPX3	Nfasc	Neurofascin OS=Mus musculus GN=Nfasc PE=1 SV=1	28.4336	30	39	3	1347	150.264	6.68
P28663	Napb	Beta-soluble NSF attachment protein OS=Mus musculus GN=Napb PE=1 SV=2	69.7987	18	28	15	298	33.535	5.47
Q5DTI2	Atp2a2	ATPase, Ca++ transporting, cardiac muscle, slow twitch 2, isoform CRA_b (Fragment) OS=Mus musculus GN=Atp2a2 PE=2 SV=1	27.2385	23	30	23	1061	116.525	5.5
P50396	Gdi1	Rab GDP dissociation inhibitor alpha OS=Mus musculus GN=Gdi1 PE=1 SV=3	70.0224	21	41	16	447	50.489	5.08
E9QB01	Ncam1	Neural cell adhesion molecule 1 OS=Mus musculus GN=Ncam1 PE=1 SV=2	34.7468	22	37	2	849	93.562	4.93
P63101	Ywhaz	14-3-3 protein zeta/delta OS=Mus musculus GN=Ywhaz PE=1 SV=1	69.7959	16	34	11	245	27.754	4.79
Q810U3	Nfasc	Neurofascin OS=Mus musculus GN=Nfasc PE=1 SV=1	30.2419	29	38	2	1240	137.889	6.19
Q545N7	Ckmt1	Creatine kinase, mitochondrial 1, ubiquitous, isoform CRA_a OS=Mus musculus GN=Ckmt1 PE=1 SV=1	55.7416	17	38	17	418	46.974	8.16
Q61272	Acta1	Alpha-actin (Aa 40-375) (Fragment) OS=Mus musculus GN=Acta1 PE=2 SV=1	49.7024	13	41	1	336	37.788	5.67
Q3TIC8	Uqcrc1	Uncharacterized protein OS=Mus musculus GN=Uqcrc1 PE=2 SV=1	48.5417	16	39	16	480	52.719	6.1
Q8QZT1	Acat1	Acetyl-CoA acetyltransferase, mitochondrial OS=Mus musculus GN=Acat1 PE=1 SV=1	49.5283	14	30	14	424	44.787	8.51
Q8BFZ3	Actbl2	Beta-actin-like protein 2 OS=Mus musculus GN=Actbl2 PE=1 SV=1	22.3404	6	35	1	376	41.977	5.49
P15105	Glul	Glutamine synthetase OS=Mus musculus GN=Glul PE=1 SV=6	65.9517	19	48	8	373	42.092	7.08
P40142	Tkt	Transketolase OS=Mus musculus GN=Tkt PE=1 SV=1	55.0562	25	45	25	623	67.588	7.5
Q8BMS1	Hadha	Trifunctional enzyme subunit alpha, mitochondrial OS=Mus musculus GN=Hadha PE=1 SV=1	38.401	22	30	22	763	82.617	9.14
Q91VD9	Ndufs1	NADH-ubiquinone oxidoreductase 75 kDa subunit, mitochondrial OS=Mus musculus GN=Ndufs1 PE=1 SV=2	50.3439	29	40	29	727	79.726	5.72
Q60597	Ogdh	2-oxoglutarate dehydrogenase, mitochondrial OS=Mus musculus GN=Ogdh PE=1 SV=3	36.4614	32	40	26	1023	116.375	6.83
Q0VF55	Atp2b3	Calcium-transporting ATPase OS=Mus musculus GN=Atp2b3 PE=1 SV=1	19.6721	18	31	7	1220	134.275	5.69
Q5SWR1	Ap2b1	AP complex subunit beta OS=Mus musculus GN=Ap2b1 PE=2 SV=1	33.8591	25	35	15	951	105.655	5.34
Q8CAQ8	Immt	MICOS complex subunit Mic60 OS=Mus musculus GN=Immt PE=1 SV=1	42.8005	29	34	29	757	83.848	6.61
P05202	Got2	Aspartate aminotransferase, mitochondrial OS=Mus musculus GN=Got2 PE=1 SV=1	56.9767	22	43	22	430	47.381	9
Q8K2B3	Sdha	Succinate dehydrogenase [ubiquinone] flavoprotein subunit, mitochondrial OS=Mus musculus GN=Sdha PE=1 SV=1	44.5783	18	30	18	664	72.539	7.37
P61264	Stx1b	Syntaxin-1B OS=Mus musculus GN=Stx1b PE=1 SV=1	38.8889	12	24	11	288	33.224	5.38
P60879	Snap25	Synaptosomal-associated protein 25 OS=Mus musculus GN=Snap25 PE=1 SV=1	56.3107	13	28	13	206	23.3	4.77
D1FNM9	Atp2b4	Calcium-transporting ATPase OS=Mus musculus GN=Atp2b4 PE=2 SV=1	18.5062	17	27	6	1205	132.97	6.13
Q9D0K2	Oxct1	Succinyl-CoA:3-ketoacid coenzyme A transferase 1, mitochondrial OS=Mus musculus GN=Oxct1 PE=1 SV=1	45.5769	16	28	16	520	55.953	8.53
Q3UA81	Eef1a1	Elongation factor 1-alpha OS=Mus musculus GN=Eef1a1 PE=2 SV=1	49.5671	14	37	7	462	50.081	9.13
Q5EBQ0	Vdac3	Voltage-dependent anion channel 3 OS=Mus musculus GN=Vdac3 PE=2 SV=1	56.338	11	26	10	284	30.864	8.79
Q9DB77	Uqcrc2	Cytochrome b-c1 complex subunit 2, mitochondrial OS=Mus musculus GN=Uqcrc2 PE=1 SV=1	48.7859	16	34	16	453	48.205	9.25
Q921L4	LOC665622	Histone H2B OS=Mus musculus GN=LOC665622 PE=2 SV=1	38.5185	6	19	6	135	14.93	10.13
Q76MZ3	Ppp2r1a	Serine/threonine-protein phosphatase 2A 65 kDa regulatory subunit A alpha isoform OS=Mus musculus GN=Ppp2r1a PE=1 SV=3	36.3328	15	23	12	589	65.281	5.11
P17751	Tpi1	Triosephosphate isomerase OS=Mus musculus GN=Tpi1 PE=1 SV=4	56.5217	13	28	13	299	32.171	5.74
F6VW30	Ywhaq	14-3-3 protein theta (Fragment) OS=Mus musculus GN=Ywhaq PE=1 SV=1	44.8845	16	27	10	303	34.327	6.38
Q542X7	Cct2	Chaperonin subunit 2 (Beta), isoform CRA_a OS=Mus musculus GN=Cct2 PE=1 SV=1	45.7944	18	25	18	535	57.441	6.4
P35486	Pdha1	Pyruvate dehydrogenase E1 component subunit alpha, somatic form, mitochondrial OS=Mus musculus GN=Pdha1 PE=1 SV=1	56.6667	16	34	16	390	43.204	8.19
Q9D051	Pdhb	Pyruvate dehydrogenase E1 component subunit beta, mitochondrial OS=Mus musculus GN=Pdhb PE=1 SV=1	49.3036	12	24	12	359	38.912	6.87
Q61598	Gdi2	Rab GDP dissociation inhibitor beta OS=Mus musculus GN=Gdi2 PE=1 SV=1	71.9101	23	39	18	445	50.505	6.25
Q8K0U4	Hspa12a	Heat shock 70 kDa protein 12A OS=Mus musculus GN=Hspa12a PE=1 SV=1	38.3704	23	32	23	675	74.825	6.77
P62880	Gnb2	Guanine nucleotide-binding protein G(I)/G(S)/G(T) subunit beta-2 OS=Mus musculus GN=Gnb2 PE=1 SV=3	57.3529	14	23	6	340	37.307	6
Q91YT0	Ndufv1	NADH dehydrogenase [ubiquinone] flavoprotein 1, mitochondrial OS=Mus musculus GN=Ndufv1 PE=1 SV=1	54.9569	18	27	18	464	50.802	8.21
Q8VDD5	Myh9	Myosin-9 OS=Mus musculus GN=Myh9 PE=1 SV=4	15.9694	24	26	17	1960	226.232	5.66
Q64521	Gpd2	Glycerol-3-phosphate dehydrogenase, mitochondrial OS=Mus musculus GN=Gpd2 PE=1 SV=2	37.2765	19	30	19	727	80.902	6.61
P62631	Eef1a2	Elongation factor 1-alpha 2 OS=Mus musculus GN=Eef1a2 PE=1 SV=1	58.3153	15	34	8	463	50.422	9.03
B7U582		Heat shock protein 70-2 OS=Mus musculus PE=3 SV=1	19.4313	13	25	2	633	69.681	5.68
Q8BWF0	Aldh5a1	Succinate-semialdehyde dehydrogenase, mitochondrial OS=Mus musculus GN=Aldh5a1 PE=1 SV=1	41.6826	14	23	14	523	55.933	8.25
P17426	Ap2a1	AP-2 complex subunit alpha-1 OS=Mus musculus GN=Ap2a1 PE=1 SV=1	34.0839	23	32	20	977	107.596	7.03
E9QLL2	Dnm3	Dynamin-3 OS=Mus musculus GN=Dnm3 PE=1 SV=1	37.08	27	37	16	863	97.213	8.56
E9PWQ3	Col6a3	Collagen, type VI, alpha 3 OS=Mus musculus GN=Col6a3 PE=1 SV=2	9.92692	26	30	26	3284	353.713	6.93
P20152	Vim	Vimentin OS=Mus musculus GN=Vim PE=1 SV=3	49.7854	22	26	19	466	53.655	5.12
Q9WUB3	Pygm	Glycogen phosphorylase, muscle form OS=Mus musculus GN=Pygm PE=1 SV=3	37.6485	28	33	24	842	97.225	7.11
P14152	Mdh1	Malate dehydrogenase, cytoplasmic OS=Mus musculus GN=Mdh1 PE=1 SV=3	38.024	10	28	10	334	36.488	6.58
E9QK82	Mpz	Myelin protein P0 OS=Mus musculus GN=Mpz PE=1 SV=1	39.5161	9	38	9	248	27.634	9.47
E9QPD7	Pcx	Pyruvate carboxylase OS=Mus musculus GN=Pcx PE=1 SV=1	22.6463	19	23	1	1179	129.749	6.71
P05201	Got1	Aspartate aminotransferase, cytoplasmic OS=Mus musculus GN=Got1 PE=1 SV=3	57.385	20	35	20	413	46.219	7.14
Q60930	Vdac2	Voltage-dependent anion-selective channel protein 2 OS=Mus musculus GN=Vdac2 PE=1 SV=2	52.2034	11	25	11	295	31.713	7.49
P48962	Slc25a4	ADP/ATP translocase 1 OS=Mus musculus GN=Slc25a4 PE=1 SV=4	60.4027	19	34	8	298	32.883	9.72
Q3TCQ3	Pcx	Pyruvate carboxylase OS=Mus musculus GN=Pcx PE=2 SV=1	22.6463	19	23	1	1179	129.749	6.81
G5E829	Atp2b1	Plasma membrane calcium-transporting ATPase 1 OS=Mus musculus GN=Atp2b1 PE=1 SV=1	18.1967	18	25	5	1220	134.662	5.91
K3W4T3	Atp6v0a1	V-type proton ATPase subunit a OS=Mus musculus GN=Atp6v0a1 PE=1 SV=1	27.5656	18	24	18	838	96.364	6.84
O88342	Wdr1	WD repeat-containing protein 1 OS=Mus musculus GN=Wdr1 PE=1 SV=3	49.1749	18	28	18	606	66.365	6.6
P51881	Slc25a5	ADP/ATP translocase 2 OS=Mus musculus GN=Slc25a5 PE=1 SV=3	58.0537	19	36	8	298	32.91	9.73
P35762	Cd81	CD81 antigen OS=Mus musculus GN=Cd81 PE=1 SV=2	30.9322	4	18	4	236	25.797	5.83
B2RXT3	Ogdhl	Ogdhl protein OS=Mus musculus GN=Ogdhl PE=2 SV=1	32.2772	27	33	21	1010	114.488	6.84
E9Q8N8	Slc4a4	Anion exchange protein OS=Mus musculus GN=Slc4a4 PE=1 SV=1	20.2925	16	23	15	1094	123.008	6.89
P14094	Atp1b1	Sodium/potassium-transporting ATPase subunit beta-1 OS=Mus musculus GN=Atp1b1 PE=1 SV=1	41.7763	13	32	13	304	35.172	8.65
A8IP69	Ywhag	14-3-3 protein gamma subtype OS=Mus musculus GN=Ywhag PE=1 SV=1	58.2996	13	27	7	247	28.285	4.89
Q64332	Syn2	Synapsin-2 OS=Mus musculus GN=Syn2 PE=1 SV=2	37.0307	15	24	14	586	63.333	8.43
P48036	Anxa5	Annexin A5 OS=Mus musculus GN=Anxa5 PE=1 SV=1	59.8746	14	17	14	319	35.73	4.96
Q6GT24	Prdx6	Peroxiredoxin-6 OS=Mus musculus GN=Prdx6 PE=1 SV=1	72.3214	13	23	13	224	24.811	6.37
P08752	Gnai2	Guanine nucleotide-binding protein G(i) subunit alpha-2 OS=Mus musculus GN=Gnai2 PE=1 SV=5	37.7465	10	20	5	355	40.463	5.45
Q91VA7	Idh3b	Isocitrate dehydrogenase [NAD] subunit, mitochondrial OS=Mus musculus GN=Idh3b PE=1 SV=1	46.6146	13	28	13	384	42.168	8.6
O08749	Dld	Dihydrolipoyl dehydrogenase, mitochondrial OS=Mus musculus GN=Dld PE=1 SV=2	51.4735	17	28	17	509	54.238	7.9
O08788	Dctn1	Dynactin subunit 1 OS=Mus musculus GN=Dctn1 PE=1 SV=3	28.5714	27	28	27	1281	141.588	5.9
Q6P1J1	Crmp1	Crmp1 protein OS=Mus musculus GN=Crmp1 PE=1 SV=1	45.7726	18	27	13	686	74.174	6.81
Q80YU5	Mog	Myelin oligodendrocyte glycoprotein (Fragment) OS=Mus musculus GN=Mog PE=2 SV=1	29.1971	9	20	9	274	31.121	8.54
P68510	Ywhah	14-3-3 protein eta OS=Mus musculus GN=Ywhah PE=1 SV=2	54.065	13	21	8	246	28.194	4.89
Q8BVI4	Qdpr	Dihydropteridine reductase OS=Mus musculus GN=Qdpr PE=1 SV=2	59.751	10	23	10	241	25.554	7.81
Q9R0P9	Uchl1	Ubiquitin carboxyl-terminal hydrolase isozyme L1 OS=Mus musculus GN=Uchl1 PE=1 SV=1	51.5695	8	33	8	223	24.822	5.24
P18872	Gnao1	Guanine nucleotide-binding protein G(o) subunit alpha OS=Mus musculus GN=Gnao1 PE=1 SV=3	53.3898	15	29	13	354	40.059	5.53
E9Q1G8	Sept7	Septin-7 OS=Mus musculus GN=Sept7 PE=1 SV=2	46.4531	18	27	17	437	50.617	8.57
Q8R1X1	Acsl6	Acyl-CoA synthetase long-chain family member 6 OS=Mus musculus GN=Acsl6 PE=1 SV=2	43.0748	25	29	24	722	80.686	7.12
Q80SW1	Ahcyl1	S-adenosylhomocysteine hydrolase-like protein 1 OS=Mus musculus GN=Ahcyl1 PE=1 SV=1	35.6604	18	26	7	530	58.913	6.89
Q7TSJ2	Map6	Microtubule-associated protein 6 OS=Mus musculus GN=Map6 PE=1 SV=2	46.6887	30	33	30	906	96.391	9.5
P58281	Opa1	Dynamin-like 120 kDa protein, mitochondrial OS=Mus musculus GN=Opa1 PE=1 SV=1	30.1042	23	27	23	960	111.27	7.55
P58252	Eef2	Elongation factor 2 OS=Mus musculus GN=Eef2 PE=1 SV=2	30.6527	21	27	20	858	95.253	6.83
P20029	Hspa5	78 kDa glucose-regulated protein OS=Mus musculus GN=Hspa5 PE=1 SV=3	36.1832	18	24	16	655	72.377	5.16
Q8BMF4	Dlat	Dihydrolipoyllysine-residue acetyltransferase component of pyruvate dehydrogenase complex, mitochondrial OS=Mus musculus GN=Dlat PE=1 SV=2	49.6885	21	28	21	642	67.899	8.57
A0A0R4J2C2	Syt2	Synaptotagmin II OS=Mus musculus GN=Syt2 PE=1 SV=1	40.5213	15	26	11	422	47.218	7.99
Q921I1	Tf	Serotransferrin OS=Mus musculus GN=Tf PE=1 SV=1	40.3156	22	26	22	697	76.674	7.18
E9PUD2	Dnm1l	Dynamin-1-like protein OS=Mus musculus GN=Dnm1l PE=1 SV=1	29.4944	15	21	15	712	79.483	7.08
Q3U7Z6	Pgam1	Phosphoglycerate mutase OS=Mus musculus GN=Pgam1 PE=1 SV=1	70.4724	15	28	12	254	28.814	7.18
Q3UR55	Atp1b2	Sodium/potassium-transporting ATPase subunit beta OS=Mus musculus GN=Atp1b2 PE=1 SV=1	37.5862	10	19	10	290	33.322	8.31
Q3UB66	Rab1a	Uncharacterized protein OS=Mus musculus GN=Rab1a PE=2 SV=1	61.4634	10	20	7	205	22.664	5.73
P18760	Cfl1	Cofilin-1 OS=Mus musculus GN=Cfl1 PE=1 SV=3	66.8675	12	20	10	166	18.548	8.09
Q3TA69	Rap1gds1	Uncharacterized protein OS=Mus musculus GN=Rap1gds1 PE=2 SV=1	33.7727	15	20	3	607	66.033	5.4
Q61644	Pacsin1	Protein kinase C and casein kinase substrate in neurons protein 1 OS=Mus musculus GN=Pacsin1 PE=1 SV=1	51.7007	16	22	14	441	50.544	5.24
Q9R0Y5	Ak1	Adenylate kinase isoenzyme 1 OS=Mus musculus GN=Ak1 PE=1 SV=1	55.6701	10	14	10	194	21.526	5.81
P62835	Rap1a	Ras-related protein Rap-1A OS=Mus musculus GN=Rap1a PE=1 SV=1	66.8478	9	17	3	184	20.974	6.67
P63011	Rab3a	Ras-related protein Rab-3A OS=Mus musculus GN=Rab3a PE=1 SV=1	55.9091	10	18	5	220	24.954	5.03
Q9QUP5	Hapln1	Hyaluronan and proteoglycan link protein 1 OS=Mus musculus GN=Hapln1 PE=1 SV=1	47.4719	13	19	12	356	40.452	7.8
P97807	Fh	Fumarate hydratase, mitochondrial OS=Mus musculus GN=Fh PE=1 SV=3	47.3373	17	24	17	507	54.322	9.04
Q3UGZ4	Sptbn2	Spectrin beta chain OS=Mus musculus GN=Sptbn2 PE=2 SV=1	12.4791	21	25	14	2388	270.768	5.86
Q80TM2	Tln1	MKIAA1027 protein (Fragment) OS=Mus musculus GN=Tln1 PE=2 SV=4	15.3276	23	24	18	2564	271.963	6.27
Q11011	Npepps	Puromycin-sensitive aminopeptidase OS=Mus musculus GN=Npepps PE=1 SV=2	31.8478	20	22	20	920	103.26	5.9
Q8BFR5	Tufm	Elongation factor Tu, mitochondrial OS=Mus musculus GN=Tufm PE=1 SV=1	58.1858	20	24	20	452	49.477	7.56
D3Z4J3	Myo5a	Unconventional myosin-Va OS=Mus musculus GN=Myo5a PE=1 SV=1	14.3396	21	23	21	1855	215.388	8.5
A0A1L1SV25	Actn4	Alpha-actinin-4 OS=Mus musculus GN=Actn4 PE=1 SV=1	26.824	18	19	5	932	107.041	5.36
A0A0R4J117	Igsf8	Immunoglobulin superfamily member 8 OS=Mus musculus GN=Igsf8 PE=1 SV=1	26.6776	9	14	9	611	64.965	7.84
Q9CQV8	Ywhab	14-3-3 protein beta/alpha OS=Mus musculus GN=Ywhab PE=1 SV=3	52.8455	12	23	5	246	28.069	4.83
P40124	Cap1	Adenylyl cyclase-associated protein 1 OS=Mus musculus GN=Cap1 PE=1 SV=4	39.0295	12	17	12	474	51.532	7.52
P80316	Cct5	T-complex protein 1 subunit epsilon OS=Mus musculus GN=Cct5 PE=1 SV=1	48.0591	19	21	18	541	59.586	6.02
Q61361	Bcan	Brevican core protein OS=Mus musculus GN=Bcan PE=1 SV=2	22.1971	14	17	14	883	95.755	4.93
Q56A15	Cycs	Cytochrome c OS=Mus musculus GN=Cycs PE=1 SV=1	48.5714	6	17	6	105	11.598	9.58
S4R2F3	Ank2	Ankyrin-2 OS=Mus musculus GN=Ank2 PE=1 SV=3	9.57718	24	32	23	3926	428.844	5.17
Q9CR68	Uqcrfs1	Cytochrome b-c1 complex subunit Rieske, mitochondrial OS=Mus musculus GN=Uqcrfs1 PE=1 SV=1	46.7153	11	21	11	274	29.349	8.7
Q9Z0E0	Ncdn	Neurochondrin OS=Mus musculus GN=Ncdn PE=1 SV=1	28.3951	15	18	15	729	78.845	5.54
Q61553	Fscn1	Fascin OS=Mus musculus GN=Fscn1 PE=1 SV=4	30.6288	10	16	10	493	54.474	6.89
Q6ZQ38	Cand1	Cullin-associated NEDD8-dissociated protein 1 OS=Mus musculus GN=Cand1 PE=1 SV=2	24.9593	26	30	26	1230	136.245	5.78
P11983	Tcp1	T-complex protein 1 subunit alpha OS=Mus musculus GN=Tcp1 PE=1 SV=3	44.4245	18	25	18	556	60.411	6.16
Q9D1G1	Rab1b	Ras-related protein Rab-1B OS=Mus musculus GN=Rab1b PE=1 SV=1	46.7662	8	17	3	201	22.173	5.73
Q80TJ1	Cadps	Calcium-dependent secretion activator 1 OS=Mus musculus GN=Cadps PE=1 SV=3	27.3063	25	27	25	1355	153.016	5.74
A0A1B0GSX0	Ldha	L-lactate dehydrogenase OS=Mus musculus GN=Ldha PE=1 SV=1	32.41	14	21	13	361	39.733	8.35
D3Z656	Synj1	Synaptojanin-1 OS=Mus musculus GN=Synj1 PE=1 SV=1	17.5482	21	27	21	1607	176.222	7.72
Q91WD5	Ndufs2	NADH dehydrogenase [ubiquinone] iron-sulfur protein 2, mitochondrial OS=Mus musculus GN=Ndufs2 PE=1 SV=1	31.7495	10	14	10	463	52.592	6.99
Q80TT4	Tomm70a	MKIAA0719 protein (Fragment) OS=Mus musculus GN=Tomm70a PE=2 SV=1	39.9361	17	19	17	626	69.487	8.37
Q8BPF4		Uncharacterized protein OS=Mus musculus PE=2 SV=1	64.0845	8	27	8	142	15.172	8.68
Q3TZ32	Aars	Uncharacterized protein OS=Mus musculus GN=Aars PE=2 SV=1	32.5413	21	22	21	968	106.793	5.67
Q4FJX4	Csrp1	Csrp1 protein OS=Mus musculus GN=Csrp1 PE=1 SV=1	56.9948	9	13	9	193	20.57	8.57
Q08331	Calb2	Calretinin OS=Mus musculus GN=Calb2 PE=1 SV=3	52.7675	14	21	13	271	31.353	5.02
E9QNP0	Kxd1	KxDL motif-containing protein 1 OS=Mus musculus GN=Kxd1 PE=1 SV=1	20.2586	5	30	5	232	26.839	9.83
Q9CZU6	Cs	Citrate synthase, mitochondrial OS=Mus musculus GN=Cs PE=1 SV=1	32.9741	13	22	13	464	51.703	8.57
Q3U6C7	Sucla2	Succinate-CoA ligase subunit beta (Fragment) OS=Mus musculus GN=Sucla2 PE=2 SV=1	41.2766	16	23	16	470	50.594	7.69
P62962	Pfn1	Profilin-1 OS=Mus musculus GN=Pfn1 PE=1 SV=2	82.1429	8	16	8	140	14.948	8.28
A0A0R4J1N7	Ank1	Ankyrin-1 OS=Mus musculus GN=Ank1 PE=1 SV=1	10.7499	15	18	14	1907	209.389	6.74
Q3TGC5	Pebp1	Uncharacterized protein OS=Mus musculus GN=Pebp1 PE=2 SV=1	86.0963	10	19	10	187	20.876	5.6
Q99LC5	Etfa	Electron transfer flavoprotein subunit alpha, mitochondrial OS=Mus musculus GN=Etfa PE=1 SV=2	44.7447	10	14	10	333	34.988	8.38
Q68FL4	Ahcyl2	Putative adenosylhomocysteinase 3 OS=Mus musculus GN=Ahcyl2 PE=1 SV=1	29.3638	16	22	5	613	66.857	7.36
Q3TLU4	Rap1gds1	Uncharacterized protein OS=Mus musculus GN=Rap1gds1 PE=2 SV=1	30.972	14	16	2	607	66.084	5.45
A2ALV3	Sh3gl2	Endophilin-A1 OS=Mus musculus GN=Sh3gl2 PE=1 SV=1	42.4594	14	22	11	431	48.265	5.69
P00920	Ca2	Carbonic anhydrase 2 OS=Mus musculus GN=Ca2 PE=1 SV=4	58.8462	10	27	10	260	29.015	7.01
P56399	Usp5	Ubiquitin carboxyl-terminal hydrolase 5 OS=Mus musculus GN=Usp5 PE=1 SV=1	34.965	17	22	17	858	95.772	5.01
Q3UA17	Mtch2	Uncharacterized protein OS=Mus musculus GN=Mtch2 PE=2 SV=1	41.5842	9	13	9	303	33.467	8.25
Q8BGN3	Enpp6	Ectonucleotide pyrophosphatase/phosphodiesterase family member 6 OS=Mus musculus GN=Enpp6 PE=1 SV=1	37.5	11	17	11	440	50.586	7.31
P10649	Gstm1	Glutathione S-transferase Mu 1 OS=Mus musculus GN=Gstm1 PE=1 SV=2	63.3028	14	16	11	218	25.953	7.94
Q3THU8	Slc25a3	Uncharacterized protein OS=Mus musculus GN=Slc25a3 PE=2 SV=1	49.2997	17	37	17	357	39.587	9.19
P70404	Idh3g	Isocitrate dehydrogenase [NAD] subunit gamma 1, mitochondrial OS=Mus musculus GN=Idh3g PE=1 SV=1	40.458	10	20	10	393	42.758	9.01
P19157	Gstp1	Glutathione S-transferase P 1 OS=Mus musculus GN=Gstp1 PE=1 SV=2	55.7143	9	19	9	210	23.594	7.87
O08539	Bin1	Myc box-dependent-interacting protein 1 OS=Mus musculus GN=Bin1 PE=1 SV=1	35.7143	15	21	2	588	64.43	5.03
Q8CC13	Ap1b1	AP complex subunit beta OS=Mus musculus GN=Ap1b1 PE=2 SV=1	21.8258	16	21	6	953	104.931	5.06
Q8K232	Add1	Adducin 1 (Alpha) OS=Mus musculus GN=Add1 PE=2 SV=1	24.898	13	13	12	735	80.573	5.83
Q6P1B9	Bin1	Bin1 protein OS=Mus musculus GN=Bin1 PE=1 SV=1	41.5094	14	20	1	477	52.731	5.24
G3XA35	Vcan	MCG116562, isoform CRA_a OS=Mus musculus GN=Vcan PE=1 SV=1	7.35171	13	16	13	2394	262.55	4.65
Q3UKH3	Acaa2	Uncharacterized protein OS=Mus musculus GN=Acaa2 PE=2 SV=1	54.9118	13	17	13	397	41.802	8.25
P99029	Prdx5	Peroxiredoxin-5, mitochondrial OS=Mus musculus GN=Prdx5 PE=1 SV=2	56.6667	11	17	11	210	21.884	8.85
A0A0G2JEG8	Amph	Amphiphysin OS=Mus musculus GN=Amph PE=1 SV=1	34.3478	17	20	15	690	75.293	4.63
P10852	Slc3a2	4F2 cell-surface antigen heavy chain OS=Mus musculus GN=Slc3a2 PE=1 SV=1	31.3688	14	17	14	526	58.3	5.91
Q99PT1	Arhgdia	Rho GDP-dissociation inhibitor 1 OS=Mus musculus GN=Arhgdia PE=1 SV=3	64.7059	10	17	10	204	23.393	5.2
P27773	Pdia3	Protein disulfide-isomerase A3 OS=Mus musculus GN=Pdia3 PE=1 SV=2	45.3465	20	25	20	505	56.643	6.21
Q61699	Hsph1	Heat shock protein 105 kDa OS=Mus musculus GN=Hsph1 PE=1 SV=2	24.8252	14	18	13	858	96.346	5.53
P07356	Anxa2	Annexin A2 OS=Mus musculus GN=Anxa2 PE=1 SV=2	55.7522	16	19	16	339	38.652	7.69
A0A1L1SQ51	Tln2	Talin-2 OS=Mus musculus GN=Tln2 PE=1 SV=1	10.2594	18	18	13	2544	271.756	5.57
Q6PAC1	Gsn	Gelsolin, isoform CRA_c OS=Mus musculus GN=Gsn PE=2 SV=1	28.591	15	19	5	731	80.712	5.76
Q8CIF2	Aldh1l1	10-formyltetrahydrofolate dehydrogenase OS=Mus musculus GN=Aldh1l1 PE=2 SV=1	29.49	17	20	17	902	98.672	5.99
Q9EQF6	Dpysl5	Dihydropyrimidinase-related protein 5 OS=Mus musculus GN=Dpysl5 PE=1 SV=1	42.0213	16	22	16	564	61.477	7.09
P48678	Lmna	Prelamin-A/C OS=Mus musculus GN=Lmna PE=1 SV=2	27.218	14	17	14	665	74.193	6.98
Q60675	Lama2	Laminin subunit alpha-2 OS=Mus musculus GN=Lama2 PE=1 SV=2	8.33868	19	19	19	3118	343.593	6.09
Q91XV3	Basp1	Brain acid soluble protein 1 OS=Mus musculus GN=Basp1 PE=1 SV=3	78.3186	12	18	12	226	22.074	4.51
B2RSH2	Gnai1	Guanine nucleotide-binding protein G(i) subunit alpha-1 OS=Mus musculus GN=Gnai1 PE=1 SV=1	41.8079	11	17	6	354	40.335	5.97
Q99JI6	Rap1b	Ras-related protein Rap-1b OS=Mus musculus GN=Rap1b PE=1 SV=2	59.2391	7	14	2	184	20.812	5.78
B6ZHD0	Epb41l2	Erythrocyte protein band 4.1-like 2 OS=Mus musculus GN=Epb41l2 PE=2 SV=1	23.1781	17	22	13	988	109.829	5.43
Q66JR7	Pgm2	Pgm2 protein (Fragment) OS=Mus musculus GN=Pgm2 PE=2 SV=1	48.6441	20	25	20	590	64.118	6.76
Q9DC69	Ndufa9	NADH dehydrogenase [ubiquinone] 1 alpha subcomplex subunit 9, mitochondrial OS=Mus musculus GN=Ndufa9 PE=1 SV=2	34.748	10	17	10	377	42.498	9.74
Q5SVJ0	Camk2b	Calcium/calmodulin-dependent protein kinase II, beta, isoform CRA_b OS=Mus musculus GN=Camk2b PE=1 SV=1	24.4745	11	14	7	666	72.857	7.27
Q5FWJ5	Hnrnpk	Hnrpk protein OS=Mus musculus GN=Hnrnpk PE=2 SV=1	37.931	12	16	12	464	50.996	5.33
Q545M7	Pvalb	Parvalbumin, isoform CRA_a OS=Mus musculus GN=Pvalb PE=1 SV=1	77.2727	10	20	10	110	11.923	5.19
A0A075DC90	COX2	Cytochrome c oxidase subunit 2 OS=Mus musculus GN=COX2 PE=3 SV=1	26.4317	5	18	5	227	25.986	4.73
Q3U4U6	Cct3	T-complex protein 1 subunit gamma OS=Mus musculus GN=Cct3 PE=1 SV=1	37.6147	18	21	18	545	60.591	6.7
Q3TXE5	Canx	Uncharacterized protein OS=Mus musculus GN=Canx PE=2 SV=1	24.0271	13	20	13	591	67.217	4.65
Q761V0	Slc6a5	Sodium- and chloride-dependent glycine transporter 2 OS=Mus musculus GN=Slc6a5 PE=1 SV=1	14.7685	9	11	9	799	87.804	7.23
F8VQJ3	Lamc1	Laminin subunit gamma-1 OS=Mus musculus GN=Lamc1 PE=1 SV=1	13.4412	17	18	17	1607	177.074	5.19
Q9DCX2	Atp5h	ATP synthase subunit d, mitochondrial OS=Mus musculus GN=Atp5h PE=1 SV=3	69.5652	10	19	10	161	18.738	5.69
Q3TI05	Cct6a	Chaperonin containing Tcp1, subunit 6a (Zeta) OS=Mus musculus GN=Cct6a PE=2 SV=1	35.2166	13	17	13	531	57.968	7.08
Q9DB05	Napa	Alpha-soluble NSF attachment protein OS=Mus musculus GN=Napa PE=1 SV=1	49.4915	11	16	8	295	33.168	5.45
P80315	Cct4	T-complex protein 1 subunit delta OS=Mus musculus GN=Cct4 PE=1 SV=3	40.8163	17	19	16	539	58.03	8.02
Q61768	Kif5b	Kinesin-1 heavy chain OS=Mus musculus GN=Kif5b PE=1 SV=3	19.107	14	16	8	963	109.484	6.44
Q3THH8	Cct7	Uncharacterized protein OS=Mus musculus GN=Cct7 PE=2 SV=1	37.5	15	16	15	544	59.614	8.02
P47738	Aldh2	Aldehyde dehydrogenase, mitochondrial OS=Mus musculus GN=Aldh2 PE=1 SV=1	39.1137	14	21	13	519	56.502	7.62
A0A0R4J0I1	Serpina3k	MCG1051009 OS=Mus musculus GN=Serpina3k PE=1 SV=1	31.8182	9	12	9	418	46.643	5.16
Q923T9	Camk2g	Calcium/calmodulin-dependent protein kinase type II subunit gamma OS=Mus musculus GN=Camk2g PE=1 SV=1	24.7637	11	16	2	529	59.569	7.58
B0V2P5	Dmxl2	DmX-like protein 2 OS=Mus musculus GN=Dmxl2 PE=1 SV=1	6.84348	14	15	14	3054	340.481	6.4
P50518	Atp6v1e1	V-type proton ATPase subunit E 1 OS=Mus musculus GN=Atp6v1e1 PE=1 SV=2	44.6903	12	16	12	226	26.141	8.43
Q05816	Fabp5	Fatty acid-binding protein, epidermal OS=Mus musculus GN=Fabp5 PE=1 SV=3	72.5926	8	18	8	135	15.127	6.54
Q99JY0	Hadhb	Trifunctional enzyme subunit beta, mitochondrial OS=Mus musculus GN=Hadhb PE=1 SV=1	38.5263	14	18	14	475	51.353	9.38
A0A1B0GS58	Glrx3	Glutaredoxin-3 OS=Mus musculus GN=Glrx3 PE=1 SV=1	24.0642	6	11	6	374	41.677	6.54
A0A0J9YUQ8	Gsn	Gelsolin (Fragment) OS=Mus musculus GN=Gsn PE=1 SV=1	31.5141	11	15	1	568	62.316	6.92
Q3TPZ5	Dctn2	Dynactin 2 OS=Mus musculus GN=Dctn2 PE=1 SV=1	38.0597	11	11	11	402	44.09	5.26
P31786	Dbi	Acyl-CoA-binding protein OS=Mus musculus GN=Dbi PE=1 SV=2	55.1724	5	17	5	87	9.994	8.82
P26041	Msn	Moesin OS=Mus musculus GN=Msn PE=1 SV=3	34.8354	19	21	14	577	67.725	6.6
Q99PU5	Acsbg1	Long-chain-fatty-acid--CoA ligase ACSBG1 OS=Mus musculus GN=Acsbg1 PE=1 SV=1	28.0166	14	17	14	721	80.374	5.94
Q925N0	Sfxn5	Sideroflexin-5 OS=Mus musculus GN=Sfxn5 PE=1 SV=2	40.3509	9	15	9	342	37.305	9.44
A0A087WPR1	Mag	Myelin-associated glycoprotein OS=Mus musculus GN=Mag PE=1 SV=1	21.8501	11	18	2	627	69.344	5.1
O54991	Cntnap1	Contactin-associated protein 1 OS=Mus musculus GN=Cntnap1 PE=1 SV=2	11.4079	13	18	13	1385	156.212	7.06
P68040	Rack1	Receptor of activated protein C kinase 1 OS=Mus musculus GN=Rack1 PE=1 SV=3	46.6877	10	13	10	317	35.055	7.69
Q3V235	Phb2	Prohibitin 2 OS=Mus musculus GN=Phb2 PE=1 SV=1	42.1405	11	13	11	299	33.276	9.83
Q3T1F6	Mag	Myelin-associated glycoprotein OS=Mus musculus GN=Mag PE=2 SV=1	20.4467	10	18	1	582	64.228	5.01
Q9R0P5	Dstn	Destrin OS=Mus musculus GN=Dstn PE=1 SV=3	57.5758	8	14	7	165	18.509	7.97
Q9D2G2	Dlst	Dihydrolipoyllysine-residue succinyltransferase component of 2-oxoglutarate dehydrogenase complex, mitochondrial OS=Mus musculus GN=Dlst PE=1 SV=1	25.1101	8	14	8	454	48.963	8.95
Q7TQD2	Tppp	Tubulin polymerization-promoting protein OS=Mus musculus GN=Tppp PE=1 SV=1	37.156	7	9	7	218	23.56	9.42
Q5GQ64	Sncg	Gamma-synuclein (Fragment) OS=Mus musculus GN=Sncg PE=1 SV=1	83.7398	9	10	8	123	13.152	4.65
P20357	Map2	Microtubule-associated protein 2 OS=Mus musculus GN=Map2 PE=1 SV=2	17.9431	21	21	21	1828	199.01	4.91
Q3USR5	Fbxo2	Uncharacterized protein OS=Mus musculus GN=Fbxo2 PE=1 SV=1	38.0471	8	10	8	297	33.655	4.28
Q9JKK7	Tmod2	Tropomodulin-2 OS=Mus musculus GN=Tmod2 PE=1 SV=2	39.3162	10	14	10	351	39.487	5.35
Q9JJV2	Pfn2	Profilin-2 OS=Mus musculus GN=Pfn2 PE=1 SV=3	81.4286	8	14	8	140	15.022	6.99
Q6A0C9	Ap2m1	MKIAA0109 protein (Fragment) OS=Mus musculus GN=Ap2m1 PE=2 SV=1	37.156	14	19	14	436	49.601	9.54
Q9CQ92	Fis1	Mitochondrial fission 1 protein OS=Mus musculus GN=Fis1 PE=1 SV=1	34.2105	5	8	5	152	16.998	8.53
Q61171	Prdx2	Peroxiredoxin-2 OS=Mus musculus GN=Prdx2 PE=1 SV=3	59.0909	10	16	10	198	21.765	5.41
P47757	Capzb	F-actin-capping protein subunit beta OS=Mus musculus GN=Capzb PE=1 SV=3	43.6823	10	14	10	277	31.326	5.74
P09103	P4hb	Protein disulfide-isomerase OS=Mus musculus GN=P4hb PE=1 SV=2	31.4342	11	12	11	509	57.023	4.88
Q9R1T4	Sept6	Septin-6 OS=Mus musculus GN=Sept6 PE=1 SV=4	42.1659	13	16	8	434	49.588	6.43
E0CXZ9	Kcnab2	Voltage-gated potassium channel subunit beta-2 OS=Mus musculus GN=Kcnab2 PE=1 SV=1	39.267	12	16	12	382	42.707	8.98
Q921M7	Fam49b	Protein FAM49B OS=Mus musculus GN=Fam49b PE=1 SV=1	39.8148	8	9	8	324	36.753	6.06
Q4W4C9	Vsnl1	Neural visinin-like type 1 protein OS=Mus musculus GN=Vsnl1 PE=1 SV=1	57.5916	12	18	9	191	22.128	5.15
Q14AI7	Cops4	COP9 (Constitutive photomorphogenic) homolog, subunit 4 (Arabidopsis thaliana) OS=Mus musculus GN=Cops4 PE=1 SV=1	32.5123	9	10	9	406	46.256	5.83
A0A076FRG6	Slc12a5	KCC2a variant 1 OS=Mus musculus GN=Slc12a5 PE=2 SV=1	18.6292	19	26	19	1138	126.189	6.74
Q3UD06	Atp5c1	ATP synthase subunit gamma OS=Mus musculus GN=Atp5c1 PE=1 SV=1	34.5638	11	14	1	298	32.865	9.01
V9GZG5		Glutamine synthetase OS=Mus musculus PE=3 SV=1	44.7439	13	28	2	371	41.991	6.58
P62141	Ppp1cb	Serine/threonine-protein phosphatase PP1-beta catalytic subunit OS=Mus musculus GN=Ppp1cb PE=1 SV=3	32.1101	8	11	2	327	37.163	6.19
Q8CHF1	mKIAA0531	Kinesin-like protein (Fragment) OS=Mus musculus GN=mKIAA0531 PE=2 SV=1	15.8055	12	12	5	987	112.567	6.42
Q9CQA3	Sdhb	Succinate dehydrogenase [ubiquinone] iron-sulfur subunit, mitochondrial OS=Mus musculus GN=Sdhb PE=1 SV=1	44.6809	11	14	11	282	31.793	8.68
Q3THQ5	Stip1	Uncharacterized protein OS=Mus musculus GN=Stip1 PE=2 SV=1	39.2265	19	22	19	543	62.461	6.65
E9PYH2	Acot7	Cytosolic acyl coenzyme A thioester hydrolase OS=Mus musculus GN=Acot7 PE=1 SV=1	33.8542	9	13	9	384	42.799	8.68
O08529	Capn2	Calpain-2 catalytic subunit OS=Mus musculus GN=Capn2 PE=1 SV=4	25.4286	14	15	14	700	79.822	4.96
Q9DB20	Atp5o	ATP synthase subunit O, mitochondrial OS=Mus musculus GN=Atp5o PE=1 SV=1	66.6667	13	16	13	213	23.349	9.99
Q61548	Snap91	Clathrin coat assembly protein AP180 OS=Mus musculus GN=Snap91 PE=1 SV=1	26.97	17	21	16	901	91.794	4.88
A2A5Y6	Mapt	Microtubule-associated protein OS=Mus musculus GN=Mapt PE=1 SV=1	24.5661	12	14	2	749	78.038	6.51
Q9CRB6	Tppp3	Tubulin polymerization-promoting protein family member 3 OS=Mus musculus GN=Tppp3 PE=1 SV=1	55.1136	10	13	10	176	18.954	9.11
F7AEH4	Rps12	40S ribosomal protein S12 OS=Mus musculus GN=Rps12 PE=1 SV=1	53.2847	5	10	5	137	15.171	8.35
P63330	Ppp2ca	Serine/threonine-protein phosphatase 2A catalytic subunit alpha isoform OS=Mus musculus GN=Ppp2ca PE=1 SV=1	42.0712	9	13	9	309	35.585	5.54
J3QNY1	Gm9242	Predicted pseudogene 9242 OS=Mus musculus GN=Gm9242 PE=4 SV=1	31.3725	10	16	9	357	37.117	8.31
Q91XH5	Spr	Sepiapterin reductase OS=Mus musculus GN=Spr PE=1 SV=1	46.5649	9	12	9	262	27.91	6.21
A2AWI9	Sh3glb2	Endophilin-B2 OS=Mus musculus GN=Sh3glb2 PE=1 SV=1	36.3636	10	13	1	374	41.785	5.97
Q02248	Ctnnb1	Catenin beta-1 OS=Mus musculus GN=Ctnnb1 PE=1 SV=1	21.1268	12	14	10	781	85.416	5.86
Q9DCT2	Ndufs3	NADH dehydrogenase [ubiquinone] iron-sulfur protein 3, mitochondrial OS=Mus musculus GN=Ndufs3 PE=1 SV=2	21.2928	5	9	5	263	30.131	7.17
P67778	Phb	Prohibitin OS=Mus musculus GN=Phb PE=1 SV=1	38.2353	8	10	8	272	29.802	5.76
P06801	Me1	NADP-dependent malic enzyme OS=Mus musculus GN=Me1 PE=1 SV=2	26.049	12	14	12	572	63.913	7.44
P63040	Cplx1	Complexin-1 OS=Mus musculus GN=Cplx1 PE=1 SV=1	51.4925	5	12	4	134	15.112	4.97
E9QM38	Slc12a2	Solute carrier family 12 member 2 OS=Mus musculus GN=Slc12a2 PE=1 SV=1	16.6667	15	17	15	1206	130.585	6.52
Q9EQ20	Aldh6a1	Methylmalonate-semialdehyde dehydrogenase [acylating], mitochondrial OS=Mus musculus GN=Aldh6a1 PE=1 SV=1	38.1308	11	15	11	535	57.879	8.07
A2AQL0	Stk39	Serine/threonine kinase 39, STE20/SPS1 homolog (Yeast) OS=Mus musculus GN=Stk39 PE=1 SV=1	14.7482	6	10	5	556	60.282	6.29
Q54A87	Atp6v1g2	V-type proton ATPase subunit G OS=Mus musculus GN=Atp6v1g2 PE=1 SV=1	46.6102	4	8	4	118	13.643	10.26
B7ZWC0	Ndrg1	N-myc downstream regulated gene 1 OS=Mus musculus GN=Ndrg1 PE=2 SV=1	29.9492	6	8	6	394	42.971	6.1
Q922J6	Tspan2	Tetraspanin-2 OS=Mus musculus GN=Tspan2 PE=1 SV=1	13.1222	3	7	3	221	24.165	7.96
E9Q2W9	Actn4	Alpha-actinin-4 (Fragment) OS=Mus musculus GN=Actn4 PE=1 SV=1	33.9768	13	14	1	518	59.86	6.01
Q9JKC6	Cend1	Cell cycle exit and neuronal differentiation protein 1 OS=Mus musculus GN=Cend1 PE=1 SV=1	56.3758	6	15	6	149	14.978	8.97
E9Q0J5	Kif21a	Kinesin-like protein KIF21A OS=Mus musculus GN=Kif21a PE=1 SV=2	9.15072	10	11	10	1672	186.52	6.47
A2AWI7	Sh3glb2	Endophilin-B2 OS=Mus musculus GN=Sh3glb2 PE=1 SV=1	33.9109	10	13	1	404	44.88	5.58
Q3U7K1		Serine/threonine-protein phosphatase OS=Mus musculus PE=2 SV=1	35.6037	9	12	2	323	37.009	6.54
P14211	Calr	Calreticulin OS=Mus musculus GN=Calr PE=1 SV=1	41.3462	13	20	13	416	47.965	4.49
Q7TMF4	Pccb	Propionyl Coenzyme A carboxylase, beta polypeptide OS=Mus musculus GN=Pccb PE=2 SV=1	24.9538	9	9	9	541	58.34	7.66
Q9DCW4	Etfb	Electron transfer flavoprotein subunit beta OS=Mus musculus GN=Etfb PE=1 SV=3	45.098	9	10	9	255	27.606	8.1
Q9D6J6	Ndufv2	NADH dehydrogenase [ubiquinone] flavoprotein 2, mitochondrial OS=Mus musculus GN=Ndufv2 PE=1 SV=2	47.5806	10	15	10	248	27.268	7.4
Q50HX4	Rab14	RAB14 protein OS=Mus musculus GN=Rab14 PE=1 SV=1	64.6512	11	14	9	215	23.882	6.21
Q52KC1	Eif4a2	Eukaryotic translation initiation factor 4A2 OS=Mus musculus GN=Eif4a2 PE=2 SV=1	38.8206	13	18	5	407	46.373	5.48
Q80YN3	Bcas1	Breast carcinoma-amplified sequence 1 homolog OS=Mus musculus GN=Bcas1 PE=1 SV=3	19.4313	9	12	9	633	67.336	6.21
A0A286YDL6	Camk2g	Calcium/calmodulin-dependent protein kinase type II subunit gamma (Fragment) OS=Mus musculus GN=Camk2g PE=1 SV=1	47.7178	8	12	1	241	26.09	8.73
O88569	Hnrnpa2b1	Heterogeneous nuclear ribonucleoproteins A2/B1 OS=Mus musculus GN=Hnrnpa2b1 PE=1 SV=2	29.4618	11	17	8	353	37.38	8.95
A0A1W2P7Q9	Myl6	Myosin light polypeptide 6 OS=Mus musculus GN=Myl6 PE=1 SV=1	63.2911	10	13	10	158	17.661	4.65
Q9QYG0	Ndrg2	Protein NDRG2 OS=Mus musculus GN=Ndrg2 PE=1 SV=1	28.5714	7	13	7	371	40.763	5.4
Q5SRX1	Tom1l2	TOM1-like protein 2 OS=Mus musculus GN=Tom1l2 PE=1 SV=1	23.2742	7	10	7	507	55.628	4.82
Q9D154	Serpinb1a	Leukocyte elastase inhibitor A OS=Mus musculus GN=Serpinb1a PE=1 SV=1	32.4538	11	14	7	379	42.548	6.21
A2AKU9	Atp5c1	ATP synthase subunit gamma OS=Mus musculus GN=Atp5c1 PE=1 SV=1	34.3434	11	13	1	297	32.75	9.13
P84078	Arf1	ADP-ribosylation factor 1 OS=Mus musculus GN=Arf1 PE=1 SV=2	43.6464	7	11	4	181	20.684	6.8
Q8VHP7	Serpinb1b	Leukocyte elastase inhibitor B OS=Mus musculus GN=Serpinb1b PE=1 SV=1	37.4346	13	15	9	382	42.86	6.74
P63085	Mapk1	Mitogen-activated protein kinase 1 OS=Mus musculus GN=Mapk1 PE=1 SV=3	37.9888	10	14	6	358	41.249	6.98
Q4VAE6	Rhoa	Ras family member A OS=Mus musculus GN=Rhoa PE=1 SV=1	55.9585	8	11	6	193	21.768	6.1
Q3TID4	Psap	Uncharacterized protein OS=Mus musculus GN=Psap PE=2 SV=1	18.7726	8	12	8	554	61.086	5.24
G3X981	Prph	Peripherin OS=Mus musculus GN=Prph PE=1 SV=1	33.3333	16	18	15	507	57.828	5.81
Q9CXX2	Vamp1	Uncharacterized protein OS=Mus musculus GN=Vamp1 PE=2 SV=1	42.3077	6	9	5	182	20.108	7.47
Q9DCS9	Ndufb10	NADH dehydrogenase [ubiquinone] 1 beta subcomplex subunit 10 OS=Mus musculus GN=Ndufb10 PE=1 SV=3	52.2727	8	13	8	176	21.01	8.03
Q3TFG3	Eif4a1	Uncharacterized protein OS=Mus musculus GN=Eif4a1 PE=2 SV=1	44.8276	13	18	5	406	46.153	5.48
B1AX58	Pls3	Plastin-3 OS=Mus musculus GN=Pls3 PE=1 SV=1	31.2989	14	14	9	639	71.701	5.62
P63242	Eif5a	Eukaryotic translation initiation factor 5A-1 OS=Mus musculus GN=Eif5a PE=1 SV=2	71.4286	10	14	10	154	16.821	5.24
Q9D0M3	Cyc1	Cytochrome c1, heme protein, mitochondrial OS=Mus musculus GN=Cyc1 PE=1 SV=1	43.6923	7	17	7	325	35.305	9.16
D3Z7P3	Gls	Glutaminase kidney isoform, mitochondrial OS=Mus musculus GN=Gls PE=1 SV=1	25.3709	11	12	11	674	73.916	7.99
P31938	Map2k1	Dual specificity mitogen-activated protein kinase kinase 1 OS=Mus musculus GN=Map2k1 PE=1 SV=2	26.2087	6	10	4	393	43.446	6.7
Q3TE95	Rcn2	Uncharacterized protein OS=Mus musculus GN=Rcn2 PE=2 SV=1	27.0423	6	8	6	355	41.014	4.59
B2RTM0	Hist2h4	Histone H4 OS=Mus musculus GN=Hist2h4 PE=1 SV=1	53.3981	8	15	8	103	11.36	11.36
P62137	Ppp1ca	Serine/threonine-protein phosphatase PP1-alpha catalytic subunit OS=Mus musculus GN=Ppp1ca PE=1 SV=1	31.8182	8	11	2	330	37.516	6.33
P08228	Sod1	Superoxide dismutase [Cu-Zn] OS=Mus musculus GN=Sod1 PE=1 SV=2	62.3377	6	10	6	154	15.933	6.51
Q8C338	Idh1	Isocitrate dehydrogenase [NADP] OS=Mus musculus GN=Idh1 PE=2 SV=1	29.1469	11	13	11	422	47.515	6.93
Q9CPV4	Glod4	Glyoxalase domain-containing protein 4 OS=Mus musculus GN=Glod4 PE=1 SV=1	41.6107	9	11	9	298	33.296	5.47
Q04857	Col6a1	Collagen alpha-1(VI) chain OS=Mus musculus GN=Col6a1 PE=1 SV=1	12.878	10	11	10	1025	108.422	5.36
B1AQW2	Mapt	Microtubule-associated protein OS=Mus musculus GN=Mapt PE=1 SV=1	45.1282	11	13	1	390	40.867	9.64
P61164	Actr1a	Alpha-centractin OS=Mus musculus GN=Actr1a PE=1 SV=1	48.9362	11	13	5	376	42.587	6.64
P62823	Rab3c	Ras-related protein Rab-3C OS=Mus musculus GN=Rab3c PE=1 SV=1	52.8634	10	12	6	227	25.856	5.24
P20108	Prdx3	Thioredoxin-dependent peroxide reductase, mitochondrial OS=Mus musculus GN=Prdx3 PE=1 SV=1	42.8016	8	13	8	257	28.109	7.58
Q69ZW4	Ap2a2	MKIAA0899 protein (Fragment) OS=Mus musculus GN=Ap2a2 PE=2 SV=1	18.7177	11	15	8	967	107.275	8.29
Q61753	Phgdh	D-3-phosphoglycerate dehydrogenase OS=Mus musculus GN=Phgdh PE=1 SV=3	24.7655	9	11	9	533	56.549	6.54
P63005	Pafah1b1	Platelet-activating factor acetylhydrolase IB subunit alpha OS=Mus musculus GN=Pafah1b1 PE=1 SV=2	35.3659	12	13	11	410	46.64	7.37
Q3UAD6	Hsp90b1	Heat shock protein 90kDa beta (Grp94), member 1 OS=Mus musculus GN=Hsp90b1 PE=1 SV=1	15.3367	10	14	8	802	92.418	4.82
P56564	Slc1a3	Excitatory amino acid transporter 1 OS=Mus musculus GN=Slc1a3 PE=1 SV=2	15.2855	5	7	4	543	59.584	8.4
B1AQZ0	Sept8	Septin-8 OS=Mus musculus GN=Sept8 PE=1 SV=1	39.2562	13	17	9	484	55.839	6.1
Q6PGJ3	L1cam	L1 cell adhesion molecule OS=Mus musculus GN=L1cam PE=1 SV=1	14.6148	9	9	9	1259	140.829	5.96
G5E924	Hnrnpl	Heterogeneous nuclear ribonucleoprotein L (Fragment) OS=Mus musculus GN=Hnrnpl PE=1 SV=1	24.065	8	10	8	615	66.89	8.18
P46096	Syt1	Synaptotagmin-1 OS=Mus musculus GN=Syt1 PE=1 SV=1	29.4537	11	16	7	421	47.388	8.53
P17879	Hspa1b	Heat shock 70 kDa protein 1B OS=Mus musculus GN=Hspa1b PE=1 SV=3	12.7726	6	11	3	642	70.133	5.72
A2AS98	Nckap1	Nck-associated protein 1 OS=Mus musculus GN=Nckap1 PE=1 SV=1	13.6684	11	11	11	1134	129.427	6.68
Q9CPY7	Lap3	Cytosol aminopeptidase OS=Mus musculus GN=Lap3 PE=1 SV=3	30.4432	10	11	10	519	56.106	7.72
P06837	Gap43	Neuromodulin OS=Mus musculus GN=Gap43 PE=1 SV=1	55.0661	7	12	7	227	23.618	4.73
P45591	Cfl2	Cofilin-2 OS=Mus musculus GN=Cfl2 PE=1 SV=1	47.5904	7	9	5	166	18.698	7.88
B2RX08	Sptb	Spectrin beta chain OS=Mus musculus GN=Sptb PE=2 SV=1	8.63031	15	21	11	2329	267.939	5.49
Q3TN31	Psma7	Proteasome subunit alpha type OS=Mus musculus GN=Psma7 PE=2 SV=1	44.7581	8	9	8	248	27.891	8.78
P31324	Prkar2b	cAMP-dependent protein kinase type II-beta regulatory subunit OS=Mus musculus GN=Prkar2b PE=1 SV=3	19.4712	6	7	5	416	46.138	4.98
Q5YLW3	Rps3	Ribosomal protein S3 OS=Mus musculus GN=Rps3 PE=1 SV=1	55.9671	12	14	12	243	26.657	9.66
Q7TMQ1	Gja1	Gap junction protein OS=Mus musculus GN=Gja1 PE=2 SV=1	25.576	6	12	6	434	49.492	9.51
J3QN31	Adssl1	Adenylosuccinate synthetase isozyme 1 OS=Mus musculus GN=Adssl1 PE=1 SV=1	19.7917	7	10	7	480	52.746	8.19
Q7TQI3	Otub1	Ubiquitin thioesterase OTUB1 OS=Mus musculus GN=Otub1 PE=1 SV=2	46.8635	9	10	9	271	31.25	4.94
Q61282	Acan	Aggrecan core protein OS=Mus musculus GN=Acan PE=1 SV=2	6.70732	10	11	10	2132	221.805	4.3
A0A068BFR3	Rab11b	RAS oncogene family protein OS=Mus musculus GN=Rab11b PE=2 SV=1	36.6972	7	8	7	218	24.473	5.94
O54774	Ap3d1	AP-3 complex subunit delta-1 OS=Mus musculus GN=Ap3d1 PE=1 SV=1	5.17098	3	6	3	1199	134.996	7.37
D3Z4B2	Napg	Gamma-soluble NSF attachment protein (Fragment) OS=Mus musculus GN=Napg PE=1 SV=1	34.5609	10	13	10	353	39.342	5.97
B2CY77	Rpsa	Laminin receptor (Fragment) OS=Mus musculus GN=Rpsa PE=2 SV=1	29.1525	7	10	7	295	32.829	4.87
Q99L13	Hibadh	3-hydroxyisobutyrate dehydrogenase, mitochondrial OS=Mus musculus GN=Hibadh PE=1 SV=1	37.6119	8	9	8	335	35.417	8.13
Q9WUM5	Suclg1	Succinate--CoA ligase [ADP/GDP-forming] subunit alpha, mitochondrial OS=Mus musculus GN=Suclg1 PE=1 SV=4	32.948	8	13	8	346	36.132	9.39
Q80XN0	Bdh1	D-beta-hydroxybutyrate dehydrogenase, mitochondrial OS=Mus musculus GN=Bdh1 PE=1 SV=2	30.9038	9	12	9	343	38.274	9.01
P60335	Pcbp1	Poly(rC)-binding protein 1 OS=Mus musculus GN=Pcbp1 PE=1 SV=1	35.1124	9	10	6	356	37.474	7.09
Q3UDZ1	Rhog	Ras homolog gene family, member G OS=Mus musculus GN=Rhog PE=1 SV=1	53.4031	8	9	7	191	21.295	8.12
A0A1L1STE6	Idh3a	Isocitrate dehydrogenase [NAD] subunit, mitochondrial OS=Mus musculus GN=Idh3a PE=1 SV=1	39.5833	12	18	12	384	41.493	6.93
Q91V61	Sfxn3	Sideroflexin-3 OS=Mus musculus GN=Sfxn3 PE=1 SV=1	41.1215	9	12	9	321	35.384	9.51
Q69ZY2	Endod1	MKIAA0830 protein (Fragment) OS=Mus musculus GN=Endod1 PE=2 SV=1	18.9509	8	8	8	591	64.598	6.54
Q69ZX3	Myh11	MKIAA0866 protein (Fragment) OS=Mus musculus GN=Myh11 PE=2 SV=1	5.64516	9	10	3	1984	228.127	5.45
Q9QYB5	Add3	Gamma-adducin OS=Mus musculus GN=Add3 PE=1 SV=2	16.4306	8	9	8	706	78.728	5.95
E9PZ16	Hspg2	Basement membrane-specific heparan sulfate proteoglycan core protein OS=Mus musculus GN=Hspg2 PE=1 SV=1	4.38056	12	12	12	4383	469.486	6.47
Q8R464	Cadm4	Cell adhesion molecule 4 OS=Mus musculus GN=Cadm4 PE=1 SV=1	30.9278	8	10	8	388	42.697	6.3
P01831	Thy1	Thy-1 membrane glycoprotein OS=Mus musculus GN=Thy1 PE=1 SV=1	32.0988	5	11	5	162	18.069	8.97
Q8BGH2	Samm50	Sorting and assembly machinery component 50 homolog OS=Mus musculus GN=Samm50 PE=1 SV=1	30.064	11	14	11	469	51.831	6.8
Q6A0F1	Cct8	MKIAA0002 protein (Fragment) OS=Mus musculus GN=Cct8 PE=2 SV=1	30.2703	14	15	14	555	60.19	5.62
Q3V1R3	Lgi3	Uncharacterized protein OS=Mus musculus GN=Lgi3 PE=2 SV=1	23.1752	9	14	9	548	61.839	8.21
Q9ERK4	Cse1l	Exportin-2 OS=Mus musculus GN=Cse1l PE=1 SV=1	10.6076	7	8	7	971	110.384	5.77
Q6PB66	Lrpprc	Leucine-rich PPR motif-containing protein, mitochondrial OS=Mus musculus GN=Lrpprc PE=1 SV=2	9.26724	10	10	10	1392	156.516	6.83
A0A286YCB8	Camk2g	Calcium/calmodulin-dependent protein kinase type II subunit gamma (Fragment) OS=Mus musculus GN=Camk2g PE=1 SV=1	49.1071	8	9	1	224	24.759	8.63
P07310	Ckm	Creatine kinase M-type OS=Mus musculus GN=Ckm PE=1 SV=1	36.4829	10	28	9	381	43.018	7.06
Q0PD65	Rab2a	RAB2, member RAS oncogene family OS=Mus musculus GN=Rab2a PE=1 SV=1	63.2075	12	15	6	212	23.533	6.54
Q99LX0	Park7	Protein/nucleic acid deglycase DJ-1 OS=Mus musculus GN=Park7 PE=1 SV=1	61.3757	10	15	10	189	20.008	6.77
P12787	Cox5a	Cytochrome c oxidase subunit 5A, mitochondrial OS=Mus musculus GN=Cox5a PE=1 SV=2	59.589	9	17	9	146	16.091	6.54
Q9DBF1	Aldh7a1	Alpha-aminoadipic semialdehyde dehydrogenase OS=Mus musculus GN=Aldh7a1 PE=1 SV=4	24.4898	10	11	10	539	58.824	7.47
Q8VCW8	Acsf2	Acyl-CoA synthetase family member 2, mitochondrial OS=Mus musculus GN=Acsf2 PE=1 SV=1	27.3171	9	9	9	615	67.907	8.18
Q6R0H7	Gnas	Guanine nucleotide-binding protein G(s) subunit alpha isoforms XLas OS=Mus musculus GN=Gnas PE=1 SV=1	11.2974	11	12	10	1133	121.429	4.81
Q9JIS5	Sv2a	Synaptic vesicle glycoprotein 2A OS=Mus musculus GN=Sv2a PE=1 SV=1	13.3423	9	11	9	742	82.594	5.57
Q3TF14	Ahcy	Adenosylhomocysteinase OS=Mus musculus GN=Ahcy PE=1 SV=1	34.7222	11	11	10	432	47.657	6.54
P40240	Cd9	CD9 antigen OS=Mus musculus GN=Cd9 PE=1 SV=2	14.1593	2	6	2	226	25.241	7.23
E9QKC6	Trim2	Tripartite motif-containing protein 2 OS=Mus musculus GN=Trim2 PE=1 SV=1	16.1039	7	10	7	770	84.266	7.47
Q3TYC2	Ntm	Uncharacterized protein OS=Mus musculus GN=Ntm PE=2 SV=1	31.1047	8	9	6	344	37.93	7.81
Q3TF87	Dars	Uncharacterized protein OS=Mus musculus GN=Dars PE=2 SV=1	27.7445	12	12	12	501	57.067	6.49
Q7TPR4	Actn1	Alpha-actinin-1 OS=Mus musculus GN=Actn1 PE=1 SV=1	17.1525	12	12	6	892	103.004	5.38
E9Q452	Tpm1	Tropomyosin alpha-1 chain OS=Mus musculus GN=Tpm1 PE=1 SV=1	33.0961	10	12	4	281	32.476	4.77
Q3U536	Npm1	Uncharacterized protein OS=Mus musculus GN=Npm1 PE=2 SV=1	30.137	7	9	1	292	32.544	4.77
Q9R1P0	Psma4	Proteasome subunit alpha type-4 OS=Mus musculus GN=Psma4 PE=1 SV=1	32.567	6	8	6	261	29.452	7.72
P47708	Rph3a	Rabphilin-3A OS=Mus musculus GN=Rph3a PE=1 SV=2	27.1659	12	13	12	681	75.442	8.27
Q3TG75	Oat	Ornithine aminotransferase, isoform CRA_b OS=Mus musculus GN=Oat PE=1 SV=1	27.7904	8	8	8	439	48.324	6.62
Q8C1W9	Nap1l4	Uncharacterized protein OS=Mus musculus GN=Nap1l4 PE=2 SV=1	23.9336	6	7	5	422	47.332	4.73
Q60902	Eps15l1	Epidermal growth factor receptor substrate 15-like 1 OS=Mus musculus GN=Eps15l1 PE=1 SV=3	10.2536	7	7	7	907	99.248	5.02
O35136	Ncam2	Neural cell adhesion molecule 2 OS=Mus musculus GN=Ncam2 PE=1 SV=1	11.1111	6	7	6	837	93.145	6.07
A0A286YCT6	Epb41l3	Band 4.1-like protein 3 (Fragment) OS=Mus musculus GN=Epb41l3 PE=1 SV=1	49.7758	6	8	1	223	24.535	4.63
Q9Z1B3	Plcb1	1-phosphatidylinositol 4,5-bisphosphate phosphodiesterase beta-1 OS=Mus musculus GN=Plcb1 PE=1 SV=2	9.21053	7	9	7	1216	138.309	6.13
Q9Z1G3	Atp6v1c1	V-type proton ATPase subunit C 1 OS=Mus musculus GN=Atp6v1c1 PE=1 SV=4	45.8115	14	15	14	382	43.86	7.46
Q80TB8	Vat1l	Synaptic vesicle membrane protein VAT-1 homolog-like OS=Mus musculus GN=Vat1l PE=1 SV=2	38.6091	12	12	12	417	45.788	5.06
G3X9G4	Dnm2	Dynamin-2 OS=Mus musculus GN=Dnm2 PE=1 SV=1	16.6667	14	17	2	870	98.013	7.44
Q7TMF3	Ndufa12	NADH dehydrogenase [ubiquinone] 1 alpha subcomplex subunit 12 OS=Mus musculus GN=Ndufa12 PE=1 SV=2	64.1379	8	11	8	145	17.076	9.36
E9QNN1	Dhx9	ATP-dependent RNA helicase A OS=Mus musculus GN=Dhx9 PE=1 SV=1	6.06936	6	6	6	1384	149.596	6.83
P42208	Sept2	Septin-2 OS=Mus musculus GN=Sept2 PE=1 SV=2	39.0582	10	17	10	361	41.499	6.55
P45376	Akr1b1	Aldose reductase OS=Mus musculus GN=Akr1b1 PE=1 SV=3	45.8861	12	15	11	316	35.709	7.18
P19783	Cox4i1	Cytochrome c oxidase subunit 4 isoform 1, mitochondrial OS=Mus musculus GN=Cox4i1 PE=1 SV=2	53.2544	7	13	7	169	19.518	9.23
P35700	Prdx1	Peroxiredoxin-1 OS=Mus musculus GN=Prdx1 PE=1 SV=1	50.2513	8	13	8	199	22.162	8.12
O70251	Eef1b	Elongation factor 1-beta OS=Mus musculus GN=Eef1b PE=1 SV=5	38.6667	5	6	5	225	24.678	4.69
Q0PD62	Rab3b	RAB3B, member RAS oncogene family, isoform CRA_a OS=Mus musculus GN=Rab3b PE=1 SV=1	27.8539	5	9	1	219	24.741	5.11
Q8CBC8	Bcat1	Branched-chain-amino-acid aminotransferase OS=Mus musculus GN=Bcat1 PE=1 SV=1	22.7373	8	9	8	453	49.868	6.77
P28661	Sept4	Septin-4 OS=Mus musculus GN=Sept4 PE=1 SV=1	21.9665	9	10	8	478	54.901	5.87
B9EKB0	Lamb1	Laminin B1 subunit 1 OS=Mus musculus GN=Lamb1 PE=2 SV=1	5.83424	6	7	6	1834	202.283	5.01
Q61292	Lamb2	Laminin subunit beta-2 OS=Mus musculus GN=Lamb2 PE=1 SV=2	8.22679	11	11	11	1799	196.451	6.67
Q8K183	Pdxk	Pyridoxal kinase OS=Mus musculus GN=Pdxk PE=1 SV=1	34.9359	7	10	7	312	34.993	6.29
D3Z3G6	Mapk3	Mitogen-activated protein kinase OS=Mus musculus GN=Mapk3 PE=1 SV=1	28.6842	8	12	4	380	42.375	8.6
Q3UGR5	Hdhd2	Haloacid dehalogenase-like hydrolase domain-containing protein 2 OS=Mus musculus GN=Hdhd2 PE=1 SV=2	16.6023	4	6	4	259	28.712	6.05
Q8C483	Sars	Serine--tRNA ligase, cytoplasmic OS=Mus musculus GN=Sars PE=1 SV=1	21.4552	8	9	8	536	61.128	7.43
A0A0R4J023	Auh	Methylglutaconyl-CoA hydratase, mitochondrial OS=Mus musculus GN=Auh PE=1 SV=1	35.9873	9	11	9	314	33.317	9.42
Q8CAY6	Acat2	Acetyl-CoA acetyltransferase, cytosolic OS=Mus musculus GN=Acat2 PE=1 SV=2	46.3476	8	11	8	397	41.271	7.5
P13707	Gpd1	Glycerol-3-phosphate dehydrogenase [NAD(+)], cytoplasmic OS=Mus musculus GN=Gpd1 PE=1 SV=3	32.3782	10	11	9	349	37.548	7.17
Q3UBN8	Bpnt1	Uncharacterized protein OS=Mus musculus GN=Bpnt1 PE=2 SV=1	35.0649	8	9	8	308	33.191	5.82
Q9JKR6	Hyou1	Hypoxia up-regulated protein 1 OS=Mus musculus GN=Hyou1 PE=1 SV=1	12.1121	8	9	8	999	111.112	5.19
F7CVJ5	Ahnak2	AHNAK nucleoprotein 2 (Fragment) OS=Mus musculus GN=Ahnak2 PE=1 SV=1	64.8313	11	17	4	1126	115.18	5.59
B0QZN5	Vamp2	Vesicle-associated membrane protein 2 OS=Mus musculus GN=Vamp2 PE=1 SV=1	45.3988	6	8	5	163	17.851	9.38
A0A0R4J083	Acadl	Long-chain-specific acyl-CoA dehydrogenase, mitochondrial OS=Mus musculus GN=Acadl PE=1 SV=1	19.0698	6	8	6	430	47.866	8.15
Q3TEU8	Coro1c	Coronin OS=Mus musculus GN=Coro1c PE=2 SV=1	24.4726	9	10	8	474	53.074	6.79
Q3TFF0	Dnaja2	Uncharacterized protein OS=Mus musculus GN=Dnaja2 PE=2 SV=1	22.0874	7	9	7	412	45.718	6.35
Q545B6	Stmn1	Stathmin OS=Mus musculus GN=Stmn1 PE=1 SV=1	41.6107	6	10	6	149	17.264	5.97
Q3U111	Rdx	Uncharacterized protein (Fragment) OS=Mus musculus GN=Rdx PE=2 SV=1	14.1994	8	10	3	662	77.415	8.94
P51863	Atp6v0d1	V-type proton ATPase subunit d 1 OS=Mus musculus GN=Atp6v0d1 PE=1 SV=2	38.7464	10	10	10	351	40.275	5
Q3UHJ0	Aak1	AP2-associated protein kinase 1 OS=Mus musculus GN=Aak1 PE=1 SV=2	19.3952	11	11	11	959	103.282	6.7
Q80TN1	Camk2a	MKIAA0968 protein (Fragment) OS=Mus musculus GN=Camk2a PE=2 SV=3	28.7474	10	11	7	487	54.979	7.18
Q9D0M5	Dynll2	Dynein light chain 2, cytoplasmic OS=Mus musculus GN=Dynll2 PE=1 SV=1	57.3034	4	9	2	89	10.343	7.37
F7DBB3	Ahnak2	AHNAK nucleoprotein 2 (Fragment) OS=Mus musculus GN=Ahnak2 PE=1 SV=1	21.1929	8	11	1	1576	166.388	5.78
A0A0G2JDL9	Rap1a	MCG10748, isoform CRA_b OS=Mus musculus GN=Rap1a PE=1 SV=1	55.9322	6	8	1	118	13.417	9.22
K3W4R2	Myh14	Myosin-14 OS=Mus musculus GN=Myh14 PE=1 SV=1	4.55	7	8	5	2000	228.422	5.58
Q9DCN2	Cyb5r3	NADH-cytochrome b5 reductase 3 OS=Mus musculus GN=Cyb5r3 PE=1 SV=3	32.5581	8	10	8	301	34.106	8.38
P29387	Gnb4	Guanine nucleotide-binding protein subunit beta-4 OS=Mus musculus GN=Gnb4 PE=1 SV=4	29.1176	7	9	2	340	37.355	6.16
P97300	Nptn	Neuroplastin OS=Mus musculus GN=Nptn PE=1 SV=3	29.7229	10	13	10	397	44.345	7.74
Q3THP1	Dpp3	Dipeptidyl peptidase 3 OS=Mus musculus GN=Dpp3 PE=2 SV=1	11.3821	5	6	5	738	82.831	5.34
Q80Y09	Pdcd6ip	Pdcd6ip protein OS=Mus musculus GN=Pdcd6ip PE=2 SV=1	22.9358	11	11	11	872	96.251	6.52
Q8C2Q7	Hnrnph1	Heterogeneous nuclear ribonucleoprotein H OS=Mus musculus GN=Hnrnph1 PE=1 SV=1	20.339	7	9	3	472	51.185	6.8
P52760	Rida	2-iminobutanoate/2-iminopropanoate deaminase OS=Mus musculus GN=Rida PE=1 SV=3	59.2593	6	8	6	135	14.247	8.68
Q5BL09	Npm1	Npm1 protein OS=Mus musculus GN=Npm1 PE=2 SV=1	38.1323	7	10	1	257	28.367	4.72
Q8R5C5	Actr1b	Beta-centractin OS=Mus musculus GN=Actr1b PE=1 SV=1	38.0319	9	10	3	376	42.255	6.4
E0CYV0	Pcmt1	Protein-L-isoaspartate O-methyltransferase OS=Mus musculus GN=Pcmt1 PE=1 SV=1	38.4615	7	11	7	286	30.422	7.24
Q8K1M3	Prkar2a	Protein kinase, cAMP dependent regulatory, type II alpha OS=Mus musculus GN=Prkar2a PE=1 SV=1	14.6766	4	6	3	402	45.561	4.93
Q3ULZ3	Psat1	Phosphoserine aminotransferase OS=Mus musculus GN=Psat1 PE=2 SV=1	40	12	14	12	370	40.42	8.03
D3Z0M6	Dync1i1	Cytoplasmic dynein 1 intermediate chain 1 OS=Mus musculus GN=Dync1i1 PE=1 SV=1	19.2248	7	7	7	645	72.845	5.15
A0A0G2JGS4	Camk2d	Calcium/calmodulin-dependent protein kinase type II subunit delta OS=Mus musculus GN=Camk2d PE=1 SV=1	25.5159	10	12	7	533	59.965	7.27
P28474	Adh5	Alcohol dehydrogenase class-3 OS=Mus musculus GN=Adh5 PE=1 SV=3	41.1765	9	10	9	374	39.522	7.25
P97351	Rps3a	40S ribosomal protein S3a OS=Mus musculus GN=Rps3a PE=1 SV=3	40.5303	10	11	10	264	29.866	9.73
Q9JMA1	Usp14	Ubiquitin carboxyl-terminal hydrolase 14 OS=Mus musculus GN=Usp14 PE=1 SV=3	27.3834	11	12	11	493	55.966	5.24
Q9Z2Q6	Sept5	Septin-5 OS=Mus musculus GN=Sept5 PE=1 SV=2	36.0434	10	12	9	369	42.721	6.67
Q8C266	Rab5c	Ras-related protein Rab-5C OS=Mus musculus GN=Rab5c PE=1 SV=1	50.8547	8	9	5	234	25.336	8.16
Q3U125	Fam213a	Redox-regulatory protein FAM213A OS=Mus musculus GN=Fam213a PE=1 SV=1	32.3144	8	8	8	229	25.665	9.03
Q3T9Z2	Grhpr	Glyoxylate reductase/hydroxypyruvate reductase OS=Mus musculus GN=Grhpr PE=1 SV=1	36.2805	9	9	9	328	35.306	7.65
Q8C0M9	Asrgl1	Isoaspartyl peptidase/L-asparaginase OS=Mus musculus GN=Asrgl1 PE=1 SV=1	32.2086	7	8	7	326	33.928	7.65
E9PZF0	Gm20390	Nucleoside diphosphate kinase OS=Mus musculus GN=Gm20390 PE=3 SV=1	53.5581	10	13	4	267	30.181	8.72
Q8BVE3	Atp6v1h	V-type proton ATPase subunit H OS=Mus musculus GN=Atp6v1h PE=1 SV=1	26.7081	8	10	8	483	55.819	6.61
Q91ZZ3	Sncb	Beta-synuclein OS=Mus musculus GN=Sncb PE=1 SV=1	45.8647	5	6	3	133	14.043	4.37
A2ASZ8	Slc25a25	Calcium-binding mitochondrial carrier protein SCaMC-2 OS=Mus musculus GN=Slc25a25 PE=1 SV=1	18.5501	6	8	6	469	52.587	8.54
Q6PER3	Mapre3	Microtubule-associated protein RP/EB family member 3 OS=Mus musculus GN=Mapre3 PE=1 SV=1	38.4342	9	11	7	281	31.946	5.54
Q8BJY1	Psmd5	26S proteasome non-ATPase regulatory subunit 5 OS=Mus musculus GN=Psmd5 PE=1 SV=4	21.627	7	8	7	504	55.937	5.21
B1AQF4	Dusp3	Dual-specificity protein phosphatase 3 OS=Mus musculus GN=Dusp3 PE=1 SV=1	35.7143	5	6	5	210	23.209	7.31
D3Z2H9	Tpm3-rs7	Tropomyosin 3, related sequence 7 OS=Mus musculus GN=Tpm3-rs7 PE=3 SV=1	28.629	8	11	2	248	28.974	4.81
Q8CGC7	Eprs	Bifunctional glutamate/proline--tRNA ligase OS=Mus musculus GN=Eprs PE=1 SV=4	10.3175	10	10	10	1512	169.972	7.66
Q8C6E9	Pura	Uncharacterized protein OS=Mus musculus GN=Pura PE=2 SV=1	34.5794	8	12	8	321	34.957	7.09
P15532	Nme1	Nucleoside diphosphate kinase A OS=Mus musculus GN=Nme1 PE=1 SV=1	52.6316	8	12	2	152	17.197	7.37
Q8BP47	Nars	Asparagine--tRNA ligase, cytoplasmic OS=Mus musculus GN=Nars PE=1 SV=2	21.4669	9	11	9	559	64.238	5.86
P16045	Lgals1	Galectin-1 OS=Mus musculus GN=Lgals1 PE=1 SV=3	52.5926	5	7	5	135	14.856	5.49
Q3TGI6	Pitpna	Uncharacterized protein (Fragment) OS=Mus musculus GN=Pitpna PE=2 SV=1	33.1412	8	10	8	347	39.623	8.66
Q920I9	Wdr7	WD repeat-containing protein 7 OS=Mus musculus GN=Wdr7 PE=1 SV=3	10.7455	10	10	10	1489	163.345	6.9
Q8BVQ9	Psmc2	26S proteasome regulatory subunit 7 OS=Mus musculus GN=Psmc2 PE=1 SV=1	20.2105	6	6	6	475	52.833	6.28
P84084	Arf5	ADP-ribosylation factor 5 OS=Mus musculus GN=Arf5 PE=1 SV=2	37.2222	5	7	2	180	20.517	6.79
Q63810	Ppp3r1	Calcineurin subunit B type 1 OS=Mus musculus GN=Ppp3r1 PE=1 SV=3	42.9412	6	9	6	170	19.288	4.81
E9QNF7	Cntnap2	Contactin-associated protein-like 2 OS=Mus musculus GN=Cntnap2 PE=1 SV=1	9.15916	8	9	8	1332	148.156	6.76
Q64727	Vcl	Vinculin OS=Mus musculus GN=Vcl PE=1 SV=4	17.167	12	12	12	1066	116.644	6
Q9D172	D10Jhu81e	ES1 protein homolog, mitochondrial OS=Mus musculus GN=D10Jhu81e PE=1 SV=1	47.3684	8	11	8	266	28.073	8.78
Q9CQY3	Atp5l	Uncharacterized protein OS=Mus musculus GN=Atp5l PE=2 SV=1	33.3333	3	9	3	129	14.152	8.63
A0A0R4IZY0	Thop1	Thimet oligopeptidase OS=Mus musculus GN=Thop1 PE=1 SV=1	13.8282	7	7	7	687	77.977	5.99
Q3UM45	Ppp1r7	Protein phosphatase 1 regulatory subunit 7 OS=Mus musculus GN=Ppp1r7 PE=1 SV=2	30.7479	7	9	7	361	41.266	4.92
P70168	Kpnb1	Importin subunit beta-1 OS=Mus musculus GN=Kpnb1 PE=1 SV=2	16.4384	11	13	11	876	97.122	4.78
Q3THE2	Myl12b	Myosin regulatory light chain 12B OS=Mus musculus GN=Myl12b PE=1 SV=2	50.5814	7	8	7	172	19.767	4.84
E9Q7Q3	Tpm3	Tropomyosin alpha-3 chain OS=Mus musculus GN=Tpm3 PE=1 SV=1	26.6129	8	10	1	248	28.717	4.72
D6QSS8	Adam22	A disintegrin and metallopeptidase domain 22 isoform OS=Mus musculus GN=Adam22 PE=2 SV=1	9.18142	6	7	6	904	99.651	7.83
Q80ZJ1	Rap2a	Ras-related protein Rap-2a OS=Mus musculus GN=Rap2a PE=1 SV=2	30.0546	4	4	2	183	20.629	4.82
O55234	Psmb5	Proteasome subunit beta type-5 OS=Mus musculus GN=Psmb5 PE=1 SV=3	35.9848	8	9	8	264	28.514	7.02
Q9D8N0	Eef1g	Elongation factor 1-gamma OS=Mus musculus GN=Eef1g PE=1 SV=3	29.0618	10	11	10	437	50.029	6.74
P32921	Wars	Tryptophan--tRNA ligase, cytoplasmic OS=Mus musculus GN=Wars PE=1 SV=2	29.3139	9	9	9	481	54.323	6.89
O08917	Flot1	Flotillin-1 OS=Mus musculus GN=Flot1 PE=1 SV=1	21.4953	7	7	7	428	47.484	7.15
P99027	Rplp2	60S acidic ribosomal protein P2 OS=Mus musculus GN=Rplp2 PE=1 SV=3	67.8261	5	7	5	115	11.644	4.54
Q99P72	Rtn4	Reticulon-4 OS=Mus musculus GN=Rtn4 PE=1 SV=2	19.7935	13	14	13	1162	126.535	4.54
P48774	Gstm5	Glutathione S-transferase Mu 5 OS=Mus musculus GN=Gstm5 PE=1 SV=1	33.9286	7	9	6	224	26.617	7.21
O55023	Impa1	Inositol monophosphatase 1 OS=Mus musculus GN=Impa1 PE=1 SV=1	27.0758	7	8	7	277	30.416	5.19
P27546	Map4	Microtubule-associated protein 4 OS=Mus musculus GN=Map4 PE=1 SV=3	14.7556	11	11	4	1125	117.357	4.98
Q3TIQ2	Rpl12	Uncharacterized protein OS=Mus musculus GN=Rpl12 PE=2 SV=1	37.5758	4	6	4	165	17.764	9.42
Q60771	Cldn11	Claudin-11 OS=Mus musculus GN=Cldn11 PE=1 SV=1	14.9758	4	7	4	207	22.099	7.91
Q8QZS1	Hibch	3-hydroxyisobutyryl-CoA hydrolase, mitochondrial OS=Mus musculus GN=Hibch PE=1 SV=1	18.4416	6	7	6	385	43.01	8.06
A0A0G2JFT8	Rufy3	Protein RUFY3 OS=Mus musculus GN=Rufy3 PE=1 SV=1	15.0972	9	10	9	669	74.723	6.19
A0A087WP80	Lsamp	Limbic system-associated membrane protein OS=Mus musculus GN=Lsamp PE=1 SV=1	30.4225	9	11	9	355	39.333	6.1
Q810U4	Nrcam	Neuronal cell adhesion molecule OS=Mus musculus GN=Nrcam PE=1 SV=2	8.12102	7	7	7	1256	138.435	5.91
O55042	Snca	Alpha-synuclein OS=Mus musculus GN=Snca PE=1 SV=2	45.7143	6	8	5	140	14.476	4.77
Q5U458	Dnajc11	DnaJ homolog subfamily C member 11 OS=Mus musculus GN=Dnajc11 PE=1 SV=2	8.76565	3	4	3	559	63.194	8.32
P52503	Ndufs6	NADH dehydrogenase [ubiquinone] iron-sulfur protein 6, mitochondrial OS=Mus musculus GN=Ndufs6 PE=1 SV=2	62.069	7	8	7	116	13.012	8.65
G3UY93	Vars	Valine--tRNA ligase (Fragment) OS=Mus musculus GN=Vars PE=1 SV=1	7.74648	7	7	7	1278	141.317	7.75
Q8R5L1	C1qbp	Complement component 1 Q subcomponent-binding protein, mitochondrial OS=Mus musculus GN=C1qbp PE=1 SV=1	26.5233	4	7	4	279	31.006	4.87
Q9CPP6	Ndufa5	NADH dehydrogenase [ubiquinone] 1 alpha subcomplex subunit 5 OS=Mus musculus GN=Ndufa5 PE=1 SV=3	60.3448	6	8	6	116	13.351	8.1
P54775	Psmc4	26S proteasome regulatory subunit 6B OS=Mus musculus GN=Psmc4 PE=1 SV=2	21.7703	6	7	6	418	47.379	5.21
Q3U7C0	Afg3l2	Uncharacterized protein OS=Mus musculus GN=Afg3l2 PE=2 SV=1	12.7182	9	9	9	802	89.419	8.68
O35295	Purb	Transcriptional activator protein Pur-beta OS=Mus musculus GN=Purb PE=1 SV=3	21.6049	3	3	3	324	33.881	5.43
P63321	Rala	Ras-related protein Ral-A OS=Mus musculus GN=Rala PE=1 SV=1	40.7767	7	9	5	206	23.538	7.11
Q9CWJ9	Atic	Bifunctional purine biosynthesis protein PURH OS=Mus musculus GN=Atic PE=1 SV=2	20.9459	8	9	8	592	64.177	6.76
Q64514	Tpp2	Tripeptidyl-peptidase 2 OS=Mus musculus GN=Tpp2 PE=1 SV=3	11.9651	11	11	11	1262	139.791	6.58
Q3UBZ3	Capza2	Uncharacterized protein OS=Mus musculus GN=Capza2 PE=2 SV=1	45.8042	8	8	6	286	32.965	5.85
Q3U3L3	Serpinb6a	Uncharacterized protein OS=Mus musculus GN=Serpinb6a PE=2 SV=1	23.0159	6	7	6	378	42.541	5.74
Q9ESJ4	Nckipsd	NCK-interacting protein with SH3 domain OS=Mus musculus GN=Nckipsd PE=1 SV=2	10.084	6	6	6	714	78.523	6.05
Q9CPQ1	Cox6c	Cytochrome c oxidase subunit 6C OS=Mus musculus GN=Cox6c PE=1 SV=3	61.8421	7	13	7	76	8.464	10.14
A0A0J9YUL3	Sept11	Septin 11, isoform CRA_b OS=Mus musculus GN=Sept11 PE=1 SV=1	36.3426	12	15	5	432	49.75	6.68
E9PWX1	Dpp6	Dipeptidyl aminopeptidase-like protein 6 OS=Mus musculus GN=Dpp6 PE=1 SV=1	11.4086	8	10	6	859	97.163	6.48
Q9CR62	Slc25a11	Mitochondrial 2-oxoglutarate/malate carrier protein OS=Mus musculus GN=Slc25a11 PE=1 SV=3	29.2994	9	11	9	314	34.133	9.94
G3UWS4	Ppp2r1b	Serine/threonine-protein phosphatase 2A 65 kDa regulatory subunit A beta isoform OS=Mus musculus GN=Ppp2r1b PE=1 SV=1	8.06916	4	5	1	694	76.017	5.19
Q3TVV6	Hnrnpu	Uncharacterized protein OS=Mus musculus GN=Hnrnpu PE=2 SV=1	23.25	12	14	12	800	87.891	6.24
Q9Z2I0	Letm1	Mitochondrial proton/calcium exchanger protein OS=Mus musculus GN=Letm1 PE=1 SV=1	21.0027	12	12	12	738	82.937	6.52
Q3UEG9	Flot2	Uncharacterized protein OS=Mus musculus GN=Flot2 PE=2 SV=1	25.6579	9	11	9	456	50.224	5.33
P10518	Alad	Delta-aminolevulinic acid dehydratase OS=Mus musculus GN=Alad PE=1 SV=1	26.9697	6	6	6	330	36	6.79
Q542I9	Psmc1	MCG122657 OS=Mus musculus GN=Psmc1 PE=1 SV=1	18.4091	5	6	5	440	49.154	6.21
Q8BKC5	Ipo5	Importin-5 OS=Mus musculus GN=Ipo5 PE=1 SV=3	10.8478	6	7	6	1097	123.511	4.93
B2RSY3	Hepacam	Hepatocyte cell adhesion molecule OS=Mus musculus GN=Hepacam PE=1 SV=1	27.0335	7	9	7	418	46.338	9.42
Q9CZC8	Scrn1	Secernin-1 OS=Mus musculus GN=Scrn1 PE=1 SV=1	27.0531	8	10	8	414	46.297	4.79
Q9CZD3	Gars	Glycine--tRNA ligase OS=Mus musculus GN=Gars PE=1 SV=1	14.1289	8	11	8	729	81.826	6.65
Q5EBJ4	Ermn	Ermin OS=Mus musculus GN=Ermn PE=1 SV=1	34.8754	6	6	6	281	32.128	4.59
P54071	Idh2	Isocitrate dehydrogenase [NADP], mitochondrial OS=Mus musculus GN=Idh2 PE=1 SV=3	17.0354	6	8	6	452	50.874	8.69
P56391	Cox6b1	Cytochrome c oxidase subunit 6B1 OS=Mus musculus GN=Cox6b1 PE=1 SV=2	59.3023	5	9	5	86	10.065	8.72
Q9WU28	Pfdn5	Prefoldin subunit 5 OS=Mus musculus GN=Pfdn5 PE=1 SV=1	23.3766	2	4	2	154	17.345	6.33
P14733	Lmnb1	Lamin-B1 OS=Mus musculus GN=Lmnb1 PE=1 SV=3	22.9592	12	12	11	588	66.745	5.16
Q9QYB8	Add2	Beta-adducin OS=Mus musculus GN=Add2 PE=1 SV=4	16.4138	9	9	8	725	80.591	6.21
Q60676	Ppp5c	Serine/threonine-protein phosphatase 5 OS=Mus musculus GN=Ppp5c PE=1 SV=3	16.8337	5	6	5	499	56.84	6.2
O88456	Capns1	Calpain small subunit 1 OS=Mus musculus GN=Capns1 PE=1 SV=1	17.4721	3	5	3	269	28.445	5.63
Q9CWS0	Ddah1	N(G),N(G)-dimethylarginine dimethylaminohydrolase 1 OS=Mus musculus GN=Ddah1 PE=1 SV=3	38.9474	8	9	8	285	31.361	5.97
Q9QYB1	Clic4	Chloride intracellular channel protein 4 OS=Mus musculus GN=Clic4 PE=1 SV=3	50.9881	9	11	9	253	28.711	5.59
Q3UVN5	Nsfl1c	Uncharacterized protein OS=Mus musculus GN=Nsfl1c PE=2 SV=1	19.6237	5	5	5	372	40.929	5.2
P99026	Psmb4	Proteasome subunit beta type-4 OS=Mus musculus GN=Psmb4 PE=1 SV=1	37.8788	6	8	6	264	29.097	5.64
Q3TX45	Apoe	Uncharacterized protein OS=Mus musculus GN=Apoe PE=2 SV=1	18.328	6	6	6	311	35.816	5.54
E9PVY8	Macf1	Microtubule-actin cross-linking factor 1 OS=Mus musculus GN=Macf1 PE=1 SV=2	1.29164	6	6	6	7355	831.361	5.41
Q3V0K9	Pls1	Plastin-1 OS=Mus musculus GN=Pls1 PE=1 SV=1	15.3968	6	6	3	630	70.363	5.38
F8VPN4	Agl	Amylo-1,6-glucosidase, 4-alpha-glucanotransferase OS=Mus musculus GN=Agl PE=1 SV=1	10.9008	14	15	14	1532	174.175	6.74
B9EKR1	Ptprz1	Receptor-type tyrosine-protein phosphatase zeta OS=Mus musculus GN=Ptprz1 PE=1 SV=1	3.84948	7	9	7	2312	254.247	4.88
Q06185	Atp5i	ATP synthase subunit e, mitochondrial OS=Mus musculus GN=Atp5i PE=1 SV=2	61.9718	5	8	5	71	8.23	9.35
Q5DTG0	Atp8a1	Phospholipid-transporting ATPase (Fragment) OS=Mus musculus GN=Atp8a1 PE=2 SV=1	13.5565	13	15	13	1195	134.591	7.05
O35215	Ddt	D-dopachrome decarboxylase OS=Mus musculus GN=Ddt PE=1 SV=3	79.661	7	10	7	118	13.069	6.54
A0A087WQE8	Kif1a	Kinesin-like protein KIF1A OS=Mus musculus GN=Kif1a PE=1 SV=1	6.19765	7	8	7	1791	202.047	5.48
A0A0N4SW28	Gng12	Guanine nucleotide-binding protein subunit gamma OS=Mus musculus GN=Gng12 PE=1 SV=1	51.8072	4	6	4	83	9.176	9.25
K4DI58	Cadm3	Cell adhesion molecule 3 OS=Mus musculus GN=Cadm3 PE=1 SV=1	15.1163	4	8	4	430	46.663	5.21
A0A0A1HAM8	Marcks	80K protein OS=Mus musculus GN=Marcks PE=2 SV=1	23.6246	5	7	5	309	29.704	4.34
Q3TJH1	Gnai3	Uncharacterized protein OS=Mus musculus GN=Gnai3 PE=2 SV=1	30.5085	8	11	4	354	40.513	5.57
P63168	Dynll1	Dynein light chain 1, cytoplasmic OS=Mus musculus GN=Dynll1 PE=1 SV=1	57.3034	4	9	2	89	10.359	7.4
Q64433	Hspe1	10 kDa heat shock protein, mitochondrial OS=Mus musculus GN=Hspe1 PE=1 SV=2	59.8039	6	7	6	102	10.956	8.35
Q0PD56	Rab5b	Rab5B OS=Mus musculus GN=Rab5b PE=2 SV=1	34.4978	6	6	3	229	25.259	6.92
Q5SUR3	Skp1a	MCG3634, isoform CRA_b OS=Mus musculus GN=Skp1a PE=1 SV=1	43.5583	6	8	6	163	18.66	4.54
O70378	Emc8	ER membrane protein complex subunit 8 OS=Mus musculus GN=Emc8 PE=1 SV=1	20.2899	3	3	3	207	23.333	6.15
Q61330	Cntn2	Contactin-2 OS=Mus musculus GN=Cntn2 PE=1 SV=2	10.4808	7	7	7	1040	113.146	7.62
Q9R1Q8	Tagln3	Transgelin-3 OS=Mus musculus GN=Tagln3 PE=1 SV=1	35.6784	6	8	6	199	22.456	7.33
W6PPR4	Ank3	480-kDa ankyrinG OS=Mus musculus GN=Ank3 PE=4 SV=1	3.64728	10	12	8	4332	473.49	6.52
Q9CQJ8	Ndufb9	NADH dehydrogenase [ubiquinone] 1 beta subcomplex subunit 9 OS=Mus musculus GN=Ndufb9 PE=1 SV=3	44.6927	5	9	5	179	21.97	7.8
B2RRX2	Ppp3ca	Serine/threonine-protein phosphatase OS=Mus musculus GN=Ppp3ca PE=2 SV=1	19.9616	8	11	4	521	58.606	5.86
Q61990	Pcbp2	Poly(rC)-binding protein 2 OS=Mus musculus GN=Pcbp2 PE=1 SV=1	24.5856	7	7	4	362	38.197	6.79
Q8CHP8	Pgp	Glycerol-3-phosphate phosphatase OS=Mus musculus GN=Pgp PE=1 SV=1	28.972	7	10	7	321	34.519	5.35
Q8BUB3	Agpat1	1-acyl-sn-glycerol-3-phosphate acyltransferase OS=Mus musculus GN=Agpat1 PE=2 SV=1	6.44172	1	2	1	326	36.209	9.48
Q8BU31	Rap2c	Ras-related protein Rap-2c OS=Mus musculus GN=Rap2c PE=1 SV=1	30.0546	4	4	2	183	20.731	4.94
C9K0Z8	Hcn2	Hyperpolarization-activated cation channel 2 OS=Mus musculus GN=Hcn2 PE=2 SV=1	9.03824	6	8	6	863	94.651	8.73
Q9D6J5	Ndufb8	NADH dehydrogenase [ubiquinone] 1 beta subcomplex subunit 8, mitochondrial OS=Mus musculus GN=Ndufb8 PE=1 SV=1	46.2366	6	8	6	186	21.862	6.64
Q62418	Dbnl	Drebrin-like protein OS=Mus musculus GN=Dbnl PE=1 SV=2	14.2202	4	5	4	436	48.67	4.92
O55125	Nipsnap1	Protein NipSnap homolog 1 OS=Mus musculus GN=Nipsnap1 PE=1 SV=1	27.8169	6	8	6	284	33.342	9.44
Q4FK49	Ppa1	Pyp protein OS=Mus musculus GN=Ppa1 PE=1 SV=1	31.4879	6	6	6	289	32.646	5.6
Q9D6M3	Slc25a22	Mitochondrial glutamate carrier 1 OS=Mus musculus GN=Slc25a22 PE=1 SV=1	39.3189	9	11	7	323	34.648	9.09
A2AP31	Ndufb6	MCG9810 OS=Mus musculus GN=Ndufb6 PE=1 SV=1	54.6875	7	10	7	128	15.505	9.79
V9GX76	Myo6	Unconventional myosin-VI OS=Mus musculus GN=Myo6 PE=1 SV=1	10.0464	8	9	8	1294	149.135	8.46
Q3TK29	Trap1	Uncharacterized protein OS=Mus musculus GN=Trap1 PE=2 SV=1	17.5637	8	10	7	706	80.145	6.68
E9PZ43	Map4	Microtubule-associated protein OS=Mus musculus GN=Map4 PE=1 SV=3	10.7181	8	8	1	933	97.736	9.09
Q3TXS7	Psmd1	26S proteasome non-ATPase regulatory subunit 1 OS=Mus musculus GN=Psmd1 PE=1 SV=1	12.4869	8	8	8	953	105.663	5.39
E9Q456	Tpm1	Tropomyosin alpha-1 chain OS=Mus musculus GN=Tpm1 PE=1 SV=1	33.4677	8	9	3	248	28.651	4.77
O88441	Mtx2	Metaxin-2 OS=Mus musculus GN=Mtx2 PE=1 SV=1	22.4335	4	5	4	263	29.739	5.63
P57746	Atp6v1d	V-type proton ATPase subunit D OS=Mus musculus GN=Atp6v1d PE=1 SV=1	40.081	7	8	7	247	28.351	9.45
Q9Z2X1	Hnrnpf	Heterogeneous nuclear ribonucleoprotein F OS=Mus musculus GN=Hnrnpf PE=1 SV=3	13.7349	4	5	2	415	45.701	5.49
E0CZ72	Kif2a	Kinesin-like protein OS=Mus musculus GN=Kif2a PE=1 SV=1	11.9785	7	7	7	743	83.808	6.42
Q9DC70	Ndufs7	NADH dehydrogenase [ubiquinone] iron-sulfur protein 7, mitochondrial OS=Mus musculus GN=Ndufs7 PE=1 SV=1	28.125	6	9	6	224	24.667	9.92
Q3TVT6	Pcyox1	Uncharacterized protein OS=Mus musculus GN=Pcyox1 PE=2 SV=1	15.4455	5	6	5	505	56.425	6.92
Q91ZJ5	Ugp2	UTP--glucose-1-phosphate uridylyltransferase OS=Mus musculus GN=Ugp2 PE=1 SV=3	11.4173	4	5	4	508	56.944	7.61
P24526	Pmp2	Myelin P2 protein OS=Mus musculus GN=Pmp2 PE=2 SV=2	43.1818	7	8	7	132	14.926	9.57
Q9ES97	Rtn3	Reticulon-3 OS=Mus musculus GN=Rtn3 PE=1 SV=2	9.3361	4	6	3	964	103.814	4.92
Q08642	Padi2	Protein-arginine deiminase type-2 OS=Mus musculus GN=Padi2 PE=1 SV=2	13.0758	6	6	6	673	76.2	5.53
Q9QZM0	Ubqln2	Ubiquilin-2 OS=Mus musculus GN=Ubqln2 PE=1 SV=2	16.4577	7	11	3	638	67.308	5.22
Q3UQL2	Cops3	Uncharacterized protein OS=Mus musculus GN=Cops3 PE=1 SV=1	16.3121	5	5	5	423	47.801	6.65
P10605	Ctsb	Cathepsin B OS=Mus musculus GN=Ctsb PE=1 SV=2	22.1239	6	7	6	339	37.256	5.91
Q9CR61	Ndufb7	NADH dehydrogenase [ubiquinone] 1 beta subcomplex subunit 7 OS=Mus musculus GN=Ndufb7 PE=1 SV=3	70.073	8	10	8	137	16.32	8.18
Q61411	Hras	GTPase HRas OS=Mus musculus GN=Hras PE=1 SV=2	47.619	6	6	3	189	21.285	5.31
Q3U2X5	Maoa	Amine oxidase OS=Mus musculus GN=Maoa PE=2 SV=1	13.308	6	12	4	526	59.592	7.81
Q3UNH3	Txnl1	Uncharacterized protein (Fragment) OS=Mus musculus GN=Txnl1 PE=2 SV=1	44.5183	9	10	9	301	33.463	4.94
Q80WM4	Hapln4	Hyaluronan and proteoglycan link protein 4 OS=Mus musculus GN=Hapln4 PE=2 SV=2	16.75	5	5	4	400	42.782	8.85
Q99JB2	Stoml2	Stomatin-like protein 2, mitochondrial OS=Mus musculus GN=Stoml2 PE=1 SV=1	26.9122	6	6	6	353	38.361	8.87
E9QAX2	Myo18a	Unconventional myosin-XVIIIa OS=Mus musculus GN=Myo18a PE=1 SV=1	7.87326	11	11	11	2083	235.671	6.07
Q8BT38	Epb41l3	Uncharacterized protein OS=Mus musculus GN=Epb41l3 PE=2 SV=1	31.6832	6	6	1	303	32.937	4.96
Q99KC8	Vwa5a	von Willebrand factor A domain-containing protein 5A OS=Mus musculus GN=Vwa5a PE=1 SV=2	10.8449	7	8	7	793	87.087	6.58
Q61206	Pafah1b2	Platelet-activating factor acetylhydrolase IB subunit beta OS=Mus musculus GN=Pafah1b2 PE=1 SV=2	27.0742	5	7	5	229	25.565	5.92
Q9QXS6	Dbn1	Drebrin OS=Mus musculus GN=Dbn1 PE=1 SV=4	15.2975	7	7	7	706	77.239	4.49
Q9CQ65	Mtap	S-methyl-5'-thioadenosine phosphorylase OS=Mus musculus GN=Mtap PE=1 SV=1	28.2686	5	6	5	283	31.042	7.14
Q497E9	Rps8	40S ribosomal protein S8 OS=Mus musculus GN=Rps8 PE=1 SV=1	37.0192	6	6	6	208	24.19	10.32
Q00612	G6pdx	Glucose-6-phosphate 1-dehydrogenase X OS=Mus musculus GN=G6pdx PE=1 SV=3	18.0583	7	10	7	515	59.225	6.49
Q3U7R1	Esyt1	Extended synaptotagmin-1 OS=Mus musculus GN=Esyt1 PE=1 SV=2	6.68498	6	7	6	1092	121.478	5.95
Q4FJM5	Rhob	Ras homolog gene family, member B OS=Mus musculus GN=Rhob PE=1 SV=1	37.2449	6	7	4	196	22.109	5.24
P52825	Cpt2	Carnitine O-palmitoyltransferase 2, mitochondrial OS=Mus musculus GN=Cpt2 PE=1 SV=2	13.0699	6	6	6	658	73.934	8.37
Q4VBX4	Ube2v2	MCG127675 OS=Mus musculus GN=Ube2v2 PE=2 SV=1	17.2414	2	3	1	145	16.356	8.09
Q9Z0X1	Aifm1	Apoptosis-inducing factor 1, mitochondrial OS=Mus musculus GN=Aifm1 PE=1 SV=1	15.3595	6	7	6	612	66.724	9.17
Q6ZWX2	Tmsb4x	Thymosin, beta 4, X chromosome OS=Mus musculus GN=Tmsb4x PE=2 SV=1	61.3636	4	7	3	44	5.05	5.06
P00493	Hprt1	Hypoxanthine-guanine phosphoribosyltransferase OS=Mus musculus GN=Hprt1 PE=1 SV=3	30.2752	6	7	6	218	24.555	6.68
Q3TJX0	Lcp1	Uncharacterized protein OS=Mus musculus GN=Lcp1 PE=2 SV=1	16.7464	8	8	5	627	70.091	5.33
A2AEX6	Fhl1	Four and a half LIM domains protein 1 OS=Mus musculus GN=Fhl1 PE=1 SV=1	32.0388	6	6	6	309	35.056	8.44
Q8CAA7	Pgm2l1	Glucose 1,6-bisphosphate synthase OS=Mus musculus GN=Pgm2l1 PE=1 SV=1	12.3994	5	5	5	621	70.234	6.49
Q3TXD3	Vat1	Uncharacterized protein OS=Mus musculus GN=Vat1 PE=2 SV=1	27.5862	9	11	9	406	43.097	6.37
A2AFQ2	Hsd17b10	3-hydroxyacyl-CoA dehydrogenase type-2 OS=Mus musculus GN=Hsd17b10 PE=1 SV=1	31.7343	5	6	5	271	28.356	8.76
P97450	Atp5j	ATP synthase-coupling factor 6, mitochondrial OS=Mus musculus GN=Atp5j PE=1 SV=1	43.5185	5	8	5	108	12.489	9.36
Q64426	H2A	Histone H2A (Fragment) OS=Mus musculus domesticus GN=H2A PE=2 SV=1	30.6569	4	10	2	137	14.737	10.59
Q63932	Map2k2	Dual specificity mitogen-activated protein kinase kinase 2 OS=Mus musculus GN=Map2k2 PE=1 SV=2	11.2219	3	5	1	401	44.374	7.05
Q3UBK2		Uncharacterized protein OS=Mus musculus PE=2 SV=1	31.6279	8	10	8	215	24.906	5.74
Q9D1A2	Cndp2	Cytosolic non-specific dipeptidase OS=Mus musculus GN=Cndp2 PE=1 SV=1	29.4737	9	10	9	475	52.734	5.66
Q91V55	Rps5	40S ribosomal protein S5 OS=Mus musculus GN=Rps5 PE=1 SV=1	29.902	4	6	4	204	22.862	9.72
Q03517	Scg2	Secretogranin-2 OS=Mus musculus GN=Scg2 PE=1 SV=1	19.2869	9	11	9	617	70.6	4.75
A0A1Y7VKY1	Gm11361	MCG116671 OS=Mus musculus GN=Gm11361 PE=3 SV=1	21.0526	3	5	3	152	17.738	10.86
Q8K298	Anln	Anillin OS=Mus musculus GN=Anln PE=1 SV=2	9.09902	7	14	7	1121	122.718	6.98
Q8BH80	Vapb	Vesicle-associated membrane protein, associated protein B and C OS=Mus musculus GN=Vapb PE=1 SV=1	36.6255	7	9	6	243	26.901	7.78
B9EJA4	Clasp2	Clasp2 protein OS=Mus musculus GN=Clasp2 PE=2 SV=1	7.72171	7	9	5	1308	142.918	8.7
Q544E3	Pip4k2a	Phosphatidylinositol-4-phosphate 5-kinase, type II, alpha OS=Mus musculus GN=Pip4k2a PE=1 SV=1	20.2469	8	10	4	405	46.122	6.99
Q8CD76	Klc1	Kinesin light chain 1 OS=Mus musculus GN=Klc1 PE=1 SV=1	13.1494	8	8	8	616	69.452	5.96
Q9Z1Z2	Strap	Serine-threonine kinase receptor-associated protein OS=Mus musculus GN=Strap PE=1 SV=2	28	7	7	7	350	38.418	5.12
Q9DCL9	Paics	Multifunctional protein ADE2 OS=Mus musculus GN=Paics PE=1 SV=4	18.8235	7	8	7	425	46.976	7.23
Q91VN4	Chchd6	MICOS complex subunit Mic25 OS=Mus musculus GN=Chchd6 PE=1 SV=2	21.978	5	6	5	273	29.833	8.41
P43274	Hist1h1e	Histone H1.4 OS=Mus musculus GN=Hist1h1e PE=1 SV=2	22.8311	6	6	3	219	21.964	11.11
P63213	Gng2	Guanine nucleotide-binding protein G(I)/G(S)/G(O) subunit gamma-2 OS=Mus musculus GN=Gng2 PE=1 SV=2	78.8732	5	8	5	71	7.845	7.99
Q9EP69	Sacm1l	Phosphatidylinositide phosphatase SAC1 OS=Mus musculus GN=Sacm1l PE=1 SV=1	8.00681	4	4	4	587	66.901	7.3
Q8BIJ6	Iars2	Isoleucine--tRNA ligase, mitochondrial OS=Mus musculus GN=Iars2 PE=1 SV=1	14.9209	10	10	10	1012	112.732	6.81
A0A2C9F2D2	Anxa7	Annexin A7 OS=Mus musculus GN=Anxa7 PE=4 SV=1	12.7835	5	5	5	485	52.237	5.52
Q3UJ70	Hmgcs1	3-hydroxy-3-methylglutaryl coenzyme A synthase OS=Mus musculus GN=Hmgcs1 PE=2 SV=1	14.0385	6	6	6	520	57.46	6.1
Q8BT90	Rps17	Uncharacterized protein (Fragment) OS=Mus musculus GN=Rps17 PE=2 SV=1	30.4965	3	4	3	141	16.131	9.94
Q3UJW9	Akr1a1	Uncharacterized protein OS=Mus musculus GN=Akr1a1 PE=2 SV=1	27.0769	7	11	7	325	36.592	7.39
P63141	Kcna2	Potassium voltage-gated channel subfamily A member 2 OS=Mus musculus GN=Kcna2 PE=1 SV=1	12.8257	5	6	3	499	56.664	4.86
P35293	Rab18	Ras-related protein Rab-18 OS=Mus musculus GN=Rab18 PE=1 SV=2	28.6408	4	6	4	206	23.021	5.36
Q3U8F5	Psmd12	Uncharacterized protein OS=Mus musculus GN=Psmd12 PE=2 SV=1	17.5439	5	6	5	456	52.833	7.06
G3UXL2	Prps1l3	Phosphoribosyl pyrophosphate synthetase 1-like 3 OS=Mus musculus GN=Prps1l3 PE=3 SV=1	22.327	5	6	2	318	34.802	6.98
Q3TYL3	Opcml	Uncharacterized protein OS=Mus musculus GN=Opcml PE=2 SV=1	19.8813	5	5	3	337	37.205	6.4
P57776	Eef1d	Elongation factor 1-delta OS=Mus musculus GN=Eef1d PE=1 SV=3	24.911	5	5	5	281	31.274	5.02
Q564E8	Rpl4	Ribosomal protein L4 OS=Mus musculus GN=Rpl4 PE=1 SV=1	21.4797	8	9	8	419	47.124	11
P50544	Acadvl	Very long-chain specific acyl-CoA dehydrogenase, mitochondrial OS=Mus musculus GN=Acadvl PE=1 SV=3	14.939	7	8	7	656	70.831	8.75
Q9JM76	Arpc3	Actin-related protein 2/3 complex subunit 3 OS=Mus musculus GN=Arpc3 PE=1 SV=3	26.4045	5	5	5	178	20.511	8.59
A2AMH4	Slc44a1	Choline transporter-like protein 1 OS=Mus musculus GN=Slc44a1 PE=1 SV=1	5.98886	3	5	3	718	80.011	8.22
Q3UY05	Ndufs8	Uncharacterized protein OS=Mus musculus GN=Ndufs8 PE=2 SV=1	24.0566	5	6	5	212	24.022	6.87
P31648	Slc6a1	Sodium- and chloride-dependent GABA transporter 1 OS=Mus musculus GN=Slc6a1 PE=1 SV=2	12.02	4	6	4	599	66.957	7.96
Q9WVT6	Ca14	Carbonic anhydrase 14 OS=Mus musculus GN=Ca14 PE=1 SV=1	15.1335	4	5	4	337	37.482	6.35
Q02257	Jup	Junction plakoglobin OS=Mus musculus GN=Jup PE=1 SV=3	5.2349	3	3	1	745	81.749	6.14
Q8BKZ9	Pdhx	Pyruvate dehydrogenase protein X component, mitochondrial OS=Mus musculus GN=Pdhx PE=1 SV=1	21.1577	9	9	9	501	53.965	7.75
Q3TU64	Col1a2	Uncharacterized protein OS=Mus musculus GN=Col1a2 PE=2 SV=1	5.39359	6	8	6	1372	129.518	9.19
A0A0A0MQA3	Serpina1a	Alpha-1-antitrypsin 1-1 OS=Mus musculus GN=Serpina1a PE=1 SV=1	16.2844	4	7	1	436	48.765	6.43
P70333	Hnrnph2	Heterogeneous nuclear ribonucleoprotein H2 OS=Mus musculus GN=Hnrnph2 PE=1 SV=1	16.2584	5	6	2	449	49.248	6.3
P24527	Lta4h	Leukotriene A-4 hydrolase OS=Mus musculus GN=Lta4h PE=1 SV=4	15.8756	7	7	7	611	69.007	6.42
A7VL18	Aldh9a1	Gamma-aminobutyraldehyde dehydrogenase OS=Mus musculus GN=Aldh9a1 PE=2 SV=1	21.8623	7	9	7	494	53.498	6.83
Q9QXV0	Pcsk1n	ProSAAS OS=Mus musculus GN=Pcsk1n PE=1 SV=2	24.031	5	7	5	258	27.254	5.85
Q3TL79	Ahsa1	Uncharacterized protein OS=Mus musculus GN=Ahsa1 PE=2 SV=1	30.4734	6	7	6	338	38.121	5.53
Q61543	Glg1	Golgi apparatus protein 1 OS=Mus musculus GN=Glg1 PE=1 SV=1	5.44681	5	5	5	1175	133.646	6.84
O35465	Fkbp8	Peptidyl-prolyl cis-trans isomerase FKBP8 OS=Mus musculus GN=Fkbp8 PE=1 SV=2	17.9104	5	5	5	402	43.501	5.16
P51660	Hsd17b4	Peroxisomal multifunctional enzyme type 2 OS=Mus musculus GN=Hsd17b4 PE=1 SV=3	8.16327	4	5	4	735	79.432	8.57
Q921F2	Tardbp	TAR DNA-binding protein 43 OS=Mus musculus GN=Tardbp PE=1 SV=1	8.9372	3	3	3	414	44.519	6.7
P12815	Pdcd6	Programmed cell death protein 6 OS=Mus musculus GN=Pdcd6 PE=1 SV=2	42.4084	6	11	6	191	21.854	5.4
Q8BLF1	Nceh1	Neutral cholesterol ester hydrolase 1 OS=Mus musculus GN=Nceh1 PE=1 SV=1	22.7941	5	5	5	408	45.711	7.05
Q80VP1	Epn1	Epsin-1 OS=Mus musculus GN=Epn1 PE=1 SV=3	7.30435	3	4	2	575	60.175	4.81
P23492	Pnp	Purine nucleoside phosphorylase OS=Mus musculus GN=Pnp PE=1 SV=2	30.7958	5	5	5	289	32.256	6.16
Q9CZ04	Cops7a	COP9 signalosome complex subunit 7a OS=Mus musculus GN=Cops7a PE=1 SV=2	13.8182	3	4	3	275	30.206	7.87
P47791	Gsr	Glutathione reductase, mitochondrial OS=Mus musculus GN=Gsr PE=1 SV=3	19.6	5	6	5	500	53.629	7.99
Q6ZPJ3	Ube2o	(E3-independent) E2 ubiquitin-conjugating enzyme UBE2O OS=Mus musculus GN=Ube2o PE=1 SV=3	7.37578	8	8	8	1288	140.746	5.06
Q8BIG7	Comtd1	Catechol O-methyltransferase domain-containing protein 1 OS=Mus musculus GN=Comtd1 PE=1 SV=1	14.5038	2	2	2	262	28.943	8.32
P16388	Kcna1	Potassium voltage-gated channel subfamily A member 1 OS=Mus musculus GN=Kcna1 PE=1 SV=1	21.0101	8	8	6	495	56.373	5.14
Q80TL4	Phf24	PHD finger protein 24 OS=Mus musculus GN=Phf24 PE=1 SV=2	20.75	6	6	6	400	45.194	5.77
Q91YS4	Klc2	Kinesin light chain 2 OS=Mus musculus GN=Klc2 PE=1 SV=1	10.8239	5	5	5	619	68.378	7.06
P27659	Rpl3	60S ribosomal protein L3 OS=Mus musculus GN=Rpl3 PE=1 SV=3	19.8511	7	8	7	403	46.081	10.21
Q9JMH6	Txnrd1	Thioredoxin reductase 1, cytoplasmic OS=Mus musculus GN=Txnrd1 PE=1 SV=3	17.292	6	6	6	613	67.042	7.44
Q61102	Abcb7	ATP-binding cassette sub-family B member 7, mitochondrial OS=Mus musculus GN=Abcb7 PE=1 SV=3	11.7021	4	4	4	752	82.529	9.32
Q6ZPT2	Lars	MKIAA1352 protein (Fragment) OS=Mus musculus GN=Lars PE=2 SV=1	3.80165	2	3	2	1210	137.687	7.3
Q5M9P3	Rps19	Rps19 protein (Fragment) OS=Mus musculus GN=Rps19 PE=2 SV=1	38.4106	7	7	7	151	16.651	10.52
Q9DBG5	Plin3	Perilipin-3 OS=Mus musculus GN=Plin3 PE=1 SV=1	14.8741	3	4	3	437	47.233	5.62
Q9D8B7	Jam3	Junctional adhesion molecule C OS=Mus musculus GN=Jam3 PE=1 SV=2	24.1935	5	5	5	310	34.816	7.03
Q8VDC3	aco1	Cytoplasmic aconitase OS=Mus musculus GN=aco1 PE=3 SV=1	9.67742	6	6	6	899	99.04	7.34
Q3TI63	Snx1	Uncharacterized protein OS=Mus musculus GN=Snx1 PE=2 SV=1	13.2184	6	6	5	522	58.963	5.22
E9QK48	Eml2	Echinoderm microtubule-associated protein-like 2 OS=Mus musculus GN=Eml2 PE=1 SV=1	7.8478	5	5	5	841	90.735	6.98
E5Q371	Cd47	Integrin-associated protein OS=Mus musculus GN=Cd47 PE=2 SV=1	8.91089	2	3	2	303	33.062	8.63
Q3U3N7	St13	Uncharacterized protein OS=Mus musculus GN=St13 PE=2 SV=1	18.5984	7	7	7	371	41.672	5.26
Q5FWB6	Rplp0	60S acidic ribosomal protein P0 OS=Mus musculus GN=Rplp0 PE=2 SV=1	30.2839	6	7	6	317	34.165	6.25
A2RS23	Pepd	Peptidase D OS=Mus musculus GN=Pepd PE=1 SV=1	9.73631	4	5	4	493	54.993	5.78
Q8R191	Syngr3	Synaptogyrin-3 OS=Mus musculus GN=Syngr3 PE=1 SV=1	20.9607	4	5	4	229	24.545	8.18
O55022	Pgrmc1	Membrane-associated progesterone receptor component 1 OS=Mus musculus GN=Pgrmc1 PE=1 SV=4	34.359	4	4	4	195	21.681	4.7
P62748	Hpcal1	Hippocalcin-like protein 1 OS=Mus musculus GN=Hpcal1 PE=1 SV=2	29.5337	5	7	3	193	22.324	5.5
P18572	Bsg	Basigin OS=Mus musculus GN=Bsg PE=1 SV=2	17.9949	6	6	6	389	42.418	5.85
A0A0R4J0A6	Slc17a6	Solute carrier family 17 (Sodium-dependent inorganic phosphate cotransporter), member 6, isoform CRA_a OS=Mus musculus GN=Slc17a6 PE=1 SV=1	16.8385	6	6	6	582	64.518	6.83
Q9CYG7	Tomm34	Mitochondrial import receptor subunit TOM34 OS=Mus musculus GN=Tomm34 PE=1 SV=1	19.0939	4	4	4	309	34.257	9.14
Q91ZR1	Rab4b	Ras-related protein Rab-4B OS=Mus musculus GN=Rab4b PE=1 SV=2	30.5164	5	7	3	213	23.614	6.06
E9QKI2	Kcnc3	Potassium voltage-gated channel subfamily C member 3 OS=Mus musculus GN=Kcnc3 PE=1 SV=1	9.61039	6	6	5	770	81.992	6.98
Q3U3T6	Stk24	Uncharacterized protein OS=Mus musculus GN=Stk24 PE=2 SV=1	14.1531	4	4	4	431	47.925	5.3
B2M0S2	Gm45927	Secretory carrier-associated membrane protein OS=Mus musculus GN=Gm45927 PE=2 SV=1	6.39687	3	3	3	766	88.88	9.42
Q58EW0	Rpl18	MCG132477, isoform CRA_a OS=Mus musculus GN=Rpl18 PE=1 SV=1	29.7872	5	5	5	188	21.631	11.78
A0A1S6GWH1	Psmc5	Uncharacterized protein OS=Mus musculus GN=Psmc5 PE=2 SV=1	16.3462	5	5	5	416	46.648	7.88
Q3UYN1	Plpbp	Pyridoxal phosphate homeostasis protein OS=Mus musculus GN=Plpbp PE=2 SV=1	22.3926	5	6	5	326	35.851	8.51
Q8R127	Sccpdh	Saccharopine dehydrogenase-like oxidoreductase OS=Mus musculus GN=Sccpdh PE=1 SV=1	21.9114	6	7	6	429	47.099	8.6
Q8CCG5	Ralb	Uncharacterized protein OS=Mus musculus GN=Ralb PE=2 SV=1	29.6117	5	6	3	206	23.334	7.28
Q8K1X5	Ehd1	EH-domain containing 1 (Fragment) OS=Mus musculus GN=Ehd1 PE=2 SV=1	15.6475	5	6	4	556	62.923	7.75
Q91X72	Hpx	Hemopexin OS=Mus musculus GN=Hpx PE=1 SV=2	13.0435	3	4	3	460	51.285	7.8
P97370	Atp1b3	Sodium/potassium-transporting ATPase subunit beta-3 OS=Mus musculus GN=Atp1b3 PE=1 SV=1	37.0504	6	14	6	278	31.755	8.51
Q3TLP8	Rac1	RAS-related C3 botulinum substrate 1, isoform CRA_a OS=Mus musculus GN=Rac1 PE=1 SV=1	27.9621	6	9	3	211	23.417	8.69
E0CXB9	Ctnna2	Catenin alpha-2 OS=Mus musculus GN=Ctnna2 PE=1 SV=1	8.17805	5	5	5	966	106.663	5.69
P61022	Chp1	Calcineurin B homologous protein 1 OS=Mus musculus GN=Chp1 PE=1 SV=2	18.4615	3	4	3	195	22.418	5.1
Q62048	Pea15	Astrocytic phosphoprotein PEA-15 OS=Mus musculus GN=Pea15 PE=1 SV=1	44.6154	5	6	5	130	15.045	5.02
H3BKH6	Esd	S-formylglutathione hydrolase OS=Mus musculus GN=Esd PE=1 SV=1	30.1695	6	7	6	295	32.808	7.83
P56565	S100a1	Protein S100-A1 OS=Mus musculus GN=S100a1 PE=1 SV=2	32.9787	3	4	3	94	10.498	4.5
Q9CQD1	Rab5a	Ras-related protein Rab-5A OS=Mus musculus GN=Rab5a PE=1 SV=1	61.8605	8	9	5	215	23.584	8.15
A1A4T2	Ganab	Alpha glucosidase 2 alpha neutral subunit OS=Mus musculus GN=Ganab PE=2 SV=1	8.48861	7	7	7	966	109.335	6.15
Q9Z140	Cpne6	Copine-6 OS=Mus musculus GN=Cpne6 PE=1 SV=1	17.7738	9	9	8	557	61.742	5.59
Q52L78	Cryab	Cryab protein OS=Mus musculus GN=Cryab PE=1 SV=1	25.1429	4	7	4	175	20.056	7.33
A0A0R4IZX5	Ncan	Neurocan core protein OS=Mus musculus GN=Ncan PE=1 SV=1	5.83596	7	7	7	1268	137.089	5.76
Q00898	Serpina1e	Alpha-1-antitrypsin 1-5 OS=Mus musculus GN=Serpina1e PE=1 SV=1	14.77	3	3	1	413	45.862	5.73
P12023	App	Amyloid-beta A4 protein OS=Mus musculus GN=App PE=1 SV=3	9.09091	5	5	5	770	86.667	4.79
Q3TKG4	Psmc3	Uncharacterized protein (Fragment) OS=Mus musculus GN=Psmc3 PE=2 SV=1	20.1195	8	9	8	502	55.603	5.24
Q8CB16	Palm	Uncharacterized protein OS=Mus musculus GN=Palm PE=2 SV=1	22.1932	5	5	5	383	41.571	4.84
Q8BH95	Echs1	Enoyl-CoA hydratase, mitochondrial OS=Mus musculus GN=Echs1 PE=1 SV=1	21.0345	5	7	5	290	31.454	8.48
P31650	Slc6a11	Sodium- and chloride-dependent GABA transporter 3 OS=Mus musculus GN=Slc6a11 PE=1 SV=2	13.3971	7	12	7	627	69.914	6.98
Q8VEH3	Arl8a	ADP-ribosylation factor-like protein 8A OS=Mus musculus GN=Arl8a PE=1 SV=1	23.6559	4	6	2	186	21.376	7.77
Q9QXY6	Ehd3	EH domain-containing protein 3 OS=Mus musculus GN=Ehd3 PE=1 SV=2	36.4486	11	11	10	535	60.783	6.46
Q541Z2	Fnta	Uncharacterized protein OS=Mus musculus GN=Fnta PE=1 SV=1	13.2626	3	4	3	377	43.986	4.93
Q3UTI7	Pin1	Peptidyl-prolyl cis-trans isomerase OS=Mus musculus GN=Pin1 PE=2 SV=1	41.8182	4	5	4	165	18.363	8.79
B2RSC8	Nedd4	E3 ubiquitin-protein ligase OS=Mus musculus GN=Nedd4 PE=1 SV=1	8.34273	5	6	5	887	102.642	5.26
Q9WUR2	Eci2	Enoyl-CoA delta isomerase 2, mitochondrial OS=Mus musculus GN=Eci2 PE=1 SV=2	20.4604	5	5	5	391	43.24	8.92
Q53YU5	Nol3	Apoptosis repressor interacting with CARD OS=Mus musculus GN=Nol3 PE=1 SV=1	17.2727	2	3	2	220	24.552	4.07
P63216	Gng3	Guanine nucleotide-binding protein G(I)/G(S)/G(O) subunit gamma-3 OS=Mus musculus GN=Gng3 PE=1 SV=1	72	4	6	4	75	8.299	7.78
Q4VA93	Prkca	Protein kinase C OS=Mus musculus GN=Prkca PE=1 SV=1	12.5	6	8	1	672	76.774	7.05
P68404	Prkcb	Protein kinase C beta type OS=Mus musculus GN=Prkcb PE=1 SV=4	13.8599	6	8	1	671	76.701	7.01
P21619	Lmnb2	Lamin-B2 OS=Mus musculus GN=Lmnb2 PE=1 SV=2	15.2685	8	10	7	596	67.277	5.5
Q6PJA7	Igh	Igh protein OS=Mus musculus GN=Igh PE=1 SV=1	6.99153	2	3	2	472	52.266	7.77
P29341	Pabpc1	Polyadenylate-binding protein 1 OS=Mus musculus GN=Pabpc1 PE=1 SV=2	15.4088	8	9	8	636	70.626	9.5
Q3USB7	Plcl1	Inactive phospholipase C-like protein 1 OS=Mus musculus GN=Plcl1 PE=1 SV=3	9.39781	7	7	7	1096	122.594	5.64
P09055	Itgb1	Integrin beta-1 OS=Mus musculus GN=Itgb1 PE=1 SV=1	7.89474	5	5	5	798	88.173	5.94
Q3U9U5	Bcap31	Uncharacterized protein OS=Mus musculus GN=Bcap31 PE=2 SV=1	17.551	4	5	4	245	27.969	8.43
Q3T992	Ubqln1	Uncharacterized protein OS=Mus musculus GN=Ubqln1 PE=2 SV=1	14.6209	5	6	1	554	58.569	4.98
P61161	Actr2	Actin-related protein 2 OS=Mus musculus GN=Actr2 PE=1 SV=1	10.9137	3	5	3	394	44.732	6.74
O08997	Atox1	Copper transport protein ATOX1 OS=Mus musculus GN=Atox1 PE=1 SV=1	58.8235	4	6	4	68	7.334	6.51
Q9ERS2	Ndufa13	NADH dehydrogenase [ubiquinone] 1 alpha subcomplex subunit 13 OS=Mus musculus GN=Ndufa13 PE=1 SV=3	34.7222	4	5	4	144	16.849	9.48
P28571	Slc6a9	Sodium- and chloride-dependent glycine transporter 1 OS=Mus musculus GN=Slc6a9 PE=1 SV=3	7.80347	4	7	4	692	76.494	7.81
Q9R1P4	Psma1	Proteasome subunit alpha type-1 OS=Mus musculus GN=Psma1 PE=1 SV=1	20.1521	4	5	4	263	29.528	6.46
P99028	Uqcrh	Cytochrome b-c1 complex subunit 6, mitochondrial OS=Mus musculus GN=Uqcrh PE=1 SV=2	39.3258	3	4	3	89	10.428	4.87
P21279	Gnaq	Guanine nucleotide-binding protein G(q) subunit alpha OS=Mus musculus GN=Gnaq PE=1 SV=4	25.9053	8	9	6	359	42.131	5.68
Q3TJ43	Vps35	Vacuolar protein sorting-associated protein 35 OS=Mus musculus GN=Vps35 PE=2 SV=1	9.17085	5	6	5	796	91.632	5.4
Q64487	Ptprd	Receptor-type tyrosine-protein phosphatase delta OS=Mus musculus GN=Ptprd PE=1 SV=3	4.65481	5	5	3	1912	214.274	6.55
Q8JZN5	Acad9	Acyl-CoA dehydrogenase family member 9, mitochondrial OS=Mus musculus GN=Acad9 PE=1 SV=2	9.44	5	5	5	625	68.679	7.46
Q3U741	Ddx17	DEAD (Asp-Glu-Ala-Asp) box polypeptide 17, isoform CRA_a OS=Mus musculus GN=Ddx17 PE=1 SV=1	9.04908	5	5	2	652	72.539	8.68
Q8BH66	Atl1	Atlastin-1 OS=Mus musculus GN=Atl1 PE=1 SV=1	17.7419	7	7	7	558	63.337	6.49
Q49S98	Slc32a1	Vasicular inhibitory amino acid transporter 10D OS=Mus musculus GN=Slc32a1 PE=2 SV=1	16.5714	7	7	7	525	57.344	6.64
E9PV14	Epb41l1	Band 4.1-like protein 1 (Fragment) OS=Mus musculus GN=Epb41l1 PE=1 SV=1	14.3797	13	15	10	1064	117.1	5.92
P70670	Naca	Nascent polypeptide-associated complex subunit alpha, muscle-specific form OS=Mus musculus GN=Naca PE=1 SV=2	2.60631	4	5	4	2187	220.364	9.35
Q921J3	Dnajc5	Dnajc5 protein OS=Mus musculus GN=Dnajc5 PE=2 SV=1	27.451	4	7	4	204	22.812	5.08
Q99LY9	Ndufs5	NADH dehydrogenase [ubiquinone] iron-sulfur protein 5 OS=Mus musculus GN=Ndufs5 PE=1 SV=3	60.3774	7	7	7	106	12.639	8.92
Q62283	Tspan7	Tetraspanin-7 OS=Mus musculus GN=Tspan7 PE=1 SV=2	6.0241	1	2	1	249	27.526	7.2
P48318	Gad1	Glutamate decarboxylase 1 OS=Mus musculus GN=Gad1 PE=1 SV=2	10.6239	6	8	6	593	66.605	7.17
Q9Z1S5	Sept3	Neuronal-specific septin-3 OS=Mus musculus GN=Sept3 PE=1 SV=2	22	6	9	6	350	40.013	6.81
P24549	Aldh1a1	Retinal dehydrogenase 1 OS=Mus musculus GN=Aldh1a1 PE=1 SV=5	14.7705	6	7	5	501	54.433	7.8
A0A0R4J0G0	Pck2	Phosphoenolpyruvate carboxykinase [GTP], mitochondrial OS=Mus musculus GN=Pck2 PE=1 SV=1	5.84708	2	3	2	667	73.371	7.74
Q6IRU5	Cltb	Clathrin light chain B OS=Mus musculus GN=Cltb PE=1 SV=1	33.6245	9	12	9	229	25.156	4.63
Q8JZR6	Slc4a8	Electroneutral sodium bicarbonate exchanger 1 OS=Mus musculus GN=Slc4a8 PE=2 SV=1	4.13223	3	3	2	1089	122.342	6.6
P11087	Col1a1	Collagen alpha-1(I) chain OS=Mus musculus GN=Col1a1 PE=1 SV=4	3.99174	4	5	4	1453	137.948	5.85
Q99LC3	Ndufa10	NADH dehydrogenase [ubiquinone] 1 alpha subcomplex subunit 10, mitochondrial OS=Mus musculus GN=Ndufa10 PE=1 SV=1	42.2535	7	8	7	355	40.578	7.78
Q80XI4	Pip4k2b	Phosphatidylinositol 5-phosphate 4-kinase type-2 beta OS=Mus musculus GN=Pip4k2b PE=1 SV=1	16.1058	6	8	2	416	47.289	7.33
Q60737	Csnk2a1	Casein kinase II subunit alpha OS=Mus musculus GN=Csnk2a1 PE=1 SV=2	27.8772	6	7	6	391	45.105	7.74
Q91VE0	Slc27a4	Long-chain fatty acid transport protein 4 OS=Mus musculus GN=Slc27a4 PE=1 SV=1	10.8865	5	5	5	643	72.272	8.59
Q9CRD0	Ociad1	OCIA domain-containing protein 1 OS=Mus musculus GN=Ociad1 PE=1 SV=1	21.0526	3	3	3	247	27.593	7.81
P30416	Fkbp4	Peptidyl-prolyl cis-trans isomerase FKBP4 OS=Mus musculus GN=Fkbp4 PE=1 SV=5	20.9607	7	9	7	458	51.54	5.72
Q3TH64	Cyb5b	Uncharacterized protein OS=Mus musculus GN=Cyb5b PE=2 SV=1	50.6849	4	5	4	146	16.236	4.97
Q80W21	Gstm7	Glutathione S-transferase Mu 7 OS=Mus musculus GN=Gstm7 PE=1 SV=1	34.8624	6	7	3	218	25.693	6.8
Q3UMR5	Mcu	Calcium uniporter protein, mitochondrial OS=Mus musculus GN=Mcu PE=1 SV=2	13.1429	3	3	3	350	39.657	8.56
P48771	Cox7a2	Cytochrome c oxidase subunit 7A2, mitochondrial OS=Mus musculus GN=Cox7a2 PE=1 SV=2	27.7108	2	5	2	83	9.285	10.27
A2APV2	Fmnl2	Formin-like protein 2 OS=Mus musculus GN=Fmnl2 PE=1 SV=2	4.60405	4	5	3	1086	123.024	7.53
P46664	Adss	Adenylosuccinate synthetase isozyme 2 OS=Mus musculus GN=Adss PE=1 SV=2	11.6228	3	3	3	456	49.99	6.38
Q8C243	Ctsd	Uncharacterized protein OS=Mus musculus GN=Ctsd PE=2 SV=1	19.3258	7	8	7	445	48.343	7.27
Q3TWH2	Nnt	Uncharacterized protein OS=Mus musculus GN=Nnt PE=2 SV=1	9.02394	7	8	7	1086	113.773	7.18
Q02788	Col6a2	Collagen alpha-2(VI) chain OS=Mus musculus GN=Col6a2 PE=1 SV=3	8.60735	6	9	6	1034	110.266	6.42
P32020	Scp2	Non-specific lipid-transfer protein OS=Mus musculus GN=Scp2 PE=1 SV=3	10.4205	5	6	5	547	59.088	7.44
Q3V0Z8	Ddx5	Uncharacterized protein (Fragment) OS=Mus musculus GN=Ddx5 PE=2 SV=1	9.27536	6	6	3	690	76.71	8.6
P33175	Kif5a	Kinesin heavy chain isoform 5A OS=Mus musculus GN=Kif5a PE=1 SV=3	10.0292	9	9	3	1027	116.946	5.94
Q3TW74	Mthfd1	Uncharacterized protein OS=Mus musculus GN=Mthfd1 PE=2 SV=1	9.94652	8	9	8	935	101.106	7.27
Q9R1V7	Adam23	Disintegrin and metalloproteinase domain-containing protein 23 OS=Mus musculus GN=Adam23 PE=1 SV=1	10.4946	6	6	6	829	91.488	7.68
P16015	Ca3	Carbonic anhydrase 3 OS=Mus musculus GN=Ca3 PE=1 SV=3	31.9231	6	7	6	260	29.348	7.37
Q00897	Serpina1d	Alpha-1-antitrypsin 1-4 OS=Mus musculus GN=Serpina1d PE=1 SV=1	14.0436	3	5	1	413	45.969	5.44
Q499F6	Kcnj10	Kcnj10 protein (Fragment) OS=Mus musculus GN=Kcnj10 PE=2 SV=1	12.2727	4	7	4	440	48.874	9.09
Q8K2C9	Hacd3	Very-long-chain (3R)-3-hydroxyacyl-CoA dehydratase 3 OS=Mus musculus GN=Hacd3 PE=1 SV=2	14.6409	4	4	4	362	43.103	9.13
O70589	Cask	Peripheral plasma membrane protein CASK OS=Mus musculus GN=Cask PE=1 SV=2	7.4514	6	7	6	926	105.042	6.43
Q6P2K2	Acot2	Acyl-CoA thioesterase 2 OS=Mus musculus GN=Acot2 PE=2 SV=1	13.0243	6	6	2	453	49.61	7.62
E9Q3Q6	Alcam	CD166 antigen OS=Mus musculus GN=Alcam PE=1 SV=1	16.3158	5	5	5	570	63.628	7.27
P47911	Rpl6	60S ribosomal protein L6 OS=Mus musculus GN=Rpl6 PE=1 SV=3	13.1757	4	4	4	296	33.489	10.7
A0A0R4J1N0	Dpysl4	Dihydropyrimidinase-related protein 4 OS=Mus musculus GN=Dpysl4 PE=1 SV=1	16.1889	6	6	5	593	64.263	7.09
Q3TEX7	Mfn2	Uncharacterized protein OS=Mus musculus GN=Mfn2 PE=2 SV=1	9.24703	6	6	6	757	86.132	6.86
Q5I0T8	Rpl19	Ribosomal protein L19 OS=Mus musculus GN=Rpl19 PE=1 SV=1	13.2653	2	3	2	196	23.451	11.47
Q9D881	Gm11273	Cytochrome c oxidase subunit 5B, mitochondrial OS=Mus musculus GN=Gm11273 PE=1 SV=1	31.0078	4	12	3	129	13.838	8.12
A2A7S7	Yars	Tyrosine--tRNA ligase OS=Mus musculus GN=Yars PE=1 SV=1	15.7801	8	8	8	564	62.962	8.44
Q3UHW5	Rab8a	Uncharacterized protein OS=Mus musculus GN=Rab8a PE=2 SV=1	25	6	8	1	208	23.62	8.5
P09405	Ncl	Nucleolin OS=Mus musculus GN=Ncl PE=1 SV=2	7.35502	5	5	5	707	76.677	4.75
Q921C1	Gjc3	Gap junction gamma-3 protein OS=Mus musculus GN=Gjc3 PE=1 SV=2	14.4981	3	5	3	269	30.273	8.37
Q60714	Slc27a1	Long-chain fatty acid transport protein 1 OS=Mus musculus GN=Slc27a1 PE=1 SV=1	8.66873	3	3	3	646	71.231	8.38
G5E8T9	Hagh	Hydroxyacyl glutathione hydrolase OS=Mus musculus GN=Hagh PE=1 SV=1	23.9482	5	6	5	309	34.081	7.94
Q3TDG9	Stx12	Uncharacterized protein OS=Mus musculus GN=Stx12 PE=2 SV=1	11.6788	2	2	2	274	31.16	5.58
Q3UPA1	Gna11	Guanine nucleotide binding protein, alpha 11 OS=Mus musculus GN=Gna11 PE=1 SV=1	18.663	5	6	3	359	41.997	5.97
P56375	Acyp2	Acylphosphatase-2 OS=Mus musculus GN=Acyp2 PE=1 SV=2	42.4528	4	6	4	106	11.87	9.26
Q5EBQ6	Rpl9	MCG10266, isoform CRA_a OS=Mus musculus GN=Rpl9 PE=1 SV=1	39.0625	5	5	5	192	21.868	9.95
Q9CPU0	Glo1	Lactoylglutathione lyase OS=Mus musculus GN=Glo1 PE=1 SV=3	56.5217	8	9	8	184	20.796	5.47
Q6PHN9	Rab35	Ras-related protein Rab-35 OS=Mus musculus GN=Rab35 PE=1 SV=1	23.3831	5	6	2	201	23.011	8.29
P14148	Rpl7	60S ribosomal protein L7 OS=Mus musculus GN=Rpl7 PE=1 SV=2	35.9259	9	9	9	270	31.4	10.89
Q3TW51	Snd1	Uncharacterized protein OS=Mus musculus GN=Snd1 PE=2 SV=1	4.3956	2	5	2	910	101.967	7.56
P23116	Eif3a	Eukaryotic translation initiation factor 3 subunit A OS=Mus musculus GN=Eif3a PE=1 SV=5	6.47321	7	7	7	1344	161.838	6.77
Q9CQZ5	Ndufa6	NADH dehydrogenase [ubiquinone] 1 alpha subcomplex subunit 6 OS=Mus musculus GN=Ndufa6 PE=1 SV=1	39.6947	5	6	5	131	15.273	10.11
A0A1S6GWH2	Ddx39b	Uncharacterized protein OS=Mus musculus GN=Ddx39b PE=2 SV=1	16.5631	5	5	5	483	54.608	5.67
Q3UK83	Hnrnpa1	Uncharacterized protein OS=Mus musculus GN=Hnrnpa1 PE=2 SV=1	20.1072	8	11	5	373	38.78	9.13
Q91YE6	Ipo9	Importin-9 OS=Mus musculus GN=Ipo9 PE=1 SV=3	4.22671	2	3	2	1041	115.978	4.81
Q9D3A9	Ttyh1	Protein tweety homolog 1 OS=Mus musculus GN=Ttyh1 PE=1 SV=1	7.77778	3	4	3	450	49.001	5.03
B2RXY7	Cbr1	Carbonyl reductase 1 OS=Mus musculus GN=Cbr1 PE=1 SV=1	39.7112	8	9	7	277	30.622	8.31
Q3UBW3	Tomm22	Uncharacterized protein OS=Mus musculus GN=Tomm22 PE=2 SV=1	40.1408	3	5	3	142	15.526	4.45
Q497P1	Stx1a	Syntaxin 1A (Brain) OS=Mus musculus GN=Stx1a PE=1 SV=1	22.9167	4	5	3	288	33.034	5.24
Q0PD49	Rab8b	RAB8B, member RAS oncogene family OS=Mus musculus GN=Rab8b PE=1 SV=1	25.1208	6	8	1	207	23.588	9.07
Q62108	Dlg4	Disks large homolog 4 OS=Mus musculus GN=Dlg4 PE=1 SV=1	8.9779	4	4	4	724	80.423	5.87
G5E814	Ndufa11	MCG5603 OS=Mus musculus GN=Ndufa11 PE=1 SV=1	50.3497	4	6	4	143	15.105	8.07
Q5SYD0	Myo1d	Unconventional myosin-Id OS=Mus musculus GN=Myo1d PE=1 SV=1	14.6123	11	11	11	1006	116.007	9.41
Q9DB41	Slc25a18	Mitochondrial glutamate carrier 2 OS=Mus musculus GN=Slc25a18 PE=1 SV=4	25	6	6	4	320	34.144	9.19
Q3V2D0	Lonp1	Lon protease homolog, mitochondrial OS=Mus musculus GN=Lonp1 PE=2 SV=1	9.44386	5	5	5	953	106.41	6.71
Q7M6W1	Rtn1	Reticulon OS=Mus musculus GN=Rtn1 PE=1 SV=1	29.3269	6	8	2	208	23.543	8.91
P26883	Fkbp1a	Peptidyl-prolyl cis-trans isomerase FKBP1A OS=Mus musculus GN=Fkbp1a PE=1 SV=2	41.6667	3	4	3	108	11.915	8.16
Q80X87	Gmfb	Glia maturation factor, beta OS=Mus musculus GN=Gmfb PE=2 SV=1	32.1678	4	4	4	143	16.813	5.16
P29391	Ftl1	Ferritin light chain 1 OS=Mus musculus GN=Ftl1 PE=1 SV=2	28.4153	3	3	3	183	20.789	6
P27601	Gna13	Guanine nucleotide-binding protein subunit alpha-13 OS=Mus musculus GN=Gna13 PE=1 SV=1	23.8727	8	8	6	377	44.027	8.21
Q80U23	Snph	Syntaphilin OS=Mus musculus GN=Snph PE=1 SV=3	12.1212	4	5	4	495	53.72	5.9
Q9DCJ5	Ndufa8	NADH dehydrogenase [ubiquinone] 1 alpha subcomplex subunit 8 OS=Mus musculus GN=Ndufa8 PE=1 SV=3	46.5116	6	8	6	172	19.979	8.46
A0A1B0GSG5	Rnh1	Ribonuclease inhibitor OS=Mus musculus GN=Rnh1 PE=1 SV=1	14.8374	5	5	5	492	53.891	5.01
Q8K1Z0	Coq9	Ubiquinone biosynthesis protein COQ9, mitochondrial OS=Mus musculus GN=Coq9 PE=1 SV=1	21.4058	5	7	5	313	35.061	5.92
P48453	Ppp3cb	Serine/threonine-protein phosphatase 2B catalytic subunit beta isoform OS=Mus musculus GN=Ppp3cb PE=1 SV=2	11.2381	6	8	2	525	59.136	5.91
A0JNY3	Gphn	Gephyrin OS=Mus musculus GN=Gphn PE=1 SV=1	15.8031	9	9	9	772	83.613	5.76
Q3TDN2	Faf2	FAS-associated factor 2 OS=Mus musculus GN=Faf2 PE=1 SV=2	11.236	3	4	3	445	52.438	5.47
Q8R2K3	Ssbp1	Single-stranded DNA binding protein 1 OS=Mus musculus GN=Ssbp1 PE=1 SV=1	22.2973	2	3	2	148	17.146	9.79
Q3TWG5	Dync1li1	Dynein cytoplasmic 1 light intermediate chain 1 OS=Mus musculus GN=Dync1li1 PE=1 SV=1	14.914	5	6	5	523	56.579	6.42
G3UZM4	Cadm2	Cell adhesion molecule 2 (Fragment) OS=Mus musculus GN=Cadm2 PE=1 SV=1	22.9885	5	6	5	435	47.316	5.41
P28658	Atxn10	Ataxin-10 OS=Mus musculus GN=Atxn10 PE=1 SV=2	6.10526	2	2	2	475	53.673	5.25
Q64516	Gk	Glycerol kinase OS=Mus musculus GN=Gk PE=1 SV=2	18.068	7	8	7	559	61.188	5.87
Q9JI90	Rnf14	E3 ubiquitin-protein ligase RNF14 OS=Mus musculus GN=Rnf14 PE=1 SV=2	11.9588	4	4	4	485	54.89	4.7
Q3U1Q4	Grb2	Uncharacterized protein OS=Mus musculus GN=Grb2 PE=2 SV=1	39.1705	6	6	6	217	25.223	6.07
Q9D0I9	Rars	Arginine--tRNA ligase, cytoplasmic OS=Mus musculus GN=Rars PE=1 SV=2	12.2727	7	7	7	660	75.625	7.55
Q8K0T0	Rtn1	Reticulon-1 OS=Mus musculus GN=Rtn1 PE=1 SV=1	7.17949	5	6	1	780	83.521	4.58
O70443	Gnaz	Guanine nucleotide-binding protein G(z) subunit alpha OS=Mus musculus GN=Gnaz PE=1 SV=4	24.7887	7	8	6	355	40.824	7.61
Q8R001	Mapre2	Microtubule-associated protein RP/EB family member 2 OS=Mus musculus GN=Mapre2 PE=1 SV=1	19.3252	7	8	6	326	36.923	5.38
Q3THS6	Mat2a	S-adenosylmethionine synthase isoform type-2 OS=Mus musculus GN=Mat2a PE=1 SV=2	14.9367	5	5	5	395	43.661	6.48
Q9CRB9	Chchd3	MICOS complex subunit Mic19 OS=Mus musculus GN=Chchd3 PE=1 SV=1	23.348	4	5	2	227	26.318	8.37
Q99L43	Cds2	Phosphatidate cytidylyltransferase 2 OS=Mus musculus GN=Cds2 PE=1 SV=1	8.78378	3	3	3	444	51.28	7.05
Q80TZ3	Dnajc6	Putative tyrosine-protein phosphatase auxilin OS=Mus musculus GN=Dnajc6 PE=1 SV=2	9.91471	8	8	8	938	102.235	7.23
Q6P5F9	Xpo1	Exportin-1 OS=Mus musculus GN=Xpo1 PE=1 SV=1	6.72269	4	5	4	1071	123.013	6.07
Q7TPM6	Fsd1	Fibronectin type III and SPRY domain-containing protein 1 OS=Mus musculus GN=Fsd1 PE=1 SV=1	12.5	3	3	3	496	55.49	6.67
Q6A0C7	Rab21	MKIAA0118 protein (Fragment) OS=Mus musculus GN=Rab21 PE=2 SV=1	13.834	3	3	3	253	27.45	9.28
P35585	Ap1m1	AP-1 complex subunit mu-1 OS=Mus musculus GN=Ap1m1 PE=1 SV=3	18.2033	6	6	6	423	48.512	7.3
Q58E35	Rplp1	MCG10168 OS=Mus musculus GN=Rplp1 PE=1 SV=1	51.7544	3	3	3	114	11.468	4.32
Q8BWM0	Ptges2	Prostaglandin E synthase 2 OS=Mus musculus GN=Ptges2 PE=1 SV=3	11.9792	3	4	3	384	43.296	9
Q3TJ01	Rtcb	tRNA-splicing ligase RtcB homolog OS=Mus musculus GN=Rtcb PE=2 SV=1	11.8812	5	6	5	505	55.218	7.23
J3QNK8	Abi1	Abl interactor 1 OS=Mus musculus GN=Abi1 PE=1 SV=1	8.10811	3	3	2	481	52.313	7.06
P84075	Hpca	Neuron-specific calcium-binding protein hippocalcin OS=Mus musculus GN=Hpca PE=1 SV=2	29.0155	5	6	3	193	22.413	4.97
Q6PDL0	Dync1li2	Cytoplasmic dynein 1 light intermediate chain 2 OS=Mus musculus GN=Dync1li2 PE=1 SV=2	18.0894	7	8	7	492	54.185	6.28
Q3U292	Hist1h1d	Uncharacterized protein OS=Mus musculus GN=Hist1h1d PE=2 SV=1	25.7919	6	6	3	221	22.068	11.03
Q9CQB4	Uqcrb	Cytochrome b-c1 complex subunit 7 OS=Mus musculus GN=Uqcrb PE=1 SV=1	40.5405	7	10	7	111	13.553	9.11
Q4FJX9	Sod2	Superoxide dismutase OS=Mus musculus GN=Sod2 PE=1 SV=1	29.7297	6	7	6	222	24.588	8.62
Q9D832	Dnajb4	DnaJ homolog subfamily B member 4 OS=Mus musculus GN=Dnajb4 PE=1 SV=1	12.4629	3	3	2	337	37.758	8.59
P60521	Gabarapl2	Gamma-aminobutyric acid receptor-associated protein-like 2 OS=Mus musculus GN=Gabarapl2 PE=1 SV=1	35.8974	5	5	5	117	13.658	8.1
Q3U561	Rpl10a	Ribosomal protein OS=Mus musculus GN=Rpl10a PE=2 SV=1	29.4931	5	6	5	217	24.8	9.94
Q6ZQ61	Matr3	MCG121979, isoform CRA_c (Fragment) OS=Mus musculus GN=Matr3 PE=2 SV=1	11.8545	9	10	9	852	95.219	6.27
E9PX29	Sptbn4	Spectrin beta chain OS=Mus musculus GN=Sptbn4 PE=1 SV=1	2.34283	5	5	3	2561	288.646	6
Q66K07	Ubqln1	Ubqln1 protein OS=Mus musculus GN=Ubqln1 PE=2 SV=1	12.8866	5	6	1	582	61.927	4.94
P14685	Psmd3	26S proteasome non-ATPase regulatory subunit 3 OS=Mus musculus GN=Psmd3 PE=1 SV=3	10.7547	4	4	4	530	60.68	8.44
Q3TGE1	Actr3	Uncharacterized protein OS=Mus musculus GN=Actr3 PE=2 SV=1	20.8134	6	8	5	418	47.369	5.88
Q3U505	Rpn2	Uncharacterized protein (Fragment) OS=Mus musculus GN=Rpn2 PE=2 SV=1	11.3809	5	6	5	659	72.05	6.49
Q6P9K8	Caskin1	Caskin-1 OS=Mus musculus GN=Caskin1 PE=1 SV=2	4.89168	5	5	5	1431	150.403	9.17
Q3UAG2	Pgd	6-phosphogluconate dehydrogenase, decarboxylating OS=Mus musculus GN=Pgd PE=2 SV=1	6.21118	2	4	2	483	53.212	7.23
Q80UG5	Sept9	Septin-9 OS=Mus musculus GN=Sept9 PE=1 SV=1	19.8971	7	7	7	583	65.534	8.9
O88741	Gdap1	Ganglioside-induced differentiation-associated protein 1 OS=Mus musculus GN=Gdap1 PE=1 SV=1	28.4916	6	7	6	358	41.285	8.37
Q9CR26	Vta1	Vacuolar protein sorting-associated protein VTA1 homolog OS=Mus musculus GN=Vta1 PE=1 SV=1	11.0032	2	2	2	309	33.892	6.13
P63028	Tpt1	Translationally-controlled tumor protein OS=Mus musculus GN=Tpt1 PE=1 SV=1	41.2791	3	4	3	172	19.45	4.86
A2ALS4	Rap1gap	Rap1 GTPase-activating protein 1 OS=Mus musculus GN=Rap1gap PE=1 SV=1	6.99588	4	4	4	729	81.202	7.09
Q9Z2D6	Mecp2	Methyl-CpG-binding protein 2 OS=Mus musculus GN=Mecp2 PE=1 SV=1	14.4628	5	5	5	484	52.275	9.96
E9PUA3	Iqsec1	IQ motif and SEC7 domain-containing protein 1 OS=Mus musculus GN=Iqsec1 PE=1 SV=1	8.37125	6	6	5	1099	122.579	8.47
Q3TJG2	Ndufab1	Acyl carrier protein OS=Mus musculus GN=Ndufab1 PE=2 SV=1	21.1538	4	5	4	156	17.375	5.21
Q543F6	Cdk5	Cyclin-dependent kinase 5, isoform CRA_c OS=Mus musculus GN=Cdk5 PE=1 SV=1	28.4247	7	8	6	292	33.267	7.66
A0A0N4SVP8	Gm5580	Predicted pseudogene 5580 OS=Mus musculus GN=Gm5580 PE=3 SV=1	9.97567	3	4	2	411	46.929	7.75
Q99JW2	Acy1	Aminoacylase-1 OS=Mus musculus GN=Acy1 PE=1 SV=1	15.9314	3	5	3	408	45.752	6.32
Q9QYA2	Tomm40	Mitochondrial import receptor subunit TOM40 homolog OS=Mus musculus GN=Tomm40 PE=1 SV=3	27.4238	6	6	6	361	37.871	7.74
Q64010	Crk	Adapter molecule crk OS=Mus musculus GN=Crk PE=1 SV=1	25.6579	5	6	5	304	33.794	5.55
Q9CQ69	Uqcrq	Cytochrome b-c1 complex subunit 8 OS=Mus musculus GN=Uqcrq PE=1 SV=3	36.5854	4	4	4	82	9.762	10.26
Q543X6	Map2k4	Uncharacterized protein OS=Mus musculus GN=Map2k4 PE=1 SV=1	12.3426	3	4	3	397	44.085	8.07
Q9CXU9	Eif1b	Eukaryotic translation initiation factor 1b OS=Mus musculus GN=Eif1b PE=1 SV=2	41.5929	3	3	3	113	12.816	7.37
P28184	Mt3	Metallothionein-3 OS=Mus musculus GN=Mt3 PE=1 SV=1	45.5882	2	2	2	68	7.004	7.47
Q8VE33	Gdap1l1	Ganglioside-induced differentiation-associated protein 1-like 1 OS=Mus musculus GN=Gdap1l1 PE=1 SV=1	12.1622	3	5	3	370	42.291	6.6
Q8BMR3	Rpn1	Dolichyl-diphosphooligosaccharide--protein glycosyltransferase subunit 1 OS=Mus musculus GN=Rpn1 PE=2 SV=1	14.8026	7	7	7	608	68.485	6.46
Q8VIJ6	Sfpq	Splicing factor, proline- and glutamine-rich OS=Mus musculus GN=Sfpq PE=1 SV=1	9.299	4	5	3	699	75.394	9.44
Q9QXX4	Slc25a13	Calcium-binding mitochondrial carrier protein Aralar2 OS=Mus musculus GN=Slc25a13 PE=1 SV=1	9.91124	6	7	1	676	74.42	8.6
Q3TQX5	Ddx3x	Uncharacterized protein OS=Mus musculus GN=Ddx3x PE=1 SV=1	13.8973	9	9	8	662	73.056	7.18
P59279	Rab2b	Ras-related protein Rab-2B OS=Mus musculus GN=Rab2b PE=1 SV=1	34.7222	7	8	1	216	24.183	6.68
Q548L4	Gad2	Glutamate decarboxylase OS=Mus musculus GN=Gad2 PE=1 SV=1	10.7692	4	4	4	585	65.181	6.9
O88643	Pak1	Serine/threonine-protein kinase PAK 1 OS=Mus musculus GN=Pak1 PE=1 SV=1	13.0275	6	6	3	545	60.699	5.74
Q3U0V1	Khsrp	Far upstream element-binding protein 2 OS=Mus musculus GN=Khsrp PE=1 SV=2	10.4278	6	6	6	748	76.728	7.33
P10922	H1f0	Histone H1.0 OS=Mus musculus GN=H1f0 PE=2 SV=4	18.0412	3	4	3	194	20.848	10.9
Q9D1D4	Tmed10	Transmembrane emp24 domain-containing protein 10 OS=Mus musculus GN=Tmed10 PE=1 SV=1	22.3744	3	3	3	219	24.895	6.7
Q8CHT0	Aldh4a1	Delta-1-pyrroline-5-carboxylate dehydrogenase, mitochondrial OS=Mus musculus GN=Aldh4a1 PE=1 SV=3	10.8541	4	5	4	562	61.802	8.24
Q91WS0	Cisd1	CDGSH iron-sulfur domain-containing protein 1 OS=Mus musculus GN=Cisd1 PE=1 SV=1	44.4444	5	7	5	108	12.089	9.06
Q8BH55	Thnsl1	Threonine synthase-like 1 OS=Mus musculus GN=Thnsl1 PE=1 SV=1	6.0241	3	3	3	747	83.047	7.2
Q3UXQ6	Rps4x	40S ribosomal protein S4 OS=Mus musculus GN=Rps4x PE=2 SV=1	27.3764	7	9	7	263	29.545	10.15
H3BK65	Eps15	Epidermal growth factor receptor substrate 15 OS=Mus musculus GN=Eps15 PE=1 SV=1	2.14362	1	2	1	933	102.166	4.65
Q3U0D7	Arf6	Uncharacterized protein OS=Mus musculus GN=Arf6 PE=1 SV=1	33.1429	4	5	4	175	20.069	8.95
Q91VC7	Ppp1r14a	Protein phosphatase 1 regulatory subunit 14A OS=Mus musculus GN=Ppp1r14a PE=1 SV=1	23.1293	3	3	3	147	16.639	7.34
Q52L64	Igkv8-30	ENSMUSG00000076577 protein OS=Mus musculus GN=Igkv8-30 PE=1 SV=1	13.75	3	7	3	240	26.592	6.32
O55029	Copb2	Coatomer subunit beta' OS=Mus musculus GN=Copb2 PE=1 SV=2	10.9392	8	8	8	905	102.384	5.3
N0E4C5	Csnk2b-Ly6g5b	Casein kinase II subunit beta OS=Mus musculus GN=Csnk2b-Ly6g5b PE=2 SV=1	30.8756	5	6	5	217	25.147	5.27
Q3U621	Rab10	Uncharacterized protein OS=Mus musculus GN=Rab10 PE=2 SV=1	38	7	8	5	200	22.559	8.38
Q6ZQ33	Rab11fip5	MKIAA0857 protein (Fragment) OS=Mus musculus GN=Rab11fip5 PE=2 SV=1	1.33038	1	1	1	1353	142.822	5.21
Q9CR51	Atp6v1g1	V-type proton ATPase subunit G 1 OS=Mus musculus GN=Atp6v1g1 PE=1 SV=3	36.4407	3	3	3	118	13.716	7.97
Q9WVA4	Tagln2	Transgelin-2 OS=Mus musculus GN=Tagln2 PE=1 SV=4	27.6382	4	4	4	199	22.381	8.24
Q5SQX6	Cyfip2	Cytoplasmic FMR1-interacting protein 2 OS=Mus musculus GN=Cyfip2 PE=1 SV=2	6.54429	8	8	8	1253	145.565	7.05
Q9JKB1	Uchl3	Ubiquitin carboxyl-terminal hydrolase isozyme L3 OS=Mus musculus GN=Uchl3 PE=1 SV=2	31.3043	5	6	5	230	26.135	5.05
Q6PFA2	Clta	Clathrin light chain OS=Mus musculus GN=Clta PE=1 SV=1	30.7339	7	8	7	218	23.618	4.5
Q3U4H0	Mapre1	Microtubule-associated protein, RP/EB family, member 1 OS=Mus musculus GN=Mapre1 PE=1 SV=1	16.791	5	5	4	268	29.997	5.22
Q9D4H1	Exoc2	Exocyst complex component 2 OS=Mus musculus GN=Exoc2 PE=1 SV=1	1.62338	1	1	1	924	103.894	7.18
Q9R0Q6	Arpc1a	Actin-related protein 2/3 complex subunit 1A OS=Mus musculus GN=Arpc1a PE=1 SV=1	11.3514	4	4	4	370	41.6	8.18
Q00623	Apoa1	Apolipoprotein A-I OS=Mus musculus GN=Apoa1 PE=1 SV=2	30.303	8	8	8	264	30.597	5.73
Q3UH60	Dip2b	Disco-interacting protein 2 homolog B OS=Mus musculus GN=Dip2b PE=1 SV=1	4.06607	4	6	4	1574	171.017	8.09
Q543P7	Arl3	Uncharacterized protein OS=Mus musculus GN=Arl3 PE=1 SV=1	34.0659	4	4	4	182	20.474	7.24
E9Q9H0	Dlg1	Disks large homolog 1 OS=Mus musculus GN=Dlg1 PE=1 SV=1	5.15351	4	4	4	912	100.763	5.78
P62869	Elob	Elongin-B OS=Mus musculus GN=Elob PE=1 SV=1	29.661	4	5	4	118	13.162	5.01
Q9D8B3	Chmp4b	Charged multivesicular body protein 4b OS=Mus musculus GN=Chmp4b PE=1 SV=2	20.0893	4	4	4	224	24.921	4.82
D3Z7W0	Iscu	Iron-sulfur cluster assembly enzyme ISCU, mitochondrial OS=Mus musculus GN=Iscu PE=1 SV=1	17.2249	2	2	2	209	22.096	9.47
P21981	Tgm2	Protein-glutamine gamma-glutamyltransferase 2 OS=Mus musculus GN=Tgm2 PE=1 SV=4	7.4344	4	4	4	686	77.012	5.1
P07309	Ttr	Transthyretin OS=Mus musculus GN=Ttr PE=1 SV=1	19.0476	2	3	2	147	15.766	6.16
Q9Z1P6	Ndufa7	NADH dehydrogenase [ubiquinone] 1 alpha subcomplex subunit 7 OS=Mus musculus GN=Ndufa7 PE=1 SV=3	36.2832	4	4	4	113	12.568	10.17
G3UXW9	Gps1	COP9 signalosome complex subunit 1 OS=Mus musculus GN=Gps1 PE=1 SV=1	19.3916	7	7	7	526	58.824	6.74
Q4KMM3	Oxr1	Oxidation resistance protein 1 OS=Mus musculus GN=Oxr1 PE=1 SV=3	13.3949	8	8	8	866	95.852	5.33
Q9CQW2	Arl8b	ADP-ribosylation factor-like protein 8B OS=Mus musculus GN=Arl8b PE=1 SV=1	18.8172	4	5	2	186	21.525	8.43
Q3UA54	Ptma	Uncharacterized protein (Fragment) OS=Mus musculus GN=Ptma PE=2 SV=1	8.13953	2	2	2	172	18.677	4.13
P02301	H3f3c	Histone H3.3C OS=Mus musculus GN=H3f3c PE=3 SV=3	40.4412	4	4	4	136	15.305	11.14
Q9JHW2	Nit2	Omega-amidase NIT2 OS=Mus musculus GN=Nit2 PE=1 SV=1	24.2754	5	5	5	276	30.483	6.9
Q61838	Pzp	Pregnancy zone protein OS=Mus musculus GN=Pzp PE=1 SV=3	7.15719	7	7	7	1495	165.748	6.68
P62843	Rps15	40S ribosomal protein S15 OS=Mus musculus GN=Rps15 PE=1 SV=2	21.3793	2	3	2	145	17.029	10.39
Q3UL78	Cdc42	Uncharacterized protein OS=Mus musculus GN=Cdc42 PE=2 SV=1	42.1769	4	5	4	147	16.493	6.55
Q8R3P0	Aspa	Aspartoacylase OS=Mus musculus GN=Aspa PE=1 SV=2	21.4744	5	6	5	312	35.322	6.58
Q3U6L3	Glrx	Glutaredoxin, isoform CRA_a OS=Mus musculus GN=Glrx PE=1 SV=1	30.8411	2	3	2	107	11.863	8.37
Q9Z130	Hnrnpdl	Heterogeneous nuclear ribonucleoprotein D-like OS=Mus musculus GN=Hnrnpdl PE=1 SV=1	21.5947	5	6	4	301	33.538	7.31
O09061	Psmb1	Proteasome subunit beta type-1 OS=Mus musculus GN=Psmb1 PE=1 SV=1	22.5	4	6	4	240	26.355	7.81
O89112	Lancl1	LanC-like protein 1 OS=Mus musculus GN=Lancl1 PE=1 SV=1	14.787	4	4	4	399	45.312	7.77
Q8BU33	Ilvbl	Acetolactate synthase-like protein OS=Mus musculus GN=Ilvbl PE=1 SV=1	7.75316	3	3	3	632	68.113	8.69
P05132	Prkaca	cAMP-dependent protein kinase catalytic subunit alpha OS=Mus musculus GN=Prkaca PE=1 SV=3	19.6581	4	4	2	351	40.545	8.79
Q8C845	Efhd2	EF-hand domain-containing protein D2 OS=Mus musculus GN=Efhd2 PE=1 SV=1	22.9167	5	6	5	240	26.784	5.14
P47963	Rpl13	60S ribosomal protein L13 OS=Mus musculus GN=Rpl13 PE=1 SV=3	16.1137	3	3	3	211	24.291	11.55
Q3TI61	Psmd2	Uncharacterized protein OS=Mus musculus GN=Psmd2 PE=2 SV=1	4.73568	4	4	4	908	100.198	5.2
Q99K86	Bcam	Bcam protein OS=Mus musculus GN=Bcam PE=2 SV=1	16.9231	7	8	7	650	70.813	6.46
Q80ZI8	Itga6	Itga6 protein (Fragment) OS=Mus musculus GN=Itga6 PE=2 SV=1	6.18375	5	6	5	1132	126.583	7.3
Q9CWK0	Rpl14	Uncharacterized protein OS=Mus musculus GN=Rpl14 PE=2 SV=1	15.4185	3	3	3	227	26.3	11.9
Q9JME5	Ap3b2	AP-3 complex subunit beta-2 OS=Mus musculus GN=Ap3b2 PE=1 SV=2	6.09982	5	6	5	1082	119.118	5.63
A0A0R4J0S4	Llgl1	Lethal(2) giant larvae protein homolog 1 OS=Mus musculus GN=Llgl1 PE=1 SV=1	6.40301	5	5	5	1062	115.492	6.39
Q8BNW9	Kbtbd11	Kelch repeat and BTB domain-containing protein 11 OS=Mus musculus GN=Kbtbd11 PE=1 SV=3	11.5324	4	4	4	633	67.904	5.39
Q3TGR2	Fgb	Fibrinogen, B beta polypeptide, isoform CRA_a OS=Mus musculus GN=Fgb PE=1 SV=1	13.9293	5	5	5	481	54.718	7.08
Q9DC07	Nebl	LIM zinc-binding domain-containing Nebulette OS=Mus musculus GN=Nebl PE=1 SV=1	27.4074	6	6	6	270	31.093	8.31
Q9CX34	Sugt1	Protein SGT1 homolog OS=Mus musculus GN=Sugt1 PE=1 SV=3	20.5357	4	4	4	336	38.135	5.45
Q8BTX9	Hsdl1	Inactive hydroxysteroid dehydrogenase-like protein 1 OS=Mus musculus GN=Hsdl1 PE=1 SV=1	14.2424	3	3	3	330	36.844	8.48
Q3U6P5	Hnrnpc	Uncharacterized protein OS=Mus musculus GN=Hnrnpc PE=2 SV=1	17.0659	5	6	5	334	36.883	7.36
P62743	Ap2s1	AP-2 complex subunit sigma OS=Mus musculus GN=Ap2s1 PE=1 SV=1	28.169	4	5	4	142	17.007	6.18
Q3U4W5	Rab6a	RAB6, member RAS oncogene family, isoform CRA_c OS=Mus musculus GN=Rab6a PE=2 SV=1	37.0192	7	8	3	208	23.531	5.54
Q6P9R2	Oxsr1	Serine/threonine-protein kinase OSR1 OS=Mus musculus GN=Oxsr1 PE=1 SV=1	8.34915	3	3	2	527	58.177	6.43
Q58DZ3	Rpl30	MCG20799 OS=Mus musculus GN=Rpl30 PE=1 SV=1	40.8696	3	4	3	115	12.776	9.63
P85094	Isoc2a	Isochorismatase domain-containing protein 2A OS=Mus musculus GN=Isoc2a PE=1 SV=1	42.7184	4	6	4	206	22.403	8.02
Q9CQR6	Ppp6c	Serine/threonine-protein phosphatase 6 catalytic subunit OS=Mus musculus GN=Ppp6c PE=1 SV=1	9.18033	2	2	2	305	35.136	5.69
Q8BU20	Ndufb5	Uncharacterized protein OS=Mus musculus GN=Ndufb5 PE=2 SV=1	27.5132	5	6	5	189	21.724	9.44
Q542P2	Gpm6a	Glycoprotein m6a, isoform CRA_b OS=Mus musculus GN=Gpm6a PE=1 SV=1	15.4676	5	6	5	278	31.128	5.27
Q6PGN3	Dclk2	Serine/threonine-protein kinase DCLK2 OS=Mus musculus GN=Dclk2 PE=1 SV=1	8.06878	4	4	4	756	82.927	8.44
Q61081	Cdc37	Hsp90 co-chaperone Cdc37 OS=Mus musculus GN=Cdc37 PE=1 SV=1	13.1926	4	6	4	379	44.565	5.34
A0A1Y7VL34	Dtna	Dystrobrevin OS=Mus musculus GN=Dtna PE=1 SV=1	10.1877	6	6	6	746	84.013	6.83
Q3TJF2	Ola1	Obg-like ATPase 1 OS=Mus musculus GN=Ola1 PE=2 SV=1	18.9394	6	6	6	396	44.759	7.52
Q8JZS0	Lin7a	Protein lin-7 homolog A OS=Mus musculus GN=Lin7a PE=1 SV=2	23.176	5	5	1	233	25.977	8.72
Q0PD14	Rab39b	RAB39B, member RAS oncogene family OS=Mus musculus GN=Rab39b PE=1 SV=1	13.615	3	4	1	213	24.621	7.83
P10493	Nid1	Nidogen-1 OS=Mus musculus GN=Nid1 PE=1 SV=2	6.4257	5	5	5	1245	136.45	5.44
A0A0R4J093	Cmpk1	UMP-CMP kinase OS=Mus musculus GN=Cmpk1 PE=1 SV=1	27.7533	5	7	5	227	25.698	7.97
Q60692	Psmb6	Proteasome subunit beta type-6 OS=Mus musculus GN=Psmb6 PE=1 SV=3	18.0672	4	4	4	238	25.362	5.11
P45878	Fkbp2	Peptidyl-prolyl cis-trans isomerase FKBP2 OS=Mus musculus GN=Fkbp2 PE=1 SV=1	38.5714	3	3	3	140	15.334	8.88
Q3UK24	Wdr37	Uncharacterized protein OS=Mus musculus GN=Wdr37 PE=2 SV=1	12.2984	6	6	6	496	55.012	7.37
Q8C5H8	Nadk2	NAD kinase 2, mitochondrial OS=Mus musculus GN=Nadk2 PE=1 SV=2	12.3894	4	4	4	452	50.827	8.07
Q8R570	Snap47	Synaptosomal-associated protein 47 OS=Mus musculus GN=Snap47 PE=1 SV=1	12.5908	4	4	4	413	46.495	5.76
Q9CQJ6	Denr	Density-regulated protein OS=Mus musculus GN=Denr PE=1 SV=1	37.3737	4	4	4	198	22.152	5.3
P23198	Cbx3	Chromobox protein homolog 3 OS=Mus musculus GN=Cbx3 PE=1 SV=2	21.3115	3	4	3	183	20.842	5.22
F8VQC7	Ktn1	Kinectin OS=Mus musculus GN=Ktn1 PE=1 SV=1	3.08968	3	3	3	1327	152.449	5.9
P01027	C3	Complement C3 OS=Mus musculus GN=C3 PE=1 SV=3	3.78833	5	5	5	1663	186.366	6.73
Q5PR73	Diras2	GTP-binding protein Di-Ras2 OS=Mus musculus GN=Diras2 PE=1 SV=1	30.6533	4	4	4	199	22.484	8.76
A0A1B0GR11	Taldo1	Transaldolase OS=Mus musculus GN=Taldo1 PE=1 SV=1	20.9424	9	10	9	382	42.125	7.02
E9Q0H6	Fabp7	Fatty acid-binding protein, brain OS=Mus musculus GN=Fabp7 PE=1 SV=1	20.7447	3	3	3	188	20.603	6.76
Q3TEE8	Txndc5	Uncharacterized protein OS=Mus musculus GN=Txndc5 PE=1 SV=1	14.6283	4	4	4	417	46.386	5.78
Q9WVJ2	Psmd13	26S proteasome non-ATPase regulatory subunit 13 OS=Mus musculus GN=Psmd13 PE=1 SV=1	19.4149	7	7	7	376	42.782	5.71
Q9DB72	Btbd17	BTB/POZ domain-containing protein 17 OS=Mus musculus GN=Btbd17 PE=1 SV=1	7.53138	2	2	2	478	52.569	9.42
Q9JIA1	Lgi1	Leucine-rich glioma-inactivated protein 1 OS=Mus musculus GN=Lgi1 PE=1 SV=1	11.3106	6	6	6	557	63.603	8.02
Q5SWU9	Acaca	Acetyl-CoA carboxylase 1 OS=Mus musculus GN=Acaca PE=1 SV=1	2.8145	5	5	5	2345	265.088	6.39
Q791T5	Mtch1	Mitochondrial carrier homolog 1 OS=Mus musculus GN=Mtch1 PE=1 SV=1	10.5398	4	4	4	389	41.538	9.32
A0A087WNT1	Eloc	Elongin-C OS=Mus musculus GN=Eloc PE=1 SV=1	40.2985	4	4	4	134	14.93	4.73
Q3UW40	Rpl24	Uncharacterized protein OS=Mus musculus GN=Rpl24 PE=2 SV=1	24.375	4	4	4	160	18.241	11.05
Q3U9P0	Rps10	Uncharacterized protein OS=Mus musculus GN=Rps10 PE=2 SV=1	14.5455	2	2	2	165	18.919	10.27
Q0PD32	Rab23	Rab23 OS=Mus musculus GN=Rab23 PE=2 SV=1	11.3924	2	2	2	237	26.662	6.79
Q60668	Hnrnpd	Heterogeneous nuclear ribonucleoprotein D0 OS=Mus musculus GN=Hnrnpd PE=1 SV=2	13.5211	4	5	3	355	38.33	7.81
Q3UHD6	Snx27	Sorting nexin-27 OS=Mus musculus GN=Snx27 PE=1 SV=2	8.90538	4	4	4	539	60.95	6.4
Q8R016	Blmh	Bleomycin hydrolase OS=Mus musculus GN=Blmh PE=1 SV=1	6.15385	2	2	2	455	52.477	6.48
Q9D2P8	Mobp	Myelin-associated oligodendrocyte basic protein OS=Mus musculus GN=Mobp PE=1 SV=1	22.9412	5	7	5	170	19.185	11.14
Q571J7	Ppp2r2a	Serine/threonine-protein phosphatase 2A 55 kDa regulatory subunit B (Fragment) OS=Mus musculus GN=Ppp2r2a PE=2 SV=1	17.2888	6	6	6	509	58.357	7.36
Q3UPL0	Sec31a	Protein transport protein Sec31A OS=Mus musculus GN=Sec31a PE=1 SV=2	5.85366	4	4	4	1230	133.486	6.76
Q9JJK2	Lancl2	LanC-like protein 2 OS=Mus musculus GN=Lancl2 PE=1 SV=1	13.7778	5	5	5	450	50.745	7.28
A0A0G2JEA5	Gm43738	Predicted gene 43738 OS=Mus musculus GN=Gm43738 PE=4 SV=1	4.87239	3	3	3	862	95.163	7.21
A2AVR9	Dynlrb1	Dynein light chain roadblock OS=Mus musculus GN=Dynlrb1 PE=1 SV=1	47.1154	3	3	3	104	11.92	6.06
F8SLQ1	Pex5l	PEX5-related protein OS=Mus musculus GN=Pex5l PE=1 SV=1	9.07692	4	4	4	650	72.227	5.3
Q8VD37	Sgip1	SH3-containing GRB2-like protein 3-interacting protein 1 OS=Mus musculus GN=Sgip1 PE=1 SV=1	15.0124	6	6	6	806	86.01	7.87
Q64018	Glra1	Glycine receptor subunit alpha-1 OS=Mus musculus GN=Glra1 PE=1 SV=2	10.2845	4	14	4	457	52.623	8.9
Q3TUI9	Psma5	Proteasome subunit alpha type OS=Mus musculus GN=Psma5 PE=2 SV=1	24.0664	4	4	4	241	26.394	4.86
Q9R1P1	Psmb3	Proteasome subunit beta type-3 OS=Mus musculus GN=Psmb3 PE=1 SV=1	27.3171	4	4	4	205	22.949	6.55
Q3UJR3	Htra2	Uncharacterized protein OS=Mus musculus GN=Htra2 PE=2 SV=1	8.29694	3	3	3	458	49.318	9.6
Q4VAI2	Acp1	Acid phosphatase 1, soluble OS=Mus musculus GN=Acp1 PE=2 SV=1	28.481	3	3	3	158	18.18	6.74
P27612	Plaa	Phospholipase A-2-activating protein OS=Mus musculus GN=Plaa PE=1 SV=4	6.80101	4	4	4	794	87.166	6.14
Q8BJI1	Slc6a17	Sodium-dependent neutral amino acid transporter SLC6A17 OS=Mus musculus GN=Slc6a17 PE=1 SV=1	6.05227	3	3	3	727	81.018	6.23
Q9CQ54	Ndufc2	NADH dehydrogenase [ubiquinone] 1 subunit C2 OS=Mus musculus GN=Ndufc2 PE=1 SV=1	40	5	7	5	120	14.154	9.2
O70591	Pfdn2	Prefoldin subunit 2 OS=Mus musculus GN=Pfdn2 PE=1 SV=2	22.7273	3	3	3	154	16.524	6.58
Q99JR1	Sfxn1	Sideroflexin-1 OS=Mus musculus GN=Sfxn1 PE=1 SV=3	19.5652	3	4	3	322	35.626	9.23
Q6ZQ84	mKIAA0617	MKIAA0617 protein (Fragment) OS=Mus musculus GN=mKIAA0617 PE=3 SV=1	9.59596	6	6	6	792	91.219	8.68
P56135	Atp5j2	ATP synthase subunit f, mitochondrial OS=Mus musculus GN=Atp5j2 PE=1 SV=3	34.0909	3	4	3	88	10.337	9.95
Q9WVL0	Gstz1	Maleylacetoacetate isomerase OS=Mus musculus GN=Gstz1 PE=1 SV=1	29.1667	4	4	4	216	24.26	7.85
Q9CXW3	Cacybp	Calcyclin-binding protein OS=Mus musculus GN=Cacybp PE=1 SV=1	9.60699	3	3	3	229	26.494	7.87
Q3THG2	Psmd11	Uncharacterized protein OS=Mus musculus GN=Psmd11 PE=2 SV=1	8.29384	3	3	3	422	47.367	6.48
Q02819	Nucb1	Nucleobindin-1 OS=Mus musculus GN=Nucb1 PE=1 SV=2	10.2397	4	4	4	459	53.376	5.07
G3X8R0	Reep5	Receptor expression-enhancing protein OS=Mus musculus GN=Reep5 PE=1 SV=1	11.1111	2	2	2	189	21.433	8.12
P32037	Slc2a3	Solute carrier family 2, facilitated glucose transporter member 3 OS=Mus musculus GN=Slc2a3 PE=1 SV=1	8.72211	4	4	4	493	53.444	4.98
A0A0R4J094	Fahd2a	Fumarylacetoacetate hydrolase domain-containing 2A OS=Mus musculus GN=Fahd2a PE=1 SV=1	22.3642	5	5	5	313	34.654	8.16
P62320	Snrpd3	Small nuclear ribonucleoprotein Sm D3 OS=Mus musculus GN=Snrpd3 PE=1 SV=1	31.746	3	4	3	126	13.907	10.32
Q9WTL7	Lypla2	Acyl-protein thioesterase 2 OS=Mus musculus GN=Lypla2 PE=1 SV=1	14.7186	3	4	3	231	24.778	7.23
Q9WVA2	Timm8a1	Mitochondrial import inner membrane translocase subunit Tim8 A OS=Mus musculus GN=Timm8a1 PE=1 SV=1	68.0412	4	4	4	97	11.035	5.16
Q8C167	Prepl	Prolyl endopeptidase-like OS=Mus musculus GN=Prepl PE=1 SV=1	9.7931	5	6	5	725	83.141	6.65
Q921F4	Hnrnpll	Heterogeneous nuclear ribonucleoprotein L-like OS=Mus musculus GN=Hnrnpll PE=1 SV=3	6.42978	3	3	3	591	64.084	5.85
O35639	Anxa3	Annexin A3 OS=Mus musculus GN=Anxa3 PE=1 SV=4	18.8854	5	5	5	323	36.362	5.76
Q58EV4	Psma3	Proteasome subunit alpha type OS=Mus musculus GN=Psma3 PE=1 SV=1	20	5	5	5	255	28.387	5.44
P62858	Rps28	40S ribosomal protein S28 OS=Mus musculus GN=Rps28 PE=1 SV=1	30.4348	2	3	2	69	7.836	10.7
P12382	Pfkl	ATP-dependent 6-phosphofructokinase, liver type OS=Mus musculus GN=Pfkl PE=1 SV=4	8.07692	5	6	1	780	85.305	7.17
P35505	Fah	Fumarylacetoacetase OS=Mus musculus GN=Fah PE=1 SV=2	20.2864	6	7	6	419	46.146	7.18
Q9D6U8	Fam162a	Protein FAM162A OS=Mus musculus GN=Fam162a PE=1 SV=1	28.3871	4	6	4	155	17.713	9.88
Q9DCM0	Ethe1	Persulfide dioxygenase ETHE1, mitochondrial OS=Mus musculus GN=Ethe1 PE=1 SV=2	14.5669	3	3	3	254	27.721	7.23
E9Q616	Ahnak	AHNAK nucleoprotein (desmoyokin) OS=Mus musculus GN=Ahnak PE=1 SV=1	14.8338	14	16	14	5656	603.866	6.3
A0A1Y7VP24		DCN1-like protein OS=Mus musculus PE=4 SV=1	11.1969	2	2	2	259	30.067	5.24
Q99LR1	Abhd12	Monoacylglycerol lipase ABHD12 OS=Mus musculus GN=Abhd12 PE=1 SV=2	18.593	6	7	6	398	45.241	8.72
Q20BD0	Hnrnpab	Heterogeneous nuclear ribonucleoprotein A/B OS=Mus musculus GN=Hnrnpab PE=1 SV=1	13.8554	3	3	3	332	36.188	6.95
Q3UPU8	Acaa1a	Uncharacterized protein OS=Mus musculus GN=Acaa1a PE=2 SV=1	16.5094	4	5	4	424	43.97	8.28
Q3TDA7	Pacsin2	Protein kinase C and casein kinase substrate in neurons 2, isoform CRA_a OS=Mus musculus GN=Pacsin2 PE=1 SV=1	17.284	8	8	6	486	55.798	5.2
P97429	Anxa4	Annexin A4 OS=Mus musculus GN=Anxa4 PE=1 SV=4	7.83699	2	2	2	319	35.893	5.57
Q5XJY5	Arcn1	Coatomer subunit delta OS=Mus musculus GN=Arcn1 PE=1 SV=2	6.65362	3	3	3	511	57.193	6.21
Q571A2	Cul2	MKIAA4106 protein (Fragment) OS=Mus musculus GN=Cul2 PE=2 SV=1	6.95187	4	4	4	748	87.126	6.99
A0A0R4J0I9	Lrp1	Low density lipoprotein receptor-related protein 1 OS=Mus musculus GN=Lrp1 PE=1 SV=1	1.78218	6	6	6	4545	504.441	5.36
Q3TJB4	Sh3gl1	Uncharacterized protein OS=Mus musculus GN=Sh3gl1 PE=2 SV=1	16.8478	5	5	2	368	41.523	5.72
O55126	Nipsnap2	Protein NipSnap homolog 2 OS=Mus musculus GN=Nipsnap2 PE=1 SV=1	8.8968	2	4	2	281	32.912	9.26
Q3THH1	Pdia6	Uncharacterized protein OS=Mus musculus GN=Pdia6 PE=2 SV=1	8.53933	2	2	2	445	48.627	5.19
E9PUW7	Xpo7	Exportin-7 OS=Mus musculus GN=Xpo7 PE=1 SV=1	4.41176	3	3	3	1088	123.818	6.38
Q9CQI6	Cotl1	Coactosin-like protein OS=Mus musculus GN=Cotl1 PE=1 SV=3	47.1831	7	8	7	142	15.934	5.4
Q9JHI5	Ivd	Isovaleryl-CoA dehydrogenase, mitochondrial OS=Mus musculus GN=Ivd PE=1 SV=1	15.566	5	5	5	424	46.296	8.29
Q01405	Sec23a	Protein transport protein Sec23A OS=Mus musculus GN=Sec23a PE=1 SV=2	8.49673	5	5	5	765	86.106	7.08
Q8BQL7	Tollip	Uncharacterized protein OS=Mus musculus GN=Tollip PE=2 SV=1	22.2628	5	5	5	274	30.324	5.47
S4R1P5	Dst	Dystonin OS=Mus musculus GN=Dst PE=1 SV=1	1.3088	7	7	7	7717	869.994	5.45
Q8K2T1	Nmral1	NmrA-like family domain-containing protein 1 OS=Mus musculus GN=Nmral1 PE=1 SV=1	11.3269	3	4	3	309	34.355	6.86
P61089	Ube2n	Ubiquitin-conjugating enzyme E2 N OS=Mus musculus GN=Ube2n PE=1 SV=1	37.5	5	6	5	152	17.127	6.57
Q8BJX0	Psmb2	Proteasome subunit beta type OS=Mus musculus GN=Psmb2 PE=2 SV=1	14.9254	2	3	2	201	22.852	6.92
G5E895	Akr1b10	Aldo-keto reductase family 1, member B10 (aldose reductase) OS=Mus musculus GN=Akr1b10 PE=1 SV=1	19.6203	6	6	5	316	35.826	7.28
Q6P247	Fmnl2	Fmnl2 protein (Fragment) OS=Mus musculus GN=Fmnl2 PE=2 SV=1	11.0638	2	2	1	235	27.788	8.6
A2AGT5	Ckap5	Cytoskeleton-associated protein 5 OS=Mus musculus GN=Ckap5 PE=1 SV=1	3.78937	7	7	7	2032	225.492	7.96
Q62277	Syp	Synaptophysin OS=Mus musculus GN=Syp PE=1 SV=2	9.87261	3	4	3	314	34.002	4.94
Q9CQY6	Uqcc2	Ubiquinol-cytochrome-c reductase complex assembly factor 2 OS=Mus musculus GN=Uqcc2 PE=1 SV=1	11.7647	1	1	1	136	16.31	9.19
O35864	Cops5	COP9 signalosome complex subunit 5 OS=Mus musculus GN=Cops5 PE=1 SV=3	19.4611	5	5	5	334	37.525	6.54
Q8HW98	Iglon5	IgLON family member 5 OS=Mus musculus GN=Iglon5 PE=2 SV=2	7.7381	2	2	2	336	36.744	7.69
Q9DBE8	Alg2	Alpha-1,3/1,6-mannosyltransferase ALG2 OS=Mus musculus GN=Alg2 PE=1 SV=2	13.7349	3	3	3	415	47.374	7.97
Q8QZY1	Eif3l	Eukaryotic translation initiation factor 3 subunit L OS=Mus musculus GN=Eif3l PE=1 SV=1	7.97872	3	3	3	564	66.57	6.44
Q8BK30	Ndufv3	NADH dehydrogenase [ubiquinone] flavoprotein 3, mitochondrial OS=Mus musculus GN=Ndufv3 PE=1 SV=1	16.3462	2	3	2	104	11.806	9.35
B2RRY8	Hpcal4	Hippocalcin-like 4 OS=Mus musculus GN=Hpcal4 PE=1 SV=1	21.466	4	4	1	191	22.201	4.89
P56380	Nudt2	Bis(5'-nucleosyl)-tetraphosphatase [asymmetrical] OS=Mus musculus GN=Nudt2 PE=1 SV=3	29.932	3	5	3	147	16.979	6.28
V9GXM1	Arfgap1	ADP-ribosylation factor GTPase-activating protein 1 OS=Mus musculus GN=Arfgap1 PE=1 SV=1	8.49057	3	3	3	424	46.511	5.57
P52196	Tst	Thiosulfate sulfurtransferase OS=Mus musculus GN=Tst PE=1 SV=3	22.2222	5	7	5	297	33.445	7.85
Q3U890	Hars	Uncharacterized protein OS=Mus musculus GN=Hars PE=2 SV=1	17.0923	6	6	6	509	57.382	6
Q62000	Ogn	Mimecan OS=Mus musculus GN=Ogn PE=1 SV=1	5.36913	1	2	1	298	33.991	5.74
Q99K87	Shmt2	Serine hydroxymethyltransferase OS=Mus musculus GN=Shmt2 PE=2 SV=1	5.75397	2	2	2	504	55.726	8.46
Q3UUI3	Them4	Acyl-coenzyme A thioesterase THEM4 OS=Mus musculus GN=Them4 PE=1 SV=1	14.3478	3	3	3	230	26.015	9.64
P70202	Lxn	Latexin OS=Mus musculus GN=Lxn PE=1 SV=2	17.5676	3	4	3	222	25.476	5.74
A2CG35	Rab12	Ras-related protein Rab-12 OS=Mus musculus GN=Rab12 PE=1 SV=1	7.56014	2	3	1	291	32.218	8.84
Q922B1	Macrod1	O-acetyl-ADP-ribose deacetylase MACROD1 OS=Mus musculus GN=Macrod1 PE=1 SV=2	10.5263	2	2	2	323	35.272	8.85
E9QPX3	Ndufs4	NADH dehydrogenase [ubiquinone] iron-sulfur protein 4, mitochondrial OS=Mus musculus GN=Ndufs4 PE=1 SV=1	19.4286	3	4	3	175	19.79	9.99
Q9DCT8	Crip2	Cysteine-rich protein 2 OS=Mus musculus GN=Crip2 PE=1 SV=1	26.4423	3	5	3	208	22.712	8.63
P09528	Fth1	Ferritin heavy chain OS=Mus musculus GN=Fth1 PE=1 SV=2	49.4505	7	8	7	182	21.053	5.88
A0A1B0GS68	Gm45713	Predicted gene 45713 OS=Mus musculus GN=Gm45713 PE=2 SV=1	6.95067	3	3	3	446	50.835	10.23
A0A0R4J0Z3	Aqp4	Aquaporin 4, isoform CRA_a OS=Mus musculus GN=Aqp4 PE=1 SV=1	11.1455	2	3	2	323	34.513	7.69
Q922Y1	Ubxn1	UBX domain-containing protein 1 OS=Mus musculus GN=Ubxn1 PE=1 SV=1	5.38721	1	1	1	297	33.552	5.26
P24472	Gsta4	Glutathione S-transferase A4 OS=Mus musculus GN=Gsta4 PE=1 SV=3	21.1712	5	6	5	222	25.547	7.39
B1AW58	Camk1d	Calcium/calmodulin-dependent protein kinase ID OS=Mus musculus GN=Camk1d PE=2 SV=1	11.9481	4	4	2	385	42.892	7.17
Q68FF6	Git1	ARF GTPase-activating protein GIT1 OS=Mus musculus GN=Git1 PE=1 SV=1	8.31169	5	6	5	770	85.247	6.93
E9Q2L2	Dlg2	Disks large homolog 2 OS=Mus musculus GN=Dlg2 PE=1 SV=1	4.13793	2	2	2	870	97.371	6.47
O70569	rps14	Ribosomal protein S14 OS=Mus musculus GN=rps14 PE=3 SV=1	22.5166	3	4	3	151	16.291	10.13
Q3ULG4	Psmd4	Uncharacterized protein OS=Mus musculus GN=Psmd4 PE=2 SV=1	18.7335	4	4	4	379	41.02	4.79
Q3UGC8	Pcca	Propionyl-Coenzyme A carboxylase, alpha polypeptide, isoform CRA_b OS=Mus musculus GN=Pcca PE=1 SV=1	3.72928	2	2	2	724	79.871	7.25
B1GX81	Pak3	PAK3cb protein OS=Mus musculus GN=Pak3 PE=2 SV=1	7.75862	4	4	1	580	64.578	5.47
P97822	Anp32e	Acidic leucine-rich nuclear phosphoprotein 32 family member E OS=Mus musculus GN=Anp32e PE=1 SV=2	18.0769	3	3	3	260	29.604	3.88
A0A0G2JGL0	Ube2d3	Ubiquitin-conjugating enzyme E2 D3 OS=Mus musculus GN=Ube2d3 PE=1 SV=1	40.5405	4	4	4	148	16.774	7.3
Q80V42	Cpm	Carboxypeptidase M OS=Mus musculus GN=Cpm PE=1 SV=2	13.0926	4	5	4	443	50.523	7.78
P50608	Fmod	Fibromodulin OS=Mus musculus GN=Fmod PE=2 SV=1	7.44681	2	4	2	376	43.027	6.04
Q8BYB9	Poglut1	Protein O-glucosyltransferase 1 OS=Mus musculus GN=Poglut1 PE=1 SV=2	3.57143	1	1	1	392	46.35	8.85
O55100	Syngr1	Synaptogyrin-1 OS=Mus musculus GN=Syngr1 PE=1 SV=2	14.5299	3	3	3	234	25.636	4.65
Q3UDC3	Tom1	Target of Myb protein 1 OS=Mus musculus GN=Tom1 PE=1 SV=1	16.2791	4	4	4	516	57.11	4.97
Q5CZY9	Rps16	Rps16 protein OS=Mus musculus GN=Rps16 PE=2 SV=1	29.6512	5	5	5	172	19.262	10.2
Q4FK74	Atp5d	ATP synthase, H+ transporting, mitochondrial F1 complex, delta subunit, isoform CRA_c OS=Mus musculus GN=Atp5d PE=1 SV=1	13.6905	2	3	2	168	17.589	5.08
P04247	Mb	Myoglobin OS=Mus musculus GN=Mb PE=1 SV=3	28.5714	3	3	3	154	17.059	7.62
Q3UB60	Ppid	Uncharacterized protein OS=Mus musculus GN=Ppid PE=2 SV=1	14.5946	4	4	4	370	40.717	7.69
P60487	Pdxp	Pyridoxal phosphate phosphatase OS=Mus musculus GN=Pdxp PE=1 SV=1	20.5479	5	5	5	292	31.492	5.74
Q922Q1	Marc2	Mitochondrial amidoxime reducing component 2 OS=Mus musculus GN=Marc2 PE=1 SV=1	15.6805	6	6	6	338	38.17	8.68
Q9D023	Mpc2	Mitochondrial pyruvate carrier 2 OS=Mus musculus GN=Mpc2 PE=1 SV=1	22.8346	4	5	4	127	14.277	10.61
Q9DB79	Rps11	Uncharacterized protein OS=Mus musculus GN=Rps11 PE=2 SV=1	33.1325	6	6	6	166	19.402	10.14
P62918	Rpl8	60S ribosomal protein L8 OS=Mus musculus GN=Rpl8 PE=1 SV=2	28.0156	5	7	5	257	28.007	11.03
Q059G7	Mrps21	MCG16762, isoform CRA_a OS=Mus musculus GN=Mrps21 PE=1 SV=1	14.9425	1	1	1	87	10.554	10.32
Q3URM4	Erp44	Uncharacterized protein OS=Mus musculus GN=Erp44 PE=2 SV=1	14.7783	4	4	3	406	46.717	5.27
Q3TC45	S100a10	S100 calcium binding protein A10 (Calpactin), isoform CRA_a OS=Mus musculus GN=S100a10 PE=1 SV=1	27.8351	2	5	2	97	11.179	6.77
P51150	Rab7a	Ras-related protein Rab-7a OS=Mus musculus GN=Rab7a PE=1 SV=2	29.9517	6	6	6	207	23.475	6.7
Q8R2Z5	Vwa1	von Willebrand factor A domain-containing protein 1 OS=Mus musculus GN=Vwa1 PE=1 SV=1	11.3253	3	3	3	415	44.681	6.54
Q60900	Elavl3	ELAV-like protein 3 OS=Mus musculus GN=Elavl3 PE=1 SV=1	13.079	3	4	3	367	39.508	9.28
P62774	Mtpn	Myotrophin OS=Mus musculus GN=Mtpn PE=1 SV=2	22.8814	2	2	2	118	12.853	5.52
Q3UVK0	Ermp1	Endoplasmic reticulum metallopeptidase 1 OS=Mus musculus GN=Ermp1 PE=1 SV=2	7.68374	5	5	5	898	100.084	7.49
P62075	Timm13	Mitochondrial import inner membrane translocase subunit Tim13 OS=Mus musculus GN=Timm13 PE=1 SV=1	45.2632	4	4	4	95	10.451	8.18
Q5M8N0	Cnrip1	CB1 cannabinoid receptor-interacting protein 1 OS=Mus musculus GN=Cnrip1 PE=1 SV=1	37.1951	3	3	3	164	18.601	7.96
Q8BXK8	Agap1	Arf-GAP with GTPase, ANK repeat and PH domain-containing protein 1 OS=Mus musculus GN=Agap1 PE=1 SV=1	4.43407	3	3	3	857	94.352	7.94
Q3THK7	Gmps	GMP synthase [glutamine-hydrolyzing] OS=Mus musculus GN=Gmps PE=1 SV=2	11.8326	5	7	5	693	76.675	6.73
E9PWR4	Dip2c	Disco-interacting protein 2 homolog C OS=Mus musculus GN=Dip2c PE=1 SV=1	1.92678	2	2	1	1557	170.959	7.62
O35857	Timm44	Mitochondrial import inner membrane translocase subunit TIM44 OS=Mus musculus GN=Timm44 PE=1 SV=2	5.97345	2	2	2	452	51.059	8.13
Q32P04	Krt5	Keratin 5 OS=Mus musculus GN=Krt5 PE=1 SV=2	5.17241	3	4	2	580	61.729	7.75
Q3UW66	Mpst	Sulfurtransferase OS=Mus musculus GN=Mpst PE=1 SV=1	13.1313	3	3	3	297	33.077	6.47
B2RPU8	Zbed5	MCG130675 OS=Mus musculus GN=Zbed5 PE=2 SV=1	6.21693	3	3	3	756	84.213	8.44
Q99JP7	Ggt7	Glutathione hydrolase 7 OS=Mus musculus GN=Ggt7 PE=1 SV=2	8.1571	3	3	3	662	70.208	5.06
Q9CRC9	Gnpda2	Glucosamine-6-phosphate isomerase 2 OS=Mus musculus GN=Gnpda2 PE=1 SV=1	10.1449	2	2	2	276	31.064	6.9
B1ATI0	Aldh3a2	Aldehyde dehydrogenase OS=Mus musculus GN=Aldh3a2 PE=1 SV=1	5.45113	2	3	2	532	59.239	8.13
P54923	Adprh	[Protein ADP-ribosylarginine] hydrolase OS=Mus musculus GN=Adprh PE=1 SV=1	13.2597	2	2	2	362	40.042	5.76
Q3TDN8	Bphl	Uncharacterized protein OS=Mus musculus GN=Bphl PE=2 SV=1	20.0669	5	5	5	299	33.684	8.94
P62830	Rpl23	60S ribosomal protein L23 OS=Mus musculus GN=Rpl23 PE=1 SV=1	25	2	3	2	140	14.856	10.51
Q05BC3	Eml1	Echinoderm microtubule-associated protein-like 1 OS=Mus musculus GN=Eml1 PE=1 SV=1	6.75676	5	5	5	814	89.624	7.02
Q8BXV2	Bri3bp	BRI3-binding protein OS=Mus musculus GN=Bri3bp PE=1 SV=1	11.0672	2	2	2	253	28.245	9.52
Q8C996	Tmem163	Transmembrane protein 163 OS=Mus musculus GN=Tmem163 PE=1 SV=1	13.8889	2	2	2	288	31.173	7.93
Q9CWE0	Mtfr1l	Mitochondrial fission regulator 1-like OS=Mus musculus GN=Mtfr1l PE=1 SV=1	12.4567	2	2	2	289	31.706	6.1
Q9DC13	Lamp1	Lysosomal membrane glycoprotein 1, isoform CRA_a OS=Mus musculus GN=Lamp1 PE=2 SV=1	8.35381	3	3	3	407	43.908	8.4
Q9EPL8	Ipo7	Importin-7 OS=Mus musculus GN=Ipo7 PE=1 SV=2	6.06936	4	4	4	1038	119.41	4.82
Q9WV02	Rbmx	RNA-binding motif protein, X chromosome OS=Mus musculus GN=Rbmx PE=1 SV=1	10.9974	4	4	4	391	42.275	10.05
Q80YP7	Atp6v0c	V-type proton ATPase proteolipid subunit (Fragment) OS=Mus musculus GN=Atp6v0c PE=2 SV=1	9.57447	1	4	1	188	19.302	7.12
Q9Z0U1	Tjp2	Tight junction protein ZO-2 OS=Mus musculus GN=Tjp2 PE=1 SV=2	6.42674	4	4	4	1167	131.2	6.79
Q3TVK3	Dnpep	Aspartyl aminopeptidase OS=Mus musculus GN=Dnpep PE=1 SV=1	8.63158	3	3	3	475	52.433	7.25
Q3KN99	Syn3	Synapsin III OS=Mus musculus GN=Syn3 PE=2 SV=1	3.79965	2	2	2	579	63.273	9.38
Q9D9V3	Echdc1	Ethylmalonyl-CoA decarboxylase OS=Mus musculus GN=Echdc1 PE=1 SV=2	12.1118	3	3	3	322	35.444	7.01
Q8R404	Mic13	MICOS complex subunit MIC13 OS=Mus musculus GN=Mic13 PE=1 SV=1	46.2185	2	3	2	119	13.365	8.63
O35459	Ech1	Delta(3,5)-Delta(2,4)-dienoyl-CoA isomerase, mitochondrial OS=Mus musculus GN=Ech1 PE=1 SV=1	9.17431	2	2	2	327	36.095	7.71
Q3UJL7	Srm	Uncharacterized protein OS=Mus musculus GN=Srm PE=2 SV=1	11.5894	3	3	3	302	34.044	5.63
Q80UT7	Rpl7a	Rpl7a protein (Fragment) OS=Mus musculus GN=Rpl7a PE=2 SV=1	22.2222	5	6	5	270	30.455	10.55
Q8CIB5	Fermt2	Fermitin family homolog 2 OS=Mus musculus GN=Fermt2 PE=1 SV=1	13.2353	5	6	5	680	77.751	6.7
Q8K4Z3	Naxe	NAD(P)H-hydrate epimerase OS=Mus musculus GN=Naxe PE=1 SV=1	23.0496	4	6	4	282	30.953	7.69
Q8CAB7	Fam98b	Uncharacterized protein OS=Mus musculus GN=Fam98b PE=2 SV=1	13.8889	1	1	1	108	11.813	4.32
O08547	Sec22b	Vesicle-trafficking protein SEC22b OS=Mus musculus GN=Sec22b PE=1 SV=3	11.1628	2	2	2	215	24.725	8.51
Q6ZQ77	Hip1r	MKIAA0655 protein (Fragment) OS=Mus musculus GN=Hip1r PE=2 SV=1	2.21607	2	3	2	1083	120.917	6.58
Q62425	Ndufa4	Cytochrome c oxidase subunit NDUFA4 OS=Mus musculus GN=Ndufa4 PE=1 SV=2	35.3659	4	5	4	82	9.321	9.52
Q8BNU0	Armc6	Armadillo repeat-containing protein 6 OS=Mus musculus GN=Armc6 PE=1 SV=1	6.19658	2	2	2	468	50.651	6
Q6A0E3	Eftud2	MKIAA0031 protein (Fragment) OS=Mus musculus GN=Eftud2 PE=2 SV=1	2.66393	2	2	1	976	109.737	5
Q6AXD2	Abi2	Abi2 protein OS=Mus musculus GN=Abi2 PE=1 SV=1	4.92813	2	2	1	487	52.867	6.21
P24270	Cat	Catalase OS=Mus musculus GN=Cat PE=1 SV=4	12.334	5	5	5	527	59.758	7.88
Q5FWJ7	Vti1a	Vesicle transport through interaction with t-SNAREs homolog 1A OS=Mus musculus GN=Vti1a PE=1 SV=1	9.375	1	2	1	224	25.853	6.4
Q3UWT6	Psma2	Proteasome subunit alpha type OS=Mus musculus GN=Psma2 PE=2 SV=1	20.6478	4	4	4	247	27.492	8.22
Q61234	Snta1	Alpha-1-syntrophin OS=Mus musculus GN=Snta1 PE=1 SV=1	6.75944	2	2	2	503	53.632	6.86
O70250	Pgam2	Phosphoglycerate mutase 2 OS=Mus musculus GN=Pgam2 PE=1 SV=3	15.8103	4	4	1	253	28.809	8.5
B9UIT4	Ache	Carboxylic ester hydrolase OS=Mus musculus GN=Ache PE=2 SV=1	4.72313	2	2	2	614	68.113	6.43
B2RRE0	Akap12	A kinase (PRKA) anchor protein (Gravin) 12 OS=Mus musculus GN=Akap12 PE=2 SV=1	3.62233	4	4	4	1684	180.586	4.44
Q9DCY1	Ppib	Peptidyl-prolyl cis-trans isomerase OS=Mus musculus GN=Ppib PE=1 SV=1	26.3889	5	5	5	216	23.699	9.55
P55096	Abcd3	ATP-binding cassette sub-family D member 3 OS=Mus musculus GN=Abcd3 PE=1 SV=2	8.80121	3	4	3	659	75.426	9.26
Q571F3	Necap1	MFLJ00061 protein (Fragment) OS=Mus musculus GN=Necap1 PE=2 SV=1	16.7857	2	4	2	280	30.044	6.8
P61294	Rab6b	Ras-related protein Rab-6B OS=Mus musculus GN=Rab6b PE=1 SV=1	21.1538	5	6	1	208	23.447	5.53
Q3UY00	S100b	Protein S100 OS=Mus musculus GN=S100b PE=1 SV=1	40.2174	3	3	3	92	10.721	4.55
O35593	Psmd14	26S proteasome non-ATPase regulatory subunit 14 OS=Mus musculus GN=Psmd14 PE=1 SV=2	17.4194	3	3	3	310	34.555	6.52
Q3V244	Eif4h	Uncharacterized protein OS=Mus musculus GN=Eif4h PE=2 SV=1	25.4032	4	4	4	248	27.266	8.07
P32883	Kras	GTPase KRas OS=Mus musculus GN=Kras PE=1 SV=1	41.2698	5	5	2	189	21.642	6.77
P61759	Vbp1	Prefoldin subunit 3 OS=Mus musculus GN=Vbp1 PE=1 SV=2	17.3469	3	3	3	196	22.421	6.28
Q8K2H2	Otud6b	OTU domain-containing protein 6B OS=Mus musculus GN=Otud6b PE=1 SV=1	5.78231	1	1	1	294	33.737	5.53
Q9CY64	Blvra	Biliverdin reductase A OS=Mus musculus GN=Blvra PE=1 SV=1	12.5424	3	3	3	295	33.504	7.02
Q07417	Acads	Short-chain specific acyl-CoA dehydrogenase, mitochondrial OS=Mus musculus GN=Acads PE=1 SV=2	7.28155	2	2	2	412	44.861	8.47
Q8C5R4	Parva	Uncharacterized protein OS=Mus musculus GN=Parva PE=2 SV=1	4.30108	1	1	1	372	42.304	6.11
P42125	Eci1	Enoyl-CoA delta isomerase 1, mitochondrial OS=Mus musculus GN=Eci1 PE=1 SV=2	9.68858	2	2	2	289	32.23	8.98
F7A8H6	Gpx4	Glutathione peroxidase OS=Mus musculus GN=Gpx4 PE=1 SV=1	20.9486	5	5	5	253	29.128	10.15
P15116	Cdh2	Cadherin-2 OS=Mus musculus GN=Cdh2 PE=1 SV=2	4.63576	3	4	3	906	99.734	4.78
Q8VEK0	Tmem30a	Cell cycle control protein 50A OS=Mus musculus GN=Tmem30a PE=1 SV=1	9.06593	2	2	2	364	41.035	8.37
Q99LD8	Ddah2	N(G),N(G)-dimethylarginine dimethylaminohydrolase 2 OS=Mus musculus GN=Ddah2 PE=1 SV=1	21.0526	4	4	4	285	29.627	6.01
G3X914	Cul5	Cullin-5 OS=Mus musculus GN=Cul5 PE=1 SV=1	4.09357	3	3	3	855	98.979	8.79
Q3UIH7	Rabggta	Uncharacterized protein OS=Mus musculus GN=Rabggta PE=2 SV=1	5.46737	2	2	2	567	65.017	5.88
Q60770	Stxbp3	Syntaxin-binding protein 3 OS=Mus musculus GN=Stxbp3 PE=1 SV=1	8.10811	4	4	4	592	67.899	8.02
Q9CSK4	Lrrc57	Uncharacterized protein (Fragment) OS=Mus musculus GN=Lrrc57 PE=2 SV=1	17.301	3	3	3	289	31.898	9.36
Q14AQ1	Psmc6	Proteasome (Prosome, macropain) 26S subunit, ATPase, 6 OS=Mus musculus GN=Psmc6 PE=1 SV=1	15.1671	3	3	3	389	44.145	7.49
Q4VAE8	Ndufb4	Ndufb4 protein (Fragment) OS=Mus musculus GN=Ndufb4 PE=2 SV=1	38.1679	4	5	4	131	15.306	9.8
O09111	Ndufb11	NADH dehydrogenase [ubiquinone] 1 beta subcomplex subunit 11, mitochondrial OS=Mus musculus GN=Ndufb11 PE=1 SV=2	17.8808	2	4	2	151	17.433	5.22
P16254	Srp14	Signal recognition particle 14 kDa protein OS=Mus musculus GN=Srp14 PE=1 SV=1	12.7273	1	1	1	110	12.502	10.17
Q5FWK3	Arhgap1	Rho GTPase-activating protein 1 OS=Mus musculus GN=Arhgap1 PE=1 SV=1	19.3622	5	5	5	439	50.379	6.44
A0A087WQ31	Clasp1	CLIP-associating protein 1 OS=Mus musculus GN=Clasp1 PE=1 SV=1	4.96134	5	6	3	1552	170.854	9.03
P70349	Hint1	Histidine triad nucleotide-binding protein 1 OS=Mus musculus GN=Hint1 PE=1 SV=3	58.7302	6	6	6	126	13.768	6.87
Q62446	Fkbp3	Peptidyl-prolyl cis-trans isomerase FKBP3 OS=Mus musculus GN=Fkbp3 PE=1 SV=2	21.4286	4	4	4	224	25.132	9.28
Q8VDK1	Nit1	Deaminated glutathione amidase OS=Mus musculus GN=Nit1 PE=1 SV=2	11.1455	2	2	2	323	35.682	7.94
E9QKE4	Rab3gap2	Rab3 GTPase-activating protein non-catalytic subunit OS=Mus musculus GN=Rab3gap2 PE=1 SV=1	2.37924	3	3	3	1387	154.542	6.07
P61971	Nutf2	Nuclear transport factor 2 OS=Mus musculus GN=Nutf2 PE=1 SV=1	44.8819	3	3	3	127	14.469	5.38
Q3T9L1	Coro1a	Coronin OS=Mus musculus GN=Coro1a PE=2 SV=1	12.5813	6	6	5	461	50.985	6.48
P11404	Fabp3	Fatty acid-binding protein, heart OS=Mus musculus GN=Fabp3 PE=1 SV=5	31.5789	4	5	4	133	14.81	6.57
Q91VR5	Ddx1	ATP-dependent RNA helicase DDX1 OS=Mus musculus GN=Ddx1 PE=1 SV=1	11.8919	7	8	7	740	82.448	7.21
E9QJT5	Acyp1	Acylphosphatase OS=Mus musculus GN=Acyp1 PE=1 SV=1	21.6561	3	3	3	157	17.333	9.13
G3X972	Sec24c	SEC24 related gene family, member C (S. cerevisiae), isoform CRA_a OS=Mus musculus GN=Sec24c PE=1 SV=1	3.10219	3	3	3	1096	118.505	6.84
Q9CQK2	Rps24	40S ribosomal protein S24 OS=Mus musculus GN=Rps24 PE=2 SV=1	25.3731	3	3	3	134	15.542	10.8
Q78JW9	Ubfd1	Ubiquitin domain-containing protein UBFD1 OS=Mus musculus GN=Ubfd1 PE=1 SV=2	9.78261	3	3	3	368	40.118	8.85
Q6P4T2	Snrnp200	U5 small nuclear ribonucleoprotein 200 kDa helicase OS=Mus musculus GN=Snrnp200 PE=1 SV=1	1.63858	2	2	2	2136	244.392	6.06
O08532	Cacna2d1	Voltage-dependent calcium channel subunit alpha-2/delta-1 OS=Mus musculus GN=Cacna2d1 PE=1 SV=1	3.26383	3	3	3	1103	124.551	5.3
Q91W87	Cyp2d22	Cytochrome P450, family 2, subfamily d, polypeptide 22 OS=Mus musculus GN=Cyp2d22 PE=2 SV=1	9.6	4	4	4	500	56.457	6.95
Q8R2P8	Kars	Lysine--tRNA ligase OS=Mus musculus GN=Kars PE=1 SV=1	10.4167	5	5	5	624	71.245	6.43
Q9Z0S6	Cldn10	Claudin-10 OS=Mus musculus GN=Cldn10 PE=1 SV=2	5.62771	1	1	1	231	24.678	7.8
B1AXZ5	Elavl2	ELAV-like protein OS=Mus musculus GN=Elavl2 PE=1 SV=1	14.653	4	4	4	389	42.592	9.04
P54823	Ddx6	Probable ATP-dependent RNA helicase DDX6 OS=Mus musculus GN=Ddx6 PE=1 SV=1	9.10973	3	3	3	483	54.157	8.66
Q8R472	Higd1a	HIG1 domain family member 1A, mitochondrial OS=Mus musculus GN=Higd1a PE=1 SV=1	18.1818	1	1	1	99	10.952	10.14
A0A140LJ36	Gm45208	PRA1 family protein OS=Mus musculus GN=Gm45208 PE=3 SV=1	6.16438	1	2	1	292	31.702	8.79
P59999	Arpc4	Actin-related protein 2/3 complex subunit 4 OS=Mus musculus GN=Arpc4 PE=1 SV=3	21.4286	4	4	4	168	19.654	8.43
A0A023J604	ND2	NADH-ubiquinone oxidoreductase chain 2 OS=Mus musculus castaneus GN=ND2 PE=3 SV=1	4.89914	1	2	1	347	39.099	9.92
Q9QY42	Gpr37	Prosaposin receptor GPR37 OS=Mus musculus GN=Gpr37 PE=2 SV=1	3.66667	2	2	2	600	66.732	8.12
P55264	Adk	Adenosine kinase OS=Mus musculus GN=Adk PE=1 SV=2	21.6066	5	5	5	361	40.123	6.21
P04627	Araf	Serine/threonine-protein kinase A-Raf OS=Mus musculus GN=Araf PE=1 SV=2	5.62914	3	3	3	604	67.538	9.11
Q8C0C7	Farsa	Phenylalanine--tRNA ligase alpha subunit OS=Mus musculus GN=Farsa PE=1 SV=1	15.5512	5	5	5	508	57.563	8.28
Q6ZWY8	Tmsb10	Thymosin beta-10 OS=Mus musculus GN=Tmsb10 PE=1 SV=3	47.7273	2	3	1	44	5.023	5.36
Q9WV98	Timm9	Mitochondrial import inner membrane translocase subunit Tim9 OS=Mus musculus GN=Timm9 PE=1 SV=1	16.8539	1	1	1	89	10.337	7.21
Q921G7	Etfdh	Electron transfer flavoprotein-ubiquinone oxidoreductase, mitochondrial OS=Mus musculus GN=Etfdh PE=1 SV=1	12.3377	7	7	7	616	68.048	7.58
Q3U011	Gltp	Uncharacterized protein OS=Mus musculus GN=Gltp PE=2 SV=1	14.8325	3	3	3	209	23.674	7.39
P62827	Ran	GTP-binding nuclear protein Ran OS=Mus musculus GN=Ran PE=1 SV=3	18.5185	4	4	4	216	24.408	7.49
P36536	Sar1a	GTP-binding protein SAR1a OS=Mus musculus GN=Sar1a PE=1 SV=1	15.6566	2	3	2	198	22.357	6.93
P02535	Krt10	Keratin, type I cytoskeletal 10 OS=Mus musculus GN=Krt10 PE=1 SV=3	5.26316	3	3	2	570	57.735	5.11
P35235	Ptpn11	Tyrosine-protein phosphatase non-receptor type 11 OS=Mus musculus GN=Ptpn11 PE=1 SV=2	9.21273	3	3	3	597	68.417	7.3
D3Z0L4	Chchd3	MICOS complex subunit (Fragment) OS=Mus musculus GN=Chchd3 PE=1 SV=1	11.9792	3	3	1	192	22.438	6.42
Q8R2Y8	Ptrh2	Peptidyl-tRNA hydrolase 2, mitochondrial OS=Mus musculus GN=Ptrh2 PE=1 SV=1	18.232	2	2	2	181	19.514	7.42
Q9Z1Z0	Uso1	General vesicular transport factor p115 OS=Mus musculus GN=Uso1 PE=1 SV=2	5.42231	4	4	4	959	106.917	4.93
P34884	Mif	Macrophage migration inhibitory factor OS=Mus musculus GN=Mif PE=1 SV=2	41.7391	4	6	4	115	12.496	7.34
Q8CCT4	Tceal5	Transcription elongation factor A protein-like 5 OS=Mus musculus GN=Tceal5 PE=1 SV=1	16	3	3	3	200	22.025	6.2
P60764	Rac3	Ras-related C3 botulinum toxin substrate 3 OS=Mus musculus GN=Rac3 PE=1 SV=1	22.9167	4	5	1	192	21.365	8.15
Q9CS42	Prps2	Ribose-phosphate pyrophosphokinase 2 OS=Mus musculus GN=Prps2 PE=1 SV=4	18.8679	4	4	1	318	34.764	6.61
P52194	Clgn	Calmegin OS=Mus musculus GN=Clgn PE=1 SV=2	2.61866	1	1	1	611	69.387	4.68
P47753	Capza1	F-actin-capping protein subunit alpha-1 OS=Mus musculus GN=Capza1 PE=1 SV=4	30.0699	5	5	3	286	32.919	5.55
Q80V26	Impad1	Inositol monophosphatase 3 OS=Mus musculus GN=Impad1 PE=1 SV=1	5.89888	2	2	2	356	38.592	6.47
Q69ZD1	Exoc4	MKIAA1699 protein (Fragment) OS=Mus musculus GN=Exoc4 PE=2 SV=1	2.35415	2	2	2	977	110.704	6.55
A0A0F7IQ06	Itgav	Alpha v integrin OS=Mus musculus GN=Itgav PE=2 SV=1	6.51341	4	4	4	1044	115.205	5.68
Q78IK2	Usmg5	Up-regulated during skeletal muscle growth protein 5 OS=Mus musculus GN=Usmg5 PE=1 SV=1	44.8276	2	4	2	58	6.377	9.83
P28653	Bgn	Biglycan OS=Mus musculus GN=Bgn PE=1 SV=1	7.58808	3	4	3	369	41.613	7.27
Q3TC33	Ccdc127	Coiled-coil domain-containing protein 127 OS=Mus musculus GN=Ccdc127 PE=1 SV=2	8.07692	1	1	1	260	30.49	9.13
A0A0R4J0P1	Acad8	Acyl-Coenzyme A dehydrogenase family, member 8 OS=Mus musculus GN=Acad8 PE=1 SV=1	10.8959	3	3	3	413	45.062	8.02
Q80T83	Vcpip1	MKIAA1850 protein (Fragment) OS=Mus musculus GN=Vcpip1 PE=2 SV=1	1.28514	1	3	1	1245	137.184	7.34
Q99JF8	Psip1	PC4 and SFRS1-interacting protein OS=Mus musculus GN=Psip1 PE=1 SV=1	6.06061	3	3	3	528	59.66	9.13
Q59J78	Ndufaf2	NADH dehydrogenase [ubiquinone] 1 alpha subcomplex assembly factor 2 OS=Mus musculus GN=Ndufaf2 PE=1 SV=1	30.3571	4	4	4	168	19.616	8.25
E9PW66	Nap1l1	Nucleosome assembly protein 1-like 1 OS=Mus musculus GN=Nap1l1 PE=1 SV=1	10.7656	3	3	2	418	48.513	4.48
P53986	Slc16a1	Monocarboxylate transporter 1 OS=Mus musculus GN=Slc16a1 PE=1 SV=1	6.69371	2	2	2	493	53.232	7.47
P19324	Serpinh1	Serpin H1 OS=Mus musculus GN=Serpinh1 PE=1 SV=3	6.23501	1	1	1	417	46.504	8.82
A0A1S6GWG0	Mff	Uncharacterized protein OS=Mus musculus GN=Mff PE=2 SV=1	10.8187	2	2	2	342	38.408	8.13
Q3UNZ8		Quinone oxidoreductase-like protein 2 OS=Mus musculus PE=1 SV=1	11.7143	2	2	2	350	37.785	8.9
P56389	Cda	Cytidine deaminase OS=Mus musculus GN=Cda PE=1 SV=2	34.2466	3	3	3	146	16.121	5.58
F1DFN1	Slc4a10	Anion exchange protein OS=Mus musculus GN=Slc4a10 PE=2 SV=1	2.28873	2	2	1	1136	127.796	6.55
Q80VD1	Fam98b	Protein FAM98B OS=Mus musculus GN=Fam98b PE=1 SV=1	7.22611	2	2	2	429	45.321	8.5
P62301	Rps13	40S ribosomal protein S13 OS=Mus musculus GN=Rps13 PE=1 SV=2	38.4106	6	7	6	151	17.212	10.54
E9QAC6	Pick1	Galectin OS=Mus musculus GN=Pick1 PE=1 SV=1	5.4717	2	2	2	530	58.934	7.01
Q3V3N6	Cops2	Uncharacterized protein OS=Mus musculus GN=Cops2 PE=2 SV=1	11.5556	4	4	4	450	52.371	5.47
Q3U630	Tars	Uncharacterized protein OS=Mus musculus GN=Tars PE=2 SV=1	7.75623	5	5	5	722	83.344	7.47
Q8BGU5	Ccny	Cyclin-Y OS=Mus musculus GN=Ccny PE=1 SV=1	4.98534	1	1	1	341	39.37	7.2
O88398	Avil	Advillin OS=Mus musculus GN=Avil PE=1 SV=2	10.0122	5	7	5	819	91.974	5.54
Q8BW75	Maob	Amine oxidase [flavin-containing] B OS=Mus musculus GN=Maob PE=1 SV=4	13.4615	5	7	3	520	58.52	8.29
P34022	Ranbp1	Ran-specific GTPase-activating protein OS=Mus musculus GN=Ranbp1 PE=1 SV=2	10.8374	2	2	2	203	23.582	5.22
Q8BG39	Sv2b	Synaptic vesicle glycoprotein 2B OS=Mus musculus GN=Sv2b PE=1 SV=1	3.07467	2	2	2	683	77.406	5.57
Q3UWL8	Pfdn4	Prefoldin subunit 4 OS=Mus musculus GN=Pfdn4 PE=1 SV=1	20.1493	2	2	2	134	15.229	4.61
Q9DAR7	Dcps	m7GpppX diphosphatase OS=Mus musculus GN=Dcps PE=1 SV=1	8.87574	2	2	2	338	38.964	6.48
Q8BGD8	Coa6	Cytochrome c oxidase assembly factor 6 homolog OS=Mus musculus GN=Coa6 PE=1 SV=1	30.3797	2	2	2	79	9.292	8.16
Q9Z0H8	Clip2	CAP-Gly domain-containing linker protein 2 OS=Mus musculus GN=Clip2 PE=1 SV=2	4.20248	3	3	3	1047	115.84	6.48
Q99L04	Dhrs1	Dehydrogenase/reductase SDR family member 1 OS=Mus musculus GN=Dhrs1 PE=1 SV=1	12.4601	4	4	4	313	33.983	8.35
P60603	Romo1	Reactive oxygen species modulator 1 OS=Mus musculus GN=Romo1 PE=2 SV=1	21.519	1	1	1	79	8.177	9.33
Q91YH5	Atl3	Atlastin-3 OS=Mus musculus GN=Atl3 PE=1 SV=1	7.39372	2	2	2	541	60.537	6.1
Q8VBX5	Ppt1	Palmitoyl-protein thioesterase OS=Mus musculus GN=Ppt1 PE=2 SV=1	12.7036	3	3	3	307	34.598	8
Q9JKD3	Scamp5	Secretory carrier-associated membrane protein 5 OS=Mus musculus GN=Scamp5 PE=1 SV=1	8.51064	2	2	2	235	26.051	8.54
P51885	Lum	Lumican OS=Mus musculus GN=Lum PE=1 SV=2	17.7515	5	5	5	338	38.241	6.43
P04925	Prnp	Major prion protein OS=Mus musculus GN=Prnp PE=1 SV=2	8.26772	2	3	2	254	27.96	9.33
O88696	Clpp	ATP-dependent Clp protease proteolytic subunit, mitochondrial OS=Mus musculus GN=Clpp PE=1 SV=1	7.35294	2	2	2	272	29.781	7.47
O88951	Lin7b	Protein lin-7 homolog B OS=Mus musculus GN=Lin7b PE=1 SV=2	14.0097	3	3	1	207	22.9	8.68
Q8VBZ3	Clptm1	Cleft lip and palate transmembrane protein 1 homolog OS=Mus musculus GN=Clptm1 PE=1 SV=1	5.87349	2	2	2	664	75.243	6.3
Q9D7N9	Apmap	Adipocyte plasma membrane-associated protein OS=Mus musculus GN=Apmap PE=1 SV=1	8.6747	2	2	2	415	46.405	6.32
Q8VE47	Uba5	Ubiquitin-like modifier-activating enzyme 5 OS=Mus musculus GN=Uba5 PE=1 SV=2	3.97022	1	1	1	403	44.761	4.96
Q9WU79	Prodh	Proline dehydrogenase 1, mitochondrial OS=Mus musculus GN=Prodh PE=1 SV=2	4.34057	2	2	2	599	67.993	8.24
Q4FZE6	Rps7	40S ribosomal protein S7 OS=Mus musculus GN=Rps7 PE=2 SV=1	35.567	6	7	6	194	22.113	10.1
Q9D892	Itpa	Inosine triphosphate pyrophosphatase OS=Mus musculus GN=Itpa PE=1 SV=2	16.6667	2	3	2	198	21.883	5.87
Q9DCZ1	Gmpr	GMP reductase 1 OS=Mus musculus GN=Gmpr PE=1 SV=1	13.913	4	4	4	345	37.458	7.09
Q9DCM2	Gstk1	Glutathione S-transferase kappa 1 OS=Mus musculus GN=Gstk1 PE=1 SV=3	20.354	3	3	3	226	25.687	8.88
A2A841	Epb41	Protein 4.1 OS=Mus musculus GN=Epb41 PE=1 SV=1	5.52359	4	5	1	869	97.18	5.49
Q921V3	Nfs1	Nitrogen fixation gene 1 (S. cerevisiae) OS=Mus musculus GN=Nfs1 PE=2 SV=1	9.80392	4	4	4	459	50.552	8.32
E9PZC3	Blvrb	Flavin reductase (NADPH) OS=Mus musculus GN=Blvrb PE=1 SV=1	10.9312	2	2	2	247	26.631	7.01
O88712	Ctbp1	C-terminal-binding protein 1 OS=Mus musculus GN=Ctbp1 PE=1 SV=2	6.80272	2	2	2	441	47.715	6.77
Q9DCS2	Mettl26	Methyltransferase-like 26 OS=Mus musculus GN=Mettl26 PE=1 SV=1	8.82353	1	1	1	204	22.673	6.52
Q3TI98	Farsb	Uncharacterized protein OS=Mus musculus GN=Farsb PE=2 SV=1	8.48896	5	5	5	589	65.773	7.43
F8WHL2	Copa	Coatomer subunit alpha OS=Mus musculus GN=Copa PE=1 SV=1	6.56934	6	6	6	1233	139.321	7.58
Q3TQ93	Rab33b	Uncharacterized protein OS=Mus musculus GN=Rab33b PE=2 SV=1	9.4697	3	4	1	264	29.564	8.69
Q9CQ75	Ndufa2	NADH dehydrogenase [ubiquinone] 1 alpha subcomplex subunit 2 OS=Mus musculus GN=Ndufa2 PE=1 SV=3	23.2323	2	2	2	99	10.909	9.99
O88952	Lin7c	Protein lin-7 homolog C OS=Mus musculus GN=Lin7c PE=1 SV=2	20.8122	4	4	1	197	21.82	8.43
E9PUL5	Prrt2	Proline-rich transmembrane protein 2 OS=Mus musculus GN=Prrt2 PE=1 SV=1	14.7399	2	4	2	346	35.902	4.63
Q9CQW1	Ykt6	Synaptobrevin homolog YKT6 OS=Mus musculus GN=Ykt6 PE=1 SV=1	30.8081	4	4	4	198	22.3	6.35
Q3TKM9	Arpc5	Actin-related protein 2/3 complex subunit 5 OS=Mus musculus GN=Arpc5 PE=2 SV=1	20.5298	2	2	2	151	16.218	5.67
A0A087WQS2	Bzw1	Basic leucine zipper and W2 domain-containing protein 1 OS=Mus musculus GN=Bzw1 PE=1 SV=1	7.76053	2	2	2	451	51.177	6.95
Q2TBF9	Map1lc3b	Microtubule-associated protein 1 light chain 3 beta OS=Mus musculus GN=Map1lc3b PE=2 SV=1	22.4	3	4	1	125	14.656	8.43
Q8JZU2	Slc25a1	Tricarboxylate transport protein, mitochondrial OS=Mus musculus GN=Slc25a1 PE=1 SV=1	9.96785	3	3	3	311	33.91	9.89
Q7TPD5	Rps6ka2	Ribosomal protein S6 kinase OS=Mus musculus GN=Rps6ka2 PE=2 SV=1	3.54707	2	2	2	733	83.134	8.5
Q8R2U6	Nudt4	Diphosphoinositol polyphosphate phosphohydrolase 2 OS=Mus musculus GN=Nudt4 PE=1 SV=1	7.82123	1	1	1	179	20.143	6.35
Q9D0E1	Hnrnpm	Heterogeneous nuclear ribonucleoprotein M OS=Mus musculus GN=Hnrnpm PE=1 SV=3	8.77915	4	4	4	729	77.597	8.63
Q99M71	Epdr1	Mammalian ependymin-related protein 1 OS=Mus musculus GN=Epdr1 PE=1 SV=1	15.1786	3	3	3	224	25.469	7.58
Q6ZPE2	Sbf1	Myotubularin-related protein 5 OS=Mus musculus GN=Sbf1 PE=1 SV=2	2.99946	3	3	3	1867	208.561	7.12
P70699	Gaa	Lysosomal alpha-glucosidase OS=Mus musculus GN=Gaa PE=1 SV=2	6.71563	4	4	4	953	106.18	5.83
P17809	Slc2a1	Solute carrier family 2, facilitated glucose transporter member 1 OS=Mus musculus GN=Slc2a1 PE=1 SV=4	5.69106	3	3	3	492	53.949	8.87
G3UYW1	Wdfy3	WD repeat and FYVE domain-containing protein 3 OS=Mus musculus GN=Wdfy3 PE=1 SV=1	0.425411	1	1	1	3526	394.047	6.77
E9QK53	Fgfr2	Fibroblast growth factor receptor OS=Mus musculus GN=Fgfr2 PE=1 SV=1	2.14286	2	3	1	840	94.086	5.96
Q8BYA0	Tbcd	Tubulin-specific chaperone D OS=Mus musculus GN=Tbcd PE=1 SV=1	5.35117	5	5	5	1196	133.236	6.51
E9QN59	Mapk10	Mitogen-activated protein kinase OS=Mus musculus GN=Mapk10 PE=1 SV=1	6.47773	3	3	3	494	55.678	6.6
Q9Z2I8	Suclg2	Succinate--CoA ligase [GDP-forming] subunit beta, mitochondrial OS=Mus musculus GN=Suclg2 PE=1 SV=3	5.77367	2	2	2	433	46.811	7.02
Q8CCX5	Krt222	Keratin-like protein KRT222 OS=Mus musculus GN=Krt222 PE=2 SV=1	7.48299	2	2	2	294	34.177	5.78
Q8R105	Vps37c	Vacuolar protein sorting-associated protein 37C OS=Mus musculus GN=Vps37c PE=1 SV=1	4.82955	1	1	1	352	38.429	5.31
O88737	Bsn	Protein bassoon OS=Mus musculus GN=Bsn PE=1 SV=4	1.06545	3	3	3	3942	418.587	7.71
Q3TWG2	Prkcsh	Uncharacterized protein OS=Mus musculus GN=Prkcsh PE=2 SV=1	8.4453	3	3	3	521	58.657	4.45
O70480	Vamp4	Vesicle-associated membrane protein 4 OS=Mus musculus GN=Vamp4 PE=1 SV=1	9.92908	1	1	1	141	16.343	7.36
P97384	Anxa11	Annexin A11 OS=Mus musculus GN=Anxa11 PE=1 SV=2	3.18091	1	1	1	503	54.045	7.66
Q9D1K2	Atp6v1f	V-type proton ATPase subunit F OS=Mus musculus GN=Atp6v1f PE=1 SV=2	26.8908	3	3	3	119	13.362	5.82
D3Z4E2	Nrn1	Neuritin OS=Mus musculus GN=Nrn1 PE=1 SV=1	25.3165	2	2	2	158	16.996	5.36
Q3TCP5	Ezr	Uncharacterized protein OS=Mus musculus GN=Ezr PE=2 SV=1	10.2389	6	6	2	586	69.363	6.3
Q9D1E6	Tbcb	Tubulin-folding cofactor B OS=Mus musculus GN=Tbcb PE=1 SV=2	18.4426	4	4	4	244	27.368	5.24
Q3UII2	Cd82	Tetraspanin OS=Mus musculus GN=Cd82 PE=1 SV=1	16.1654	4	5	4	266	29.609	5.02
Q3TML6	Eif2s3x	Eukaryotic translation initiation factor 2, subunit 3, structural gene X-linked OS=Mus musculus GN=Eif2s3x PE=1 SV=1	8.26271	3	3	3	472	51.033	8.4
Q8R0H9	Gga1	ADP-ribosylation factor-binding protein GGA1 OS=Mus musculus GN=Gga1 PE=1 SV=1	3.30709	1	1	1	635	69.928	5.27
Q9CQM5	Txndc17	Thioredoxin domain-containing protein 17 OS=Mus musculus GN=Txndc17 PE=1 SV=1	20.3252	2	3	2	123	14.006	4.77
K3W4M4	Naxd	ATP-dependent (S)-NAD(P)H-hydrate dehydratase OS=Mus musculus GN=Naxd PE=1 SV=1	12.6027	3	3	3	365	38.887	8.24
Q6R891	Ppp1r9b	Neurabin-2 OS=Mus musculus GN=Ppp1r9b PE=1 SV=1	5.01836	2	2	2	817	89.466	4.92
Q62351	Tfrc	Transferrin receptor protein 1 OS=Mus musculus GN=Tfrc PE=1 SV=1	5.1114	3	3	3	763	85.677	6.57
P50543	S100a11	Protein S100-A11 OS=Mus musculus GN=S100a11 PE=1 SV=1	16.3265	1	1	1	98	11.075	5.45
P62077	Timm8b	Mitochondrial import inner membrane translocase subunit Tim8 B OS=Mus musculus GN=Timm8b PE=1 SV=1	26.506	2	2	2	83	9.281	5.12
F7C846	Mtx1	Metaxin-1 OS=Mus musculus GN=Mtx1 PE=1 SV=1	6.29067	2	2	2	461	51.31	9.6
Q9D1M0	Sec13	Protein SEC13 homolog OS=Mus musculus GN=Sec13 PE=1 SV=3	18.6335	3	5	3	322	35.543	5.38
Q8BNY6	Ncs1	Neuronal calcium sensor 1 OS=Mus musculus GN=Ncs1 PE=1 SV=3	22.1053	3	3	3	190	21.865	4.83
P26516	Psmd7	26S proteasome non-ATPase regulatory subunit 7 OS=Mus musculus GN=Psmd7 PE=1 SV=2	10.2804	2	2	2	321	36.517	6.77
Q8K356	Ly6h	Lymphocyte antigen 6 complex, locus H OS=Mus musculus GN=Ly6h PE=1 SV=1	19.375	3	3	3	160	17.016	8.25
A0A068BGT0	Vps52	Vacuolar protein sorting 52 OS=Mus musculus GN=Vps52 PE=2 SV=1	5.25588	2	2	2	723	81.979	5.9
Q9D967	Mdp1	Magnesium-dependent phosphatase 1 OS=Mus musculus GN=Mdp1 PE=1 SV=1	20.7317	2	2	2	164	18.571	6.8
O54865	Gucy1b3	Guanylate cyclase soluble subunit beta-1 OS=Mus musculus GN=Gucy1b3 PE=1 SV=1	1.77419	1	1	1	620	70.553	5.31
P21614	Gc	Vitamin D-binding protein OS=Mus musculus GN=Gc PE=1 SV=2	4.62185	1	1	1	476	53.565	5.5
G3UW82	Myh2	MCG140437, isoform CRA_d OS=Mus musculus GN=Myh2 PE=1 SV=1	1.90525	3	3	3	1942	223.081	5.77
Q61425	Hadh	Hydroxyacyl-coenzyme A dehydrogenase, mitochondrial OS=Mus musculus GN=Hadh PE=1 SV=2	16.879	3	4	3	314	34.442	8.65
Q9DCZ4	Apoo	MICOS complex subunit Mic26 OS=Mus musculus GN=Apoo PE=1 SV=2	13.1313	2	2	2	198	22.59	9.25
Q3THB0	Eif4b	Uncharacterized protein OS=Mus musculus GN=Eif4b PE=2 SV=1	4.74632	2	2	2	611	68.815	5.73
Q543U1	Hdac11	Histone deacetylase 11 OS=Mus musculus GN=Hdac11 PE=1 SV=1	3.17003	1	1	1	347	39.132	7.14
Q8R0A7	Kiaa0513	Uncharacterized protein KIAA0513 OS=Mus musculus GN=Kiaa0513 PE=1 SV=1	6.87961	3	3	3	407	46.289	5.02
Q3U2V3	Nudt18	8-oxo-dGDP phosphatase NUDT18 OS=Mus musculus GN=Nudt18 PE=1 SV=1	4.95356	1	1	1	323	35.671	6.62
Q9DB60	Fam213b	Prostamide/prostaglandin F synthase OS=Mus musculus GN=Fam213b PE=1 SV=1	12.9353	3	3	3	201	21.656	6.74
Q9WTP7	Ak3	GTP:AMP phosphotransferase AK3, mitochondrial OS=Mus musculus GN=Ak3 PE=1 SV=3	30.3965	6	6	6	227	25.41	8.84
A0A2C9F2C1	Syt7	Synaptotagmin-7 OS=Mus musculus GN=Syt7 PE=4 SV=1	2.94599	1	1	1	611	68.255	9.31
Q3TJD4	Atp5f1	Uncharacterized protein OS=Mus musculus GN=Atp5f1 PE=2 SV=1	23.0469	6	7	6	256	28.929	9.26
Q9CQZ6	Ndufb3	NADH dehydrogenase [ubiquinone] 1 beta subcomplex subunit 3 OS=Mus musculus GN=Ndufb3 PE=1 SV=1	23.0769	2	2	2	104	11.685	9.04
D3Z041	Acsl1	Long-chain-fatty-acid--CoA ligase 1 OS=Mus musculus GN=Acsl1 PE=1 SV=1	6.86695	4	5	3	699	77.984	7.47
Q14AZ9	Zadh2	Zinc binding alcohol dehydrogenase, domain containing 2 OS=Mus musculus GN=Zadh2 PE=1 SV=1	3.97878	1	1	1	377	40.503	7.42
P47962	Rpl5	60S ribosomal protein L5 OS=Mus musculus GN=Rpl5 PE=1 SV=3	13.1313	3	4	3	297	34.379	9.77
P62073	Timm10	Mitochondrial import inner membrane translocase subunit Tim10 OS=Mus musculus GN=Timm10 PE=1 SV=1	14.4444	1	1	1	90	10.326	6.29
Q3UA52	Arpc2	Arp2/3 complex 34 kDa subunit (Fragment) OS=Mus musculus GN=Arpc2 PE=2 SV=1	17.7546	8	8	8	383	42.496	9.06
Q6P9K9	Nrxn3	Neurexin-3 OS=Mus musculus GN=Nrxn3 PE=1 SV=2	2.92807	3	3	3	1571	173.318	6.14
A0A023J612	COX1	Cytochrome c oxidase subunit 1 OS=Mus musculus castaneus GN=COX1 PE=3 SV=1	6.22568	1	2	1	514	56.838	6.7
A8ASF5	Cpt1a	Acyltransferase OS=Mus musculus GN=Cpt1a PE=2 SV=1	7.37387	4	4	4	773	88.27	8.69
A2AVR6	Acot11	Acyl-coenzyme A thioesterase 11 OS=Mus musculus GN=Acot11 PE=1 SV=1	6.67752	4	5	4	614	69.334	7.03
Q8BTG3	Tcp11l1	T-complex protein 11-like protein 1 OS=Mus musculus GN=Tcp11l1 PE=1 SV=1	9.43026	3	3	3	509	56.296	5.5
Q3UMC8	Stam	Uncharacterized protein OS=Mus musculus GN=Stam PE=2 SV=1	6.69078	2	2	2	553	60.205	4.84
Q99JI4	Psmd6	26S proteasome non-ATPase regulatory subunit 6 OS=Mus musculus GN=Psmd6 PE=1 SV=1	6.16967	2	2	2	389	45.507	5.52
Q9CZZ4	Psmd9	Uncharacterized protein OS=Mus musculus GN=Psmd9 PE=2 SV=1	11.245	2	2	2	249	27.908	6.54
P62881	Gnb5	Guanine nucleotide-binding protein subunit beta-5 OS=Mus musculus GN=Gnb5 PE=1 SV=1	11.6456	4	5	4	395	43.537	6.46
Q99M08		Uncharacterized protein C4orf3 homolog OS=Mus musculus PE=1 SV=1	21.5385	1	1	1	65	7.4	5.24
Q3UN60	Mpp6	Membrane protein, palmitoylated 6 (MAGUK p55 subfamily member 6), isoform CRA_b OS=Mus musculus GN=Mpp6 PE=2 SV=1	9.76492	4	4	4	553	62.592	6.4
P21460	Cst3	Cystatin-C OS=Mus musculus GN=Cst3 PE=1 SV=2	11.4286	1	1	1	140	15.521	9
P57784	Snrpa1	U2 small nuclear ribonucleoprotein A' OS=Mus musculus GN=Snrpa1 PE=1 SV=2	6.66667	1	1	1	255	28.34	8.62
P97355	Sms	Spermine synthase OS=Mus musculus GN=Sms PE=1 SV=1	13.388	2	3	2	366	41.287	5.06
Q8C2E7	Washc5	WASH complex subunit 5 OS=Mus musculus GN=Washc5 PE=1 SV=2	2.50216	2	2	2	1159	134.025	7.12
A2AEG6	Gpm6b	Glycoprotein m6b, isoform CRA_g OS=Mus musculus GN=Gpm6b PE=1 SV=1	11.5854	3	4	3	328	36.173	6.14
E9Q3E1	Aldh3b2	Aldehyde dehydrogenase family 3 member B2 OS=Mus musculus GN=Aldh3b2 PE=1 SV=1	5.42797	2	2	2	479	52.949	6.09
A4GE64	Ctnna3	Alpha-T-catenin OS=Mus musculus GN=Ctnna3 PE=2 SV=1	5.69832	4	4	4	895	99.712	6.52
Q9WV55	Vapa	Vesicle-associated membrane protein-associated protein A OS=Mus musculus GN=Vapa PE=1 SV=2	27.3092	5	5	4	249	27.837	8.4
P0DP60	Lynx1	Ly-6/neurotoxin-like protein 1 OS=Mus musculus GN=Lynx1 PE=1 SV=1	16.3793	2	2	2	116	12.826	8.19
Q3UER8	Fgg	Fibrinogen gamma chain OS=Mus musculus GN=Fgg PE=1 SV=1	6.77201	2	2	2	443	50.317	5.62
Q9CY58	Serbp1	Plasminogen activator inhibitor 1 RNA-binding protein OS=Mus musculus GN=Serbp1 PE=1 SV=2	7.61671	2	2	2	407	44.687	8.54
Q8VBV7	Cops8	COP9 signalosome complex subunit 8 OS=Mus musculus GN=Cops8 PE=1 SV=1	16.7464	2	3	2	209	23.241	5.2
O35901	Lsm2	U6 snRNA-associated Sm-like protein LSm2 OS=Mus musculus GN=Lsm2 PE=1 SV=1	14.5038	1	1	1	131	14.848	7.34
O09172	Gclm	Glutamate--cysteine ligase regulatory subunit OS=Mus musculus GN=Gclm PE=1 SV=1	11.3139	2	2	2	274	30.516	5.52
D3YWJ3	Rps2	40S ribosomal protein S2 OS=Mus musculus GN=Rps2 PE=1 SV=1	16.2252	4	4	4	302	32.085	9.92
B2RSR7	Gpd1l	Glycerol-3-phosphate dehydrogenase [NAD(+)] OS=Mus musculus GN=Gpd1l PE=2 SV=1	11.9658	4	4	3	351	38.201	6.77
O35114	Scarb2	Lysosome membrane protein 2 OS=Mus musculus GN=Scarb2 PE=1 SV=3	6.48536	2	2	2	478	54.009	5.1
Q8R146	Apeh	Acylamino-acid-releasing enzyme OS=Mus musculus GN=Apeh PE=1 SV=3	4.78142	2	2	2	732	81.529	5.59
Q91W69	Epn3	Epsin-3 OS=Mus musculus GN=Epn3 PE=1 SV=1	3.45912	2	3	1	636	68.198	5.88
D3Z7D3	Dip2a	Disco-interacting protein 2 homolog A OS=Mus musculus GN=Dip2a PE=1 SV=1	2.48092	2	2	1	1572	170.47	7.75
Q8C0E2	Vps26b	Vacuolar protein sorting-associated protein 26B OS=Mus musculus GN=Vps26b PE=1 SV=1	12.2024	3	3	3	336	39.1	7.37
Q3TES0	Iqsec3	IQ motif and SEC7 domain-containing protein 3 OS=Mus musculus GN=Iqsec3 PE=1 SV=1	3.93305	4	4	3	1195	129.038	6.19
Q8VCT3	Rnpep	Aminopeptidase B OS=Mus musculus GN=Rnpep PE=1 SV=2	5.23077	3	3	3	650	72.37	5.35
E9PZD8	Cp	Ceruloplasmin OS=Mus musculus GN=Cp PE=1 SV=1	3.95948	4	4	4	1086	124.132	5.88
A0A075DCI1	ND4	NADH-ubiquinone oxidoreductase chain 4 OS=Mus musculus GN=ND4 PE=3 SV=1	5.21739	2	3	2	460	51.916	9.45
Q5BLK1	Rps6	40S ribosomal protein S6 OS=Mus musculus GN=Rps6 PE=1 SV=1	15.6627	3	3	3	249	28.663	10.84
Q3ULL5	Eif2s2	Eif2s2 protein OS=Mus musculus GN=Eif2s2 PE=1 SV=1	7.55287	2	2	2	331	38.068	5.8
Q2NL51	Gsk3a	Glycogen synthase kinase-3 alpha OS=Mus musculus GN=Gsk3a PE=1 SV=2	8.57143	3	3	2	490	51.628	8.81
E9PU87	Sik3	Serine/threonine-protein kinase SIK3 OS=Mus musculus GN=Sik3 PE=1 SV=1	1.60701	2	2	2	1369	150.564	7.02
Q3V3R1	Mthfd1l	Monofunctional C1-tetrahydrofolate synthase, mitochondrial OS=Mus musculus GN=Mthfd1l PE=1 SV=2	4.70829	4	4	4	977	105.662	7.02
Q3UIT2	Cops6	COP9 (Constitutive photomorphogenic) homolog, subunit 6 (Arabidopsis thaliana), isoform CRA_b OS=Mus musculus GN=Cops6 PE=1 SV=1	23.7654	6	6	6	324	35.857	5.73
Q91VM9	Ppa2	Inorganic pyrophosphatase 2, mitochondrial OS=Mus musculus GN=Ppa2 PE=1 SV=1	10	3	4	3	330	38.09	6.98
O70492	Snx3	Sorting nexin-3 OS=Mus musculus GN=Snx3 PE=1 SV=3	18.5185	3	3	3	162	18.746	8.66
Q6W8Q3	Pcp4l1	Purkinje cell protein 4-like protein 1 OS=Mus musculus GN=Pcp4l1 PE=1 SV=1	20.5882	1	3	1	68	7.498	5.52
Q70IV5	Synm	Synemin OS=Mus musculus GN=Synm PE=1 SV=2	1.21717	1	1	1	1561	173.105	5.12
C9K0Z0	Gria2	AMPA-selective glutamate receptor 2 flop type OS=Mus musculus GN=Gria2 PE=2 SV=1	5.77576	3	3	3	883	98.511	7.9
Q9QUM9	Psma6	Proteasome subunit alpha type-6 OS=Mus musculus GN=Psma6 PE=1 SV=1	10.1626	2	2	2	246	27.355	6.76
Q80XU6	Ogt	Ogt protein OS=Mus musculus GN=Ogt PE=2 SV=1	11.1111	1	1	1	171	18.881	6.01
Q80ZS3	Mrps26	28S ribosomal protein S26, mitochondrial OS=Mus musculus GN=Mrps26 PE=1 SV=1	9	1	2	1	200	23.43	9.96
O70439	Stx7	Syntaxin-7 OS=Mus musculus GN=Stx7 PE=1 SV=3	8.81226	2	2	2	261	29.802	5.78
Q8VCD6	Reep2	Receptor expression-enhancing protein 2 OS=Mus musculus GN=Reep2 PE=1 SV=2	13.7795	2	2	2	254	28.419	9.41
P61148	Fgf1	Fibroblast growth factor 1 OS=Mus musculus GN=Fgf1 PE=1 SV=1	15.4839	2	2	2	155	17.407	7.02
Q9CZW4	Acsl3	Long-chain-fatty-acid--CoA ligase 3 OS=Mus musculus GN=Acsl3 PE=1 SV=2	5.41667	3	3	3	720	80.441	8.54
Q6ZWX6	Eif2s1	Eukaryotic translation initiation factor 2 subunit 1 OS=Mus musculus GN=Eif2s1 PE=1 SV=3	4.7619	1	1	1	315	36.085	5.08
E9PY16	Adap1	ArfGAP with dual PH domains 1 OS=Mus musculus GN=Adap1 PE=1 SV=1	17.3797	4	4	4	374	43.343	8.65
F6SJM7	Fuom	Fucose mutarotase (Fragment) OS=Mus musculus GN=Fuom PE=1 SV=1	17.3077	2	2	2	156	17.348	5.39
Q9D6S7	Mrrf	Ribosome-recycling factor, mitochondrial OS=Mus musculus GN=Mrrf PE=1 SV=1	6.10687	1	1	1	262	29.032	9.85
Q3TWM2	Gss	Glutathione synthetase OS=Mus musculus GN=Gss PE=2 SV=1	6.32911	2	2	2	474	52.229	5.57
Q8VBT0	Tmx1	Thioredoxin-related transmembrane protein 1 OS=Mus musculus GN=Tmx1 PE=1 SV=1	8.63309	2	2	2	278	31.376	5.29
O54946	Dnajb6	DnaJ homolog subfamily B member 6 OS=Mus musculus GN=Dnajb6 PE=1 SV=4	6.57534	2	2	2	365	39.783	9.36
B1AV35	Drp2	Dystrophin-related protein 2 OS=Mus musculus GN=Drp2 PE=1 SV=1	3.36391	2	2	2	981	110.176	6.18
B2RVP5	H2afv	Histone H2A OS=Mus musculus GN=H2afv PE=2 SV=1	20.3125	3	5	1	128	13.501	10.58
Q9EST5	Anp32b	Acidic leucine-rich nuclear phosphoprotein 32 family member B OS=Mus musculus GN=Anp32b PE=1 SV=1	4.41176	1	1	1	272	31.06	4.01
Q8C6A3	Prep	Uncharacterized protein OS=Mus musculus GN=Prep PE=2 SV=1	4.51436	2	2	2	731	82.746	5.9
A0A023J5Y5	ND5	NADH-ubiquinone oxidoreductase chain 5 OS=Mus musculus musculus GN=ND5 PE=3 SV=1	6.42504	3	3	3	607	68.491	9.01
P58389	Ptpa	Serine/threonine-protein phosphatase 2A activator OS=Mus musculus GN=Ptpa PE=1 SV=1	12.0743	2	2	2	323	36.687	6.39
Q5NCJ9	Uqcr10	RIKEN cDNA 1110020P15, isoform CRA_b OS=Mus musculus GN=Uqcr10 PE=1 SV=1	26.5625	1	2	1	64	7.441	9.19
Q8BMK4	Ckap4	Cytoskeleton-associated protein 4 OS=Mus musculus GN=Ckap4 PE=1 SV=2	2.08696	1	1	1	575	63.654	5.64
Q3UQM7	Slc7a5	Uncharacterized protein OS=Mus musculus GN=Slc7a5 PE=2 SV=1	3.90625	2	2	2	512	55.836	7.9
Q6PGF7	Exoc8	Exocyst complex component 8 OS=Mus musculus GN=Exoc8 PE=1 SV=1	1.81564	1	1	1	716	80.984	5.4
P38060	Hmgcl	Hydroxymethylglutaryl-CoA lyase, mitochondrial OS=Mus musculus GN=Hmgcl PE=1 SV=2	6.76923	1	1	1	325	34.217	8.41
B0F2B4	Nlgn4l	Neuroligin 4-like OS=Mus musculus GN=Nlgn4l PE=1 SV=1	1.37566	1	1	1	945	97.287	6.32
Q8K274	Fn3krp	Ketosamine-3-kinase OS=Mus musculus GN=Fn3krp PE=1 SV=2	4.53074	1	1	1	309	34.446	7.87
P59708	Sf3b6	Splicing factor 3B subunit 6 OS=Mus musculus GN=Sf3b6 PE=1 SV=1	9.6	1	1	1	125	14.576	9.38
O54984	Asna1	ATPase Asna1 OS=Mus musculus GN=Asna1 PE=1 SV=2	17.8161	5	5	5	348	38.797	4.91
Q6NXH9	Krt73	Keratin, type II cytoskeletal 73 OS=Mus musculus GN=Krt73 PE=1 SV=1	3.71058	2	2	1	539	58.875	8.09
Q8VDQ1	Ptgr2	Prostaglandin reductase 2 OS=Mus musculus GN=Ptgr2 PE=1 SV=2	5.12821	1	1	1	351	37.991	5.41
Q8R0F8	Fahd1	Acylpyruvase FAHD1, mitochondrial OS=Mus musculus GN=Fahd1 PE=1 SV=2	20.7048	2	2	2	227	25.156	7.69
Q8K4P8	Hecw1	E3 ubiquitin-protein ligase HECW1 OS=Mus musculus GN=Hecw1 PE=1 SV=3	1.30923	2	2	2	1604	179.356	5.39
Q9CQ60	Pgls	6-phosphogluconolactonase OS=Mus musculus GN=Pgls PE=1 SV=1	22.179	3	4	3	257	27.237	5.85
Q99L15	Acot1	Acot1 protein (Fragment) OS=Mus musculus GN=Acot1 PE=2 SV=1	12.381	5	5	1	420	46.219	6.58
A0A0R4J018	Tpmt	Thiopurine S-methyltransferase OS=Mus musculus GN=Tpmt PE=1 SV=1	9.16667	1	2	1	240	27.554	6.44
Q91ZP9	Necab2	N-terminal EF-hand calcium-binding protein 2 OS=Mus musculus GN=Necab2 PE=1 SV=1	3.59897	1	1	1	389	43.414	5.3
Q9D898	Arpc5l	Actin-related protein 2/3 complex subunit 5-like protein OS=Mus musculus GN=Arpc5l PE=1 SV=1	17.6471	2	2	2	153	16.97	6.8
Q8BFY6	Pef1	Peflin OS=Mus musculus GN=Pef1 PE=1 SV=1	9.45455	2	2	2	275	29.209	6.3
Q9QZ88	Vps29	Vacuolar protein sorting-associated protein 29 OS=Mus musculus GN=Vps29 PE=1 SV=1	17.5824	3	3	3	182	20.483	6.79
Q9DB70	Fundc1	FUN14 domain-containing protein 1 OS=Mus musculus GN=Fundc1 PE=1 SV=1	10.9677	1	1	1	155	17.148	8.63
D3YXH0	Igsf5	Immunoglobulin superfamily member 5 OS=Mus musculus GN=Igsf5 PE=4 SV=1	5.36913	1	1	1	298	32.607	5.95
Q5BKS5	Hook3	Hook homolog 3 (Drosophila) OS=Mus musculus GN=Hook3 PE=2 SV=1	1.80556	1	1	1	720	83.409	5.16
O09167	Rpl21	60S ribosomal protein L21 OS=Mus musculus GN=Rpl21 PE=1 SV=3	25.625	3	4	3	160	18.55	10.49
Q00PI9	Hnrnpul2	Heterogeneous nuclear ribonucleoprotein U-like protein 2 OS=Mus musculus GN=Hnrnpul2 PE=1 SV=2	2.01342	1	1	1	745	84.888	4.89
Q8C6E0	Cfap36	Cilia- and flagella-associated protein 36 OS=Mus musculus GN=Cfap36 PE=1 SV=1	5.53936	1	2	1	343	39.575	4.93
Q8BW41	Pomgnt2	Protein O-linked-mannose beta-1,4-N-acetylglucosaminyltransferase 2 OS=Mus musculus GN=Pomgnt2 PE=1 SV=1	3.96694	1	1	1	605	69.334	8.78
J3QNU6	Arrb1	Beta-arrestin-1 OS=Mus musculus GN=Arrb1 PE=1 SV=1	14.5585	4	4	4	419	47.077	6.55
Q3U2W2	Mybbp1a	MYB binding protein (P160) 1a, isoform CRA_b OS=Mus musculus GN=Mybbp1a PE=1 SV=1	1.04167	1	1	1	1344	151.942	8.95
O70310	Nmt1	Glycylpeptide N-tetradecanoyltransferase 1 OS=Mus musculus GN=Nmt1 PE=1 SV=1	10.2823	3	3	3	496	56.852	8
A0A140T8J4	Hebp1	Heme-binding protein 1 OS=Mus musculus GN=Hebp1 PE=1 SV=1	9.47368	1	1	1	190	21.039	5.26
E9PY39	Gm20431	Predicted gene 20431 OS=Mus musculus GN=Gm20431 PE=3 SV=1	9.97305	3	3	2	371	42.069	6.76
Q8R2R9	Ap3m2	AP-3 complex subunit mu-2 OS=Mus musculus GN=Ap3m2 PE=1 SV=1	10.7656	3	3	1	418	46.886	7.56
P70232	Chl1	Neural cell adhesion molecule L1-like protein OS=Mus musculus GN=Chl1 PE=1 SV=2	1.40612	1	1	1	1209	134.99	5.57
Q14AG7	Syt12	Synaptotagmin XII OS=Mus musculus GN=Syt12 PE=1 SV=1	4.75059	1	1	1	421	46.651	5.64
Q9DAK9	Phpt1	14 kDa phosphohistidine phosphatase OS=Mus musculus GN=Phpt1 PE=1 SV=1	28.2258	3	3	3	124	13.988	5.53
Q61151	Ppp2r5e	Serine/threonine-protein phosphatase 2A 56 kDa regulatory subunit epsilon isoform OS=Mus musculus GN=Ppp2r5e PE=1 SV=3	5.78158	2	3	2	467	54.679	6.95
Q8R3B1	Plcd1	1-phosphatidylinositol 4,5-bisphosphate phosphodiesterase delta-1 OS=Mus musculus GN=Plcd1 PE=1 SV=2	2.51323	1	1	1	756	85.819	6.21
E9QAQ5	Gsk3b	Glycogen synthase kinase-3 beta OS=Mus musculus GN=Gsk3b PE=1 SV=1	10.6236	3	3	2	433	47.96	8.78
Q8BLY2	Tarsl2	Probable threonine--tRNA ligase 2, cytoplasmic OS=Mus musculus GN=Tarsl2 PE=1 SV=1	2.65823	2	2	2	790	91.26	7.53
Q7TSQ8	Pdpr	Pyruvate dehydrogenase phosphatase regulatory subunit, mitochondrial OS=Mus musculus GN=Pdpr PE=1 SV=1	3.98633	3	3	3	878	99.167	6.35
Q8R5J9	Arl6ip5	PRA1 family protein 3 OS=Mus musculus GN=Arl6ip5 PE=1 SV=2	14.3617	3	3	3	188	21.543	9.61
Q3UDE2	Ttll12	Tubulin--tyrosine ligase-like protein 12 OS=Mus musculus GN=Ttll12 PE=1 SV=1	7.98122	4	4	4	639	73.996	5.63
Q3TFU8	Tmed9	Uncharacterized protein OS=Mus musculus GN=Tmed9 PE=2 SV=1	9.66543	3	4	3	269	31.239	9.58
Q9QYI5	Dnajb2	DnaJ homolog subfamily B member 2 OS=Mus musculus GN=Dnajb2 PE=1 SV=3	7.09877	2	2	2	324	35.572	5.91
O88983	Stx8	Syntaxin-8 OS=Mus musculus GN=Stx8 PE=1 SV=1	7.62712	1	1	1	236	26.908	5.01
E9Q4K0	Ablim2	Actin-binding LIM protein 2 OS=Mus musculus GN=Ablim2 PE=1 SV=1	6.92771	4	4	4	664	73.603	8.07
Q3US35	Slc1a4	Amino acid transporter OS=Mus musculus GN=Slc1a4 PE=2 SV=1	9.21053	3	3	2	532	56.066	6.01
A0A0R4J2A3	Tktl2	Transketolase-like protein 2 OS=Mus musculus GN=Tktl2 PE=1 SV=1	4.14673	1	1	1	627	68.438	6.96
Q8CIJ3	Eif3b	Eukaryotic translation initiation factor 3 subunit B OS=Mus musculus GN=Eif3b PE=2 SV=1	2.26804	2	2	2	970	108.914	5.54
Q91XU3	Pip4k2c	Phosphatidylinositol 5-phosphate 4-kinase type-2 gamma OS=Mus musculus GN=Pip4k2c PE=1 SV=1	4.98812	2	2	2	421	47.306	6.89
E9PYL9	Gm10036	Predicted gene 10036 OS=Mus musculus GN=Gm10036 PE=3 SV=1	16.2921	3	3	3	178	20.254	9.51
P24547	Impdh2	Inosine-5'-monophosphate dehydrogenase 2 OS=Mus musculus GN=Impdh2 PE=1 SV=2	2.33463	1	1	1	514	55.78	7.28
E9QAZ2	Gm10020	Ribosomal protein L15 OS=Mus musculus GN=Gm10020 PE=3 SV=1	14.7059	4	4	4	204	24.062	11.58
Q9R1C6	Dgke	Diacylglycerol kinase epsilon OS=Mus musculus GN=Dgke PE=1 SV=1	4.96454	2	2	2	564	63.593	7.44
P12658	Calb1	Calbindin OS=Mus musculus GN=Calb1 PE=1 SV=2	11.1111	3	3	2	261	29.975	4.83
Q9DCR2	Ap3s1	AP-3 complex subunit sigma-1 OS=Mus musculus GN=Ap3s1 PE=1 SV=2	7.77202	1	1	1	193	21.718	5.39
Q3UIG0	Eif3e	Eukaryotic translation initiation factor 3 subunit E OS=Mus musculus GN=Eif3e PE=1 SV=1	6.06742	3	3	3	445	52.187	6.04
P86048	Rpl10l	60S ribosomal protein L10-like OS=Mus musculus GN=Rpl10l PE=2 SV=1	22.4299	3	3	3	214	24.542	10.11
Q3TJG6	Ptges3	Uncharacterized protein OS=Mus musculus GN=Ptges3 PE=2 SV=1	18.75	2	2	2	160	18.735	4.55
Q6DFW4	Nop58	Nucleolar protein 58 OS=Mus musculus GN=Nop58 PE=1 SV=1	6.52985	2	2	2	536	60.305	8.34
E9QN98	Dpp10	Inactive dipeptidyl peptidase 10 OS=Mus musculus GN=Dpp10 PE=1 SV=1	3.375	3	3	1	800	91.072	6.48
Q8VIM9	Irgq	Immunity-related GTPase family Q protein OS=Mus musculus GN=Irgq PE=1 SV=1	3.60206	1	1	1	583	59.287	4.83
Q3UJP8	Gart	Trifunctional purine biosynthetic protein adenosine-3 OS=Mus musculus GN=Gart PE=2 SV=1	2.47525	2	2	2	1010	107.404	6.68
Q3UC49	Fech	Ferrochelatase OS=Mus musculus GN=Fech PE=2 SV=1	13.7441	4	4	4	422	47.423	8.91
Q505F5	Lrrc47	Leucine-rich repeat-containing protein 47 OS=Mus musculus GN=Lrrc47 PE=1 SV=1	10.8434	4	4	4	581	63.551	8.1
O70252	Hmox2	Heme oxygenase 2 OS=Mus musculus GN=Hmox2 PE=1 SV=1	21.9048	5	5	5	315	35.716	5.87
Q9DCS3	Mecr	Enoyl-[acyl-carrier-protein] reductase, mitochondrial OS=Mus musculus GN=Mecr PE=1 SV=2	17.1582	3	3	3	373	40.317	9.07
A2AG50	Map7d2	MAP7 domain-containing protein 2 OS=Mus musculus GN=Map7d2 PE=1 SV=1	6.14597	4	4	4	781	85.997	8.81
A0A075B6A0	Ighm	Ig mu chain C region (Fragment) OS=Mus musculus GN=Ighm PE=1 SV=2	3.36134	1	1	1	476	52.576	6.39
P59325	Eif5	Eukaryotic translation initiation factor 5 OS=Mus musculus GN=Eif5 PE=1 SV=1	6.06061	3	3	3	429	48.938	5.52
Q3UV17	Krt76	Keratin, type II cytoskeletal 2 oral OS=Mus musculus GN=Krt76 PE=1 SV=1	2.86195	2	2	1	594	62.806	8.43
Q52JJ6	Enpep	Aminopeptidase OS=Mus musculus GN=Enpep PE=1 SV=1	1.26984	1	1	1	945	107.888	5.44
F8VPU2	Farp1	FERM, ARHGEF and pleckstrin domain-containing protein 1 OS=Mus musculus GN=Farp1 PE=1 SV=1	1.52672	1	1	1	1048	118.801	7.88
P14106	C1qb	Complement C1q subcomponent subunit B OS=Mus musculus GN=C1qb PE=1 SV=2	4.74308	1	1	1	253	26.701	8.15
Q9ESW4	Agk	Acylglycerol kinase, mitochondrial OS=Mus musculus GN=Agk PE=1 SV=1	8.7886	2	2	2	421	46.946	8.4
G3UW94	U2af1	MCG14259, isoform CRA_b OS=Mus musculus GN=U2af1 PE=1 SV=1	5.02092	1	1	1	239	27.807	8.68
B2RTP7	Krt2	Krt2 protein OS=Mus musculus GN=Krt2 PE=2 SV=1	2.40453	2	2	1	707	70.88	8.06
P40336	Vps26a	Vacuolar protein sorting-associated protein 26A OS=Mus musculus GN=Vps26a PE=1 SV=1	9.17431	2	2	2	327	38.09	6.57
Q9QX60	Dguok	Deoxyguanosine kinase, mitochondrial OS=Mus musculus GN=Dguok PE=1 SV=3	9.02527	1	1	1	277	32.26	7.66
Q3UUH0	Asl	Uncharacterized protein OS=Mus musculus GN=Asl PE=2 SV=1	8.18966	2	2	2	464	51.737	6.96
P68181	Prkacb	cAMP-dependent protein kinase catalytic subunit beta OS=Mus musculus GN=Prkacb PE=1 SV=2	9.97151	3	3	1	351	40.682	8.56
Q9CXJ4	Abcb8	ATP-binding cassette sub-family B member 8, mitochondrial OS=Mus musculus GN=Abcb8 PE=1 SV=1	2.37099	1	1	1	717	77.95	9.07
Q3UIA5	Cul1	Uncharacterized protein OS=Mus musculus GN=Cul1 PE=2 SV=1	5.28351	2	2	2	776	89.621	8
A0A023J682	ND3	NADH-ubiquinone oxidoreductase chain 3 OS=Mus musculus musculus GN=ND3 PE=3 SV=1	13.0435	1	1	1	115	13.168	4.64
Q3U5L3	Snx2	Uncharacterized protein OS=Mus musculus GN=Snx2 PE=2 SV=1	5.20231	2	2	1	519	58.445	5.12
P49442	Inpp1	Inositol polyphosphate 1-phosphatase OS=Mus musculus GN=Inpp1 PE=1 SV=2	7.82828	2	2	2	396	43.319	5.01
P70398	Usp9x	Probable ubiquitin carboxyl-terminal hydrolase FAF-X OS=Mus musculus GN=Usp9x PE=1 SV=2	1.44588	3	3	3	2559	290.526	5.87
Q8BQU6	Gjc2	Gap junction gamma-2 protein OS=Mus musculus GN=Gjc2 PE=1 SV=2	3.40909	1	1	1	440	46.979	7.12
O88322	Nid2	Nidogen-2 OS=Mus musculus GN=Nid2 PE=1 SV=2	2.067	2	2	2	1403	153.816	5.38
Q570Z8	Picalm	MKIAA4114 protein (Fragment) OS=Mus musculus GN=Picalm PE=2 SV=1	4.00593	2	2	1	674	72.881	9
Q9EQ06	Hsd17b11	Estradiol 17-beta-dehydrogenase 11 OS=Mus musculus GN=Hsd17b11 PE=1 SV=1	9.0604	3	3	3	298	32.86	8.66
Q6A0D1	Emc2	MKIAA0103 protein (Fragment) OS=Mus musculus GN=Emc2 PE=1 SV=1	9.09091	2	2	2	297	34.912	6.81
C9K0Z6	Cntfr	CNTF receptor alpha subunit OS=Mus musculus GN=Cntfr PE=2 SV=1	9.94624	2	2	2	372	40.834	6.83
Q8BR63	Fam177a1	Protein FAM177A1 OS=Mus musculus GN=Fam177a1 PE=1 SV=1	12.0773	2	2	2	207	23.563	4.59
Q8K0C4	Cyp51a1	Lanosterol 14-alpha demethylase OS=Mus musculus GN=Cyp51a1 PE=1 SV=1	2.38569	1	1	1	503	56.739	8.41
O09005	Degs1	Sphingolipid delta(4)-desaturase DES1 OS=Mus musculus GN=Degs1 PE=1 SV=1	4.95356	1	1	1	323	38.216	7.77
Q91WK5	Gcsh	Glycine cleavage system H protein, mitochondrial OS=Mus musculus GN=Gcsh PE=1 SV=2	17.6471	2	2	2	170	18.625	4.75
P16460	Ass1	Argininosuccinate synthase OS=Mus musculus GN=Ass1 PE=1 SV=1	10.9223	5	5	5	412	46.555	8.22
Q3U8M3	Rpl37a	Uncharacterized protein OS=Mus musculus GN=Rpl37a PE=2 SV=1	30.9278	2	2	2	97	10.74	10.67
O70503	Hsd17b12	Very-long-chain 3-oxoacyl-CoA reductase OS=Mus musculus GN=Hsd17b12 PE=1 SV=1	12.1795	4	4	4	312	34.719	9.52
Q80U19	Daam2	Disheveled-associated activator of morphogenesis 2 OS=Mus musculus GN=Daam2 PE=1 SV=4	2.15247	2	2	2	1115	128.289	6.92
Q9WTP6	Ak2	Adenylate kinase 2, mitochondrial OS=Mus musculus GN=Ak2 PE=1 SV=5	8.78661	2	2	2	239	26.452	7.39
P37040	Por	NADPH--cytochrome P450 reductase OS=Mus musculus GN=Por PE=1 SV=2	8.55457	5	5	5	678	76.995	5.53
O88384	Vti1b	Vesicle transport through interaction with t-SNAREs homolog 1B OS=Mus musculus GN=Vti1b PE=1 SV=1	8.62069	1	1	1	232	26.697	8.79
Q9D7S9	Chmp5	Charged multivesicular body protein 5 OS=Mus musculus GN=Chmp5 PE=1 SV=1	9.58904	1	1	1	219	24.56	4.79
Q9Z1R2	Bag6	Large proline-rich protein BAG6 OS=Mus musculus GN=Bag6 PE=1 SV=1	3.81282	3	3	3	1154	120.962	5.71
Q9D964	Gatm	Glycine amidinotransferase, mitochondrial OS=Mus musculus GN=Gatm PE=1 SV=1	4.01891	1	1	1	423	48.266	7.88
Q8BJU0	Sgta	Small glutamine-rich tetratricopeptide repeat-containing protein alpha OS=Mus musculus GN=Sgta PE=1 SV=2	4.7619	1	1	1	315	34.301	5.06
Q5NCE8	Mrs2	Magnesium transporter MRS2 homolog, mitochondrial OS=Mus musculus GN=Mrs2 PE=2 SV=2	3.22581	1	1	1	434	49.268	7.53
P62071	Rras2	Ras-related protein R-Ras2 OS=Mus musculus GN=Rras2 PE=1 SV=1	5.88235	1	1	1	204	23.385	6.01
Q9DCP2	Slc38a3	Sodium-coupled neutral amino acid transporter 3 OS=Mus musculus GN=Slc38a3 PE=1 SV=1	5.14851	3	3	3	505	55.555	7.09
Q3UEB3	Puf60	Poly(U)-binding-splicing factor PUF60 OS=Mus musculus GN=Puf60 PE=1 SV=2	6.73759	2	2	2	564	60.211	5.29
Q91XF0	Pnpo	Pyridoxine-5'-phosphate oxidase OS=Mus musculus GN=Pnpo PE=1 SV=1	9.57854	2	3	2	261	30.095	8.22
Q9JMG7	Hdgfl3	Hepatoma-derived growth factor-related protein 3 OS=Mus musculus GN=Hdgfl3 PE=1 SV=2	7.92079	1	1	1	202	22.417	8.4
Q3ULD5	Mccc2	Methylcrotonoyl-CoA carboxylase beta chain, mitochondrial OS=Mus musculus GN=Mccc2 PE=1 SV=1	9.23623	3	3	3	563	61.34	8
Q9QZE5	Copg1	Coatomer subunit gamma-1 OS=Mus musculus GN=Copg1 PE=1 SV=1	4.00458	2	2	2	874	97.45	5.35
Q8K353	Cystm1	Cysteine-rich and transmembrane domain-containing protein 1 OS=Mus musculus GN=Cystm1 PE=1 SV=1	9.61538	1	1	1	104	11.394	4.32
P41241	Csk	Tyrosine-protein kinase CSK OS=Mus musculus GN=Csk PE=1 SV=2	2.66667	1	1	1	450	50.684	7.06
Q9ESM3	Hapln2	Hyaluronan and proteoglycan link protein 2 OS=Mus musculus GN=Hapln2 PE=1 SV=1	11.1437	3	3	3	341	37.901	9.09
Q3TQC7	Entpd5	Ectonucleoside triphosphate diphosphohydrolase 5 OS=Mus musculus GN=Entpd5 PE=1 SV=1	3.09735	1	1	1	452	49.806	5.47
Q80TY0	Fnbp1	Formin-binding protein 1 OS=Mus musculus GN=Fnbp1 PE=1 SV=2	3.57143	2	2	2	616	71.299	5.67
Q8K341	Atat1	Alpha-tubulin N-acetyltransferase 1 OS=Mus musculus GN=Atat1 PE=1 SV=1	3.32542	1	1	1	421	47.135	9.98
Q9QZQ8	H2afy	Core histone macro-H2A.1 OS=Mus musculus GN=H2afy PE=1 SV=3	13.172	3	3	3	372	39.71	9.8
Q3TD71	Scamp1	Secretory carrier-associated membrane protein OS=Mus musculus GN=Scamp1 PE=1 SV=1	11.2426	2	2	2	338	38.004	7.71
Q60847	Col12a1	Collagen alpha-1(XII) chain OS=Mus musculus GN=Col12a1 PE=2 SV=3	0.801282	2	2	2	3120	340.004	5.64
Q0VGU4	Vgf	MCG18019 OS=Mus musculus GN=Vgf PE=1 SV=1	2.10697	1	1	1	617	68.191	4.7
Q9CZI5	Rps23	Uncharacterized protein OS=Mus musculus GN=Rps23 PE=2 SV=1	15.1724	2	3	2	145	16.007	10.43
P56387	Dynlt3	Dynein light chain Tctex-type 3 OS=Mus musculus GN=Dynlt3 PE=1 SV=1	40.5172	2	2	2	116	12.949	5.12
Q80SZ7	Gng5	Guanine nucleotide-binding protein G(I)/G(S)/G(O) subunit gamma-5 OS=Mus musculus GN=Gng5 PE=1 SV=2	14.7059	1	1	1	68	7.314	9.85
O55057	Pde6d	Retinal rod rhodopsin-sensitive cGMP 3',5'-cyclic phosphodiesterase subunit delta OS=Mus musculus GN=Pde6d PE=1 SV=1	8	1	1	1	150	17.337	5.67
Q9EQ80	Nif3l1	NIF3-like protein 1 OS=Mus musculus GN=Nif3l1 PE=1 SV=4	9.57447	2	2	2	376	41.719	6.76
Q5BLJ9	Rpl27	60S ribosomal protein L27 OS=Mus musculus GN=Rpl27 PE=1 SV=1	34.5588	4	4	4	136	15.788	10.56
E9QPX1	Col18a1	Collagen alpha-1(XVIII) chain OS=Mus musculus GN=Col18a1 PE=1 SV=1	0.958286	1	1	1	1774	182.184	5.71
A0A0R4J2B2	Kctd12	BTB/POZ domain-containing protein KCTD12 OS=Mus musculus GN=Kctd12 PE=1 SV=1	3.66972	1	1	1	327	35.866	5.81
Q9CQR2	Rps21	40S ribosomal protein S21 OS=Mus musculus GN=Rps21 PE=1 SV=1	12.0482	1	1	1	83	9.136	8.51
Q04736	Yes1	Tyrosine-protein kinase Yes OS=Mus musculus GN=Yes1 PE=1 SV=3	2.95749	2	3	1	541	60.591	6.64
Q3TI65	Mtfp1	Uncharacterized protein OS=Mus musculus GN=Mtfp1 PE=2 SV=1	14.4578	2	2	2	166	18.307	8.68
O35887	Calu	Calumenin OS=Mus musculus GN=Calu PE=1 SV=1	21.2698	4	4	4	315	37.041	4.67
Q9R1T2	Sae1	SUMO-activating enzyme subunit 1 OS=Mus musculus GN=Sae1 PE=1 SV=1	12.2857	2	2	2	350	38.596	5.36
Q9D7X8	Ggct	Gamma-glutamylcyclotransferase OS=Mus musculus GN=Ggct PE=1 SV=1	6.91489	1	1	1	188	21.152	5.67
Q8BH79	Ano10	Anoctamin-10 OS=Mus musculus GN=Ano10 PE=1 SV=1	5.91806	3	3	3	659	76.138	6.7
P43276	Hist1h1b	Histone H1.5 OS=Mus musculus GN=Hist1h1b PE=1 SV=2	7.17489	1	1	1	223	22.562	10.92
O35598	Adam10	Disintegrin and metalloproteinase domain-containing protein 10 OS=Mus musculus GN=Adam10 PE=1 SV=2	5.07343	3	3	3	749	83.914	7.94
Q8BGY7	Fam210a	Protein FAM210A OS=Mus musculus GN=Fam210a PE=1 SV=1	3.663	1	1	1	273	31.58	9.82
Q3UD53	Carhsp1	Uncharacterized protein OS=Mus musculus GN=Carhsp1 PE=2 SV=1	18.2432	2	2	2	148	16.092	8.21
O35927	Ctnnd2	Catenin delta-2 OS=Mus musculus GN=Ctnnd2 PE=1 SV=1	2.96712	3	3	3	1247	134.916	7.65
Q64676	Ugt8	2-hydroxyacylsphingosine 1-beta-galactosyltransferase OS=Mus musculus GN=Ugt8 PE=1 SV=2	2.77264	1	1	1	541	61.21	9.42
P61255	Rpl26	60S ribosomal protein L26 OS=Mus musculus GN=Rpl26 PE=1 SV=1	28.2759	5	5	5	145	17.248	10.55
P97493	Txn2	Thioredoxin, mitochondrial OS=Mus musculus GN=Txn2 PE=1 SV=1	24.0964	2	2	2	166	18.244	7.9
Q08943	Ssrp1	FACT complex subunit SSRP1 OS=Mus musculus GN=Ssrp1 PE=1 SV=2	1.9774	1	1	1	708	80.81	6.76
P23953	Ces1c	Carboxylesterase 1C OS=Mus musculus GN=Ces1c PE=1 SV=4	6.85921	3	3	3	554	61.017	5.06
Q9QWL7	Krt17	Keratin, type I cytoskeletal 17 OS=Mus musculus GN=Krt17 PE=1 SV=3	6.23557	3	3	2	433	48.132	5.06
Q8CG76	Akr7a2	Aflatoxin B1 aldehyde reductase member 2 OS=Mus musculus GN=Akr7a2 PE=1 SV=3	3.26975	1	1	1	367	40.586	8.12
P47199	Cryz	Quinone oxidoreductase OS=Mus musculus GN=Cryz PE=1 SV=1	13.5952	3	4	3	331	35.246	8.07
Q8K212	Pacs1	Phosphofurin acidic cluster sorting protein 1 OS=Mus musculus GN=Pacs1 PE=1 SV=2	2.80957	2	2	2	961	104.764	7.74
Q8BZJ7	Dcun1d2	DCN1-like protein 2 OS=Mus musculus GN=Dcun1d2 PE=1 SV=3	10.4247	2	2	2	259	30.049	5.59
Q3U1J4	Ddb1	DNA damage-binding protein 1 OS=Mus musculus GN=Ddb1 PE=1 SV=2	3.15789	4	4	4	1140	126.772	5.26
Q3TEA8	Hp1bp3	Heterochromatin protein 1-binding protein 3 OS=Mus musculus GN=Hp1bp3 PE=1 SV=1	7.03971	4	4	4	554	60.829	9.7
Q9Z0Y1	Dctn3	Dynactin subunit 3 OS=Mus musculus GN=Dctn3 PE=1 SV=2	18.8172	3	3	3	186	20.965	6.06
Q8BMF3	Me3	NADP-dependent malic enzyme, mitochondrial OS=Mus musculus GN=Me3 PE=1 SV=2	6.29139	2	2	2	604	67.056	7.83
Q60972	Rbbp4	Histone-binding protein RBBP4 OS=Mus musculus GN=Rbbp4 PE=1 SV=5	3.52941	2	2	2	425	47.626	4.89
P97457	Mylpf	Myosin regulatory light chain 2, skeletal muscle isoform OS=Mus musculus GN=Mylpf PE=1 SV=3	7.69231	1	1	1	169	18.943	4.92
Q0VBD0	Itgb8	Integrin beta OS=Mus musculus GN=Itgb8 PE=1 SV=1	2.21643	1	1	1	767	84.463	7.09
P49443	Ppm1a	Protein phosphatase 1A OS=Mus musculus GN=Ppm1a PE=1 SV=1	11.5183	3	3	3	382	42.406	5.36
Q9CQ22	Lamtor1	Ragulator complex protein LAMTOR1 OS=Mus musculus GN=Lamtor1 PE=1 SV=1	8.07453	1	1	1	161	17.738	5.15
Q3UK30		Uncharacterized protein OS=Mus musculus PE=2 SV=1	5.40541	3	3	3	518	52.584	9.42
A0A286YCI8	Sorbs1	Sorbin and SH3 domain-containing protein 1 OS=Mus musculus GN=Sorbs1 PE=1 SV=1	2.55814	2	2	2	1290	143.047	8.31
Q7TSV2	Slc9a1	Sodium/hydrogen exchanger OS=Mus musculus GN=Slc9a1 PE=2 SV=1	3.76671	2	2	2	823	91.836	7.23
P97823	Lypla1	Acyl-protein thioesterase 1 OS=Mus musculus GN=Lypla1 PE=1 SV=1	10.4348	2	2	2	230	24.671	6.62
P29699	Ahsg	Alpha-2-HS-glycoprotein OS=Mus musculus GN=Ahsg PE=1 SV=1	9.85507	2	2	2	345	37.302	6.51
Q66JR2	Stard10	Stard10 protein (Fragment) OS=Mus musculus GN=Stard10 PE=2 SV=1	2.96296	1	1	1	405	43.873	9.07
Q3TXV4	Rab31	Rab22B OS=Mus musculus GN=Rab31 PE=1 SV=1	5.64103	1	1	1	195	21.449	7.4
Q8CCK0	H2afy2	Core histone macro-H2A.2 OS=Mus musculus GN=H2afy2 PE=1 SV=3	9.4086	3	3	3	372	40.067	9.69
Q8R1F6	Hid1	Protein HID1 OS=Mus musculus GN=Hid1 PE=1 SV=1	1.64975	1	1	1	788	88.723	5.94
Q01730	Rsu1	Ras suppressor protein 1 OS=Mus musculus GN=Rsu1 PE=1 SV=3	15.1625	2	2	2	277	31.531	8.88
Q9JKN6	Nova1	RNA-binding protein Nova-1 OS=Mus musculus GN=Nova1 PE=1 SV=2	10.2564	4	4	4	507	51.724	8.72
Q3UJU9	Rmdn3	Regulator of microtubule dynamics protein 3 OS=Mus musculus GN=Rmdn3 PE=1 SV=2	6.38298	2	2	2	470	51.997	5.21
A0A0G2JEC4	Sh3glb1	Endophilin-B1 OS=Mus musculus GN=Sh3glb1 PE=1 SV=1	3.29949	1	1	1	394	44.276	6.44
Q99L20	Gstt3	Glutathione S-transferase theta-3 OS=Mus musculus GN=Gstt3 PE=1 SV=1	8.71369	2	2	2	241	27.385	7.74
Q99PV0	Prpf8	Pre-mRNA-processing-splicing factor 8 OS=Mus musculus GN=Prpf8 PE=1 SV=2	1.84154	2	3	2	2335	273.443	8.84
Q3UHL1	Camkv	CaM kinase-like vesicle-associated protein OS=Mus musculus GN=Camkv PE=1 SV=2	7.8125	3	3	3	512	54.785	5.54
Q9Z1R9	Prss1	MCG124046 OS=Mus musculus GN=Prss1 PE=1 SV=1	8.13008	1	3	1	246	26.118	4.94
Q8VCX5	Micu1	Calcium uptake protein 1, mitochondrial OS=Mus musculus GN=Micu1 PE=1 SV=1	7.12788	2	2	2	477	54.318	8.59
P0C0A3	Chmp6	Charged multivesicular body protein 6 OS=Mus musculus GN=Chmp6 PE=1 SV=2	7	1	1	1	200	23.401	5.44
Q3TWT5	Asah1	Uncharacterized protein OS=Mus musculus GN=Asah1 PE=2 SV=1	9.64467	3	3	3	394	44.629	8.46
P60824	Cirbp	Cold-inducible RNA-binding protein OS=Mus musculus GN=Cirbp PE=1 SV=1	8.13953	1	1	1	172	18.596	9.61
Q8BFU3	Rnf214	RING finger protein 214 OS=Mus musculus GN=Rnf214 PE=1 SV=1	2.09581	1	1	1	668	73.578	6.23
E9PZS5	Exog	Nuclease EXOG, mitochondrial OS=Mus musculus GN=Exog PE=1 SV=1	5.61224	2	2	2	392	43.583	7.94
Q52L67	Tecr	Gpsn2 protein OS=Mus musculus GN=Tecr PE=1 SV=1	5.52486	2	2	2	362	41.869	9.39
Q9R0Q3	Tmed2	Transmembrane emp24 domain-containing protein 2 OS=Mus musculus GN=Tmed2 PE=1 SV=1	12.4378	2	2	2	201	22.69	5.17
Q9CQ62	Decr1	2,4-dienoyl-CoA reductase, mitochondrial OS=Mus musculus GN=Decr1 PE=1 SV=1	13.7313	3	3	3	335	36.191	8.95
A6H663	Bag3	BCL2-associated athanogene 3 OS=Mus musculus GN=Bag3 PE=2 SV=1	3.81282	2	2	2	577	61.821	7.44
Q3UTB8	Grpel1	GrpE protein homolog OS=Mus musculus GN=Grpel1 PE=2 SV=1	5.06912	1	1	1	217	24.292	8.38
Q69Z98	Brsk2	Serine/threonine-protein kinase BRSK2 OS=Mus musculus GN=Brsk2 PE=1 SV=2	4.7619	3	3	2	735	81.682	8.79
Q6P5F7	Ttyh3	Protein tweety homolog 3 OS=Mus musculus GN=Ttyh3 PE=1 SV=1	2.67176	1	1	1	524	57.677	5.85
A2AEW8	Gripap1	GRIP1-associated protein 1 OS=Mus musculus GN=Gripap1 PE=1 SV=1	4.1816	2	3	2	837	95.855	5.17
Q8BU30	Iars	Isoleucine--tRNA ligase, cytoplasmic OS=Mus musculus GN=Iars PE=1 SV=2	1.98098	2	3	2	1262	144.179	6.55
Q9D6K8	Fundc2	FUN14 domain-containing protein 2 OS=Mus musculus GN=Fundc2 PE=1 SV=1	7.28477	1	1	1	151	16.554	9.7
P62996	Tra2b	Transformer-2 protein homolog beta OS=Mus musculus GN=Tra2b PE=1 SV=1	10.4167	2	2	2	288	33.646	11.25
O54833	Csnk2a2	Casein kinase II subunit alpha' OS=Mus musculus GN=Csnk2a2 PE=1 SV=1	4.28571	1	1	1	350	41.189	8.56
Q5M9J8	Rpl28	MCG13936 OS=Mus musculus GN=Rpl28 PE=1 SV=1	21.8978	3	3	3	137	15.724	12.02
Q3U740	Eif6	Eukaryotic translation initiation factor 6 OS=Mus musculus GN=Eif6 PE=2 SV=1	9.79592	1	1	1	245	26.409	4.68
Q3TJC2	Pafah1b3	Platelet-activating factor acetylhydrolase, isoform 1b, alpha1 subunit, isoform CRA_a OS=Mus musculus GN=Pafah1b3 PE=1 SV=1	7.32759	2	2	2	232	25.837	6.93
Q9QYX7	Pclo	Protein piccolo OS=Mus musculus GN=Pclo PE=1 SV=4	0.572218	2	2	2	5068	550.496	6.51
Q99KR7	Ppif	Peptidyl-prolyl cis-trans isomerase F, mitochondrial OS=Mus musculus GN=Ppif PE=1 SV=1	21.3592	3	3	3	206	21.723	9.16
Q9CYT6	Cap2	Adenylyl cyclase-associated protein 2 OS=Mus musculus GN=Cap2 PE=1 SV=1	2.31092	1	1	1	476	52.829	6.43
D3YUY7	Trim3	Tripartite motif protein 3, isoform CRA_a OS=Mus musculus GN=Trim3 PE=1 SV=2	3.49462	2	2	2	744	80.724	7.81
M0QWP1	Agrn	Agrin OS=Mus musculus GN=Agrn PE=1 SV=1	1.62242	2	2	2	2034	216.508	6.15
Q3T9S3	Set	SET translocation OS=Mus musculus GN=Set PE=2 SV=1	4.84429	1	1	1	289	33.358	4.32
P84089	Erh	Enhancer of rudimentary homolog OS=Mus musculus GN=Erh PE=1 SV=1	26.9231	2	2	2	104	12.251	5.92
Q2TPA8	Hsdl2	Hydroxysteroid dehydrogenase-like protein 2 OS=Mus musculus GN=Hsdl2 PE=1 SV=1	7.7551	4	4	4	490	54.174	6.74
E9QJW0	Mgst1	Microsomal glutathione S-transferase 1 OS=Mus musculus GN=Mgst1 PE=1 SV=1	5.67686	1	1	1	229	25.776	9.91
Q9JM14	Nt5c	5'(3')-deoxyribonucleotidase, cytosolic type OS=Mus musculus GN=Nt5c PE=1 SV=1	37.5	4	4	4	200	23.062	5.49
F8VPQ4	Srgap3	SLIT-ROBO Rho GTPase-activating protein 3 OS=Mus musculus GN=Srgap3 PE=1 SV=1	1.0919	1	1	1	1099	124.369	6.67
A2AUD5	Tpd52l2	Tumor protein D54 OS=Mus musculus GN=Tpd52l2 PE=1 SV=1	13.5371	2	2	2	229	25.052	6.55
Q9DBH5	Lman2	Vesicular integral-membrane protein VIP36 OS=Mus musculus GN=Lman2 PE=1 SV=2	3.35196	1	1	1	358	40.404	6.95
Q9WUB4	Dctn6	Dynactin subunit 6 OS=Mus musculus GN=Dctn6 PE=1 SV=1	7.36842	1	1	1	190	20.657	6.67
Q3TIK1	Gorasp2	Uncharacterized protein OS=Mus musculus GN=Gorasp2 PE=2 SV=1	2.66075	1	1	1	451	47.082	4.83
P62309	Snrpg	Small nuclear ribonucleoprotein G OS=Mus musculus GN=Snrpg PE=1 SV=1	15.7895	1	1	1	76	8.49	8.88
A0A0A0MQ90	S100a13	Protein S100-A13 OS=Mus musculus GN=S100a13 PE=1 SV=1	6.875	1	1	1	160	17.733	6.57
G3X9Y5	Ube4a	Ubiquitin conjugation factor E4 A OS=Mus musculus GN=Ube4a PE=1 SV=1	1.29032	1	1	1	1085	124.383	5.19
F6ZHD8	Gbe1	1,4-alpha-glucan-branching enzyme OS=Mus musculus GN=Gbe1 PE=1 SV=2	3.4188	2	2	2	702	80.286	6.38
G3X9Q2	Gng7	Guanine nucleotide-binding protein subunit gamma OS=Mus musculus GN=Gng7 PE=1 SV=1	20.2899	1	1	1	69	7.606	8.51
Q9JJ59	Abcb9	ATP-binding cassette sub-family B member 9 OS=Mus musculus GN=Abcb9 PE=2 SV=1	4.98688	2	2	2	762	83.91	7.62
Q9CXV1	Sdhd	Succinate dehydrogenase [ubiquinone] cytochrome b small subunit, mitochondrial OS=Mus musculus GN=Sdhd PE=1 SV=2	10.6918	2	3	2	159	17.003	9.1
Q920A5	Scpep1	Retinoid-inducible serine carboxypeptidase OS=Mus musculus GN=Scpep1 PE=1 SV=2	3.09735	1	1	1	452	50.932	5.66
Q8CGA0	Ppm1f	Protein phosphatase 1F OS=Mus musculus GN=Ppm1f PE=1 SV=1	6.63717	2	2	2	452	49.58	5.3
Q9JKC8	Ap3m1	AP-3 complex subunit mu-1 OS=Mus musculus GN=Ap3m1 PE=1 SV=1	12.6794	3	3	1	418	46.906	6.93
H7BX95	Srsf1	Serine/arginine-rich-splicing factor 1 OS=Mus musculus GN=Srsf1 PE=1 SV=1	15.0198	4	5	4	253	28.312	10.08
A0A0R4J0Z1	Pdia4	Protein disulfide-isomerase A4 OS=Mus musculus GN=Pdia4 PE=1 SV=1	7.17629	4	5	4	641	72.325	5.22
Q8R550	Sh3kbp1	SH3 domain-containing kinase-binding protein 1 OS=Mus musculus GN=Sh3kbp1 PE=1 SV=1	2.2567	1	1	1	709	78.122	7.55
Q8BG51	Rhot1	Mitochondrial Rho GTPase 1 OS=Mus musculus GN=Rhot1 PE=1 SV=1	6.97306	3	3	3	631	72.196	6.49
A0A023J6C2	ATP8	ATP synthase protein 8 OS=Mus musculus musculus GN=ATP8 PE=3 SV=1	19.403	1	1	1	67	7.747	9.88
Q7TSE6	Stk38l	Serine/threonine-protein kinase 38-like OS=Mus musculus GN=Stk38l PE=1 SV=2	2.15517	1	1	1	464	53.737	6.96
O54901	Cd200	OX-2 membrane glycoprotein OS=Mus musculus GN=Cd200 PE=1 SV=1	4.31655	1	1	1	278	31.236	8.79
P63046	Sult4a1	Sulfotransferase 4A1 OS=Mus musculus GN=Sult4a1 PE=1 SV=1	16.1972	4	4	4	284	33.032	5.53
Q3U7B3	Tmpo	Uncharacterized protein OS=Mus musculus GN=Tmpo PE=2 SV=1	7.07965	2	2	2	452	50.471	9.45
Q80W47	Wipi2	WD repeat domain phosphoinositide-interacting protein 2 OS=Mus musculus GN=Wipi2 PE=1 SV=1	5.16854	1	1	1	445	48.446	5.86
G3X9J1	Slc8a1	Sodium/calcium exchanger 1 OS=Mus musculus GN=Slc8a1 PE=1 SV=1	6.08247	3	3	3	970	107.97	4.98
Q3UZ39	Lrrfip1	Leucine-rich repeat flightless-interacting protein 1 OS=Mus musculus GN=Lrrfip1 PE=1 SV=2	1.64609	1	1	1	729	79.201	4.82
Q3TIH9	Ube2l3	Uncharacterized protein OS=Mus musculus GN=Ube2l3 PE=2 SV=1	27.9221	2	2	2	154	17.851	8.22
Q8BGB7	Enoph1	Enolase-phosphatase E1 OS=Mus musculus GN=Enoph1 PE=1 SV=1	4.66926	1	1	1	257	28.582	4.92
Q9D1C8	Vps28	Vacuolar protein sorting-associated protein 28 homolog OS=Mus musculus GN=Vps28 PE=1 SV=1	6.78733	1	1	1	221	25.436	5.54
Q3TJN6	Snx5	Sorting nexin OS=Mus musculus GN=Snx5 PE=2 SV=1	2.72277	1	1	1	404	46.769	6.37
Q9QYF1	Rdh11	Retinol dehydrogenase 11 OS=Mus musculus GN=Rdh11 PE=1 SV=2	4.43038	1	1	1	316	35.125	8.91
P63163	Snrpn	Small nuclear ribonucleoprotein-associated protein N OS=Mus musculus GN=Snrpn PE=1 SV=1	12.5	3	3	3	240	24.598	11.19
P61222	Abce1	ATP-binding cassette sub-family E member 1 OS=Mus musculus GN=Abce1 PE=1 SV=1	4.34057	2	3	2	599	67.271	8.34
P11531	Dmd	Dystrophin OS=Mus musculus GN=Dmd PE=1 SV=3	0.924415	2	2	2	3678	425.566	5.94
Q921W0	Chmp1a	Charged multivesicular body protein 1a OS=Mus musculus GN=Chmp1a PE=1 SV=1	8.67347	2	2	2	196	21.594	8.06
Q91V76		Ester hydrolase C11orf54 homolog OS=Mus musculus PE=1 SV=1	8.57143	2	2	2	315	34.973	6.29
G5E8G5	Prom1	Prominin 1, isoform CRA_a OS=Mus musculus GN=Prom1 PE=1 SV=1	1.26874	1	1	1	867	97.08	6.58
Q543S0	Prelp	Proline arginine-rich end leucine-rich repeat OS=Mus musculus GN=Prelp PE=1 SV=1	8.73016	3	3	3	378	43.265	9.54
Q9CX56	Psmd8	26S proteasome non-ATPase regulatory subunit 8 OS=Mus musculus GN=Psmd8 PE=1 SV=2	9.06516	3	3	3	353	39.905	9.58
E9PVN6	Gm20498	Predicted gene 20498 OS=Mus musculus GN=Gm20498 PE=1 SV=1	6.59341	1	1	1	182	20.431	6.07
Q3TFH8	Pgm3	Phosphoacetylglucosamine mutase OS=Mus musculus GN=Pgm3 PE=2 SV=1	2.39852	1	1	1	542	59.441	6.2
Q3U1S6	Csde1	Uncharacterized protein OS=Mus musculus GN=Csde1 PE=1 SV=1	5.6391	4	5	4	798	88.735	6.37
A7TU71	Shroom2	Protein Shroom2 OS=Mus musculus GN=Shroom2 PE=1 SV=1	1.47949	1	1	1	1487	165.162	6.7
P61961	Ufm1	Ubiquitin-fold modifier 1 OS=Mus musculus GN=Ufm1 PE=1 SV=1	32.9412	1	1	1	85	9.112	9.31
Q80U92	Mlc1	MKIAA0027 protein (Fragment) OS=Mus musculus GN=Mlc1 PE=2 SV=1	12.5296	3	3	3	423	46.058	8.38
A0A0R4J135	Selenbp2	Selenium-binding protein 2 OS=Mus musculus GN=Selenbp2 PE=1 SV=1	8.47458	3	3	3	472	52.594	6.18
B2RY17	Tnik	Tnik protein OS=Mus musculus GN=Tnik PE=2 SV=1	0.807043	1	1	1	1363	155.202	6.99
Q6ZQ18	Efr3b	Protein EFR3 homolog B OS=Mus musculus GN=Efr3b PE=1 SV=2	5.01836	3	3	3	817	92.348	6.54
P39447	Tjp1	Tight junction protein ZO-1 OS=Mus musculus GN=Tjp1 PE=1 SV=2	2.97994	3	3	3	1745	194.622	6.64
Q8K3H0	Appl1	DCC-interacting protein 13-alpha OS=Mus musculus GN=Appl1 PE=1 SV=1	1.41443	1	1	1	707	79.278	5.41
Q8R4N0	Clybl	Citramalyl-CoA lyase, mitochondrial OS=Mus musculus GN=Clybl PE=1 SV=2	9.1716	2	2	2	338	37.525	8.54
Q9QXB9	Drg2	Developmentally-regulated GTP-binding protein 2 OS=Mus musculus GN=Drg2 PE=1 SV=1	6.59341	2	2	2	364	40.692	8.88
Q9CX00	Ist1	IST1 homolog OS=Mus musculus GN=Ist1 PE=1 SV=1	8.01105	2	2	2	362	39.443	5.44
Q3UWA4	Trim40	Tripartite motif-containing protein 40 OS=Mus musculus GN=Trim40 PE=2 SV=1	4.06504	1	1	1	246	27.885	6.99
P45952	Acadm	Medium-chain specific acyl-CoA dehydrogenase, mitochondrial OS=Mus musculus GN=Acadm PE=1 SV=1	9.02613	4	4	4	421	46.452	8.37
Q4VAG4	Rpl22	MCG12304 OS=Mus musculus GN=Rpl22 PE=1 SV=1	18.75	2	2	2	128	14.75	9.19
Q3UM69	2310061I04Rik	Uncharacterized protein (Fragment) OS=Mus musculus GN=2310061I04Rik PE=2 SV=1	2.95858	1	1	1	338	37.677	8.88
Q7TPW6	Slc25a20	Solute carrier family 25 (Mitochondrial carnitine/acylcarnitine translocase), member 20 OS=Mus musculus GN=Slc25a20 PE=2 SV=1	15.6146	3	3	3	301	32.944	9.11
Q8CHG1	Dclk1	MKIAA0369 protein (Fragment) OS=Mus musculus GN=Dclk1 PE=2 SV=1	6.70038	3	3	3	791	87.349	8.81
P22005	Penk	Proenkephalin-A OS=Mus musculus GN=Penk PE=1 SV=2	8.95522	1	1	1	268	30.984	5.68
A0A0R4J0B8	Sh3gl3	Endophilin-A3 OS=Mus musculus GN=Sh3gl3 PE=1 SV=1	5.76369	1	1	1	347	38.926	5.12
A0A0A6YX26	Rpl31	60S ribosomal protein L31 OS=Mus musculus GN=Rpl31 PE=1 SV=1	10.8527	1	2	1	129	14.987	10.61
Q3T9B4	Rexo2	Uncharacterized protein OS=Mus musculus GN=Rexo2 PE=2 SV=1	7.59494	1	1	1	237	26.65	7.49
Q3TMH2	Scrn3	Secernin-3 OS=Mus musculus GN=Scrn3 PE=1 SV=1	11.0048	3	3	3	418	47.631	5.66
E9QN63	Asap1	Arf-GAP with SH3 domain, ANK repeat and PH domain-containing protein 1 OS=Mus musculus GN=Asap1 PE=1 SV=2	3.13862	2	2	2	1147	127.311	7.53
Q3UMA3	Hgs	Hepatocyte growth factor-regulated tyrosine kinase substrate OS=Mus musculus GN=Hgs PE=1 SV=1	2.70619	2	2	2	776	86.089	6.16
Q8VDP4	Ccar2	Cell cycle and apoptosis regulator protein 2 OS=Mus musculus GN=Ccar2 PE=1 SV=2	1.51844	1	1	1	922	102.938	5.25
Q8K411	Pitrm1	Presequence protease, mitochondrial OS=Mus musculus GN=Pitrm1 PE=1 SV=1	1.83398	1	1	1	1036	117.297	7.2
Q3V100	Mpi	Mannose-6-phosphate isomerase OS=Mus musculus GN=Mpi PE=1 SV=1	6.38298	1	1	1	423	46.545	5.95
Q62443	Nptx1	Neuronal pentraxin-1 OS=Mus musculus GN=Nptx1 PE=1 SV=1	3.47222	1	1	1	432	47.088	6.44
Q8R1B4	Eif3c	Eukaryotic translation initiation factor 3 subunit C OS=Mus musculus GN=Eif3c PE=1 SV=1	2.5247	2	3	2	911	105.465	5.78
P97927	Lama4	Laminin subunit alpha-4 OS=Mus musculus GN=Lama4 PE=1 SV=2	0.881057	1	1	1	1816	201.692	6.21
P14069	S100a6	Protein S100-A6 OS=Mus musculus GN=S100a6 PE=1 SV=3	8.98876	1	1	1	89	10.044	5.48
P70441	Slc9a3r1	Na(+)/H(+) exchange regulatory cofactor NHE-RF1 OS=Mus musculus GN=Slc9a3r1 PE=1 SV=3	15.7746	5	5	5	355	38.577	5.9
Q69Z91	Acss1	Acetyl-coenzyme A synthetase (Fragment) OS=Mus musculus GN=Acss1 PE=2 SV=1	1.61054	1	1	1	683	74.705	6.86
Q3V386	Wasf3	Uncharacterized protein OS=Mus musculus GN=Wasf3 PE=2 SV=1	4.79042	1	1	1	501	55.184	6.37
Q923G2	Polr2h	DNA-directed RNA polymerases I, II, and III subunit RPABC3 OS=Mus musculus GN=Polr2h PE=1 SV=3	8	1	1	1	150	17.132	4.68
Q3TGU7	Pa2g4	Proliferation-associated 2G4 OS=Mus musculus GN=Pa2g4 PE=1 SV=1	8.12183	3	3	3	394	43.671	6.86
Q91VW3	Sh3bgrl3	SH3 domain-binding glutamic acid-rich-like protein 3 OS=Mus musculus GN=Sh3bgrl3 PE=1 SV=1	29.0323	2	4	2	93	10.47	5.14
E9PXC0	Srp54b	Signal recognition particle 54 kDa protein OS=Mus musculus GN=Srp54b PE=1 SV=1	2.57937	1	1	1	504	55.779	8.92
Q9R0X4	Acot9	Acyl-coenzyme A thioesterase 9, mitochondrial OS=Mus musculus GN=Acot9 PE=1 SV=1	11.3895	4	4	4	439	50.528	8.59
Q9D711	Pir	Pirin OS=Mus musculus GN=Pir PE=1 SV=1	4.13793	1	1	1	290	32.046	7.11
Q3TXT9	Agpat3	Uncharacterized protein OS=Mus musculus GN=Agpat3 PE=2 SV=1	5.85106	2	2	2	376	43.18	8.62
Q3UJS6	Cpne3	Uncharacterized protein OS=Mus musculus GN=Cpne3 PE=2 SV=1	8.25516	3	3	2	533	59.577	5.91
A0A1L1STC6	Syne1	Nesprin-1 OS=Mus musculus GN=Syne1 PE=1 SV=1	0.340948	2	2	2	8799	1009.29	5.58
Q3TF40	Nono	Uncharacterized protein (Fragment) OS=Mus musculus GN=Nono PE=2 SV=1	9.4697	5	5	4	528	60.369	9.61
P84086	Cplx2	Complexin-2 OS=Mus musculus GN=Cplx2 PE=1 SV=1	29.8507	3	3	2	134	15.385	5.08
Q9D0B5	Tstd3	Thiosulfate sulfurtransferase/rhodanese-like domain-containing protein 3 OS=Mus musculus GN=Tstd3 PE=1 SV=1	15.2866	1	1	1	157	17.26	8.13
G3X9A7	Plcxd3	MCG49978 OS=Mus musculus GN=Plcxd3 PE=1 SV=1	10.2804	2	2	2	321	36.291	6.46
Q99MR6	Srrt	Serrate RNA effector molecule homolog OS=Mus musculus GN=Srrt PE=1 SV=1	1.48571	1	1	1	875	100.39	5.97
Q8C419	Gpr158	Probable G-protein coupled receptor 158 OS=Mus musculus GN=Gpr158 PE=1 SV=2	1.83333	1	1	1	1200	134.341	8.09
P15209	Ntrk2	BDNF/NT-3 growth factors receptor OS=Mus musculus GN=Ntrk2 PE=1 SV=1	1.82704	1	1	1	821	92.074	6.55
Q91VR7	Map1lc3a	Microtubule-associated proteins 1A/1B light chain 3A OS=Mus musculus GN=Map1lc3a PE=1 SV=1	23.1405	3	3	1	121	14.263	8.68
D3YTP3	Mtx3	Metaxin 3 OS=Mus musculus GN=Mtx3 PE=1 SV=2	8.33333	2	2	2	312	34.868	7.99
B2RWW1	Map1s	Microtubule-associated protein 1S OS=Mus musculus GN=Map1s PE=2 SV=1	2.15827	2	2	2	973	102.961	7.02
P17665	Cox7c	Cytochrome c oxidase subunit 7C, mitochondrial OS=Mus musculus GN=Cox7c PE=1 SV=1	28.5714	2	2	2	63	7.328	11
Q8BHF7	Pgs1	CDP-diacylglycerol--glycerol-3-phosphate 3-phosphatidyltransferase, mitochondrial OS=Mus musculus GN=Pgs1 PE=1 SV=1	2.35081	1	1	1	553	62.45	8.9
P0C7M9	Clec2l	C-type lectin domain family 2 member L OS=Mus musculus GN=Clec2l PE=1 SV=1	9.95261	2	2	2	211	23.638	7.2
P59017	Bcl2l13	Bcl-2-like protein 13 OS=Mus musculus GN=Bcl2l13 PE=1 SV=2	2.53456	1	1	1	434	46.691	4.59
P29595	Nedd8	NEDD8 OS=Mus musculus GN=Nedd8 PE=1 SV=2	28.3951	3	4	3	81	8.967	7.25
Q80UU9	Pgrmc2	Membrane-associated progesterone receptor component 2 OS=Mus musculus GN=Pgrmc2 PE=1 SV=2	11.5207	1	1	1	217	23.32	5.15
Q8BL97	Srsf7	Serine/arginine-rich splicing factor 7 OS=Mus musculus GN=Srsf7 PE=1 SV=1	9.73783	2	3	1	267	30.799	11.9
Q6A065	Cep170	Centrosomal protein of 170 kDa OS=Mus musculus GN=Cep170 PE=1 SV=2	0.881612	1	1	1	1588	174.943	7.17
Q9D8S9	Bola1	BolA-like protein 1 OS=Mus musculus GN=Bola1 PE=1 SV=1	9.48905	1	1	1	137	14.37	8.76
P43275	Hist1h1a	Histone H1.1 OS=Mus musculus GN=Hist1h1a PE=1 SV=2	14.0845	2	2	1	213	21.772	10.93
P63073	Eif4e	Eukaryotic translation initiation factor 4E OS=Mus musculus GN=Eif4e PE=1 SV=1	6.45161	1	1	1	217	25.037	6.15
Q3TIT6	Dnajb1	Uncharacterized protein OS=Mus musculus GN=Dnajb1 PE=2 SV=1	8.82353	2	2	1	340	38.116	8.63
D6RI20	Hdhd2	Haloacid dehalogenase-like hydrolase domain-containing protein 2 OS=Mus musculus GN=Hdhd2 PE=4 SV=1	13.1579	1	1	1	152	16.243	8.75
P82198	Tgfbi	Transforming growth factor-beta-induced protein ig-h3 OS=Mus musculus GN=Tgfbi PE=1 SV=1	3.95315	2	2	2	683	74.55	7.06
Q3UKR1	Dcn	Decorin OS=Mus musculus GN=Dcn PE=1 SV=1	16.3842	4	4	4	354	39.784	8.68
P36916	Gnl1	Guanine nucleotide-binding protein-like 1 OS=Mus musculus GN=Gnl1 PE=1 SV=4	2.80066	1	1	1	607	68.729	5.68
Q3U026	Mogs	Uncharacterized protein OS=Mus musculus GN=Mogs PE=2 SV=1	1.43885	1	1	1	834	91.802	9
P70663	Sparcl1	SPARC-like protein 1 OS=Mus musculus GN=Sparcl1 PE=1 SV=3	8.76923	4	4	4	650	72.243	4.6
Q8C0W0	Tmsb15l	Thymosin beta 15b-like OS=Mus musculus GN=Tmsb15l PE=1 SV=1	43.75	2	2	2	80	9.22	6.13
Q69ZS6	Sv2c	Synaptic vesicle glycoprotein 2C OS=Mus musculus GN=Sv2c PE=1 SV=2	2.75103	2	2	2	727	82.238	5.11
Q3UMB9	Washc4	WASH complex subunit 4 OS=Mus musculus GN=Washc4 PE=1 SV=2	1.70503	1	1	1	1173	136.283	7.37
O55242	Sigmar1	Sigma non-opioid intracellular receptor 1 OS=Mus musculus GN=Sigmar1 PE=1 SV=1	5.8296	1	1	1	223	25.234	5.91
Q8BTG7	Ndrg4	Protein NDRG4 OS=Mus musculus GN=Ndrg4 PE=1 SV=1	8.80682	2	3	2	352	38.484	6.32
Q5BLK2	Rps20	MCG3574 OS=Mus musculus GN=Rps20 PE=1 SV=1	25.2101	3	3	3	119	13.364	9.94
G5E866	Sf3b1	Splicing factor 3B subunit 1 OS=Mus musculus GN=Sf3b1 PE=1 SV=1	1.53374	2	2	2	1304	145.738	7.09
A0A1Y7VJA2	Evl	Ena/VASP-like protein (Fragment) OS=Mus musculus GN=Evl PE=1 SV=1	3.28638	1	1	1	426	46.008	9.22
B2RSV4	Sf3b3	Splicing factor 3b, subunit 3 OS=Mus musculus GN=Sf3b3 PE=2 SV=1	1.15037	1	1	1	1217	135.465	5.26
E9Q0F0	Krt78	Keratin 78 OS=Mus musculus GN=Krt78 PE=1 SV=1	1.1236	1	1	1	1068	112.194	7.97
A0A1L1SSH9	Sparc	SPARC OS=Mus musculus GN=Sparc PE=1 SV=1	3.91566	1	1	1	332	37.812	5
Q3U926	Ptpmt1	Uncharacterized protein OS=Mus musculus GN=Ptpmt1 PE=2 SV=1	7.66284	2	2	2	261	28.674	9.86
Q8K3C3	Lzic	Protein LZIC OS=Mus musculus GN=Lzic PE=1 SV=1	11.5789	1	1	1	190	21.523	4.96
B0V2N1	Ptprs	Receptor-type tyrosine-protein phosphatase S OS=Mus musculus GN=Ptprs PE=1 SV=1	2.83167	3	3	1	1907	211.771	7.23
Q80T41	Gabbr2	Gamma-aminobutyric acid type B receptor subunit 2 OS=Mus musculus GN=Gabbr2 PE=1 SV=2	1.06383	1	1	1	940	105.599	8.72
Q8VCV2	Ndrg3	Ndrg3 protein OS=Mus musculus GN=Ndrg3 PE=1 SV=1	6.4433	2	2	2	388	42.955	5.25
Q99PL5	Rrbp1	Ribosome-binding protein 1 OS=Mus musculus GN=Rrbp1 PE=1 SV=2	0.809969	1	1	1	1605	172.776	9.33
E9Q4P1	Wdfy1	WD repeat and FYVE domain-containing protein 1 OS=Mus musculus GN=Wdfy1 PE=1 SV=1	5.36585	2	2	2	410	46.187	7.34
Q91Z61	Diras1	GTP-binding protein Di-Ras1 OS=Mus musculus GN=Diras1 PE=1 SV=1	6.06061	1	1	1	198	22.25	8.9
Q5M9J2	Hint2	Histidine triad nucleotide binding protein 2 OS=Mus musculus GN=Hint2 PE=1 SV=1	9.20245	1	1	1	163	17.309	9.82
P28665	Mug1	Murinoglobulin-1 OS=Mus musculus GN=Mug1 PE=1 SV=3	3.38753	3	3	3	1476	165.193	6.42
Q9JL56	Gde1	Glycerophosphodiester phosphodiesterase 1 OS=Mus musculus GN=Gde1 PE=1 SV=1	3.02115	1	1	1	331	37.605	6.9
A2AE27	Ampd2	AMP deaminase OS=Mus musculus GN=Ampd2 PE=1 SV=1	4.24757	3	3	3	824	94.636	6.51
Q8BZA9	Tigar	Fructose-2,6-bisphosphatase TIGAR OS=Mus musculus GN=Tigar PE=1 SV=1	6.3197	1	1	1	269	29.172	8.18
Q9JME7	Trappc2l	Trafficking protein particle complex subunit 2-like protein OS=Mus musculus GN=Trappc2l PE=1 SV=1	19.4245	2	2	2	139	16.008	6.77
B1AT82	Prpsap1	MCG6846, isoform CRA_c OS=Mus musculus GN=Prpsap1 PE=1 SV=1	13.2468	3	3	3	385	42.44	8.4
P47941	Crkl	Crk-like protein OS=Mus musculus GN=Crkl PE=1 SV=2	16.8317	3	3	3	303	33.809	6.74
Q3TCR9	Zyx	Uncharacterized protein OS=Mus musculus GN=Zyx PE=2 SV=1	1.95035	1	1	1	564	60.508	6.29
Q62165	Dag1	Dystroglycan OS=Mus musculus GN=Dag1 PE=1 SV=4	1.2318	1	1	1	893	96.844	8.44
Q5FWH7	Slc39a12	Zinc transporter ZIP12 OS=Mus musculus GN=Slc39a12 PE=1 SV=1	1.59652	1	1	1	689	76.167	5.77
Q3U643	Pigs	Uncharacterized protein OS=Mus musculus GN=Pigs PE=2 SV=1	3.06306	1	1	1	555	61.691	7.05
Q8R4V2	Dusp15	Dual specificity protein phosphatase 15 OS=Mus musculus GN=Dusp15 PE=1 SV=3	11.0638	2	2	2	235	26.17	9.26
Q3TDF8	Etf1	Uncharacterized protein OS=Mus musculus GN=Etf1 PE=2 SV=1	7.09382	3	3	3	437	48.973	5.71
Q9CPX8	Uqcr11	Cytochrome b-c1 complex subunit 10 OS=Mus musculus GN=Uqcr11 PE=3 SV=1	21.4286	1	1	1	56	6.534	9.82
Q8BFZ9	Erlin2	Erlin-2 OS=Mus musculus GN=Erlin2 PE=1 SV=1	13.5294	2	2	2	340	37.849	5.5
Q3UKX8	Ap1g1	Uncharacterized protein OS=Mus musculus GN=Ap1g1 PE=2 SV=1	5.69697	3	3	3	825	91.636	6.8
Q6ZWN5	Rps9	40S ribosomal protein S9 OS=Mus musculus GN=Rps9 PE=1 SV=3	17.5258	4	4	4	194	22.578	10.65
Q99JY8	Plpp3	Phospholipid phosphatase 3 OS=Mus musculus GN=Plpp3 PE=1 SV=1	8.01282	2	2	2	312	35.193	9.07
Q8CIV8	Tbce	Tubulin-specific chaperone E OS=Mus musculus GN=Tbce PE=1 SV=1	2.09924	1	1	1	524	59.048	6.29
Q9JLN9	Mtor	Serine/threonine-protein kinase mTOR OS=Mus musculus GN=Mtor PE=1 SV=2	0.706159	1	1	1	2549	288.605	7.17
Q8C878	Uba3	NEDD8-activating enzyme E1 catalytic subunit OS=Mus musculus GN=Uba3 PE=1 SV=2	4.7619	1	1	1	462	51.704	5.45
O88533	Ddc	Aromatic-L-amino-acid decarboxylase OS=Mus musculus GN=Ddc PE=1 SV=1	6.66667	2	2	2	480	53.839	6.6
Q80ZW2	Them6	Protein THEM6 OS=Mus musculus GN=Them6 PE=1 SV=1	23.1884	5	5	5	207	23.788	9.11
O54962	Banf1	Barrier-to-autointegration factor OS=Mus musculus GN=Banf1 PE=1 SV=1	26.9663	1	1	1	89	10.096	6.09
P61211	Arl1	ADP-ribosylation factor-like protein 1 OS=Mus musculus GN=Arl1 PE=1 SV=1	13.8122	2	2	2	181	20.398	5.72
Q9WUP7	Uchl5	Ubiquitin carboxyl-terminal hydrolase isozyme L5 OS=Mus musculus GN=Uchl5 PE=1 SV=2	11.8541	2	2	2	329	37.593	5.33
B9EJ14	Cacng7	Multifunctional fusion protein OS=Mus musculus GN=Cacng7 PE=1 SV=1	8.72727	1	1	1	275	30.983	7.12
P70280	Vamp7	Vesicle-associated membrane protein 7 OS=Mus musculus GN=Vamp7 PE=1 SV=1	5.45455	1	1	1	220	24.951	8.6
P28667	Marcksl1	MARCKS-related protein OS=Mus musculus GN=Marcksl1 PE=1 SV=2	10	2	2	2	200	20.153	4.61
Q3UL32	Dnajc7	Uncharacterized protein OS=Mus musculus GN=Dnajc7 PE=2 SV=1	7.89474	3	3	3	494	56.412	6.49
Q91WK1	Spryd4	SPRY domain-containing protein 4 OS=Mus musculus GN=Spryd4 PE=1 SV=1	4.83092	1	1	1	207	23.26	9.45
A0A0R4J234	Senp8	SUMO/sentrin specific peptidase 8, isoform CRA_a OS=Mus musculus GN=Senp8 PE=1 SV=2	6.33484	1	1	1	221	25.041	5.95
Q8BK72	Mrps27	28S ribosomal protein S27, mitochondrial OS=Mus musculus GN=Mrps27 PE=1 SV=2	3.61446	1	1	1	415	47.748	5.5
Q9D387	Lamp5	Lysosome-associated membrane glycoprotein 5 OS=Mus musculus GN=Lamp5 PE=1 SV=2	3.57143	1	2	1	280	31.701	6.14
Q9D6G9	Cmtm5	CKLF-like MARVEL transmembrane domain-containing protein 5 OS=Mus musculus GN=Cmtm5 PE=1 SV=1	4.48718	1	1	1	156	17.378	4.84
P61957	Sumo2	Small ubiquitin-related modifier 2 OS=Mus musculus GN=Sumo2 PE=1 SV=1	10.5263	1	1	1	95	10.864	5.5
Q99K70	Rragc	Ras-related GTP-binding protein C OS=Mus musculus GN=Rragc PE=1 SV=1	5.77889	2	2	2	398	44.093	5.1
Q91V64	Isoc1	Isochorismatase domain-containing protein 1 OS=Mus musculus GN=Isoc1 PE=1 SV=1	11.1111	2	2	2	297	32.012	7.39
P70362	Ufd1	Ubiquitin recognition factor in ER-associated degradation protein 1 OS=Mus musculus GN=Ufd1 PE=1 SV=2	4.88599	1	1	1	307	34.459	6.7
E9Q0N0	Itsn1	Intersectin-1 OS=Mus musculus GN=Itsn1 PE=1 SV=1	2.26876	3	3	3	1719	194.776	7.91
Q8R2Y0	Abhd6	Monoacylglycerol lipase ABHD6 OS=Mus musculus GN=Abhd6 PE=1 SV=1	3.57143	1	1	1	336	38.18	8.47
O89017	Lgmn	Legumain OS=Mus musculus GN=Lgmn PE=1 SV=1	2.75862	1	1	1	435	49.341	6.39
P62322	Lsm5	U6 snRNA-associated Sm-like protein LSm5 OS=Mus musculus GN=Lsm5 PE=3 SV=2	20.8791	1	1	1	91	9.931	4.54
Q3UCS6	Cd38	Uncharacterized protein OS=Mus musculus GN=Cd38 PE=2 SV=1	12.5	2	2	2	304	34.351	8.29
P63115	Slc7a10	Asc-type amino acid transporter 1 OS=Mus musculus GN=Slc7a10 PE=1 SV=1	9.43396	3	3	3	530	57.511	8.44
Q8K0D5	Gfm1	Elongation factor G, mitochondrial OS=Mus musculus GN=Gfm1 PE=1 SV=1	4.79361	3	3	3	751	83.496	6.92
Q3TYK4	Prkar1a	Uncharacterized protein OS=Mus musculus GN=Prkar1a PE=2 SV=1	3.92157	2	2	2	510	57.245	6.89
Q8R2Y2	Mcam	Cell surface glycoprotein MUC18 OS=Mus musculus GN=Mcam PE=1 SV=1	6.6358	3	3	3	648	71.501	5.83
Q8C3W1		Uncharacterized protein C1orf198 homolog OS=Mus musculus PE=1 SV=1	8.69565	2	2	2	322	35.295	5.24
Q9CRY7	Gdpd1	Lysophospholipase D GDPD1 OS=Mus musculus GN=Gdpd1 PE=1 SV=1	5.09554	1	1	1	314	35.844	8.31
Q8R010	Aimp2	Aminoacyl tRNA synthase complex-interacting multifunctional protein 2 OS=Mus musculus GN=Aimp2 PE=1 SV=2	5.3125	1	1	1	320	35.355	7.83
E9Q8Z8	Ctnnd1	Catenin delta-1 OS=Mus musculus GN=Ctnnd1 PE=1 SV=1	1.24095	1	1	1	967	108.108	6.23
Q9D173	Tomm7	Mitochondrial import receptor subunit TOM7 homolog OS=Mus musculus GN=Tomm7 PE=3 SV=1	43.6364	2	2	2	55	6.173	10.17
E9QKB2	Habp4	Intracellular hyaluronan-binding protein 4 OS=Mus musculus GN=Habp4 PE=1 SV=1	3.8835	1	1	1	412	45.937	6.84
A2AI87	Phka1	Phosphorylase b kinase regulatory subunit OS=Mus musculus GN=Phka1 PE=1 SV=1	1.2087	1	1	1	1241	138.687	5.85
Q64442	Sord	Sorbitol dehydrogenase OS=Mus musculus GN=Sord PE=1 SV=3	8.96359	2	3	2	357	38.225	7.02
Q924L1	Letmd1	LETM1 domain-containing protein 1 OS=Mus musculus GN=Letmd1 PE=1 SV=1	3.61111	1	1	1	360	41.674	10.54
P97449	Anpep	Aminopeptidase N OS=Mus musculus GN=Anpep PE=1 SV=4	1.24224	1	1	1	966	109.582	5.9
Q8K0B2	Lmbrd1	Probable lysosomal cobalamin transporter OS=Mus musculus GN=Lmbrd1 PE=1 SV=1	3.35196	1	1	1	537	61.023	7.53
Q5SUH6	Clint1	Clathrin interactor 1 OS=Mus musculus GN=Clint1 PE=1 SV=1	2.18409	1	1	1	641	69.715	6.65
Q8CI78	Rmnd1	Required for meiotic nuclear division protein 1 homolog OS=Mus musculus GN=Rmnd1 PE=1 SV=1	2.44444	1	1	1	450	51.81	7.99
Q641P0	Actr3b	Actin-related protein 3B OS=Mus musculus GN=Actr3b PE=1 SV=1	8.13397	2	2	1	418	47.549	6.02
Q3TIN2	Qars	Uncharacterized protein OS=Mus musculus GN=Qars PE=2 SV=1	3.35484	2	2	2	775	87.687	7.21
E9QNY8	Sacs	Sacsin OS=Mus musculus GN=Sacs PE=1 SV=1	0.24007	1	1	1	4582	520.36	7.05
B1AQX9	Srcin1	SRC kinase-signaling inhibitor 1 OS=Mus musculus GN=Srcin1 PE=1 SV=1	4.51931	5	5	5	1217	130.53	9.25
Q8CHX7	Rftn2	Raftlin-2 OS=Mus musculus GN=Rftn2 PE=1 SV=3	2.4	1	1	1	500	54.937	5.5
O35685	Nudc	Nuclear migration protein nudC OS=Mus musculus GN=Nudc PE=1 SV=1	3.31325	1	1	1	332	38.334	5.26
Q62318	Trim28	Transcription intermediary factor 1-beta OS=Mus musculus GN=Trim28 PE=1 SV=3	2.03837	1	1	1	834	88.791	5.77
Q80Y14	Glrx5	Glutaredoxin-related protein 5, mitochondrial OS=Mus musculus GN=Glrx5 PE=1 SV=2	12.5	1	1	1	152	16.282	6.55
Q8CBY8	Dctn4	Dynactin subunit 4 OS=Mus musculus GN=Dctn4 PE=1 SV=1	19.9143	5	6	5	467	53.023	7.72
Q9CQ40	Mrpl49	39S ribosomal protein L49, mitochondrial OS=Mus musculus GN=Mrpl49 PE=1 SV=1	7.22892	1	1	1	166	19.121	9.5
Q9QZD9	Eif3i	Eukaryotic translation initiation factor 3 subunit I OS=Mus musculus GN=Eif3i PE=1 SV=1	3.69231	1	1	1	325	36.438	5.64
Q4VA32	Acot13	Thioesterase superfamily member 2 OS=Mus musculus GN=Acot13 PE=1 SV=1	25.7143	3	3	3	140	15.173	8.82
P02798	Mt2	Metallothionein-2 OS=Mus musculus GN=Mt2 PE=1 SV=2	19.6721	1	1	1	61	6.11	7.83
P32067	Ssb	Lupus La protein homolog OS=Mus musculus GN=Ssb PE=1 SV=1	3.13253	1	1	1	415	47.727	9.77
P70188	Kifap3	Kinesin-associated protein 3 OS=Mus musculus GN=Kifap3 PE=1 SV=1	2.52207	1	1	1	793	91.233	5.11
Q5I0U7	Tbca	Tubulin-specific chaperone A OS=Mus musculus GN=Tbca PE=1 SV=1	15.7407	2	2	2	108	12.75	5.27
Q6NZJ6	Eif4g1	Eukaryotic translation initiation factor 4 gamma 1 OS=Mus musculus GN=Eif4g1 PE=1 SV=1	2.8125	4	4	1	1600	175.967	5.4
A0A1Y7VMN0	Rock2	Rho-associated protein kinase 2 (Fragment) OS=Mus musculus GN=Rock2 PE=1 SV=1	0.969529	1	1	1	1444	166.686	5.9
Q9EPU0	Upf1	Regulator of nonsense transcripts 1 OS=Mus musculus GN=Upf1 PE=1 SV=2	1.51246	1	1	1	1124	123.889	6.61
Q3TXR9	Hexb	Beta-hexosaminidase OS=Mus musculus GN=Hexb PE=1 SV=1	5.03731	2	2	2	536	61.077	8.12
F7C106	Cox5b	Cytochrome c oxidase subunit 5B, mitochondrial (Fragment) OS=Mus musculus GN=Cox5b PE=1 SV=1	46.1538	2	3	1	52	5.777	8.22
Q99KP6	Prpf19	Pre-mRNA-processing factor 19 OS=Mus musculus GN=Prpf19 PE=1 SV=1	1.98413	1	1	1	504	55.204	6.61
Q8QZY6	Tspan14	Tetraspanin-14 OS=Mus musculus GN=Tspan14 PE=1 SV=1	4.07407	1	1	1	270	30.654	6.51
Q8BSY0	Asph	Aspartyl/asparaginyl beta-hydroxylase OS=Mus musculus GN=Asph PE=1 SV=1	2.42915	1	1	1	741	82.991	5.08
O55222	Ilk	Integrin-linked protein kinase OS=Mus musculus GN=Ilk PE=1 SV=2	2.21239	1	1	1	452	51.34	8.07
Q9D938	Tmem160	Transmembrane protein 160 OS=Mus musculus GN=Tmem160 PE=2 SV=1	3.7234	1	1	1	188	19.575	7.3
Q9D880	Timm50	Mitochondrial import inner membrane translocase subunit TIM50 OS=Mus musculus GN=Timm50 PE=1 SV=1	3.11615	1	1	1	353	39.752	8.13
P11352	Gpx1	Glutathione peroxidase 1 OS=Mus musculus GN=Gpx1 PE=1 SV=2	31.3433	4	4	4	201	22.316	7.21
G3X9M0	Dap3	28S ribosomal protein S29, mitochondrial OS=Mus musculus GN=Dap3 PE=1 SV=1	3.78788	1	1	1	396	45.259	9.11
P53996	Cnbp	Cellular nucleic acid-binding protein OS=Mus musculus GN=Cnbp PE=1 SV=2	6.74157	1	1	1	178	19.579	7.58
Q5RJI5	Brsk1	Serine/threonine-protein kinase BRSK1 OS=Mus musculus GN=Brsk1 PE=1 SV=1	2.31362	2	2	1	778	85.102	9.32
O35621	Pmm1	Phosphomannomutase 1 OS=Mus musculus GN=Pmm1 PE=1 SV=1	5.72519	1	1	1	262	29.756	5.47
A0A0B4J1E7	Kpna4	Importin subunit alpha-3 OS=Mus musculus GN=Kpna4 PE=1 SV=1	6.90209	2	2	2	623	67.989	5.34
Q9WVA3	Bub3	Mitotic checkpoint protein BUB3 OS=Mus musculus GN=Bub3 PE=1 SV=2	2.14724	1	1	1	326	36.931	6.84
Q8R2H9	Phospho1	Phosphoethanolamine/phosphocholine phosphatase OS=Mus musculus GN=Phospho1 PE=1 SV=1	4.49438	1	1	1	267	29.892	7.94
P84104	Srsf3	Serine/arginine-rich splicing factor 3 OS=Mus musculus GN=Srsf3 PE=1 SV=1	20.7317	3	4	2	164	19.318	11.65
P62274	Rps29	40S ribosomal protein S29 OS=Mus musculus GN=Rps29 PE=3 SV=2	19.6429	1	1	1	56	6.672	10.13
Q3TXK6	Tsnax	Uncharacterized protein OS=Mus musculus GN=Tsnax PE=2 SV=1	6.89655	1	1	1	290	32.892	6.55
P56382	Atp5e	ATP synthase subunit epsilon, mitochondrial OS=Mus musculus GN=Atp5e PE=1 SV=2	44.2308	3	3	3	52	5.834	10.01
Q7TN29	Smap2	Stromal membrane-associated protein 2 OS=Mus musculus GN=Smap2 PE=1 SV=1	2.57009	1	1	1	428	46.547	8.87
E9QM90	2310035C23Rik	RIKEN cDNA 2310035C23 gene OS=Mus musculus GN=2310035C23Rik PE=1 SV=2	1.97368	2	2	2	1216	134.486	5.34
Q9CWU6	Uqcc1	Ubiquinol-cytochrome-c reductase complex assembly factor 1 OS=Mus musculus GN=Uqcc1 PE=1 SV=1	3.05085	1	1	1	295	34.277	8.48
Q06138	Cab39	Calcium-binding protein 39 OS=Mus musculus GN=Cab39 PE=1 SV=2	15.8358	5	5	5	341	39.818	6.89
Q62422	Ostf1	Osteoclast-stimulating factor 1 OS=Mus musculus GN=Ostf1 PE=1 SV=2	8.83721	1	1	1	215	23.768	5.68
O54724	Cavin1	Caveolae-associated protein 1 OS=Mus musculus GN=Cavin1 PE=1 SV=1	3.82653	1	1	1	392	43.927	5.52
Q8CHK3	Mboat7	Lysophospholipid acyltransferase 7 OS=Mus musculus GN=Mboat7 PE=1 SV=1	3.38266	1	1	1	473	53.4	8.69
Q8VC88	Gca	Grancalcin OS=Mus musculus GN=Gca PE=1 SV=1	3.18182	1	1	1	220	24.647	5.07
Q4VAE3	Tmem65	Transmembrane protein 65 OS=Mus musculus GN=Tmem65 PE=1 SV=1	11.1111	2	3	2	234	24.902	7.78
Q9DBS2	Tprg1l	Tumor protein p63-regulated gene 1-like protein OS=Mus musculus GN=Tprg1l PE=1 SV=1	7.14286	1	1	1	266	29.795	7.37
P10639	Txn	Thioredoxin OS=Mus musculus GN=Txn PE=1 SV=3	28.5714	3	3	3	105	11.668	4.92
Q9Z1A1	Tfg	TFG protein OS=Mus musculus GN=Tfg PE=1 SV=1	4.53401	2	2	2	397	42.994	5.1
Q543N3	Lasp1	LIM and SH3 protein 1, isoform CRA_b OS=Mus musculus GN=Lasp1 PE=1 SV=1	11.0266	3	3	3	263	29.975	7.05
Q9CYN9	Atp6ap2	Renin receptor OS=Mus musculus GN=Atp6ap2 PE=1 SV=2	3.71429	1	1	1	350	39.067	5.54
Q8C7K6	Pcyox1l	Prenylcysteine oxidase-like OS=Mus musculus GN=Pcyox1l PE=1 SV=1	2.22222	1	1	1	495	54.84	7.65
Q8C5K0	Lamp2	Lysosomal membrane glycoprotein 2, isoform CRA_a OS=Mus musculus GN=Lamp2 PE=2 SV=1	4.08654	2	2	2	416	45.768	8.03
Q60803	Traf3	TNF receptor-associated factor 3 OS=Mus musculus GN=Traf3 PE=1 SV=2	5.29101	2	2	2	567	64.252	8.05
Q564F6	Pdcd5	MCG128907 OS=Mus musculus GN=Pdcd5 PE=1 SV=1	19.0476	2	2	2	126	14.266	5.68
Q9DCJ9	Npl	N-acetylneuraminate lyase OS=Mus musculus GN=Npl PE=1 SV=1	3.4375	1	1	1	320	35.108	8.03
Q3UE92	Xpnpep1	X-prolyl aminopeptidase (Aminopeptidase P) 1, soluble, isoform CRA_b OS=Mus musculus GN=Xpnpep1 PE=1 SV=1	5.70571	3	3	3	666	74.513	5.83
Q9WTX2	Prkra	Interferon-inducible double-stranded RNA-dependent protein kinase activator A OS=Mus musculus GN=Prkra PE=1 SV=1	4.79233	1	1	1	313	34.349	8.43
Q8BXZ1	Tmx3	Protein disulfide-isomerase TMX3 OS=Mus musculus GN=Tmx3 PE=1 SV=2	3.72807	2	2	2	456	51.815	5.16
Q545K0	Ndufa1	NADH dehydrogenase (Ubiquinone) 1 alpha subcomplex, 1 OS=Mus musculus GN=Ndufa1 PE=1 SV=1	14.2857	1	1	1	70	8.133	9.48
Q3TI07	Capn1	Uncharacterized protein OS=Mus musculus GN=Capn1 PE=1 SV=1	1.68303	1	1	1	713	82.054	5.87
Q6ZWQ6	Ube2k	Huntingtin interacting protein 2, isoform CRA_e OS=Mus musculus GN=Ube2k PE=1 SV=1	7	1	1	1	200	22.393	5.44
Q8BI08	Mal2	Protein MAL2 OS=Mus musculus GN=Mal2 PE=1 SV=1	6.28571	1	1	1	175	19.082	6.49
Q9D5T0	Atad1	ATPase family AAA domain-containing protein 1 OS=Mus musculus GN=Atad1 PE=1 SV=1	5.54017	1	1	1	361	40.718	6.9
Q5SUR0	Pfas	Phosphoribosylformylglycinamidine synthase OS=Mus musculus GN=Pfas PE=1 SV=1	1.04712	1	1	1	1337	144.538	5.67
P70195	Psmb7	Proteasome subunit beta type-7 OS=Mus musculus GN=Psmb7 PE=1 SV=1	13.7184	3	3	3	277	29.872	7.99
Q99KE1	Me2	NAD-dependent malic enzyme, mitochondrial OS=Mus musculus GN=Me2 PE=1 SV=1	2.37691	1	1	1	589	65.757	7.61
A0A1D5RLG3	Rab3gap1	Rab3 GTPase-activating protein catalytic subunit OS=Mus musculus GN=Rab3gap1 PE=1 SV=1	3.13765	2	2	2	988	110.889	5.62
Q91XL9	Osbpl1a	Oxysterol-binding protein-related protein 1 OS=Mus musculus GN=Osbpl1a PE=1 SV=2	1.78947	1	1	1	950	107.727	6.44
Q99LB6	Mat2b	Methionine adenosyltransferase 2 subunit beta OS=Mus musculus GN=Mat2b PE=1 SV=1	3.89222	1	1	1	334	37.369	6.95
Q7TSV4	Pgm2	Phosphoglucomutase-2 OS=Mus musculus GN=Pgm2 PE=1 SV=1	1.6129	1	1	1	620	68.704	6.14
Q9QYS9	Qki	Protein quaking OS=Mus musculus GN=Qki PE=1 SV=1	4.98534	1	1	1	341	37.647	8.56
Q8C671	Srsf2	Uncharacterized protein OS=Mus musculus GN=Srsf2 PE=2 SV=1	7.08661	2	2	2	254	28.983	11.22
P53702	Hccs	Cytochrome c-type heme lyase OS=Mus musculus GN=Hccs PE=1 SV=2	9.55882	2	2	2	272	30.958	7.12
Q9CZB4	Apool	MICOS complex subunit OS=Mus musculus GN=Apool PE=2 SV=1	4.13534	1	1	1	266	29.31	9.31
Q91XD7	Creld1	Cysteine-rich with EGF-like domain protein 1 OS=Mus musculus GN=Creld1 PE=1 SV=1	3.33333	1	1	1	420	45.687	5.02
Q5SSM3	Arhgap44	Rho GTPase-activating protein 44 OS=Mus musculus GN=Arhgap44 PE=1 SV=1	1.59705	1	1	1	814	88.937	6.6
Q9D710	Tmx2	Thioredoxin-related transmembrane protein 2 OS=Mus musculus GN=Tmx2 PE=1 SV=1	2.71186	1	1	1	295	33.921	8.75
A2RS22	Coro1b	Coronin OS=Mus musculus GN=Coro1b PE=1 SV=1	9.29752	5	5	5	484	53.878	5.78
P51642	Cntf	Ciliary neurotrophic factor OS=Mus musculus GN=Cntf PE=2 SV=1	6.06061	1	1	1	198	22.572	6.52
E9QLZ1	Tsc22d1	TSC22 domain family protein 1 OS=Mus musculus GN=Tsc22d1 PE=1 SV=1	1.76416	2	2	1	1077	109.744	5.83
Q8BRF7	Scfd1	Sec1 family domain-containing protein 1 OS=Mus musculus GN=Scfd1 PE=1 SV=1	6.25978	2	2	2	639	72.277	6.38
A0MNP4	Wdr61	CDW13/WDR61 OS=Mus musculus GN=Wdr61 PE=1 SV=1	5.2459	1	1	1	305	33.752	5.36
P60122	Ruvbl1	RuvB-like 1 OS=Mus musculus GN=Ruvbl1 PE=1 SV=1	2.41228	1	1	1	456	50.182	6.42
Q9ERI6	Rdh14	Retinol dehydrogenase 14 OS=Mus musculus GN=Rdh14 PE=1 SV=1	3.59281	1	1	1	334	36.343	8.18
O54734	Ddost	Dolichyl-diphosphooligosaccharide--protein glycosyltransferase 48 kDa subunit OS=Mus musculus GN=Ddost PE=1 SV=2	6.12245	3	3	3	441	48.997	5.83
O08915	Aip	AH receptor-interacting protein OS=Mus musculus GN=Aip PE=1 SV=1	4.24242	1	1	1	330	37.581	6.4
[truncated: 558 more rows]
