# Supplementary material for: A novel co-target of ACY1 governing plasma membrane translocation of SphK1 contributes to inflammatory and neuropathic pain
Source: iScience. 2023 May 28;26(6):106989. doi: 10.1016/j.isci.2023.106989 (PMC10291574; doi:10.1016/j.isci.2023.106989)
Supplement: Data S1. Data file of exported proteomics datasets, related to Figure 1 [file mmc2.zip › Date S1/1-M-GSGC0160906正式实验报告/预实验报告/蛋白质鉴定简表_A3.xlsx]

## Sheet: Sheet6
Accession	Gene Name	Description	Coverage	# Peptides	# PSMs	# Unique Peptides	# AAs	MW [kDa]	calc. pI
A0A0G2JGX4	Atp1a3	Sodium/potassium-transporting ATPase subunit alpha OS=Mus musculus GN=Atp1a3 PE=1 SV=1	53.1189	49	267	30	1026	112.916	5.41
Q6ZQ49	Atp1a2	Sodium/potassium-transporting ATPase subunit alpha (Fragment) OS=Mus musculus GN=Atp1a2 PE=2 SV=1	52.8376	55	214	35	1022	112.22	5.6
Q8VDN2	Atp1a1	Sodium/potassium-transporting ATPase subunit alpha-1 OS=Mus musculus GN=Atp1a1 PE=1 SV=1	41.8377	39	151	22	1023	112.91	5.45
P68369	Tuba1a	Tubulin alpha-1A chain OS=Mus musculus GN=Tuba1a PE=1 SV=1	58.7583	22	155	6	451	50.104	5.06
A3KGU7	Sptan1	Spectrin alpha chain, non-erythrocytic 1 OS=Mus musculus GN=Sptan1 PE=1 SV=1	61.6068	123	183	2	2477	284.977	5.34
A3KGU5	Sptan1	Spectrin alpha chain, non-erythrocytic 1 OS=Mus musculus GN=Sptan1 PE=1 SV=1	61.8234	122	181	1	2457	282.72	5.33
A0A0A0MQA5	Tuba4a	Tubulin alpha chain (Fragment) OS=Mus musculus GN=Tuba4a PE=1 SV=1	54.5073	21	143	5	477	52.87	5.19
P60710	Actb	Actin, cytoplasmic 1 OS=Mus musculus GN=Actb PE=1 SV=1	69.0667	19	139	1	375	41.71	5.48
P63260	Actg1	Actin, cytoplasmic 2 OS=Mus musculus GN=Actg1 PE=1 SV=1	69.0667	19	136	1	375	41.766	5.48
A0A0A0MQF6	Gapdh	Glyceraldehyde-3-phosphate dehydrogenase OS=Mus musculus GN=Gapdh PE=1 SV=1	63.5097	17	151	17	359	38.629	8.97
Q62261	Sptbn1	Spectrin beta chain, non-erythrocytic 1 OS=Mus musculus GN=Sptbn1 PE=1 SV=2	52.8989	93	146	84	2363	274.052	5.58
A0A0R4J036	Nefm	Neurofilament 3, medium OS=Mus musculus GN=Nefm PE=1 SV=1	63.3255	55	143	50	848	95.884	4.78
Q04447	Ckb	Creatine kinase B-type OS=Mus musculus GN=Ckb PE=1 SV=1	74.5407	20	168	19	381	42.686	5.67
O08553	Dpysl2	Dihydropyrimidinase-related protein 2 OS=Mus musculus GN=Dpysl2 PE=1 SV=2	79.8951	30	116	25	572	62.239	6.38
Q9JHU4	Dync1h1	Cytoplasmic dynein 1 heavy chain 1 OS=Mus musculus GN=Dync1h1 PE=1 SV=2	34.9699	124	152	124	4644	531.71	6.42
Q3TYV5	Cnp	2',3'-cyclic-nucleotide 3'-phosphodiesterase OS=Mus musculus GN=Cnp PE=2 SV=1	67.619	32	121	32	420	47.094	8.97
Q5FW97	EG433182	Enolase 1, alpha non-neuron OS=Mus musculus GN=EG433182 PE=1 SV=1	70.7373	22	105	17	434	47.111	6.8
P08551	Nefl	Neurofilament light polypeptide OS=Mus musculus GN=Nefl PE=1 SV=5	70.9024	40	110	36	543	61.471	4.64
Q5SXR6	Cltc	Clathrin heavy chain OS=Mus musculus GN=Cltc PE=1 SV=1	45.8011	61	111	61	1679	191.864	5.69
P68372	Tubb4b	Tubulin beta-4B chain OS=Mus musculus GN=Tubb4b PE=1 SV=1	79.1011	25	147	1	445	49.799	4.89
Q9D6F9	Tubb4a	Tubulin beta-4A chain OS=Mus musculus GN=Tubb4a PE=1 SV=3	81.982	25	142	5	444	49.554	4.88
Q5FWB7	Aldoa	Fructose-bisphosphate aldolase OS=Mus musculus GN=Aldoa PE=1 SV=1	84.3407	27	128	21	364	39.331	8.09
P56480	Atp5b	ATP synthase subunit beta, mitochondrial OS=Mus musculus GN=Atp5b PE=1 SV=2	72.9679	27	98	27	529	56.265	5.34
P99024	Tubb5	Tubulin beta-5 chain OS=Mus musculus GN=Tubb5 PE=1 SV=1	74.0991	23	136	3	444	49.639	4.89
P05063	Aldoc	Fructose-bisphosphate aldolase C OS=Mus musculus GN=Aldoc PE=1 SV=4	73.2782	28	123	22	363	39.37	7.12
B2RSN3	Tubb2b	Tubulin beta chain OS=Mus musculus GN=Tubb2b PE=1 SV=1	77.7528	24	131	1	445	49.921	4.89
Q7TMM9	Tubb2a	Tubulin beta-2A chain OS=Mus musculus GN=Tubb2a PE=1 SV=1	77.7528	24	123	2	445	49.875	4.89
Q03265	Atp5a1	ATP synthase subunit alpha, mitochondrial OS=Mus musculus GN=Atp5a1 PE=1 SV=1	51.3562	27	71	27	553	59.716	9.19
P52480	Pkm	Pyruvate kinase PKM OS=Mus musculus GN=Pkm PE=1 SV=4	67.42	30	78	30	531	57.808	7.47
Q9ERD7	Tubb3	Tubulin beta-3 chain OS=Mus musculus GN=Tubb3 PE=1 SV=1	70.4444	23	102	11	450	50.386	4.93
Q3UJ20	Eno2	Uncharacterized protein OS=Mus musculus GN=Eno2 PE=2 SV=1	69.3548	20	75	16	434	47.301	5.11
Q99KI0	Aco2	Aconitate hydratase, mitochondrial OS=Mus musculus GN=Aco2 PE=1 SV=1	54.2308	35	73	35	780	85.41	7.93
P03995	Gfap	Glial fibrillary acidic protein OS=Mus musculus GN=Gfap PE=1 SV=4	69.3023	35	90	34	430	49.87	5.34
O89054	Actb	Cytoskeletal beta-actin (Fragment) OS=Mus musculus GN=Actb PE=2 SV=1	61.7647	5	59	1	136	15.199	4.65
Q9QXS1	Plec	Plectin OS=Mus musculus GN=Plec PE=1 SV=3	27.5208	98	115	98	4691	533.861	5.96
P63017	Hspa8	Heat shock cognate 71 kDa protein OS=Mus musculus GN=Hspa8 PE=1 SV=1	66.7183	37	84	32	646	70.827	5.52
Q3THL7	Vdac1	Uncharacterized protein OS=Mus musculus GN=Vdac1 PE=2 SV=1	67.8445	15	67	1	283	30.738	7.9
Q60932	Vdac1	Voltage-dependent anion-selective channel protein 1 OS=Mus musculus GN=Vdac1 PE=1 SV=3	65.2027	15	67	1	296	32.331	8.43
A8DUK4	Hbb-bs	Beta-globin OS=Mus musculus GN=Hbb-bs PE=1 SV=1	78.9116	12	56	5	147	15.738	7.69
P19246	Nefh	Neurofilament heavy polypeptide OS=Mus musculus GN=Nefh PE=1 SV=3	36.6055	38	59	35	1090	116.924	5.81
O08599	Stxbp1	Syntaxin-binding protein 1 OS=Mus musculus GN=Stxbp1 PE=1 SV=2	67.1717	33	61	33	594	67.526	6.96
P63038	Hspd1	60 kDa heat shock protein, mitochondrial OS=Mus musculus GN=Hspd1 PE=1 SV=1	64.7469	28	61	28	573	60.917	6.18
B2RQQ5	Map1b	Microtubule-associated protein 1B OS=Mus musculus GN=Map1b PE=2 SV=1	30.6006	49	66	47	2464	270.141	4.83
P0DP28	Calm3	Calmodulin-3 OS=Mus musculus GN=Calm3 PE=1 SV=1	85.906	12	46	11	149	16.827	4.22
A2ARP8	Map1a	Microtubule-associated protein 1A OS=Mus musculus GN=Map1a PE=1 SV=1	30.4247	62	77	60	3014	325.687	5.01
P11499	Hsp90ab1	Heat shock protein HSP 90-beta OS=Mus musculus GN=Hsp90ab1 PE=1 SV=3	57.4586	38	66	24	724	83.229	5.03
Q80Y52	Hsp90aa1	Heat shock protein 90, alpha (Cytosolic), class A member 1 OS=Mus musculus GN=Hsp90aa1 PE=1 SV=2	50.4775	33	67	20	733	84.735	5.01
P60202	Plp1	Myelin proteolipid protein OS=Mus musculus GN=Plp1 PE=1 SV=2	30.6859	10	76	10	277	30.057	8.35
P26443	Glud1	Glutamate dehydrogenase 1, mitochondrial OS=Mus musculus GN=Glud1 PE=1 SV=1	45.1613	23	58	23	558	61.298	8
E9PWE8	Dpysl3	Dihydropyrimidinase-related protein 3 OS=Mus musculus GN=Dpysl3 PE=1 SV=1	43.9239	19	46	14	683	73.838	6.46
Q3UYK6	Slc1a2	Amino acid transporter OS=Mus musculus GN=Slc1a2 PE=2 SV=1	30.9441	16	46	2	572	61.99	6.68
P46660	Ina	Alpha-internexin OS=Mus musculus GN=Ina PE=1 SV=3	70.4591	34	48	29	501	55.349	5.4
Q546G4	Alb	Albumin 1 OS=Mus musculus GN=Alb PE=1 SV=1	67.7632	36	65	36	608	68.648	6.07
A0A1S6GWG6	Atp6v1b2	Uncharacterized protein OS=Mus musculus GN=Atp6v1b2 PE=2 SV=1	62.963	22	48	22	540	59.241	6.09
P21550	Eno3	Beta-enolase OS=Mus musculus GN=Eno3 PE=1 SV=3	40.0922	11	40	6	434	46.995	7.18
A2APL5	Slc1a2	Amino acid transporter OS=Mus musculus GN=Slc1a2 PE=1 SV=1	31.3725	15	44	1	561	60.836	6.54
P68033	Actc1	Actin, alpha cardiac muscle 1 OS=Mus musculus GN=Actc1 PE=1 SV=1	67.9045	18	52	3	377	41.992	5.39
Q3UH59	Myh10	Myosin-10 OS=Mus musculus GN=Myh10 PE=1 SV=1	27.2231	42	50	31	2013	233.305	5.57
P12960	Cntn1	Contactin-1 OS=Mus musculus GN=Cntn1 PE=1 SV=1	43.7255	33	54	33	1020	113.317	6.16
E9QQ57	Prx	Periaxin OS=Mus musculus GN=Prx PE=1 SV=1	46.5852	37	61	6	1391	147.537	8.24
P17742	Ppia	Peptidyl-prolyl cis-trans isomerase A OS=Mus musculus GN=Ppia PE=1 SV=2	64.6341	10	38	10	164	17.96	7.9
P50516	Atp6v1a	V-type proton ATPase catalytic subunit A OS=Mus musculus GN=Atp6v1a PE=1 SV=2	52.3501	23	46	23	617	68.283	5.58
A0A1S6GWH5	Uba1	Uncharacterized protein OS=Mus musculus GN=Uba1 PE=2 SV=1	34.7943	26	35	26	1118	124.157	5.99
S4R1C4	Atp2b2	Calcium-transporting ATPase OS=Mus musculus GN=Atp2b2 PE=1 SV=1	31.2825	30	47	22	1154	127.221	6.32
D0VYV6	Epb41l3	Erythrocyte protein band 4.1-like 3 isoform B OS=Mus musculus GN=Epb41l3 PE=2 SV=1	47.0911	33	45	17	911	101.356	5.33
B1Q450	HBB1	Hemoglobin beta chain subunit OS=Mus musculus GN=HBB1 PE=2 SV=1	59.8639	8	35	1	147	15.83	7.69
P08249	Mdh2	Malate dehydrogenase, mitochondrial OS=Mus musculus GN=Mdh2 PE=1 SV=3	65.6805	18	46	18	338	35.589	8.68
A0A0U1RNK1	Prx	Periaxin OS=Mus musculus GN=Prx PE=1 SV=1	46.0863	32	55	1	1252	132.247	7.55
O88935	Syn1	Synapsin-1 OS=Mus musculus GN=Syn1 PE=1 SV=2	44.6176	22	44	21	706	74.052	9.8
P09411	Pgk1	Phosphoglycerate kinase 1 OS=Mus musculus GN=Pgk1 PE=1 SV=4	63.0695	22	46	22	417	44.522	7.9
E9PWQ3	Col6a3	Collagen, type VI, alpha 3 OS=Mus musculus GN=Col6a3 PE=1 SV=2	13.8855	32	39	1	3284	353.713	6.93
P39053	Dnm1	Dynamin-1 OS=Mus musculus GN=Dnm1 PE=1 SV=2	51.0957	36	52	2	867	97.741	7.74
A0A087WS16	Col6a3	Collagen, type VI, alpha 3 OS=Mus musculus GN=Col6a3 PE=1 SV=1	16.7725	32	39	1	2677	288.515	8.53
Q3V3U0	Pygb	Alpha-1,4 glucan phosphorylase OS=Mus musculus GN=Pygb PE=2 SV=1	50.1779	34	55	29	843	96.654	6.73
Q8BYI9	Tnr	Tenascin-R OS=Mus musculus GN=Tnr PE=1 SV=2	23.9323	24	34	24	1358	149.495	4.94
Q3TQ70	Gnb1	Beta1 subnuit of GTP-binding protein OS=Mus musculus GN=Gnb1 PE=1 SV=1	69.4118	16	45	9	340	37.353	6
P38647	Hspa9	Stress-70 protein, mitochondrial OS=Mus musculus GN=Hspa9 PE=1 SV=3	46.0972	28	40	28	679	73.416	6.07
P46460	Nsf	Vesicle-fusing ATPase OS=Mus musculus GN=Nsf PE=1 SV=2	44.4892	32	47	32	744	82.561	6.95
P40142	Tkt	Transketolase OS=Mus musculus GN=Tkt PE=1 SV=1	59.39	25	43	25	623	67.588	7.5
A0A0J9YUN4	Dnm1	Dynamin-1 OS=Mus musculus GN=Dnm1 PE=1 SV=1	52.0833	37	50	2	864	97.234	6.87
Q5SX39	Myh4	Myosin-4 OS=Mus musculus GN=Myh4 PE=2 SV=1	27.6947	40	45	7	1939	222.72	5.74
Q61272	Acta1	Alpha-actin (Aa 40-375) (Fragment) OS=Mus musculus GN=Acta1 PE=2 SV=1	64.881	15	37	2	336	37.788	5.67
Q8VDQ8	Sirt2	NAD-dependent protein deacetylase sirtuin-2 OS=Mus musculus GN=Sirt2 PE=1 SV=2	61.9537	18	35	18	389	43.228	5.35
P16125	Ldhb	L-lactate dehydrogenase B chain OS=Mus musculus GN=Ldhb PE=1 SV=2	61.6766	18	47	17	334	36.549	6.05
P61922	Abat	4-aminobutyrate aminotransferase, mitochondrial OS=Mus musculus GN=Abat PE=1 SV=1	51.6	18	34	18	500	56.416	8.09
Q8BH59	Slc25a12	Calcium-binding mitochondrial carrier protein Aralar1 OS=Mus musculus GN=Slc25a12 PE=1 SV=1	49.483	23	35	19	677	74.523	8.25
P47857	Pfkm	ATP-dependent 6-phosphofructokinase, muscle type OS=Mus musculus GN=Pfkm PE=1 SV=3	39.2308	22	35	19	780	85.215	8
Q91VD9	Ndufs1	NADH-ubiquinone oxidoreductase 75 kDa subunit, mitochondrial OS=Mus musculus GN=Ndufs1 PE=1 SV=2	52.8198	27	40	27	727	79.726	5.72
P19096	Fasn	Fatty acid synthase OS=Mus musculus GN=Fasn PE=1 SV=2	22.2843	42	48	42	2504	272.257	6.58
P60879	Snap25	Synaptosomal-associated protein 25 OS=Mus musculus GN=Snap25 PE=1 SV=1	69.4175	16	33	16	206	23.3	4.77
F6RT34	Mbp	Myelin basic protein (Fragment) OS=Mus musculus GN=Mbp PE=1 SV=1	56.1321	12	65	2	212	23.182	10.87
A0A0A6YY91	Ncam1	Neural cell adhesion molecule 1 (Fragment) OS=Mus musculus GN=Ncam1 PE=1 SV=1	39.1185	26	49	8	1089	116.295	4.83
P48722	Hspa4l	Heat shock 70 kDa protein 4L OS=Mus musculus GN=Hspa4l PE=1 SV=2	41.2888	23	31	22	838	94.322	5.74
Q01853	Vcp	Transitional endoplasmic reticulum ATPase OS=Mus musculus GN=Vcp PE=1 SV=4	46.7742	27	36	27	806	89.266	5.26
Q5SS40	Ywhae	Tyrosine 3-monooxygenase/tryptophan 5-monooxygenase activation protein, epsilon polypeptide, isoform CRA_c OS=Mus musculus GN=Ywhae PE=1 SV=1	74.902	20	50	18	255	29.155	4.74
P17710	Hk1	Hexokinase-1 OS=Mus musculus GN=Hk1 PE=1 SV=3	42.2998	33	42	33	974	108.234	6.8
Q3TIC8	Uqcrc1	Uncharacterized protein OS=Mus musculus GN=Uqcrc1 PE=2 SV=1	49.1667	16	41	16	480	52.719	6.1
Q3UDK4	Anxa6	Annexin OS=Mus musculus GN=Anxa6 PE=2 SV=1	53.6404	30	40	2	673	75.935	5.62
Q810U3	Nfasc	Neurofascin OS=Mus musculus GN=Nfasc PE=1 SV=1	30.4839	27	36	2	1240	137.889	6.19
F7A0B0	Mbp	Myelin basic protein (Fragment) OS=Mus musculus GN=Mbp PE=1 SV=1	59.1837	11	63	1	196	21.336	10.77
A0A087WPX3	Nfasc	Neurofascin OS=Mus musculus GN=Nfasc PE=1 SV=1	28.6563	28	36	3	1347	150.264	6.68
Q571M2	Hspa4	MKIAA4025 protein (Fragment) OS=Mus musculus GN=Hspa4 PE=2 SV=1	41.2903	24	39	23	930	103.195	5.88
B2RWX0	Myh1	Myosin, heavy polypeptide 1, skeletal muscle, adult OS=Mus musculus GN=Myh1 PE=2 SV=1	23.2235	34	38	1	1942	223.208	5.78
P28663	Napb	Beta-soluble NSF attachment protein OS=Mus musculus GN=Napb PE=1 SV=2	70.8054	17	25	14	298	33.535	5.47
Q0VF55	Atp2b3	Calcium-transporting ATPase OS=Mus musculus GN=Atp2b3 PE=1 SV=1	18.6885	16	29	8	1220	134.275	5.69
Q8VDD5	Myh9	Myosin-9 OS=Mus musculus GN=Myh9 PE=1 SV=4	19.5408	29	33	18	1960	226.232	5.66
Q5DTI2	Atp2a2	ATPase, Ca++ transporting, cardiac muscle, slow twitch 2, isoform CRA_b (Fragment) OS=Mus musculus GN=Atp2a2 PE=2 SV=1	27.3327	21	28	14	1061	116.525	5.5
F8WIT2	Anxa6	Annexin OS=Mus musculus GN=Anxa6 PE=1 SV=1	55.4723	31	40	3	667	75.241	5.55
P61264	Stx1b	Syntaxin-1B OS=Mus musculus GN=Stx1b PE=1 SV=1	42.0139	13	24	12	288	33.224	5.38
P35486	Pdha1	Pyruvate dehydrogenase E1 component subunit alpha, somatic form, mitochondrial OS=Mus musculus GN=Pdha1 PE=1 SV=1	54.1026	16	27	16	390	43.204	8.19
P50396	Gdi1	Rab GDP dissociation inhibitor alpha OS=Mus musculus GN=Gdi1 PE=1 SV=3	78.0761	23	47	18	447	50.489	5.08
S4R2F3	Ank2	Ankyrin-2 OS=Mus musculus GN=Ank2 PE=1 SV=3	11.3856	29	39	1	3926	428.844	5.17
S4R2R5	Ank2	Ankyrin-2 OS=Mus musculus GN=Ank2 PE=1 SV=3	11.8718	29	39	1	3900	426.172	5.12
Q9DB77	Uqcrc2	Cytochrome b-c1 complex subunit 2, mitochondrial OS=Mus musculus GN=Uqcrc2 PE=1 SV=1	36.8653	14	32	14	453	48.205	9.25
P06745	Gpi	Glucose-6-phosphate isomerase OS=Mus musculus GN=Gpi PE=1 SV=4	40.5018	17	39	17	558	62.727	8.13
Q545N7	Ckmt1	Creatine kinase, mitochondrial 1, ubiquitous, isoform CRA_a OS=Mus musculus GN=Ckmt1 PE=1 SV=1	51.9139	15	38	14	418	46.974	8.16
Q8C605	Pfkp	ATP-dependent 6-phosphofructokinase OS=Mus musculus GN=Pfkp PE=1 SV=1	38.3929	21	27	18	784	85.492	6.89
Q8QZT1	Acat1	Acetyl-CoA acetyltransferase, mitochondrial OS=Mus musculus GN=Acat1 PE=1 SV=1	50.2358	14	29	14	424	44.787	8.51
Q8CAQ8	Immt	MICOS complex subunit Mic60 OS=Mus musculus GN=Immt PE=1 SV=1	46.8956	29	36	2	757	83.848	6.61
P15105	Glul	Glutamine synthetase OS=Mus musculus GN=Glul PE=1 SV=6	62.7346	18	41	7	373	42.092	7.08
Q64332	Syn2	Synapsin-2 OS=Mus musculus GN=Syn2 PE=1 SV=2	35.6655	14	24	13	586	63.333	8.43
E9QB01	Ncam1	Neural cell adhesion molecule 1 OS=Mus musculus GN=Ncam1 PE=1 SV=2	33.2155	19	36	1	849	93.562	4.93
Q3V117	Acly	ATP-citrate synthase OS=Mus musculus GN=Acly PE=1 SV=1	31.6076	26	31	26	1101	120.718	7.44
Q9D051	Pdhb	Pyruvate dehydrogenase E1 component subunit beta, mitochondrial OS=Mus musculus GN=Pdhb PE=1 SV=1	51.2535	13	25	13	359	38.912	6.87
Q64521	Gpd2	Glycerol-3-phosphate dehydrogenase, mitochondrial OS=Mus musculus GN=Gpd2 PE=1 SV=2	40.9904	22	33	22	727	80.902	6.61
F6VW30	Ywhaq	14-3-3 protein theta (Fragment) OS=Mus musculus GN=Ywhaq PE=1 SV=1	39.604	13	26	8	303	34.327	6.38
Q3U7N2	Immt	MICOS complex subunit MIC60 OS=Mus musculus GN=Immt PE=2 SV=1	48.0432	28	33	1	741	82.462	6.79
P62880	Gnb2	Guanine nucleotide-binding protein G(I)/G(S)/G(T) subunit beta-2 OS=Mus musculus GN=Gnb2 PE=1 SV=3	56.7647	14	26	5	340	37.307	6
P05202	Got2	Aspartate aminotransferase, mitochondrial OS=Mus musculus GN=Got2 PE=1 SV=1	54.8837	19	36	19	430	47.381	9
P14152	Mdh1	Malate dehydrogenase, cytoplasmic OS=Mus musculus GN=Mdh1 PE=1 SV=3	43.4132	12	31	12	334	36.488	6.58
Q9D0K2	Oxct1	Succinyl-CoA:3-ketoacid coenzyme A transferase 1, mitochondrial OS=Mus musculus GN=Oxct1 PE=1 SV=1	45.5769	15	23	15	520	55.953	8.53
Q8K2B3	Sdha	Succinate dehydrogenase [ubiquinone] flavoprotein subunit, mitochondrial OS=Mus musculus GN=Sdha PE=1 SV=1	46.8373	20	31	20	664	72.539	7.37
B2RXT3	Ogdhl	Ogdhl protein OS=Mus musculus GN=Ogdhl PE=2 SV=1	33.3663	26	34	20	1010	114.488	6.84
Q61598	Gdi2	Rab GDP dissociation inhibitor beta OS=Mus musculus GN=Gdi2 PE=1 SV=1	55.9551	18	34	13	445	50.505	6.25
P48962	Slc25a4	ADP/ATP translocase 1 OS=Mus musculus GN=Slc25a4 PE=1 SV=4	61.745	19	32	8	298	32.883	9.72
Q3U7Z6	Pgam1	Phosphoglycerate mutase OS=Mus musculus GN=Pgam1 PE=1 SV=1	70.4724	15	31	12	254	28.814	7.18
Q5EBQ0	Vdac3	Voltage-dependent anion channel 3 OS=Mus musculus GN=Vdac3 PE=2 SV=1	56.338	11	29	10	284	30.864	8.79
Q921L4	LOC665622	Histone H2B OS=Mus musculus GN=LOC665622 PE=2 SV=1	38.5185	5	19	2	135	14.93	10.13
P08752	Gnai2	Guanine nucleotide-binding protein G(i) subunit alpha-2 OS=Mus musculus GN=Gnai2 PE=1 SV=5	43.3803	11	19	7	355	40.463	5.45
G5E829	Atp2b1	Plasma membrane calcium-transporting ATPase 1 OS=Mus musculus GN=Atp2b1 PE=1 SV=1	18.7705	17	28	6	1220	134.662	5.91
Q60597	Ogdh	2-oxoglutarate dehydrogenase, mitochondrial OS=Mus musculus GN=Ogdh PE=1 SV=3	32.9423	28	34	22	1023	116.375	6.83
P20152	Vim	Vimentin OS=Mus musculus GN=Vim PE=1 SV=3	51.2876	24	31	20	466	53.655	5.12
Q542X7	Cct2	Chaperonin subunit 2 (Beta), isoform CRA_a OS=Mus musculus GN=Cct2 PE=1 SV=1	51.4019	19	24	19	535	57.441	6.4
P18872	Gnao1	Guanine nucleotide-binding protein G(o) subunit alpha OS=Mus musculus GN=Gnao1 PE=1 SV=3	57.6271	16	28	14	354	40.059	5.53
P51881	Slc25a5	ADP/ATP translocase 2 OS=Mus musculus GN=Slc25a5 PE=1 SV=3	61.0738	19	33	8	298	32.91	9.73
P20357	Map2	Microtubule-associated protein 2 OS=Mus musculus GN=Map2 PE=1 SV=2	26.7505	36	39	36	1828	199.01	4.91
Q64524	Hist2h2be	Histone H2B type 2-E OS=Mus musculus GN=Hist2h2be PE=1 SV=3	35.7143	4	17	1	126	13.985	10.32
Q7TSJ2	Map6	Microtubule-associated protein 6 OS=Mus musculus GN=Map6 PE=1 SV=2	49.4481	30	34	30	906	96.391	9.5
G3UW82	Myh2	MCG140437, isoform CRA_d OS=Mus musculus GN=Myh2 PE=1 SV=1	19.0525	28	32	1	1942	223.081	5.77
Q3TZ32	Aars	Uncharacterized protein OS=Mus musculus GN=Aars PE=2 SV=1	31.1983	21	24	21	968	106.793	5.67
Q80SW1	Ahcyl1	S-adenosylhomocysteine hydrolase-like protein 1 OS=Mus musculus GN=Ahcyl1 PE=1 SV=1	36.7925	18	31	7	530	58.913	6.89
Q91XV3	Basp1	Brain acid soluble protein 1 OS=Mus musculus GN=Basp1 PE=1 SV=3	78.3186	12	23	12	226	22.074	4.51
O88342	Wdr1	WD repeat-containing protein 1 OS=Mus musculus GN=Wdr1 PE=1 SV=3	45.3795	17	23	17	606	66.365	6.6
Q9CQV8	Ywhab	14-3-3 protein beta/alpha OS=Mus musculus GN=Ywhab PE=1 SV=3	57.3171	12	27	6	246	28.069	4.83
P63101	Ywhaz	14-3-3 protein zeta/delta OS=Mus musculus GN=Ywhaz PE=1 SV=1	66.9388	15	34	11	245	27.754	4.79
P17751	Tpi1	Triosephosphate isomerase OS=Mus musculus GN=Tpi1 PE=1 SV=4	56.8562	14	29	14	299	32.171	5.74
O08539	Bin1	Myc box-dependent-interacting protein 1 OS=Mus musculus GN=Bin1 PE=1 SV=1	39.1156	16	25	2	588	64.43	5.03
A8IP69	Ywhag	14-3-3 protein gamma subtype OS=Mus musculus GN=Ywhag PE=1 SV=1	59.5142	12	32	7	247	28.285	4.89
D1FNM9	Atp2b4	Calcium-transporting ATPase OS=Mus musculus GN=Atp2b4 PE=2 SV=1	14.5228	12	22	4	1205	132.97	6.13
Q5SWR1	Ap2b1	AP complex subunit beta OS=Mus musculus GN=Ap2b1 PE=2 SV=1	31.3354	24	31	12	951	105.655	5.34
P97427	Crmp1	Dihydropyrimidinase-related protein 1 OS=Mus musculus GN=Crmp1 PE=1 SV=1	59.4406	21	29	16	572	62.129	7.12
E9Q8N8	Slc4a4	Anion exchange protein OS=Mus musculus GN=Slc4a4 PE=1 SV=1	19.1042	15	24	14	1094	123.008	6.89
D3Z4J3	Myo5a	Unconventional myosin-Va OS=Mus musculus GN=Myo5a PE=1 SV=1	16.6038	23	28	23	1855	215.388	8.5
Q6GT24	Prdx6	Peroxiredoxin-6 OS=Mus musculus GN=Prdx6 PE=1 SV=1	69.6429	12	20	12	224	24.811	6.37
Q6P1B9	Bin1	Bin1 protein OS=Mus musculus GN=Bin1 PE=1 SV=1	45.7023	15	24	1	477	52.731	5.24
Q3UA81	Eef1a1	Elongation factor 1-alpha OS=Mus musculus GN=Eef1a1 PE=2 SV=1	48.0519	13	34	6	462	50.081	9.13
Q8BWF0	Aldh5a1	Succinate-semialdehyde dehydrogenase, mitochondrial OS=Mus musculus GN=Aldh5a1 PE=1 SV=1	42.6386	16	23	16	523	55.933	8.25
Q9WUB3	Pygm	Glycogen phosphorylase, muscle form OS=Mus musculus GN=Pygm PE=1 SV=3	41.3302	31	39	26	842	97.225	7.11
G3UX26	Vdac2	Voltage-dependent anion-selective channel protein 2 OS=Mus musculus GN=Vdac2 PE=1 SV=1	58.3039	12	23	12	283	30.427	7.58
Q80YU5	Mog	Myelin oligodendrocyte glycoprotein (Fragment) OS=Mus musculus GN=Mog PE=2 SV=1	29.1971	9	22	9	274	31.121	8.54
Q8K0U4	Hspa12a	Heat shock 70 kDa protein 12A OS=Mus musculus GN=Hspa12a PE=1 SV=1	37.3333	21	26	19	675	74.825	6.77
E9QLL2	Dnm3	Dynamin-3 OS=Mus musculus GN=Dnm3 PE=1 SV=1	32.9085	25	32	14	863	97.213	8.56
P18760	Cfl1	Cofilin-1 OS=Mus musculus GN=Cfl1 PE=1 SV=3	62.6506	12	25	11	166	18.548	8.09
P68510	Ywhah	14-3-3 protein eta OS=Mus musculus GN=Ywhah PE=1 SV=2	51.2195	12	22	8	246	28.194	4.89
Q80TM2	Tln1	MKIAA1027 protein (Fragment) OS=Mus musculus GN=Tln1 PE=2 SV=4	15.2886	24	25	19	2564	271.963	6.27
E9Q035	Gm20425	Predicted gene 20425 OS=Mus musculus GN=Gm20425 PE=4 SV=1	26.3804	22	27	1	978	107.727	7.77
P62962	Pfn1	Profilin-1 OS=Mus musculus GN=Pfn1 PE=1 SV=2	89.2857	9	21	9	140	14.948	8.28
E9QK82	Mpz	Myelin protein P0 OS=Mus musculus GN=Mpz PE=1 SV=1	39.5161	9	30	9	248	27.634	9.47
Q8BMF4	Dlat	Dihydrolipoyllysine-residue acetyltransferase component of pyruvate dehydrogenase complex, mitochondrial OS=Mus musculus GN=Dlat PE=1 SV=2	49.6885	20	31	20	642	67.899	8.57
P05201	Got1	Aspartate aminotransferase, cytoplasmic OS=Mus musculus GN=Got1 PE=1 SV=3	53.9952	18	37	18	413	46.219	7.14
Q76MZ3	Ppp2r1a	Serine/threonine-protein phosphatase 2A 65 kDa regulatory subunit A alpha isoform OS=Mus musculus GN=Ppp2r1a PE=1 SV=3	34.8048	15	18	13	589	65.281	5.11
Q9R0P9	Uchl1	Ubiquitin carboxyl-terminal hydrolase isozyme L1 OS=Mus musculus GN=Uchl1 PE=1 SV=1	51.5695	7	29	7	223	24.822	5.24
Q921I1	Tf	Serotransferrin OS=Mus musculus GN=Tf PE=1 SV=1	36.2984	22	27	1	697	76.674	7.18
Q3UB66	Rab1a	Uncharacterized protein OS=Mus musculus GN=Rab1a PE=2 SV=1	74.6341	13	24	9	205	22.664	5.73
P14094	Atp1b1	Sodium/potassium-transporting ATPase subunit beta-1 OS=Mus musculus GN=Atp1b1 PE=1 SV=1	33.5526	12	27	12	304	35.172	8.65
Q8BMS1	Hadha	Trifunctional enzyme subunit alpha, mitochondrial OS=Mus musculus GN=Hadha PE=1 SV=1	37.2215	18	23	18	763	82.617	9.14
P06151	Ldha	L-lactate dehydrogenase A chain OS=Mus musculus GN=Ldha PE=1 SV=3	37.6506	15	24	14	332	36.475	7.74
Q61644	Pacsin1	Protein kinase C and casein kinase substrate in neurons protein 1 OS=Mus musculus GN=Pacsin1 PE=1 SV=1	50.1134	16	23	14	441	50.544	5.24
Q3UGZ4	Sptbn2	Spectrin beta chain OS=Mus musculus GN=Sptbn2 PE=2 SV=1	15.8291	25	29	17	2388	270.768	5.86
P11983	Tcp1	T-complex protein 1 subunit alpha OS=Mus musculus GN=Tcp1 PE=1 SV=3	46.5827	18	25	18	556	60.411	6.16
Q61548	Snap91	Clathrin coat assembly protein AP180 OS=Mus musculus GN=Snap91 PE=1 SV=1	25.8602	16	18	15	901	91.794	4.88
Q91VA7	Idh3b	Isocitrate dehydrogenase [NAD] subunit, mitochondrial OS=Mus musculus GN=Idh3b PE=1 SV=1	48.9583	15	28	15	384	42.168	8.6
P97807	Fh	Fumarate hydratase, mitochondrial OS=Mus musculus GN=Fh PE=1 SV=3	49.7041	18	26	18	507	54.322	9.04
Q61361	Bcan	Brevican core protein OS=Mus musculus GN=Bcan PE=1 SV=2	25.4813	15	21	15	883	95.755	4.93
Q3U6C7	Sucla2	Succinate-CoA ligase subunit beta (Fragment) OS=Mus musculus GN=Sucla2 PE=2 SV=1	45.1064	16	22	16	470	50.594	7.69
P58252	Eef2	Elongation factor 2 OS=Mus musculus GN=Eef2 PE=1 SV=2	33.1002	21	24	21	858	95.253	6.83
Q5F2D0	Acsl6	Uncharacterized protein OS=Mus musculus GN=Acsl6 PE=2 SV=1	33.3795	20	24	20	722	80.734	7.23
P48036	Anxa5	Annexin A5 OS=Mus musculus GN=Anxa5 PE=1 SV=1	53.2915	13	17	13	319	35.73	4.96
P27773	Pdia3	Protein disulfide-isomerase A3 OS=Mus musculus GN=Pdia3 PE=1 SV=2	45.5446	21	28	21	505	56.643	6.21
Q91YT0	Ndufv1	NADH dehydrogenase [ubiquinone] flavoprotein 1, mitochondrial OS=Mus musculus GN=Ndufv1 PE=1 SV=1	53.6638	17	21	17	464	50.802	8.21
A0A0G2JEG8	Amph	Amphiphysin OS=Mus musculus GN=Amph PE=1 SV=1	23.0435	12	18	10	690	75.293	4.63
P17426	Ap2a1	AP-2 complex subunit alpha-1 OS=Mus musculus GN=Ap2a1 PE=1 SV=1	32.0368	22	30	18	977	107.596	7.03
O08749	Dld	Dihydrolipoyl dehydrogenase, mitochondrial OS=Mus musculus GN=Dld PE=1 SV=2	55.0098	19	28	19	509	54.238	7.9
A0A0R4J2C2	Syt2	Synaptotagmin II OS=Mus musculus GN=Syt2 PE=1 SV=1	44.5498	16	29	10	422	47.218	7.99
P00920	Ca2	Carbonic anhydrase 2 OS=Mus musculus GN=Ca2 PE=1 SV=4	62.3077	11	33	11	260	29.015	7.01
Q91WD5	Ndufs2	NADH dehydrogenase [ubiquinone] iron-sulfur protein 2, mitochondrial OS=Mus musculus GN=Ndufs2 PE=1 SV=1	37.797	11	18	11	463	52.592	6.99
Q8BVI4	Qdpr	Dihydropteridine reductase OS=Mus musculus GN=Qdpr PE=1 SV=2	63.4855	12	23	12	241	25.554	7.81
Q5SVJ0	Camk2b	Calcium/calmodulin-dependent protein kinase II, beta, isoform CRA_b OS=Mus musculus GN=Camk2b PE=1 SV=1	23.7237	10	14	6	666	72.857	7.27
Q9EQF6	Dpysl5	Dihydropyrimidinase-related protein 5 OS=Mus musculus GN=Dpysl5 PE=1 SV=1	45.7447	17	24	17	564	61.477	7.09
P35762	Cd81	CD81 antigen OS=Mus musculus GN=Cd81 PE=1 SV=2	30.9322	4	19	4	236	25.797	5.83
Q3TA69	Rap1gds1	Uncharacterized protein OS=Mus musculus GN=Rap1gds1 PE=2 SV=1	37.7265	18	22	3	607	66.033	5.4
P20029	Hspa5	78 kDa glucose-regulated protein OS=Mus musculus GN=Hspa5 PE=1 SV=3	38.4733	20	24	18	655	72.377	5.16
Q9R0Y5	Ak1	Adenylate kinase isoenzyme 1 OS=Mus musculus GN=Ak1 PE=1 SV=1	50.5155	9	14	9	194	21.526	5.81
E9QPD7	Pcx	Pyruvate carboxylase OS=Mus musculus GN=Pcx PE=1 SV=1	22.3919	18	22	18	1179	129.749	6.71
Q9D1G1	Rab1b	Ras-related protein Rab-1B OS=Mus musculus GN=Rab1b PE=1 SV=1	61.6915	11	23	5	201	22.173	5.73
P70404	Idh3g	Isocitrate dehydrogenase [NAD] subunit gamma 1, mitochondrial OS=Mus musculus GN=Idh3g PE=1 SV=1	49.6183	14	28	14	393	42.758	9.01
H7BX01	Opa1	Dynamin-like 120 kDa protein, mitochondrial OS=Mus musculus GN=Opa1 PE=1 SV=1	26.5849	20	23	20	978	113.16	7.33
A2AE89	Gstm1	Glutathione S-transferase Mu 1 OS=Mus musculus GN=Gstm1 PE=1 SV=2	52.8689	13	19	10	244	28.538	8.19
O08788	Dctn1	Dynactin subunit 1 OS=Mus musculus GN=Dctn1 PE=1 SV=3	22.4824	21	22	21	1281	141.588	5.9
Q4FJX4	Csrp1	Csrp1 protein OS=Mus musculus GN=Csrp1 PE=1 SV=1	56.4767	9	14	9	193	20.57	8.57
Q6ZQ38	Cand1	Cullin-associated NEDD8-dissociated protein 1 OS=Mus musculus GN=Cand1 PE=1 SV=2	26.6667	27	31	27	1230	136.245	5.78
E9PUD2	Dnm1l	Dynamin-1-like protein OS=Mus musculus GN=Dnm1l PE=1 SV=1	26.264	14	18	14	712	79.483	7.08
Q9Z0E0	Ncdn	Neurochondrin OS=Mus musculus GN=Ncdn PE=1 SV=1	24.1427	12	18	12	729	78.845	5.54
K3W4T3	Atp6v0a1	V-type proton ATPase subunit a OS=Mus musculus GN=Atp6v0a1 PE=1 SV=1	29.4749	19	24	19	838	96.364	6.84
Q3TGC5	Pebp1	Uncharacterized protein OS=Mus musculus GN=Pebp1 PE=2 SV=1	82.3529	9	21	9	187	20.876	5.6
P62631	Eef1a2	Elongation factor 1-alpha 2 OS=Mus musculus GN=Eef1a2 PE=1 SV=1	57.0194	15	33	8	463	50.422	9.03
P07356	Anxa2	Annexin A2 OS=Mus musculus GN=Anxa2 PE=1 SV=2	53.0973	15	20	15	339	38.652	7.69
Q68FL4	Ahcyl2	Putative adenosylhomocysteinase 3 OS=Mus musculus GN=Ahcyl2 PE=1 SV=1	31.8108	17	23	6	613	66.857	7.36
Q61699	Hsph1	Heat shock protein 105 kDa OS=Mus musculus GN=Hsph1 PE=1 SV=2	24.0093	15	18	15	858	96.346	5.53
A0A1L1SQ51	Tln2	Talin-2 OS=Mus musculus GN=Tln2 PE=1 SV=1	13.1682	20	21	15	2544	271.756	5.57
B2RSH2	Gnai1	Guanine nucleotide-binding protein G(i) subunit alpha-1 OS=Mus musculus GN=Gnai1 PE=1 SV=1	39.548	10	17	6	354	40.335	5.97
Q62059	Vcan	Versican core protein OS=Mus musculus GN=Vcan PE=1 SV=2	4.97468	13	19	13	3357	366.56	4.64
Q8R429	Atp2a1	Sarcoplasmic/endoplasmic reticulum calcium ATPase 1 OS=Mus musculus GN=Atp2a1 PE=1 SV=1	15.6942	12	14	5	994	109.355	5.22
D3Z656	Synj1	Synaptojanin-1 OS=Mus musculus GN=Synj1 PE=1 SV=1	17.1749	21	22	21	1607	176.222	7.72
Q8BFR5	Tufm	Elongation factor Tu, mitochondrial OS=Mus musculus GN=Tufm PE=1 SV=1	53.0973	18	25	18	452	49.477	7.56
Q08331	Calb2	Calretinin OS=Mus musculus GN=Calb2 PE=1 SV=3	56.4576	14	18	13	271	31.353	5.02
P48678	Lmna	Prelamin-A/C OS=Mus musculus GN=Lmna PE=1 SV=2	22.1053	13	19	12	665	74.193	6.98
A0A0R4J1N7	Ank1	Ankyrin-1 OS=Mus musculus GN=Ank1 PE=1 SV=1	12.7425	17	18	15	1907	209.389	6.74
Q3UR55	Atp1b2	Sodium/potassium-transporting ATPase subunit beta OS=Mus musculus GN=Atp1b2 PE=1 SV=1	40	11	19	11	290	33.322	8.31
Q8BPF4		Uncharacterized protein OS=Mus musculus PE=2 SV=1	69.0141	9	36	9	142	15.172	8.68
E9Q1G8	Sept7	Septin-7 OS=Mus musculus GN=Sept7 PE=1 SV=2	44.3936	16	22	15	437	50.617	8.57
P56399	Usp5	Ubiquitin carboxyl-terminal hydrolase 5 OS=Mus musculus GN=Usp5 PE=1 SV=1	31.352	15	20	15	858	95.772	5.01
Q8R0Y6	Aldh1l1	Cytosolic 10-formyltetrahydrofolate dehydrogenase OS=Mus musculus GN=Aldh1l1 PE=1 SV=1	29.9335	19	22	19	902	98.647	5.91
P19157	Gstp1	Glutathione S-transferase P 1 OS=Mus musculus GN=Gstp1 PE=1 SV=2	55.7143	8	22	8	210	23.594	7.87
Q11011	Npepps	Puromycin-sensitive aminopeptidase OS=Mus musculus GN=Npepps PE=1 SV=2	28.8043	18	21	18	920	103.26	5.9
P63011	Rab3a	Ras-related protein Rab-3A OS=Mus musculus GN=Rab3a PE=1 SV=1	58.1818	10	17	5	220	24.954	5.03
P17879	Hspa1b	Heat shock 70 kDa protein 1B OS=Mus musculus GN=Hspa1b PE=1 SV=3	19.1589	9	17	5	642	70.133	5.72
Q80TJ1	Cadps	Calcium-dependent secretion activator 1 OS=Mus musculus GN=Cadps PE=1 SV=3	22.214	20	23	6	1355	153.016	5.74
Q3TLU4	Rap1gds1	Uncharacterized protein OS=Mus musculus GN=Rap1gds1 PE=2 SV=1	34.9259	17	19	2	607	66.084	5.45
E9QM38	Slc12a2	Solute carrier family 12 member 2 OS=Mus musculus GN=Slc12a2 PE=1 SV=1	15.5887	14	18	14	1206	130.585	6.52
Q99LC5	Etfa	Electron transfer flavoprotein subunit alpha, mitochondrial OS=Mus musculus GN=Etfa PE=1 SV=2	48.6486	11	14	11	333	34.988	8.38
P99029	Prdx5	Peroxiredoxin-5, mitochondrial OS=Mus musculus GN=Prdx5 PE=1 SV=2	56.1905	10	18	10	210	21.884	8.85
Q923T9	Camk2g	Calcium/calmodulin-dependent protein kinase type II subunit gamma OS=Mus musculus GN=Camk2g PE=1 SV=1	27.0321	11	17	4	529	59.569	7.58
P80316	Cct5	T-complex protein 1 subunit epsilon OS=Mus musculus GN=Cct5 PE=1 SV=1	47.8743	20	21	19	541	59.586	6.02
Q66JR7	Pgm2	Pgm2 protein (Fragment) OS=Mus musculus GN=Pgm2 PE=2 SV=1	42.7119	18	24	18	590	64.118	6.76
O70318	Epb41l2	Band 4.1-like protein 2 OS=Mus musculus GN=Epb41l2 PE=1 SV=2	22.7733	17	23	14	988	109.873	5.43
Q9CZU6	Cs	Citrate synthase, mitochondrial OS=Mus musculus GN=Cs PE=1 SV=1	30.819	13	22	13	464	51.703	8.57
Q6PAC1	Gsn	Gelsolin, isoform CRA_c OS=Mus musculus GN=Gsn PE=2 SV=1	36.6621	20	23	7	731	80.712	5.76
Q3UA17	Mtch2	Uncharacterized protein OS=Mus musculus GN=Mtch2 PE=2 SV=1	34.6535	8	12	8	303	33.467	8.25
Q60675	Lama2	Laminin subunit alpha-2 OS=Mus musculus GN=Lama2 PE=1 SV=2	7.98589	18	18	18	3118	343.593	6.09
P80315	Cct4	T-complex protein 1 subunit delta OS=Mus musculus GN=Cct4 PE=1 SV=3	41.9295	16	17	15	539	58.03	8.02
Q64727	Vcl	Vinculin OS=Mus musculus GN=Vcl PE=1 SV=4	24.2964	17	20	17	1066	116.644	6
Q3UKH3	Acaa2	Uncharacterized protein OS=Mus musculus GN=Acaa2 PE=2 SV=1	45.5919	11	14	11	397	41.802	8.25
Q69ZW4	Ap2a2	MKIAA0899 protein (Fragment) OS=Mus musculus GN=Ap2a2 PE=2 SV=1	22.1303	15	20	11	967	107.275	8.29
O88569	Hnrnpa2b1	Heterogeneous nuclear ribonucleoproteins A2/B1 OS=Mus musculus GN=Hnrnpa2b1 PE=1 SV=2	32.2946	12	17	9	353	37.38	8.95
P10852	Slc3a2	4F2 cell-surface antigen heavy chain OS=Mus musculus GN=Slc3a2 PE=1 SV=1	29.4677	13	16	13	526	58.3	5.91
Q4W4C9	Vsnl1	Neural visinin-like type 1 protein OS=Mus musculus GN=Vsnl1 PE=1 SV=1	62.3037	13	21	13	191	22.128	5.15
Q9DCX2	Atp5h	ATP synthase subunit d, mitochondrial OS=Mus musculus GN=Atp5h PE=1 SV=3	77.0186	10	21	10	161	18.738	5.69
A0A075DC90	COX2	Cytochrome c oxidase subunit 2 OS=Mus musculus GN=COX2 PE=3 SV=1	26.4317	5	18	5	227	25.986	4.73
A0A286YDH6	Cadps	Calcium-dependent secretion activator 1 OS=Mus musculus GN=Cadps PE=1 SV=1	26.4129	15	18	1	867	97.093	6.9
P09103	P4hb	Protein disulfide-isomerase OS=Mus musculus GN=P4hb PE=1 SV=2	33.7917	13	13	13	509	57.023	4.88
P06837	Gap43	Neuromodulin OS=Mus musculus GN=Gap43 PE=1 SV=1	65.1982	9	14	9	227	23.618	4.73
P47738	Aldh2	Aldehyde dehydrogenase, mitochondrial OS=Mus musculus GN=Aldh2 PE=1 SV=1	37.1869	14	18	13	519	56.502	7.62
A2ALV3	Sh3gl2	Endophilin-A1 OS=Mus musculus GN=Sh3gl2 PE=1 SV=1	36.6589	11	20	9	431	48.265	5.69
Q9CR68	Uqcrfs1	Cytochrome b-c1 complex subunit Rieske, mitochondrial OS=Mus musculus GN=Uqcrfs1 PE=1 SV=1	56.2044	10	14	10	274	29.349	8.7
E9Q1K3	Add1	Alpha-adducin OS=Mus musculus GN=Add1 PE=1 SV=1	28.6364	11	11	1	660	72.881	6.32
Q8CC13	Ap1b1	AP complex subunit beta OS=Mus musculus GN=Ap1b1 PE=2 SV=1	23.8195	16	24	4	953	104.931	5.06
Q99PT1	Arhgdia	Rho GDP-dissociation inhibitor 1 OS=Mus musculus GN=Arhgdia PE=1 SV=3	61.7647	10	14	10	204	23.393	5.2
E9QNP0	Kxd1	KxDL motif-containing protein 1 OS=Mus musculus GN=Kxd1 PE=1 SV=1	20.2586	5	25	5	232	26.839	9.83
A0A1L1SV25	Actn4	Alpha-actinin-4 OS=Mus musculus GN=Actn4 PE=1 SV=1	23.0687	16	16	4	932	107.041	5.36
P26041	Msn	Moesin OS=Mus musculus GN=Msn PE=1 SV=3	33.9688	18	20	13	577	67.725	6.6
B2RTM0	Hist2h4	Histone H4 OS=Mus musculus GN=Hist2h4 PE=1 SV=1	52.4272	8	18	8	103	11.36	11.36
Q61553	Fscn1	Fascin OS=Mus musculus GN=Fscn1 PE=1 SV=4	32.4544	11	13	11	493	54.474	6.89
Q3THQ5	Stip1	Uncharacterized protein OS=Mus musculus GN=Stip1 PE=2 SV=1	38.4899	20	22	20	543	62.461	6.65
Q99P72	Rtn4	Reticulon-4 OS=Mus musculus GN=Rtn4 PE=1 SV=2	33.9071	22	26	22	1162	126.535	4.54
Q52KC1	Eif4a2	Eukaryotic translation initiation factor 4A2 OS=Mus musculus GN=Eif4a2 PE=2 SV=1	41.769	13	17	6	407	46.373	5.48
Q9JJV2	Pfn2	Profilin-2 OS=Mus musculus GN=Pfn2 PE=1 SV=3	81.4286	8	14	8	140	15.022	6.99
B1AX58	Pls3	Plastin-3 OS=Mus musculus GN=Pls3 PE=1 SV=1	32.3944	15	16	9	639	71.701	5.62
Q9DC69	Ndufa9	NADH dehydrogenase [ubiquinone] 1 alpha subcomplex subunit 9, mitochondrial OS=Mus musculus GN=Ndufa9 PE=1 SV=2	32.8912	10	15	10	377	42.498	9.74
Q61768	Kif5b	Kinesin-1 heavy chain OS=Mus musculus GN=Kif5b PE=1 SV=3	21.5992	15	15	9	963	109.484	6.44
Q9D2G2	Dlst	Dihydrolipoyllysine-residue succinyltransferase component of 2-oxoglutarate dehydrogenase complex, mitochondrial OS=Mus musculus GN=Dlst PE=1 SV=1	26.8722	9	17	9	454	48.963	8.95
Q9CRB6	Tppp3	Tubulin polymerization-promoting protein family member 3 OS=Mus musculus GN=Tppp3 PE=1 SV=1	55.1136	11	15	11	176	18.954	9.11
Q3TI05	Cct6a	Chaperonin containing Tcp1, subunit 6a (Zeta) OS=Mus musculus GN=Cct6a PE=2 SV=1	33.3333	12	17	12	531	57.968	7.08
G5E902	Slc25a3	MCG10343, isoform CRA_b OS=Mus musculus GN=Slc25a3 PE=1 SV=1	35.4749	11	31	11	358	39.711	9.29
Q8K232	Add1	Adducin 1 (Alpha) OS=Mus musculus GN=Add1 PE=2 SV=1	23.6735	11	11	1	735	80.573	5.83
Q545M7	Pvalb	Parvalbumin, isoform CRA_a OS=Mus musculus GN=Pvalb PE=1 SV=1	77.2727	11	19	11	110	11.923	5.19
P62835	Rap1a	Ras-related protein Rap-1A OS=Mus musculus GN=Rap1a PE=1 SV=1	63.0435	8	11	4	184	20.974	6.67
Q3TL71	Hnrnpk	Uncharacterized protein OS=Mus musculus GN=Hnrnpk PE=2 SV=1	35.5603	13	18	13	464	50.976	5.45
Q3TF14	Ahcy	Adenosylhomocysteinase OS=Mus musculus GN=Ahcy PE=1 SV=1	44.4444	15	17	14	432	47.657	6.54
Q04857	Col6a1	Collagen alpha-1(VI) chain OS=Mus musculus GN=Col6a1 PE=1 SV=1	14.7317	11	13	11	1025	108.422	5.36
A0A286YCT6	Epb41l3	Band 4.1-like protein 3 (Fragment) OS=Mus musculus GN=Epb41l3 PE=1 SV=1	67.2646	9	11	1	223	24.535	4.63
Q05816	Fabp5	Fatty acid-binding protein, epidermal OS=Mus musculus GN=Fabp5 PE=1 SV=3	72.5926	8	21	8	135	15.127	6.54
Q5GQ64	Sncg	Gamma-synuclein (Fragment) OS=Mus musculus GN=Sncg PE=1 SV=1	83.7398	9	11	8	123	13.152	4.65
Q9CXX2	Vamp1	Uncharacterized protein OS=Mus musculus GN=Vamp1 PE=2 SV=1	42.3077	6	12	6	182	20.108	7.47
Q9D8N0	Eef1g	Elongation factor 1-gamma OS=Mus musculus GN=Eef1g PE=1 SV=3	39.1304	15	18	15	437	50.029	6.74
B2RX08	Sptb	Spectrin beta chain OS=Mus musculus GN=Sptb PE=2 SV=1	9.14556	16	20	12	2329	267.939	5.49
Q3TPZ5	Dctn2	Dynactin 2 OS=Mus musculus GN=Dctn2 PE=1 SV=1	40.2985	12	13	12	402	44.09	5.26
Q8BGN3	Enpp6	Ectonucleotide pyrophosphatase/phosphodiesterase family member 6 OS=Mus musculus GN=Enpp6 PE=1 SV=1	31.5909	9	12	9	440	50.586	7.31
Q3V235	Phb2	Prohibitin 2 OS=Mus musculus GN=Phb2 PE=1 SV=1	34.4482	9	11	9	299	33.276	9.83
A0A0R4J0I1	Serpina3k	MCG1051009 OS=Mus musculus GN=Serpina3k PE=1 SV=1	29.4258	8	10	5	418	46.643	5.16
Q3THH8	Cct7	Uncharacterized protein OS=Mus musculus GN=Cct7 PE=2 SV=1	32.1691	13	15	13	544	59.614	8.02
Q9EQ20	Aldh6a1	Methylmalonate-semialdehyde dehydrogenase [acylating], mitochondrial OS=Mus musculus GN=Aldh6a1 PE=1 SV=1	38.8785	13	17	13	535	57.879	8.07
Q9D0M3	Cyc1	Cytochrome c1, heme protein, mitochondrial OS=Mus musculus GN=Cyc1 PE=1 SV=1	50.1538	9	18	9	325	35.305	9.16
Q9DB05	Napa	Alpha-soluble NSF attachment protein OS=Mus musculus GN=Napa PE=1 SV=1	38.6441	9	12	6	295	33.168	5.45
P19783	Cox4i1	Cytochrome c oxidase subunit 4 isoform 1, mitochondrial OS=Mus musculus GN=Cox4i1 PE=1 SV=2	57.9882	11	19	11	169	19.518	9.23
E9PYH2	Acot7	Cytosolic acyl coenzyme A thioester hydrolase OS=Mus musculus GN=Acot7 PE=1 SV=1	33.8542	9	14	9	384	42.799	8.68
A0A0R4J117	Igsf8	Immunoglobulin superfamily member 8 OS=Mus musculus GN=Igsf8 PE=1 SV=1	19.8036	6	9	6	611	64.965	7.84
A2A5Y6	Mapt	Microtubule-associated protein OS=Mus musculus GN=Mapt PE=1 SV=1	36.3151	16	18	5	749	78.038	6.51
Q50HX0	Rab14	RAB14 protein OS=Mus musculus GN=Rab14 PE=2 SV=1	65.5814	10	14	8	215	23.895	5.9
P63040	Cplx1	Complexin-1 OS=Mus musculus GN=Cplx1 PE=1 SV=1	51.4925	5	14	5	134	15.112	4.97
Q8C483	Sars	Serine--tRNA ligase, cytoplasmic OS=Mus musculus GN=Sars PE=1 SV=1	26.8657	9	13	9	536	61.128	7.43
Q3TE95	Rcn2	Uncharacterized protein OS=Mus musculus GN=Rcn2 PE=2 SV=1	29.2958	7	8	7	355	41.014	4.59
Q9D6J6	Ndufv2	NADH dehydrogenase [ubiquinone] flavoprotein 2, mitochondrial OS=Mus musculus GN=Ndufv2 PE=1 SV=2	47.5806	10	15	10	248	27.268	7.4
Q54A87	Atp6v1g2	V-type proton ATPase subunit G OS=Mus musculus GN=Atp6v1g2 PE=1 SV=1	55.9322	5	10	5	118	13.643	10.26
P06801	Me1	NADP-dependent malic enzyme OS=Mus musculus GN=Me1 PE=1 SV=2	18.8811	9	13	9	572	63.913	7.44
P31786	Dbi	Acyl-CoA-binding protein OS=Mus musculus GN=Dbi PE=1 SV=2	64.3678	5	15	5	87	9.994	8.82
Q5SQB7	Npm1	MCG68069 OS=Mus musculus GN=Npm1 PE=1 SV=1	33.9041	8	11	8	292	32.54	4.77
A2AUK5	Epb41l1	Band 4.1-like protein 1 OS=Mus musculus GN=Epb41l1 PE=1 SV=1	21.5017	15	17	5	879	98.254	5.66
Q3TFG3	Eif4a1	Uncharacterized protein OS=Mus musculus GN=Eif4a1 PE=2 SV=1	42.6108	13	17	6	406	46.153	5.48
A0A087WPR1	Mag	Myelin-associated glycoprotein OS=Mus musculus GN=Mag PE=1 SV=1	15.949	9	19	9	627	69.344	5.1
Q61753	Phgdh	D-3-phosphoglycerate dehydrogenase OS=Mus musculus GN=Phgdh PE=1 SV=3	27.2045	11	12	11	533	56.549	6.54
Q99JI6	Rap1b	Ras-related protein Rap-1b OS=Mus musculus GN=Rap1b PE=1 SV=2	55.4348	6	9	2	184	20.812	5.78
V9GZG5		Glutamine synthetase OS=Mus musculus PE=3 SV=1	44.2049	13	29	2	371	41.991	6.58
B0V2P5	Dmxl2	DmX-like protein 2 OS=Mus musculus GN=Dmxl2 PE=1 SV=1	5.99214	11	12	11	3054	340.481	6.4
Q9DCT2	Ndufs3	NADH dehydrogenase [ubiquinone] iron-sulfur protein 3, mitochondrial OS=Mus musculus GN=Ndufs3 PE=1 SV=2	25.4753	6	9	6	263	30.131	7.17
Q761V0	Slc6a5	Sodium- and chloride-dependent glycine transporter 2 OS=Mus musculus GN=Slc6a5 PE=1 SV=1	17.8974	10	11	10	799	87.804	7.23
O54991	Cntnap1	Contactin-associated protein 1 OS=Mus musculus GN=Cntnap1 PE=1 SV=2	14.0794	15	16	15	1385	156.212	7.06
P14211	Calr	Calreticulin OS=Mus musculus GN=Calr PE=1 SV=1	44.9519	13	18	13	416	47.965	4.49
Q99PU5	Acsbg1	Long-chain-fatty-acid--CoA ligase ACSBG1 OS=Mus musculus GN=Acsbg1 PE=1 SV=1	27.6006	13	14	13	721	80.374	5.94
E9PV14	Epb41l1	Band 4.1-like protein 1 (Fragment) OS=Mus musculus GN=Epb41l1 PE=1 SV=1	16.8233	14	16	4	1064	117.1	5.92
Q3U4U6	Cct3	T-complex protein 1 subunit gamma OS=Mus musculus GN=Cct3 PE=1 SV=1	36.3303	18	20	18	545	60.591	6.7
E9Q0J5	Kif21a	Kinesin-like protein KIF21A OS=Mus musculus GN=Kif21a PE=1 SV=2	11.244	13	15	13	1672	186.52	6.47
Q91ZZ3	Sncb	Beta-synuclein OS=Mus musculus GN=Sncb PE=1 SV=1	52.6316	6	8	3	133	14.043	4.37
B1AQZ0	Sept8	Septin-8 OS=Mus musculus GN=Sept8 PE=1 SV=1	37.8099	13	16	9	484	55.839	6.1
Q61171	Prdx2	Peroxiredoxin-2 OS=Mus musculus GN=Prdx2 PE=1 SV=3	59.0909	10	16	10	198	21.765	5.41
Q80TT4	Tomm70a	MKIAA0719 protein (Fragment) OS=Mus musculus GN=Tomm70a PE=2 SV=1	33.0671	14	16	14	626	69.487	8.37
Q9QUP5	Hapln1	Hyaluronan and proteoglycan link protein 1 OS=Mus musculus GN=Hapln1 PE=1 SV=1	50.2809	14	16	14	356	40.452	7.8
P40124	Cap1	Adenylyl cyclase-associated protein 1 OS=Mus musculus GN=Cap1 PE=1 SV=4	44.0928	14	20	13	474	51.532	7.52
Q9R1T4	Sept6	Septin-6 OS=Mus musculus GN=Sept6 PE=1 SV=4	35.2535	12	15	6	434	49.588	6.43
D3Z3G6	Mapk3	Mitogen-activated protein kinase OS=Mus musculus GN=Mapk3 PE=1 SV=1	35.5263	10	16	6	380	42.375	8.6
Q921M7	Fam49b	Protein FAM49B OS=Mus musculus GN=Fam49b PE=1 SV=1	34.5679	8	9	8	324	36.753	6.06
P50518	Atp6v1e1	V-type proton ATPase subunit E 1 OS=Mus musculus GN=Atp6v1e1 PE=1 SV=2	43.3628	12	16	12	226	26.141	8.43
P63005	Pafah1b1	Platelet-activating factor acetylhydrolase IB subunit alpha OS=Mus musculus GN=Pafah1b1 PE=1 SV=2	33.4146	12	13	11	410	46.64	7.37
Q547J4	Mapt	Microtubule-associated protein OS=Mus musculus GN=Mapt PE=2 SV=1	48.1183	11	13	1	372	38.937	9.5
Q99JY0	Hadhb	Trifunctional enzyme subunit beta, mitochondrial OS=Mus musculus GN=Hadhb PE=1 SV=1	40.6316	16	18	16	475	51.353	9.38
P62141	Ppp1cb	Serine/threonine-protein phosphatase PP1-beta catalytic subunit OS=Mus musculus GN=Ppp1cb PE=1 SV=3	33.6391	8	9	3	327	37.163	6.19
Q14AI7	Cops4	COP9 (Constitutive photomorphogenic) homolog, subunit 4 (Arabidopsis thaliana) OS=Mus musculus GN=Cops4 PE=1 SV=1	24.6305	7	8	7	406	46.256	5.83
A0A1B0GS58	Glrx3	Glutaredoxin-3 OS=Mus musculus GN=Glrx3 PE=1 SV=1	25.4011	6	10	6	374	41.677	6.54
Q02248	Ctnnb1	Catenin beta-1 OS=Mus musculus GN=Ctnnb1 PE=1 SV=1	18.0538	11	11	8	781	85.416	5.86
Q6A0F1	Cct8	MKIAA0002 protein (Fragment) OS=Mus musculus GN=Cct8 PE=2 SV=1	29.1892	14	15	14	555	60.19	5.62
Q9CQA3	Sdhb	Succinate dehydrogenase [ubiquinone] iron-sulfur subunit, mitochondrial OS=Mus musculus GN=Sdhb PE=1 SV=1	34.7518	9	11	9	282	31.793	8.68
P70168	Kpnb1	Importin subunit beta-1 OS=Mus musculus GN=Kpnb1 PE=1 SV=2	21.347	15	16	15	876	97.122	4.78
Q9R0P5	Dstn	Destrin OS=Mus musculus GN=Dstn PE=1 SV=3	63.6364	9	12	9	165	18.509	7.97
Q56A15	Cycs	Cytochrome c OS=Mus musculus GN=Cycs PE=1 SV=1	48.5714	5	14	5	105	11.598	9.58
Q91V61	Sfxn3	Sideroflexin-3 OS=Mus musculus GN=Sfxn3 PE=1 SV=1	39.5639	8	11	7	321	35.384	9.51
Q7TQI3	Otub1	Ubiquitin thioesterase OTUB1 OS=Mus musculus GN=Otub1 PE=1 SV=2	46.8635	9	12	9	271	31.25	4.94
Q9D394	Rufy3	Protein RUFY3 OS=Mus musculus GN=Rufy3 PE=1 SV=1	33.9019	14	17	14	469	52.973	5.49
O54774	Ap3d1	AP-3 complex subunit delta-1 OS=Mus musculus GN=Ap3d1 PE=1 SV=1	7.00584	5	8	5	1199	134.996	7.37
P61164	Actr1a	Alpha-centractin OS=Mus musculus GN=Actr1a PE=1 SV=1	39.3617	9	13	4	376	42.587	6.64
G3X981	Prph	Peripherin OS=Mus musculus GN=Prph PE=1 SV=1	41.0256	19	21	17	507	57.828	5.81
P67778	Phb	Prohibitin OS=Mus musculus GN=Phb PE=1 SV=1	48.5294	11	12	11	272	29.802	5.76
A2AWI7	Sh3glb2	Endophilin-B2 OS=Mus musculus GN=Sh3glb2 PE=1 SV=1	28.2178	8	11	8	404	44.88	5.58
Q91XH5	Spr	Sepiapterin reductase OS=Mus musculus GN=Spr PE=1 SV=1	44.2748	9	10	9	262	27.91	6.21
Q8BVE3	Atp6v1h	V-type proton ATPase subunit H OS=Mus musculus GN=Atp6v1h PE=1 SV=1	26.7081	8	15	8	483	55.819	6.61
Q3TXE5	Canx	Uncharacterized protein OS=Mus musculus GN=Canx PE=2 SV=1	23.0118	13	17	13	591	67.217	4.65
Q8C338	Idh1	Isocitrate dehydrogenase [NADP] OS=Mus musculus GN=Idh1 PE=2 SV=1	41.7062	15	16	15	422	47.515	6.93
A0A076FRG6	Slc12a5	KCC2a variant 1 OS=Mus musculus GN=Slc12a5 PE=2 SV=1	17.4868	17	21	17	1138	126.189	6.74
P63085	Mapk1	Mitogen-activated protein kinase 1 OS=Mus musculus GN=Mapk1 PE=1 SV=3	35.4749	9	15	5	358	41.249	6.98
Q9CWS0	Ddah1	N(G),N(G)-dimethylarginine dimethylaminohydrolase 1 OS=Mus musculus GN=Ddah1 PE=1 SV=3	47.3684	11	13	11	285	31.361	5.97
P63330	Ppp2ca	Serine/threonine-protein phosphatase 2A catalytic subunit alpha isoform OS=Mus musculus GN=Ppp2ca PE=1 SV=1	37.2168	8	11	1	309	35.585	5.54
Q7TQD2	Tppp	Tubulin polymerization-promoting protein OS=Mus musculus GN=Tppp PE=1 SV=1	37.156	7	8	7	218	23.56	9.42
P46096	Syt1	Synaptotagmin-1 OS=Mus musculus GN=Syt1 PE=1 SV=1	31.5914	14	20	8	421	47.388	8.53
Q80TN1	Camk2a	MKIAA0968 protein (Fragment) OS=Mus musculus GN=Camk2a PE=2 SV=3	28.3368	10	13	7	487	54.979	7.18
Q9DCW4	Etfb	Electron transfer flavoprotein subunit beta OS=Mus musculus GN=Etfb PE=1 SV=3	32.1569	7	9	7	255	27.606	8.1
Q925N0	Sfxn5	Sideroflexin-5 OS=Mus musculus GN=Sfxn5 PE=1 SV=2	40.0585	9	11	9	342	37.305	9.44
Q8R464	Cadm4	Cell adhesion molecule 4 OS=Mus musculus GN=Cadm4 PE=1 SV=1	35.3093	9	13	9	388	42.697	6.3
A0A1L1STE6	Idh3a	Isocitrate dehydrogenase [NAD] subunit, mitochondrial OS=Mus musculus GN=Idh3a PE=1 SV=1	29.4271	9	18	9	384	41.493	6.93
P12787	Cox5a	Cytochrome c oxidase subunit 5A, mitochondrial OS=Mus musculus GN=Cox5a PE=1 SV=2	59.589	8	16	8	146	16.091	6.54
Q9DCN2	Cyb5r3	NADH-cytochrome b5 reductase 3 OS=Mus musculus GN=Cyb5r3 PE=1 SV=3	39.8671	9	14	9	301	34.106	8.38
Q9JKK7	Tmod2	Tropomodulin-2 OS=Mus musculus GN=Tmod2 PE=1 SV=2	39.0313	10	11	10	351	39.487	5.35
P01831	Thy1	Thy-1 membrane glycoprotein OS=Mus musculus GN=Thy1 PE=1 SV=1	32.0988	5	11	5	162	18.069	8.97
F7AEH4	Rps12	40S ribosomal protein S12 OS=Mus musculus GN=Rps12 PE=1 SV=1	53.2847	5	10	5	137	15.171	8.35
Q8CHF1	mKIAA0531	Kinesin-like protein (Fragment) OS=Mus musculus GN=mKIAA0531 PE=2 SV=1	15.7042	12	12	6	987	112.567	6.42
E9Q452	Tpm1	Tropomyosin alpha-1 chain OS=Mus musculus GN=Tpm1 PE=1 SV=1	29.5374	9	12	1	281	32.476	4.77
A0A286YCB8	Camk2g	Calcium/calmodulin-dependent protein kinase type II subunit gamma (Fragment) OS=Mus musculus GN=Camk2g PE=1 SV=1	45.5357	7	8	2	224	24.759	8.63
Q69ZX3	Myh11	MKIAA0866 protein (Fragment) OS=Mus musculus GN=Myh11 PE=2 SV=1	7.40927	12	14	4	1984	228.127	5.45
P48453	Ppp3cb	Serine/threonine-protein phosphatase 2B catalytic subunit beta isoform OS=Mus musculus GN=Ppp3cb PE=1 SV=2	24	10	10	5	525	59.136	5.91
Q9D0M5	Dynll2	Dynein light chain 2, cytoplasmic OS=Mus musculus GN=Dynll2 PE=1 SV=1	57.3034	4	10	2	89	10.343	7.37
Q9DCS9	Ndufb10	NADH dehydrogenase [ubiquinone] 1 beta subcomplex subunit 10 OS=Mus musculus GN=Ndufb10 PE=1 SV=3	52.2727	8	12	8	176	21.01	8.03
Q6PB66	Lrpprc	Leucine-rich PPR motif-containing protein, mitochondrial OS=Mus musculus GN=Lrpprc PE=1 SV=2	12.2126	15	15	15	1392	156.516	6.83
Q80XN0	Bdh1	D-beta-hydroxybutyrate dehydrogenase, mitochondrial OS=Mus musculus GN=Bdh1 PE=1 SV=2	35.277	10	13	10	343	38.274	9.01
Q3UH19	Mapt	Microtubule-associated protein OS=Mus musculus GN=Mapt PE=2 SV=1	50.4651	12	15	1	430	44.925	8.5
Q80YN3	Bcas1	Breast carcinoma-amplified sequence 1 homolog OS=Mus musculus GN=Bcas1 PE=1 SV=3	17.6935	8	12	8	633	67.336	6.21
P35700	Prdx1	Peroxiredoxin-1 OS=Mus musculus GN=Prdx1 PE=1 SV=1	48.7437	9	15	9	199	22.162	8.12
P28661	Sept4	Septin-4 OS=Mus musculus GN=Sept4 PE=1 SV=1	22.5941	9	10	8	478	54.901	5.87
P42669	Pura	Transcriptional activator protein Pur-alpha OS=Mus musculus GN=Pura PE=1 SV=1	56.0748	9	12	9	321	34.862	6.44
P45591	Cfl2	Cofilin-2 OS=Mus musculus GN=Cfl2 PE=1 SV=1	46.988	6	10	5	166	18.698	7.88
Q0PD65	Rab2a	RAB2, member RAS oncogene family OS=Mus musculus GN=Rab2a PE=1 SV=1	50.9434	10	15	6	212	23.533	6.54
A2AQL0	Stk39	Serine/threonine kinase 39, STE20/SPS1 homolog (Yeast) OS=Mus musculus GN=Stk39 PE=1 SV=1	17.9856	7	11	7	556	60.282	6.29
Q3UHJ0	Aak1	AP2-associated protein kinase 1 OS=Mus musculus GN=Aak1 PE=1 SV=2	27.1116	14	14	14	959	103.282	6.7
Q3TID4	Psap	Uncharacterized protein OS=Mus musculus GN=Psap PE=2 SV=1	16.787	7	12	7	554	61.086	5.24
Q9Z0P4	Palm	Paralemmin-1 OS=Mus musculus GN=Palm PE=1 SV=1	28.9817	7	9	7	383	41.589	4.84
P48774	Gstm5	Glutathione S-transferase Mu 5 OS=Mus musculus GN=Gstm5 PE=1 SV=1	33.9286	7	10	5	224	26.617	7.21
Q5SRX1	Tom1l2	TOM1-like protein 2 OS=Mus musculus GN=Tom1l2 PE=1 SV=1	25.8383	7	8	7	507	55.628	4.82
Q3TEU8	Coro1c	Coronin OS=Mus musculus GN=Coro1c PE=2 SV=1	25.3165	9	10	8	474	53.074	6.79
P99027	Rplp2	60S acidic ribosomal protein P2 OS=Mus musculus GN=Rplp2 PE=1 SV=3	67.8261	5	8	5	115	11.644	4.54
P07310	Ckm	Creatine kinase M-type OS=Mus musculus GN=Ckm PE=1 SV=1	34.3832	9	24	8	381	43.018	7.06
Q9R1P0	Psma4	Proteasome subunit alpha type-4 OS=Mus musculus GN=Psma4 PE=1 SV=1	32.567	6	8	6	261	29.452	7.72
Q8R5C5	Actr1b	Beta-centractin OS=Mus musculus GN=Actr1b PE=1 SV=1	32.7128	8	12	3	376	42.255	6.4
Q3UD06	Atp5c1	ATP synthase subunit gamma OS=Mus musculus GN=Atp5c1 PE=1 SV=1	34.5638	11	13	1	298	32.865	9.01
F8VQJ3	Lamc1	Laminin subunit gamma-1 OS=Mus musculus GN=Lamc1 PE=1 SV=1	9.45862	12	15	12	1607	177.074	5.19
Q58E70	Tpm3	Tpm3 protein OS=Mus musculus GN=Tpm3 PE=2 SV=1	36.2903	11	13	5	248	29.003	4.78
C9K0Z8	Hcn2	Hyperpolarization-activated cation channel 2 OS=Mus musculus GN=Hcn2 PE=2 SV=1	11.0081	6	7	6	863	94.651	8.73
Q9Z2Q6	Sept5	Septin-5 OS=Mus musculus GN=Sept5 PE=1 SV=2	38.7534	11	13	10	369	42.721	6.67
P20108	Prdx3	Thioredoxin-dependent peroxide reductase, mitochondrial OS=Mus musculus GN=Prdx3 PE=1 SV=1	42.8016	8	13	8	257	28.109	7.58
B7ZWC0	Ndrg1	N-myc downstream regulated gene 1 OS=Mus musculus GN=Ndrg1 PE=2 SV=1	23.3503	6	8	6	394	42.971	6.1
Q8BGH2	Samm50	Sorting and assembly machinery component 50 homolog OS=Mus musculus GN=Samm50 PE=1 SV=1	34.1151	13	15	13	469	51.831	6.8
P62482	Kcnab2	Voltage-gated potassium channel subunit beta-2 OS=Mus musculus GN=Kcnab2 PE=1 SV=1	36.5123	10	20	8	367	40.995	9
P47757	Capzb	F-actin-capping protein subunit beta OS=Mus musculus GN=Capzb PE=1 SV=3	41.1552	9	12	9	277	31.326	5.74
A0A0J9YUQ8	Gsn	Gelsolin (Fragment) OS=Mus musculus GN=Gsn PE=1 SV=1	34.8592	14	16	1	568	62.316	6.92
E9Q2W9	Actn4	Alpha-actinin-4 (Fragment) OS=Mus musculus GN=Actn4 PE=1 SV=1	30.695	12	12	1	518	59.86	6.01
Q9CR62	Slc25a11	Mitochondrial 2-oxoglutarate/malate carrier protein OS=Mus musculus GN=Slc25a11 PE=1 SV=3	37.5796	12	16	12	314	34.133	9.94
B2CY77	Rpsa	Laminin receptor (Fragment) OS=Mus musculus GN=Rpsa PE=2 SV=1	40.678	9	9	9	295	32.829	4.87
Q3U7K1		Serine/threonine-protein phosphatase OS=Mus musculus PE=2 SV=1	34.3653	8	9	2	323	37.009	6.54
Q3USR5	Fbxo2	Uncharacterized protein OS=Mus musculus GN=Fbxo2 PE=1 SV=1	57.5758	13	16	13	297	33.655	4.28
E9PZ16	Hspg2	Basement membrane-specific heparan sulfate proteoglycan core protein OS=Mus musculus GN=Hspg2 PE=1 SV=1	4.67716	12	14	12	4383	469.486	6.47
P62715	Ppp2cb	Serine/threonine-protein phosphatase 2A catalytic subunit beta isoform OS=Mus musculus GN=Ppp2cb PE=1 SV=1	35.5987	8	10	1	309	35.552	5.43
Q8K1M3	Prkar2a	Protein kinase, cAMP dependent regulatory, type II alpha OS=Mus musculus GN=Prkar2a PE=1 SV=1	23.1343	7	9	6	402	45.561	4.93
Q99LX0	Park7	Protein/nucleic acid deglycase DJ-1 OS=Mus musculus GN=Park7 PE=1 SV=1	49.2063	7	12	7	189	20.008	6.77
Q9CQ92	Fis1	Mitochondrial fission 1 protein OS=Mus musculus GN=Fis1 PE=1 SV=1	38.8158	5	8	5	152	16.998	8.53
Q69ZY2	Endod1	MKIAA0830 protein (Fragment) OS=Mus musculus GN=Endod1 PE=2 SV=1	21.1506	8	8	8	591	64.598	6.54
Q9JKC6	Cend1	Cell cycle exit and neuronal differentiation protein 1 OS=Mus musculus GN=Cend1 PE=1 SV=1	50.3356	4	8	4	149	14.978	8.97
Q08642	Padi2	Protein-arginine deiminase type-2 OS=Mus musculus GN=Padi2 PE=1 SV=2	13.6701	7	7	7	673	76.2	5.53
Q3UDZ1	Rhog	Ras homolog gene family, member G OS=Mus musculus GN=Rhog PE=1 SV=1	53.4031	8	9	7	191	21.295	8.12
Q922J6	Tspan2	Tetraspanin-2 OS=Mus musculus GN=Tspan2 PE=1 SV=1	19.0045	4	8	4	221	24.165	7.96
F7CVJ5	Ahnak2	AHNAK nucleoprotein 2 (Fragment) OS=Mus musculus GN=Ahnak2 PE=1 SV=1	52.0426	9	15	1	1126	115.18	5.59
A2AKU9	Atp5c1	ATP synthase subunit gamma OS=Mus musculus GN=Atp5c1 PE=1 SV=1	34.3434	11	12	1	297	32.75	9.13
D6QSS8	Adam22	A disintegrin and metallopeptidase domain 22 isoform OS=Mus musculus GN=Adam22 PE=2 SV=1	9.51327	6	7	6	904	99.651	7.83
Q6A0C9	Ap2m1	MKIAA0109 protein (Fragment) OS=Mus musculus GN=Ap2m1 PE=2 SV=1	35.0917	13	15	13	436	49.601	9.54
P42208	Sept2	Septin-2 OS=Mus musculus GN=Sept2 PE=1 SV=2	45.4294	11	12	11	361	41.499	6.55
P54071	Idh2	Isocitrate dehydrogenase [NADP], mitochondrial OS=Mus musculus GN=Idh2 PE=1 SV=3	23.8938	9	11	9	452	50.874	8.69
A0A087WP80	Lsamp	Limbic system-associated membrane protein OS=Mus musculus GN=Lsamp PE=1 SV=1	34.9296	10	12	10	355	39.333	6.1
A0A068BFR3	Rab11b	RAS oncogene family protein OS=Mus musculus GN=Rab11b PE=2 SV=1	35.7798	7	8	7	218	24.473	5.94
Q3TJ39	Rab5c	RAB5C, member RAS oncogene family, isoform CRA_a OS=Mus musculus GN=Rab5c PE=1 SV=1	61.5741	8	9	6	216	23.398	8.41
F7DBB3	Ahnak2	AHNAK nucleoprotein 2 (Fragment) OS=Mus musculus GN=Ahnak2 PE=1 SV=1	16.6244	7	10	1	1576	166.388	5.78
Q3ULZ3	Psat1	Phosphoserine aminotransferase OS=Mus musculus GN=Psat1 PE=2 SV=1	24.5946	7	9	7	370	40.42	8.03
A0A0R4J083	Acadl	Long-chain-specific acyl-CoA dehydrogenase, mitochondrial OS=Mus musculus GN=Acadl PE=1 SV=1	24.8837	8	11	8	430	47.866	8.15
O08917	Flot1	Flotillin-1 OS=Mus musculus GN=Flot1 PE=1 SV=1	25.2336	7	8	7	428	47.484	7.15
Q3UAD6	Hsp90b1	Heat shock protein 90kDa beta (Grp94), member 1 OS=Mus musculus GN=Hsp90b1 PE=1 SV=1	13.9651	8	12	7	802	92.418	4.82
Q3U548	Ugp2	Uncharacterized protein OS=Mus musculus GN=Ugp2 PE=2 SV=1	20.7243	6	8	6	497	55.681	7.33
B2RSY3	Hepacam	Hepatocyte cell adhesion molecule OS=Mus musculus GN=Hepacam PE=1 SV=1	25.1196	6	11	6	418	46.338	9.42
G5E924	Hnrnpl	Heterogeneous nuclear ribonucleoprotein L (Fragment) OS=Mus musculus GN=Hnrnpl PE=1 SV=1	17.2358	6	9	6	615	66.89	8.18
A0A0A0MQA3	Serpina1a	Alpha-1-antitrypsin 1-1 OS=Mus musculus GN=Serpina1a PE=1 SV=1	15.8257	5	9	1	436	48.765	6.43
Q61292	Lamb2	Laminin subunit beta-2 OS=Mus musculus GN=Lamb2 PE=1 SV=2	8.00445	10	10	10	1799	196.451	6.67
Q8BK60	Serpinb1a	Uncharacterized protein OS=Mus musculus GN=Serpinb1a PE=2 SV=1	28.2322	10	11	6	379	42.591	6.38
Q3V1R3	Lgi3	Uncharacterized protein OS=Mus musculus GN=Lgi3 PE=2 SV=1	23.7226	10	14	10	548	61.839	8.21
P62137	Ppp1ca	Serine/threonine-protein phosphatase PP1-alpha catalytic subunit OS=Mus musculus GN=Ppp1ca PE=1 SV=1	29.0909	7	9	2	330	37.516	6.33
Q9D172	D10Jhu81e	ES1 protein homolog, mitochondrial OS=Mus musculus GN=D10Jhu81e PE=1 SV=1	39.4737	6	8	6	266	28.073	8.78
Q8BT38	Epb41l3	Uncharacterized protein OS=Mus musculus GN=Epb41l3 PE=2 SV=1	52.8053	10	11	1	303	32.937	4.96
O55042	Snca	Alpha-synuclein OS=Mus musculus GN=Snca PE=1 SV=2	50.7143	6	8	4	140	14.476	4.77
Q00897	Serpina1d	Alpha-1-antitrypsin 1-4 OS=Mus musculus GN=Serpina1d PE=1 SV=1	13.5593	4	8	1	413	45.969	5.44
P60335	Pcbp1	Poly(rC)-binding protein 1 OS=Mus musculus GN=Pcbp1 PE=1 SV=1	30.3371	7	8	5	356	37.474	7.09
P09528	Fth1	Ferritin heavy chain OS=Mus musculus GN=Fth1 PE=1 SV=2	64.2857	10	13	10	182	21.053	5.88
Q3U7R1	Esyt1	Extended synaptotagmin-1 OS=Mus musculus GN=Esyt1 PE=1 SV=2	10.2564	9	10	9	1092	121.478	5.95
P08228	Sod1	Superoxide dismutase [Cu-Zn] OS=Mus musculus GN=Sod1 PE=1 SV=2	62.3377	6	17	6	154	15.933	6.51
Q3UBZ3	Capza2	Uncharacterized protein OS=Mus musculus GN=Capza2 PE=2 SV=1	48.2517	8	11	7	286	32.965	5.85
E9Q453	Tpm1	Tropomyosin alpha-1 chain OS=Mus musculus GN=Tpm1 PE=1 SV=1	32.6531	8	11	0	245	28.466	4.78
A0A1W2P7Q9	Myl6	Myosin light polypeptide 6 OS=Mus musculus GN=Myl6 PE=1 SV=1	63.2911	9	12	7	158	17.661	4.65
P29341	Pabpc1	Polyadenylate-binding protein 1 OS=Mus musculus GN=Pabpc1 PE=1 SV=2	17.2956	9	11	9	636	70.626	9.5
E9QNN1	Dhx9	ATP-dependent RNA helicase A OS=Mus musculus GN=Dhx9 PE=1 SV=1	8.30925	8	8	8	1384	149.596	6.83
Q3TKG4	Psmc3	Uncharacterized protein (Fragment) OS=Mus musculus GN=Psmc3 PE=2 SV=1	18.7251	8	8	8	502	55.603	5.24
E9PYB0	Ahnak2	AHNAK nucleoprotein 2 (Fragment) OS=Mus musculus GN=Ahnak2 PE=1 SV=8	33.1991	9	13	1	1738	182.496	7.08
B9EKR1	Ptprz1	Receptor-type tyrosine-protein phosphatase zeta OS=Mus musculus GN=Ptprz1 PE=1 SV=1	3.50346	6	10	6	2312	254.247	4.88
P52760	Rida	2-iminobutanoate/2-iminopropanoate deaminase OS=Mus musculus GN=Rida PE=1 SV=3	44.4444	4	7	4	135	14.247	8.68
A0A0R4J0A6	Slc17a6	Solute carrier family 17 (Sodium-dependent inorganic phosphate cotransporter), member 6, isoform CRA_a OS=Mus musculus GN=Slc17a6 PE=1 SV=1	18.9003	7	9	7	582	64.518	6.83
O08529	Capn2	Calpain-2 catalytic subunit OS=Mus musculus GN=Capn2 PE=1 SV=4	18.2857	10	10	10	700	79.822	4.96
Q49S98	Slc32a1	Vasicular inhibitory amino acid transporter 10D OS=Mus musculus GN=Slc32a1 PE=2 SV=1	25.3333	10	10	10	525	57.344	6.64
Q8BP47	Nars	Asparagine--tRNA ligase, cytoplasmic OS=Mus musculus GN=Nars PE=1 SV=2	20.0358	8	10	8	559	64.238	5.86
P84078	Arf1	ADP-ribosylation factor 1 OS=Mus musculus GN=Arf1 PE=1 SV=2	43.6464	6	9	3	181	20.684	6.8
Q9DBG5	Plin3	Perilipin-3 OS=Mus musculus GN=Plin3 PE=1 SV=1	21.0526	4	5	4	437	47.233	5.62
P56564	Slc1a3	Excitatory amino acid transporter 1 OS=Mus musculus GN=Slc1a3 PE=1 SV=2	15.6538	5	6	5	543	59.584	8.4
Q3TN61	Rhoa	Uncharacterized protein OS=Mus musculus GN=Rhoa PE=2 SV=1	43.5233	9	12	3	193	21.782	6.1
Q4FK49	Ppa1	Pyp protein OS=Mus musculus GN=Ppa1 PE=1 SV=1	42.2145	9	9	9	289	32.646	5.6
Q8BVQ9	Psmc2	26S proteasome regulatory subunit 7 OS=Mus musculus GN=Psmc2 PE=1 SV=1	20	6	7	6	475	52.833	6.28
Q8CGC7	Eprs	Bifunctional glutamate/proline--tRNA ligase OS=Mus musculus GN=Eprs PE=1 SV=4	9.19312	9	9	9	1512	169.972	7.66
Q8K183	Pdxk	Pyridoxal kinase OS=Mus musculus GN=Pdxk PE=1 SV=1	33.0128	7	10	7	312	34.993	6.29
Q61838	Pzp	Pregnancy zone protein OS=Mus musculus GN=Pzp PE=1 SV=3	11.4381	11	11	11	1495	165.748	6.68
J3QN31	Adssl1	Adenylosuccinate synthetase isozyme 1 OS=Mus musculus GN=Adssl1 PE=1 SV=1	22.9167	8	9	8	480	52.746	8.19
Q9CZC8	Scrn1	Secernin-1 OS=Mus musculus GN=Scrn1 PE=1 SV=1	25.3623	9	12	9	414	46.297	4.79
Q5YLW3	Rps3	Ribosomal protein S3 OS=Mus musculus GN=Rps3 PE=1 SV=1	54.321	12	14	12	243	26.657	9.66
Q62418	Dbnl	Drebrin-like protein OS=Mus musculus GN=Dbnl PE=1 SV=2	14.2202	4	6	4	436	48.67	4.92
Q7TMF3	Ndufa12	NADH dehydrogenase [ubiquinone] 1 alpha subcomplex subunit 12 OS=Mus musculus GN=Ndufa12 PE=1 SV=2	64.1379	8	11	8	145	17.076	9.36
Q3TXD3	Vat1	Uncharacterized protein OS=Mus musculus GN=Vat1 PE=2 SV=1	28.8177	9	12	9	406	43.097	6.37
J3QNY1	Gm9242	Predicted pseudogene 9242 OS=Mus musculus GN=Gm9242 PE=4 SV=1	28.5714	9	14	1	357	37.117	8.31
Q3THE2	Myl12b	Myosin regulatory light chain 12B OS=Mus musculus GN=Myl12b PE=1 SV=2	50.5814	7	9	1	172	19.767	4.84
E9PZF0	Gm20390	Nucleoside diphosphate kinase OS=Mus musculus GN=Gm20390 PE=3 SV=1	47.9401	8	11	2	267	30.181	8.72
Q80W21	Gstm7	Glutathione S-transferase Mu 7 OS=Mus musculus GN=Gstm7 PE=1 SV=1	49.0826	10	12	6	218	25.693	6.8
Q8VHP7	Serpinb1b	Leukocyte elastase inhibitor B OS=Mus musculus GN=Serpinb1b PE=1 SV=1	39.7906	13	15	9	382	42.86	6.74
Q3UGR5	Hdhd2	Haloacid dehalogenase-like hydrolase domain-containing protein 2 OS=Mus musculus GN=Hdhd2 PE=1 SV=2	16.6023	4	6	4	259	28.712	6.05
A0A0R4J0Q5	Lmnb2	Lamin-B2 OS=Mus musculus GN=Lmnb2 PE=1 SV=1	15.122	8	9	6	615	69.043	5.55
Q9CQY3	Atp5l	Uncharacterized protein OS=Mus musculus GN=Atp5l PE=2 SV=1	33.3333	3	9	3	129	14.152	8.63
P68040	Rack1	Receptor of activated protein C kinase 1 OS=Mus musculus GN=Rack1 PE=1 SV=3	41.6404	8	9	8	317	35.055	7.69
Q9CPV4	Glod4	Glyoxalase domain-containing protein 4 OS=Mus musculus GN=Glod4 PE=1 SV=1	42.6174	9	9	9	298	33.296	5.47
Q9DBF1	Aldh7a1	Alpha-aminoadipic semialdehyde dehydrogenase OS=Mus musculus GN=Aldh7a1 PE=1 SV=4	20.0371	7	8	7	539	58.824	7.47
Q8BKC5	Ipo5	Importin-5 OS=Mus musculus GN=Ipo5 PE=1 SV=3	10.1185	6	7	6	1097	123.511	4.93
Q9WUM5	Suclg1	Succinate--CoA ligase [ADP/GDP-forming] subunit alpha, mitochondrial OS=Mus musculus GN=Suclg1 PE=1 SV=4	32.948	8	13	8	346	36.132	9.39
A0A0N4SW28	Gng12	Guanine nucleotide-binding protein subunit gamma OS=Mus musculus GN=Gng12 PE=1 SV=1	68.6747	6	10	6	83	9.176	9.25
P63242	Eif5a	Eukaryotic translation initiation factor 5A-1 OS=Mus musculus GN=Eif5a PE=1 SV=2	61.6883	7	11	7	154	16.821	5.24
Q9CPQ1	Cox6c	Cytochrome c oxidase subunit 6C OS=Mus musculus GN=Cox6c PE=1 SV=3	63.1579	8	14	8	76	8.464	10.14
H3BKH6	Esd	S-formylglutathione hydrolase OS=Mus musculus GN=Esd PE=1 SV=1	36.2712	7	9	7	295	32.808	7.83
Q3TN31	Psma7	Proteasome subunit alpha type OS=Mus musculus GN=Psma7 PE=2 SV=1	44.7581	8	8	8	248	27.891	8.78
A0A0R4J1N0	Dpysl4	Dihydropyrimidinase-related protein 4 OS=Mus musculus GN=Dpysl4 PE=1 SV=1	19.5616	7	9	6	593	64.263	7.09
A0A0R4J023	Auh	Methylglutaconyl-CoA hydratase, mitochondrial OS=Mus musculus GN=Auh PE=1 SV=1	26.7516	7	9	7	314	33.317	9.42
P27546	Map4	Microtubule-associated protein 4 OS=Mus musculus GN=Map4 PE=1 SV=3	16.2667	10	10	10	1125	117.357	4.98
Q80Y09	Pdcd6ip	Pdcd6ip protein OS=Mus musculus GN=Pdcd6ip PE=2 SV=1	18.0046	9	12	9	872	96.251	6.52
P24526	Pmp2	Myelin P2 protein OS=Mus musculus GN=Pmp2 PE=2 SV=2	37.1212	6	8	5	132	14.926	9.57
Q3TF25	Atp5o	Uncharacterized protein OS=Mus musculus GN=Atp5o PE=2 SV=1	60.5634	10	15	10	213	23.35	9.89
Q3U6U7	Wars	Uncharacterized protein OS=Mus musculus GN=Wars PE=2 SV=1	26.7368	10	10	10	475	53.607	7.08
P97300	Nptn	Neuroplastin OS=Mus musculus GN=Nptn PE=1 SV=3	20.403	7	13	7	397	44.345	7.74
P62823	Rab3c	Ras-related protein Rab-3C OS=Mus musculus GN=Rab3c PE=1 SV=1	38.7665	8	10	4	227	25.856	5.24
Q61990	Pcbp2	Poly(rC)-binding protein 2 OS=Mus musculus GN=Pcbp2 PE=1 SV=1	26.7956	7	8	5	362	38.197	6.79
Q7TMF4	Pccb	Propionyl Coenzyme A carboxylase, beta polypeptide OS=Mus musculus GN=Pccb PE=2 SV=1	20.7024	8	8	8	541	58.34	7.66
Q7TMQ1	Gja1	Gap junction protein OS=Mus musculus GN=Gja1 PE=2 SV=1	31.5668	8	11	8	434	49.492	9.51
P13707	Gpd1	Glycerol-3-phosphate dehydrogenase [NAD(+)], cytoplasmic OS=Mus musculus GN=Gpd1 PE=1 SV=3	23.2092	7	10	6	349	37.548	7.17
D3Z7P3	Gls	Glutaminase kidney isoform, mitochondrial OS=Mus musculus GN=Gls PE=1 SV=1	20.3264	9	9	9	674	73.916	7.99
P62075	Timm13	Mitochondrial import inner membrane translocase subunit Tim13 OS=Mus musculus GN=Timm13 PE=1 SV=1	77.8947	6	7	6	95	10.451	8.18
Q9JMA1	Usp14	Ubiquitin carboxyl-terminal hydrolase 14 OS=Mus musculus GN=Usp14 PE=1 SV=3	21.9067	9	10	9	493	55.966	5.24
Q3U125	Fam213a	Redox-regulatory protein FAM213A OS=Mus musculus GN=Fam213a PE=1 SV=1	39.3013	9	9	9	229	25.665	9.03
Q9Z1B3	Plcb1	1-phosphatidylinositol 4,5-bisphosphate phosphodiesterase beta-1 OS=Mus musculus GN=Plcb1 PE=1 SV=2	9.53947	8	9	8	1216	138.309	6.13
Q3THP1	Dpp3	Dipeptidyl peptidase 3 OS=Mus musculus GN=Dpp3 PE=2 SV=1	12.4661	5	5	5	738	82.831	5.34
Q9ERK4	Cse1l	Exportin-2 OS=Mus musculus GN=Cse1l PE=1 SV=1	8.03296	5	6	5	971	110.384	5.77
Q80TB8	Vat1l	Synaptic vesicle membrane protein VAT-1 homolog-like OS=Mus musculus GN=Vat1l PE=1 SV=2	33.8129	12	12	12	417	45.788	5.06
Q3TXS7	Psmd1	26S proteasome non-ATPase regulatory subunit 1 OS=Mus musculus GN=Psmd1 PE=1 SV=1	11.3326	6	6	6	953	105.663	5.39
Q3UZG3	Hnrnpa3	Uncharacterized protein OS=Mus musculus GN=Hnrnpa3 PE=2 SV=1	27.7045	9	13	1	379	39.727	9.1
Q63810	Ppp3r1	Calcineurin subunit B type 1 OS=Mus musculus GN=Ppp3r1 PE=1 SV=3	50	7	9	7	170	19.288	4.81
G3X9G4	Dnm2	Dynamin-2 OS=Mus musculus GN=Dnm2 PE=1 SV=1	14.8276	14	15	1	870	98.013	7.44
Q6PGJ3	L1cam	L1 cell adhesion molecule OS=Mus musculus GN=L1cam PE=1 SV=1	13.8205	8	9	8	1259	140.829	5.96
Q9QYB8	Add2	Beta-adducin OS=Mus musculus GN=Add2 PE=1 SV=4	12.9655	7	7	7	725	80.591	6.21
Q3TVV6	Hnrnpu	Uncharacterized protein OS=Mus musculus GN=Hnrnpu PE=2 SV=1	20.25	11	12	11	800	87.891	6.24
P63024	Vamp3	Vesicle-associated membrane protein 3 OS=Mus musculus GN=Vamp3 PE=1 SV=1	54.3689	4	5	2	103	11.473	8.5
Q9DC70	Ndufs7	NADH dehydrogenase [ubiquinone] iron-sulfur protein 7, mitochondrial OS=Mus musculus GN=Ndufs7 PE=1 SV=1	10.7143	3	6	3	224	24.667	9.92
P05977	Myl1	Myosin light chain 1/3, skeletal muscle isoform OS=Mus musculus GN=Myl1 PE=1 SV=2	45.2128	6	7	5	188	20.581	5.03
P14733	Lmnb1	Lamin-B1 OS=Mus musculus GN=Lmnb1 PE=1 SV=3	18.5374	10	10	8	588	66.745	5.16
A0A0J9YUL3	Sept11	Septin 11, isoform CRA_b OS=Mus musculus GN=Sept11 PE=1 SV=1	35.1852	12	15	4	432	49.75	6.68
P84084	Arf5	ADP-ribosylation factor 5 OS=Mus musculus GN=Arf5 PE=1 SV=2	31.6667	4	6	1	180	20.517	6.79
P51863	Atp6v0d1	V-type proton ATPase subunit d 1 OS=Mus musculus GN=Atp6v0d1 PE=1 SV=2	36.4672	9	9	9	351	40.275	5
Q3TK29	Trap1	Uncharacterized protein OS=Mus musculus GN=Trap1 PE=2 SV=1	15.7224	7	8	6	706	80.145	6.68
Q5SUR3	Skp1a	MCG3634, isoform CRA_b OS=Mus musculus GN=Skp1a PE=1 SV=1	43.5583	6	8	6	163	18.66	4.54
Q8C2Q7	Hnrnph1	Heterogeneous nuclear ribonucleoprotein H OS=Mus musculus GN=Hnrnph1 PE=1 SV=1	26.2712	8	10	4	472	51.185	6.8
O35136	Ncam2	Neural cell adhesion molecule 2 OS=Mus musculus GN=Ncam2 PE=1 SV=1	10.9916	6	6	6	837	93.145	6.07
Q9CPY7	Lap3	Cytosol aminopeptidase OS=Mus musculus GN=Lap3 PE=1 SV=3	23.5067	9	11	9	519	56.106	7.72
Q9D8B7	Jam3	Junctional adhesion molecule C OS=Mus musculus GN=Jam3 PE=1 SV=2	24.1935	5	5	5	310	34.816	7.03
Q9QYB1	Clic4	Chloride intracellular channel protein 4 OS=Mus musculus GN=Clic4 PE=1 SV=3	50.9881	9	11	9	253	28.711	5.59
P15532	Nme1	Nucleoside diphosphate kinase A OS=Mus musculus GN=Nme1 PE=1 SV=1	53.9474	8	10	2	152	17.197	7.37
P28474	Adh5	Alcohol dehydrogenase class-3 OS=Mus musculus GN=Adh5 PE=1 SV=3	39.0374	9	11	9	374	39.522	7.25
Q9QYG0	Ndrg2	Protein NDRG2 OS=Mus musculus GN=Ndrg2 PE=1 SV=1	32.8841	7	12	7	371	40.763	5.4
Q9QYB5	Add3	Gamma-adducin OS=Mus musculus GN=Add3 PE=1 SV=2	12.1813	6	8	6	706	78.728	5.95
B9EKB0	Lamb1	Laminin B1 subunit 1 OS=Mus musculus GN=Lamb1 PE=2 SV=1	5.01636	5	5	5	1834	202.283	5.01
Q7TPR4	Actn1	Alpha-actinin-1 OS=Mus musculus GN=Actn1 PE=1 SV=1	13.4529	10	11	4	892	103.004	5.38
Q3U111	Rdx	Uncharacterized protein (Fragment) OS=Mus musculus GN=Rdx PE=2 SV=1	23.1118	12	13	7	662	77.415	8.94
Q9WU28	Pfdn5	Prefoldin subunit 5 OS=Mus musculus GN=Pfdn5 PE=1 SV=1	27.9221	3	5	3	154	17.345	6.33
Q3UM45	Ppp1r7	Protein phosphatase 1 regulatory subunit 7 OS=Mus musculus GN=Ppp1r7 PE=1 SV=2	22.4377	6	7	6	361	41.266	4.92
Q64514	Tpp2	Tripeptidyl-peptidase 2 OS=Mus musculus GN=Tpp2 PE=1 SV=3	12.916	12	12	12	1262	139.791	6.58
P45376	Akr1b1	Aldose reductase OS=Mus musculus GN=Akr1b1 PE=1 SV=3	33.8608	10	12	9	316	35.709	7.18
A0A0A1HAM8	Marcks	80K protein OS=Mus musculus GN=Marcks PE=2 SV=1	23.6246	5	7	5	309	29.704	4.34
Q8CBC8	Bcat1	Branched-chain-amino-acid aminotransferase OS=Mus musculus GN=Bcat1 PE=1 SV=1	21.4128	8	8	8	453	49.868	6.77
Q8R5L1	C1qbp	Complement component 1 Q subcomponent-binding protein, mitochondrial OS=Mus musculus GN=C1qbp PE=1 SV=1	16.8459	3	6	3	279	31.006	4.87
Q9CWJ9	Atic	Bifunctional purine biosynthesis protein PURH OS=Mus musculus GN=Atic PE=1 SV=2	17.9054	7	8	7	592	64.177	6.76
Q3UBK2		Uncharacterized protein OS=Mus musculus PE=2 SV=1	27.907	7	8	7	215	24.906	5.74
Q9Z0X1	Aifm1	Apoptosis-inducing factor 1, mitochondrial OS=Mus musculus GN=Aifm1 PE=1 SV=1	17.1569	7	8	7	612	66.724	9.17
Q3TYC2	Ntm	Uncharacterized protein OS=Mus musculus GN=Ntm PE=2 SV=1	18.0233	4	6	3	344	37.93	7.81
Q0PD56	Rab5b	Rab5B OS=Mus musculus GN=Rab5b PE=2 SV=1	30.131	5	6	3	229	25.259	6.92
Q8CHP8	Pgp	Glycerol-3-phosphate phosphatase OS=Mus musculus GN=Pgp PE=1 SV=1	33.9564	8	9	8	321	34.519	5.35
P99026	Psmb4	Proteasome subunit beta type-4 OS=Mus musculus GN=Psmb4 PE=1 SV=1	23.1061	4	6	4	264	29.097	5.64
Q3TFF0	Dnaja2	Uncharacterized protein OS=Mus musculus GN=Dnaja2 PE=2 SV=1	17.9612	5	7	5	412	45.718	6.35
Q8BH66	Atl1	Atlastin-1 OS=Mus musculus GN=Atl1 PE=1 SV=1	21.8638	9	9	9	558	63.337	6.49
O35215	Ddt	D-dopachrome decarboxylase OS=Mus musculus GN=Ddt PE=1 SV=3	71.1864	6	9	6	118	13.069	6.54
P00493	Hprt1	Hypoxanthine-guanine phosphoribosyltransferase OS=Mus musculus GN=Hprt1 PE=1 SV=3	40.8257	8	11	8	218	24.555	6.68
Q9Z2I0	Letm1	Mitochondrial proton/calcium exchanger protein OS=Mus musculus GN=Letm1 PE=1 SV=1	17.6152	10	10	10	738	82.937	6.52
O55125	Nipsnap1	Protein NipSnap homolog 1 OS=Mus musculus GN=Nipsnap1 PE=1 SV=1	30.6338	7	8	7	284	33.342	9.44
Q3TGI6	Pitpna	Uncharacterized protein (Fragment) OS=Mus musculus GN=Pitpna PE=2 SV=1	24.2075	7	9	7	347	39.623	8.66
Q3TIQ2	Rpl12	Uncharacterized protein OS=Mus musculus GN=Rpl12 PE=2 SV=1	49.0909	5	6	5	165	17.764	9.42
P58774	Tpm2	Tropomyosin beta chain OS=Mus musculus GN=Tpm2 PE=1 SV=1	21.1268	7	8	1	284	32.817	4.7
P57746	Atp6v1d	V-type proton ATPase subunit D OS=Mus musculus GN=Atp6v1d PE=1 SV=1	44.1296	8	10	8	247	28.351	9.45
A2AS98	Nckap1	Nck-associated protein 1 OS=Mus musculus GN=Nckap1 PE=1 SV=1	8.55379	6	6	6	1134	129.427	6.68
Q9CQ65	Mtap	S-methyl-5'-thioadenosine phosphorylase OS=Mus musculus GN=Mtap PE=1 SV=1	33.5689	7	9	7	283	31.042	7.14
P31324	Prkar2b	cAMP-dependent protein kinase type II-beta regulatory subunit OS=Mus musculus GN=Prkar2b PE=1 SV=3	14.9038	4	5	3	416	46.138	4.98
P31650	Slc6a11	Sodium- and chloride-dependent GABA transporter 3 OS=Mus musculus GN=Slc6a11 PE=1 SV=2	13.5566	8	12	8	627	69.914	6.98
Q9JME5	Ap3b2	AP-3 complex subunit beta-2 OS=Mus musculus GN=Ap3b2 PE=1 SV=2	10.7209	10	10	10	1082	119.118	5.63
Q9JJK2	Lancl2	LanC-like protein 2 OS=Mus musculus GN=Lancl2 PE=1 SV=1	13.7778	4	6	4	450	50.745	7.28
P31938	Map2k1	Dual specificity mitogen-activated protein kinase kinase 1 OS=Mus musculus GN=Map2k1 PE=1 SV=2	22.3919	7	8	4	393	43.446	6.7
Q8C1W9	Nap1l4	Uncharacterized protein OS=Mus musculus GN=Nap1l4 PE=2 SV=1	23.9336	6	8	5	422	47.332	4.73
Q8CAY6	Acat2	Acetyl-CoA acetyltransferase, cytosolic OS=Mus musculus GN=Acat2 PE=1 SV=2	32.7456	7	9	7	397	41.271	7.5
P16015	Ca3	Carbonic anhydrase 3 OS=Mus musculus GN=Ca3 PE=1 SV=3	41.5385	7	9	7	260	29.348	7.37
Q9JIS5	Sv2a	Synaptic vesicle glycoprotein 2A OS=Mus musculus GN=Sv2a PE=1 SV=1	13.3423	9	12	9	742	82.594	5.57
P97450	Atp5j	ATP synthase-coupling factor 6, mitochondrial OS=Mus musculus GN=Atp5j PE=1 SV=1	43.5185	4	7	4	108	12.489	9.36
P10605	Ctsb	Cathepsin B OS=Mus musculus GN=Ctsb PE=1 SV=2	22.1239	6	7	6	339	37.256	5.91
Q9JKR6	Hyou1	Hypoxia up-regulated protein 1 OS=Mus musculus GN=Hyou1 PE=1 SV=1	11.1111	8	9	8	999	111.112	5.19
Q3TF87	Dars	Uncharacterized protein OS=Mus musculus GN=Dars PE=2 SV=1	21.5569	8	8	8	501	57.067	6.49
W6PPR4	Ank3	480-kDa ankyrinG OS=Mus musculus GN=Ank3 PE=4 SV=1	3.83195	10	11	8	4332	473.49	6.52
A0A0G2JGS4	Camk2d	Calcium/calmodulin-dependent protein kinase type II subunit delta OS=Mus musculus GN=Camk2d PE=1 SV=1	16.6979	8	10	5	533	59.965	7.27
P10493	Nid1	Nidogen-1 OS=Mus musculus GN=Nid1 PE=1 SV=2	11.245	8	8	8	1245	136.45	5.44
O55022	Pgrmc1	Membrane-associated progesterone receptor component 1 OS=Mus musculus GN=Pgrmc1 PE=1 SV=4	41.5385	5	5	5	195	21.681	4.7
Q6R0H7	Gnas	Guanine nucleotide-binding protein G(s) subunit alpha isoforms XLas OS=Mus musculus GN=Gnas PE=1 SV=1	11.2974	11	11	10	1133	121.429	4.81
Q3TG21	Atp6v1c1	V-type proton ATPase subunit C OS=Mus musculus GN=Atp6v1c1 PE=2 SV=1	30.8901	10	11	10	382	43.788	7.83
Q60902	Eps15l1	Epidermal growth factor receptor substrate 15-like 1 OS=Mus musculus GN=Eps15l1 PE=1 SV=3	14.0022	9	9	9	907	99.248	5.02
P40240	Cd9	CD9 antigen OS=Mus musculus GN=Cd9 PE=1 SV=2	14.1593	2	5	2	226	25.241	7.23
B2RRX2	Ppp3ca	Serine/threonine-protein phosphatase OS=Mus musculus GN=Ppp3ca PE=2 SV=1	23.2246	10	10	5	521	58.606	5.86
Q3U8F5	Psmd12	Uncharacterized protein OS=Mus musculus GN=Psmd12 PE=2 SV=1	22.5877	7	7	7	456	52.833	7.06
Q5SYD0	Myo1d	Unconventional myosin-Id OS=Mus musculus GN=Myo1d PE=1 SV=1	14.6123	12	13	12	1006	116.007	9.41
Q6ZWQ9	Myl12a	MCG5400 OS=Mus musculus GN=Myl12a PE=1 SV=1	50.5814	7	8	1	172	19.883	4.81
Q3TX45	Apoe	Uncharacterized protein OS=Mus musculus GN=Apoe PE=2 SV=1	24.1158	8	9	8	311	35.816	5.54
E9QKC6	Trim2	Tripartite motif-containing protein 2 OS=Mus musculus GN=Trim2 PE=1 SV=1	14.6753	7	7	7	770	84.266	7.47
Q3UK83	Hnrnpa1	Uncharacterized protein OS=Mus musculus GN=Hnrnpa1 PE=2 SV=1	13.941	6	9	3	373	38.78	9.13
P63213	Gng2	Guanine nucleotide-binding protein G(I)/G(S)/G(O) subunit gamma-2 OS=Mus musculus GN=Gng2 PE=1 SV=2	78.8732	5	8	5	71	7.845	7.99
Q99L13	Hibadh	3-hydroxyisobutyrate dehydrogenase, mitochondrial OS=Mus musculus GN=Hibadh PE=1 SV=1	28.0597	6	7	6	335	35.417	8.13
Q5EBQ6	Rpl9	MCG10266, isoform CRA_a OS=Mus musculus GN=Rpl9 PE=1 SV=1	39.0625	5	6	5	192	21.868	9.95
Q61282	Acan	Aggrecan core protein OS=Mus musculus GN=Acan PE=1 SV=2	5.72233	8	9	8	2132	221.805	4.3
Q3U3N7	St13	Uncharacterized protein OS=Mus musculus GN=St13 PE=2 SV=1	19.6765	8	8	8	371	41.672	5.26
Q921C1	Gjc3	Gap junction gamma-3 protein OS=Mus musculus GN=Gjc3 PE=1 SV=2	21.1896	4	5	4	269	30.273	8.37
Q61330	Cntn2	Contactin-2 OS=Mus musculus GN=Cntn2 PE=1 SV=2	15.7692	11	11	11	1040	113.146	7.62
Q9Z1Z2	Strap	Serine-threonine kinase receptor-associated protein OS=Mus musculus GN=Strap PE=1 SV=2	36.5714	9	10	9	350	38.418	5.12
B1AQF4	Dusp3	Dual-specificity protein phosphatase 3 OS=Mus musculus GN=Dusp3 PE=1 SV=1	28.5714	4	5	4	210	23.209	7.31
O55234	Psmb5	Proteasome subunit beta type-5 OS=Mus musculus GN=Psmb5 PE=1 SV=3	33.3333	8	9	8	264	28.514	7.02
Q3UJW9	Akr1a1	Uncharacterized protein OS=Mus musculus GN=Akr1a1 PE=2 SV=1	38.4615	11	12	11	325	36.592	7.39
P29387	Gnb4	Guanine nucleotide-binding protein subunit beta-4 OS=Mus musculus GN=Gnb4 PE=1 SV=4	26.7647	7	11	1	340	37.355	6.16
P63168	Dynll1	Dynein light chain 1, cytoplasmic OS=Mus musculus GN=Dynll1 PE=1 SV=1	57.3034	4	7	2	89	10.359	7.4
Q8C0M9	Asrgl1	Isoaspartyl peptidase/L-asparaginase OS=Mus musculus GN=Asrgl1 PE=1 SV=1	32.2086	7	8	7	326	33.928	7.65
Q921F2	Tardbp	TAR DNA-binding protein 43 OS=Mus musculus GN=Tardbp PE=1 SV=1	22.4638	7	7	7	414	44.519	6.7
Q99LY9	Ndufs5	NADH dehydrogenase [ubiquinone] iron-sulfur protein 5 OS=Mus musculus GN=Ndufs5 PE=1 SV=3	60.3774	7	9	7	106	12.639	8.92
O70251	Eef1b	Elongation factor 1-beta OS=Mus musculus GN=Eef1b PE=1 SV=5	30.6667	4	5	4	225	24.678	4.69
Q3TJG2	Ndufab1	Acyl carrier protein OS=Mus musculus GN=Ndufab1 PE=2 SV=1	21.1538	4	8	4	156	17.375	5.21
Q60676	Ppp5c	Serine/threonine-protein phosphatase 5 OS=Mus musculus GN=Ppp5c PE=1 SV=3	13.0261	5	6	5	499	56.84	6.2
Q91V55	Rps5	40S ribosomal protein S5 OS=Mus musculus GN=Rps5 PE=1 SV=1	33.3333	6	7	6	204	22.862	9.72
Q9CR61	Ndufb7	NADH dehydrogenase [ubiquinone] 1 beta subcomplex subunit 7 OS=Mus musculus GN=Ndufb7 PE=1 SV=3	70.073	8	11	8	137	16.32	8.18
Q3UJ70	Hmgcs1	3-hydroxy-3-methylglutaryl coenzyme A synthase OS=Mus musculus GN=Hmgcs1 PE=2 SV=1	13.8462	6	6	6	520	57.46	6.1
Q61543	Glg1	Golgi apparatus protein 1 OS=Mus musculus GN=Glg1 PE=1 SV=1	5.70213	4	4	4	1175	133.646	6.84
G3UWS4	Ppp2r1b	Serine/threonine-protein phosphatase 2A 65 kDa regulatory subunit A beta isoform OS=Mus musculus GN=Ppp2r1b PE=1 SV=1	6.34006	3	4	1	694	76.017	5.19
Q545B6	Stmn1	Stathmin OS=Mus musculus GN=Stmn1 PE=1 SV=1	46.9799	7	10	7	149	17.264	5.97
E9Q456	Tpm1	Tropomyosin alpha-1 chain OS=Mus musculus GN=Tpm1 PE=1 SV=1	31.8548	8	10	1	248	28.651	4.77
P63321	Rala	Ras-related protein Ral-A OS=Mus musculus GN=Rala PE=1 SV=1	32.5243	5	6	3	206	23.538	7.11
Q3U505	Rpn2	Uncharacterized protein (Fragment) OS=Mus musculus GN=Rpn2 PE=2 SV=1	18.5129	8	8	8	659	72.05	6.49
Q6PER3	Mapre3	Microtubule-associated protein RP/EB family member 3 OS=Mus musculus GN=Mapre3 PE=1 SV=1	29.1815	7	9	5	281	31.946	5.54
P47708	Rph3a	Rabphilin-3A OS=Mus musculus GN=Rph3a PE=1 SV=2	21.7327	8	10	8	681	75.442	8.27
Q3UTI7	Pin1	Peptidyl-prolyl cis-trans isomerase OS=Mus musculus GN=Pin1 PE=2 SV=1	30.303	3	6	3	165	18.363	8.79
Q8BJY1	Psmd5	26S proteasome non-ATPase regulatory subunit 5 OS=Mus musculus GN=Psmd5 PE=1 SV=4	24.6032	7	7	7	504	55.937	5.21
Q9R1Q8	Tagln3	Transgelin-3 OS=Mus musculus GN=Tagln3 PE=1 SV=1	36.1809	6	8	6	199	22.456	7.33
E0CZ72	Kif2a	Kinesin-like protein OS=Mus musculus GN=Kif2a PE=1 SV=1	11.5747	7	7	7	743	83.808	6.42
Q02788	Col6a2	Collagen alpha-2(VI) chain OS=Mus musculus GN=Col6a2 PE=1 SV=3	10.4449	8	13	8	1034	110.266	6.42
O88456	Capns1	Calpain small subunit 1 OS=Mus musculus GN=Capns1 PE=1 SV=1	17.4721	3	5	3	269	28.445	5.63
Q60771	Cldn11	Claudin-11 OS=Mus musculus GN=Cldn11 PE=1 SV=1	14.9758	4	6	4	207	22.099	7.91
Q3US35	Slc1a4	Amino acid transporter OS=Mus musculus GN=Slc1a4 PE=2 SV=1	15.2256	4	5	4	532	56.066	6.01
Q58E35	Rplp1	MCG10168 OS=Mus musculus GN=Rplp1 PE=1 SV=1	89.4737	4	5	4	114	11.468	4.32
Q9R0Q6	Arpc1a	Actin-related protein 2/3 complex subunit 1A OS=Mus musculus GN=Arpc1a PE=1 SV=1	25.1351	7	7	6	370	41.6	8.18
Q5I0T8	Rpl19	Ribosomal protein L19 OS=Mus musculus GN=Rpl19 PE=1 SV=1	17.3469	3	6	3	196	23.451	11.47
Q80WM4	Hapln4	Hyaluronan and proteoglycan link protein 4 OS=Mus musculus GN=Hapln4 PE=2 SV=2	17	4	6	4	400	42.782	8.85
Q58EV4	Psma3	Proteasome subunit alpha type OS=Mus musculus GN=Psma3 PE=1 SV=1	24.7059	5	5	5	255	28.387	5.44
Q9D1A2	Cndp2	Cytosolic non-specific dipeptidase OS=Mus musculus GN=Cndp2 PE=1 SV=1	19.5789	6	7	6	475	52.734	5.66
P62748	Hpcal1	Hippocalcin-like protein 1 OS=Mus musculus GN=Hpcal1 PE=1 SV=2	29.5337	5	6	3	193	22.324	5.5
Q8VIJ6	Sfpq	Splicing factor, proline- and glutamine-rich OS=Mus musculus GN=Sfpq PE=1 SV=1	14.8784	8	8	7	699	75.394	9.44
B0QZN5	Vamp2	Vesicle-associated membrane protein 2 OS=Mus musculus GN=Vamp2 PE=1 SV=1	42.9448	5	7	3	163	17.851	9.38
A0A1B0GRV0	Bpnt1	3'(2'),5'-bisphosphate nucleotidase 1 OS=Mus musculus GN=Bpnt1 PE=1 SV=1	23.839	6	7	6	323	34.952	5.82
Q9JMH6	Txnrd1	Thioredoxin reductase 1, cytoplasmic OS=Mus musculus GN=Txnrd1 PE=1 SV=3	21.2072	7	8	7	613	67.042	7.44
O09061	Psmb1	Proteasome subunit beta type-1 OS=Mus musculus GN=Psmb1 PE=1 SV=1	30.8333	5	7	5	240	26.355	7.81
P33175	Kif5a	Kinesin heavy chain isoform 5A OS=Mus musculus GN=Kif5a PE=1 SV=3	8.56865	7	7	2	1027	116.946	5.94
Q8BH80	Vapb	Vesicle-associated membrane protein, associated protein B and C OS=Mus musculus GN=Vapb PE=1 SV=1	39.9177	8	10	7	243	26.901	7.78
D3Z4B2	Napg	Gamma-soluble NSF attachment protein (Fragment) OS=Mus musculus GN=Napg PE=1 SV=1	23.2295	7	9	7	353	39.342	5.97
Q8VCW8	Acsf2	Acyl-CoA synthetase family member 2, mitochondrial OS=Mus musculus GN=Acsf2 PE=1 SV=1	25.3659	11	12	11	615	67.907	8.18
Q9CPP6	Ndufa5	NADH dehydrogenase [ubiquinone] 1 alpha subcomplex subunit 5 OS=Mus musculus GN=Ndufa5 PE=1 SV=3	60.3448	6	8	6	116	13.351	8.1
A0A1Y7VKY1	Gm11361	MCG116671 OS=Mus musculus GN=Gm11361 PE=3 SV=1	32.2368	5	7	5	152	17.738	10.86
P28653	Bgn	Biglycan OS=Mus musculus GN=Bgn PE=1 SV=1	22.4932	6	7	6	369	41.613	7.27
Q920I9	Wdr7	WD repeat-containing protein 7 OS=Mus musculus GN=Wdr7 PE=1 SV=3	5.43989	6	7	6	1489	163.345	6.9
P05132	Prkaca	cAMP-dependent protein kinase catalytic subunit alpha OS=Mus musculus GN=Prkaca PE=1 SV=3	16.8091	5	5	3	351	40.545	8.79
P35293	Rab18	Ras-related protein Rab-18 OS=Mus musculus GN=Rab18 PE=1 SV=2	34.9515	5	5	5	206	23.021	5.36
P10518	Alad	Delta-aminolevulinic acid dehydratase OS=Mus musculus GN=Alad PE=1 SV=1	35.4545	6	7	6	330	36	6.79
Q9Z2X1	Hnrnpf	Heterogeneous nuclear ribonucleoprotein F OS=Mus musculus GN=Hnrnpf PE=1 SV=3	11.3253	3	4	2	415	45.701	5.49
Q8BKZ9	Pdhx	Pyruvate dehydrogenase protein X component, mitochondrial OS=Mus musculus GN=Pdhx PE=1 SV=1	14.1717	6	7	6	501	53.965	7.75
Q0PD62	Rab3b	RAB3B, member RAS oncogene family, isoform CRA_a OS=Mus musculus GN=Rab3b PE=1 SV=1	28.7671	5	7	1	219	24.741	5.11
Q8K1X5	Ehd1	EH-domain containing 1 (Fragment) OS=Mus musculus GN=Ehd1 PE=2 SV=1	25	9	9	8	556	62.923	7.75
P68404	Prkcb	Protein kinase C beta type OS=Mus musculus GN=Prkcb PE=1 SV=4	15.3502	6	7	6	671	76.701	7.01
B2RXY7	Cbr1	Carbonyl reductase 1 OS=Mus musculus GN=Cbr1 PE=1 SV=1	34.296	8	10	8	277	30.622	8.31
Q9R1P4	Psma1	Proteasome subunit alpha type-1 OS=Mus musculus GN=Psma1 PE=1 SV=1	26.2357	6	8	6	263	29.528	6.46
P70670	Naca	Nascent polypeptide-associated complex subunit alpha, muscle-specific form OS=Mus musculus GN=Naca PE=1 SV=2	2.60631	4	5	4	2187	220.364	9.35
Q499F6	Kcnj10	Kcnj10 protein (Fragment) OS=Mus musculus GN=Kcnj10 PE=2 SV=1	12.2727	4	7	4	440	48.874	9.09
B2M0S2	Gm45927	Secretory carrier-associated membrane protein OS=Mus musculus GN=Gm45927 PE=2 SV=1	6.78851	3	3	3	766	88.88	9.42
Q3V0Z8	Ddx5	Uncharacterized protein (Fragment) OS=Mus musculus GN=Ddx5 PE=2 SV=1	12.6087	8	9	6	690	76.71	8.6
Q62048	Pea15	Astrocytic phosphoprotein PEA-15 OS=Mus musculus GN=Pea15 PE=1 SV=1	45.3846	5	7	5	130	15.045	5.02
Q91WS0	Cisd1	CDGSH iron-sulfur domain-containing protein 1 OS=Mus musculus GN=Cisd1 PE=1 SV=1	44.4444	5	7	5	108	12.089	9.06
Q06185	Atp5i	ATP synthase subunit e, mitochondrial OS=Mus musculus GN=Atp5i PE=1 SV=2	61.9718	5	8	5	71	8.23	9.35
Q91X72	Hpx	Hemopexin OS=Mus musculus GN=Hpx PE=1 SV=2	15	3	4	3	460	51.285	7.8
Q9QXY6	Ehd3	EH domain-containing protein 3 OS=Mus musculus GN=Ehd3 PE=1 SV=2	26.5421	10	10	8	535	60.783	6.46
P99028	Uqcrh	Cytochrome b-c1 complex subunit 6, mitochondrial OS=Mus musculus GN=Uqcrh PE=1 SV=2	39.3258	4	5	4	89	10.428	4.87
Q4FJX9	Sod2	Superoxide dismutase OS=Mus musculus GN=Sod2 PE=1 SV=1	32.8829	7	10	7	222	24.588	8.62
Q921G7	Etfdh	Electron transfer flavoprotein-ubiquinone oxidoreductase, mitochondrial OS=Mus musculus GN=Etfdh PE=1 SV=1	17.2078	10	10	10	616	68.048	7.58
Q9DCJ5	Ndufa8	NADH dehydrogenase [ubiquinone] 1 alpha subcomplex subunit 8 OS=Mus musculus GN=Ndufa8 PE=1 SV=3	46.5116	6	8	6	172	19.979	8.46
Q9CQD1	Rab5a	Ras-related protein Rab-5A OS=Mus musculus GN=Rab5a PE=1 SV=1	38.6047	5	6	3	215	23.584	8.15
Q810U4	Nrcam	Neuronal cell adhesion molecule OS=Mus musculus GN=Nrcam PE=1 SV=2	6.76752	5	5	5	1256	138.435	5.91
P31648	Slc6a1	Sodium- and chloride-dependent GABA transporter 1 OS=Mus musculus GN=Slc6a1 PE=1 SV=2	10.0167	3	7	3	599	66.957	7.96
Q9D3A9	Ttyh1	Protein tweety homolog 1 OS=Mus musculus GN=Ttyh1 PE=1 SV=1	10.8889	4	7	4	450	49.001	5.03
Q3UWT6	Psma2	Proteasome subunit alpha type OS=Mus musculus GN=Psma2 PE=2 SV=1	29.1498	5	6	5	247	27.492	8.22
Q6PFA2	Clta	Clathrin light chain OS=Mus musculus GN=Clta PE=1 SV=1	34.8624	8	10	7	218	23.618	4.5
Q62159	Rhoc	Rho-related GTP-binding protein RhoC OS=Mus musculus GN=Rhoc PE=1 SV=2	43.5233	7	9	1	193	21.992	6.58
Q80UG5	Sept9	Septin-9 OS=Mus musculus GN=Sept9 PE=1 SV=1	14.2367	5	7	5	583	65.534	8.9
Q91VN4	Chchd6	MICOS complex subunit Mic25 OS=Mus musculus GN=Chchd6 PE=1 SV=2	21.978	5	5	5	273	29.833	8.41
Q3T9Z2	Grhpr	Glyoxylate reductase/hydroxypyruvate reductase OS=Mus musculus GN=Grhpr PE=1 SV=1	46.6463	9	12	9	328	35.306	7.65
Q3UQL2	Cops3	Uncharacterized protein OS=Mus musculus GN=Cops3 PE=1 SV=1	16.0757	5	6	5	423	47.801	6.65
Q00623	Apoa1	Apolipoprotein A-I OS=Mus musculus GN=Apoa1 PE=1 SV=2	30.303	8	9	8	264	30.597	5.73
P97351	Rps3a	40S ribosomal protein S3a OS=Mus musculus GN=Rps3a PE=1 SV=3	40.5303	10	11	10	264	29.866	9.73
Q80ZJ1	Rap2a	Ras-related protein Rap-2a OS=Mus musculus GN=Rap2a PE=1 SV=2	21.3115	3	3	1	183	20.629	4.82
P12023	App	Amyloid-beta A4 protein OS=Mus musculus GN=App PE=1 SV=3	7.92208	4	4	4	770	86.667	4.79
Q542P2	Gpm6a	Glycoprotein m6a, isoform CRA_b OS=Mus musculus GN=Gpm6a PE=1 SV=1	15.4676	6	8	6	278	31.128	5.27
P16388	Kcna1	Potassium voltage-gated channel subfamily A member 1 OS=Mus musculus GN=Kcna1 PE=1 SV=1	18.3838	7	8	5	495	56.373	5.14
Q8R191	Syngr3	Synaptogyrin-3 OS=Mus musculus GN=Syngr3 PE=1 SV=1	20.9607	4	6	4	229	24.545	8.18
Q3TH64	Cyb5b	Uncharacterized protein OS=Mus musculus GN=Cyb5b PE=2 SV=1	50.6849	4	6	4	146	16.236	4.97
P51150	Rab7a	Ras-related protein Rab-7a OS=Mus musculus GN=Rab7a PE=1 SV=2	55.0725	9	9	9	207	23.475	6.7
P52503	Ndufs6	NADH dehydrogenase [ubiquinone] iron-sulfur protein 6, mitochondrial OS=Mus musculus GN=Ndufs6 PE=1 SV=2	62.069	7	9	7	116	13.012	8.65
Q9QXV0	Pcsk1n	ProSAAS OS=Mus musculus GN=Pcsk1n PE=1 SV=2	24.031	5	6	5	258	27.254	5.85
Q9QZM0	Ubqln2	Ubiquilin-2 OS=Mus musculus GN=Ubqln2 PE=1 SV=2	14.1066	6	12	3	638	67.308	5.22
Q3U4W5	Rab6a	RAB6, member RAS oncogene family, isoform CRA_c OS=Mus musculus GN=Rab6a PE=2 SV=1	53.8462	10	11	4	208	23.531	5.54
Q9ERS2	Ndufa13	NADH dehydrogenase [ubiquinone] 1 alpha subcomplex subunit 13 OS=Mus musculus GN=Ndufa13 PE=1 SV=3	40.9722	5	6	5	144	16.849	9.48
P21107	Tpm3	Tropomyosin alpha-3 chain OS=Mus musculus GN=Tpm3 PE=1 SV=3	29.1228	10	11	3	285	32.974	4.72
P63141	Kcna2	Potassium voltage-gated channel subfamily A member 2 OS=Mus musculus GN=Kcna2 PE=1 SV=1	12.8257	5	6	3	499	56.664	4.86
A0A1B0GR11	Taldo1	Transaldolase OS=Mus musculus GN=Taldo1 PE=1 SV=1	26.178	11	11	11	382	42.125	7.02
O88441	Mtx2	Metaxin-2 OS=Mus musculus GN=Mtx2 PE=1 SV=1	26.2357	4	5	4	263	29.739	5.63
B2RRE0	Akap12	A kinase (PRKA) anchor protein (Gravin) 12 OS=Mus musculus GN=Akap12 PE=2 SV=1	6.88836	7	7	7	1684	180.586	4.44
Q3TL79	Ahsa1	Uncharacterized protein OS=Mus musculus GN=Ahsa1 PE=2 SV=1	23.3728	4	5	4	338	38.121	5.53
P27659	Rpl3	60S ribosomal protein L3 OS=Mus musculus GN=Rpl3 PE=1 SV=3	20.3474	6	7	6	403	46.081	10.21
Q4VAI2	Acp1	Acid phosphatase 1, soluble OS=Mus musculus GN=Acp1 PE=2 SV=1	22.7848	2	3	2	158	18.18	6.74
Q3UGC8	Pcca	Propionyl-Coenzyme A carboxylase, alpha polypeptide, isoform CRA_b OS=Mus musculus GN=Pcca PE=1 SV=1	5.66298	3	3	3	724	79.871	7.25
A2AMH4	Slc44a1	Choline transporter-like protein 1 OS=Mus musculus GN=Slc44a1 PE=1 SV=1	7.79944	4	5	4	718	80.011	8.22
Q5BLK1	Rps6	40S ribosomal protein S6 OS=Mus musculus GN=Rps6 PE=1 SV=1	22.8916	5	6	5	249	28.663	10.84
Q3V2D0	Lonp1	Lon protease homolog, mitochondrial OS=Mus musculus GN=Lonp1 PE=2 SV=1	10.808	7	10	7	953	106.41	6.71
Q64487	Ptprd	Receptor-type tyrosine-protein phosphatase delta OS=Mus musculus GN=Ptprd PE=1 SV=3	3.76569	4	4	4	1912	214.274	6.55
Q3U2X5	Maoa	Amine oxidase OS=Mus musculus GN=Maoa PE=2 SV=1	15.3992	7	11	5	526	59.592	7.81
Q8BU31	Rap2c	Ras-related protein Rap-2c OS=Mus musculus GN=Rap2c PE=1 SV=1	21.3115	3	3	1	183	20.731	4.94
Q9CZD3	Gars	Glycine--tRNA ligase OS=Mus musculus GN=Gars PE=1 SV=1	14.1289	9	11	9	729	81.826	6.65
P27601	Gna13	Guanine nucleotide-binding protein subunit alpha-13 OS=Mus musculus GN=Gna13 PE=1 SV=1	22.0159	7	8	5	377	44.027	8.21
Q8VDC3	aco1	Cytoplasmic aconitase OS=Mus musculus GN=aco1 PE=3 SV=1	10.1224	6	7	6	899	99.04	7.34
A7VL18	Aldh9a1	Gamma-aminobutyraldehyde dehydrogenase OS=Mus musculus GN=Aldh9a1 PE=2 SV=1	22.0648	7	9	7	494	53.498	6.83
Q9CX34	Sugt1	Protein SGT1 homolog OS=Mus musculus GN=Sugt1 PE=1 SV=3	24.4048	5	5	5	336	38.135	5.45
E9QNF7	Cntnap2	Contactin-associated protein-like 2 OS=Mus musculus GN=Cntnap2 PE=1 SV=1	6.53153	6	6	6	1332	148.156	6.76
O55023	Impa1	Inositol monophosphatase 1 OS=Mus musculus GN=Impa1 PE=1 SV=1	30.3249	8	8	8	277	30.416	5.19
Q3TWG5	Dync1li1	Dynein cytoplasmic 1 light intermediate chain 1 OS=Mus musculus GN=Dync1li1 PE=1 SV=1	25.4302	9	10	9	523	56.579	6.42
Q6P2K2	Acot2	Acyl-CoA thioesterase 2 OS=Mus musculus GN=Acot2 PE=2 SV=1	13.6865	6	6	6	453	49.61	7.62
Q8R570	Snap47	Synaptosomal-associated protein 47 OS=Mus musculus GN=Snap47 PE=1 SV=1	17.9177	5	5	5	413	46.495	5.76
K4DI58	Cadm3	Cell adhesion molecule 3 OS=Mus musculus GN=Cadm3 PE=1 SV=1	15.1163	4	6	4	430	46.663	5.21
Q9DCZ1	Gmpr	GMP reductase 1 OS=Mus musculus GN=Gmpr PE=1 SV=1	17.6812	4	4	4	345	37.458	7.09
P56391	Cox6b1	Cytochrome c oxidase subunit 6B1 OS=Mus musculus GN=Cox6b1 PE=1 SV=2	50	4	14	4	86	10.065	8.72
D3Z0M6	Dync1i1	Cytoplasmic dynein 1 intermediate chain 1 OS=Mus musculus GN=Dync1i1 PE=1 SV=1	11.1628	3	4	3	645	72.845	5.15
O08997	Atox1	Copper transport protein ATOX1 OS=Mus musculus GN=Atox1 PE=1 SV=1	58.8235	4	6	4	68	7.334	6.51
Q3V0K9	Pls1	Plastin-1 OS=Mus musculus GN=Pls1 PE=1 SV=1	7.93651	4	4	1	630	70.363	5.38
Q9WVT6	Ca14	Carbonic anhydrase 14 OS=Mus musculus GN=Ca14 PE=1 SV=1	12.7596	3	4	3	337	37.482	6.35
P61161	Actr2	Actin-related protein 2 OS=Mus musculus GN=Actr2 PE=1 SV=1	14.7208	4	5	4	394	44.732	6.74
Q3TLP8	Rac1	RAS-related C3 botulinum substrate 1, isoform CRA_a OS=Mus musculus GN=Rac1 PE=1 SV=1	25.1185	6	8	5	211	23.417	8.69
P12382	Pfkl	ATP-dependent 6-phosphofructokinase, liver type OS=Mus musculus GN=Pfkl PE=1 SV=4	11.2821	7	8	3	780	85.305	7.17
G5E814	Ndufa11	MCG5603 OS=Mus musculus GN=Ndufa11 PE=1 SV=1	34.965	3	6	3	143	15.105	8.07
Q3UEG9	Flot2	Uncharacterized protein OS=Mus musculus GN=Flot2 PE=2 SV=1	19.0789	7	8	7	456	50.224	5.33
A2AEX6	Fhl1	Four and a half LIM domains protein 1 OS=Mus musculus GN=Fhl1 PE=1 SV=1	28.1553	6	7	6	309	35.056	8.44
P56375	Acyp2	Acylphosphatase-2 OS=Mus musculus GN=Acyp2 PE=1 SV=2	42.4528	4	6	4	106	11.87	9.26
Q3UXQ6	Rps4x	40S ribosomal protein S4 OS=Mus musculus GN=Rps4x PE=2 SV=1	40.3042	10	11	10	263	29.545	10.15
A2AP31	Ndufb6	MCG9810 OS=Mus musculus GN=Ndufb6 PE=1 SV=1	43.75	5	8	5	128	15.505	9.79
A1A4T2	Ganab	Alpha glucosidase 2 alpha neutral subunit OS=Mus musculus GN=Ganab PE=2 SV=1	8.48861	8	8	8	966	109.335	6.15
P52196	Tst	Thiosulfate sulfurtransferase OS=Mus musculus GN=Tst PE=1 SV=3	22.2222	5	7	5	297	33.445	7.85
P63028	Tpt1	Translationally-controlled tumor protein OS=Mus musculus GN=Tpt1 PE=1 SV=1	48.8372	4	5	4	172	19.45	4.86
Q9CQJ8	Ndufb9	NADH dehydrogenase [ubiquinone] 1 beta subcomplex subunit 9 OS=Mus musculus GN=Ndufb9 PE=1 SV=3	52.514	6	10	6	179	21.97	7.8
P60487	Pdxp	Pyridoxal phosphate phosphatase OS=Mus musculus GN=Pdxp PE=1 SV=1	17.1233	4	5	4	292	31.492	5.74
Q3TJH1	Gnai3	Uncharacterized protein OS=Mus musculus GN=Gnai3 PE=2 SV=1	15.5367	5	8	2	354	40.513	5.57
Q8BT90	Rps17	Uncharacterized protein (Fragment) OS=Mus musculus GN=Rps17 PE=2 SV=1	46.0993	4	5	4	141	16.131	9.94
Q9JHI5	Ivd	Isovaleryl-CoA dehydrogenase, mitochondrial OS=Mus musculus GN=Ivd PE=1 SV=1	20.5189	8	8	8	424	46.296	8.29
Q64426	H2A	Histone H2A (Fragment) OS=Mus musculus domesticus GN=H2A PE=2 SV=1	30.6569	4	8	2	137	14.737	10.59
A2AFQ2	Hsd17b10	3-hydroxyacyl-CoA dehydrogenase type-2 OS=Mus musculus GN=Hsd17b10 PE=1 SV=1	41.3284	6	7	6	271	28.356	8.76
Q64433	Hspe1	10 kDa heat shock protein, mitochondrial OS=Mus musculus GN=Hspe1 PE=1 SV=2	59.8039	6	7	6	102	10.956	8.35
Q00612	G6pdx	Glucose-6-phosphate 1-dehydrogenase X OS=Mus musculus GN=G6pdx PE=1 SV=3	16.1165	7	7	7	515	59.225	6.49
Q02257	Jup	Junction plakoglobin OS=Mus musculus GN=Jup PE=1 SV=3	6.97987	4	4	1	745	81.749	6.14
P57776	Eef1d	Elongation factor 1-delta OS=Mus musculus GN=Eef1d PE=1 SV=3	24.911	5	5	5	281	31.274	5.02
Q3TU64	Col1a2	Uncharacterized protein OS=Mus musculus GN=Col1a2 PE=2 SV=1	5.46647	6	6	6	1372	129.518	9.19
K3W4R2	Myh14	Myosin-14 OS=Mus musculus GN=Myh14 PE=1 SV=1	4.75	8	9	5	2000	228.422	5.58
Q8BL66	Eea1	Early endosome antigen 1 OS=Mus musculus GN=Eea1 PE=1 SV=2	4.89015	4	6	4	1411	160.817	5.77
P21279	Gnaq	Guanine nucleotide-binding protein G(q) subunit alpha OS=Mus musculus GN=Gnaq PE=1 SV=4	31.4763	10	11	7	359	42.131	5.68
A0A087WNT1	Eloc	Elongin-C OS=Mus musculus GN=Eloc PE=1 SV=1	23.8806	2	2	2	134	14.93	4.73
Q6PGN3	Dclk2	Serine/threonine-protein kinase DCLK2 OS=Mus musculus GN=Dclk2 PE=1 SV=1	6.21693	3	3	3	756	82.927	8.44
Q0PD49	Rab8b	RAB8B, member RAS oncogene family OS=Mus musculus GN=Rab8b PE=1 SV=1	25.6039	6	9	2	207	23.588	9.07
Q8K298	Anln	Anillin OS=Mus musculus GN=Anln PE=1 SV=2	7.49331	6	7	6	1121	122.718	6.98
Q8BH95	Echs1	Enoyl-CoA hydratase, mitochondrial OS=Mus musculus GN=Echs1 PE=1 SV=1	17.2414	4	6	4	290	31.454	8.48
Q61206	Pafah1b2	Platelet-activating factor acetylhydrolase IB subunit beta OS=Mus musculus GN=Pafah1b2 PE=1 SV=2	27.0742	5	7	5	229	25.565	5.92
Q80U23	Snph	Syntaphilin OS=Mus musculus GN=Snph PE=1 SV=3	12.3232	4	5	4	495	53.72	5.9
Q3TIC2	Rhob	Uncharacterized protein OS=Mus musculus GN=Rhob PE=2 SV=1	31.1224	6	8	4	196	22.182	5.53
E9PVY8	Macf1	Microtubule-actin cross-linking factor 1 OS=Mus musculus GN=Macf1 PE=1 SV=2	0.910945	4	4	4	7355	831.361	5.41
Q8JZR6	Slc4a8	Electroneutral sodium bicarbonate exchanger 1 OS=Mus musculus GN=Slc4a8 PE=2 SV=1	5.14233	4	4	2	1089	122.342	6.6
Q9CQZ5	Ndufa6	NADH dehydrogenase [ubiquinone] 1 alpha subcomplex subunit 6 OS=Mus musculus GN=Ndufa6 PE=1 SV=1	41.2214	5	7	5	131	15.273	10.11
A0A087WQE8	Kif1a	Kinesin-like protein KIF1A OS=Mus musculus GN=Kif1a PE=1 SV=1	3.96427	5	5	5	1791	202.047	5.48
Q8BIG7	Comtd1	Catechol O-methyltransferase domain-containing protein 1 OS=Mus musculus GN=Comtd1 PE=1 SV=1	14.5038	2	2	2	262	28.943	8.32
Q61411	Hras	GTPase HRas OS=Mus musculus GN=Hras PE=1 SV=2	39.6825	5	5	2	189	21.285	5.31
Q3UA54	Ptma	Uncharacterized protein (Fragment) OS=Mus musculus GN=Ptma PE=2 SV=1	14.5349	3	5	3	172	18.677	4.13
A0A0R4J094	Fahd2a	Fumarylacetoacetate hydrolase domain-containing 2A OS=Mus musculus GN=Fahd2a PE=1 SV=1	33.2268	7	7	7	313	34.654	8.16
Q8BIJ6	Iars2	Isoleucine--tRNA ligase, mitochondrial OS=Mus musculus GN=Iars2 PE=1 SV=1	13.0435	9	9	9	1012	112.732	6.81
Q3USB7	Plcl1	Inactive phospholipase C-like protein 1 OS=Mus musculus GN=Plcl1 PE=1 SV=3	13.2299	10	11	10	1096	122.594	5.64
Q3THH1	Pdia6	Uncharacterized protein OS=Mus musculus GN=Pdia6 PE=2 SV=1	11.0112	3	4	3	445	48.627	5.19
Q9QZQ8	H2afy	Core histone macro-H2A.1 OS=Mus musculus GN=H2afy PE=1 SV=3	21.5054	4	6	4	372	39.71	9.8
P62827	Ran	GTP-binding nuclear protein Ran OS=Mus musculus GN=Ran PE=1 SV=3	29.6296	6	7	6	216	24.408	7.49
P32037	Slc2a3	Solute carrier family 2, facilitated glucose transporter member 3 OS=Mus musculus GN=Slc2a3 PE=1 SV=1	10.142	5	6	5	493	53.444	4.98
Q9WVJ2	Psmd13	26S proteasome non-ATPase regulatory subunit 13 OS=Mus musculus GN=Psmd13 PE=1 SV=1	26.0638	9	9	9	376	42.782	5.71
Q8BLF1	Nceh1	Neutral cholesterol ester hydrolase 1 OS=Mus musculus GN=Nceh1 PE=1 SV=1	16.1765	4	4	4	408	45.711	7.05
Q8CAA7	Pgm2l1	Glucose 1,6-bisphosphate synthase OS=Mus musculus GN=Pgm2l1 PE=1 SV=1	16.2641	7	7	7	621	70.234	6.49
A2ASZ8	Slc25a25	Calcium-binding mitochondrial carrier protein SCaMC-2 OS=Mus musculus GN=Slc25a25 PE=1 SV=1	17.9104	6	7	5	469	52.587	8.54
Q9CQ69	Uqcrq	Cytochrome b-c1 complex subunit 8 OS=Mus musculus GN=Uqcrq PE=1 SV=3	45.122	5	6	5	82	9.762	10.26
Q3UPA1	Gna11	Guanine nucleotide binding protein, alpha 11 OS=Mus musculus GN=Gna11 PE=1 SV=1	21.727	6	7	3	359	41.997	5.97
P54775	Psmc4	26S proteasome regulatory subunit 6B OS=Mus musculus GN=Psmc4 PE=1 SV=2	13.1579	4	5	4	418	47.379	5.21
Q9D6J5	Ndufb8	NADH dehydrogenase [ubiquinone] 1 beta subcomplex subunit 8, mitochondrial OS=Mus musculus GN=Ndufb8 PE=1 SV=1	32.7957	4	6	4	186	21.862	6.64
P48318	Gad1	Glutamate decarboxylase 1 OS=Mus musculus GN=Gad1 PE=1 SV=2	7.58853	4	5	4	593	66.605	7.17
Q5M9P3	Rps19	Rps19 protein (Fragment) OS=Mus musculus GN=Rps19 PE=2 SV=1	39.7351	8	8	8	151	16.651	10.52
Q9ESJ4	Nckipsd	NCK-interacting protein with SH3 domain OS=Mus musculus GN=Nckipsd PE=1 SV=2	8.26331	5	5	5	714	78.523	6.05
Q544Z9	Cyb5a	Cytochrome b-5, isoform CRA_d OS=Mus musculus GN=Cyb5a PE=1 SV=1	34.3284	3	4	3	134	15.232	5.07
Q9WVA4	Tagln2	Transgelin-2 OS=Mus musculus GN=Tagln2 PE=1 SV=4	20.603	3	3	3	199	22.381	8.24
E9QKI2	Kcnc3	Potassium voltage-gated channel subfamily C member 3 OS=Mus musculus GN=Kcnc3 PE=1 SV=1	9.61039	6	6	6	770	81.992	6.98
A0A0G2JEA5	Gm43738	Predicted gene 43738 OS=Mus musculus GN=Gm43738 PE=4 SV=1	5.22042	4	4	4	862	95.163	7.21
Q3UVN5	Nsfl1c	Uncharacterized protein OS=Mus musculus GN=Nsfl1c PE=2 SV=1	21.5054	5	5	5	372	40.929	5.2
Q3TVT6	Pcyox1	Uncharacterized protein OS=Mus musculus GN=Pcyox1 PE=2 SV=1	16.6337	5	5	5	505	56.425	6.92
E9PWX1	Dpp6	Dipeptidyl aminopeptidase-like protein 6 OS=Mus musculus GN=Dpp6 PE=1 SV=1	8.96391	6	6	4	859	97.163	6.48
Q00898	Serpina1e	Alpha-1-antitrypsin 1-5 OS=Mus musculus GN=Serpina1e PE=1 SV=1	11.8644	3	3	1	413	45.862	5.73
Q6PDL0	Dync1li2	Cytoplasmic dynein 1 light intermediate chain 2 OS=Mus musculus GN=Dync1li2 PE=1 SV=2	22.1545	7	7	7	492	54.185	6.28
Q3TYL3	Opcml	Uncharacterized protein OS=Mus musculus GN=Opcml PE=2 SV=1	17.5074	4	4	3	337	37.205	6.4
Q52L78	Cryab	Cryab protein OS=Mus musculus GN=Cryab PE=1 SV=1	31.4286	5	8	5	175	20.056	7.33
Q3THJ6		Uncharacterized protein OS=Mus musculus PE=2 SV=1	18.6916	2	3	2	214	24.617	10.01
B2RTM4	Uchl4	Ubiquitin carboxyl-terminal hydrolase OS=Mus musculus GN=Uchl4 PE=2 SV=1	18.4549	3	4	3	233	26.433	5.1
Q3TJX0	Lcp1	Uncharacterized protein OS=Mus musculus GN=Lcp1 PE=2 SV=1	14.1946	7	7	3	627	70.091	5.33
E5Q371	Cd47	Integrin-associated protein OS=Mus musculus GN=Cd47 PE=2 SV=1	8.91089	2	3	2	303	33.062	8.63
P32020	Scp2	Non-specific lipid-transfer protein OS=Mus musculus GN=Scp2 PE=1 SV=3	12.2486	6	6	6	547	59.088	7.44
P51660	Hsd17b4	Peroxisomal multifunctional enzyme type 2 OS=Mus musculus GN=Hsd17b4 PE=1 SV=3	9.11565	5	6	5	735	79.432	8.57
P14148	Rpl7	60S ribosomal protein L7 OS=Mus musculus GN=Rpl7 PE=1 SV=2	28.5185	7	8	7	270	31.4	10.89
Q8VEH3	Arl8a	ADP-ribosylation factor-like protein 8A OS=Mus musculus GN=Arl8a PE=1 SV=1	23.6559	4	5	2	186	21.376	7.77
E9QAX2	Myo18a	Unconventional myosin-XVIIIa OS=Mus musculus GN=Myo18a PE=1 SV=1	5.90494	8	9	8	2083	235.671	6.07
P61226	Rap2b	Ras-related protein Rap-2b OS=Mus musculus GN=Rap2b PE=1 SV=1	28.4153	4	4	2	183	20.491	4.81
A0A1B0GSG5	Rnh1	Ribonuclease inhibitor OS=Mus musculus GN=Rnh1 PE=1 SV=1	26.8293	9	10	9	492	53.891	5.01
Q3T992	Ubqln1	Uncharacterized protein OS=Mus musculus GN=Ubqln1 PE=2 SV=1	14.8014	5	6	2	554	58.569	4.98
Q8CD76	Klc1	Kinesin light chain 1 OS=Mus musculus GN=Klc1 PE=1 SV=1	7.46753	5	5	5	616	69.452	5.96
Q9D881	Gm11273	Cytochrome c oxidase subunit 5B, mitochondrial OS=Mus musculus GN=Gm11273 PE=1 SV=1	31.0078	4	11	3	129	13.838	8.12
V9GXM1	Arfgap1	ADP-ribosylation factor GTPase-activating protein 1 OS=Mus musculus GN=Arfgap1 PE=1 SV=1	10.6132	4	4	4	424	46.511	5.57
P11087	Col1a1	Collagen alpha-1(I) chain OS=Mus musculus GN=Col1a1 PE=1 SV=4	3.99174	4	5	4	1453	137.948	5.85
Q02819	Nucb1	Nucleobindin-1 OS=Mus musculus GN=Nucb1 PE=1 SV=2	13.0719	5	5	5	459	53.376	5.07
Q8K2C9	Hacd3	Very-long-chain (3R)-3-hydroxyacyl-CoA dehydratase 3 OS=Mus musculus GN=Hacd3 PE=1 SV=2	14.6409	4	4	4	362	43.103	9.13
Q9QXS6	Dbn1	Drebrin OS=Mus musculus GN=Dbn1 PE=1 SV=4	13.1728	6	6	6	706	77.239	4.49
P16045	Lgals1	Galectin-1 OS=Mus musculus GN=Lgals1 PE=1 SV=3	51.1111	5	6	5	135	14.856	5.49
P49442	Inpp1	Inositol polyphosphate 1-phosphatase OS=Mus musculus GN=Inpp1 PE=1 SV=2	18.1818	5	5	5	396	43.319	5.01
Q3U3T6	Stk24	Uncharacterized protein OS=Mus musculus GN=Stk24 PE=2 SV=1	8.58469	3	4	3	431	47.925	5.3
Q3TJ01	Rtcb	tRNA-splicing ligase RtcB homolog OS=Mus musculus GN=Rtcb PE=2 SV=1	12.6733	5	5	5	505	55.218	7.23
C9K0Z0	Gria2	AMPA-selective glutamate receptor 2 flop type OS=Mus musculus GN=Gria2 PE=2 SV=1	6.56852	4	4	3	883	98.511	7.9
Q3U6P5	Hnrnpc	Uncharacterized protein OS=Mus musculus GN=Hnrnpc PE=2 SV=1	23.0539	7	7	7	334	36.883	7.36
G5E895	Akr1b10	Aldo-keto reductase family 1, member B10 (aldose reductase) OS=Mus musculus GN=Akr1b10 PE=1 SV=1	32.2785	8	8	7	316	35.826	7.28
Q8VE33	Gdap1l1	Ganglioside-induced differentiation-associated protein 1-like 1 OS=Mus musculus GN=Gdap1l1 PE=1 SV=1	12.1622	3	4	3	370	42.291	6.6
P59279	Rab2b	Ras-related protein Rab-2B OS=Mus musculus GN=Rab2b PE=1 SV=1	25.463	5	7	1	216	24.183	6.68
Q8BH55	Thnsl1	Threonine synthase-like 1 OS=Mus musculus GN=Thnsl1 PE=1 SV=1	9.37082	4	4	4	747	83.047	7.2
P09405	Ncl	Nucleolin OS=Mus musculus GN=Ncl PE=1 SV=2	10.6082	8	8	8	707	76.677	4.75
P84075	Hpca	Neuron-specific calcium-binding protein hippocalcin OS=Mus musculus GN=Hpca PE=1 SV=2	29.0155	5	5	3	193	22.413	4.97
Q9QUM9	Psma6	Proteasome subunit alpha type-6 OS=Mus musculus GN=Psma6 PE=1 SV=1	23.5772	5	5	5	246	27.355	6.76
Q3TJB4	Sh3gl1	Uncharacterized protein OS=Mus musculus GN=Sh3gl1 PE=2 SV=1	14.9457	4	4	2	368	41.523	5.72
H3BK65	Eps15	Epidermal growth factor receptor substrate 15 OS=Mus musculus GN=Eps15 PE=1 SV=1	5.57342	3	4	3	933	102.166	4.65
A0A1Y7VP24		DCN1-like protein OS=Mus musculus PE=4 SV=1	11.1969	2	2	2	259	30.067	5.24
Q8CCG5	Ralb	Uncharacterized protein OS=Mus musculus GN=Ralb PE=2 SV=1	29.6117	5	5	3	206	23.334	7.28
O70589	Cask	Peripheral plasma membrane protein CASK OS=Mus musculus GN=Cask PE=1 SV=2	8.53132	6	6	6	926	105.042	6.43
P07309	Ttr	Transthyretin OS=Mus musculus GN=Ttr PE=1 SV=1	19.0476	2	3	2	147	15.766	6.16
P43274	Hist1h1e	Histone H1.4 OS=Mus musculus GN=Hist1h1e PE=1 SV=2	21.9178	6	6	3	219	21.964	11.11
Q3TUI9	Psma5	Proteasome subunit alpha type OS=Mus musculus GN=Psma5 PE=2 SV=1	30.2905	5	5	5	241	26.394	4.86
O70252	Hmox2	Heme oxygenase 2 OS=Mus musculus GN=Hmox2 PE=1 SV=1	29.8413	6	6	6	315	35.716	5.87
Q8VE47	Uba5	Ubiquitin-like modifier-activating enzyme 5 OS=Mus musculus GN=Uba5 PE=1 SV=2	10.1737	2	2	2	403	44.761	4.96
A0A0R4J0Z3	Aqp4	Aquaporin 4, isoform CRA_a OS=Mus musculus GN=Aqp4 PE=1 SV=1	15.7895	4	7	4	323	34.513	7.69
G5E8T9	Hagh	Hydroxyacyl glutathione hydrolase OS=Mus musculus GN=Hagh PE=1 SV=1	20.712	5	7	5	309	34.081	7.94
Q8BVQ5	Ppme1	Protein phosphatase methylesterase 1 OS=Mus musculus GN=Ppme1 PE=1 SV=5	15.8031	4	4	4	386	42.229	5.97
P25444	Rps2	40S ribosomal protein S2 OS=Mus musculus GN=Rps2 PE=1 SV=3	22.1843	6	6	6	293	31.212	10.24
Q99LD8	Ddah2	N(G),N(G)-dimethylarginine dimethylaminohydrolase 2 OS=Mus musculus GN=Ddah2 PE=1 SV=1	30.1754	6	6	6	285	29.627	6.01
Q91VC7	Ppp1r14a	Protein phosphatase 1 regulatory subunit 14A OS=Mus musculus GN=Ppp1r14a PE=1 SV=1	42.1769	3	3	3	147	16.639	7.34
Q9CQR2	Rps21	40S ribosomal protein S21 OS=Mus musculus GN=Rps21 PE=1 SV=1	30.1205	2	2	2	83	9.136	8.51
P10922	H1f0	Histone H1.0 OS=Mus musculus GN=H1f0 PE=2 SV=4	13.4021	2	3	2	194	20.848	10.9
A0JNY3	Gphn	Gephyrin OS=Mus musculus GN=Gphn PE=1 SV=1	15.9326	9	9	9	772	83.613	5.76
Q4VBX4	Ube2v2	MCG127675 OS=Mus musculus GN=Ube2v2 PE=2 SV=1	36.5517	4	4	2	145	16.356	8.09
Q9Z1S5	Sept3	Neuronal-specific septin-3 OS=Mus musculus GN=Sept3 PE=1 SV=2	24.5714	7	10	7	350	40.013	6.81
Q03734	Serpina3m	Serine protease inhibitor A3M OS=Mus musculus GN=Serpina3m PE=1 SV=2	14.1148	4	5	1	418	47.034	6.1
P26883	Fkbp1a	Peptidyl-prolyl cis-trans isomerase FKBP1A OS=Mus musculus GN=Fkbp1a PE=1 SV=2	41.6667	3	3	3	108	11.915	8.16
Q5SQX6	Cyfip2	Cytoplasmic FMR1-interacting protein 2 OS=Mus musculus GN=Cyfip2 PE=1 SV=2	4.07023	5	5	2	1253	145.565	7.05
V9GX76	Myo6	Unconventional myosin-VI OS=Mus musculus GN=Myo6 PE=1 SV=1	4.86862	3	4	3	1294	149.135	8.46
Q6PHN9	Rab35	Ras-related protein Rab-35 OS=Mus musculus GN=Rab35 PE=1 SV=1	36.3184	7	9	4	201	23.011	8.29
O54724	Cavin1	Caveolae-associated protein 1 OS=Mus musculus GN=Cavin1 PE=1 SV=1	16.8367	5	5	5	392	43.927	5.52
Q3U890	Hars	Uncharacterized protein OS=Mus musculus GN=Hars PE=2 SV=1	18.4676	7	7	7	509	57.382	6
Q3TC33	Ccdc127	Coiled-coil domain-containing protein 127 OS=Mus musculus GN=Ccdc127 PE=1 SV=2	8.07692	1	2	1	260	30.49	9.13
Q9QXX4	Slc25a13	Calcium-binding mitochondrial carrier protein Aralar2 OS=Mus musculus GN=Slc25a13 PE=1 SV=1	8.72781	5	5	1	676	74.42	8.6
Q9DB41	Slc25a18	Mitochondrial glutamate carrier 2 OS=Mus musculus GN=Slc25a18 PE=1 SV=4	22.5	5	5	4	320	34.144	9.19
Q564E8	Rpl4	Ribosomal protein L4 OS=Mus musculus GN=Rpl4 PE=1 SV=1	22.4344	8	8	8	419	47.124	11
E9Q9H0	Dlg1	Disks large homolog 1 OS=Mus musculus GN=Dlg1 PE=1 SV=1	7.67544	6	6	4	912	100.763	5.78
Q80TL4	Phf24	PHD finger protein 24 OS=Mus musculus GN=Phf24 PE=1 SV=2	22	6	6	6	400	45.194	5.77
Q8BR63	Fam177a1	Protein FAM177A1 OS=Mus musculus GN=Fam177a1 PE=1 SV=1	26.087	4	4	4	207	23.563	4.59
J3QNK8	Abi1	Abl interactor 1 OS=Mus musculus GN=Abi1 PE=1 SV=1	8.10811	3	3	2	481	52.313	7.06
E9Q616	Ahnak	AHNAK nucleoprotein (desmoyokin) OS=Mus musculus GN=Ahnak PE=1 SV=1	13.7023	13	14	13	5656	603.866	6.3
Q3TQX5	Ddx3x	Uncharacterized protein OS=Mus musculus GN=Ddx3x PE=1 SV=1	8.76133	6	6	5	662	73.056	7.18
F7D232	Crk	Adapter molecule crk (Fragment) OS=Mus musculus GN=Crk PE=1 SV=1	33.0357	5	7	5	224	24.65	5.3
Q9Z2D6	Mecp2	Methyl-CpG-binding protein 2 OS=Mus musculus GN=Mecp2 PE=1 SV=1	11.7769	4	4	4	484	52.275	9.96
Q9Z140	Cpne6	Copine-6 OS=Mus musculus GN=Cpne6 PE=1 SV=1	14.1831	8	8	7	557	61.742	5.59
Q64018	Glra1	Glycine receptor subunit alpha-1 OS=Mus musculus GN=Glra1 PE=1 SV=2	17.2867	5	9	5	457	52.623	8.9
P97457	Mylpf	Myosin regulatory light chain 2, skeletal muscle isoform OS=Mus musculus GN=Mylpf PE=1 SV=3	44.3787	6	9	6	169	18.943	4.92
P61294	Rab6b	Ras-related protein Rab-6B OS=Mus musculus GN=Rab6b PE=1 SV=1	35.5769	8	9	2	208	23.447	5.53
Q3TJ43	Vps35	Vacuolar protein sorting-associated protein 35 OS=Mus musculus GN=Vps35 PE=2 SV=1	13.4422	8	8	8	796	91.632	5.4
G3UY93	Vars	Valine--tRNA ligase (Fragment) OS=Mus musculus GN=Vars PE=1 SV=1	5.47731	5	5	5	1278	141.317	7.75
G3UXL2	Prps1l3	Phosphoribosyl pyrophosphate synthetase 1-like 3 OS=Mus musculus GN=Prps1l3 PE=3 SV=1	25.1572	6	6	6	318	34.802	6.98
Q9ES97	Rtn3	Reticulon-3 OS=Mus musculus GN=Rtn3 PE=1 SV=2	8.09129	5	6	4	964	103.814	4.92
P09055	Itgb1	Integrin beta-1 OS=Mus musculus GN=Itgb1 PE=1 SV=1	6.6416	4	4	4	798	88.173	5.94
Q62000	Ogn	Mimecan OS=Mus musculus GN=Ogn PE=1 SV=1	18.1208	4	5	4	298	33.991	5.74
A2A7S7	Yars	Tyrosine--tRNA ligase OS=Mus musculus GN=Yars PE=1 SV=1	13.1206	7	7	7	564	62.962	8.44
Q3UY05	Ndufs8	Uncharacterized protein OS=Mus musculus GN=Ndufs8 PE=2 SV=1	16.5094	3	4	3	212	24.022	6.87
P85094	Isoc2a	Isochorismatase domain-containing protein 2A OS=Mus musculus GN=Isoc2a PE=1 SV=1	37.8641	4	6	4	206	22.403	8.02
P24472	Gsta4	Glutathione S-transferase A4 OS=Mus musculus GN=Gsta4 PE=1 SV=3	21.1712	5	7	5	222	25.547	7.39
Q91VM9	Ppa2	Inorganic pyrophosphatase 2, mitochondrial OS=Mus musculus GN=Ppa2 PE=1 SV=1	17.8788	5	5	5	330	38.09	6.98
Q9R1T2	Sae1	SUMO-activating enzyme subunit 1 OS=Mus musculus GN=Sae1 PE=1 SV=1	8.57143	2	2	2	350	38.596	5.36
Q9D2P8	Mobp	Myelin-associated oligodendrocyte basic protein OS=Mus musculus GN=Mobp PE=1 SV=1	17.6471	4	6	4	170	19.185	11.14
Q3TVK3	Dnpep	Aspartyl aminopeptidase OS=Mus musculus GN=Dnpep PE=1 SV=1	14.9474	4	4	4	475	52.433	7.25
A2RS23	Pepd	Peptidase D OS=Mus musculus GN=Pepd PE=1 SV=1	7.70791	3	4	3	493	54.993	5.78
A0A0F7IQ06	Itgav	Alpha v integrin OS=Mus musculus GN=Itgav PE=2 SV=1	6.51341	4	4	4	1044	115.205	5.68
Q58DZ3	Rpl30	MCG20799 OS=Mus musculus GN=Rpl30 PE=1 SV=1	51.3043	4	6	4	115	12.776	9.63
P21981	Tgm2	Protein-glutamine gamma-glutamyltransferase 2 OS=Mus musculus GN=Tgm2 PE=1 SV=4	9.32945	5	5	5	686	77.012	5.1
Q99JW2	Acy1	Aminoacylase-1 OS=Mus musculus GN=Acy1 PE=1 SV=1	23.7745	5	7	5	408	45.752	6.32
P23492	Pnp	Purine nucleoside phosphorylase OS=Mus musculus GN=Pnp PE=1 SV=2	31.1419	5	5	5	289	32.256	6.16
Q5FWB6	Rplp0	60S acidic ribosomal protein P0 OS=Mus musculus GN=Rplp0 PE=2 SV=1	26.4984	5	6	5	317	34.165	6.25
Q62283	Tspan7	Tetraspanin-7 OS=Mus musculus GN=Tspan7 PE=1 SV=2	6.0241	1	2	1	249	27.526	7.2
Q60847	Col12a1	Collagen alpha-1(XII) chain OS=Mus musculus GN=Col12a1 PE=2 SV=3	3.14103	6	6	6	3120	340.004	5.64
Q5PR73	Diras2	GTP-binding protein Di-Ras2 OS=Mus musculus GN=Diras2 PE=1 SV=1	30.6533	4	4	4	199	22.484	8.76
Q9DCY1	Ppib	Peptidyl-prolyl cis-trans isomerase OS=Mus musculus GN=Ppib PE=1 SV=1	24.0741	5	6	5	216	23.699	9.55
Q4FJL0	Rab10	RAB10, member RAS oncogene family OS=Mus musculus GN=Rab10 PE=1 SV=1	46.5	8	11	6	200	22.527	8.38
Q3UNH3	Txnl1	Uncharacterized protein (Fragment) OS=Mus musculus GN=Txnl1 PE=2 SV=1	39.5349	8	8	8	301	33.463	4.94
Q9Z1R9	Prss1	MCG124046 OS=Mus musculus GN=Prss1 PE=1 SV=1	8.13008	1	3	1	246	26.118	4.94
Q9CXW3	Cacybp	Calcyclin-binding protein OS=Mus musculus GN=Cacybp PE=1 SV=1	28.3843	5	5	5	229	26.494	7.87
O35465	Fkbp8	Peptidyl-prolyl cis-trans isomerase FKBP8 OS=Mus musculus GN=Fkbp8 PE=1 SV=2	17.9104	5	6	5	402	43.501	5.16
Q8C167	Prepl	Prolyl endopeptidase-like OS=Mus musculus GN=Prepl PE=1 SV=1	10.8966	5	5	5	725	83.141	6.65
E0CXB9	Ctnna2	Catenin alpha-2 OS=Mus musculus GN=Ctnna2 PE=1 SV=1	6.62526	4	4	4	966	106.663	5.69
P50544	Acadvl	Very long-chain specific acyl-CoA dehydrogenase, mitochondrial OS=Mus musculus GN=Acadvl PE=1 SV=3	12.6524	6	8	6	656	70.831	8.75
Q63932	Map2k2	Dual specificity mitogen-activated protein kinase kinase 2 OS=Mus musculus GN=Map2k2 PE=1 SV=2	13.217	4	5	1	401	44.374	7.05
Q3U1N0	Coro1a	Coronin OS=Mus musculus GN=Coro1a PE=1 SV=1	16.9197	6	6	5	461	50.957	6.48
Q8R127	Sccpdh	Saccharopine dehydrogenase-like oxidoreductase OS=Mus musculus GN=Sccpdh PE=1 SV=1	24.0093	7	8	7	429	47.099	8.6
Q99KR7	Ppif	Peptidyl-prolyl cis-trans isomerase F, mitochondrial OS=Mus musculus GN=Ppif PE=1 SV=1	46.6019	6	8	6	206	21.723	9.16
Q8C845	Efhd2	EF-hand domain-containing protein D2 OS=Mus musculus GN=Efhd2 PE=1 SV=1	12.9167	3	4	3	240	26.784	5.14
P28658	Atxn10	Ataxin-10 OS=Mus musculus GN=Atxn10 PE=1 SV=2	7.57895	3	3	3	475	53.673	5.25
O09111	Ndufb11	NADH dehydrogenase [ubiquinone] 1 beta subcomplex subunit 11, mitochondrial OS=Mus musculus GN=Ndufb11 PE=1 SV=2	32.4503	3	5	3	151	17.433	5.22
P37040	Por	NADPH--cytochrome P450 reductase OS=Mus musculus GN=Por PE=1 SV=2	11.2094	5	5	5	678	76.995	5.53
Q9DC07	Nebl	LIM zinc-binding domain-containing Nebulette OS=Mus musculus GN=Nebl PE=1 SV=1	27.7778	6	7	6	270	31.093	8.31
P97370	Atp1b3	Sodium/potassium-transporting ATPase subunit beta-3 OS=Mus musculus GN=Atp1b3 PE=1 SV=1	28.777	7	12	7	278	31.755	8.51
Q8BMR3	Rpn1	Dolichyl-diphosphooligosaccharide--protein glycosyltransferase subunit 1 OS=Mus musculus GN=Rpn1 PE=2 SV=1	12.0066	6	6	6	608	68.485	6.46
E0CYV0	Pcmt1	Protein-L-isoaspartate O-methyltransferase OS=Mus musculus GN=Pcmt1 PE=1 SV=1	41.958	7	10	7	286	30.422	7.24
Q542I9	Psmc1	MCG122657 OS=Mus musculus GN=Psmc1 PE=1 SV=1	14.3182	4	5	4	440	49.154	6.21
A2AVR9	Dynlrb1	Dynein light chain roadblock OS=Mus musculus GN=Dynlrb1 PE=1 SV=1	47.1154	3	3	3	104	11.92	6.06
A2APV2	Fmnl2	Formin-like protein 2 OS=Mus musculus GN=Fmnl2 PE=1 SV=2	2.67035	2	2	1	1086	123.024	7.53
Q3UWL8	Pfdn4	Prefoldin subunit 4 OS=Mus musculus GN=Pfdn4 PE=1 SV=1	20.1493	2	2	2	134	15.229	4.61
A3QM89	Rtn1	Reticulon (Fragment) OS=Mus musculus GN=Rtn1 PE=1 SV=1	24.9012	6	9	2	253	28.281	9.92
B1AW58	Camk1d	Calcium/calmodulin-dependent protein kinase ID OS=Mus musculus GN=Camk1d PE=2 SV=1	21.2987	6	7	6	385	42.892	7.17
Q9Z1P6	Ndufa7	NADH dehydrogenase [ubiquinone] 1 alpha subcomplex subunit 7 OS=Mus musculus GN=Ndufa7 PE=1 SV=3	43.3628	5	6	5	113	12.568	10.17
Q60737	Csnk2a1	Casein kinase II subunit alpha OS=Mus musculus GN=Csnk2a1 PE=1 SV=2	22.5064	6	6	6	391	45.105	7.74
E9QK48	Eml2	Echinoderm microtubule-associated protein-like 2 OS=Mus musculus GN=Eml2 PE=1 SV=1	7.60999	5	5	5	841	90.735	6.98
Q6PJA7	Igh	Igh protein OS=Mus musculus GN=Igh PE=1 SV=1	9.32203	3	3	2	472	52.266	7.77
Q9CQ54	Ndufc2	NADH dehydrogenase [ubiquinone] 1 subunit C2 OS=Mus musculus GN=Ndufc2 PE=1 SV=1	48.3333	6	8	6	120	14.154	9.2
Q9WVL0	Gstz1	Maleylacetoacetate isomerase OS=Mus musculus GN=Gstz1 PE=1 SV=1	29.6296	5	5	5	216	24.26	7.85
Q99JB2	Stoml2	Stomatin-like protein 2, mitochondrial OS=Mus musculus GN=Stoml2 PE=1 SV=1	12.7479	3	4	3	353	38.361	8.87
Q497E9	Rps8	40S ribosomal protein S8 OS=Mus musculus GN=Rps8 PE=1 SV=1	25	4	4	4	208	24.19	10.32
Q9WTP7	Ak3	GTP:AMP phosphotransferase AK3, mitochondrial OS=Mus musculus GN=Ak3 PE=1 SV=3	26.4317	5	5	5	227	25.41	8.84
Q543X6	Map2k4	Uncharacterized protein OS=Mus musculus GN=Map2k4 PE=1 SV=1	15.869	4	4	4	397	44.085	8.07
G3UXW9	Gps1	COP9 signalosome complex subunit 1 OS=Mus musculus GN=Gps1 PE=1 SV=1	14.2586	5	6	5	526	58.824	6.74
P70333	Hnrnph2	Heterogeneous nuclear ribonucleoprotein H2 OS=Mus musculus GN=Hnrnph2 PE=1 SV=1	18.2628	5	6	2	449	49.248	6.3
P47911	Rpl6	60S ribosomal protein L6 OS=Mus musculus GN=Rpl6 PE=1 SV=3	21.2838	7	8	7	296	33.489	10.7
Q61102	Abcb7	ATP-binding cassette sub-family B member 7, mitochondrial OS=Mus musculus GN=Abcb7 PE=1 SV=3	6.25	2	2	2	752	82.529	9.32
Q9CPU0	Glo1	Lactoylglutathione lyase OS=Mus musculus GN=Glo1 PE=1 SV=3	57.0652	8	9	8	184	20.796	5.47
Q3U9P0	Rps10	Uncharacterized protein OS=Mus musculus GN=Rps10 PE=2 SV=1	14.5455	3	3	3	165	18.919	10.27
Q0PD32	Rab23	Rab23 OS=Mus musculus GN=Rab23 PE=2 SV=1	18.1435	3	3	3	237	26.662	6.79
Q3U4H0	Mapre1	Microtubule-associated protein, RP/EB family, member 1 OS=Mus musculus GN=Mapre1 PE=1 SV=1	29.4776	6	6	5	268	29.997	5.22
Q3TW51	Snd1	Uncharacterized protein OS=Mus musculus GN=Snd1 PE=2 SV=1	7.91209	4	6	4	910	101.967	7.56
P35235	Ptpn11	Tyrosine-protein phosphatase non-receptor type 11 OS=Mus musculus GN=Ptpn11 PE=1 SV=2	15.9129	6	7	6	597	68.417	7.3
Q6ZWX2	Tmsb4x	Thymosin, beta 4, X chromosome OS=Mus musculus GN=Tmsb4x PE=2 SV=1	31.8182	2	4	2	44	5.05	5.06
F8VPN4	Agl	Amylo-1,6-glucosidase, 4-alpha-glucanotransferase OS=Mus musculus GN=Agl PE=1 SV=1	5.8094	8	8	8	1532	174.175	6.74
Q3TG75	Oat	Ornithine aminotransferase, isoform CRA_b OS=Mus musculus GN=Oat PE=1 SV=1	14.3508	5	5	5	439	48.324	6.62
Q921J3	Dnajc5	Dnajc5 protein OS=Mus musculus GN=Dnajc5 PE=2 SV=1	26.4706	3	5	3	204	22.812	5.08
P60521	Gabarapl2	Gamma-aminobutyric acid receptor-associated protein-like 2 OS=Mus musculus GN=Gabarapl2 PE=1 SV=1	39.3162	6	6	6	117	13.658	8.1
Q9WV55	Vapa	Vesicle-associated membrane protein-associated protein A OS=Mus musculus GN=Vapa PE=1 SV=2	34.9398	6	6	5	249	27.837	8.4
P28571	Slc6a9	Sodium- and chloride-dependent glycine transporter 1 OS=Mus musculus GN=Slc6a9 PE=1 SV=3	5.92486	3	5	3	692	76.494	7.81
A0A0R4J093	Cmpk1	UMP-CMP kinase OS=Mus musculus GN=Cmpk1 PE=1 SV=1	38.7665	7	9	7	227	25.698	7.97
O88643	Pak1	Serine/threonine-protein kinase PAK 1 OS=Mus musculus GN=Pak1 PE=1 SV=1	16.1468	7	9	3	545	60.699	5.74
P48771	Cox7a2	Cytochrome c oxidase subunit 7A2, mitochondrial OS=Mus musculus GN=Cox7a2 PE=1 SV=2	15.6627	1	4	1	83	9.285	10.27
I6L9I7	Cbx3	Cbx3 protein OS=Mus musculus GN=Cbx3 PE=2 SV=1	30.6011	3	3	3	183	20.74	5.33
Q6ZPT2	Lars	MKIAA1352 protein (Fragment) OS=Mus musculus GN=Lars PE=2 SV=1	5.45455	3	3	3	1210	137.687	7.3
Q3TPJ8	Dync1i2	Cytoplasmic dynein 1 intermediate chain 2 OS=Mus musculus GN=Dync1i2 PE=1 SV=1	15.0316	5	6	5	632	70.569	5.24
Q9DCL9	Paics	Multifunctional protein ADE2 OS=Mus musculus GN=Paics PE=1 SV=4	16.4706	6	6	6	425	46.976	7.23
Q8QZS1	Hibch	3-hydroxyisobutyryl-CoA hydrolase, mitochondrial OS=Mus musculus GN=Hibch PE=1 SV=1	10.9091	4	5	4	385	43.01	8.06
Q544E3	Pip4k2a	Phosphatidylinositol-4-phosphate 5-kinase, type II, alpha OS=Mus musculus GN=Pip4k2a PE=1 SV=1	14.8148	5	7	2	405	46.122	6.99
P47962	Rpl5	60S ribosomal protein L5 OS=Mus musculus GN=Rpl5 PE=1 SV=3	20.5387	5	5	5	297	34.379	9.77
P14685	Psmd3	26S proteasome non-ATPase regulatory subunit 3 OS=Mus musculus GN=Psmd3 PE=1 SV=3	11.8868	5	5	5	530	60.68	8.44
Q6NZJ6	Eif4g1	Eukaryotic translation initiation factor 4 gamma 1 OS=Mus musculus GN=Eif4g1 PE=1 SV=1	3.625	4	4	3	1600	175.967	5.4
Q6ZPJ3	Ube2o	(E3-independent) E2 ubiquitin-conjugating enzyme UBE2O OS=Mus musculus GN=Ube2o PE=1 SV=3	6.52174	6	6	6	1288	140.746	5.06
Q91VR5	Ddx1	ATP-dependent RNA helicase DDX1 OS=Mus musculus GN=Ddx1 PE=1 SV=1	15.4054	9	9	9	740	82.448	7.21
Q9DCM2	Gstk1	Glutathione S-transferase kappa 1 OS=Mus musculus GN=Gstk1 PE=1 SV=3	25.6637	4	4	4	226	25.687	8.88
O35295	Purb	Transcriptional activator protein Pur-beta OS=Mus musculus GN=Purb PE=1 SV=3	17.284	3	3	3	324	33.881	5.43
Q3TEE8	Txndc5	Uncharacterized protein OS=Mus musculus GN=Txndc5 PE=1 SV=1	14.6283	4	4	4	417	46.386	5.78
Q541Z2	Fnta	Uncharacterized protein OS=Mus musculus GN=Fnta PE=1 SV=1	15.1194	4	5	4	377	43.986	4.93
B1ATI0	Aldh3a2	Aldehyde dehydrogenase OS=Mus musculus GN=Aldh3a2 PE=1 SV=1	8.27068	3	3	3	532	59.239	8.13
P62858	Rps28	40S ribosomal protein S28 OS=Mus musculus GN=Rps28 PE=1 SV=1	46.3768	3	3	3	69	7.836	10.7
Q58EW0	Rpl18	MCG132477, isoform CRA_a OS=Mus musculus GN=Rpl18 PE=1 SV=1	24.4681	4	4	4	188	21.631	11.78
Q3TDA7	Pacsin2	Protein kinase C and casein kinase substrate in neurons 2, isoform CRA_a OS=Mus musculus GN=Pacsin2 PE=1 SV=1	21.1934	10	10	8	486	55.798	5.2
Q6P9K8	Caskin1	Caskin-1 OS=Mus musculus GN=Caskin1 PE=1 SV=2	4.26275	5	5	5	1431	150.403	9.17
Q6IRU2	Tpm4	Tropomyosin alpha-4 chain OS=Mus musculus GN=Tpm4 PE=1 SV=3	30.6452	7	7	4	248	28.45	4.68
B1GX81	Pak3	PAK3cb protein OS=Mus musculus GN=Pak3 PE=2 SV=1	17.5862	7	7	3	580	64.578	5.47
P56371	Rab4a	Ras-related protein Rab-4A OS=Mus musculus GN=Rab4a PE=1 SV=2	12.3853	3	4	1	218	24.393	6.07
P47963	Rpl13	60S ribosomal protein L13 OS=Mus musculus GN=Rpl13 PE=1 SV=3	24.6445	5	5	5	211	24.291	11.55
O35857	Timm44	Mitochondrial import inner membrane translocase subunit TIM44 OS=Mus musculus GN=Timm44 PE=1 SV=2	8.84956	3	3	3	452	51.059	8.13
Q9CQR6	Ppp6c	Serine/threonine-protein phosphatase 6 catalytic subunit OS=Mus musculus GN=Ppp6c PE=1 SV=1	16.3934	3	3	3	305	35.136	5.69
A2AGT5	Ckap5	Cytoskeleton-associated protein 5 OS=Mus musculus GN=Ckap5 PE=1 SV=1	5.21654	7	7	7	2032	225.492	7.96
Q3UY00	S100b	Protein S100 OS=Mus musculus GN=S100b PE=1 SV=1	40.2174	3	4	3	92	10.721	4.55
Q3TGE1	Actr3	Uncharacterized protein OS=Mus musculus GN=Actr3 PE=2 SV=1	25.3589	6	7	6	418	47.369	5.88
Q8K1Z0	Coq9	Ubiquinone biosynthesis protein COQ9, mitochondrial OS=Mus musculus GN=Coq9 PE=1 SV=1	19.1693	4	4	4	313	35.061	5.92
Q8QZY1	Eif3l	Eukaryotic translation initiation factor 3 subunit L OS=Mus musculus GN=Eif3l PE=1 SV=1	5.14184	2	2	2	564	66.57	6.44
Q9JM76	Arpc3	Actin-related protein 2/3 complex subunit 3 OS=Mus musculus GN=Arpc3 PE=1 SV=3	22.4719	4	4	4	178	20.511	8.59
Q3UL78	Cdc42	Uncharacterized protein OS=Mus musculus GN=Cdc42 PE=2 SV=1	40.8163	4	5	4	147	16.493	6.55
Q60714	Slc27a1	Long-chain fatty acid transport protein 1 OS=Mus musculus GN=Slc27a1 PE=1 SV=1	8.66873	3	4	3	646	71.231	8.38
Q0PD14	Rab39b	RAB39B, member RAS oncogene family OS=Mus musculus GN=Rab39b PE=1 SV=1	24.8826	5	6	3	213	24.621	7.83
E9Q3Q6	Alcam	CD166 antigen OS=Mus musculus GN=Alcam PE=1 SV=1	15.0877	5	5	5	570	63.628	7.27
P0DP60	Lynx1	Ly-6/neurotoxin-like protein 1 OS=Mus musculus GN=Lynx1 PE=1 SV=1	30.1724	3	3	3	116	12.826	8.19
Q3U3L3	Serpinb6a	Uncharacterized protein OS=Mus musculus GN=Serpinb6a PE=2 SV=1	17.9894	5	5	5	378	42.541	5.74
Q3UYN1	Plpbp	Pyridoxal phosphate homeostasis protein OS=Mus musculus GN=Plpbp PE=2 SV=1	21.4724	5	6	5	326	35.851	8.51
Q8R2K3	Ssbp1	Single-stranded DNA binding protein 1 OS=Mus musculus GN=Ssbp1 PE=1 SV=1	28.3784	3	4	3	148	17.146	9.79
E9PY39	Gm20431	Predicted gene 20431 OS=Mus musculus GN=Gm20431 PE=3 SV=1	15.6334	4	5	2	371	42.069	6.76
P42125	Eci1	Enoyl-CoA delta isomerase 1, mitochondrial OS=Mus musculus GN=Eci1 PE=1 SV=2	9.68858	2	2	2	289	32.23	8.98
B2RPU8	Zbed5	MCG130675 OS=Mus musculus GN=Zbed5 PE=2 SV=1	6.21693	3	3	3	756	84.213	8.44
O88696	Clpp	ATP-dependent Clp protease proteolytic subunit, mitochondrial OS=Mus musculus GN=Clpp PE=1 SV=1	9.92647	2	2	2	272	29.781	7.47
O88741	Gdap1	Ganglioside-induced differentiation-associated protein 1 OS=Mus musculus GN=Gdap1 PE=1 SV=1	30.7263	7	8	7	358	41.285	8.37
Q80XI4	Pip4k2b	Phosphatidylinositol 5-phosphate 4-kinase type-2 beta OS=Mus musculus GN=Pip4k2b PE=1 SV=1	12.0192	4	5	1	416	47.289	7.33
Q64516	Gk	Glycerol kinase OS=Mus musculus GN=Gk PE=1 SV=2	12.8801	7	8	7	559	61.188	5.87
Q9WV02	Rbmx	RNA-binding motif protein, X chromosome OS=Mus musculus GN=Rbmx PE=1 SV=1	12.2762	4	4	4	391	42.275	10.05
A2AEG3	Gpm6b	Glycoprotein m6b, isoform CRA_a OS=Mus musculus GN=Gpm6b PE=1 SV=1	18.6885	4	6	1	305	33.492	6.6
A2AEG6	Gpm6b	Glycoprotein m6b, isoform CRA_g OS=Mus musculus GN=Gpm6b PE=1 SV=1	17.6829	4	6	1	328	36.173	6.14
Q9JIA1	Lgi1	Leucine-rich glioma-inactivated protein 1 OS=Mus musculus GN=Lgi1 PE=1 SV=1	10.0539	5	5	5	557	63.603	8.02
Q9Z2I8	Suclg2	Succinate--CoA ligase [GDP-forming] subunit beta, mitochondrial OS=Mus musculus GN=Suclg2 PE=1 SV=3	12.0092	4	4	4	433	46.811	7.02
P56565	S100a1	Protein S100-A1 OS=Mus musculus GN=S100a1 PE=1 SV=2	29.7872	2	3	2	94	10.498	4.5
Q60770	Stxbp3	Syntaxin-binding protein 3 OS=Mus musculus GN=Stxbp3 PE=1 SV=1	8.9527	4	4	4	592	67.899	8.02
Q548L4	Gad2	Glutamate decarboxylase OS=Mus musculus GN=Gad2 PE=1 SV=1	11.6239	4	4	4	585	65.181	6.9
P70398	Usp9x	Probable ubiquitin carboxyl-terminal hydrolase FAF-X OS=Mus musculus GN=Usp9x PE=1 SV=2	2.50098	6	6	6	2559	290.526	5.87
Q9R062	Gyg1	Glycogenin-1 OS=Mus musculus GN=Gyg1 PE=1 SV=3	17.4174	4	4	4	333	37.378	5.29
Q8K2T1	Nmral1	NmrA-like family domain-containing protein 1 OS=Mus musculus GN=Nmral1 PE=1 SV=1	11.3269	3	4	3	309	34.355	6.86
P32883	Kras	GTPase KRas OS=Mus musculus GN=Kras PE=1 SV=1	46.0317	6	6	3	189	21.642	6.77
E9PZC3	Blvrb	Flavin reductase (NADPH) OS=Mus musculus GN=Blvrb PE=1 SV=1	14.5749	3	3	3	247	26.631	7.01
Q8K3H0	Appl1	DCC-interacting protein 13-alpha OS=Mus musculus GN=Appl1 PE=1 SV=1	13.7199	6	8	6	707	79.278	5.41
P24549	Aldh1a1	Retinal dehydrogenase 1 OS=Mus musculus GN=Aldh1a1 PE=1 SV=5	17.7645	6	7	5	501	54.433	7.8
A0A2C9F2D2	Anxa7	Annexin A7 OS=Mus musculus GN=Anxa7 PE=4 SV=1	12.1649	5	5	5	485	52.237	5.52
A0A0R4IZY0	Thop1	Thimet oligopeptidase OS=Mus musculus GN=Thop1 PE=1 SV=1	9.46143	5	5	5	687	77.977	5.99
O88712	Ctbp1	C-terminal-binding protein 1 OS=Mus musculus GN=Ctbp1 PE=1 SV=2	14.059	4	4	4	441	47.715	6.77
Q8C243	Ctsd	Uncharacterized protein OS=Mus musculus GN=Ctsd PE=2 SV=1	15.2809	5	6	5	445	48.343	7.27
Q62277	Syp	Synaptophysin OS=Mus musculus GN=Syp PE=1 SV=2	13.0573	4	5	4	314	34.002	4.94
Q3U0D7	Arf6	Uncharacterized protein OS=Mus musculus GN=Arf6 PE=1 SV=1	18.2857	2	3	2	175	20.069	8.95
Q3U011	Gltp	Uncharacterized protein OS=Mus musculus GN=Gltp PE=2 SV=1	23.445	5	6	5	209	23.674	7.39
Q8BQL7	Tollip	Uncharacterized protein OS=Mus musculus GN=Tollip PE=2 SV=1	15.6934	3	3	3	274	30.324	5.47
P47791	Gsr	Glutathione reductase, mitochondrial OS=Mus musculus GN=Gsr PE=1 SV=3	15	4	4	4	500	53.629	7.99
Q8R3P0	Aspa	Aspartoacylase OS=Mus musculus GN=Aspa PE=1 SV=2	29.1667	7	7	7	312	35.322	6.58
Q6PB44	Ptpn23	Tyrosine-protein phosphatase non-receptor type 23 OS=Mus musculus GN=Ptpn23 PE=1 SV=2	1.65485	2	2	2	1692	185.1	6.8
Q80TZ3	Dnajc6	Putative tyrosine-protein phosphatase auxilin OS=Mus musculus GN=Dnajc6 PE=1 SV=2	8.10235	7	7	7	938	102.235	7.23
Q9CYG7	Tomm34	Mitochondrial import receptor subunit TOM34 OS=Mus musculus GN=Tomm34 PE=1 SV=1	14.5631	3	3	3	309	34.257	9.14
Q9CQB4	Uqcrb	Cytochrome b-c1 complex subunit 7 OS=Mus musculus GN=Uqcrb PE=1 SV=1	46.8468	8	10	8	111	13.553	9.11
Q80X87	Gmfb	Glia maturation factor, beta OS=Mus musculus GN=Gmfb PE=2 SV=1	25.1748	3	3	3	143	16.813	5.16
Q3U0V1	Khsrp	Far upstream element-binding protein 2 OS=Mus musculus GN=Khsrp PE=1 SV=2	8.42246	5	5	5	748	76.728	7.33
A8ASF5	Cpt1a	Acyltransferase OS=Mus musculus GN=Cpt1a PE=2 SV=1	7.37387	4	4	4	773	88.27	8.69
Q3UIH7	Rabggta	Uncharacterized protein OS=Mus musculus GN=Rabggta PE=2 SV=1	6.70194	3	4	3	567	65.017	5.88
Q78IK2	Usmg5	Up-regulated during skeletal muscle growth protein 5 OS=Mus musculus GN=Usmg5 PE=1 SV=1	44.8276	2	3	2	58	6.377	9.83
Q8BYA0	Tbcd	Tubulin-specific chaperone D OS=Mus musculus GN=Tbcd PE=1 SV=1	6.77258	6	6	6	1196	133.236	6.51
Q3U6L3	Glrx	Glutaredoxin, isoform CRA_a OS=Mus musculus GN=Glrx PE=1 SV=1	42.9907	3	4	3	107	11.863	8.37
P04247	Mb	Myoglobin OS=Mus musculus GN=Mb PE=1 SV=3	21.4286	2	2	2	154	17.059	7.62
Q9JHW2	Nit2	Omega-amidase NIT2 OS=Mus musculus GN=Nit2 PE=1 SV=1	18.1159	3	3	3	276	30.483	6.9
Q9DC13	Lamp1	Lysosomal membrane glycoprotein 1, isoform CRA_a OS=Mus musculus GN=Lamp1 PE=2 SV=1	5.65111	2	3	2	407	43.908	8.4
Q8R326	Pspc1	Paraspeckle component 1 OS=Mus musculus GN=Pspc1 PE=1 SV=1	10.325	4	4	4	523	58.721	6.67
Q3TI61	Psmd2	Uncharacterized protein OS=Mus musculus GN=Psmd2 PE=2 SV=1	6.60793	5	5	5	908	100.198	5.2
P53986	Slc16a1	Monocarboxylate transporter 1 OS=Mus musculus GN=Slc16a1 PE=1 SV=1	11.7647	4	4	4	493	53.232	7.47
A0A1S6GWH2	Ddx39b	Uncharacterized protein OS=Mus musculus GN=Ddx39b PE=2 SV=1	16.1491	5	7	5	483	54.608	5.67
Q3U1Q4	Grb2	Uncharacterized protein OS=Mus musculus GN=Grb2 PE=2 SV=1	28.5714	6	8	6	217	25.223	6.07
Q99K86	Bcam	Bcam protein OS=Mus musculus GN=Bcam PE=2 SV=1	13.8462	6	6	6	650	70.813	6.46
Q7TPM6	Fsd1	Fibronectin type III and SPRY domain-containing protein 1 OS=Mus musculus GN=Fsd1 PE=1 SV=1	12.7016	3	3	3	496	55.49	6.67
Q9CZ04	Cops7a	COP9 signalosome complex subunit 7a OS=Mus musculus GN=Cops7a PE=1 SV=2	25.8182	6	6	6	275	30.206	7.87
E9PUW7	Xpo7	Exportin-7 OS=Mus musculus GN=Xpo7 PE=1 SV=1	4.59559	3	3	3	1088	123.818	6.38
O08547	Sec22b	Vesicle-trafficking protein SEC22b OS=Mus musculus GN=Sec22b PE=1 SV=3	20	4	4	4	215	24.725	8.51
Q8R016	Blmh	Bleomycin hydrolase OS=Mus musculus GN=Blmh PE=1 SV=1	6.15385	2	2	2	455	52.477	6.48
P62918	Rpl8	60S ribosomal protein L8 OS=Mus musculus GN=Rpl8 PE=1 SV=2	38.5214	7	9	7	257	28.007	11.03
Q99KC8	Vwa5a	von Willebrand factor A domain-containing protein 5A OS=Mus musculus GN=Vwa5a PE=1 SV=2	10.4666	7	7	7	793	87.087	6.58
Q8VCV2	Ndrg3	Ndrg3 protein OS=Mus musculus GN=Ndrg3 PE=1 SV=1	17.268	4	4	4	388	42.955	5.25
Q3TDN8	Bphl	Uncharacterized protein OS=Mus musculus GN=Bphl PE=2 SV=1	23.0769	6	6	6	299	33.684	8.94
A0A0R4J0Z1	Pdia4	Protein disulfide-isomerase A4 OS=Mus musculus GN=Pdia4 PE=1 SV=1	9.20437	4	5	4	641	72.325	5.22
Q8BGT8	Phyhipl	Phytanoyl-CoA hydroxylase-interacting protein-like OS=Mus musculus GN=Phyhipl PE=1 SV=1	21.6	8	8	8	375	42.314	6.35
A0A1Y7VL34	Dtna	Dystrobrevin OS=Mus musculus GN=Dtna PE=1 SV=1	8.0429	4	4	4	746	84.013	6.83
Q9CQ62	Decr1	2,4-dienoyl-CoA reductase, mitochondrial OS=Mus musculus GN=Decr1 PE=1 SV=1	22.9851	6	6	6	335	36.191	8.95
P51885	Lum	Lumican OS=Mus musculus GN=Lum PE=1 SV=2	21.5976	5	5	5	338	38.241	6.43
P62743	Ap2s1	AP-2 complex subunit sigma OS=Mus musculus GN=Ap2s1 PE=1 SV=1	28.169	4	5	4	142	17.007	6.18
A0A0R4J0I9	Lrp1	Low density lipoprotein receptor-related protein 1 OS=Mus musculus GN=Lrp1 PE=1 SV=1	2.44224	7	7	7	4545	504.441	5.36
Q80TP8	Csde1	MKIAA0885 protein (Fragment) OS=Mus musculus GN=Csde1 PE=2 SV=1	4.0146	3	3	3	822	92.086	6.2
Q99LC3	Ndufa10	NADH dehydrogenase [ubiquinone] 1 alpha subcomplex subunit 10, mitochondrial OS=Mus musculus GN=Ndufa10 PE=1 SV=1	26.4789	5	6	5	355	40.578	7.78
Q8C6A3	Prep	Uncharacterized protein OS=Mus musculus GN=Prep PE=2 SV=1	8.61833	4	4	4	731	82.746	5.9
Q3UMC8	Stam	Uncharacterized protein OS=Mus musculus GN=Stam PE=2 SV=1	9.76492	3	3	3	553	60.205	4.84
P61148	Fgf1	Fibroblast growth factor 1 OS=Mus musculus GN=Fgf1 PE=1 SV=1	35.4839	3	3	3	155	17.407	7.02
Q571J7	Ppp2r2a	Serine/threonine-protein phosphatase 2A 55 kDa regulatory subunit B (Fragment) OS=Mus musculus GN=Ppp2r2a PE=2 SV=1	17.4853	5	5	5	509	58.357	7.36
Q8K0T0	Rtn1	Reticulon-1 OS=Mus musculus GN=Rtn1 PE=1 SV=1	7.69231	5	7	1	780	83.521	4.58
Q9CQY6	Uqcc2	Ubiquinol-cytochrome-c reductase complex assembly factor 2 OS=Mus musculus GN=Uqcc2 PE=1 SV=1	21.3235	2	2	2	136	16.31	9.19
Q9CQI6	Cotl1	Coactosin-like protein OS=Mus musculus GN=Cotl1 PE=1 SV=3	35.9155	4	5	4	142	15.934	5.4
Q3THK7	Gmps	GMP synthase [glutamine-hydrolyzing] OS=Mus musculus GN=Gmps PE=1 SV=2	14.8629	5	5	5	693	76.675	6.73
Q3U561	Rpl10a	Ribosomal protein OS=Mus musculus GN=Rpl10a PE=2 SV=1	26.7281	5	6	5	217	24.8	9.94
P46664	Adss	Adenylosuccinate synthetase isozyme 2 OS=Mus musculus GN=Adss PE=1 SV=2	10.9649	3	4	3	456	49.99	6.38
Q3TI63	Snx1	Uncharacterized protein OS=Mus musculus GN=Snx1 PE=2 SV=1	11.3027	5	5	4	522	58.963	5.22
Q14AQ1	Psmc6	Proteasome (Prosome, macropain) 26S subunit, ATPase, 6 OS=Mus musculus GN=Psmc6 PE=1 SV=1	21.0797	5	6	5	389	44.145	7.49
Q9WVA2	Timm8a1	Mitochondrial import inner membrane translocase subunit Tim8 A OS=Mus musculus GN=Timm8a1 PE=1 SV=1	52.5773	3	3	3	97	11.035	5.16
Q91VW3	Sh3bgrl3	SH3 domain-binding glutamic acid-rich-like protein 3 OS=Mus musculus GN=Sh3bgrl3 PE=1 SV=1	29.0323	3	5	3	93	10.47	5.14
Q91YS4	Klc2	Kinesin light chain 2 OS=Mus musculus GN=Klc2 PE=1 SV=1	8.72375	4	4	4	619	68.378	7.06
Q9CY58	Serbp1	Plasminogen activator inhibitor 1 RNA-binding protein OS=Mus musculus GN=Serbp1 PE=1 SV=2	10.5651	3	3	3	407	44.687	8.54
D3Z7W0	Iscu	Iron-sulfur cluster assembly enzyme ISCU, mitochondrial OS=Mus musculus GN=Iscu PE=1 SV=1	17.2249	2	2	2	209	22.096	9.47
Q9WV98	Timm9	Mitochondrial import inner membrane translocase subunit Tim9 OS=Mus musculus GN=Timm9 PE=1 SV=1	47.191	3	4	3	89	10.337	7.21
Q80U92	Mlc1	MKIAA0027 protein (Fragment) OS=Mus musculus GN=Mlc1 PE=2 SV=1	12.5296	3	3	3	423	46.058	8.38
Q9ESM3	Hapln2	Hyaluronan and proteoglycan link protein 2 OS=Mus musculus GN=Hapln2 PE=1 SV=1	14.3695	4	4	4	341	37.901	9.09
Q6ZQ18	Efr3b	Protein EFR3 homolog B OS=Mus musculus GN=Efr3b PE=1 SV=2	5.26316	3	3	3	817	92.348	6.54
E9QPX3	Ndufs4	NADH dehydrogenase [ubiquinone] iron-sulfur protein 4, mitochondrial OS=Mus musculus GN=Ndufs4 PE=1 SV=1	20.5714	3	4	3	175	19.79	9.99
Q6P9K9	Nrxn3	Neurexin-3 OS=Mus musculus GN=Nrxn3 PE=1 SV=2	1.46404	2	2	2	1571	173.318	6.14
G3UZM4	Cadm2	Cell adhesion molecule 2 (Fragment) OS=Mus musculus GN=Cadm2 PE=1 SV=1	18.1609	3	3	3	435	47.316	5.41
Q8BNY6	Ncs1	Neuronal calcium sensor 1 OS=Mus musculus GN=Ncs1 PE=1 SV=3	20.5263	3	3	3	190	21.865	4.83
E9Q2L2	Dlg2	Disks large homolog 2 OS=Mus musculus GN=Dlg2 PE=1 SV=1	3.21839	2	2	1	870	97.371	6.47
A2ALS4	Rap1gap	Rap1 GTPase-activating protein 1 OS=Mus musculus GN=Rap1gap PE=1 SV=1	10.0137	5	6	5	729	81.202	7.09
Q3TEX7	Mfn2	Uncharacterized protein OS=Mus musculus GN=Mfn2 PE=2 SV=1	8.85073	5	5	5	757	86.132	6.86
Q52L64	Igkv8-30	ENSMUSG00000076577 protein OS=Mus musculus GN=Igkv8-30 PE=1 SV=1	10.4167	2	4	2	240	26.592	6.32
Q9D1D4	Tmed10	Transmembrane emp24 domain-containing protein 10 OS=Mus musculus GN=Tmed10 PE=1 SV=1	12.7854	2	2	2	219	24.895	6.7
Q5M8N0	Cnrip1	CB1 cannabinoid receptor-interacting protein 1 OS=Mus musculus GN=Cnrip1 PE=1 SV=1	29.878	3	3	3	164	18.601	7.96
Q3U292	Hist1h1d	Uncharacterized protein OS=Mus musculus GN=Hist1h1d PE=2 SV=1	14.4796	5	5	3	221	22.068	11.03
Q3UXP2	Ruvbl2	RuvB-like helicase OS=Mus musculus GN=Ruvbl2 PE=2 SV=1	6.2635	2	2	2	463	51.112	5.64
P29699	Ahsg	Alpha-2-HS-glycoprotein OS=Mus musculus GN=Ahsg PE=1 SV=1	9.85507	2	3	2	345	37.302	6.51
Q9D0I9	Rars	Arginine--tRNA ligase, cytoplasmic OS=Mus musculus GN=Rars PE=1 SV=2	8.0303	4	4	4	660	75.625	7.55
Q9CRB9	Chchd3	MICOS complex subunit Mic19 OS=Mus musculus GN=Chchd3 PE=1 SV=1	23.348	5	6	3	227	26.318	8.37
Q99L43	Cds2	Phosphatidate cytidylyltransferase 2 OS=Mus musculus GN=Cds2 PE=1 SV=1	11.036	4	4	4	444	51.28	7.05
O35593	Psmd14	26S proteasome non-ATPase regulatory subunit 14 OS=Mus musculus GN=Psmd14 PE=1 SV=2	17.4194	3	3	3	310	34.555	6.52
Q80ZI8	Itga6	Itga6 protein (Fragment) OS=Mus musculus GN=Itga6 PE=2 SV=1	4.5053	4	4	4	1132	126.583	7.3
Q91WK5	Gcsh	Glycine cleavage system H protein, mitochondrial OS=Mus musculus GN=Gcsh PE=1 SV=2	17.6471	2	3	2	170	18.625	4.75
A0A0G2JGL0	Ube2d3	Ubiquitin-conjugating enzyme E2 D3 OS=Mus musculus GN=Ube2d3 PE=1 SV=1	40.5405	4	5	4	148	16.774	7.3
Q543P7	Arl3	Uncharacterized protein OS=Mus musculus GN=Arl3 PE=1 SV=1	28.5714	3	3	3	182	20.474	7.24
P62843	Rps15	40S ribosomal protein S15 OS=Mus musculus GN=Rps15 PE=1 SV=2	13.1034	1	2	1	145	17.029	10.39
Q3TP62	Plekhb1	Pleckstrin homology domain containing, family B (Evectins) member 1, isoform CRA_b OS=Mus musculus GN=Plekhb1 PE=2 SV=1	32.8042	4	6	4	189	21.326	6.1
F1DFN1	Slc4a10	Anion exchange protein OS=Mus musculus GN=Slc4a10 PE=2 SV=1	3.25704	3	3	1	1136	127.796	6.55
A0A0R4IZX5	Ncan	Neurocan core protein OS=Mus musculus GN=Ncan PE=1 SV=1	3.3123	4	4	4	1268	137.089	5.76
B2RSC8	Nedd4	E3 ubiquitin-protein ligase OS=Mus musculus GN=Nedd4 PE=1 SV=1	4.8478	3	3	3	887	102.642	5.26
A2A841	Epb41	Protein 4.1 OS=Mus musculus GN=Epb41 PE=1 SV=1	5.17837	4	5	1	869	97.18	5.49
Q3UXI9	Ilf2	Uncharacterized protein OS=Mus musculus GN=Ilf2 PE=2 SV=1	12.3077	2	3	2	390	42.983	5.14
Q14AG7	Syt12	Synaptotagmin XII OS=Mus musculus GN=Syt12 PE=1 SV=1	4.75059	1	2	1	421	46.651	5.64
Q3TW74	Mthfd1	Uncharacterized protein OS=Mus musculus GN=Mthfd1 PE=2 SV=1	8.6631	7	7	7	935	101.106	7.27
Q70IV5	Synm	Synemin OS=Mus musculus GN=Synm PE=1 SV=2	3.39526	4	4	4	1561	173.105	5.12
Q9CQW1	Ykt6	Synaptobrevin homolog YKT6 OS=Mus musculus GN=Ykt6 PE=1 SV=1	19.697	3	3	3	198	22.3	6.35
P68181	Prkacb	cAMP-dependent protein kinase catalytic subunit beta OS=Mus musculus GN=Prkacb PE=1 SV=2	10.5413	4	4	2	351	40.682	8.56
Q9D892	Itpa	Inosine triphosphate pyrophosphatase OS=Mus musculus GN=Itpa PE=1 SV=2	16.6667	2	3	2	198	21.883	5.87
Q80UU9	Pgrmc2	Membrane-associated progesterone receptor component 2 OS=Mus musculus GN=Pgrmc2 PE=1 SV=2	20.2765	2	2	2	217	23.32	5.15
Q6ZWQ6	Ube2k	Huntingtin interacting protein 2, isoform CRA_e OS=Mus musculus GN=Ube2k PE=1 SV=1	16.5	3	3	3	200	22.393	5.44
D3Z041	Acsl1	Long-chain-fatty-acid--CoA ligase 1 OS=Mus musculus GN=Acsl1 PE=1 SV=1	8.29757	5	7	5	699	77.984	7.47
O88398	Avil	Advillin OS=Mus musculus GN=Avil PE=1 SV=2	6.47131	4	4	4	819	91.974	5.54
Q9QXT0	Cnpy2	Protein canopy homolog 2 OS=Mus musculus GN=Cnpy2 PE=1 SV=1	17.033	2	2	2	182	20.754	5.07
Q543F6	Cdk5	Cyclin-dependent kinase 5, isoform CRA_c OS=Mus musculus GN=Cdk5 PE=1 SV=1	19.1781	5	6	4	292	33.267	7.66
Q9CWE0	Mtfr1l	Mitochondrial fission regulator 1-like OS=Mus musculus GN=Mtfr1l PE=1 SV=1	18.3391	3	3	3	289	31.706	6.1
N0E463	Csnk2b-Ly6g5b	Casein kinase II subunit beta OS=Mus musculus GN=Csnk2b-Ly6g5b PE=2 SV=1	24.6696	4	5	4	227	26.35	5.97
Q6A0C7	Rab21	MKIAA0118 protein (Fragment) OS=Mus musculus GN=Rab21 PE=2 SV=1	11.0672	2	2	2	253	27.45	9.28
Q7TMB8	Cyfip1	Cytoplasmic FMR1-interacting protein 1 OS=Mus musculus GN=Cyfip1 PE=1 SV=1	3.43176	4	4	1	1253	145.148	6.9
Q3TDG9	Stx12	Uncharacterized protein OS=Mus musculus GN=Stx12 PE=2 SV=1	9.48905	2	2	2	274	31.16	5.58
Q570Z8	Picalm	MKIAA4114 protein (Fragment) OS=Mus musculus GN=Picalm PE=2 SV=1	6.97329	4	4	3	674	72.881	9
Q62108	Dlg4	Disks large homolog 4 OS=Mus musculus GN=Dlg4 PE=1 SV=1	14.3646	6	6	5	724	80.423	5.87
Q3URM4	Erp44	Uncharacterized protein OS=Mus musculus GN=Erp44 PE=2 SV=1	11.8227	3	3	2	406	46.717	5.27
Q9D023	Mpc2	Mitochondrial pyruvate carrier 2 OS=Mus musculus GN=Mpc2 PE=1 SV=1	22.8346	4	7	4	127	14.277	10.61
Q8VDK1	Nit1	Deaminated glutathione amidase OS=Mus musculus GN=Nit1 PE=1 SV=2	11.1455	2	2	2	323	35.682	7.94
A4GE64	Ctnna3	Alpha-T-catenin OS=Mus musculus GN=Ctnna3 PE=2 SV=1	6.25698	4	4	4	895	99.712	6.52
Q3UW40	Rpl24	Uncharacterized protein OS=Mus musculus GN=Rpl24 PE=2 SV=1	24.375	4	4	4	160	18.241	11.05
Q8CHT0	Aldh4a1	Delta-1-pyrroline-5-carboxylate dehydrogenase, mitochondrial OS=Mus musculus GN=Aldh4a1 PE=1 SV=3	8.00712	3	4	3	562	61.802	8.24
Q4KMM3	Oxr1	Oxidation resistance protein 1 OS=Mus musculus GN=Oxr1 PE=1 SV=3	11.2009	7	7	7	866	95.852	5.33
P24270	Cat	Catalase OS=Mus musculus GN=Cat PE=1 SV=4	16.5085	7	7	7	527	59.758	7.88
D3YTQ3	Hnrnpdl	Heterogeneous nuclear ribonucleoprotein D-like OS=Mus musculus GN=Hnrnpdl PE=1 SV=1	10.2381	3	4	3	420	46.242	9.57
Q8C163	Exog	Nuclease EXOG, mitochondrial OS=Mus musculus GN=Exog PE=1 SV=1	22.0109	4	4	4	368	41.358	8.12
Q8JZN5	Acad9	Acyl-CoA dehydrogenase family member 9, mitochondrial OS=Mus musculus GN=Acad9 PE=1 SV=2	6.08	3	3	3	625	68.679	7.46
P04925	Prnp	Major prion protein OS=Mus musculus GN=Prnp PE=1 SV=2	8.26772	2	3	2	254	27.96	9.33
Q8JZQ2	Afg3l2	AFG3-like protein 2 OS=Mus musculus GN=Afg3l2 PE=1 SV=1	11.0973	7	7	7	802	89.463	8.6
Q8BNW9	Kbtbd11	Kelch repeat and BTB domain-containing protein 11 OS=Mus musculus GN=Kbtbd11 PE=1 SV=3	11.0585	5	5	5	633	67.904	5.39
E9PX29	Sptbn4	Spectrin beta chain OS=Mus musculus GN=Sptbn4 PE=1 SV=1	1.75713	4	5	2	2561	288.646	6
P61971	Nutf2	Nuclear transport factor 2 OS=Mus musculus GN=Nutf2 PE=1 SV=1	44.8819	3	4	3	127	14.469	5.38
Q5SWU9	Acaca	Acetyl-CoA carboxylase 1 OS=Mus musculus GN=Acaca PE=1 SV=1	1.49254	3	3	3	2345	265.088	6.39
A2AG50	Map7d2	MAP7 domain-containing protein 2 OS=Mus musculus GN=Map7d2 PE=1 SV=1	6.53009	4	4	4	781	85.997	8.81
P50608	Fmod	Fibromodulin OS=Mus musculus GN=Fmod PE=2 SV=1	7.44681	2	3	2	376	43.027	6.04
P52194	Clgn	Calmegin OS=Mus musculus GN=Clgn PE=1 SV=2	2.61866	1	1	1	611	69.387	4.68
P62881	Gnb5	Guanine nucleotide-binding protein subunit beta-5 OS=Mus musculus GN=Gnb5 PE=1 SV=1	11.6456	4	5	4	395	43.537	6.46
P11404	Fabp3	Fatty acid-binding protein, heart OS=Mus musculus GN=Fabp3 PE=1 SV=5	44.3609	6	6	6	133	14.81	6.57
Q9QYA2	Tomm40	Mitochondrial import receptor subunit TOM40 homolog OS=Mus musculus GN=Tomm40 PE=1 SV=3	11.3573	3	3	3	361	37.871	7.74
A0A1S6GWG0	Mff	Uncharacterized protein OS=Mus musculus GN=Mff PE=2 SV=1	15.7895	2	4	2	342	38.408	8.13
Q8BJU0	Sgta	Small glutamine-rich tetratricopeptide repeat-containing protein alpha OS=Mus musculus GN=Sgta PE=1 SV=2	15.873	4	4	4	315	34.301	5.06
Q6IRU5	Cltb	Clathrin light chain B OS=Mus musculus GN=Cltb PE=1 SV=1	28.821	7	8	1	229	25.156	4.63
P62869	Elob	Elongin-B OS=Mus musculus GN=Elob PE=1 SV=1	29.661	4	4	4	118	13.162	5.01
P20801	Tnnc2	Troponin C, skeletal muscle OS=Mus musculus GN=Tnnc2 PE=1 SV=2	19.375	3	3	2	160	18.098	4.2
Q922Y1	Ubxn1	UBX domain-containing protein 1 OS=Mus musculus GN=Ubxn1 PE=1 SV=1	5.38721	1	1	1	297	33.552	5.26
Q8VED9	Lgalsl	Galectin-related protein OS=Mus musculus GN=Lgalsl PE=1 SV=1	22.6744	3	5	3	172	18.944	5.35
Q497P1	Stx1a	Syntaxin 1A (Brain) OS=Mus musculus GN=Stx1a PE=1 SV=1	18.0556	3	3	2	288	33.034	5.24
Q9CR26	Vta1	Vacuolar protein sorting-associated protein VTA1 homolog OS=Mus musculus GN=Vta1 PE=1 SV=1	11.0032	2	2	2	309	33.892	6.13
B1AQX9	Srcin1	SRC kinase-signaling inhibitor 1 OS=Mus musculus GN=Srcin1 PE=1 SV=1	3.28677	3	3	3	1217	130.53	9.25
Q6ZQ61	Matr3	MCG121979, isoform CRA_c (Fragment) OS=Mus musculus GN=Matr3 PE=2 SV=1	7.51174	4	4	4	852	95.219	6.27
Q9D6U8	Fam162a	Protein FAM162A OS=Mus musculus GN=Fam162a PE=1 SV=1	23.871	3	5	3	155	17.713	9.88
P56376	Acyp1	Acylphosphatase-1 OS=Mus musculus GN=Acyp1 PE=1 SV=2	50.5051	4	4	4	99	11.234	9.04
P62774	Mtpn	Myotrophin OS=Mus musculus GN=Mtpn PE=1 SV=2	22.8814	2	2	2	118	12.853	5.52
Q9R1P1	Psmb3	Proteasome subunit beta type-3 OS=Mus musculus GN=Psmb3 PE=1 SV=1	19.5122	3	3	3	205	22.949	6.55
O35381	Anp32a	Acidic leucine-rich nuclear phosphoprotein 32 family member A OS=Mus musculus GN=Anp32a PE=1 SV=1	6.47773	1	1	1	247	28.52	4.07
Q7TSV2	Slc9a1	Sodium/hydrogen exchanger OS=Mus musculus GN=Slc9a1 PE=2 SV=1	5.10328	3	3	3	823	91.836	7.23
Q9CWK0	Rpl14	Uncharacterized protein OS=Mus musculus GN=Rpl14 PE=2 SV=1	9.69163	2	2	2	227	26.3	11.9
Q53YU5	Nol3	Apoptosis repressor interacting with CARD OS=Mus musculus GN=Nol3 PE=1 SV=1	15.9091	2	2	2	220	24.552	4.07
Q9CQW2	Arl8b	ADP-ribosylation factor-like protein 8B OS=Mus musculus GN=Arl8b PE=1 SV=1	23.6559	4	4	2	186	21.525	8.43
Q4VAE8	Ndufb4	Ndufb4 protein (Fragment) OS=Mus musculus GN=Ndufb4 PE=2 SV=1	35.1145	3	4	3	131	15.306	9.8
P24527	Lta4h	Leukotriene A-4 hydrolase OS=Mus musculus GN=Lta4h PE=1 SV=4	12.766	6	7	6	611	69.007	6.42
P70441	Slc9a3r1	Na(+)/H(+) exchange regulatory cofactor NHE-RF1 OS=Mus musculus GN=Slc9a3r1 PE=1 SV=3	16.338	5	5	5	355	38.577	5.9
Q5XJY5	Arcn1	Coatomer subunit delta OS=Mus musculus GN=Arcn1 PE=1 SV=2	6.45793	3	3	3	511	57.193	6.21
Q5U458	Dnajc11	DnaJ homolog subfamily C member 11 OS=Mus musculus GN=Dnajc11 PE=1 SV=2	6.44007	2	2	2	559	63.194	8.32
Q3UBW3	Tomm22	Uncharacterized protein OS=Mus musculus GN=Tomm22 PE=2 SV=1	40.1408	3	4	3	142	15.526	4.45
Q99L20	Gstt3	Glutathione S-transferase theta-3 OS=Mus musculus GN=Gstt3 PE=1 SV=1	9.54357	2	2	2	241	27.385	7.74
Q5I0U7	Tbca	Tubulin-specific chaperone A OS=Mus musculus GN=Tbca PE=1 SV=1	38.8889	3	3	3	108	12.75	5.27
O35887	Calu	Calumenin OS=Mus musculus GN=Calu PE=1 SV=1	30.4762	6	6	6	315	37.041	4.67
O70591	Pfdn2	Prefoldin subunit 2 OS=Mus musculus GN=Pfdn2 PE=1 SV=2	22.7273	3	3	3	154	16.524	6.58
E9PUA3	Iqsec1	IQ motif and SEC7 domain-containing protein 1 OS=Mus musculus GN=Iqsec1 PE=1 SV=1	7.8253	6	6	5	1099	122.579	8.47
Q8R2Y0	Abhd6	Monoacylglycerol lipase ABHD6 OS=Mus musculus GN=Abhd6 PE=1 SV=1	10.7143	3	3	3	336	38.18	8.47
Q4FK74	Atp5d	ATP synthase, H+ transporting, mitochondrial F1 complex, delta subunit, isoform CRA_c OS=Mus musculus GN=Atp5d PE=1 SV=1	13.6905	2	3	2	168	17.589	5.08
Q3UAG2	Pgd	6-phosphogluconate dehydrogenase, decarboxylating OS=Mus musculus GN=Pgd PE=2 SV=1	8.07453	3	6	3	483	53.212	7.23
Q61151	Ppp2r5e	Serine/threonine-protein phosphatase 2A 56 kDa regulatory subunit epsilon isoform OS=Mus musculus GN=Ppp2r5e PE=1 SV=3	8.35118	3	5	2	467	54.679	6.95
Q6ZQI3	Mlec	Malectin OS=Mus musculus GN=Mlec PE=1 SV=2	14.433	4	4	4	291	32.322	6.05
Q3THB0	Eif4b	Uncharacterized protein OS=Mus musculus GN=Eif4b PE=2 SV=1	8.51064	4	4	4	611	68.815	5.73
Q91VE0	Slc27a4	Long-chain fatty acid transport protein 4 OS=Mus musculus GN=Slc27a4 PE=1 SV=1	8.39813	4	4	4	643	72.272	8.59
B1AXZ5	Elavl2	ELAV-like protein OS=Mus musculus GN=Elavl2 PE=1 SV=1	14.91	4	4	4	389	42.592	9.04
Q9JM14	Nt5c	5'(3')-deoxyribonucleotidase, cytosolic type OS=Mus musculus GN=Nt5c PE=1 SV=1	21.5	2	3	2	200	23.062	5.49
Q5EBJ4	Ermn	Ermin OS=Mus musculus GN=Ermn PE=1 SV=1	25.6228	4	4	4	281	32.128	4.59
Q9EP69	Sacm1l	Phosphatidylinositide phosphatase SAC1 OS=Mus musculus GN=Sacm1l PE=1 SV=1	10.0511	6	6	6	587	66.901	7.3
Q3UYF9	Gnaz	Uncharacterized protein OS=Mus musculus GN=Gnaz PE=2 SV=1	16.0563	5	6	1	355	40.823	7.84
O70443	Gnaz	Guanine nucleotide-binding protein G(z) subunit alpha OS=Mus musculus GN=Gnaz PE=1 SV=4	16.0563	5	5	1	355	40.824	7.61
Q9CZZ4	Psmd9	Uncharacterized protein OS=Mus musculus GN=Psmd9 PE=2 SV=1	11.245	2	2	2	249	27.908	6.54
Q9CR51	Atp6v1g1	V-type proton ATPase subunit G 1 OS=Mus musculus GN=Atp6v1g1 PE=1 SV=3	23.7288	2	3	2	118	13.716	7.97
P58389	Ptpa	Serine/threonine-protein phosphatase 2A activator OS=Mus musculus GN=Ptpa PE=1 SV=1	26.0062	5	5	5	323	36.687	6.39
P12815	Pdcd6	Programmed cell death protein 6 OS=Mus musculus GN=Pdcd6 PE=1 SV=2	35.6021	5	6	5	191	21.854	5.4
Q99M71	Epdr1	Mammalian ependymin-related protein 1 OS=Mus musculus GN=Epdr1 PE=1 SV=1	14.7321	3	3	3	224	25.469	7.58
P63216	Gng3	Guanine nucleotide-binding protein G(I)/G(S)/G(O) subunit gamma-3 OS=Mus musculus GN=Gng3 PE=1 SV=1	78.6667	4	5	4	75	8.299	7.78
Q8CIB5	Fermt2	Fermitin family homolog 2 OS=Mus musculus GN=Fermt2 PE=1 SV=1	13.3824	4	4	4	680	77.751	6.7
D3YUY7	Trim3	Tripartite motif protein 3, isoform CRA_a OS=Mus musculus GN=Trim3 PE=1 SV=2	5.64516	3	3	3	744	80.724	7.81
Q6P8J7	Ckmt2	Creatine kinase S-type, mitochondrial OS=Mus musculus GN=Ckmt2 PE=1 SV=1	6.44391	2	2	1	419	47.443	8.4
Q80TL0	Ppm1e	Protein phosphatase 1E OS=Mus musculus GN=Ppm1e PE=1 SV=2	7.0761	3	3	3	749	83.367	4.97
Q32P04	Krt5	Keratin 5 OS=Mus musculus GN=Krt5 PE=1 SV=2	4.65517	3	4	1	580	61.729	7.75
O70492	Snx3	Sorting nexin-3 OS=Mus musculus GN=Snx3 PE=1 SV=3	17.9012	3	3	3	162	18.746	8.66
P0C0A3	Chmp6	Charged multivesicular body protein 6 OS=Mus musculus GN=Chmp6 PE=1 SV=2	13.5	2	2	2	200	23.401	5.44
Q3UA52	Arpc2	Arp2/3 complex 34 kDa subunit (Fragment) OS=Mus musculus GN=Arpc2 PE=2 SV=1	10.705	5	6	5	383	42.496	9.06
Q8CIN4	Pak2	Serine/threonine-protein kinase PAK 2 OS=Mus musculus GN=Pak2 PE=1 SV=1	9.35115	3	4	1	524	57.894	5.77
P84089	Erh	Enhancer of rudimentary homolog OS=Mus musculus GN=Erh PE=1 SV=1	26.9231	2	2	2	104	12.251	5.92
Q6NZL0	Soga3	Protein SOGA3 OS=Mus musculus GN=Soga3 PE=1 SV=2	2.75132	3	4	3	945	103.416	6.14
P56135	Atp5j2	ATP synthase subunit f, mitochondrial OS=Mus musculus GN=Atp5j2 PE=1 SV=3	34.0909	3	3	3	88	10.337	9.95
Q3TJD4	Atp5f1	Uncharacterized protein OS=Mus musculus GN=Atp5f1 PE=2 SV=1	20.7031	6	10	6	256	28.929	9.26
Q923G2	Polr2h	DNA-directed RNA polymerases I, II, and III subunit RPABC3 OS=Mus musculus GN=Polr2h PE=1 SV=3	16.6667	2	2	2	150	17.132	4.68
O70250	Pgam2	Phosphoglycerate mutase 2 OS=Mus musculus GN=Pgam2 PE=1 SV=3	15.8103	4	4	1	253	28.809	8.5
O35864	Cops5	COP9 signalosome complex subunit 5 OS=Mus musculus GN=Cops5 PE=1 SV=3	17.9641	5	5	5	334	37.525	6.54
P70349	Hint1	Histidine triad nucleotide-binding protein 1 OS=Mus musculus GN=Hint1 PE=1 SV=3	38.8889	4	6	4	126	13.768	6.87
A0A1D5RLG3	Rab3gap1	Rab3 GTPase-activating protein catalytic subunit OS=Mus musculus GN=Rab3gap1 PE=1 SV=1	3.54251	2	2	2	988	110.889	5.62
A0A1Y7VLZ7	Pacs2	Phosphofurin acidic cluster sorting protein 2 OS=Mus musculus GN=Pacs2 PE=1 SV=1	4.02685	2	2	2	894	98.387	6.64
Q3ULL5	Eif2s2	Eif2s2 protein OS=Mus musculus GN=Eif2s2 PE=1 SV=1	17.8248	5	5	5	331	38.068	5.8
P04117	Fabp4	Fatty acid-binding protein, adipocyte OS=Mus musculus GN=Fabp4 PE=1 SV=3	14.3939	2	2	1	132	14.641	8.4
Q3UUI3	Them4	Acyl-coenzyme A thioesterase THEM4 OS=Mus musculus GN=Them4 PE=1 SV=1	14.3478	3	3	3	230	26.015	9.64
Q9D1E6	Tbcb	Tubulin-folding cofactor B OS=Mus musculus GN=Tbcb PE=1 SV=2	15.5738	3	3	3	244	27.368	5.24
O35901	Lsm2	U6 snRNA-associated Sm-like protein LSm2 OS=Mus musculus GN=Lsm2 PE=1 SV=1	14.5038	1	1	1	131	14.848	7.34
Q8VD37	Sgip1	SH3-containing GRB2-like protein 3-interacting protein 1 OS=Mus musculus GN=Sgip1 PE=1 SV=1	17.9901	7	7	7	806	86.01	7.87
P55096	Abcd3	ATP-binding cassette sub-family D member 3 OS=Mus musculus GN=Abcd3 PE=1 SV=2	5.00759	2	2	2	659	75.426	9.26
A2CG35	Rab12	Ras-related protein Rab-12 OS=Mus musculus GN=Rab12 PE=1 SV=1	7.56014	2	3	1	291	32.218	8.84
Q8VEK0	Tmem30a	Cell cycle control protein 50A OS=Mus musculus GN=Tmem30a PE=1 SV=1	11.2637	3	3	3	364	41.035	8.37
A0A075B6A0	Ighm	Ig mu chain C region (Fragment) OS=Mus musculus GN=Ighm PE=1 SV=2	3.36134	1	1	1	476	52.576	6.39
P61759	Vbp1	Prefoldin subunit 3 OS=Mus musculus GN=Vbp1 PE=1 SV=2	22.449	5	6	5	196	22.421	6.28
Q07417	Acads	Short-chain specific acyl-CoA dehydrogenase, mitochondrial OS=Mus musculus GN=Acads PE=1 SV=2	7.28155	2	2	2	412	44.861	8.47
O89112	Lancl1	LanC-like protein 1 OS=Mus musculus GN=Lancl1 PE=1 SV=1	12.0301	3	3	3	399	45.312	7.77
Q3TJC2	Pafah1b3	Platelet-activating factor acetylhydrolase, isoform 1b, alpha1 subunit, isoform CRA_a OS=Mus musculus GN=Pafah1b3 PE=1 SV=1	16.8103	3	3	3	232	25.837	6.93
Q4VA32	Acot13	Thioesterase superfamily member 2 OS=Mus musculus GN=Acot13 PE=1 SV=1	20	2	2	2	140	15.173	8.82
Q8K2H2	Otud6b	OTU domain-containing protein 6B OS=Mus musculus GN=Otud6b PE=1 SV=1	5.78231	1	1	1	294	33.737	5.53
Q5DTG0	Atp8a1	Phospholipid-transporting ATPase (Fragment) OS=Mus musculus GN=Atp8a1 PE=2 SV=1	7.19665	7	7	7	1195	134.591	7.05
A0A087WQ31	Clasp1	CLIP-associating protein 1 OS=Mus musculus GN=Clasp1 PE=1 SV=1	3.73711	4	5	2	1552	170.854	9.03
Q80VD1	Fam98b	Protein FAM98B OS=Mus musculus GN=Fam98b PE=1 SV=1	6.06061	2	2	1	429	45.321	8.5
Q9WU79	Prodh	Proline dehydrogenase 1, mitochondrial OS=Mus musculus GN=Prodh PE=1 SV=2	2.67112	1	1	1	599	67.993	8.24
Q3UER8	Fgg	Fibrinogen gamma chain OS=Mus musculus GN=Fgg PE=1 SV=1	4.74041	2	2	2	443	50.317	5.62
Q9CTY5	Micu3	Calcium uptake protein 3, mitochondrial OS=Mus musculus GN=Micu3 PE=2 SV=2	5.35373	2	2	2	523	59.772	7.15
Q8BG39	Sv2b	Synaptic vesicle glycoprotein 2B OS=Mus musculus GN=Sv2b PE=1 SV=1	4.68521	3	3	3	683	77.406	5.57
Q99KE1	Me2	NAD-dependent malic enzyme, mitochondrial OS=Mus musculus GN=Me2 PE=1 SV=1	7.47029	2	2	2	589	65.757	7.61
Q3UPL0	Sec31a	Protein transport protein Sec31A OS=Mus musculus GN=Sec31a PE=1 SV=2	4.71545	3	3	3	1230	133.486	6.76
Q69ZS6	Sv2c	Synaptic vesicle glycoprotein 2C OS=Mus musculus GN=Sv2c PE=1 SV=2	2.75103	2	2	2	727	82.238	5.11
O55100	Syngr1	Synaptogyrin-1 OS=Mus musculus GN=Syngr1 PE=1 SV=2	14.5299	3	3	3	234	25.636	4.65
E9PW66	Nap1l1	Nucleosome assembly protein 1-like 1 OS=Mus musculus GN=Nap1l1 PE=1 SV=1	10.7656	3	3	2	418	48.513	4.48
Q8BIW1	Prune1	Exopolyphosphatase PRUNE1 OS=Mus musculus GN=Prune1 PE=1 SV=1	8.37004	2	3	2	454	50.208	5.11
Q91VR7	Map1lc3a	Microtubule-associated proteins 1A/1B light chain 3A OS=Mus musculus GN=Map1lc3a PE=1 SV=1	23.1405	3	4	1	121	14.263	8.68
P59999	Arpc4	Actin-related protein 2/3 complex subunit 4 OS=Mus musculus GN=Arpc4 PE=1 SV=3	21.4286	4	4	4	168	19.654	8.43
P22005	Penk	Proenkephalin-A OS=Mus musculus GN=Penk PE=1 SV=2	16.0448	2	2	2	268	30.984	5.68
P56387	Dynlt3	Dynein light chain Tctex-type 3 OS=Mus musculus GN=Dynlt3 PE=1 SV=1	40.5172	2	2	2	116	12.949	5.12
Q8R001	Mapre2	Microtubule-associated protein RP/EB family member 2 OS=Mus musculus GN=Mapre2 PE=1 SV=1	25.4601	8	9	7	326	36.923	5.38
Q91ZR1	Rab4b	Ras-related protein Rab-4B OS=Mus musculus GN=Rab4b PE=1 SV=2	13.1455	3	4	1	213	23.614	6.06
Q6P247	Fmnl2	Fmnl2 protein (Fragment) OS=Mus musculus GN=Fmnl2 PE=2 SV=1	11.0638	2	2	1	235	27.788	8.6
O09131	Gsto1	Glutathione S-transferase omega-1 OS=Mus musculus GN=Gsto1 PE=1 SV=2	17.0833	4	4	4	240	27.48	7.36
Q9CQX8	Mrps36	28S ribosomal protein S36, mitochondrial OS=Mus musculus GN=Mrps36 PE=1 SV=1	56.8627	3	4	3	102	11.094	9.99
P45878	Fkbp2	Peptidyl-prolyl cis-trans isomerase FKBP2 OS=Mus musculus GN=Fkbp2 PE=1 SV=1	43.5714	4	5	4	140	15.334	8.88
O88533	Ddc	Aromatic-L-amino-acid decarboxylase OS=Mus musculus GN=Ddc PE=1 SV=1	10.625	3	3	3	480	53.839	6.6
Q8BUB3	Agpat1	1-acyl-sn-glycerol-3-phosphate acyltransferase OS=Mus musculus GN=Agpat1 PE=2 SV=1	9.20245	2	3	2	326	36.209	9.48
Q3U741	Ddx17	DEAD (Asp-Glu-Ala-Asp) box polypeptide 17, isoform CRA_a OS=Mus musculus GN=Ddx17 PE=1 SV=1	7.51534	4	4	2	652	72.539	8.68
Q8BMK4	Ckap4	Cytoskeleton-associated protein 4 OS=Mus musculus GN=Ckap4 PE=1 SV=2	4.69565	2	2	2	575	63.654	5.64
A0A0R4J0S4	Llgl1	Lethal(2) giant larvae protein homolog 1 OS=Mus musculus GN=Llgl1 PE=1 SV=1	4.51977	3	3	3	1062	115.492	6.39
Q62446	Fkbp3	Peptidyl-prolyl cis-trans isomerase FKBP3 OS=Mus musculus GN=Fkbp3 PE=1 SV=2	21.4286	4	5	4	224	25.132	9.28
Q9D3V6	H2afy3	Core histone macro-H2A OS=Mus musculus GN=H2afy3 PE=2 SV=1	11.5183	3	3	3	382	40.926	9.92
P47934	Crat	Carnitine O-acetyltransferase OS=Mus musculus GN=Crat PE=1 SV=3	7.1885	3	3	3	626	70.794	8.44
A0A1S6GWH1	Psmc5	Uncharacterized protein OS=Mus musculus GN=Psmc5 PE=2 SV=1	12.7404	4	4	4	416	46.648	7.88
Q91V64	Isoc1	Isochorismatase domain-containing protein 1 OS=Mus musculus GN=Isoc1 PE=1 SV=1	11.4478	2	2	2	297	32.012	7.39
Q9ESW4	Agk	Acylglycerol kinase, mitochondrial OS=Mus musculus GN=Agk PE=1 SV=1	15.2019	4	4	4	421	46.946	8.4
Q99LR1	Abhd12	Monoacylglycerol lipase ABHD12 OS=Mus musculus GN=Abhd12 PE=1 SV=2	15.0754	5	6	5	398	45.241	8.72
C7G3P1	Ppfia3	MKIAA0654 protein (Fragment) OS=Mus musculus GN=Ppfia3 PE=2 SV=1	2.16867	2	2	2	1245	138.441	5.77
Q8BXK8	Agap1	Arf-GAP with GTPase, ANK repeat and PH domain-containing protein 1 OS=Mus musculus GN=Agap1 PE=1 SV=1	3.50058	2	2	2	857	94.352	7.94
Q922Q1	Marc2	Mitochondrial amidoxime reducing component 2 OS=Mus musculus GN=Marc2 PE=1 SV=1	18.6391	7	7	7	338	38.17	8.68
Q3UD53	Carhsp1	Uncharacterized protein OS=Mus musculus GN=Carhsp1 PE=2 SV=1	10.8108	1	2	1	148	16.092	8.21
P02535	Krt10	Keratin, type I cytoskeletal 10 OS=Mus musculus GN=Krt10 PE=1 SV=3	3.33333	2	2	2	570	57.735	5.11
Q8BNU0	Armc6	Armadillo repeat-containing protein 6 OS=Mus musculus GN=Armc6 PE=1 SV=1	6.19658	2	2	2	468	50.651	6
Q3UH60	Dip2b	Disco-interacting protein 2 homolog B OS=Mus musculus GN=Dip2b PE=1 SV=1	3.55781	3	4	3	1574	171.017	8.09
Q3TWH2	Nnt	Uncharacterized protein OS=Mus musculus GN=Nnt PE=2 SV=1	7.09024	5	5	5	1086	113.773	7.18
Q9CRD0	Ociad1	OCIA domain-containing protein 1 OS=Mus musculus GN=Ociad1 PE=1 SV=1	12.1457	2	3	2	247	27.593	7.81
Q9CYT6	Cap2	Adenylyl cyclase-associated protein 2 OS=Mus musculus GN=Cap2 PE=1 SV=1	9.66387	4	4	3	476	52.829	6.43
Q2NL51	Gsk3a	Glycogen synthase kinase-3 alpha OS=Mus musculus GN=Gsk3a PE=1 SV=2	8.97959	3	3	2	490	51.628	8.81
Q80Z24	Negr1	Neuronal growth regulator 1 OS=Mus musculus GN=Negr1 PE=1 SV=1	10.6322	2	3	2	348	37.876	6.52
P01027	C3	Complement C3 OS=Mus musculus GN=C3 PE=1 SV=3	2.58569	4	4	4	1663	186.366	6.73
Q99JR1	Sfxn1	Sideroflexin-1 OS=Mus musculus GN=Sfxn1 PE=1 SV=3	14.9068	3	3	2	322	35.626	9.23
Q20BD0	Hnrnpab	Heterogeneous nuclear ribonucleoprotein A/B OS=Mus musculus GN=Hnrnpab PE=1 SV=1	13.8554	3	3	3	332	36.188	6.95
Q9DB29	Iah1	Isoamyl acetate-hydrolyzing esterase 1 homolog OS=Mus musculus GN=Iah1 PE=1 SV=1	6.0241	1	1	1	249	27.956	5.52
Q3TD71	Scamp1	Secretory carrier-associated membrane protein OS=Mus musculus GN=Scamp1 PE=1 SV=1	21.8935	4	4	4	338	38.004	7.71
Q91W87	Cyp2d22	Cytochrome P450, family 2, subfamily d, polypeptide 22 OS=Mus musculus GN=Cyp2d22 PE=2 SV=1	9	4	4	4	500	56.457	6.95
B2RSR7	Gpd1l	Glycerol-3-phosphate dehydrogenase [NAD(+)] OS=Mus musculus GN=Gpd1l PE=2 SV=1	13.9601	5	5	4	351	38.201	6.77
Q59J78	Ndufaf2	NADH dehydrogenase [ubiquinone] 1 alpha subcomplex assembly factor 2 OS=Mus musculus GN=Ndufaf2 PE=1 SV=1	25	3	3	3	168	19.616	8.25
P36536	Sar1a	GTP-binding protein SAR1a OS=Mus musculus GN=Sar1a PE=1 SV=1	11.6162	1	2	1	198	22.357	6.93
O55029	Copb2	Coatomer subunit beta' OS=Mus musculus GN=Copb2 PE=1 SV=2	4.41989	3	3	3	905	102.384	5.3
Q3V3N6	Cops2	Uncharacterized protein OS=Mus musculus GN=Cops2 PE=2 SV=1	11.3333	4	4	4	450	52.371	5.47
Q9QZ88	Vps29	Vacuolar protein sorting-associated protein 29 OS=Mus musculus GN=Vps29 PE=1 SV=1	17.5824	3	3	3	182	20.483	6.79
P97384	Anxa11	Annexin A11 OS=Mus musculus GN=Anxa11 PE=1 SV=2	6.75944	3	3	2	503	54.045	7.66
Q9DAW9	Cnn3	Calponin-3 OS=Mus musculus GN=Cnn3 PE=1 SV=1	6.9697	2	2	2	330	36.406	5.72
Q1MWP8	Ehd4	EH-domain containing 4-KJR (Fragment) OS=Mus musculus GN=Ehd4 PE=2 SV=1	4.04412	2	2	1	544	61.613	6.76
Q8BWM0	Ptges2	Prostaglandin E synthase 2 OS=Mus musculus GN=Ptges2 PE=1 SV=3	13.5417	3	3	3	384	43.296	9
D3Z230	Inpp4a	Type I inositol 3,4-bisphosphate 4-phosphatase OS=Mus musculus GN=Inpp4a PE=1 SV=1	2.66121	2	2	2	977	109.595	6.95
A2VDF5	Gria3	Gria3 protein OS=Mus musculus GN=Gria3 PE=2 SV=1	2.59009	2	2	1	888	100.374	8.29
Q8BFU3	Rnf214	RING finger protein 214 OS=Mus musculus GN=Rnf214 PE=1 SV=1	2.09581	1	1	1	668	73.578	6.23
A0A2C9F2C1	Syt7	Synaptotagmin-7 OS=Mus musculus GN=Syt7 PE=4 SV=1	4.74632	2	2	2	611	68.255	9.31
P51910	Apod	Apolipoprotein D OS=Mus musculus GN=Apod PE=1 SV=1	19.5767	3	4	3	189	21.516	4.91
Q6AXD2	Abi2	Abi2 protein OS=Mus musculus GN=Abi2 PE=1 SV=1	4.92813	2	2	1	487	52.867	6.21
Q8CIJ3	Eif3b	Eukaryotic translation initiation factor 3 subunit B OS=Mus musculus GN=Eif3b PE=2 SV=1	3.19588	3	3	3	970	108.914	5.54
Q8BK30	Ndufv3	NADH dehydrogenase [ubiquinone] flavoprotein 3, mitochondrial OS=Mus musculus GN=Ndufv3 PE=1 SV=1	16.3462	2	3	2	104	11.806	9.35
Q4FK79	Ssr3	Signal sequence receptor, gamma, isoform CRA_a OS=Mus musculus GN=Ssr3 PE=2 SV=1	7.56757	1	1	1	185	21.051	9.61
Q8C0C7	Farsa	Phenylalanine--tRNA ligase alpha subunit OS=Mus musculus GN=Farsa PE=1 SV=1	8.07087	3	3	3	508	57.563	8.28
Q99M87	Dnaja3	DnaJ homolog subfamily A member 3, mitochondrial OS=Mus musculus GN=Dnaja3 PE=1 SV=1	3.33333	1	2	1	480	52.41	9.22
Q3TWM2	Gss	Glutathione synthetase OS=Mus musculus GN=Gss PE=2 SV=1	13.0802	4	4	4	474	52.229	5.57
Q00PI9	Hnrnpul2	Heterogeneous nuclear ribonucleoprotein U-like protein 2 OS=Mus musculus GN=Hnrnpul2 PE=1 SV=2	6.57718	3	3	3	745	84.888	4.89
Q9JMG7	Hdgfl3	Hepatoma-derived growth factor-related protein 3 OS=Mus musculus GN=Hdgfl3 PE=1 SV=2	8.41584	2	3	2	202	22.417	8.4
Q3U9U5	Bcap31	Uncharacterized protein OS=Mus musculus GN=Bcap31 PE=2 SV=1	13.4694	2	2	2	245	27.969	8.43
E9Q0H6	Fabp7	Fatty acid-binding protein, brain OS=Mus musculus GN=Fabp7 PE=1 SV=1	14.3617	2	3	2	188	20.603	6.76
Q9D1M0	Sec13	Protein SEC13 homolog OS=Mus musculus GN=Sec13 PE=1 SV=3	19.8758	3	4	3	322	35.543	5.38
G3X8R0	Reep5	Receptor expression-enhancing protein OS=Mus musculus GN=Reep5 PE=1 SV=1	5.82011	2	2	2	189	21.433	8.12
O54984	Asna1	ATPase Asna1 OS=Mus musculus GN=Asna1 PE=1 SV=2	19.8276	4	4	4	348	38.797	4.91
Q564F6	Pdcd5	MCG128907 OS=Mus musculus GN=Pdcd5 PE=1 SV=1	10.3175	1	1	1	126	14.266	5.68
Q6ZWX6	Eif2s1	Eukaryotic translation initiation factor 2 subunit 1 OS=Mus musculus GN=Eif2s1 PE=1 SV=3	8.57143	2	2	2	315	36.085	5.08
Q9D1K2	Atp6v1f	V-type proton ATPase subunit F OS=Mus musculus GN=Atp6v1f PE=1 SV=2	25.2101	3	3	3	119	13.362	5.82
P18572	Bsg	Basigin OS=Mus musculus GN=Bsg PE=1 SV=2	8.22622	3	3	3	389	42.418	5.85
Q6A0E3	Eftud2	MKIAA0031 protein (Fragment) OS=Mus musculus GN=Eftud2 PE=2 SV=1	1.63934	1	1	1	976	109.737	5
P70202	Lxn	Latexin OS=Mus musculus GN=Lxn PE=1 SV=2	22.973	4	4	4	222	25.476	5.74
P23116	Eif3a	Eukaryotic translation initiation factor 3 subunit A OS=Mus musculus GN=Eif3a PE=1 SV=5	3.86905	4	4	4	1344	161.838	6.77
Q561N4	Ube2l3	MCG1032217 OS=Mus musculus GN=Ube2l3 PE=1 SV=1	46.7532	4	4	4	154	17.85	8.51
P34884	Mif	Macrophage migration inhibitory factor OS=Mus musculus GN=Mif PE=1 SV=2	15.6522	2	3	2	115	12.496	7.34
P28667	Marcksl1	MARCKS-related protein OS=Mus musculus GN=Marcksl1 PE=1 SV=2	14	2	2	2	200	20.153	4.61
Q6ZWN5	Rps9	40S ribosomal protein S9 OS=Mus musculus GN=Rps9 PE=1 SV=3	26.8041	6	6	6	194	22.578	10.65
Q3TIN2	Qars	Uncharacterized protein OS=Mus musculus GN=Qars PE=2 SV=1	3.87097	2	2	2	775	87.687	7.21
P15116	Cdh2	Cadherin-2 OS=Mus musculus GN=Cdh2 PE=1 SV=2	3.86313	2	3	2	906	99.734	4.78
Q62351	Tfrc	Transferrin receptor protein 1 OS=Mus musculus GN=Tfrc PE=1 SV=1	2.88336	2	2	2	763	85.677	6.57
Q3UGC7	Eif3j1	Eukaryotic translation initiation factor 3 subunit J-A OS=Mus musculus GN=Eif3j1 PE=2 SV=1	15.7088	2	2	2	261	29.326	4.81
Q9DCR2	Ap3s1	AP-3 complex subunit sigma-1 OS=Mus musculus GN=Ap3s1 PE=1 SV=2	11.9171	2	2	2	193	21.718	5.39
P35505	Fah	Fumarylacetoacetase OS=Mus musculus GN=Fah PE=1 SV=2	11.4558	4	4	4	419	46.146	7.18
Q9CYL5	Glipr2	Golgi-associated plant pathogenesis-related protein 1 OS=Mus musculus GN=Glipr2 PE=1 SV=3	8.44156	1	1	1	154	17.08	9.51
Q3UNZ8		Quinone oxidoreductase-like protein 2 OS=Mus musculus PE=1 SV=1	20.8571	3	3	3	350	37.785	8.9
Q5CZY9	Rps16	Rps16 protein OS=Mus musculus GN=Rps16 PE=2 SV=1	18.6047	4	4	4	172	19.262	10.2
A0A087WQS2	Bzw1	Basic leucine zipper and W2 domain-containing protein 1 OS=Mus musculus GN=Bzw1 PE=1 SV=1	7.76053	2	3	2	451	51.177	6.95
A2AEW8	Gripap1	GRIP1-associated protein 1 OS=Mus musculus GN=Gripap1 PE=1 SV=1	5.25687	2	2	2	837	95.855	5.17
Q3UIT2	Cops6	COP9 (Constitutive photomorphogenic) homolog, subunit 6 (Arabidopsis thaliana), isoform CRA_b OS=Mus musculus GN=Cops6 PE=1 SV=1	17.284	4	4	4	324	35.857	5.73
Q545F4	Hspb1	Hspb1 protein OS=Mus musculus GN=Hspb1 PE=2 SV=1	23.445	3	3	3	209	23	6.55
O55126	Nipsnap2	Protein NipSnap homolog 2 OS=Mus musculus GN=Nipsnap2 PE=1 SV=1	20.9964	5	6	5	281	32.912	9.26
Q3V244	Eif4h	Uncharacterized protein OS=Mus musculus GN=Eif4h PE=2 SV=1	22.5806	3	3	3	248	27.266	8.07
P29391	Ftl1	Ferritin light chain 1 OS=Mus musculus GN=Ftl1 PE=1 SV=2	15.847	2	2	2	183	20.789	6
Q05BC3	Eml1	Echinoderm microtubule-associated protein-like 1 OS=Mus musculus GN=Eml1 PE=1 SV=1	2.57985	2	2	2	814	89.624	7.02
Q60829	Ppp1r1b	Protein phosphatase 1 regulatory subunit 1B OS=Mus musculus GN=Ppp1r1b PE=1 SV=2	13.9175	1	1	1	194	21.767	4.65
Q3UJL7	Srm	Uncharacterized protein OS=Mus musculus GN=Srm PE=2 SV=1	11.5894	3	3	3	302	34.044	5.63
P61089	Ube2n	Ubiquitin-conjugating enzyme E2 N OS=Mus musculus GN=Ube2n PE=1 SV=1	20.3947	2	2	2	152	17.127	6.57
Q8CHG1	Dclk1	MKIAA0369 protein (Fragment) OS=Mus musculus GN=Dclk1 PE=2 SV=1	6.70038	3	3	3	791	87.349	8.81
Q03517	Scg2	Secretogranin-2 OS=Mus musculus GN=Scg2 PE=1 SV=1	10.2107	6	6	6	617	70.6	4.75
Q9JKD3	Scamp5	Secretory carrier-associated membrane protein 5 OS=Mus musculus GN=Scamp5 PE=1 SV=1	8.51064	2	2	2	235	26.051	8.54
F7A8H6	Gpx4	Glutathione peroxidase OS=Mus musculus GN=Gpx4 PE=1 SV=1	19.3676	4	4	4	253	29.128	10.15
Q9CQM5	Txndc17	Thioredoxin domain-containing protein 17 OS=Mus musculus GN=Txndc17 PE=1 SV=1	20.3252	2	2	2	123	14.006	4.77
Q3UWW9	Psmd11	Uncharacterized protein OS=Mus musculus GN=Psmd11 PE=2 SV=1	10.4265	4	5	4	422	47.335	6.48
Q3TJ95	Cltb	Clathrin light chain OS=Mus musculus GN=Cltb PE=2 SV=1	24.6445	7	8	1	211	23.102	4.7
Q8VBV7	Cops8	COP9 signalosome complex subunit 8 OS=Mus musculus GN=Cops8 PE=1 SV=1	16.7464	2	3	2	209	23.241	5.2
Q8BTM8	Flna	Filamin-A OS=Mus musculus GN=Flna PE=1 SV=5	2.98451	5	6	4	2647	281.046	6.04
O70480	Vamp4	Vesicle-associated membrane protein 4 OS=Mus musculus GN=Vamp4 PE=1 SV=1	9.92908	1	1	1	141	16.343	7.36
Q3TWG2	Prkcsh	Uncharacterized protein OS=Mus musculus GN=Prkcsh PE=2 SV=1	9.78887	5	5	5	521	58.657	4.45
P38060	Hmgcl	Hydroxymethylglutaryl-CoA lyase, mitochondrial OS=Mus musculus GN=Hmgcl PE=1 SV=2	6.76923	1	1	1	325	34.217	8.41
Q8R105	Vps37c	Vacuolar protein sorting-associated protein 37C OS=Mus musculus GN=Vps37c PE=1 SV=1	4.82955	1	1	1	352	38.429	5.31
Q9D1C8	Vps28	Vacuolar protein sorting-associated protein 28 homolog OS=Mus musculus GN=Vps28 PE=1 SV=1	11.3122	2	2	2	221	25.436	5.54
Q04736	Yes1	Tyrosine-protein kinase Yes OS=Mus musculus GN=Yes1 PE=1 SV=3	10.1664	5	6	4	541	60.591	6.64
Q7TPW6	Slc25a20	Solute carrier family 25 (Mitochondrial carnitine/acylcarnitine translocase), member 20 OS=Mus musculus GN=Slc25a20 PE=2 SV=1	18.9369	4	4	4	301	32.944	9.11
Q571F3	Necap1	MFLJ00061 protein (Fragment) OS=Mus musculus GN=Necap1 PE=2 SV=1	22.1429	3	8	3	280	30.044	6.8
Q9EQ06	Hsd17b11	Estradiol 17-beta-dehydrogenase 11 OS=Mus musculus GN=Hsd17b11 PE=1 SV=1	15.1007	4	4	4	298	32.86	8.66
Q8CFP6	Dnajc27	DnaJ homolog subfamily C member 27 OS=Mus musculus GN=Dnajc27 PE=1 SV=1	5.12821	1	1	1	273	30.812	8.47
A0A0N4SVF0	Tmsb10	Thymosin beta-10 OS=Mus musculus GN=Tmsb10 PE=1 SV=1	20.8955	1	2	1	67	7.275	9.25
Q3TC45	S100a10	S100 calcium binding protein A10 (Calpactin), isoform CRA_a OS=Mus musculus GN=S100a10 PE=1 SV=1	27.8351	3	5	3	97	11.179	6.77
A0A0R4J0P1	Acad8	Acyl-Coenzyme A dehydrogenase family, member 8 OS=Mus musculus GN=Acad8 PE=1 SV=1	5.32688	2	2	2	413	45.062	8.02
Q9QYF1	Rdh11	Retinol dehydrogenase 11 OS=Mus musculus GN=Rdh11 PE=1 SV=2	8.5443	2	2	2	316	35.125	8.91
O35639	Anxa3	Annexin A3 OS=Mus musculus GN=Anxa3 PE=1 SV=4	21.6718	6	6	5	323	36.362	5.76
Q8BJX0	Psmb2	Proteasome subunit beta type OS=Mus musculus GN=Psmb2 PE=2 SV=1	19.9005	3	3	3	201	22.852	6.92
D3YTP3	Mtx3	Metaxin 3 OS=Mus musculus GN=Mtx3 PE=1 SV=2	20.8333	4	6	4	312	34.868	7.99
P21460	Cst3	Cystatin-C OS=Mus musculus GN=Cst3 PE=1 SV=2	11.4286	1	1	1	140	15.521	9
P24547	Impdh2	Inosine-5'-monophosphate dehydrogenase 2 OS=Mus musculus GN=Impdh2 PE=1 SV=2	4.47471	2	2	2	514	55.78	7.28
A0A0R4J018	Tpmt	Thiopurine S-methyltransferase OS=Mus musculus GN=Tpmt PE=1 SV=1	9.16667	1	2	1	240	27.554	6.44
Q8R2P8	Kars	Lysine--tRNA ligase OS=Mus musculus GN=Kars PE=1 SV=1	6.89103	3	3	3	624	71.245	6.43
P32067	Ssb	Lupus La protein homolog OS=Mus musculus GN=Ssb PE=1 SV=1	10.8434	4	4	4	415	47.727	9.77
E9PYL9	Gm10036	Predicted gene 10036 OS=Mus musculus GN=Gm10036 PE=3 SV=1	23.5955	4	4	4	178	20.254	9.51
Q5EG47	Prkaa1	5'-AMP-activated protein kinase catalytic subunit alpha-1 OS=Mus musculus GN=Prkaa1 PE=1 SV=2	4.29338	2	2	2	559	63.889	8.12
P16254	Srp14	Signal recognition particle 14 kDa protein OS=Mus musculus GN=Srp14 PE=1 SV=1	12.7273	1	1	1	110	12.502	10.17
Q3TI98	Farsb	Uncharacterized protein OS=Mus musculus GN=Farsb PE=2 SV=1	8.82852	5	5	5	589	65.773	7.43
O35114	Scarb2	Lysosome membrane protein 2 OS=Mus musculus GN=Scarb2 PE=1 SV=3	6.48536	2	2	2	478	54.009	5.1
Q8BU20	Ndufb5	Uncharacterized protein OS=Mus musculus GN=Ndufb5 PE=2 SV=1	28.0423	5	5	5	189	21.724	9.44
B9UIT4	Ache	Carboxylic ester hydrolase OS=Mus musculus GN=Ache PE=2 SV=1	2.11726	1	1	1	614	68.113	6.43
Q059G7	Mrps21	MCG16762, isoform CRA_a OS=Mus musculus GN=Mrps21 PE=1 SV=1	14.9425	1	1	1	87	10.554	10.32
Q9Z0H8	Clip2	CAP-Gly domain-containing linker protein 2 OS=Mus musculus GN=Clip2 PE=1 SV=2	1.52818	1	1	1	1047	115.84	6.48
P16460	Ass1	Argininosuccinate synthase OS=Mus musculus GN=Ass1 PE=1 SV=1	8.73786	4	4	4	412	46.555	8.22
Q3UIG0	Eif3e	Eukaryotic translation initiation factor 3 subunit E OS=Mus musculus GN=Eif3e PE=1 SV=1	8.76404	4	4	4	445	52.187	6.04
H3BLL2	Atpaf1	ATP synthase mitochondrial F1 complex assembly factor 1 OS=Mus musculus GN=Atpaf1 PE=1 SV=1	5.17241	1	1	1	348	38.772	5.86
Q9D7S9	Chmp5	Charged multivesicular body protein 5 OS=Mus musculus GN=Chmp5 PE=1 SV=1	9.58904	1	2	1	219	24.56	4.79
P61022	Chp1	Calcineurin B homologous protein 1 OS=Mus musculus GN=Chp1 PE=1 SV=2	22.5641	4	4	4	195	22.418	5.1
P21614	Gc	Vitamin D-binding protein OS=Mus musculus GN=Gc PE=1 SV=2	4.62185	1	1	1	476	53.565	5.5
P56380	Nudt2	Bis(5'-nucleosyl)-tetraphosphatase [asymmetrical] OS=Mus musculus GN=Nudt2 PE=1 SV=3	19.7279	2	2	2	147	16.979	6.28
Q3UJV2	Capza1	Uncharacterized protein OS=Mus musculus GN=Capza1 PE=2 SV=1	18.9655	3	3	2	290	33.274	6.74
Q8CG76	Akr7a2	Aflatoxin B1 aldehyde reductase member 2 OS=Mus musculus GN=Akr7a2 PE=1 SV=3	3.26975	1	1	1	367	40.586	8.12
V9GX38	Gm17190	Predicted gene 17190 OS=Mus musculus GN=Gm17190 PE=1 SV=1	8.12325	3	4	1	357	37.703	8.85
A2AUD5	Tpd52l2	Tumor protein D54 OS=Mus musculus GN=Tpd52l2 PE=1 SV=1	8.29694	2	2	2	229	25.052	6.55
Q8BRF7	Scfd1	Sec1 family domain-containing protein 1 OS=Mus musculus GN=Scfd1 PE=1 SV=1	5.94679	2	2	2	639	72.277	6.38
Q61425	Hadh	Hydroxyacyl-coenzyme A dehydrogenase, mitochondrial OS=Mus musculus GN=Hadh PE=1 SV=2	35.0318	6	7	6	314	34.442	8.65
Q9D6M3	Slc25a22	Mitochondrial glutamate carrier 1 OS=Mus musculus GN=Slc25a22 PE=1 SV=1	21.9814	6	6	5	323	34.648	9.09
Q549A5	Clu	Clusterin OS=Mus musculus GN=Clu PE=1 SV=1	7.58929	3	3	3	448	51.623	5.67
Q3UDC3	Tom1	Target of Myb protein 1 OS=Mus musculus GN=Tom1 PE=1 SV=1	7.75194	3	3	3	516	57.11	4.97
P30416	Fkbp4	Peptidyl-prolyl cis-trans isomerase FKBP4 OS=Mus musculus GN=Fkbp4 PE=1 SV=5	15.9389	6	6	6	458	51.54	5.72
A7TU71	Shroom2	Protein Shroom2 OS=Mus musculus GN=Shroom2 PE=1 SV=1	2.62273	2	2	2	1487	165.162	6.7
Q8C0E2	Vps26b	Vacuolar protein sorting-associated protein 26B OS=Mus musculus GN=Vps26b PE=1 SV=1	6.84524	2	2	2	336	39.1	7.37
A2RS22	Coro1b	Coronin OS=Mus musculus GN=Coro1b PE=1 SV=1	12.1901	5	5	5	484	53.878	5.78
G3UZA7	Sumo3	Small ubiquitin-related modifier OS=Mus musculus GN=Sumo3 PE=1 SV=1	10.6195	1	1	1	113	12.705	5.96
P97449	Anpep	Aminopeptidase N OS=Mus musculus GN=Anpep PE=1 SV=4	4.7619	3	3	3	966	109.582	5.9
Q3UCS6	Cd38	Uncharacterized protein OS=Mus musculus GN=Cd38 PE=2 SV=1	12.5	2	2	2	304	34.351	8.29
E9QN98	Dpp10	Inactive dipeptidyl peptidase 10 OS=Mus musculus GN=Dpp10 PE=1 SV=1	5.375	4	4	2	800	91.072	6.48
Q9QXB9	Drg2	Developmentally-regulated GTP-binding protein 2 OS=Mus musculus GN=Drg2 PE=1 SV=1	5.76923	2	2	2	364	40.692	8.88
Q9DCZ4	Apoo	MICOS complex subunit Mic26 OS=Mus musculus GN=Apoo PE=1 SV=2	13.1313	2	2	2	198	22.59	9.25
Q9D8B3	Chmp4b	Charged multivesicular body protein 4b OS=Mus musculus GN=Chmp4b PE=1 SV=2	12.0536	2	2	2	224	24.921	4.82
A0A140T8M7	Rpl23a-ps3	Ribosomal protein L23A, pseudogene 3 OS=Mus musculus GN=Rpl23a-ps3 PE=3 SV=1	21.1538	4	4	4	156	17.687	10.42
A0A1S6GWJ8	Hnrnpm	Uncharacterized protein OS=Mus musculus GN=Hnrnpm PE=2 SV=1	7.04574	4	4	4	809	86.437	9.11
Q99MR8	Mccc1	Methylcrotonoyl-CoA carboxylase subunit alpha, mitochondrial OS=Mus musculus GN=Mccc1 PE=1 SV=2	5.16039	2	2	2	717	79.293	7.83
Q60668	Hnrnpd	Heterogeneous nuclear ribonucleoprotein D0 OS=Mus musculus GN=Hnrnpd PE=1 SV=2	11.2676	3	4	3	355	38.33	7.81
Q3U8W9	Hnrnpr	Uncharacterized protein OS=Mus musculus GN=Hnrnpr PE=2 SV=1	6.48734	3	3	2	632	70.834	8.13
B2RVP5	H2afv	Histone H2A OS=Mus musculus GN=H2afv PE=2 SV=1	20.3125	3	3	1	128	13.501	10.58
A0A1B0GS68	Gm45713	Predicted gene 45713 OS=Mus musculus GN=Gm45713 PE=2 SV=1	4.4843	2	2	2	446	50.835	10.23
Q99K87	Shmt2	Serine hydroxymethyltransferase OS=Mus musculus GN=Shmt2 PE=2 SV=1	3.57143	1	1	1	504	55.726	8.46
Q8R0H9	Gga1	ADP-ribosylation factor-binding protein GGA1 OS=Mus musculus GN=Gga1 PE=1 SV=1	8.0315	2	2	2	635	69.928	5.27
Q3TCP5	Ezr	Uncharacterized protein OS=Mus musculus GN=Ezr PE=2 SV=1	10.7509	6	6	1	586	69.363	6.3
Q14AZ9	Zadh2	Zinc binding alcohol dehydrogenase, domain containing 2 OS=Mus musculus GN=Zadh2 PE=1 SV=1	3.97878	1	1	1	377	40.503	7.42
Q8R2R9	Ap3m2	AP-3 complex subunit mu-2 OS=Mus musculus GN=Ap3m2 PE=1 SV=1	4.78469	2	2	2	418	46.886	7.56
K3W4M4	Naxd	ATP-dependent (S)-NAD(P)H-hydrate dehydratase OS=Mus musculus GN=Naxd PE=1 SV=1	15.8904	4	4	4	365	38.887	8.24
P27612	Plaa	Phospholipase A-2-activating protein OS=Mus musculus GN=Plaa PE=1 SV=4	6.42317	4	4	4	794	87.166	6.14
Q3V3R1	Mthfd1l	Monofunctional C1-tetrahydrofolate synthase, mitochondrial OS=Mus musculus GN=Mthfd1l PE=1 SV=2	4.19652	4	4	4	977	105.662	7.02
P14106	C1qb	Complement C1q subcomponent subunit B OS=Mus musculus GN=C1qb PE=1 SV=2	4.74308	1	1	1	253	26.701	8.15
Q01065	Pde1b	Calcium/calmodulin-dependent 3',5'-cyclic nucleotide phosphodiesterase 1B OS=Mus musculus GN=Pde1b PE=1 SV=2	8.2243	4	4	4	535	61.187	5.72
O35598	Adam10	Disintegrin and metalloproteinase domain-containing protein 10 OS=Mus musculus GN=Adam10 PE=1 SV=2	2.93725	2	2	2	749	83.914	7.94
Q3UK24	Wdr37	Uncharacterized protein OS=Mus musculus GN=Wdr37 PE=2 SV=1	5.64516	3	3	3	496	55.012	7.37
Q9CQ22	Lamtor1	Ragulator complex protein LAMTOR1 OS=Mus musculus GN=Lamtor1 PE=1 SV=1	8.07453	1	1	1	161	17.738	5.15
E9PUL5	Prrt2	Proline-rich transmembrane protein 2 OS=Mus musculus GN=Prrt2 PE=1 SV=1	14.1618	2	3	2	346	35.902	4.63
P61961	Ufm1	Ubiquitin-fold modifier 1 OS=Mus musculus GN=Ufm1 PE=1 SV=1	42.3529	2	2	2	85	9.112	9.31
Q3UHD6	Snx27	Sorting nexin-27 OS=Mus musculus GN=Snx27 PE=1 SV=2	6.30798	3	3	3	539	60.95	6.4
Q8BYB9	Poglut1	Protein O-glucosyltransferase 1 OS=Mus musculus GN=Poglut1 PE=1 SV=2	6.37755	2	2	2	392	46.35	8.85
Q3KN99	Syn3	Synapsin III OS=Mus musculus GN=Syn3 PE=2 SV=1	8.11744	3	3	3	579	63.273	9.38
D6RI20	Hdhd2	Haloacid dehalogenase-like hydrolase domain-containing protein 2 OS=Mus musculus GN=Hdhd2 PE=4 SV=1	13.1579	1	1	1	152	16.243	8.75
Q3U2V3	Nudt18	8-oxo-dGDP phosphatase NUDT18 OS=Mus musculus GN=Nudt18 PE=1 SV=1	4.95356	1	1	1	323	35.671	6.62
A0A075DCI1	ND4	NADH-ubiquinone oxidoreductase chain 4 OS=Mus musculus GN=ND4 PE=3 SV=1	5.21739	2	3	2	460	51.916	9.45
Q3UIA5	Cul1	Uncharacterized protein OS=Mus musculus GN=Cul1 PE=2 SV=1	5.6701	3	3	3	776	89.621	8
Q3UW66	Mpst	Sulfurtransferase OS=Mus musculus GN=Mpst PE=1 SV=1	13.8047	3	3	3	297	33.077	6.47
Q9D964	Gatm	Glycine amidinotransferase, mitochondrial OS=Mus musculus GN=Gatm PE=1 SV=1	4.01891	1	1	1	423	48.266	7.88
A0A0A0MQ90	S100a13	Protein S100-A13 OS=Mus musculus GN=S100a13 PE=1 SV=1	13.125	2	2	2	160	17.733	6.57
Q64676	Ugt8	2-hydroxyacylsphingosine 1-beta-galactosyltransferase OS=Mus musculus GN=Ugt8 PE=1 SV=2	7.39372	3	3	3	541	61.21	9.42
Q5M9J8	Rpl28	MCG13936 OS=Mus musculus GN=Rpl28 PE=1 SV=1	21.8978	3	3	3	137	15.724	12.02
Q8K215	Lyrm4	LYR motif-containing protein 4 OS=Mus musculus GN=Lyrm4 PE=1 SV=1	24.1758	2	2	2	91	10.848	10.13
Q6ZQ84	mKIAA0617	MKIAA0617 protein (Fragment) OS=Mus musculus GN=mKIAA0617 PE=3 SV=1	9.97475	6	6	6	792	91.219	8.68
Q922B1	Macrod1	O-acetyl-ADP-ribose deacetylase MACROD1 OS=Mus musculus GN=Macrod1 PE=1 SV=2	3.40557	1	1	1	323	35.272	8.85
Q9DB70	Fundc1	FUN14 domain-containing protein 1 OS=Mus musculus GN=Fundc1 PE=1 SV=1	10.9677	1	1	1	155	17.148	8.63
P49443	Ppm1a	Protein phosphatase 1A OS=Mus musculus GN=Ppm1a PE=1 SV=1	7.8534	2	2	2	382	42.406	5.36
Q6ZWU9	Rps27	40S ribosomal protein S27 OS=Mus musculus GN=Rps27 PE=1 SV=3	25	2	2	2	84	9.455	9.45
A2APX8	Scn1a	Sodium channel protein type 1 subunit alpha OS=Mus musculus GN=Scn1a PE=1 SV=1	1.54306	2	2	2	2009	228.651	5.87
Q3UN60	Mpp6	Membrane protein, palmitoylated 6 (MAGUK p55 subfamily member 6), isoform CRA_b OS=Mus musculus GN=Mpp6 PE=2 SV=1	5.96745	3	3	3	553	62.592	6.4
Q3UVK0	Ermp1	Endoplasmic reticulum metallopeptidase 1 OS=Mus musculus GN=Ermp1 PE=1 SV=2	3.34076	3	3	3	898	100.084	7.49
Q8BGU5	Ccny	Cyclin-Y OS=Mus musculus GN=Ccny PE=1 SV=1	4.98534	1	1	1	341	39.37	7.2
B1AT82	Prpsap1	MCG6846, isoform CRA_c OS=Mus musculus GN=Prpsap1 PE=1 SV=1	3.11688	1	1	1	385	42.44	8.4
Q8R0F8	Fahd1	Acylpyruvase FAHD1, mitochondrial OS=Mus musculus GN=Fahd1 PE=1 SV=2	7.04846	1	1	1	227	25.156	7.69
Q8VCX5	Micu1	Calcium uptake protein 1, mitochondrial OS=Mus musculus GN=Micu1 PE=1 SV=1	8.59539	3	3	3	477	54.318	8.59
P63037	Dnaja1	DnaJ homolog subfamily A member 1 OS=Mus musculus GN=Dnaja1 PE=1 SV=1	9.82368	3	3	3	397	44.839	7.08
Q9CQ91	Ndufa3	NADH dehydrogenase [ubiquinone] 1 alpha subcomplex subunit 3 OS=Mus musculus GN=Ndufa3 PE=1 SV=1	50	3	4	3	84	9.325	8.47
Q8K4Z3	Naxe	NAD(P)H-hydrate epimerase OS=Mus musculus GN=Naxe PE=1 SV=1	9.21986	2	3	2	282	30.953	7.69
Q6P4T2	Snrnp200	U5 small nuclear ribonucleoprotein 200 kDa helicase OS=Mus musculus GN=Snrnp200 PE=1 SV=1	1.63858	2	2	2	2136	244.392	6.06
Q3V1M8	Hdlbp	Uncharacterized protein OS=Mus musculus GN=Hdlbp PE=2 SV=1	3.86435	3	3	3	1268	141.654	6.87
Q9EPL8	Ipo7	Importin-7 OS=Mus musculus GN=Ipo7 PE=1 SV=2	3.08285	2	2	2	1038	119.41	4.82
P63046	Sult4a1	Sulfotransferase 4A1 OS=Mus musculus GN=Sult4a1 PE=1 SV=1	16.9014	4	4	4	284	33.032	5.53
A0A0R4J0G0	Pck2	Phosphoenolpyruvate carboxykinase [GTP], mitochondrial OS=Mus musculus GN=Pck2 PE=1 SV=1	3.29835	1	1	1	667	73.371	7.74
Q8BU33	Ilvbl	Acetolactate synthase-like protein OS=Mus musculus GN=Ilvbl PE=1 SV=1	7.27848	3	3	3	632	68.113	8.69
Q569U9	Rdh14	Retinol dehydrogenase 14 (All-trans and 9-cis) OS=Mus musculus GN=Rdh14 PE=2 SV=1	5.08982	1	1	1	334	36.342	8.53
Q91YH5	Atl3	Atlastin-3 OS=Mus musculus GN=Atl3 PE=1 SV=1	3.51201	1	1	1	541	60.537	6.1
Q3TJZ6	Fam98a	Protein FAM98A OS=Mus musculus GN=Fam98a PE=1 SV=1	2.91262	1	1	1	515	55.021	8.95
Q80ZI6	Lrsam1	E3 ubiquitin-protein ligase LRSAM1 OS=Mus musculus GN=Lrsam1 PE=1 SV=1	1.92572	1	1	1	727	83.923	6.14
G3XA53	Omg	Oligodendrocyte-myelin glycoprotein OS=Mus musculus GN=Omg PE=1 SV=1	6.54628	3	4	3	443	49.567	8.41
O88983	Stx8	Syntaxin-8 OS=Mus musculus GN=Stx8 PE=1 SV=1	7.62712	1	1	1	236	26.908	5.01
G3X972	Sec24c	SEC24 related gene family, member C (S. cerevisiae), isoform CRA_a OS=Mus musculus GN=Sec24c PE=1 SV=1	3.74088	3	3	3	1096	118.505	6.84
Q62425	Ndufa4	Cytochrome c oxidase subunit NDUFA4 OS=Mus musculus GN=Ndufa4 PE=1 SV=2	43.9024	5	5	5	82	9.321	9.52
P70160	Calca	Calcitonin OS=Mus musculus GN=Calca PE=2 SV=1	13.2353	1	1	1	136	15.132	5.26
M0QWP1	Agrn	Agrin OS=Mus musculus GN=Agrn PE=1 SV=1	1.22911	2	2	2	2034	216.508	6.15
Q9EPN1	Nbea	Neurobeachin OS=Mus musculus GN=Nbea PE=1 SV=1	1.90736	4	6	4	2936	326.536	6.2
Q80VP1	Epn1	Epsin-1 OS=Mus musculus GN=Epn1 PE=1 SV=3	5.04348	3	3	3	575	60.175	4.81
Q3UKX8	Ap1g1	Uncharacterized protein OS=Mus musculus GN=Ap1g1 PE=2 SV=1	7.75758	5	5	5	825	91.636	6.8
Q8R0A7	Kiaa0513	Uncharacterized protein KIAA0513 OS=Mus musculus GN=Kiaa0513 PE=1 SV=1	7.37101	3	3	3	407	46.289	5.02
A0A140LJ36	Gm45208	PRA1 family protein OS=Mus musculus GN=Gm45208 PE=3 SV=1	6.16438	1	2	1	292	31.702	8.79
P23953	Ces1c	Carboxylesterase 1C OS=Mus musculus GN=Ces1c PE=1 SV=4	4.69314	2	2	2	554	61.017	5.06
A2AM95	Emd	Emerin OS=Mus musculus GN=Emd PE=4 SV=1	6.56371	1	1	1	259	29.417	5.01
Q61234	Snta1	Alpha-1-syntrophin OS=Mus musculus GN=Snta1 PE=1 SV=1	4.17495	2	2	2	503	53.632	6.86
A0A0A0MQ68	Gcdh	Glutaryl-CoA dehydrogenase, mitochondrial OS=Mus musculus GN=Gcdh PE=1 SV=1	3.13199	1	1	1	447	49.538	8.72
A0A286YE09	Ubqln1	Ubiquilin-1 (Fragment) OS=Mus musculus GN=Ubqln1 PE=1 SV=1	27.8947	4	8	3	190	19.996	4.42
Q9CQ75	Ndufa2	NADH dehydrogenase [ubiquinone] 1 alpha subcomplex subunit 2 OS=Mus musculus GN=Ndufa2 PE=1 SV=3	14.1414	1	1	1	99	10.909	9.99
O09172	Gclm	Glutamate--cysteine ligase regulatory subunit OS=Mus musculus GN=Gclm PE=1 SV=1	5.47445	1	1	1	274	30.516	5.52
P26516	Psmd7	26S proteasome non-ATPase regulatory subunit 7 OS=Mus musculus GN=Psmd7 PE=1 SV=2	7.47664	1	1	1	321	36.517	6.77
Q3TWT5	Asah1	Uncharacterized protein OS=Mus musculus GN=Asah1 PE=2 SV=1	7.1066	2	2	2	394	44.629	8.46
Q5NCJ9	Uqcr10	RIKEN cDNA 1110020P15, isoform CRA_b OS=Mus musculus GN=Uqcr10 PE=1 SV=1	26.5625	1	1	1	64	7.441	9.19
Q4FZE6	Rps7	40S ribosomal protein S7 OS=Mus musculus GN=Rps7 PE=2 SV=1	31.4433	5	5	5	194	22.113	10.1
Q9EST5	Anp32b	Acidic leucine-rich nuclear phosphoprotein 32 family member B OS=Mus musculus GN=Anp32b PE=1 SV=1	4.41176	1	1	1	272	31.06	4.01
Q3UK85	Dctn5	Uncharacterized protein OS=Mus musculus GN=Dctn5 PE=2 SV=1	5.49451	1	1	1	182	20.203	8.18
Q61249	Igbp1	Immunoglobulin-binding protein 1 OS=Mus musculus GN=Igbp1 PE=1 SV=1	3.23529	1	1	1	340	38.947	6.18
Q9CQJ6	Denr	Density-regulated protein OS=Mus musculus GN=Denr PE=1 SV=1	17.6768	2	2	2	198	22.152	5.3
Q9QYI3	Dnajc7	DnaJ homolog subfamily C member 7 OS=Mus musculus GN=Dnajc7 PE=1 SV=2	10.7287	3	3	3	494	56.44	6.49
Q8K0Z7	Taco1	Translational activator of cytochrome c oxidase 1 OS=Mus musculus GN=Taco1 PE=1 SV=1	6.12245	1	1	1	294	32.293	8.12
Q9D6S7	Mrrf	Ribosome-recycling factor, mitochondrial OS=Mus musculus GN=Mrrf PE=1 SV=1	14.1221	2	2	2	262	29.032	9.85
O88952	Lin7c	Protein lin-7 homolog C OS=Mus musculus GN=Lin7c PE=1 SV=2	17.2589	3	3	3	197	21.82	8.43
Q8R5J9	Arl6ip5	PRA1 family protein 3 OS=Mus musculus GN=Arl6ip5 PE=1 SV=2	14.3617	3	3	3	188	21.543	9.61
Q60900	Elavl3	ELAV-like protein 3 OS=Mus musculus GN=Elavl3 PE=1 SV=1	8.44687	2	5	2	367	39.508	9.28
P36916	Gnl1	Guanine nucleotide-binding protein-like 1 OS=Mus musculus GN=Gnl1 PE=1 SV=4	2.80066	1	2	1	607	68.729	5.68
Q8CCX5	Krt222	Keratin-like protein KRT222 OS=Mus musculus GN=Krt222 PE=2 SV=1	8.5034	2	2	2	294	34.177	5.78
Q2TBF9	Map1lc3b	Microtubule-associated protein 1 light chain 3 beta OS=Mus musculus GN=Map1lc3b PE=2 SV=1	22.4	3	4	1	125	14.656	8.43
F6Y616	Paip1	Polyadenylate-binding protein-interacting protein 1 OS=Mus musculus GN=Paip1 PE=1 SV=2	4.75207	2	2	2	484	53.93	4.78
Q3TML6	Eif2s3x	Eukaryotic translation initiation factor 2, subunit 3, structural gene X-linked OS=Mus musculus GN=Eif2s3x PE=1 SV=1	6.14407	2	2	2	472	51.033	8.4
Q3U7B3	Tmpo	Uncharacterized protein OS=Mus musculus GN=Tmpo PE=2 SV=1	9.95575	3	3	3	452	50.471	9.45
Q9DB73	Cyb5r1	NADH-cytochrome b5 reductase 1 OS=Mus musculus GN=Cyb5r1 PE=1 SV=1	11.1475	2	2	2	305	34.113	8.87
Q8HW98	Iglon5	IgLON family member 5 OS=Mus musculus GN=Iglon5 PE=2 SV=2	7.7381	2	2	2	336	36.744	7.69
A0A023J5Y5	ND5	NADH-ubiquinone oxidoreductase chain 5 OS=Mus musculus musculus GN=ND5 PE=3 SV=1	3.95387	2	2	2	607	68.491	9.01
P60824	Cirbp	Cold-inducible RNA-binding protein OS=Mus musculus GN=Cirbp PE=1 SV=1	14.5349	2	2	2	172	18.596	9.61
A0A286YCI8	Sorbs1	Sorbin and SH3 domain-containing protein 1 OS=Mus musculus GN=Sorbs1 PE=1 SV=1	1.24031	1	1	1	1290	143.047	8.31
P59325	Eif5	Eukaryotic translation initiation factor 5 OS=Mus musculus GN=Eif5 PE=1 SV=1	6.06061	3	3	3	429	48.938	5.52
Q3U740	Eif6	Eukaryotic translation initiation factor 6 OS=Mus musculus GN=Eif6 PE=2 SV=1	15.5102	2	2	2	245	26.409	4.68
P24668	M6pr	Cation-dependent mannose-6-phosphate receptor OS=Mus musculus GN=M6pr PE=1 SV=1	5.03597	1	2	1	278	31.152	5.39
O88840	Fbn1	Mutant fibrillin-1 OS=Mus musculus GN=Fbn1 PE=2 SV=1	0.311123	1	1	1	3857	418.019	4.81
H7BX95	Srsf1	Serine/arginine-rich-splicing factor 1 OS=Mus musculus GN=Srsf1 PE=1 SV=1	21.7391	5	6	5	253	28.312	10.08
Q3V100	Mpi	Mannose-6-phosphate isomerase OS=Mus musculus GN=Mpi PE=1 SV=1	16.5485	3	3	3	423	46.545	5.95
Q80UT7	Rpl7a	Rpl7a protein (Fragment) OS=Mus musculus GN=Rpl7a PE=2 SV=1	20	5	6	5	270	30.455	10.55
Q3UJR3	Htra2	Uncharacterized protein OS=Mus musculus GN=Htra2 PE=2 SV=1	5.45852	2	2	2	458	49.318	9.6
Q8BVK3	Uap1l1	Uncharacterized protein (Fragment) OS=Mus musculus GN=Uap1l1 PE=2 SV=1	6.66667	2	2	2	510	56.837	5.43
Q9DCM0	Ethe1	Persulfide dioxygenase ETHE1, mitochondrial OS=Mus musculus GN=Ethe1 PE=1 SV=2	16.9291	3	3	3	254	27.721	7.23
Q91XU3	Pip4k2c	Phosphatidylinositol 5-phosphate 4-kinase type-2 gamma OS=Mus musculus GN=Pip4k2c PE=1 SV=1	4.98812	2	2	2	421	47.306	6.89
Q791T5	Mtch1	Mitochondrial carrier homolog 1 OS=Mus musculus GN=Mtch1 PE=1 SV=1	6.16967	2	2	2	389	41.538	9.32
Q8BWR2	Pithd1	PITH domain-containing protein 1 OS=Mus musculus GN=Pithd1 PE=1 SV=1	24.1706	3	4	3	211	24.177	5.74
Q9DAR7	Dcps	m7GpppX diphosphatase OS=Mus musculus GN=Dcps PE=1 SV=1	8.87574	2	2	2	338	38.964	6.48
Q62318	Trim28	Transcription intermediary factor 1-beta OS=Mus musculus GN=Trim28 PE=1 SV=3	3.11751	2	2	2	834	88.791	5.77
Q9DD18	Dtd1	D-aminoacyl-tRNA deacylase 1 OS=Mus musculus GN=Dtd1 PE=1 SV=2	7.6555	1	1	1	209	23.37	7.87
Q9CZJ2	Hspa12b	Heat shock 70 kDa protein 12B OS=Mus musculus GN=Hspa12b PE=1 SV=1	5.10949	3	3	1	685	76.071	8.47
Q3TJF2	Ola1	Obg-like ATPase 1 OS=Mus musculus GN=Ola1 PE=2 SV=1	18.4343	6	6	6	396	44.759	7.52
Q3TDN2	Faf2	FAS-associated factor 2 OS=Mus musculus GN=Faf2 PE=1 SV=2	13.2584	4	5	4	445	52.438	5.47
B1AV35	Drp2	Dystrophin-related protein 2 OS=Mus musculus GN=Drp2 PE=1 SV=1	4.28135	3	3	2	981	110.176	6.18
Q810R7	Fkbp1b	Peptidylprolyl isomerase OS=Mus musculus GN=Fkbp1b PE=2 SV=2	25	2	2	2	108	11.804	8.84
P17809	Slc2a1	Solute carrier family 2, facilitated glucose transporter member 1 OS=Mus musculus GN=Slc2a1 PE=1 SV=4	3.65854	2	2	2	492	53.949	8.87
Q571A2	Cul2	MKIAA4106 protein (Fragment) OS=Mus musculus GN=Cul2 PE=2 SV=1	4.54545	3	3	3	748	87.126	6.99
Q3UGM5	Mob4	Uncharacterized protein OS=Mus musculus GN=Mob4 PE=2 SV=1	12.8889	2	2	2	225	25.986	5.78
Q8VBZ3	Clptm1	Cleft lip and palate transmembrane protein 1 homolog OS=Mus musculus GN=Clptm1 PE=1 SV=1	9.78916	3	3	3	664	75.243	6.3
O35969	Gamt	Guanidinoacetate N-methyltransferase OS=Mus musculus GN=Gamt PE=1 SV=1	18.6441	2	2	2	236	26.319	5.71
Q9DCT8	Crip2	Cysteine-rich protein 2 OS=Mus musculus GN=Crip2 PE=1 SV=1	26.4423	3	3	3	208	22.712	8.63
E9PWR4	Dip2c	Disco-interacting protein 2 homolog C OS=Mus musculus GN=Dip2c PE=1 SV=1	2.6975	3	3	1	1557	170.959	7.62
Q3TIK1	Gorasp2	Uncharacterized protein OS=Mus musculus GN=Gorasp2 PE=2 SV=1	4.21286	2	2	2	451	47.082	4.83
Q5SVR0	Tbc1d9b	TBC1 domain family member 9B OS=Mus musculus GN=Tbc1d9b PE=1 SV=1	1.26683	1	1	1	1263	141.69	5.29
Q6DFW4	Nop58	Nucleolar protein 58 OS=Mus musculus GN=Nop58 PE=1 SV=1	3.35821	1	1	1	536	60.305	8.34
O88951	Lin7b	Protein lin-7 homolog B OS=Mus musculus GN=Lin7b PE=1 SV=2	9.17874	2	2	2	207	22.9	8.68
P28184	Mt3	Metallothionein-3 OS=Mus musculus GN=Mt3 PE=1 SV=1	45.5882	2	2	2	68	7.004	7.47
Q545N8	Pmm2	Phosphomannomutase OS=Mus musculus GN=Pmm2 PE=1 SV=1	10.3306	2	2	2	242	27.639	6.42
Q543N7	Pacsin3	Protein kinase C and casein kinase substrate in neurons 3, isoform CRA_a OS=Mus musculus GN=Pacsin3 PE=1 SV=1	3.77358	1	1	1	424	48.555	6.1
Q3TXK6	Tsnax	Uncharacterized protein OS=Mus musculus GN=Tsnax PE=2 SV=1	13.4483	2	3	2	290	32.892	6.55
Q8R404	Mic13	MICOS complex subunit MIC13 OS=Mus musculus GN=Mic13 PE=1 SV=1	18.4874	1	3	1	119	13.365	8.63
Q80ZW2	Them6	Protein THEM6 OS=Mus musculus GN=Them6 PE=1 SV=1	19.3237	4	4	4	207	23.788	9.11
Q5SUF2	Luc7l3	Luc7-like protein 3 OS=Mus musculus GN=Luc7l3 PE=1 SV=1	4.16667	1	1	1	432	51.419	9.77
O55057	Pde6d	Retinal rod rhodopsin-sensitive cGMP 3',5'-cyclic phosphodiesterase subunit delta OS=Mus musculus GN=Pde6d PE=1 SV=1	20.6667	2	2	2	150	17.337	5.67
P62830	Rpl23	60S ribosomal protein L23 OS=Mus musculus GN=Rpl23 PE=1 SV=1	25.7143	3	4	3	140	14.856	10.51
G3X914	Cul5	Cullin-5 OS=Mus musculus GN=Cul5 PE=1 SV=1	3.97661	3	3	3	855	98.979	8.79
Q3UUH0	Asl	Uncharacterized protein OS=Mus musculus GN=Asl PE=2 SV=1	5.60345	2	2	2	464	51.737	6.96
Q3UHT7	Erc2	ERC protein 2 OS=Mus musculus GN=Erc2 PE=1 SV=1	2.25179	2	2	2	977	112.988	7.09
Q3UB60	Ppid	Uncharacterized protein OS=Mus musculus GN=Ppid PE=2 SV=1	12.973	3	6	3	370	40.717	7.69
Q9CZI5	Rps23	Uncharacterized protein OS=Mus musculus GN=Rps23 PE=2 SV=1	15.1724	2	2	2	145	16.007	10.43
Q52L67	Tecr	Gpsn2 protein OS=Mus musculus GN=Tecr PE=1 SV=1	3.31492	1	1	1	362	41.869	9.39
Q9CY64	Blvra	Biliverdin reductase A OS=Mus musculus GN=Blvra PE=1 SV=1	15.5932	4	4	4	295	33.504	7.02
Q01405	Sec23a	Protein transport protein Sec23A OS=Mus musculus GN=Sec23a PE=1 SV=2	6.79739	4	4	4	765	86.106	7.08
Q80SZ7	Gng5	Guanine nucleotide-binding protein G(I)/G(S)/G(O) subunit gamma-5 OS=Mus musculus GN=Gng5 PE=1 SV=2	14.7059	1	1	1	68	7.314	9.85
Q8BFQ8	Gatd1	Glutamine amidotransferase-like class 1 domain-containing protein 1 OS=Mus musculus GN=Gatd1 PE=1 SV=1	9.09091	1	1	1	220	23.263	7.05
B2RUR3	Abcb1b	ATP-binding cassette, sub-family B (MDR/TAP), member 1B OS=Mus musculus GN=Abcb1b PE=1 SV=1	1.95925	1	1	1	1276	140.905	8.34
P61222	Abce1	ATP-binding cassette sub-family E member 1 OS=Mus musculus GN=Abce1 PE=1 SV=1	2.67112	1	1	1	599	67.271	8.34
Q99PL5	Rrbp1	Ribosome-binding protein 1 OS=Mus musculus GN=Rrbp1 PE=1 SV=2	0.809969	1	1	1	1605	172.776	9.33
Q99JI4	Psmd6	26S proteasome non-ATPase regulatory subunit 6 OS=Mus musculus GN=Psmd6 PE=1 SV=1	11.3111	4	4	4	389	45.507	5.52
Q3TGR2	Fgb	Fibrinogen, B beta polypeptide, isoform CRA_a OS=Mus musculus GN=Fgb PE=1 SV=1	8.73181	4	4	3	481	54.718	7.08
Q99J08	Sec14l2	SEC14-like protein 2 OS=Mus musculus GN=Sec14l2 PE=1 SV=1	13.3995	5	5	5	403	46.271	7.11
P52825	Cpt2	Carnitine O-palmitoyltransferase 2, mitochondrial OS=Mus musculus GN=Cpt2 PE=1 SV=2	6.83891	3	3	3	658	73.934	8.37
A0A0R4J135	Selenbp2	Selenium-binding protein 2 OS=Mus musculus GN=Selenbp2 PE=1 SV=1	9.11017	3	3	3	472	52.594	6.18
Q9DCV4	Rmdn1	Regulator of microtubule dynamics protein 1 OS=Mus musculus GN=Rmdn1 PE=1 SV=2	5.90164	2	2	2	305	34.978	8.7
A0A087WPD1	Rgs6	Regulator of G-protein-signaling 6 OS=Mus musculus GN=Rgs6 PE=1 SV=1	4.75248	2	2	2	505	58.421	8.24
G3XA48	Idi1	Isopentenyl-diphosphate Delta-isomerase 1 OS=Mus musculus GN=Idi1 PE=1 SV=1	7.06714	1	1	1	283	32.457	7.02
Q921V3	Nfs1	Nitrogen fixation gene 1 (S. cerevisiae) OS=Mus musculus GN=Nfs1 PE=2 SV=1	7.62527	3	3	3	459	50.552	8.32
Q91Z61	Diras1	GTP-binding protein Di-Ras1 OS=Mus musculus GN=Diras1 PE=1 SV=1	6.06061	1	1	1	198	22.25	8.9
P34022	Ranbp1	Ran-specific GTPase-activating protein OS=Mus musculus GN=Ranbp1 PE=1 SV=2	10.8374	2	2	2	203	23.582	5.22
A0A0N4SVL0	Eif4g3	Eukaryotic translation initiation factor 4 gamma 3 OS=Mus musculus GN=Eif4g3 PE=1 SV=1	2.04313	3	3	2	1762	192.698	5.81
Q8R472	Higd1a	HIG1 domain family member 1A, mitochondrial OS=Mus musculus GN=Higd1a PE=1 SV=1	18.1818	1	1	1	99	10.952	10.14
B9EJA4	Clasp2	Clasp2 protein OS=Mus musculus GN=Clasp2 PE=2 SV=1	5.65749	5	6	3	1308	142.918	8.7
A0A0R4J1Q7	Enpp1	Ectonucleotide pyrophosphatase/phosphodiesterase 1, isoform CRA_a OS=Mus musculus GN=Enpp1 PE=1 SV=1	1.3245	1	1	1	906	103.059	6.57
Q3ULG4	Psmd4	Uncharacterized protein OS=Mus musculus GN=Psmd4 PE=2 SV=1	4.48549	1	1	1	379	41.02	4.79
Q99PV0	Prpf8	Pre-mRNA-processing-splicing factor 8 OS=Mus musculus GN=Prpf8 PE=1 SV=2	2.7409	3	3	3	2335	273.443	8.84
Q9DAK9	Phpt1	14 kDa phosphohistidine phosphatase OS=Mus musculus GN=Phpt1 PE=1 SV=1	18.5484	2	2	2	124	13.988	5.53
Q8BXV2	Bri3bp	BRI3-binding protein OS=Mus musculus GN=Bri3bp PE=1 SV=1	7.50988	1	1	1	253	28.245	9.52
O54901	Cd200	OX-2 membrane glycoprotein OS=Mus musculus GN=Cd200 PE=1 SV=1	4.31655	1	1	1	278	31.236	8.79
Q9Z1R2	Bag6	Large proline-rich protein BAG6 OS=Mus musculus GN=Bag6 PE=1 SV=1	3.81282	3	3	3	1154	120.962	5.71
Q6ZWV7	Rpl35	60S ribosomal protein L35 OS=Mus musculus GN=Rpl35 PE=1 SV=1	18.6992	2	2	2	123	14.544	11.05
Q9D1X6	Ly6h	Uncharacterized protein OS=Mus musculus GN=Ly6h PE=2 SV=1	11.5578	2	2	2	199	21.436	9.88
Q14BV7	Acbd6	Acyl-Coenzyme A binding domain containing 6 OS=Mus musculus GN=Acbd6 PE=2 SV=1	4.25532	1	1	1	282	30.868	5.11
E9QN99	Abhd14b	Protein ABHD14B OS=Mus musculus GN=Abhd14b PE=1 SV=1	17.1429	2	2	2	210	22.437	6.52
Q9CX56	Psmd8	26S proteasome non-ATPase regulatory subunit 8 OS=Mus musculus GN=Psmd8 PE=1 SV=2	6.51558	2	3	2	353	39.905	9.58
P60603	Romo1	Reactive oxygen species modulator 1 OS=Mus musculus GN=Romo1 PE=2 SV=1	21.519	1	1	1	79	8.177	9.33
Q543N3	Lasp1	LIM and SH3 protein 1, isoform CRA_b OS=Mus musculus GN=Lasp1 PE=1 SV=1	14.8289	4	4	4	263	29.975	7.05
Q91XE4	Acy3	N-acyl-aromatic-L-amino acid amidohydrolase (carboxylate-forming) OS=Mus musculus GN=Acy3 PE=1 SV=1	5.97484	1	1	1	318	35.264	5.5
Q8BFZ9	Erlin2	Erlin-2 OS=Mus musculus GN=Erlin2 PE=1 SV=1	6.76471	2	2	2	340	37.849	5.5
Q91ZP9	Necab2	N-terminal EF-hand calcium-binding protein 2 OS=Mus musculus GN=Necab2 PE=1 SV=1	3.59897	1	1	1	389	43.414	5.3
P70232	Chl1	Neural cell adhesion molecule L1-like protein OS=Mus musculus GN=Chl1 PE=1 SV=2	1.40612	1	1	1	1209	134.99	5.57
P70663	Sparcl1	SPARC-like protein 1 OS=Mus musculus GN=Sparcl1 PE=1 SV=3	6.92308	3	3	3	650	72.243	4.6
Q8BHE3	Atcay	Caytaxin OS=Mus musculus GN=Atcay PE=1 SV=1	9.13978	2	2	2	372	42.152	4.68
Q9D710	Tmx2	Thioredoxin-related transmembrane protein 2 OS=Mus musculus GN=Tmx2 PE=1 SV=1	6.10169	2	2	2	295	33.921	8.75
Q9D7X8	Ggct	Gamma-glutamylcyclotransferase OS=Mus musculus GN=Ggct PE=1 SV=1	6.91489	1	1	1	188	21.152	5.67
Q69Z91	Acss1	Acetyl-coenzyme A synthetase (Fragment) OS=Mus musculus GN=Acss1 PE=2 SV=1	1.61054	1	1	1	683	74.705	6.86
Q8R2Z5	Vwa1	von Willebrand factor A domain-containing protein 1 OS=Mus musculus GN=Vwa1 PE=1 SV=1	3.37349	1	1	1	415	44.681	6.54
E9QLZ1	Tsc22d1	TSC22 domain family protein 1 OS=Mus musculus GN=Tsc22d1 PE=1 SV=1	1.76416	2	2	1	1077	109.744	5.83
Q9CSK4	Lrrc57	Uncharacterized protein (Fragment) OS=Mus musculus GN=Lrrc57 PE=2 SV=1	7.95848	2	2	2	289	31.898	9.36
Q61001	Lama5	Laminin subunit alpha-5 OS=Mus musculus GN=Lama5 PE=1 SV=4	0.995159	2	2	2	3718	403.792	6.73
Q3TJG6	Ptges3	Uncharacterized protein OS=Mus musculus GN=Ptges3 PE=2 SV=1	18.75	2	2	2	160	18.735	4.55
Q5FWH7	Slc39a12	Zinc transporter ZIP12 OS=Mus musculus GN=Slc39a12 PE=1 SV=1	3.0479	2	2	2	689	76.167	5.77
B0F2B4	Nlgn4l	Neuroligin 4-like OS=Mus musculus GN=Nlgn4l PE=1 SV=1	1.37566	1	1	1	945	97.287	6.32
P97822	Anp32e	Acidic leucine-rich nuclear phosphoprotein 32 family member E OS=Mus musculus GN=Anp32e PE=1 SV=2	13.4615	2	2	2	260	29.604	3.88
Q9QZB7	Actr10	Actin-related protein 10 OS=Mus musculus GN=Actr10 PE=1 SV=2	9.11271	2	2	2	417	46.178	7.61
Q8BHF7	Pgs1	CDP-diacylglycerol--glycerol-3-phosphate 3-phosphatidyltransferase, mitochondrial OS=Mus musculus GN=Pgs1 PE=1 SV=1	2.35081	1	1	1	553	62.45	8.9
Q3UDE2	Ttll12	Tubulin--tyrosine ligase-like protein 12 OS=Mus musculus GN=Ttll12 PE=1 SV=1	5.32081	3	3	3	639	73.996	5.63
Q91V99	fau	40S ribosomal protein S30 (Fragment) OS=Mus musculus GN=fau PE=3 SV=1	7.29927	1	1	1	137	14.778	10.05
G3X9Y5	Ube4a	Ubiquitin conjugation factor E4 A OS=Mus musculus GN=Ube4a PE=1 SV=1	1.29032	1	1	1	1085	124.383	5.19
E9QNR6	AI837181	Expressed sequence AI837181 OS=Mus musculus GN=AI837181 PE=1 SV=1	3.69128	1	1	1	298	31.826	6.1
Q60865	Caprin1	Caprin-1 OS=Mus musculus GN=Caprin1 PE=1 SV=2	4.80905	3	3	3	707	78.121	5.25
O54865	Gucy1b3	Guanylate cyclase soluble subunit beta-1 OS=Mus musculus GN=Gucy1b3 PE=1 SV=1	1.77419	1	1	1	620	70.553	5.31
Q8K353	Cystm1	Cysteine-rich and transmembrane domain-containing protein 1 OS=Mus musculus GN=Cystm1 PE=1 SV=1	9.61538	1	1	1	104	11.394	4.32
Q3UKR1	Dcn	Decorin OS=Mus musculus GN=Dcn PE=1 SV=1	14.1243	3	3	3	354	39.784	8.68
Q5HZI6	Tsta3	Tissue specific transplantation antigen P35B OS=Mus musculus GN=Tsta3 PE=1 SV=1	9.65732	2	2	2	321	35.855	6.74
Q3UFS0	Zyg11b	Protein zyg-11 homolog B OS=Mus musculus GN=Zyg11b PE=1 SV=2	2.01613	1	1	1	744	83.937	6.87
Q8K274	Fn3krp	Ketosamine-3-kinase OS=Mus musculus GN=Fn3krp PE=1 SV=2	12.6214	2	2	2	309	34.446	7.87
A0A023J6C2	ATP8	ATP synthase protein 8 OS=Mus musculus musculus GN=ATP8 PE=3 SV=1	34.3284	2	2	2	67	7.747	9.88
Q3UMA3	Hgs	Hepatocyte growth factor-regulated tyrosine kinase substrate OS=Mus musculus GN=Hgs PE=1 SV=1	3.73711	3	3	3	776	86.089	6.16
O09167	Rpl21	60S ribosomal protein L21 OS=Mus musculus GN=Rpl21 PE=1 SV=3	20.625	2	3	2	160	18.55	10.49
Q9QYS9	Qki	Protein quaking OS=Mus musculus GN=Qki PE=1 SV=1	10.2639	3	3	3	341	37.647	8.56
Q5RJI5	Brsk1	Serine/threonine-protein kinase BRSK1 OS=Mus musculus GN=Brsk1 PE=1 SV=1	2.31362	2	3	2	778	85.102	9.32
Q9CPU4	Mgst3	Microsomal glutathione S-transferase 3 OS=Mus musculus GN=Mgst3 PE=1 SV=1	15.6863	1	2	1	153	16.947	9.5
D3YZZ5	Tmed7	Transmembrane p24-trafficking protein 7 OS=Mus musculus GN=Tmed7 PE=1 SV=1	24.5536	4	4	4	224	25.185	6.89
Q9WUP7	Uchl5	Ubiquitin carboxyl-terminal hydrolase isozyme L5 OS=Mus musculus GN=Uchl5 PE=1 SV=2	11.8541	2	2	2	329	37.593	5.33
Q3TLX1	Nampt	Uncharacterized protein OS=Mus musculus GN=Nampt PE=2 SV=1	3.05499	1	1	1	491	55.429	7.15
Q8CCT4	Tceal5	Transcription elongation factor A protein-like 5 OS=Mus musculus GN=Tceal5 PE=1 SV=1	16	3	3	1	200	22.025	6.2
Q8BJI1	Slc6a17	Sodium-dependent neutral amino acid transporter SLC6A17 OS=Mus musculus GN=Slc6a17 PE=1 SV=1	2.88858	2	2	2	727	81.018	6.23
Q04690	Nf1	Neurofibromin OS=Mus musculus GN=Nf1 PE=1 SV=1	0.598381	1	1	1	2841	319.391	7.39
Q8VDK4	Cdh13	Cadherin 13 OS=Mus musculus GN=Cdh13 PE=1 SV=1	1.68067	1	1	1	714	78.068	5.08
Q80XU6	Ogt	Ogt protein OS=Mus musculus GN=Ogt PE=2 SV=1	11.1111	1	1	1	171	18.881	6.01
O89017	Lgmn	Legumain OS=Mus musculus GN=Lgmn PE=1 SV=1	2.75862	1	1	1	435	49.341	6.39
P61211	Arl1	ADP-ribosylation factor-like protein 1 OS=Mus musculus GN=Arl1 PE=1 SV=1	13.8122	2	2	2	181	20.398	5.72
Q9CWZ3	Rbm8a	RNA-binding protein 8A OS=Mus musculus GN=Rbm8a PE=1 SV=4	10.9195	1	1	1	174	19.877	5.72
Q60972	Rbbp4	Histone-binding protein RBBP4 OS=Mus musculus GN=Rbbp4 PE=1 SV=5	4.70588	2	2	2	425	47.626	4.89
Q8BTG7	Ndrg4	Protein NDRG4 OS=Mus musculus GN=Ndrg4 PE=1 SV=1	3.97727	1	2	1	352	38.484	6.32
P97927	Lama4	Laminin subunit alpha-4 OS=Mus musculus GN=Lama4 PE=1 SV=2	0.881057	1	1	1	1816	201.692	6.21
S4R1P5	Dst	Dystonin OS=Mus musculus GN=Dst PE=1 SV=1	0.673837	4	4	4	7717	869.994	5.45
P02798	Mt2	Metallothionein-2 OS=Mus musculus GN=Mt2 PE=1 SV=2	19.6721	1	1	1	61	6.11	7.83
Q0VE46	Myadm	Myadm protein OS=Mus musculus GN=Myadm PE=1 SV=1	4.6875	1	1	1	320	35.261	8.31
Q66JR2	Stard10	Stard10 protein (Fragment) OS=Mus musculus GN=Stard10 PE=2 SV=1	2.96296	1	1	1	405	43.873	9.07
A2AVR6	Acot11	Acyl-coenzyme A thioesterase 11 OS=Mus musculus GN=Acot11 PE=1 SV=1	6.67752	4	4	4	614	69.334	7.03
Q3T9S3	Set	SET translocation OS=Mus musculus GN=Set PE=2 SV=1	9.34256	2	2	2	289	33.358	4.32
Q505F5	Lrrc47	Leucine-rich repeat-containing protein 47 OS=Mus musculus GN=Lrrc47 PE=1 SV=1	4.81928	2	2	2	581	63.551	8.1
Q9DBE8	Alg2	Alpha-1,3/1,6-mannosyltransferase ALG2 OS=Mus musculus GN=Alg2 PE=1 SV=2	13.7349	3	3	3	415	47.374	7.97
O54946	Dnajb6	DnaJ homolog subfamily B member 6 OS=Mus musculus GN=Dnajb6 PE=1 SV=4	6.57534	2	2	2	365	39.783	9.36
Q3TKM9	Arpc5	Actin-related protein 2/3 complex subunit 5 OS=Mus musculus GN=Arpc5 PE=2 SV=1	20.5298	2	2	2	151	16.218	5.67
J3QNU6	Arrb1	Beta-arrestin-1 OS=Mus musculus GN=Arrb1 PE=1 SV=1	7.39857	2	2	2	419	47.077	6.55
G3UW94	U2af1	MCG14259, isoform CRA_b OS=Mus musculus GN=U2af1 PE=1 SV=1	5.02092	1	1	1	239	27.807	8.68
N0E634	Csnk2b	Casein kinase II subunit beta (Fragment) OS=Mus musculus GN=Csnk2b PE=2 SV=1	41.0256	1	1	1	39	4.581	4.01
Q3U1J4	Ddb1	DNA damage-binding protein 1 OS=Mus musculus GN=Ddb1 PE=1 SV=2	5.26316	4	4	4	1140	126.772	5.26
Q3U2K8	Agfg2	Arf-GAP domain and FG repeat-containing protein 2 OS=Mus musculus GN=Agfg2 PE=1 SV=1	3.67347	1	1	1	490	50.165	9.2
Q3UPU8	Acaa1a	Uncharacterized protein OS=Mus musculus GN=Acaa1a PE=2 SV=1	11.7925	3	3	3	424	43.97	8.28
P27600	Gna12	Guanine nucleotide-binding protein subunit alpha-12 OS=Mus musculus GN=Gna12 PE=1 SV=3	7.38786	3	3	1	379	44.067	9.83
Q9CQ89	Cuta	Protein CutA OS=Mus musculus GN=Cuta PE=1 SV=3	7.9096	1	1	1	177	18.853	6.77
Q9CYN9	Atp6ap2	Renin receptor OS=Mus musculus GN=Atp6ap2 PE=1 SV=2	3.71429	1	1	1	350	39.067	5.54
Q3URS8	Mlf2	Uncharacterized protein OS=Mus musculus GN=Mlf2 PE=2 SV=1	7.28745	1	1	1	247	28.136	7.27
P12658	Calb1	Calbindin OS=Mus musculus GN=Calb1 PE=1 SV=2	13.0268	3	3	2	261	29.975	4.83
Q3TDK6	Rogdi	Protein rogdi homolog OS=Mus musculus GN=Rogdi PE=1 SV=2	11.4983	4	4	4	287	32.08	8.18
Q6RHR9	Magi1	Membrane-associated guanylate kinase, WW and PDZ domain-containing protein 1 OS=Mus musculus GN=Magi1 PE=1 SV=1	1.15568	1	1	1	1471	161.876	7.36
Q3U5L3	Snx2	Uncharacterized protein OS=Mus musculus GN=Snx2 PE=2 SV=1	6.1657	3	3	2	519	58.445	5.12
O70569	rps14	Ribosomal protein S14 OS=Mus musculus GN=rps14 PE=3 SV=1	13.9073	2	3	2	151	16.291	10.13
Q5SWJ8	mCG_116534	MCG116534 OS=Mus musculus GN=mCG_116534 PE=2 SV=1	17.6471	1	1	1	68	7.736	9.99
Q9CRC9	Gnpda2	Glucosamine-6-phosphate isomerase 2 OS=Mus musculus GN=Gnpda2 PE=1 SV=1	4.34783	1	1	1	276	31.064	6.9
Q569X1	Ighg	Ighg protein OS=Mus musculus GN=Ighg PE=1 SV=1	5.2521	2	2	1	476	52.116	5.85
Q3TIR3	Ric8a	Synembryn-A OS=Mus musculus GN=Ric8a PE=1 SV=2	3.58491	1	1	1	530	59.809	5.68
Q91XL9	Osbpl1a	Oxysterol-binding protein-related protein 1 OS=Mus musculus GN=Osbpl1a PE=1 SV=2	5.05263	3	3	3	950	107.727	6.44
Q5BLJ9	Rpl27	60S ribosomal protein L27 OS=Mus musculus GN=Rpl27 PE=1 SV=1	27.9412	3	3	3	136	15.788	10.56
Q9CQ60	Pgls	6-phosphogluconolactonase OS=Mus musculus GN=Pgls PE=1 SV=1	12.0623	2	3	2	257	27.237	5.85
Q9D328	Tmem35a	Transmembrane protein 35A OS=Mus musculus GN=Tmem35a PE=1 SV=1	14.3713	2	2	2	167	18.493	9.99
O88322	Nid2	Nidogen-2 OS=Mus musculus GN=Nid2 PE=1 SV=2	1.99572	2	2	2	1403	153.816	5.38
Q9D8L3	Ssr4	Signal sequence receptor, delta OS=Mus musculus GN=Ssr4 PE=1 SV=1	7.51445	1	1	1	173	18.996	5.78
Q9D938	Tmem160	Transmembrane protein 160 OS=Mus musculus GN=Tmem160 PE=2 SV=1	3.7234	1	1	1	188	19.575	7.3
Q60692	Psmb6	Proteasome subunit beta type-6 OS=Mus musculus GN=Psmb6 PE=1 SV=3	13.4454	3	3	3	238	25.362	5.11
Q0VGU4	Vgf	MCG18019 OS=Mus musculus GN=Vgf PE=1 SV=1	4.05186	2	2	2	617	68.191	4.7
Q6ZPE2	Sbf1	Myotubularin-related protein 5 OS=Mus musculus GN=Sbf1 PE=1 SV=2	2.99946	3	3	3	1867	208.561	7.12
P47199	Cryz	Quinone oxidoreductase OS=Mus musculus GN=Cryz PE=1 SV=1	11.4804	2	2	2	331	35.246	8.07
Q9CPX8	Uqcr11	Cytochrome b-c1 complex subunit 10 OS=Mus musculus GN=Uqcr11 PE=3 SV=1	21.4286	1	1	1	56	6.534	9.82
Q9EQ80	Nif3l1	NIF3-like protein 1 OS=Mus musculus GN=Nif3l1 PE=1 SV=4	9.57447	2	2	2	376	41.719	6.76
E9QAQ5	Gsk3b	Glycogen synthase kinase-3 beta OS=Mus musculus GN=Gsk3b PE=1 SV=1	11.0855	3	3	2	433	47.96	8.78
Q3UZ39	Lrrfip1	Leucine-rich repeat flightless-interacting protein 1 OS=Mus musculus GN=Lrrfip1 PE=1 SV=2	1.64609	1	1	1	729	79.201	4.82
P63143	Kcnab1	Voltage-gated potassium channel subunit beta-1 OS=Mus musculus GN=Kcnab1 PE=1 SV=2	9.47631	3	3	1	401	44.694	9.32
A0A140T8J4	Hebp1	Heme-binding protein 1 OS=Mus musculus GN=Hebp1 PE=1 SV=1	22.1053	2	2	2	190	21.039	5.26
Q8CAB7	Fam98b	Uncharacterized protein OS=Mus musculus GN=Fam98b PE=2 SV=1	26.8519	2	2	1	108	11.813	4.32
Q9WTL7	Lypla2	Acyl-protein thioesterase 2 OS=Mus musculus GN=Lypla2 PE=1 SV=1	16.0173	3	3	3	231	24.778	7.23
Q3ULD5	Mccc2	Methylcrotonoyl-CoA carboxylase beta chain, mitochondrial OS=Mus musculus GN=Mccc2 PE=1 SV=1	4.4405	2	2	2	563	61.34	8
Q3U9A8	Sh3bgrl	SH3 domain-binding glutamic acid-rich-like protein OS=Mus musculus GN=Sh3bgrl PE=2 SV=1	8.77193	1	1	1	114	12.731	5.05
Q8CBY8	Dctn4	Dynactin subunit 4 OS=Mus musculus GN=Dctn4 PE=1 SV=1	13.7045	4	5	4	467	53.023	7.72
Q8VDN4	Ccdc92	Coiled-coil domain-containing protein 92 OS=Mus musculus GN=Ccdc92 PE=1 SV=1	4.4586	1	1	1	314	35.186	9.38
Q8R010	Aimp2	Aminoacyl tRNA synthase complex-interacting multifunctional protein 2 OS=Mus musculus GN=Aimp2 PE=1 SV=2	5.3125	1	1	1	320	35.355	7.83
P59708	Sf3b6	Splicing factor 3B subunit 6 OS=Mus musculus GN=Sf3b6 PE=1 SV=1	9.6	1	1	1	125	14.576	9.38
P04627	Araf	Serine/threonine-protein kinase A-Raf OS=Mus musculus GN=Araf PE=1 SV=2	5.62914	3	3	3	604	67.538	9.11
Q8BU30	Iars	Isoleucine--tRNA ligase, cytoplasmic OS=Mus musculus GN=Iars PE=1 SV=2	2.69414	3	3	3	1262	144.179	6.55
Q3TWN8	Aldh18a1	Delta-1-pyrroline-5-carboxylate synthase OS=Mus musculus GN=Aldh18a1 PE=2 SV=1	2.38994	2	3	2	795	87.209	7.68
P61804	Dad1	Dolichyl-diphosphooligosaccharide--protein glycosyltransferase subunit DAD1 OS=Mus musculus GN=Dad1 PE=1 SV=3	10.6195	1	1	1	113	12.489	7.08
P97952	Scn1b	Sodium channel subunit beta-1 OS=Mus musculus GN=Scn1b PE=1 SV=1	14.2202	2	2	2	218	24.634	4.83
Q9R0H0	Acox1	Peroxisomal acyl-coenzyme A oxidase 1 OS=Mus musculus GN=Acox1 PE=1 SV=5	8.32073	3	3	3	661	74.601	8.48
Q7TSE6	Stk38l	Serine/threonine-protein kinase 38-like OS=Mus musculus GN=Stk38l PE=1 SV=2	4.74138	2	2	2	464	53.737	6.96
Q9JI90	Rnf14	E3 ubiquitin-protein ligase RNF14 OS=Mus musculus GN=Rnf14 PE=1 SV=2	11.9588	4	4	4	485	54.89	4.7
Q9EQI8	Mrpl46	39S ribosomal protein L46, mitochondrial OS=Mus musculus GN=Mrpl46 PE=1 SV=1	7.06714	1	1	1	283	32.112	7.4
D3YZP9	Ccdc6	Coiled-coil domain-containing protein 6 OS=Mus musculus GN=Ccdc6 PE=1 SV=1	1.91898	1	1	1	469	52.906	7.34
B2RTB0	Pdap1	MCG17262 OS=Mus musculus GN=Pdap1 PE=1 SV=1	8.83978	1	1	1	181	20.593	7.39
O54962	Banf1	Barrier-to-autointegration factor OS=Mus musculus GN=Banf1 PE=1 SV=1	26.9663	1	1	1	89	10.096	6.09
Q8BG51	Rhot1	Mitochondrial Rho GTPase 1 OS=Mus musculus GN=Rhot1 PE=1 SV=1	4.4374	2	2	2	631	72.196	6.49
P97493	Txn2	Thioredoxin, mitochondrial OS=Mus musculus GN=Txn2 PE=1 SV=1	24.0964	2	2	2	166	18.244	7.9
P61082	Ube2m	NEDD8-conjugating enzyme Ubc12 OS=Mus musculus GN=Ube2m PE=1 SV=1	14.7541	2	2	2	183	20.887	7.69
Q3UNF2	Ppp4c	Serine/threonine-protein phosphatase OS=Mus musculus GN=Ppp4c PE=1 SV=1	10.7492	2	2	1	307	35.057	5.06
P48168	Glrb	Glycine receptor subunit beta OS=Mus musculus GN=Glrb PE=1 SV=2	5.64516	2	2	2	496	55.915	8.81
Q62077	Plcg1	1-phosphatidylinositol 4,5-bisphosphate phosphodiesterase gamma-1 OS=Mus musculus GN=Plcg1 PE=1 SV=2	2.30415	2	2	2	1302	149.573	5.8
Q8BGB7	Enoph1	Enolase-phosphatase E1 OS=Mus musculus GN=Enoph1 PE=1 SV=1	4.66926	1	1	1	257	28.582	4.92
Q9DB27	Mcts1	Malignant T-cell-amplified sequence 1 OS=Mus musculus GN=Mcts1 PE=1 SV=1	9.39227	1	1	1	181	20.542	8.82
Q8C5H8	Nadk2	NAD kinase 2, mitochondrial OS=Mus musculus GN=Nadk2 PE=1 SV=2	5.75221	2	2	2	452	50.827	8.07
D3Z7D3	Dip2a	Disco-interacting protein 2 homolog A OS=Mus musculus GN=Dip2a PE=1 SV=1	3.24427	3	3	1	1572	170.47	7.75
Q8R146	Apeh	Acylamino-acid-releasing enzyme OS=Mus musculus GN=Apeh PE=1 SV=3	2.73224	2	2	2	732	81.529	5.59
Q9WVA3	Bub3	Mitotic checkpoint protein BUB3 OS=Mus musculus GN=Bub3 PE=1 SV=2	6.13497	2	2	2	326	36.931	6.84
Q3U630	Tars	Uncharacterized protein OS=Mus musculus GN=Tars PE=2 SV=1	2.07756	2	2	2	722	83.344	7.47
Q8BMF3	Me3	NADP-dependent malic enzyme, mitochondrial OS=Mus musculus GN=Me3 PE=1 SV=2	3.31126	1	1	1	604	67.056	7.83
A0A0G2JEC4	Sh3glb1	Endophilin-B1 OS=Mus musculus GN=Sh3glb1 PE=1 SV=1	5.32995	2	2	2	394	44.276	6.44
O88737	Bsn	Protein bassoon OS=Mus musculus GN=Bsn PE=1 SV=4	1.01471	3	3	3	3942	418.587	7.71
Q4V9Z5	Sez6l2	Seizure 6-like protein 2 OS=Mus musculus GN=Sez6l2 PE=1 SV=1	1.75824	1	1	1	910	97.442	4.87
Q9D6K8	Fundc2	FUN14 domain-containing protein 2 OS=Mus musculus GN=Fundc2 PE=1 SV=1	7.28477	1	1	1	151	16.554	9.7
E9PVN6	Gm20498	Predicted gene 20498 OS=Mus musculus GN=Gm20498 PE=1 SV=1	6.59341	1	1	1	182	20.431	6.07
Q9JL56	Gde1	Glycerophosphodiester phosphodiesterase 1 OS=Mus musculus GN=Gde1 PE=1 SV=1	3.02115	1	1	1	331	37.605	6.9
P39447	Tjp1	Tight junction protein ZO-1 OS=Mus musculus GN=Tjp1 PE=1 SV=2	1.89112	2	2	2	1745	194.622	6.64
Q8BGT5	Gpt2	Alanine aminotransferase 2 OS=Mus musculus GN=Gpt2 PE=1 SV=1	3.44828	1	1	1	522	57.906	8
A2AN08	Ubr4	E3 ubiquitin-protein ligase UBR4 OS=Mus musculus GN=Ubr4 PE=1 SV=1	0.405405	2	2	2	5180	571.927	6.06
Q4VAE3	Tmem65	Transmembrane protein 65 OS=Mus musculus GN=Tmem65 PE=1 SV=1	20.5128	4	4	4	234	24.902	7.78
P54923	Adprh	[Protein ADP-ribosylarginine] hydrolase OS=Mus musculus GN=Adprh PE=1 SV=1	9.11602	2	2	2	362	40.042	5.76
Q91YJ2	Snx4	Sorting nexin-4 OS=Mus musculus GN=Snx4 PE=1 SV=1	2	1	1	1	450	51.745	5.8
Q8CGA0	Ppm1f	Protein phosphatase 1F OS=Mus musculus GN=Ppm1f PE=1 SV=1	6.63717	2	2	2	452	49.58	5.3
G3UXE9	Gm8909	Predicted gene 8909 OS=Mus musculus GN=Gm8909 PE=1 SV=1	3.53535	1	1	1	396	44.633	6.29
Q4VA90	Rab27b	RAB27b, member RAS oncogene family OS=Mus musculus GN=Rab27b PE=2 SV=1	11.4679	2	2	2	218	24.574	5.54
Q3TES0	Iqsec3	IQ motif and SEC7 domain-containing protein 3 OS=Mus musculus GN=Iqsec3 PE=1 SV=1	1.50628	2	2	1	1195	129.038	6.19
E9PU87	Sik3	Serine/threonine-protein kinase SIK3 OS=Mus musculus GN=Sik3 PE=1 SV=1	1.38787	2	2	2	1369	150.564	7.02
Q3UM69	2310061I04Rik	Uncharacterized protein (Fragment) OS=Mus musculus GN=2310061I04Rik PE=2 SV=1	2.95858	1	1	1	338	37.677	8.88
Q80VQ0	Aldh3b1	Aldehyde dehydrogenase family 3 member B1 OS=Mus musculus GN=Aldh3b1 PE=1 SV=1	4.91453	2	2	2	468	52.259	7.55
P0C8K7	Smim1	Small integral membrane protein 1 OS=Mus musculus GN=Smim1 PE=1 SV=1	15.3846	1	1	1	78	8.758	8.66
Q8BXZ1	Tmx3	Protein disulfide-isomerase TMX3 OS=Mus musculus GN=Tmx3 PE=1 SV=2	7.89474	4	4	4	456	51.815	5.16
Q8BZA9	Tigar	Fructose-2,6-bisphosphatase TIGAR OS=Mus musculus GN=Tigar PE=1 SV=1	6.3197	1	1	1	269	29.172	8.18
E9QK62	Ngef	Ephexin-1 OS=Mus musculus GN=Ngef PE=1 SV=1	2.53521	1	1	1	710	82.158	5.99
P14069	S100a6	Protein S100-A6 OS=Mus musculus GN=S100a6 PE=1 SV=3	24.7191	3	3	3	89	10.044	5.48
Q9CXV1	Sdhd	Succinate dehydrogenase [ubiquinone] cytochrome b small subunit, mitochondrial OS=Mus musculus GN=Sdhd PE=1 SV=2	10.6918	2	3	2	159	17.003	9.1
P62245	Rps15a	40S ribosomal protein S15a OS=Mus musculus GN=Rps15a PE=1 SV=2	18.4615	3	3	3	130	14.83	10.13
Q6P542	Abcf1	ATP-binding cassette sub-family F member 1 OS=Mus musculus GN=Abcf1 PE=1 SV=1	1.79211	1	1	1	837	94.887	6.51
G3UYW1	Wdfy3	WD repeat and FYVE domain-containing protein 3 OS=Mus musculus GN=Wdfy3 PE=1 SV=1	0.425411	1	1	1	3526	394.047	6.77
E9QN63	Asap1	Arf-GAP with SH3 domain, ANK repeat and PH domain-containing protein 1 OS=Mus musculus GN=Asap1 PE=1 SV=2	1.22058	1	1	1	1147	127.311	7.53
P62878	Rbx1	E3 ubiquitin-protein ligase RBX1 OS=Mus musculus GN=Rbx1 PE=1 SV=1	16.6667	1	1	1	108	12.266	6.96
Q9D8V0	Hm13	Minor histocompatibility antigen H13 OS=Mus musculus GN=Hm13 PE=1 SV=1	3.1746	1	1	1	378	41.721	6.04
Q69ZS5	Epn2	MKIAA1065 protein (Fragment) OS=Mus musculus GN=Epn2 PE=2 SV=1	1.82371	1	1	1	658	70.342	8.43
Q9DBR7	Ppp1r12a	Protein phosphatase 1 regulatory subunit 12A OS=Mus musculus GN=Ppp1r12a PE=1 SV=2	2.138	1	1	1	1029	114.927	5.49
P54823	Ddx6	Probable ATP-dependent RNA helicase DDX6 OS=Mus musculus GN=Ddx6 PE=1 SV=1	6.00414	2	2	2	483	54.157	8.66
P55264	Adk	Adenosine kinase OS=Mus musculus GN=Adk PE=1 SV=2	11.0803	4	4	4	361	40.123	6.21
A0A0R4J234	Senp8	SUMO/sentrin specific peptidase 8, isoform CRA_a OS=Mus musculus GN=Senp8 PE=1 SV=2	6.33484	1	1	1	221	25.041	5.95
Q6ZPU9	Kif1bp	KIF1-binding protein OS=Mus musculus GN=Kif1bp PE=1 SV=2	3.07942	1	1	1	617	71.007	5.48
Q9D173	Tomm7	Mitochondrial import receptor subunit TOM7 homolog OS=Mus musculus GN=Tomm7 PE=3 SV=1	12.7273	1	1	1	55	6.173	10.17
Q9D711	Pir	Pirin OS=Mus musculus GN=Pir PE=1 SV=1	4.13793	1	1	1	290	32.046	7.11
E9PY16	Adap1	ArfGAP with dual PH domains 1 OS=Mus musculus GN=Adap1 PE=1 SV=1	15.2406	4	4	4	374	43.343	8.65
Q9ERR1	Ndel1	Nuclear distribution protein nudE-like 1 OS=Mus musculus GN=Ndel1 PE=1 SV=2	3.18841	1	1	1	345	38.342	5.24
Q9CQZ6	Ndufb3	NADH dehydrogenase [ubiquinone] 1 beta subcomplex subunit 3 OS=Mus musculus GN=Ndufb3 PE=1 SV=1	23.0769	2	2	2	104	11.685	9.04
Q8VCD6	Reep2	Receptor expression-enhancing protein 2 OS=Mus musculus GN=Reep2 PE=1 SV=2	12.2047	2	2	2	254	28.419	9.41
Q2M4I8	Ptpns1	Ptpns1 OS=Mus musculus GN=Ptpns1 PE=4 SV=1	7.85855	2	2	2	509	55.892	8.16
Q9WV96	Timm10b	Mitochondrial import inner membrane translocase subunit Tim10 B OS=Mus musculus GN=Timm10b PE=1 SV=1	19	1	1	1	100	11.307	7.08
O08532	Cacna2d1	Voltage-dependent calcium channel subunit alpha-2/delta-1 OS=Mus musculus GN=Cacna2d1 PE=1 SV=1	1.9039	2	2	2	1103	124.551	5.3
Q7TPD5	Rps6ka2	Ribosomal protein S6 kinase OS=Mus musculus GN=Rps6ka2 PE=2 SV=1	3.54707	2	2	2	733	83.134	8.5
Q3TWB8	Tm9sf2	Transmembrane 9 superfamily member OS=Mus musculus GN=Tm9sf2 PE=2 SV=1	1.79104	1	1	1	670	76	7.3
Q8R550	Sh3kbp1	SH3 domain-containing kinase-binding protein 1 OS=Mus musculus GN=Sh3kbp1 PE=1 SV=1	2.2567	1	1	1	709	78.122	7.55
P48024	Eif1	Eukaryotic translation initiation factor 1 OS=Mus musculus GN=Eif1 PE=1 SV=2	33.6283	2	2	2	113	12.739	7.44
O55222	Ilk	Integrin-linked protein kinase OS=Mus musculus GN=Ilk PE=1 SV=2	5.53097	2	2	2	452	51.34	8.07
Q5F285	Tmem256	Transmembrane protein 256 OS=Mus musculus GN=Tmem256 PE=1 SV=1	7.07965	1	1	1	113	11.648	8.94
A0A0R4J0B6	Abcg2	ATP-binding cassette sub-family G member 2 OS=Mus musculus GN=Abcg2 PE=1 SV=1	1.52207	1	1	1	657	72.975	8.54
Q3UQM7	Slc7a5	Uncharacterized protein OS=Mus musculus GN=Slc7a5 PE=2 SV=1	2.53906	1	1	1	512	55.836	7.9
Q9CPS6	Hint3	Histidine triad nucleotide-binding protein 3 OS=Mus musculus GN=Hint3 PE=1 SV=1	20	2	2	2	165	18.775	6.33
Q8C7K6	Pcyox1l	Prenylcysteine oxidase-like OS=Mus musculus GN=Pcyox1l PE=1 SV=1	2.22222	1	1	1	495	54.84	7.65
Q8K0D5	Gfm1	Elongation factor G, mitochondrial OS=Mus musculus GN=Gfm1 PE=1 SV=1	1.1984	1	1	1	751	83.496	6.92
Q8R050	Gspt1	Eukaryotic peptide chain release factor GTP-binding subunit ERF3A OS=Mus musculus GN=Gspt1 PE=1 SV=2	3.45912	2	2	2	636	68.582	5.21
Q5SSM3	Arhgap44	Rho GTPase-activating protein 44 OS=Mus musculus GN=Arhgap44 PE=1 SV=1	4.6683	2	2	2	814	88.937	6.6
Q80V42	Cpm	Carboxypeptidase M OS=Mus musculus GN=Cpm PE=1 SV=2	6.09481	2	2	2	443	50.523	7.78
A0A0A6YX26	Rpl31	60S ribosomal protein L31 OS=Mus musculus GN=Rpl31 PE=1 SV=1	10.8527	1	1	1	129	14.987	10.61
Q80T41	Gabbr2	Gamma-aminobutyric acid type B receptor subunit 2 OS=Mus musculus GN=Gabbr2 PE=1 SV=2	1.06383	1	1	1	940	105.599	8.72
E9Q4P1	Wdfy1	WD repeat and FYVE domain-containing protein 1 OS=Mus musculus GN=Wdfy1 PE=1 SV=1	3.17073	1	2	1	410	46.187	7.34
Q80WJ7	Mtdh	Protein LYRIC OS=Mus musculus GN=Mtdh PE=1 SV=1	5.69948	2	2	2	579	63.808	9.33
Q921F4	Hnrnpll	Heterogeneous nuclear ribonucleoprotein L-like OS=Mus musculus GN=Hnrnpll PE=1 SV=3	2.70728	1	1	1	591	64.084	5.85
P62320	Snrpd3	Small nuclear ribonucleoprotein Sm D3 OS=Mus musculus GN=Snrpd3 PE=1 SV=1	31.746	3	3	3	126	13.907	10.32
Q3UEB3	Puf60	Poly(U)-binding-splicing factor PUF60 OS=Mus musculus GN=Puf60 PE=1 SV=2	8.51064	3	3	3	564	60.211	5.29
Q6PDI5	Ecm29	Proteasome-associated protein ECM29 homolog OS=Mus musculus GN=Ecm29 PE=1 SV=3	1.30435	2	2	2	1840	203.573	7.06
Q9D7S7	Rpl22l1	60S ribosomal protein L22-like 1 OS=Mus musculus GN=Rpl22l1 PE=1 SV=1	9.83607	1	1	1	122	14.459	9.45
Q8K4X7	Agpat4	1-acyl-sn-glycerol-3-phosphate acyltransferase delta OS=Mus musculus GN=Agpat4 PE=1 SV=1	7.14286	3	3	3	378	43.781	8.38
Q9WTP6	Ak2	Adenylate kinase 2, mitochondrial OS=Mus musculus GN=Ak2 PE=1 SV=5	8.78661	2	2	2	239	26.452	7.39
Q9Z1Q2	Abhd16a	Protein ABHD16A OS=Mus musculus GN=Abhd16a PE=1 SV=3	1.79211	1	1	1	558	63.046	8.25
Q6PDG5	Smarcc2	SWI/SNF complex subunit SMARCC2 OS=Mus musculus GN=Smarcc2 PE=1 SV=2	1.73124	1	1	1	1213	132.522	5.59
Q61081	Cdc37	Hsp90 co-chaperone Cdc37 OS=Mus musculus GN=Cdc37 PE=1 SV=1	10.2902	3	4	3	379	44.565	5.34
A0A1L1STC6	Syne1	Nesprin-1 OS=Mus musculus GN=Syne1 PE=1 SV=1	0.704626	4	4	4	8799	1009.29	5.58
Q8K341	Atat1	Alpha-tubulin N-acetyltransferase 1 OS=Mus musculus GN=Atat1 PE=1 SV=1	3.32542	1	1	1	421	47.135	9.98
P43275	Hist1h1a	Histone H1.1 OS=Mus musculus GN=Hist1h1a PE=1 SV=2	13.1455	2	2	1	213	21.772	10.93
Q3UHL1	Camkv	CaM kinase-like vesicle-associated protein OS=Mus musculus GN=Camkv PE=1 SV=2	5.66406	3	3	3	512	54.785	5.54
Q9CQ40	Mrpl49	39S ribosomal protein L49, mitochondrial OS=Mus musculus GN=Mrpl49 PE=1 SV=1	7.22892	1	1	1	166	19.121	9.5
Q8VIM9	Irgq	Immunity-related GTPase family Q protein OS=Mus musculus GN=Irgq PE=1 SV=1	3.60206	1	1	1	583	59.287	4.83
Q8CI43	Myl6b	Myosin light chain 6B OS=Mus musculus GN=Myl6b PE=1 SV=1	10.628	2	2	1	207	22.735	5.53
Q60803	Traf3	TNF receptor-associated factor 3 OS=Mus musculus GN=Traf3 PE=1 SV=2	4.2328	2	2	2	567	64.252	8.05
Q3TFU8	Tmed9	Uncharacterized protein OS=Mus musculus GN=Tmed9 PE=2 SV=1	9.66543	3	3	3	269	31.239	9.58
Q8VHL1	Setd7	Histone-lysine N-methyltransferase SETD7 OS=Mus musculus GN=Setd7 PE=1 SV=2	7.65027	2	2	2	366	40.481	4.65
A0A0R4J0D3	Stt3b	Dolichyl-diphosphooligosaccharide--protein glycosyltransferase subunit STT3B OS=Mus musculus GN=Stt3b PE=1 SV=1	1.45808	1	1	1	823	93.255	9
Q6P5F9	Xpo1	Exportin-1 OS=Mus musculus GN=Xpo1 PE=1 SV=1	4.01494	2	2	2	1071	123.013	6.07
Q5BKS5	Hook3	Hook homolog 3 (Drosophila) OS=Mus musculus GN=Hook3 PE=2 SV=1	1.80556	1	1	1	720	83.409	5.16
Q80U19	Daam2	Disheveled-associated activator of morphogenesis 2 OS=Mus musculus GN=Daam2 PE=1 SV=4	2.95964	3	3	3	1115	128.289	6.92
Q8BZJ7	Dcun1d2	DCN1-like protein 2 OS=Mus musculus GN=Dcun1d2 PE=1 SV=3	6.17761	1	1	1	259	30.049	5.59
Q91XF0	Pnpo	Pyridoxine-5'-phosphate oxidase OS=Mus musculus GN=Pnpo PE=1 SV=1	9.57854	2	2	2	261	30.095	8.22
P62301	Rps13	40S ribosomal protein S13 OS=Mus musculus GN=Rps13 PE=1 SV=2	25.8278	4	5	4	151	17.212	10.54
Q8BYY4	Ttc39b	Tetratricopeptide repeat protein 39B OS=Mus musculus GN=Ttc39b PE=1 SV=1	2.59319	1	1	1	617	70.248	6.64
Q8R3B1	Plcd1	1-phosphatidylinositol 4,5-bisphosphate phosphodiesterase delta-1 OS=Mus musculus GN=Plcd1 PE=1 SV=2	2.51323	1	1	1	756	85.819	6.21
Q3UII2	Cd82	Tetraspanin OS=Mus musculus GN=Cd82 PE=1 SV=1	11.6541	3	3	3	266	29.609	5.02
Q3V038	Ttc9	Tetratricopeptide repeat protein 9A OS=Mus musculus GN=Ttc9 PE=1 SV=1	6.39269	1	1	1	219	24.335	8.85
P60840	Ensa	Alpha-endosulfine OS=Mus musculus GN=Ensa PE=1 SV=1	25.6198	2	2	2	121	13.327	7.24
Q78XF5	Ostc	Oligosaccharyltransferase complex subunit OSTC OS=Mus musculus GN=Ostc PE=1 SV=1	8.05369	1	1	1	149	16.804	9.13
Q6P069	Sri	Sorcin OS=Mus musculus GN=Sri PE=1 SV=1	17.1717	2	2	2	198	21.613	5.59
Q8C996	Tmem163	Transmembrane protein 163 OS=Mus musculus GN=Tmem163 PE=1 SV=1	9.02778	1	1	1	288	31.173	7.93
O08600	Endog	Endonuclease G, mitochondrial OS=Mus musculus GN=Endog PE=1 SV=1	3.40136	1	1	1	294	32.171	9.54
Q80V08	Rpl17	Rpl17 protein (Fragment) OS=Mus musculus GN=Rpl17 PE=2 SV=1	15.4639	2	2	2	194	22.42	10.33
P62073	Timm10	Mitochondrial import inner membrane translocase subunit Tim10 OS=Mus musculus GN=Timm10 PE=1 SV=1	14.4444	1	1	1	90	10.326	6.29
P28230	Gjb1	Gap junction beta-1 protein OS=Mus musculus GN=Gjb1 PE=1 SV=3	4.24028	1	1	1	283	31.983	8.95
Q9DBP6	Wbp2	Uncharacterized protein OS=Mus musculus GN=Wbp2 PE=2 SV=1	5.74713	2	2	2	348	37.167	9.33
Q3UJS6	Cpne3	Uncharacterized protein OS=Mus musculus GN=Cpne3 PE=2 SV=1	3.93996	2	2	1	533	59.577	5.91
Q543S0	Prelp	Proline arginine-rich end leucine-rich repeat OS=Mus musculus GN=Prelp PE=1 SV=1	8.73016	3	3	3	378	43.265	9.54
Q9DCU2	Pllp	Plasmolipin OS=Mus musculus GN=Pllp PE=1 SV=1	23.6264	3	5	3	182	19.788	9.41
P50153	Gng4	Guanine nucleotide-binding protein G(I)/G(S)/G(O) subunit gamma-4 OS=Mus musculus GN=Gng4 PE=1 SV=1	21.3333	1	2	1	75	8.399	7.08
A0A0R4J0B4	Cmas	Cytidine monophospho-N-acetylneuraminic acid synthetase OS=Mus musculus GN=Cmas PE=1 SV=1	4.86111	2	2	2	432	48	8.1
Q9D6G9	Cmtm5	CKLF-like MARVEL transmembrane domain-containing protein 5 OS=Mus musculus GN=Cmtm5 PE=1 SV=1	4.48718	1	1	1	156	17.378	4.84
Q5SUR0	Pfas	Phosphoribosylformylglycinamidine synthase OS=Mus musculus GN=Pfas PE=1 SV=1	2.31862	2	2	2	1337	144.538	5.67
Q5BLK2	Rps20	MCG3574 OS=Mus musculus GN=Rps20 PE=1 SV=1	15.9664	2	2	2	119	13.364	9.94
Q9D898	Arpc5l	Actin-related protein 2/3 complex subunit 5-like protein OS=Mus musculus GN=Arpc5l PE=1 SV=1	17.6471	2	2	2	153	16.97	6.8
P63280	Ube2i	SUMO-conjugating enzyme UBC9 OS=Mus musculus GN=Ube2i PE=1 SV=1	8.22785	1	1	1	158	17.995	8.66
Q3THS6	Mat2a	S-adenosylmethionine synthase isoform type-2 OS=Mus musculus GN=Mat2a PE=1 SV=2	10.6329	4	4	4	395	43.661	6.48
A0A0R4J038	Kng1	Kininogen-1 OS=Mus musculus GN=Kng1 PE=1 SV=1	3.47958	2	2	2	661	73.055	6.6
O54734	Ddost	Dolichyl-diphosphooligosaccharide--protein glycosyltransferase 48 kDa subunit OS=Mus musculus GN=Ddost PE=1 SV=2	6.34921	3	3	3	441	48.997	5.83
Q8BXR1	Slc7a14	Probable cationic amino acid transporter OS=Mus musculus GN=Slc7a14 PE=1 SV=1	2.59403	1	1	1	771	83.929	5.35
Q921W0	Chmp1a	Charged multivesicular body protein 1a OS=Mus musculus GN=Chmp1a PE=1 SV=1	8.67347	2	2	2	196	21.594	8.06
Q8BMA6	Srp68	Signal recognition particle subunit SRP68 OS=Mus musculus GN=Srp68 PE=1 SV=2	2.08	1	1	1	625	70.53	8.57
Q9DBS2	Tprg1l	Tumor protein p63-regulated gene 1-like protein OS=Mus musculus GN=Tprg1l PE=1 SV=1	7.14286	1	2	1	266	29.795	7.37
P54822	Adsl	Adenylosuccinate lyase OS=Mus musculus GN=Adsl PE=1 SV=2	3.92562	1	1	1	484	54.831	7.27
A0A1W2P768	Hist2h3c1	Histone H3.2 OS=Mus musculus GN=Hist2h3c1 PE=1 SV=1	26.5193	3	3	1	181	20.234	11.39
Q8VCT3	Rnpep	Aminopeptidase B OS=Mus musculus GN=Rnpep PE=1 SV=2	6.46154	3	3	3	650	72.37	5.35
Q8C729	Fam126b	Protein FAM126B OS=Mus musculus GN=Fam126b PE=1 SV=1	5.09434	2	2	2	530	58.55	7.72
Q9Z2S7	Tsc22d3	TSC22 domain family protein 3 OS=Mus musculus GN=Tsc22d3 PE=1 SV=2	12.4088	2	2	1	137	15.168	4.53
O70503	Hsd17b12	Very-long-chain 3-oxoacyl-CoA reductase OS=Mus musculus GN=Hsd17b12 PE=1 SV=1	4.80769	2	2	2	312	34.719	9.52
Q99MR6	Srrt	Serrate RNA effector molecule homolog OS=Mus musculus GN=Srrt PE=1 SV=1	1.48571	1	1	1	875	100.39	5.97
Q9DB79	Rps11	Uncharacterized protein OS=Mus musculus GN=Rps11 PE=2 SV=1	22.2892	4	4	4	166	19.402	10.14
Q99JY8	Plpp3	Phospholipid phosphatase 3 OS=Mus musculus GN=Plpp3 PE=1 SV=1	3.52564	1	1	1	312	35.193	9.07
A0A286YCG8	Ssr1	Translocon-associated protein subunit alpha OS=Mus musculus GN=Ssr1 PE=1 SV=1	4.71698	1	1	1	318	35.536	4.44
Q9Z1Z0	Uso1	General vesicular transport factor p115 OS=Mus musculus GN=Uso1 PE=1 SV=2	3.02398	2	2	2	959	106.917	4.93
Q9D5T0	Atad1	ATPase family AAA domain-containing protein 1 OS=Mus musculus GN=Atad1 PE=1 SV=1	8.86427	2	2	2	361	40.718	6.9
A0A0B4J1E7	Kpna4	Importin subunit alpha-3 OS=Mus musculus GN=Kpna4 PE=1 SV=1	4.6549	1	4	1	623	67.989	5.34
Q9D9V3	Echdc1	Ethylmalonyl-CoA decarboxylase OS=Mus musculus GN=Echdc1 PE=1 SV=2	8.07453	2	2	2	322	35.444	7.01
Q3UMR5	Mcu	Calcium uniporter protein, mitochondrial OS=Mus musculus GN=Mcu PE=1 SV=2	3.14286	1	1	1	350	39.657	8.56
Q9WTX2	Prkra	Interferon-inducible double-stranded RNA-dependent protein kinase activator A OS=Mus musculus GN=Prkra PE=1 SV=1	4.79233	1	1	1	313	34.349	8.43
B2RSV4	Sf3b3	Splicing factor 3b, subunit 3 OS=Mus musculus GN=Sf3b3 PE=2 SV=1	2.05423	2	2	2	1217	135.465	5.26
Q14AF6	Snrpd2	MCG4862 OS=Mus musculus GN=Snrpd2 PE=1 SV=1	25.4237	3	3	3	118	13.518	9.91
Q8BI08	Mal2	Protein MAL2 OS=Mus musculus GN=Mal2 PE=1 SV=1	6.28571	1	1	1	175	19.082	6.49
Q9DBH5	Lman2	Vesicular integral-membrane protein VIP36 OS=Mus musculus GN=Lman2 PE=1 SV=2	3.35196	1	1	1	358	40.404	6.95
A0A023J604	ND2	NADH-ubiquinone oxidoreductase chain 2 OS=Mus musculus castaneus GN=ND2 PE=3 SV=1	4.89914	1	1	1	347	39.099	9.92
Q9JK42	Pdk2	[Pyruvate dehydrogenase (acetyl-transferring)] kinase isozyme 2, mitochondrial OS=Mus musculus GN=Pdk2 PE=1 SV=2	14.0049	4	4	4	407	46.011	6.61
Q3UKA4	Adh1	Alcohol dehydrogenase 1 (Class I), isoform CRA_c OS=Mus musculus GN=Adh1 PE=1 SV=1	4.8	3	4	3	375	39.746	8.1
Q6ZQ77	Hip1r	MKIAA0655 protein (Fragment) OS=Mus musculus GN=Hip1r PE=2 SV=1	1.47738	1	1	1	1083	120.917	6.58
Q8BGD8	Coa6	Cytochrome c oxidase assembly factor 6 homolog OS=Mus musculus GN=Coa6 PE=1 SV=1	30.3797	2	2	2	79	9.292	8.16
Q8R4V2	Dusp15	Dual specificity protein phosphatase 15 OS=Mus musculus GN=Dusp15 PE=1 SV=3	11.0638	2	2	2	235	26.17	9.26
Q64152	Btf3	Transcription factor BTF3 OS=Mus musculus GN=Btf3 PE=1 SV=3	13.7255	1	2	1	204	22.017	9.52
Q3TMH2	Scrn3	Secernin-3 OS=Mus musculus GN=Scrn3 PE=1 SV=1	8.37321	2	2	2	418	47.631	5.66
Q8BGS2	Bola2	BolA-like protein 2 OS=Mus musculus GN=Bola2 PE=1 SV=1	18.6047	2	2	2	86	10.208	6.16
Q3UJU9	Rmdn3	Regulator of microtubule dynamics protein 3 OS=Mus musculus GN=Rmdn3 PE=1 SV=2	6.38298	2	2	2	470	51.997	5.21
Q9Z0U1	Tjp2	Tight junction protein ZO-2 OS=Mus musculus GN=Tjp2 PE=1 SV=2	3.59897	3	3	3	1167	131.2	6.79
Q9WUB4	Dctn6	Dynactin subunit 6 OS=Mus musculus GN=Dctn6 PE=1 SV=1	7.36842	1	1	1	190	20.657	6.67
A0A068BGT0	Vps52	Vacuolar protein sorting 52 OS=Mus musculus GN=Vps52 PE=2 SV=1	3.18119	2	2	2	723	81.979	5.9
Q8VHX6	Flnc	Filamin-C OS=Mus musculus GN=Flnc PE=1 SV=3	0.807043	2	2	1	2726	290.937	5.95
Q3TST0	Pnpt1	Uncharacterized protein OS=Mus musculus GN=Pnpt1 PE=2 SV=1	1.78799	1	1	1	783	85.629	8.03
Q9R1C6	Dgke	Diacylglycerol kinase epsilon OS=Mus musculus GN=Dgke PE=1 SV=1	2.48227	1	1	1	564	63.593	7.44
Q69ZN0	Gda	MKIAA1258 protein (Fragment) OS=Mus musculus GN=Gda PE=2 SV=1	6.77618	2	2	2	487	54.463	5.63
P0DN34	Ndufb1	NADH dehydrogenase [ubiquinone] 1 beta subcomplex subunit 1 OS=Mus musculus GN=Ndufb1 PE=3 SV=1	19.2982	1	2	1	57	6.95	8.21
Q3UC49	Fech	Ferrochelatase OS=Mus musculus GN=Fech PE=2 SV=1	8.53081	3	3	3	422	47.423	8.91
Q91V76		Ester hydrolase C11orf54 homolog OS=Mus musculus PE=1 SV=1	11.4286	3	3	3	315	34.973	6.29
P19324	Serpinh1	Serpin H1 OS=Mus musculus GN=Serpinh1 PE=1 SV=3	6.23501	1	1	1	417	46.504	8.82
Q3TF40	Nono	Uncharacterized protein (Fragment) OS=Mus musculus GN=Nono PE=2 SV=1	4.16667	2	2	1	528	60.369	9.61
O35685	Nudc	Nuclear migration protein nudC OS=Mus musculus GN=Nudc PE=1 SV=1	6.3253	2	2	2	332	38.334	5.26
Q5RIM6	Ncor1	Nuclear receptor co-repressor 1, isoform CRA_a OS=Mus musculus GN=Ncor1 PE=1 SV=1	0.366748	1	1	1	2454	270.622	6.93
Q8BW75	Maob	Amine oxidase [flavin-containing] B OS=Mus musculus GN=Maob PE=1 SV=4	10.5769	4	5	2	520	58.52	8.29
E9Q3L2	Pi4ka	Phosphatidylinositol 4-kinase alpha OS=Mus musculus GN=Pi4ka PE=1 SV=2	0.997625	2	2	2	2105	236.889	7.06
Q3TIA9	Asns	Uncharacterized protein OS=Mus musculus GN=Asns PE=2 SV=1	3.38681	2	2	2	561	64.377	6.65
P40336	Vps26a	Vacuolar protein sorting-associated protein 26A OS=Mus musculus GN=Vps26a PE=1 SV=1	9.17431	2	2	2	327	38.09	6.57
E9QJW0	Mgst1	Microsomal glutathione S-transferase 1 OS=Mus musculus GN=Mgst1 PE=1 SV=1	5.67686	1	1	1	229	25.776	9.91
A2A4P4	Gm27029	Predicted gene, 27029 OS=Mus musculus GN=Gm27029 PE=4 SV=1	4.60405	1	1	1	543	60.469	5.78
Q99LB6	Mat2b	Methionine adenosyltransferase 2 subunit beta OS=Mus musculus GN=Mat2b PE=1 SV=1	6.88623	2	2	2	334	37.369	6.95
F8SLQ1	Pex5l	PEX5-related protein OS=Mus musculus GN=Pex5l PE=1 SV=1	6.61538	3	3	3	650	72.227	5.3
Q6R891	Ppp1r9b	Neurabin-2 OS=Mus musculus GN=Ppp1r9b PE=1 SV=1	3.91677	2	2	2	817	89.466	4.92
Q8BJU2	Tspan9	Tetraspanin-9 OS=Mus musculus GN=Tspan9 PE=1 SV=1	10.8787	2	2	2	239	26.719	7.42
E9QAZ2	Gm10020	Ribosomal protein L15 OS=Mus musculus GN=Gm10020 PE=3 SV=1	15.6863	3	3	3	204	24.062	11.58
Q64471	Gstt1	Glutathione S-transferase theta-1 OS=Mus musculus GN=Gstt1 PE=1 SV=4	4.58333	1	1	1	240	27.356	7.27
P14115	Rpl27a	60S ribosomal protein L27a OS=Mus musculus GN=Rpl27a PE=1 SV=5	8.10811	1	1	1	148	16.595	11.12
Q8CI78	Rmnd1	Required for meiotic nuclear division protein 1 homolog OS=Mus musculus GN=Rmnd1 PE=1 SV=1	5.77778	2	2	2	450	51.81	7.99
Q80YP7	Atp6v0c	V-type proton ATPase proteolipid subunit (Fragment) OS=Mus musculus GN=Atp6v0c PE=2 SV=1	9.57447	1	3	1	188	19.302	7.12
A0A023J682	ND3	NADH-ubiquinone oxidoreductase chain 3 OS=Mus musculus musculus GN=ND3 PE=3 SV=1	13.0435	1	1	1	115	13.168	4.64
Q9D289	Trappc6b	Trafficking protein particle complex subunit 6B OS=Mus musculus GN=Trappc6b PE=1 SV=1	8.86076	1	1	1	158	17.924	8.68
B9EJ24	Selenoo	Uncharacterized protein OS=Mus musculus GN=Selenoo PE=2 SV=1	3.74813	2	2	2	667	74.133	5.83
Q62266	Sprr1a	Cornifin-A OS=Mus musculus GN=Sprr1a PE=1 SV=1	45.1389	3	4	3	144	15.755	7.85
Q9CZB4	Apool	MICOS complex subunit OS=Mus musculus GN=Apool PE=2 SV=1	9.77444	2	2	2	266	29.31	9.31
S4R290	Wdr41	WD repeat-containing protein 41 OS=Mus musculus GN=Wdr41 PE=1 SV=1	5.35332	1	1	1	467	48.063	5.02
Q6PFB2	Rcc1	Rcc1 protein OS=Mus musculus GN=Rcc1 PE=1 SV=1	3.45622	1	1	1	434	46.345	8.35
O35474	Edil3	EGF-like repeat and discoidin I-like domain-containing protein 3 OS=Mus musculus GN=Edil3 PE=1 SV=2	1.875	1	1	1	480	53.677	7.58
A0A1D5RM85	Rpl18a	60S ribosomal protein L18a (Fragment) OS=Mus musculus GN=Rpl18a PE=1 SV=1	10.5023	2	2	2	219	24.622	9.94
Q9DB72	Btbd17	BTB/POZ domain-containing protein 17 OS=Mus musculus GN=Btbd17 PE=1 SV=1	3.55649	1	2	1	478	52.569	9.42
Q5SUS9	Ewsr1	RNA-binding protein EWS OS=Mus musculus GN=Ewsr1 PE=1 SV=1	2.118	1	1	1	661	68.994	9.29
Q8K1J6	Trnt1	CCA tRNA nucleotidyltransferase 1, mitochondrial OS=Mus musculus GN=Trnt1 PE=1 SV=1	3.45622	1	1	1	434	49.864	8.56
P47964	Rpl36	60S ribosomal protein L36 OS=Mus musculus GN=Rpl36 PE=3 SV=2	18.0952	2	2	2	105	12.208	11.34
Q5FW75	Actn2	Actinin alpha 2 OS=Mus musculus GN=Actn2 PE=2 SV=1	4.47427	3	3	1	894	103.853	5.45
P62274	Rps29	40S ribosomal protein S29 OS=Mus musculus GN=Rps29 PE=3 SV=2	19.6429	1	1	1	56	6.672	10.13
Q3UHB1	Nt5dc3	5'-nucleotidase domain-containing protein 3 OS=Mus musculus GN=Nt5dc3 PE=1 SV=1	6.04396	3	3	3	546	63.13	8.56
B2RWW1	Map1s	Microtubule-associated protein 1S OS=Mus musculus GN=Map1s PE=2 SV=1	3.59712	3	3	3	973	102.961	7.02
Q8JZU2	Slc25a1	Tricarboxylate transport protein, mitochondrial OS=Mus musculus GN=Slc25a1 PE=1 SV=1	6.10932	2	2	2	311	33.91	9.89
Q8C3W1		Uncharacterized protein C1orf198 homolog OS=Mus musculus PE=1 SV=1	10.2484	2	2	2	322	35.295	5.24
E9QM90	2310035C23Rik	RIKEN cDNA 2310035C23 gene OS=Mus musculus GN=2310035C23Rik PE=1 SV=2	1.06908	1	1	1	1216	134.486	5.34
O35143	Atpif1	ATPase inhibitor, mitochondrial OS=Mus musculus GN=Atpif1 PE=1 SV=2	8.49057	2	2	2	106	12.151	9.64
Q9D2R6	Coa3	Cytochrome c oxidase assembly factor 3 homolog, mitochondrial OS=Mus musculus GN=Coa3 PE=1 SV=1	9.25926	1	1	1	108	11.979	9.86
Q8BFQ4	Wdr82	WD repeat-containing protein 82 OS=Mus musculus GN=Wdr82 PE=1 SV=1	6.38978	1	1	1	313	35.056	7.69
Q8BWZ3	Naa25	N-alpha-acetyltransferase 25, NatB auxiliary subunit OS=Mus musculus GN=Naa25 PE=1 SV=1	1.64609	2	2	2	972	111.637	6.52
Q8VDP4	Ccar2	Cell cycle and apoptosis regulator protein 2 OS=Mus musculus GN=Ccar2 PE=1 SV=2	1.51844	1	1	1	922	102.938	5.25
O88587	Comt	Catechol O-methyltransferase OS=Mus musculus GN=Comt PE=1 SV=2	5.66038	1	1	1	265	29.467	5.83
Q9D7N9	Apmap	Adipocyte plasma membrane-associated protein OS=Mus musculus GN=Apmap PE=1 SV=1	2.6506	1	1	1	415	46.405	6.32
Q60936	Coq8a	Atypical kinase COQ8A, mitochondrial OS=Mus musculus GN=Coq8a PE=1 SV=2	1.86047	1	1	1	645	71.697	6.54
Q68FF6	Git1	ARF GTPase-activating protein GIT1 OS=Mus musculus GN=Git1 PE=1 SV=1	2.07792	1	1	1	770	85.247	6.93
Q80W47	Wipi2	WD repeat domain phosphoinositide-interacting protein 2 OS=Mus musculus GN=Wipi2 PE=1 SV=1	7.41573	2	2	2	445	48.446	5.86
Q9EPU0	Upf1	Regulator of nonsense transcripts 1 OS=Mus musculus GN=Upf1 PE=1 SV=2	3.91459	3	3	3	1124	123.889	6.61
Q8BL86	Mblac2	Metallo-beta-lactamase domain-containing protein 2 OS=Mus musculus GN=Mblac2 PE=1 SV=2	7.52688	1	1	1	279	31.186	6.86
A2BI31	Cd59a	CD59a antigen OS=Mus musculus GN=Cd59a PE=2 SV=1	13.8211	1	1	1	123	13.639	7.47
Q71RI9	Kyat3	Kynurenine--oxoglutarate transaminase 3 OS=Mus musculus GN=Kyat3 PE=1 SV=1	2.63736	1	1	1	455	51.093	8.37
Q99LZ4	Mrps23	Mrps23 protein (Fragment) OS=Mus musculus GN=Mrps23 PE=2 SV=1	15.7143	2	2	2	210	23.524	7.43
Q9WUR2	Eci2	Enoyl-CoA delta isomerase 2, mitochondrial OS=Mus musculus GN=Eci2 PE=1 SV=2	9.71867	2	3	2	391	43.24	8.92
P56389	Cda	Cytidine deaminase OS=Mus musculus GN=Cda PE=1 SV=2	11.6438	1	1	1	146	16.121	5.58
Q7TN79	Akap7	A-kinase anchor protein 7 isoform gamma OS=Mus musculus GN=Akap7 PE=1 SV=2	3.82166	1	1	1	314	35.46	7.87
Q9JME7	Trappc2l	Trafficking protein particle complex subunit 2-like protein OS=Mus musculus GN=Trappc2l PE=1 SV=1	19.4245	2	2	2	139	16.008	6.77
Q8C419	Gpr158	Probable G-protein coupled receptor 158 OS=Mus musculus GN=Gpr158 PE=1 SV=2	1.83333	1	1	1	1200	134.341	8.09
O54833	Csnk2a2	Casein kinase II subunit alpha' OS=Mus musculus GN=Csnk2a2 PE=1 SV=1	4.28571	1	1	1	350	41.189	8.56
Q6ZWX1	Rpl35a	MCG1036414 OS=Mus musculus GN=Rpl35a PE=1 SV=1	14.5455	2	2	2	110	12.546	10.89
Q7TN29	Smap2	Stromal membrane-associated protein 2 OS=Mus musculus GN=Smap2 PE=1 SV=1	4.43925	2	2	2	428	46.547	8.87
P53702	Hccs	Cytochrome c-type heme lyase OS=Mus musculus GN=Hccs PE=1 SV=2	4.77941	1	1	1	272	30.958	7.12
Q7M750	Opalin	Opalin OS=Mus musculus GN=Opalin PE=1 SV=1	31.4685	2	2	2	143	15.823	4.88
P0C027	Nudt10	Diphosphoinositol polyphosphate phosphohydrolase 3-alpha OS=Mus musculus GN=Nudt10 PE=1 SV=1	24.3902	3	3	3	164	18.581	5.69
A0A1D5RLQ9	Cdc42bpa	Serine/threonine-protein kinase MRCK alpha OS=Mus musculus GN=Cdc42bpa PE=1 SV=1	0.572082	1	1	1	1748	198.465	6.51
Q9JJI8	Rpl38	60S ribosomal protein L38 OS=Mus musculus GN=Rpl38 PE=1 SV=3	35.7143	2	2	2	70	8.199	10.1
[truncated: 582 more rows]
