# Supplementary material for: A novel co-target of ACY1 governing plasma membrane translocation of SphK1 contributes to inflammatory and neuropathic pain
Source: iScience. 2023 May 28;26(6):106989. doi: 10.1016/j.isci.2023.106989 (PMC10291574; doi:10.1016/j.isci.2023.106989)
Supplement: Data S1. Data file of exported proteomics datasets, related to Figure 1 [file mmc2.zip › Date S1/1-M-GSGC0160906正式实验报告/预实验报告/蛋白质鉴定简表_B1.xlsx]

## Sheet: Sheet8
Accession	Gene Name	Description	Coverage	# Peptides	# PSMs	# Unique Peptides	# AAs	MW [kDa]	calc. pI
A0A0G2JGX4	Atp1a3	Sodium/potassium-transporting ATPase subunit alpha OS=Mus musculus GN=Atp1a3 PE=1 SV=1	50.8772	47	205	29	1026	112.916	5.41
Q6ZQ49	Atp1a2	Sodium/potassium-transporting ATPase subunit alpha (Fragment) OS=Mus musculus GN=Atp1a2 PE=2 SV=1	51.9569	52	178	32	1022	112.22	5.6
P68369	Tuba1a	Tubulin alpha-1A chain OS=Mus musculus GN=Tuba1a PE=1 SV=1	62.306	25	170	7	451	50.104	5.06
A3KGU7	Sptan1	Spectrin alpha chain, non-erythrocytic 1 OS=Mus musculus GN=Sptan1 PE=1 SV=1	64.5539	126	188	1	2477	284.977	5.34
A3KGU5	Sptan1	Spectrin alpha chain, non-erythrocytic 1 OS=Mus musculus GN=Sptan1 PE=1 SV=1	65.1608	126	187	1	2457	282.72	5.33
A0A0A0MQA5	Tuba4a	Tubulin alpha chain (Fragment) OS=Mus musculus GN=Tuba4a PE=1 SV=1	66.0377	26	159	8	477	52.87	5.19
Q8VDN2	Atp1a1	Sodium/potassium-transporting ATPase subunit alpha-1 OS=Mus musculus GN=Atp1a1 PE=1 SV=1	44.6725	40	120	22	1023	112.91	5.45
P60710	Actb	Actin, cytoplasmic 1 OS=Mus musculus GN=Actb PE=1 SV=1	69.0667	19	132	1	375	41.71	5.48
P63260	Actg1	Actin, cytoplasmic 2 OS=Mus musculus GN=Actg1 PE=1 SV=1	69.0667	19	129	1	375	41.766	5.48
A0A0A0MQF6	Gapdh	Glyceraldehyde-3-phosphate dehydrogenase OS=Mus musculus GN=Gapdh PE=1 SV=1	61.2813	16	126	16	359	38.629	8.97
Q9JHU4	Dync1h1	Cytoplasmic dynein 1 heavy chain 1 OS=Mus musculus GN=Dync1h1 PE=1 SV=2	36.3695	129	155	129	4644	531.71	6.42
Q62261	Sptbn1	Spectrin beta chain, non-erythrocytic 1 OS=Mus musculus GN=Sptbn1 PE=1 SV=2	53.9992	96	136	86	2363	274.052	5.58
P68372	Tubb4b	Tubulin beta-4B chain OS=Mus musculus GN=Tubb4b PE=1 SV=1	82.9213	29	156	1	445	49.799	4.89
P08551	Nefl	Neurofilament light polypeptide OS=Mus musculus GN=Nefl PE=1 SV=5	69.0608	38	114	34	543	61.471	4.64
Q5SXR6	Cltc	Clathrin heavy chain OS=Mus musculus GN=Cltc PE=1 SV=1	54.0203	72	125	72	1679	191.864	5.69
Q9D6F9	Tubb4a	Tubulin beta-4A chain OS=Mus musculus GN=Tubb4a PE=1 SV=3	84.009	27	149	6	444	49.554	4.88
Q7TMM9	Tubb2a	Tubulin beta-2A chain OS=Mus musculus GN=Tubb2a PE=1 SV=1	81.573	27	144	2	445	49.875	4.89
A0A0R4J036	Nefm	Neurofilament 3, medium OS=Mus musculus GN=Nefm PE=1 SV=1	61.5566	50	132	45	848	95.884	4.78
Q04447	Ckb	Creatine kinase B-type OS=Mus musculus GN=Ckb PE=1 SV=1	69.2913	19	135	18	381	42.686	5.67
Q3TYV5	Cnp	2',3'-cyclic-nucleotide 3'-phosphodiesterase OS=Mus musculus GN=Cnp PE=2 SV=1	68.5714	33	122	33	420	47.094	8.97
B2RSN3	Tubb2b	Tubulin beta chain OS=Mus musculus GN=Tubb2b PE=1 SV=1	81.573	27	148	1	445	49.921	4.89
P99024	Tubb5	Tubulin beta-5 chain OS=Mus musculus GN=Tubb5 PE=1 SV=1	81.7568	27	146	4	444	49.639	4.89
O08553	Dpysl2	Dihydropyrimidinase-related protein 2 OS=Mus musculus GN=Dpysl2 PE=1 SV=2	78.3217	28	92	24	572	62.239	6.38
Q9ERD7	Tubb3	Tubulin beta-3 chain OS=Mus musculus GN=Tubb3 PE=1 SV=1	73.3333	25	111	12	450	50.386	4.93
P56480	Atp5b	ATP synthase subunit beta, mitochondrial OS=Mus musculus GN=Atp5b PE=1 SV=2	72.9679	27	99	27	529	56.265	5.34
Q5FW97	EG433182	Enolase 1, alpha non-neuron OS=Mus musculus GN=EG433182 PE=1 SV=1	74.1935	23	83	17	434	47.111	6.8
Q03265	Atp5a1	ATP synthase subunit alpha, mitochondrial OS=Mus musculus GN=Atp5a1 PE=1 SV=1	56.4195	29	74	29	553	59.716	9.19
Q99KI0	Aco2	Aconitate hydratase, mitochondrial OS=Mus musculus GN=Aco2 PE=1 SV=1	59.2308	37	83	37	780	85.41	7.93
P03995	Gfap	Glial fibrillary acidic protein OS=Mus musculus GN=Gfap PE=1 SV=4	71.1628	36	86	33	430	49.87	5.34
P05063	Aldoc	Fructose-bisphosphate aldolase C OS=Mus musculus GN=Aldoc PE=1 SV=4	88.9807	30	105	24	363	39.37	7.12
Q3UJ20	Eno2	Uncharacterized protein OS=Mus musculus GN=Eno2 PE=2 SV=1	70.9677	20	63	16	434	47.301	5.11
P63017	Hspa8	Heat shock cognate 71 kDa protein OS=Mus musculus GN=Hspa8 PE=1 SV=1	63.1579	36	87	23	646	70.827	5.52
Q9QXS1	Plec	Plectin OS=Mus musculus GN=Plec PE=1 SV=3	26.2204	94	109	94	4691	533.861	5.96
P52480	Pkm	Pyruvate kinase PKM OS=Mus musculus GN=Pkm PE=1 SV=4	71.9397	31	80	31	531	57.808	7.47
Q5FWB7	Aldoa	Fructose-bisphosphate aldolase OS=Mus musculus GN=Aldoa PE=1 SV=1	83.2418	25	99	19	364	39.331	8.09
P19246	Nefh	Neurofilament heavy polypeptide OS=Mus musculus GN=Nefh PE=1 SV=3	38.9908	40	76	37	1090	116.924	5.81
Q3THL7	Vdac1	Uncharacterized protein OS=Mus musculus GN=Vdac1 PE=2 SV=1	67.8445	15	58	1	283	30.738	7.9
Q60932	Vdac1	Voltage-dependent anion-selective channel protein 1 OS=Mus musculus GN=Vdac1 PE=1 SV=3	65.2027	15	58	1	296	32.331	8.43
A8DUK4	Hbb-bs	Beta-globin OS=Mus musculus GN=Hbb-bs PE=1 SV=1	78.9116	12	51	12	147	15.738	7.69
Q80Y52	Hsp90aa1	Heat shock protein 90, alpha (Cytosolic), class A member 1 OS=Mus musculus GN=Hsp90aa1 PE=1 SV=2	58.1173	37	76	25	733	84.735	5.01
P63038	Hspd1	60 kDa heat shock protein, mitochondrial OS=Mus musculus GN=Hspd1 PE=1 SV=1	64.9215	27	52	27	573	60.917	6.18
O08599	Stxbp1	Syntaxin-binding protein 1 OS=Mus musculus GN=Stxbp1 PE=1 SV=2	64.6465	31	64	31	594	67.526	6.96
P46660	Ina	Alpha-internexin OS=Mus musculus GN=Ina PE=1 SV=3	66.0679	31	50	26	501	55.349	5.4
P60202	Plp1	Myelin proteolipid protein OS=Mus musculus GN=Plp1 PE=1 SV=2	36.1011	11	71	11	277	30.057	8.35
P11499	Hsp90ab1	Heat shock protein HSP 90-beta OS=Mus musculus GN=Hsp90ab1 PE=1 SV=3	54.4199	37	65	23	724	83.229	5.03
Q546G4	Alb	Albumin 1 OS=Mus musculus GN=Alb PE=1 SV=1	68.9145	33	55	33	608	68.648	6.07
Q9WUB3	Pygm	Glycogen phosphorylase, muscle form OS=Mus musculus GN=Pygm PE=1 SV=3	55.5819	38	52	28	842	97.225	7.11
Q3V3U0	Pygb	Alpha-1,4 glucan phosphorylase OS=Mus musculus GN=Pygb PE=2 SV=1	60.3796	41	60	31	843	96.654	6.73
P17742	Ppia	Peptidyl-prolyl cis-trans isomerase A OS=Mus musculus GN=Ppia PE=1 SV=2	70.7317	11	37	11	164	17.96	7.9
P17710	Hk1	Hexokinase-1 OS=Mus musculus GN=Hk1 PE=1 SV=3	41.8891	33	44	33	974	108.234	6.8
P26443	Glud1	Glutamate dehydrogenase 1, mitochondrial OS=Mus musculus GN=Glud1 PE=1 SV=1	60.7527	27	59	27	558	61.298	8
Q3UYK6	Slc1a2	Amino acid transporter OS=Mus musculus GN=Slc1a2 PE=2 SV=1	34.4406	18	52	18	572	61.99	6.68
P09411	Pgk1	Phosphoglycerate kinase 1 OS=Mus musculus GN=Pgk1 PE=1 SV=4	63.0695	23	52	23	417	44.522	7.9
P0DP28	Calm3	Calmodulin-3 OS=Mus musculus GN=Calm3 PE=1 SV=1	58.3893	9	30	9	149	16.827	4.22
S4R1C4	Atp2b2	Calcium-transporting ATPase OS=Mus musculus GN=Atp2b2 PE=1 SV=1	32.0624	31	44	22	1154	127.221	6.32
A0A1S6GWG6	Atp6v1b2	Uncharacterized protein OS=Mus musculus GN=Atp6v1b2 PE=2 SV=1	61.4815	22	50	22	540	59.241	6.09
P39053	Dnm1	Dynamin-1 OS=Mus musculus GN=Dnm1 PE=1 SV=2	44.6367	32	48	2	867	97.741	7.74
Q01853	Vcp	Transitional endoplasmic reticulum ATPase OS=Mus musculus GN=Vcp PE=1 SV=4	51.6129	33	40	33	806	89.266	5.26
P08249	Mdh2	Malate dehydrogenase, mitochondrial OS=Mus musculus GN=Mdh2 PE=1 SV=3	67.7515	19	44	19	338	35.589	8.68
P61922	Abat	4-aminobutyrate aminotransferase, mitochondrial OS=Mus musculus GN=Abat PE=1 SV=1	77.6	26	45	26	500	56.416	8.09
Q8BYI9	Tnr	Tenascin-R OS=Mus musculus GN=Tnr PE=1 SV=2	29.2342	29	36	29	1358	149.495	4.94
E9PWE8	Dpysl3	Dihydropyrimidinase-related protein 3 OS=Mus musculus GN=Dpysl3 PE=1 SV=1	49.9268	21	38	17	683	73.838	6.46
P48962	Slc25a4	ADP/ATP translocase 1 OS=Mus musculus GN=Slc25a4 PE=1 SV=4	64.7651	21	52	9	298	32.883	9.72
A0A0J9YUN4	Dnm1	Dynamin-1 OS=Mus musculus GN=Dnm1 PE=1 SV=1	43.1713	31	45	1	864	97.234	6.87
Q8VDQ8	Sirt2	NAD-dependent protein deacetylase sirtuin-2 OS=Mus musculus GN=Sirt2 PE=1 SV=2	65.5527	20	35	20	389	43.228	5.35
P40142	Tkt	Transketolase OS=Mus musculus GN=Tkt PE=1 SV=1	56.5008	27	44	27	623	67.588	7.5
P19096	Fasn	Fatty acid synthase OS=Mus musculus GN=Fasn PE=1 SV=2	24.2013	43	47	43	2504	272.257	6.58
P50516	Atp6v1a	V-type proton ATPase catalytic subunit A OS=Mus musculus GN=Atp6v1a PE=1 SV=2	57.3744	28	44	28	617	68.283	5.58
P21550	Eno3	Beta-enolase OS=Mus musculus GN=Eno3 PE=1 SV=3	32.9493	9	30	4	434	46.995	7.18
E9QQ57	Prx	Periaxin OS=Mus musculus GN=Prx PE=1 SV=1	43.6377	41	54	41	1391	147.537	8.24
A0A1S6GWH5	Uba1	Uncharacterized protein OS=Mus musculus GN=Uba1 PE=2 SV=1	37.1199	28	36	28	1118	124.157	5.99
P47857	Pfkm	ATP-dependent 6-phosphofructokinase, muscle type OS=Mus musculus GN=Pfkm PE=1 SV=3	45.3846	24	36	21	780	85.215	8
Q3UH59	Myh10	Myosin-10 OS=Mus musculus GN=Myh10 PE=1 SV=1	21.7089	33	38	21	2013	233.305	5.57
P14824	Anxa6	Annexin A6 OS=Mus musculus GN=Anxa6 PE=1 SV=3	55.8692	31	41	2	673	75.837	5.5
P06745	Gpi	Glucose-6-phosphate isomerase OS=Mus musculus GN=Gpi PE=1 SV=4	47.1326	18	41	13	558	62.727	8.13
B2RQQ5	Map1b	Microtubule-associated protein 1B OS=Mus musculus GN=Map1b PE=2 SV=1	22.2403	35	44	33	2464	270.141	4.83
P46460	Nsf	Vesicle-fusing ATPase OS=Mus musculus GN=Nsf PE=1 SV=2	47.043	32	45	32	744	82.561	6.95
P50396	Gdi1	Rab GDP dissociation inhibitor alpha OS=Mus musculus GN=Gdi1 PE=1 SV=3	78.0761	24	43	18	447	50.489	5.08
Q8C605	Pfkp	ATP-dependent 6-phosphofructokinase OS=Mus musculus GN=Pfkp PE=1 SV=1	44.6429	24	33	21	784	85.492	6.89
P48722	Hspa4l	Heat shock 70 kDa protein 4L OS=Mus musculus GN=Hspa4l PE=1 SV=2	43.4368	25	30	23	838	94.322	5.74
Q91VD9	Ndufs1	NADH-ubiquinone oxidoreductase 75 kDa subunit, mitochondrial OS=Mus musculus GN=Ndufs1 PE=1 SV=2	56.9464	32	43	32	727	79.726	5.72
P12960	Cntn1	Contactin-1 OS=Mus musculus GN=Cntn1 PE=1 SV=1	42.451	32	42	32	1020	113.317	6.16
Q3UDK4	Anxa6	Annexin OS=Mus musculus GN=Anxa6 PE=2 SV=1	53.6404	30	40	1	673	75.935	5.62
Q8BH59	Slc25a12	Calcium-binding mitochondrial carrier protein Aralar1 OS=Mus musculus GN=Slc25a12 PE=1 SV=1	55.2437	24	34	24	677	74.523	8.25
P16125	Ldhb	L-lactate dehydrogenase B chain OS=Mus musculus GN=Ldhb PE=1 SV=2	61.6766	18	47	17	334	36.549	6.05
Q3TQ70	Gnb1	Beta1 subnuit of GTP-binding protein OS=Mus musculus GN=Gnb1 PE=1 SV=1	65.8824	15	30	8	340	37.353	6
Q3UPA3	Gdi2	Rab GDP dissociation inhibitor (Fragment) OS=Mus musculus GN=Gdi2 PE=2 SV=1	57.8125	23	37	17	512	57.7	7.94
Q9DB77	Uqcrc2	Cytochrome b-c1 complex subunit 2, mitochondrial OS=Mus musculus GN=Uqcrc2 PE=1 SV=1	49.8896	20	39	20	453	48.205	9.25
P62737	Acta2	Actin, aortic smooth muscle OS=Mus musculus GN=Acta2 PE=1 SV=1	59.9469	17	44	4	377	41.982	5.39
Q8CAQ8	Immt	MICOS complex subunit Mic60 OS=Mus musculus GN=Immt PE=1 SV=1	44.3857	27	34	27	757	83.848	6.61
Q810U3	Nfasc	Neurofascin OS=Mus musculus GN=Nfasc PE=1 SV=1	28.871	27	35	2	1240	137.889	6.19
P14152	Mdh1	Malate dehydrogenase, cytoplasmic OS=Mus musculus GN=Mdh1 PE=1 SV=3	45.2096	13	35	13	334	36.488	6.58
F6RT34	Mbp	Myelin basic protein (Fragment) OS=Mus musculus GN=Mbp PE=1 SV=1	58.4906	14	63	14	212	23.182	10.87
D3Z656	Synj1	Synaptojanin-1 OS=Mus musculus GN=Synj1 PE=1 SV=1	23.7088	29	31	29	1607	176.222	7.72
Q5SWR1	Ap2b1	AP complex subunit beta OS=Mus musculus GN=Ap2b1 PE=2 SV=1	37.0137	27	34	15	951	105.655	5.34
Q545N7	Ckmt1	Creatine kinase, mitochondrial 1, ubiquitous, isoform CRA_a OS=Mus musculus GN=Ckmt1 PE=1 SV=1	55.7416	17	36	17	418	46.974	8.16
E9PW06	Nfasc	Neurofascin OS=Mus musculus GN=Nfasc PE=1 SV=1	31.1755	29	37	4	1174	132.12	6.79
Q542X7	Cct2	Chaperonin subunit 2 (Beta), isoform CRA_a OS=Mus musculus GN=Cct2 PE=1 SV=1	55.3271	19	25	19	535	57.441	6.4
Q3TIC8	Uqcrc1	Uncharacterized protein OS=Mus musculus GN=Uqcrc1 PE=2 SV=1	50.625	17	36	16	480	52.719	6.1
Q5DTI2	Atp2a2	ATPase, Ca++ transporting, cardiac muscle, slow twitch 2, isoform CRA_b (Fragment) OS=Mus musculus GN=Atp2a2 PE=2 SV=1	27.8982	20	25	20	1061	116.525	5.5
Q60597	Ogdh	2-oxoglutarate dehydrogenase, mitochondrial OS=Mus musculus GN=Ogdh PE=1 SV=3	40.0782	32	42	26	1023	116.375	6.83
P97807	Fh	Fumarate hydratase, mitochondrial OS=Mus musculus GN=Fh PE=1 SV=3	58.3826	20	29	20	507	54.322	9.04
Q9WV92	Epb41l3	Band 4.1-like protein 3 OS=Mus musculus GN=Epb41l3 PE=1 SV=1	30.5705	24	33	16	929	103.274	5.31
Q8BMS1	Hadha	Trifunctional enzyme subunit alpha, mitochondrial OS=Mus musculus GN=Hadha PE=1 SV=1	46.789	22	31	22	763	82.617	9.14
Q8K2B3	Sdha	Succinate dehydrogenase [ubiquinone] flavoprotein subunit, mitochondrial OS=Mus musculus GN=Sdha PE=1 SV=1	52.4096	21	34	21	664	72.539	7.37
Q8K0U4	Hspa12a	Heat shock 70 kDa protein 12A OS=Mus musculus GN=Hspa12a PE=1 SV=1	42.3704	23	33	23	675	74.825	6.77
Q5SS40	Ywhae	Tyrosine 3-monooxygenase/tryptophan 5-monooxygenase activation protein, epsilon polypeptide, isoform CRA_c OS=Mus musculus GN=Ywhae PE=1 SV=1	72.1569	16	42	13	255	29.155	4.74
P15105	Glul	Glutamine synthetase OS=Mus musculus GN=Glul PE=1 SV=6	64.0751	18	41	18	373	42.092	7.08
Q571M2	Hspa4	MKIAA4025 protein (Fragment) OS=Mus musculus GN=Hspa4 PE=2 SV=1	37.3118	24	31	22	930	103.195	5.88
A2ARP8	Map1a	Microtubule-associated protein 1A OS=Mus musculus GN=Map1a PE=1 SV=1	14.2999	33	38	31	3014	325.687	5.01
Q0VF55	Atp2b3	Calcium-transporting ATPase OS=Mus musculus GN=Atp2b3 PE=1 SV=1	22.459	21	33	11	1220	134.275	5.69
P17751	Tpi1	Triosephosphate isomerase OS=Mus musculus GN=Tpi1 PE=1 SV=4	56.8562	14	29	14	299	32.171	5.74
P35486	Pdha1	Pyruvate dehydrogenase E1 component subunit alpha, somatic form, mitochondrial OS=Mus musculus GN=Pdha1 PE=1 SV=1	54.1026	15	28	15	390	43.204	8.19
Q61272	Acta1	Alpha-actin (Aa 40-375) (Fragment) OS=Mus musculus GN=Acta1 PE=2 SV=1	49.7024	13	35	1	336	37.788	5.67
P63101	Ywhaz	14-3-3 protein zeta/delta OS=Mus musculus GN=Ywhaz PE=1 SV=1	69.7959	17	32	12	245	27.754	4.79
E9QLL2	Dnm3	Dynamin-3 OS=Mus musculus GN=Dnm3 PE=1 SV=1	39.0498	29	36	17	863	97.213	8.56
Q5EBQ0	Vdac3	Voltage-dependent anion channel 3 OS=Mus musculus GN=Vdac3 PE=2 SV=1	56.338	11	30	10	284	30.864	8.79
P48036	Anxa5	Annexin A5 OS=Mus musculus GN=Anxa5 PE=1 SV=1	57.0533	14	22	14	319	35.73	4.96
P38647	Hspa9	Stress-70 protein, mitochondrial OS=Mus musculus GN=Hspa9 PE=1 SV=3	39.3225	21	30	20	679	73.416	6.07
P05202	Got2	Aspartate aminotransferase, mitochondrial OS=Mus musculus GN=Got2 PE=1 SV=1	63.9535	23	40	23	430	47.381	9
E9PUD2	Dnm1l	Dynamin-1-like protein OS=Mus musculus GN=Dnm1l PE=1 SV=1	42.9775	20	26	20	712	79.483	7.08
O88935	Syn1	Synapsin-1 OS=Mus musculus GN=Syn1 PE=1 SV=2	45.8924	23	34	22	706	74.052	9.8
Q8R1X1	Acsl6	Acyl-CoA synthetase long-chain family member 6 OS=Mus musculus GN=Acsl6 PE=1 SV=2	36.8421	23	27	23	722	80.686	7.12
Q3V117	Acly	ATP-citrate synthase OS=Mus musculus GN=Acly PE=1 SV=1	36.0581	29	37	29	1101	120.718	7.44
P51881	Slc25a5	ADP/ATP translocase 2 OS=Mus musculus GN=Slc25a5 PE=1 SV=3	61.0738	20	40	8	298	32.91	9.73
E9QK82	Mpz	Myelin protein P0 OS=Mus musculus GN=Mpz PE=1 SV=1	39.5161	9	35	9	248	27.634	9.47
Q64521	Gpd2	Glycerol-3-phosphate dehydrogenase, mitochondrial OS=Mus musculus GN=Gpd2 PE=1 SV=2	44.5667	22	31	22	727	80.902	6.61
Q9D051	Pdhb	Pyruvate dehydrogenase E1 component subunit beta, mitochondrial OS=Mus musculus GN=Pdhb PE=1 SV=1	49.3036	12	25	12	359	38.912	6.87
Q80TJ1	Cadps	Calcium-dependent secretion activator 1 OS=Mus musculus GN=Cadps PE=1 SV=3	29.1513	26	33	26	1355	153.016	5.74
Q8QZT1	Acat1	Acetyl-CoA acetyltransferase, mitochondrial OS=Mus musculus GN=Acat1 PE=1 SV=1	48.1132	13	22	13	424	44.787	8.51
A0A0A6YY91	Ncam1	Neural cell adhesion molecule 1 (Fragment) OS=Mus musculus GN=Ncam1 PE=1 SV=1	28.742	21	39	3	1089	116.295	4.83
A8IP69	Ywhag	14-3-3 protein gamma subtype OS=Mus musculus GN=Ywhag PE=1 SV=1	76.5182	16	29	10	247	28.285	4.89
P58252	Eef2	Elongation factor 2 OS=Mus musculus GN=Eef2 PE=1 SV=2	35.0816	23	30	23	858	95.253	6.83
Q9D0K2	Oxct1	Succinyl-CoA:3-ketoacid coenzyme A transferase 1, mitochondrial OS=Mus musculus GN=Oxct1 PE=1 SV=1	38.0769	12	18	12	520	55.953	8.53
Q8VDD5	Myh9	Myosin-9 OS=Mus musculus GN=Myh9 PE=1 SV=4	16.6837	24	28	15	1960	226.232	5.66
O88342	Wdr1	WD repeat-containing protein 1 OS=Mus musculus GN=Wdr1 PE=1 SV=3	54.9505	20	29	20	606	66.365	6.6
P17426	Ap2a1	AP-2 complex subunit alpha-1 OS=Mus musculus GN=Ap2a1 PE=1 SV=1	34.4933	24	31	19	977	107.596	7.03
P18872	Gnao1	Guanine nucleotide-binding protein G(o) subunit alpha OS=Mus musculus GN=Gnao1 PE=1 SV=3	57.3446	15	27	13	354	40.059	5.53
Q80SW1	Ahcyl1	S-adenosylhomocysteine hydrolase-like protein 1 OS=Mus musculus GN=Ahcyl1 PE=1 SV=1	43.5849	19	28	9	530	58.913	6.89
D1FNM9	Atp2b4	Calcium-transporting ATPase OS=Mus musculus GN=Atp2b4 PE=2 SV=1	17.7593	15	22	5	1205	132.97	6.13
Q8BWF0	Aldh5a1	Succinate-semialdehyde dehydrogenase, mitochondrial OS=Mus musculus GN=Aldh5a1 PE=1 SV=1	51.8164	18	22	18	523	55.933	8.25
B7U582		Heat shock protein 70-2 OS=Mus musculus PE=3 SV=1	18.9573	13	21	1	633	69.681	5.68
B2RXT3	Ogdhl	Ogdhl protein OS=Mus musculus GN=Ogdhl PE=2 SV=1	41.6832	30	37	24	1010	114.488	6.84
P61264	Stx1b	Syntaxin-1B OS=Mus musculus GN=Stx1b PE=1 SV=1	35.7639	11	20	10	288	33.224	5.38
P68510	Ywhah	14-3-3 protein eta OS=Mus musculus GN=Ywhah PE=1 SV=2	57.7236	14	23	9	246	28.194	4.89
S4R2F3	Ank2	Ankyrin-2 OS=Mus musculus GN=Ank2 PE=1 SV=3	11.2328	28	37	9	3926	428.844	5.17
F6VW30	Ywhaq	14-3-3 protein theta (Fragment) OS=Mus musculus GN=Ywhaq PE=1 SV=1	45.8746	14	21	8	303	34.327	6.38
E9QB01	Ncam1	Neural cell adhesion molecule 1 OS=Mus musculus GN=Ncam1 PE=1 SV=2	34.7468	20	37	2	849	93.562	4.93
G5E829	Atp2b1	Plasma membrane calcium-transporting ATPase 1 OS=Mus musculus GN=Atp2b1 PE=1 SV=1	22.2951	22	29	8	1220	134.662	5.91
E9PWQ3	Col6a3	Collagen, type VI, alpha 3 OS=Mus musculus GN=Col6a3 PE=1 SV=2	7.52132	18	19	18	3284	353.713	6.93
P14094	Atp1b1	Sodium/potassium-transporting ATPase subunit beta-1 OS=Mus musculus GN=Atp1b1 PE=1 SV=1	41.7763	13	27	13	304	35.172	8.65
P05201	Got1	Aspartate aminotransferase, cytoplasmic OS=Mus musculus GN=Got1 PE=1 SV=3	49.6368	15	31	15	413	46.219	7.14
Q9Z0E0	Ncdn	Neurochondrin OS=Mus musculus GN=Ncdn PE=1 SV=1	35.2538	18	22	18	729	78.845	5.54
Q9CR68	Uqcrfs1	Cytochrome b-c1 complex subunit Rieske, mitochondrial OS=Mus musculus GN=Uqcrfs1 PE=1 SV=1	47.0803	10	19	10	274	29.349	8.7
P00920	Ca2	Carbonic anhydrase 2 OS=Mus musculus GN=Ca2 PE=1 SV=4	67.6923	12	30	12	260	29.015	7.01
Q9CQV8	Ywhab	14-3-3 protein beta/alpha OS=Mus musculus GN=Ywhab PE=1 SV=3	51.626	12	22	5	246	28.069	4.83
G3UX26	Vdac2	Voltage-dependent anion-selective channel protein 2 OS=Mus musculus GN=Vdac2 PE=1 SV=1	61.1307	13	26	13	283	30.427	7.58
Q91VB8	Hba-a1	Alpha globin 1 OS=Mus musculus GN=Hba-a1 PE=1 SV=1	83.8028	9	35	9	142	15.103	8.22
E9Q8N8	Slc4a4	Anion exchange protein OS=Mus musculus GN=Slc4a4 PE=1 SV=1	22.0293	19	24	17	1094	123.008	6.89
Q6P1J1	Crmp1	Crmp1 protein OS=Mus musculus GN=Crmp1 PE=1 SV=1	42.1283	17	31	13	686	74.174	6.81
Q91VA7	Idh3b	Isocitrate dehydrogenase [NAD] subunit, mitochondrial OS=Mus musculus GN=Idh3b PE=1 SV=1	47.1354	14	24	14	384	42.168	8.6
D3Z4J3	Myo5a	Unconventional myosin-Va OS=Mus musculus GN=Myo5a PE=1 SV=1	18.1671	27	29	27	1855	215.388	8.5
P62880	Gnb2	Guanine nucleotide-binding protein G(I)/G(S)/G(T) subunit beta-2 OS=Mus musculus GN=Gnb2 PE=1 SV=3	55	14	19	5	340	37.307	6
Q9CZU6	Cs	Citrate synthase, mitochondrial OS=Mus musculus GN=Cs PE=1 SV=1	35.9914	15	30	15	464	51.703	8.57
Q3UA81	Eef1a1	Elongation factor 1-alpha OS=Mus musculus GN=Eef1a1 PE=2 SV=1	62.5541	19	35	10	462	50.081	9.13
P20152	Vim	Vimentin OS=Mus musculus GN=Vim PE=1 SV=3	51.9313	24	28	19	466	53.655	5.12
O08749	Dld	Dihydrolipoyl dehydrogenase, mitochondrial OS=Mus musculus GN=Dld PE=1 SV=2	44.2043	14	24	14	509	54.238	7.9
Q53ZU7	Prdx6	Peroxiredoxin 6 OS=Mus musculus GN=Prdx6 PE=2 SV=1	78.125	14	22	14	224	24.855	6.01
P63011	Rab3a	Ras-related protein Rab-3A OS=Mus musculus GN=Rab3a PE=1 SV=1	56.8182	10	20	5	220	24.954	5.03
A2AE89	Gstm1	Glutathione S-transferase Mu 1 OS=Mus musculus GN=Gstm1 PE=1 SV=2	54.918	14	21	11	244	28.538	8.19
Q8CC13	Ap1b1	AP complex subunit beta OS=Mus musculus GN=Ap1b1 PE=2 SV=1	24.2392	19	24	7	953	104.931	5.06
Q3U7Z6	Pgam1	Phosphoglycerate mutase OS=Mus musculus GN=Pgam1 PE=1 SV=1	53.937	14	27	10	254	28.814	7.18
P60879	Snap25	Synaptosomal-associated protein 25 OS=Mus musculus GN=Snap25 PE=1 SV=1	52.4272	10	16	10	206	23.3	4.77
Q11011	Npepps	Puromycin-sensitive aminopeptidase OS=Mus musculus GN=Npepps PE=1 SV=2	26.6304	20	23	20	920	103.26	5.9
Q9DB05	Napa	Alpha-soluble NSF attachment protein OS=Mus musculus GN=Napa PE=1 SV=1	61.3559	13	16	10	295	33.168	5.45
P62631	Eef1a2	Elongation factor 1-alpha 2 OS=Mus musculus GN=Eef1a2 PE=1 SV=1	58.5313	16	31	7	463	50.422	9.03
P18760	Cfl1	Cofilin-1 OS=Mus musculus GN=Cfl1 PE=1 SV=3	71.6867	15	27	13	166	18.548	8.09
Q91YT0	Ndufv1	NADH dehydrogenase [ubiquinone] flavoprotein 1, mitochondrial OS=Mus musculus GN=Ndufv1 PE=1 SV=1	50.431	16	23	16	464	50.802	8.21
E9Q1G8	Sept7	Septin-7 OS=Mus musculus GN=Sept7 PE=1 SV=2	52.6316	19	28	18	437	50.617	8.57
P28663	Napb	Beta-soluble NSF attachment protein OS=Mus musculus GN=Napb PE=1 SV=2	69.1275	16	20	13	298	33.535	5.47
Q3UGZ4	Sptbn2	Spectrin beta chain OS=Mus musculus GN=Sptbn2 PE=2 SV=1	13.3585	24	27	15	2388	270.768	5.86
P11983	Tcp1	T-complex protein 1 subunit alpha OS=Mus musculus GN=Tcp1 PE=1 SV=3	47.6619	19	23	19	556	60.411	6.16
Q8BGN3	Enpp6	Ectonucleotide pyrophosphatase/phosphodiesterase family member 6 OS=Mus musculus GN=Enpp6 PE=1 SV=1	45.9091	15	20	15	440	50.586	7.31
Q80TM2	Tln1	MKIAA1027 protein (Fragment) OS=Mus musculus GN=Tln1 PE=2 SV=4	10.2574	18	20	12	2564	271.963	6.27
A0A1B0GSX0	Ldha	L-lactate dehydrogenase OS=Mus musculus GN=Ldha PE=1 SV=1	35.4571	13	25	12	361	39.733	8.35
Q3THU8	Slc25a3	Uncharacterized protein OS=Mus musculus GN=Slc25a3 PE=2 SV=1	51.5406	17	37	17	357	39.587	9.19
P19157	Gstp1	Glutathione S-transferase P 1 OS=Mus musculus GN=Gstp1 PE=1 SV=2	68.0952	11	21	11	210	23.594	7.87
Q80YU5	Mog	Myelin oligodendrocyte glycoprotein (Fragment) OS=Mus musculus GN=Mog PE=2 SV=1	29.562	10	23	10	274	31.121	8.54
Q921I1	Tf	Serotransferrin OS=Mus musculus GN=Tf PE=1 SV=1	39.3113	23	28	3	697	76.674	7.18
Q921L4	LOC665622	Histone H2B OS=Mus musculus GN=LOC665622 PE=2 SV=1	30.3704	4	14	2	135	14.93	10.13
Q8C2E1	Ppp2r1a	Uncharacterized protein OS=Mus musculus GN=Ppp2r1a PE=2 SV=1	38.5399	17	23	14	589	65.278	5.11
Q99LC5	Etfa	Electron transfer flavoprotein subunit alpha, mitochondrial OS=Mus musculus GN=Etfa PE=1 SV=2	50.7508	12	15	12	333	34.988	8.38
Q61699	Hsph1	Heat shock protein 105 kDa OS=Mus musculus GN=Hsph1 PE=1 SV=2	33.2168	20	24	19	858	96.346	5.53
Q8BVI4	Qdpr	Dihydropteridine reductase OS=Mus musculus GN=Qdpr PE=1 SV=2	56.8465	9	20	9	241	25.554	7.81
Q3U6C7	Sucla2	Succinate-CoA ligase subunit beta (Fragment) OS=Mus musculus GN=Sucla2 PE=2 SV=1	47.6596	17	21	17	470	50.594	7.69
O08788	Dctn1	Dynactin subunit 1 OS=Mus musculus GN=Dctn1 PE=1 SV=3	26.9321	23	26	23	1281	141.588	5.9
Q8BMF4	Dlat	Dihydrolipoyllysine-residue acetyltransferase component of pyruvate dehydrogenase complex, mitochondrial OS=Mus musculus GN=Dlat PE=1 SV=2	47.1963	18	27	18	642	67.899	8.57
Q61644	Pacsin1	Protein kinase C and casein kinase substrate in neurons protein 1 OS=Mus musculus GN=Pacsin1 PE=1 SV=1	55.5556	18	22	16	441	50.544	5.24
K3W4T3	Atp6v0a1	V-type proton ATPase subunit a OS=Mus musculus GN=Atp6v0a1 PE=1 SV=1	30.0716	19	25	19	838	96.364	6.84
Q61553	Fscn1	Fascin OS=Mus musculus GN=Fscn1 PE=1 SV=4	41.785	14	19	14	493	54.474	6.89
Q3UR55	Atp1b2	Sodium/potassium-transporting ATPase subunit beta OS=Mus musculus GN=Atp1b2 PE=1 SV=1	38.6207	9	19	9	290	33.322	8.31
Q4FJX4	Csrp1	Csrp1 protein OS=Mus musculus GN=Csrp1 PE=1 SV=1	56.9948	9	13	9	193	20.57	8.57
Q99PU5	Acsbg1	Long-chain-fatty-acid--CoA ligase ACSBG1 OS=Mus musculus GN=Acsbg1 PE=1 SV=1	31.484	17	22	17	721	80.374	5.94
P08752	Gnai2	Guanine nucleotide-binding protein G(i) subunit alpha-2 OS=Mus musculus GN=Gnai2 PE=1 SV=5	40	11	20	7	355	40.463	5.45
Q64524	Hist2h2be	Histone H2B type 2-E OS=Mus musculus GN=Hist2h2be PE=1 SV=3	26.9841	3	13	1	126	13.985	10.32
Q91XV3	Basp1	Brain acid soluble protein 1 OS=Mus musculus GN=Basp1 PE=1 SV=3	78.3186	12	18	12	226	22.074	4.51
P70404	Idh3g	Isocitrate dehydrogenase [NAD] subunit gamma 1, mitochondrial OS=Mus musculus GN=Idh3g PE=1 SV=1	48.0916	14	23	14	393	42.758	9.01
P20029	Hspa5	78 kDa glucose-regulated protein OS=Mus musculus GN=Hspa5 PE=1 SV=3	29.771	16	22	14	655	72.377	5.16
P58281	Opa1	Dynamin-like 120 kDa protein, mitochondrial OS=Mus musculus GN=Opa1 PE=1 SV=1	24.375	20	23	20	960	111.27	7.55
Q3TZ32	Aars	Uncharacterized protein OS=Mus musculus GN=Aars PE=2 SV=1	29.5455	19	20	19	968	106.793	5.67
Q66JR7	Pgm2	Pgm2 protein (Fragment) OS=Mus musculus GN=Pgm2 PE=2 SV=1	50.678	21	26	21	590	64.118	6.76
Q3TGC5	Pebp1	Uncharacterized protein OS=Mus musculus GN=Pebp1 PE=2 SV=1	93.0481	11	18	11	187	20.876	5.6
P10852	Slc3a2	4F2 cell-surface antigen heavy chain OS=Mus musculus GN=Slc3a2 PE=1 SV=1	33.0798	14	19	14	526	58.3	5.91
Q3UB66	Rab1a	Uncharacterized protein OS=Mus musculus GN=Rab1a PE=2 SV=1	64.3902	12	17	7	205	22.664	5.73
Q3TA69	Rap1gds1	Uncharacterized protein OS=Mus musculus GN=Rap1gds1 PE=2 SV=1	34.7611	16	21	3	607	66.033	5.4
Q6ZQ38	Cand1	Cullin-associated NEDD8-dissociated protein 1 OS=Mus musculus GN=Cand1 PE=1 SV=2	28.9431	28	32	28	1230	136.245	5.78
Q8CHF1	mKIAA0531	Kinesin-like protein (Fragment) OS=Mus musculus GN=mKIAA0531 PE=2 SV=1	18.6424	13	13	7	987	112.567	6.42
P27773	Pdia3	Protein disulfide-isomerase A3 OS=Mus musculus GN=Pdia3 PE=1 SV=2	51.6832	21	25	21	505	56.643	6.21
A0A0R4J2C2	Syt2	Synaptotagmin II OS=Mus musculus GN=Syt2 PE=1 SV=1	50.237	16	26	10	422	47.218	7.99
E9Q035	Gm20425	Predicted gene 20425 OS=Mus musculus GN=Gm20425 PE=4 SV=1	26.7894	21	26	1	978	107.727	7.77
P17879	Hspa1b	Heat shock 70 kDa protein 1B OS=Mus musculus GN=Hspa1b PE=1 SV=3	24.6106	11	17	7	642	70.133	5.72
Q91WD5	Ndufs2	NADH dehydrogenase [ubiquinone] iron-sulfur protein 2, mitochondrial OS=Mus musculus GN=Ndufs2 PE=1 SV=1	31.1015	10	17	10	463	52.592	6.99
P62962	Pfn1	Profilin-1 OS=Mus musculus GN=Pfn1 PE=1 SV=2	89.2857	9	17	9	140	14.948	8.28
O08529	Capn2	Calpain-2 catalytic subunit OS=Mus musculus GN=Capn2 PE=1 SV=4	28	16	17	16	700	79.822	4.96
A0A1L1SQ51	Tln2	Talin-2 OS=Mus musculus GN=Tln2 PE=1 SV=1	10.8491	18	21	12	2544	271.756	5.57
S4R2T7	Ank2	Ankyrin-2 (Fragment) OS=Mus musculus GN=Ank2 PE=1 SV=2	27.3175	20	26	1	1219	131.12	8.25
Q64332	Syn2	Synapsin-2 OS=Mus musculus GN=Syn2 PE=1 SV=2	35.3242	13	20	12	586	63.333	8.43
Q9R0P9	Uchl1	Ubiquitin carboxyl-terminal hydrolase isozyme L1 OS=Mus musculus GN=Uchl1 PE=1 SV=1	52.0179	9	38	9	223	24.822	5.24
Q9DCX2	Atp5h	ATP synthase subunit d, mitochondrial OS=Mus musculus GN=Atp5h PE=1 SV=3	77.0186	11	20	11	161	18.738	5.69
P62835	Rap1a	Ras-related protein Rap-1A OS=Mus musculus GN=Rap1a PE=1 SV=1	66.8478	9	13	3	184	20.974	6.67
A0A1L1STE6	Idh3a	Isocitrate dehydrogenase [NAD] subunit, mitochondrial OS=Mus musculus GN=Idh3a PE=1 SV=1	29.4271	10	22	10	384	41.493	6.93
Q9R0Y5	Ak1	Adenylate kinase isoenzyme 1 OS=Mus musculus GN=Ak1 PE=1 SV=1	55.6701	9	13	9	194	21.526	5.81
A0A0R4J1N7	Ank1	Ankyrin-1 OS=Mus musculus GN=Ank1 PE=1 SV=1	13.4767	17	19	15	1907	209.389	6.74
Q3UA17	Mtch2	Uncharacterized protein OS=Mus musculus GN=Mtch2 PE=2 SV=1	42.5743	9	13	9	303	33.467	8.25
P80315	Cct4	T-complex protein 1 subunit delta OS=Mus musculus GN=Cct4 PE=1 SV=3	40.4453	18	20	17	539	58.03	8.02
P06801	Me1	NADP-dependent malic enzyme OS=Mus musculus GN=Me1 PE=1 SV=2	34.0909	13	14	13	572	63.913	7.44
Q8BFR5	Tufm	Elongation factor Tu, mitochondrial OS=Mus musculus GN=Tufm PE=1 SV=1	46.9027	16	19	16	452	49.477	7.56
B1AQZ0	Sept8	Septin-8 OS=Mus musculus GN=Sept8 PE=1 SV=1	40.2893	13	19	9	484	55.839	6.1
P46096	Syt1	Synaptotagmin-1 OS=Mus musculus GN=Syt1 PE=1 SV=1	43.4679	16	23	10	421	47.388	8.53
Q9CRB6	Tppp3	Tubulin polymerization-promoting protein family member 3 OS=Mus musculus GN=Tppp3 PE=1 SV=1	55.1136	10	14	10	176	18.954	9.11
P99029	Prdx5	Peroxiredoxin-5, mitochondrial OS=Mus musculus GN=Prdx5 PE=1 SV=2	56.6667	11	18	11	210	21.884	8.85
Q08331	Calb2	Calretinin OS=Mus musculus GN=Calb2 PE=1 SV=3	60.1476	13	18	12	271	31.353	5.02
A0A1L1SV25	Actn4	Alpha-actinin-4 OS=Mus musculus GN=Actn4 PE=1 SV=1	25.9657	17	17	9	932	107.041	5.36
Q61768	Kif5b	Kinesin-1 heavy chain OS=Mus musculus GN=Kif5b PE=1 SV=3	18.8993	13	14	7	963	109.484	6.44
P07356	Anxa2	Annexin A2 OS=Mus musculus GN=Anxa2 PE=1 SV=2	52.5074	15	17	15	339	38.652	7.69
P68040	Rack1	Receptor of activated protein C kinase 1 OS=Mus musculus GN=Rack1 PE=1 SV=3	53.9432	11	16	11	317	35.055	7.69
Q9EQ20	Aldh6a1	Methylmalonate-semialdehyde dehydrogenase [acylating], mitochondrial OS=Mus musculus GN=Aldh6a1 PE=1 SV=1	35.7009	13	19	13	535	57.879	8.07
P56399	Usp5	Ubiquitin carboxyl-terminal hydrolase 5 OS=Mus musculus GN=Usp5 PE=1 SV=1	24.8252	13	16	13	858	95.772	5.01
O88569	Hnrnpa2b1	Heterogeneous nuclear ribonucleoproteins A2/B1 OS=Mus musculus GN=Hnrnpa2b1 PE=1 SV=2	28.6119	11	18	8	353	37.38	8.95
P06837	Gap43	Neuromodulin OS=Mus musculus GN=Gap43 PE=1 SV=1	57.7093	8	13	8	227	23.618	4.73
Q3TLU4	Rap1gds1	Uncharacterized protein OS=Mus musculus GN=Rap1gds1 PE=2 SV=1	31.9605	15	17	2	607	66.084	5.45
Q3TI05	Cct6a	Chaperonin containing Tcp1, subunit 6a (Zeta) OS=Mus musculus GN=Cct6a PE=2 SV=1	42.1846	15	17	15	531	57.968	7.08
P40124	Cap1	Adenylyl cyclase-associated protein 1 OS=Mus musculus GN=Cap1 PE=1 SV=4	38.6076	14	19	13	474	51.532	7.52
Q9D1G1	Rab1b	Ras-related protein Rab-1B OS=Mus musculus GN=Rab1b PE=1 SV=1	61.6915	11	19	5	201	22.173	5.73
Q3TF25	Atp5o	Uncharacterized protein OS=Mus musculus GN=Atp5o PE=2 SV=1	50.7042	9	19	9	213	23.35	9.89
Q9DCT2	Ndufs3	NADH dehydrogenase [ubiquinone] iron-sulfur protein 3, mitochondrial OS=Mus musculus GN=Ndufs3 PE=1 SV=2	31.1787	9	14	9	263	30.131	7.17
Q9QUP5	Hapln1	Hyaluronan and proteoglycan link protein 1 OS=Mus musculus GN=Hapln1 PE=1 SV=1	49.7191	14	18	13	356	40.452	7.8
Q9D2G2	Dlst	Dihydrolipoyllysine-residue succinyltransferase component of 2-oxoglutarate dehydrogenase complex, mitochondrial OS=Mus musculus GN=Dlst PE=1 SV=1	35.6828	10	16	10	454	48.963	8.95
E9PYH2	Acot7	Cytosolic acyl coenzyme A thioester hydrolase OS=Mus musculus GN=Acot7 PE=1 SV=1	35.6771	10	17	10	384	42.799	8.68
Q3THH8	Cct7	Uncharacterized protein OS=Mus musculus GN=Cct7 PE=2 SV=1	33.8235	14	16	14	544	59.614	8.02
P13707	Gpd1	Glycerol-3-phosphate dehydrogenase [NAD(+)], cytoplasmic OS=Mus musculus GN=Gpd1 PE=1 SV=3	52.7221	12	16	11	349	37.548	7.17
A0A075DC90	COX2	Cytochrome c oxidase subunit 2 OS=Mus musculus GN=COX2 PE=3 SV=1	48.0176	7	28	7	227	25.986	4.73
Q99PT1	Arhgdia	Rho GDP-dissociation inhibitor 1 OS=Mus musculus GN=Arhgdia PE=1 SV=3	61.2745	9	14	9	204	23.393	5.2
Q8C338	Idh1	Isocitrate dehydrogenase [NADP] OS=Mus musculus GN=Idh1 PE=2 SV=1	45.9716	18	19	18	422	47.515	6.93
A0A0U1RQ18	Gpi1	Glucose-6-phosphate isomerase (Fragment) OS=Mus musculus GN=Gpi1 PE=1 SV=1	58.1152	6	17	1	191	21.385	8.59
O54991	Cntnap1	Contactin-associated protein 1 OS=Mus musculus GN=Cntnap1 PE=1 SV=2	13.935	15	16	15	1385	156.212	7.06
Q3ULZ3	Psat1	Phosphoserine aminotransferase OS=Mus musculus GN=Psat1 PE=2 SV=1	47.8378	14	18	14	370	40.42	8.03
Q69ZW4	Ap2a2	MKIAA0899 protein (Fragment) OS=Mus musculus GN=Ap2a2 PE=2 SV=1	27.7146	18	22	13	967	107.275	8.29
P63330	Ppp2ca	Serine/threonine-protein phosphatase 2A catalytic subunit alpha isoform OS=Mus musculus GN=Ppp2ca PE=1 SV=1	44.6602	10	13	1	309	35.585	5.54
Q3U7K1		Serine/threonine-protein phosphatase OS=Mus musculus PE=2 SV=1	42.4149	12	15	1	323	37.009	6.54
A0A087WPR1	Mag	Myelin-associated glycoprotein OS=Mus musculus GN=Mag PE=1 SV=1	20.5742	11	22	11	627	69.344	5.1
Q4VWZ5	Dbi	Acyl-CoA-binding protein OS=Mus musculus GN=Dbi PE=1 SV=1	25.1852	2	10	2	135	15.219	9.13
Q68FL4	Ahcyl2	Putative adenosylhomocysteinase 3 OS=Mus musculus GN=Ahcyl2 PE=1 SV=1	32.4633	16	21	6	613	66.857	7.36
Q9QYG0	Ndrg2	Protein NDRG2 OS=Mus musculus GN=Ndrg2 PE=1 SV=1	55.5256	12	21	12	371	40.763	5.4
Q9EQF6	Dpysl5	Dihydropyrimidinase-related protein 5 OS=Mus musculus GN=Dpysl5 PE=1 SV=1	40.6028	13	17	13	564	61.477	7.09
P50518	Atp6v1e1	V-type proton ATPase subunit E 1 OS=Mus musculus GN=Atp6v1e1 PE=1 SV=2	43.3628	12	17	12	226	26.141	8.43
Q4W4C9	Vsnl1	Neural visinin-like type 1 protein OS=Mus musculus GN=Vsnl1 PE=1 SV=1	59.1623	11	17	11	191	22.128	5.15
Q56A15	Cycs	Cytochrome c OS=Mus musculus GN=Cycs PE=1 SV=1	56.1905	6	13	6	105	11.598	9.58
A2ALV3	Sh3gl2	Endophilin-A1 OS=Mus musculus GN=Sh3gl2 PE=1 SV=1	35.0348	11	19	8	431	48.265	5.69
Q0PD65	Rab2a	RAB2, member RAS oncogene family OS=Mus musculus GN=Rab2a PE=1 SV=1	71.6981	14	19	8	212	23.533	6.54
B6ZHD0	Epb41l2	Erythrocyte protein band 4.1-like 2 OS=Mus musculus GN=Epb41l2 PE=2 SV=1	19.0283	15	18	11	988	109.829	5.43
A0A0G2JEG8	Amph	Amphiphysin OS=Mus musculus GN=Amph PE=1 SV=1	20.1449	10	13	9	690	75.293	4.63
P62141	Ppp1cb	Serine/threonine-protein phosphatase PP1-beta catalytic subunit OS=Mus musculus GN=Ppp1cb PE=1 SV=3	35.1682	11	13	2	327	37.163	6.19
B7ZWC0	Ndrg1	N-myc downstream regulated gene 1 OS=Mus musculus GN=Ndrg1 PE=2 SV=1	31.7259	8	13	8	394	42.971	6.1
Q61548	Snap91	Clathrin coat assembly protein AP180 OS=Mus musculus GN=Snap91 PE=1 SV=1	23.6404	14	17	13	901	91.794	4.88
P35762	Cd81	CD81 antigen OS=Mus musculus GN=Cd81 PE=1 SV=2	27.5424	3	14	3	236	25.797	5.83
P67778	Phb	Prohibitin OS=Mus musculus GN=Phb PE=1 SV=1	69.4853	14	15	14	272	29.802	5.76
P09103	P4hb	Protein disulfide-isomerase OS=Mus musculus GN=P4hb PE=1 SV=2	33.5953	12	14	12	509	57.023	4.88
Q3TF14	Ahcy	Adenosylhomocysteinase OS=Mus musculus GN=Ahcy PE=1 SV=1	46.0648	16	16	15	432	47.657	6.54
Q3TG21	Atp6v1c1	V-type proton ATPase subunit C OS=Mus musculus GN=Atp6v1c1 PE=2 SV=1	35.0785	11	13	11	382	43.788	7.83
Q61171	Prdx2	Peroxiredoxin-2 OS=Mus musculus GN=Prdx2 PE=1 SV=3	65.1515	10	14	10	198	21.765	5.41
Q9R1T4	Sept6	Septin-6 OS=Mus musculus GN=Sept6 PE=1 SV=4	39.8618	14	15	7	434	49.588	6.43
Q62059	Vcan	Versican core protein OS=Mus musculus GN=Vcan PE=1 SV=2	4.94489	11	12	11	3357	366.56	4.64
Q5SQB7	Npm1	MCG68069 OS=Mus musculus GN=Npm1 PE=1 SV=1	33.2192	8	12	8	292	32.54	4.77
Q99JY0	Hadhb	Trifunctional enzyme subunit beta, mitochondrial OS=Mus musculus GN=Hadhb PE=1 SV=1	43.5789	15	18	15	475	51.353	9.38
Q545M7	Pvalb	Parvalbumin, isoform CRA_a OS=Mus musculus GN=Pvalb PE=1 SV=1	76.3636	8	16	8	110	11.923	5.19
Q8K1M3	Prkar2a	Protein kinase, cAMP dependent regulatory, type II alpha OS=Mus musculus GN=Prkar2a PE=1 SV=1	22.8856	6	8	5	402	45.561	4.93
Q3THQ5	Stip1	Uncharacterized protein OS=Mus musculus GN=Stip1 PE=2 SV=1	41.8048	20	22	20	543	62.461	6.65
P80316	Cct5	T-complex protein 1 subunit epsilon OS=Mus musculus GN=Cct5 PE=1 SV=1	41.22	15	18	14	541	59.586	6.02
P26041	Msn	Moesin OS=Mus musculus GN=Msn PE=1 SV=3	32.2357	18	19	13	577	67.725	6.6
P48678	Lmna	Prelamin-A/C OS=Mus musculus GN=Lmna PE=1 SV=2	28.4211	15	15	14	665	74.193	6.98
Q5SVJ0	Camk2b	Calcium/calmodulin-dependent protein kinase II, beta, isoform CRA_b OS=Mus musculus GN=Camk2b PE=1 SV=1	24.6246	11	13	5	666	72.857	7.27
P56564	Slc1a3	Excitatory amino acid transporter 1 OS=Mus musculus GN=Slc1a3 PE=1 SV=2	19.5212	7	12	6	543	59.584	8.4
P61164	Actr1a	Alpha-centractin OS=Mus musculus GN=Actr1a PE=1 SV=1	34.0426	10	15	4	376	42.587	6.64
Q6A0F1	Cct8	MKIAA0002 protein (Fragment) OS=Mus musculus GN=Cct8 PE=2 SV=1	34.5946	17	19	17	555	60.19	5.62
Q5DQJ3	Capza2	Capping protein (Actin filament) muscle Z-line, alpha 2, isoform CRA_c OS=Mus musculus GN=Capza2 PE=1 SV=1	69.5804	12	13	10	286	32.947	5.85
Q8R0Y6	Aldh1l1	Cytosolic 10-formyltetrahydrofolate dehydrogenase OS=Mus musculus GN=Aldh1l1 PE=1 SV=1	32.7051	20	20	20	902	98.647	5.91
Q9WUM5	Suclg1	Succinate--CoA ligase [ADP/GDP-forming] subunit alpha, mitochondrial OS=Mus musculus GN=Suclg1 PE=1 SV=4	30.0578	7	15	7	346	36.132	9.39
Q91XH5	Spr	Sepiapterin reductase OS=Mus musculus GN=Spr PE=1 SV=1	51.5267	10	12	10	262	27.91	6.21
P62137	Ppp1ca	Serine/threonine-protein phosphatase PP1-alpha catalytic subunit OS=Mus musculus GN=Ppp1ca PE=1 SV=1	43.9394	12	15	2	330	37.516	6.33
Q05816	Fabp5	Fatty acid-binding protein, epidermal OS=Mus musculus GN=Fabp5 PE=1 SV=3	72.5926	8	16	8	135	15.127	6.54
E9QM38	Slc12a2	Solute carrier family 12 member 2 OS=Mus musculus GN=Slc12a2 PE=1 SV=1	15.0912	14	18	14	1206	130.585	6.52
A0A0R4J0I1	Serpina3k	MCG1051009 OS=Mus musculus GN=Serpina3k PE=1 SV=1	31.8182	10	11	6	418	46.643	5.16
Q6PB66	Lrpprc	Leucine-rich PPR motif-containing protein, mitochondrial OS=Mus musculus GN=Lrpprc PE=1 SV=2	10.4885	13	13	13	1392	156.516	6.83
Q5SYD0	Myo1d	Unconventional myosin-Id OS=Mus musculus GN=Myo1d PE=1 SV=1	24.9503	20	22	20	1006	116.007	9.41
Q3V235	Phb2	Prohibitin 2 OS=Mus musculus GN=Phb2 PE=1 SV=1	45.1505	11	13	11	299	33.276	9.83
Q8K232	Add1	Adducin 1 (Alpha) OS=Mus musculus GN=Add1 PE=2 SV=1	16.8707	9	9	9	735	80.573	5.83
Q91V61	Sfxn3	Sideroflexin-3 OS=Mus musculus GN=Sfxn3 PE=1 SV=1	42.3676	9	13	8	321	35.384	9.51
E9PZF0	Gm20390	Nucleoside diphosphate kinase OS=Mus musculus GN=Gm20390 PE=3 SV=1	68.9139	12	22	5	267	30.181	8.72
Q9D8N0	Eef1g	Elongation factor 1-gamma OS=Mus musculus GN=Eef1g PE=1 SV=3	30.6636	11	16	11	437	50.029	6.74
Q3TF87	Dars	Uncharacterized protein OS=Mus musculus GN=Dars PE=2 SV=1	35.3293	14	14	14	501	57.067	6.49
P47738	Aldh2	Aldehyde dehydrogenase, mitochondrial OS=Mus musculus GN=Aldh2 PE=1 SV=1	31.9846	12	17	11	519	56.502	7.62
G3X981	Prph	Peripherin OS=Mus musculus GN=Prph PE=1 SV=1	30.1775	18	21	16	507	57.828	5.81
P63085	Mapk1	Mitogen-activated protein kinase 1 OS=Mus musculus GN=Mapk1 PE=1 SV=3	40.7821	12	16	6	358	41.249	6.98
P62715	Ppp2cb	Serine/threonine-protein phosphatase 2A catalytic subunit beta isoform OS=Mus musculus GN=Ppp2cb PE=1 SV=1	43.0421	10	12	1	309	35.552	5.43
Q9CR62	Slc25a11	Mitochondrial 2-oxoglutarate/malate carrier protein OS=Mus musculus GN=Slc25a11 PE=1 SV=3	37.2611	10	15	10	314	34.133	9.94
B2RSH2	Gnai1	Guanine nucleotide-binding protein G(i) subunit alpha-1 OS=Mus musculus GN=Gnai1 PE=1 SV=1	39.548	10	16	6	354	40.335	5.97
A0A0R4J117	Igsf8	Immunoglobulin superfamily member 8 OS=Mus musculus GN=Igsf8 PE=1 SV=1	33.2242	11	14	11	611	64.965	7.84
Q9DCW4	Etfb	Electron transfer flavoprotein subunit beta OS=Mus musculus GN=Etfb PE=1 SV=3	42.3529	9	12	9	255	27.606	8.1
Q80XN0	Bdh1	D-beta-hydroxybutyrate dehydrogenase, mitochondrial OS=Mus musculus GN=Bdh1 PE=1 SV=2	42.2741	14	18	14	343	38.274	9.01
P84078	Arf1	ADP-ribosylation factor 1 OS=Mus musculus GN=Arf1 PE=1 SV=2	54.6961	9	18	4	181	20.684	6.8
P62482	Kcnab2	Voltage-gated potassium channel subunit beta-2 OS=Mus musculus GN=Kcnab2 PE=1 SV=1	49.8638	14	19	11	367	40.995	9
Q9JKC6	Cend1	Cell cycle exit and neuronal differentiation protein 1 OS=Mus musculus GN=Cend1 PE=1 SV=1	50.3356	5	15	5	149	14.978	8.97
A0A076FRG6	Slc12a5	KCC2a variant 1 OS=Mus musculus GN=Slc12a5 PE=2 SV=1	15.29	15	19	15	1138	126.189	6.74
Q3TFG3	Eif4a1	Uncharacterized protein OS=Mus musculus GN=Eif4a1 PE=2 SV=1	46.0591	14	16	7	406	46.153	5.48
Q3UKH3	Acaa2	Uncharacterized protein OS=Mus musculus GN=Acaa2 PE=2 SV=1	44.8363	11	13	11	397	41.802	8.25
Q9DC69	Ndufa9	NADH dehydrogenase [ubiquinone] 1 alpha subcomplex subunit 9, mitochondrial OS=Mus musculus GN=Ndufa9 PE=1 SV=2	38.4615	10	15	10	377	42.498	9.74
D3Z7P3	Gls	Glutaminase kidney isoform, mitochondrial OS=Mus musculus GN=Gls PE=1 SV=1	33.8279	14	16	14	674	73.916	7.99
Q9D0M3	Cyc1	Cytochrome c1, heme protein, mitochondrial OS=Mus musculus GN=Cyc1 PE=1 SV=1	35.3846	7	13	7	325	35.305	9.16
Q02248	Ctnnb1	Catenin beta-1 OS=Mus musculus GN=Ctnnb1 PE=1 SV=1	17.2855	10	10	8	781	85.416	5.86
E9QPD7	Pcx	Pyruvate carboxylase OS=Mus musculus GN=Pcx PE=1 SV=1	18.5751	17	18	17	1179	129.749	6.71
Q62048	Pea15	Astrocytic phosphoprotein PEA-15 OS=Mus musculus GN=Pea15 PE=1 SV=1	53.0769	6	8	6	130	15.045	5.02
P19783	Cox4i1	Cytochrome c oxidase subunit 4 isoform 1, mitochondrial OS=Mus musculus GN=Cox4i1 PE=1 SV=2	57.3964	9	18	9	169	19.518	9.23
Q3TXE5	Canx	Uncharacterized protein OS=Mus musculus GN=Canx PE=2 SV=1	27.242	14	19	14	591	67.217	4.65
Q9R0P5	Dstn	Destrin OS=Mus musculus GN=Dstn PE=1 SV=3	56.3636	8	13	7	165	18.509	7.97
Q3TPZ5	Dctn2	Dynactin 2 OS=Mus musculus GN=Dctn2 PE=1 SV=1	31.8408	9	10	9	402	44.09	5.26
Q60675	Lama2	Laminin subunit alpha-2 OS=Mus musculus GN=Lama2 PE=1 SV=2	7.18409	17	17	17	3118	343.593	6.09
P42208	Sept2	Septin-2 OS=Mus musculus GN=Sept2 PE=1 SV=2	36.2881	9	13	9	361	41.499	6.55
Q3U4U6	Cct3	T-complex protein 1 subunit gamma OS=Mus musculus GN=Cct3 PE=1 SV=1	38.5321	17	20	17	545	60.591	6.7
Q3TEU8	Coro1c	Coronin OS=Mus musculus GN=Coro1c PE=2 SV=1	26.5823	11	13	10	474	53.074	6.79
Q61361	Bcan	Brevican core protein OS=Mus musculus GN=Bcan PE=1 SV=2	16.8743	12	15	12	883	95.755	4.93
Q9JJV2	Pfn2	Profilin-2 OS=Mus musculus GN=Pfn2 PE=1 SV=3	61.4286	7	11	7	140	15.022	6.99
Q920I9	Wdr7	WD repeat-containing protein 7 OS=Mus musculus GN=Wdr7 PE=1 SV=3	10.6111	11	12	11	1489	163.345	6.9
P12787	Cox5a	Cytochrome c oxidase subunit 5A, mitochondrial OS=Mus musculus GN=Cox5a PE=1 SV=2	59.589	8	18	8	146	16.091	6.54
P52760	Rida	2-iminobutanoate/2-iminopropanoate deaminase OS=Mus musculus GN=Rida PE=1 SV=3	59.2593	6	9	6	135	14.247	8.68
Q3V1R3	Lgi3	Uncharacterized protein OS=Mus musculus GN=Lgi3 PE=2 SV=1	29.562	12	15	12	548	61.839	8.21
P01831	Thy1	Thy-1 membrane glycoprotein OS=Mus musculus GN=Thy1 PE=1 SV=1	32.0988	5	10	5	162	18.069	8.97
Q8VHP7	Serpinb1b	Leukocyte elastase inhibitor B OS=Mus musculus GN=Serpinb1b PE=1 SV=1	38.4817	12	14	8	382	42.86	6.74
Q4VAE6	Rhoa	Ras family member A OS=Mus musculus GN=Rhoa PE=1 SV=1	55.4404	9	13	7	193	21.768	6.1
Q8BK60	Serpinb1a	Uncharacterized protein OS=Mus musculus GN=Serpinb1a PE=2 SV=1	36.4116	13	14	9	379	42.591	6.38
Q8BGH2	Samm50	Sorting and assembly machinery component 50 homolog OS=Mus musculus GN=Samm50 PE=1 SV=1	37.5267	13	15	13	469	51.831	6.8
O08539	Bin1	Myc box-dependent-interacting protein 1 OS=Mus musculus GN=Bin1 PE=1 SV=1	30.4422	12	16	2	588	64.43	5.03
B2RTM0	Hist2h4	Histone H4 OS=Mus musculus GN=Hist2h4 PE=1 SV=1	52.4272	7	15	7	103	11.36	11.36
Q99LX0	Park7	Protein/nucleic acid deglycase DJ-1 OS=Mus musculus GN=Park7 PE=1 SV=1	65.0794	9	13	9	189	20.008	6.77
P84084	Arf5	ADP-ribosylation factor 5 OS=Mus musculus GN=Arf5 PE=1 SV=2	48.3333	7	13	2	180	20.517	6.79
A0A1B0GS58	Glrx3	Glutaredoxin-3 OS=Mus musculus GN=Glrx3 PE=1 SV=1	25.4011	6	9	6	374	41.677	6.54
Q14AI7	Cops4	COP9 (Constitutive photomorphogenic) homolog, subunit 4 (Arabidopsis thaliana) OS=Mus musculus GN=Cops4 PE=1 SV=1	38.4236	11	14	11	406	46.256	5.83
J3QPG5	Psap	Prosaposin OS=Mus musculus GN=Psap PE=1 SV=1	13.2855	7	11	7	557	61.322	5.29
B1AX58	Pls3	Plastin-3 OS=Mus musculus GN=Pls3 PE=1 SV=1	30.0469	13	13	8	639	71.701	5.62
Q7TSJ2	Map6	Microtubule-associated protein 6 OS=Mus musculus GN=Map6 PE=1 SV=2	28.9183	20	21	20	906	96.391	9.5
F8VQJ3	Lamc1	Laminin subunit gamma-1 OS=Mus musculus GN=Lamc1 PE=1 SV=1	10.5787	12	13	12	1607	177.074	5.19
Q61753	Phgdh	D-3-phosphoglycerate dehydrogenase OS=Mus musculus GN=Phgdh PE=1 SV=3	20.4503	8	9	8	533	56.549	6.54
Q3TL71	Hnrnpk	Uncharacterized protein OS=Mus musculus GN=Hnrnpk PE=2 SV=1	30.3879	12	12	12	464	50.976	5.45
Q7TQD2	Tppp	Tubulin polymerization-promoting protein OS=Mus musculus GN=Tppp PE=1 SV=1	36.2385	7	8	7	218	23.56	9.42
Q3UD06	Atp5c1	ATP synthase subunit gamma OS=Mus musculus GN=Atp5c1 PE=1 SV=1	34.5638	10	14	1	298	32.865	9.01
Q8R464	Cadm4	Cell adhesion molecule 4 OS=Mus musculus GN=Cadm4 PE=1 SV=1	32.4742	8	10	8	388	42.697	6.3
B2CY77	Rpsa	Laminin receptor (Fragment) OS=Mus musculus GN=Rpsa PE=2 SV=1	42.0339	9	9	9	295	32.829	4.87
Q08642	Padi2	Protein-arginine deiminase type-2 OS=Mus musculus GN=Padi2 PE=1 SV=2	15.0074	7	8	7	673	76.2	5.53
Q3U6U7	Wars	Uncharacterized protein OS=Mus musculus GN=Wars PE=2 SV=1	34.5263	11	11	11	475	53.607	7.08
P54071	Idh2	Isocitrate dehydrogenase [NADP], mitochondrial OS=Mus musculus GN=Idh2 PE=1 SV=3	25.2212	10	12	10	452	50.874	8.69
P63242	Eif5a	Eukaryotic translation initiation factor 5A-1 OS=Mus musculus GN=Eif5a PE=1 SV=2	68.8312	9	12	9	154	16.821	5.24
A2AQL0	Stk39	Serine/threonine kinase 39, STE20/SPS1 homolog (Yeast) OS=Mus musculus GN=Stk39 PE=1 SV=1	19.6043	7	10	7	556	60.282	6.29
Q99JI6	Rap1b	Ras-related protein Rap-1b OS=Mus musculus GN=Rap1b PE=1 SV=2	45.1087	6	11	1	184	20.812	5.78
P31938	Map2k1	Dual specificity mitogen-activated protein kinase kinase 1 OS=Mus musculus GN=Map2k1 PE=1 SV=2	23.6641	7	9	4	393	43.446	6.7
Q3UAD6	Hsp90b1	Heat shock protein 90kDa beta (Grp94), member 1 OS=Mus musculus GN=Hsp90b1 PE=1 SV=1	20.1995	13	15	11	802	92.418	4.82
P63005	Pafah1b1	Platelet-activating factor acetylhydrolase IB subunit alpha OS=Mus musculus GN=Pafah1b1 PE=1 SV=2	39.5122	13	16	12	410	46.64	7.37
P00493	Hprt1	Hypoxanthine-guanine phosphoribosyltransferase OS=Mus musculus GN=Hprt1 PE=1 SV=3	43.578	8	10	8	218	24.555	6.68
Q6P1B9	Bin1	Bin1 protein OS=Mus musculus GN=Bin1 PE=1 SV=1	35.0105	11	15	1	477	52.731	5.24
Q3USR5	Fbxo2	Uncharacterized protein OS=Mus musculus GN=Fbxo2 PE=1 SV=1	49.4949	11	15	11	297	33.655	4.28
Q921M7	Fam49b	Protein FAM49B OS=Mus musculus GN=Fam49b PE=1 SV=1	34.8765	8	9	6	324	36.753	6.06
Q69ZY2	Endod1	MKIAA0830 protein (Fragment) OS=Mus musculus GN=Endod1 PE=2 SV=1	23.0118	9	10	9	591	64.598	6.54
Q922J6	Tspan2	Tetraspanin-2 OS=Mus musculus GN=Tspan2 PE=1 SV=1	13.1222	3	5	3	221	24.165	7.96
A0A0G2JFT8	Rufy3	Protein RUFY3 OS=Mus musculus GN=Rufy3 PE=1 SV=1	17.1898	10	11	10	669	74.723	6.19
Q9JKR6	Hyou1	Hypoxia up-regulated protein 1 OS=Mus musculus GN=Hyou1 PE=1 SV=1	11.7117	8	10	8	999	111.112	5.19
Q69ZX3	Myh11	MKIAA0866 protein (Fragment) OS=Mus musculus GN=Myh11 PE=2 SV=1	6.75403	11	12	2	1984	228.127	5.45
Q9CQA3	Sdhb	Succinate dehydrogenase [ubiquinone] iron-sulfur subunit, mitochondrial OS=Mus musculus GN=Sdhb PE=1 SV=1	41.1348	11	14	11	282	31.793	8.68
E9PZ16	Hspg2	Basement membrane-specific heparan sulfate proteoglycan core protein OS=Mus musculus GN=Hspg2 PE=1 SV=1	4.42619	15	15	15	4383	469.486	6.47
Q7TQI3	Otub1	Ubiquitin thioesterase OTUB1 OS=Mus musculus GN=Otub1 PE=1 SV=2	37.2694	8	10	8	271	31.25	4.94
Q925N0	Sfxn5	Sideroflexin-5 OS=Mus musculus GN=Sfxn5 PE=1 SV=2	38.0117	8	11	8	342	37.305	9.44
D3Z3G6	Mapk3	Mitogen-activated protein kinase OS=Mus musculus GN=Mapk3 PE=1 SV=1	31.3158	11	14	5	380	42.375	8.6
P63040	Cplx1	Complexin-1 OS=Mus musculus GN=Cplx1 PE=1 SV=1	33.5821	3	7	2	134	15.112	4.97
Q3UY00	S100b	Protein S100 OS=Mus musculus GN=S100b PE=1 SV=1	40.2174	3	7	3	92	10.721	4.55
Q8BVE3	Atp6v1h	V-type proton ATPase subunit H OS=Mus musculus GN=Atp6v1h PE=1 SV=1	24.6377	8	12	8	483	55.819	6.61
Q8C2Q7	Hnrnph1	Heterogeneous nuclear ribonucleoprotein H OS=Mus musculus GN=Hnrnph1 PE=1 SV=1	16.3136	5	7	3	472	51.185	6.8
O08917	Flot1	Flotillin-1 OS=Mus musculus GN=Flot1 PE=1 SV=1	27.8037	8	8	8	428	47.484	7.15
Q923T9	Camk2g	Calcium/calmodulin-dependent protein kinase type II subunit gamma OS=Mus musculus GN=Camk2g PE=1 SV=1	28.9225	13	14	8	529	59.569	7.58
Q8BIJ6	Iars2	Isoleucine--tRNA ligase, mitochondrial OS=Mus musculus GN=Iars2 PE=1 SV=1	11.6601	7	9	7	1012	112.732	6.81
Q0PD62	Rab3b	RAB3B, member RAS oncogene family, isoform CRA_a OS=Mus musculus GN=Rab3b PE=1 SV=1	28.7671	5	11	1	219	24.741	5.11
Q99L13	Hibadh	3-hydroxyisobutyrate dehydrogenase, mitochondrial OS=Mus musculus GN=Hibadh PE=1 SV=1	28.6567	6	8	6	335	35.417	8.13
P14211	Calr	Calreticulin OS=Mus musculus GN=Calr PE=1 SV=1	57.2115	16	18	16	416	47.965	4.49
W6PPR4	Ank3	480-kDa ankyrinG OS=Mus musculus GN=Ank3 PE=4 SV=1	3.20868	10	12	5	4332	473.49	6.52
Q50HX4	Rab14	RAB14 protein OS=Mus musculus GN=Rab14 PE=1 SV=1	53.4884	8	12	7	215	23.882	6.21
Q3TJ43	Vps35	Vacuolar protein sorting-associated protein 35 OS=Mus musculus GN=Vps35 PE=2 SV=1	17.7136	11	11	11	796	91.632	5.4
A2AMH4	Slc44a1	Choline transporter-like protein 1 OS=Mus musculus GN=Slc44a1 PE=1 SV=1	10.0279	6	8	6	718	80.011	8.22
Q9CPV4	Glod4	Glyoxalase domain-containing protein 4 OS=Mus musculus GN=Glod4 PE=1 SV=1	35.5705	8	9	8	298	33.296	5.47
A0A0G2JDL9	Rap1a	MCG10748, isoform CRA_b OS=Mus musculus GN=Rap1a PE=1 SV=1	55.9322	6	9	1	118	13.417	9.22
O55234	Psmb5	Proteasome subunit beta type-5 OS=Mus musculus GN=Psmb5 PE=1 SV=3	36.7424	8	9	8	264	28.514	7.02
P45591	Cfl2	Cofilin-2 OS=Mus musculus GN=Cfl2 PE=1 SV=1	51.2048	7	9	5	166	18.698	7.88
Q6PER3	Mapre3	Microtubule-associated protein RP/EB family member 3 OS=Mus musculus GN=Mapre3 PE=1 SV=1	51.9573	13	14	10	281	31.946	5.54
P35235	Ptpn11	Tyrosine-protein phosphatase non-receptor type 11 OS=Mus musculus GN=Ptpn11 PE=1 SV=2	19.933	8	11	8	597	68.417	7.3
Q6PAC1	Gsn	Gelsolin, isoform CRA_c OS=Mus musculus GN=Gsn PE=2 SV=1	29.275	16	18	6	731	80.712	5.76
G3X9G4	Dnm2	Dynamin-2 OS=Mus musculus GN=Dnm2 PE=1 SV=1	16.3218	15	17	1	870	98.013	7.44
Q7TMF3	Ndufa12	NADH dehydrogenase [ubiquinone] 1 alpha subcomplex subunit 12 OS=Mus musculus GN=Ndufa12 PE=1 SV=2	64.1379	8	10	8	145	17.076	9.36
D6QSS8	Adam22	A disintegrin and metallopeptidase domain 22 isoform OS=Mus musculus GN=Adam22 PE=2 SV=1	8.07522	5	6	5	904	99.651	7.83
Q8K183	Pdxk	Pyridoxal kinase OS=Mus musculus GN=Pdxk PE=1 SV=1	35.8974	8	12	8	312	34.993	6.29
Q6PGJ3	L1cam	L1 cell adhesion molecule OS=Mus musculus GN=L1cam PE=1 SV=1	11.9142	8	10	8	1259	140.829	5.96
F8WIS9	Camk2a	Calcium/calmodulin-dependent protein kinase type II subunit alpha OS=Mus musculus GN=Camk2a PE=1 SV=1	23.7219	9	10	5	489	55.312	7.44
O55042	Snca	Alpha-synuclein OS=Mus musculus GN=Snca PE=1 SV=2	49.2857	5	7	3	140	14.476	4.77
A0A1S6GWH2	Ddx39b	Uncharacterized protein OS=Mus musculus GN=Ddx39b PE=2 SV=1	30.0207	10	11	10	483	54.608	5.67
Q642L7	Rps27a	MCG13441 OS=Mus musculus GN=Rps27a PE=2 SV=1	42.3077	6	18	6	156	17.939	9.64
Q61292	Lamb2	Laminin subunit beta-2 OS=Mus musculus GN=Lamb2 PE=1 SV=2	6.67037	7	7	7	1799	196.451	6.67
Q99N15	Hsd17b10	17beta-hydroxysteroid dehydrogenase type 10/short chain L-3-hydroxyacyl-CoA dehydrogenase OS=Mus musculus GN=Hsd17b10 PE=1 SV=1	44.8276	6	8	6	261	27.257	8.76
Q5GQ64	Sncg	Gamma-synuclein (Fragment) OS=Mus musculus GN=Sncg PE=1 SV=1	74.7967	8	8	8	123	13.152	4.65
B0V2P5	Dmxl2	DmX-like protein 2 OS=Mus musculus GN=Dmxl2 PE=1 SV=1	6.38507	13	14	13	3054	340.481	6.4
O54774	Ap3d1	AP-3 complex subunit delta-1 OS=Mus musculus GN=Ap3d1 PE=1 SV=1	6.83903	5	7	5	1199	134.996	7.37
P60335	Pcbp1	Poly(rC)-binding protein 1 OS=Mus musculus GN=Pcbp1 PE=1 SV=1	39.6067	10	11	6	356	37.474	7.09
Q9QXY6	Ehd3	EH domain-containing protein 3 OS=Mus musculus GN=Ehd3 PE=1 SV=2	33.8318	15	15	8	535	60.783	6.46
Q8CBC8	Bcat1	Branched-chain-amino-acid aminotransferase OS=Mus musculus GN=Bcat1 PE=1 SV=1	20.5298	7	8	7	453	49.868	6.77
Q54A87	Atp6v1g2	V-type proton ATPase subunit G OS=Mus musculus GN=Atp6v1g2 PE=1 SV=1	46.6102	4	5	4	118	13.643	10.26
Q63810	Ppp3r1	Calcineurin subunit B type 1 OS=Mus musculus GN=Ppp3r1 PE=1 SV=3	50.5882	7	11	7	170	19.288	4.81
Q9JIS5	Sv2a	Synaptic vesicle glycoprotein 2A OS=Mus musculus GN=Sv2a PE=1 SV=1	13.3423	9	12	9	742	82.594	5.57
P35700	Prdx1	Peroxiredoxin-1 OS=Mus musculus GN=Prdx1 PE=1 SV=1	65.3266	12	18	11	199	22.162	8.12
Q3THP1	Dpp3	Dipeptidyl peptidase 3 OS=Mus musculus GN=Dpp3 PE=2 SV=1	15.4472	7	11	7	738	82.831	5.34
Q7TPR4	Actn1	Alpha-actinin-1 OS=Mus musculus GN=Actn1 PE=1 SV=1	13.6771	10	10	3	892	103.004	5.38
Q3UM45	Ppp1r7	Protein phosphatase 1 regulatory subunit 7 OS=Mus musculus GN=Ppp1r7 PE=1 SV=2	20.7756	5	6	5	361	41.266	4.92
H3BKH6	Esd	S-formylglutathione hydrolase OS=Mus musculus GN=Esd PE=1 SV=1	45.4237	9	13	9	295	32.808	7.83
Q9DCN2	Cyb5r3	NADH-cytochrome b5 reductase 3 OS=Mus musculus GN=Cyb5r3 PE=1 SV=3	39.8671	9	13	9	301	34.106	8.38
Q80TT4	Tomm70a	MKIAA0719 protein (Fragment) OS=Mus musculus GN=Tomm70a PE=2 SV=1	33.7061	14	15	14	626	69.487	8.37
Q9Z1B3	Plcb1	1-phosphatidylinositol 4,5-bisphosphate phosphodiesterase beta-1 OS=Mus musculus GN=Plcb1 PE=1 SV=2	11.5132	9	10	9	1216	138.309	6.13
A0A1B0GRV0	Bpnt1	3'(2'),5'-bisphosphate nucleotidase 1 OS=Mus musculus GN=Bpnt1 PE=1 SV=1	27.5542	7	8	7	323	34.952	5.82
A2AWI7	Sh3glb2	Endophilin-B2 OS=Mus musculus GN=Sh3glb2 PE=1 SV=1	29.703	10	13	10	404	44.88	5.58
Q49S98	Slc32a1	Vasicular inhibitory amino acid transporter 10D OS=Mus musculus GN=Slc32a1 PE=2 SV=1	26.2857	10	10	10	525	57.344	6.64
P61750	Arf4	ADP-ribosylation factor 4 OS=Mus musculus GN=Arf4 PE=1 SV=2	46.6667	7	12	3	180	20.384	7.14
Q9DCS9	Ndufb10	NADH dehydrogenase [ubiquinone] 1 beta subcomplex subunit 10 OS=Mus musculus GN=Ndufb10 PE=1 SV=3	50.5682	7	11	7	176	21.01	8.03
Q64727	Vcl	Vinculin OS=Mus musculus GN=Vcl PE=1 SV=4	14.0713	10	11	10	1066	116.644	6
G5E8R0	Tpm1	Tropomyosin 1, alpha, isoform CRA_i OS=Mus musculus GN=Tpm1 PE=1 SV=1	36.7347	9	11	5	245	28.326	4.77
O70251	Eef1b	Elongation factor 1-beta OS=Mus musculus GN=Eef1b PE=1 SV=5	38.6667	5	6	5	225	24.678	4.69
P70168	Kpnb1	Importin subunit beta-1 OS=Mus musculus GN=Kpnb1 PE=1 SV=2	15.411	10	14	10	876	97.122	4.78
Q8R5C5	Actr1b	Beta-centractin OS=Mus musculus GN=Actr1b PE=1 SV=1	33.5106	9	13	3	376	42.255	6.4
A0A0J9YUQ8	Gsn	Gelsolin (Fragment) OS=Mus musculus GN=Gsn PE=1 SV=1	30.9859	11	13	1	568	62.316	6.92
A0A0G2JGS4	Camk2d	Calcium/calmodulin-dependent protein kinase type II subunit delta OS=Mus musculus GN=Camk2d PE=1 SV=1	24.3902	11	13	7	533	59.965	7.27
A0A087WP80	Lsamp	Limbic system-associated membrane protein OS=Mus musculus GN=Lsamp PE=1 SV=1	26.7606	7	8	7	355	39.333	6.1
P15532	Nme1	Nucleoside diphosphate kinase A OS=Mus musculus GN=Nme1 PE=1 SV=1	64.4737	9	14	2	152	17.197	7.37
Q8K1X5	Ehd1	EH-domain containing 1 (Fragment) OS=Mus musculus GN=Ehd1 PE=2 SV=1	33.0935	13	13	7	556	62.923	7.75
E9PVY8	Macf1	Microtubule-actin cross-linking factor 1 OS=Mus musculus GN=Macf1 PE=1 SV=2	1.65874	9	9	8	7355	831.361	5.41
Q3U5R8	Impa1	Inositol-1-monophosphatase OS=Mus musculus GN=Impa1 PE=2 SV=1	38.9892	9	10	9	277	30.393	5.19
Q61282	Acan	Aggrecan core protein OS=Mus musculus GN=Acan PE=1 SV=2	4.40901	8	9	8	2132	221.805	4.3
P24526	Pmp2	Myelin P2 protein OS=Mus musculus GN=Pmp2 PE=2 SV=2	43.1818	7	9	7	132	14.926	9.57
Q9CPP6	Ndufa5	NADH dehydrogenase [ubiquinone] 1 alpha subcomplex subunit 5 OS=Mus musculus GN=Ndufa5 PE=1 SV=3	60.3448	6	9	6	116	13.351	8.1
Q3UY05	Ndufs8	Uncharacterized protein OS=Mus musculus GN=Ndufs8 PE=2 SV=1	25.9434	5	7	5	212	24.022	6.87
Q4FJL0	Rab10	RAB10, member RAS oncogene family OS=Mus musculus GN=Rab10 PE=1 SV=1	54	9	15	7	200	22.527	8.38
F7AEH4	Rps12	40S ribosomal protein S12 OS=Mus musculus GN=Rps12 PE=1 SV=1	53.2847	5	9	5	137	15.171	8.35
K3W4R2	Myh14	Myosin-14 OS=Mus musculus GN=Myh14 PE=1 SV=1	6.15	10	10	7	2000	228.422	5.58
Q6R0H7	Gnas	Guanine nucleotide-binding protein G(s) subunit alpha isoforms XLas OS=Mus musculus GN=Gnas PE=1 SV=1	13.857	11	11	10	1133	121.429	4.81
P28474	Adh5	Alcohol dehydrogenase class-3 OS=Mus musculus GN=Adh5 PE=1 SV=3	35.0267	9	12	9	374	39.522	7.25
B2RSY3	Hepacam	Hepatocyte cell adhesion molecule OS=Mus musculus GN=Hepacam PE=1 SV=1	21.2919	5	8	5	418	46.338	9.42
A2AKU9	Atp5c1	ATP synthase subunit gamma OS=Mus musculus GN=Atp5c1 PE=1 SV=1	34.3434	10	13	1	297	32.75	9.13
Q9CZC8	Scrn1	Secernin-1 OS=Mus musculus GN=Scrn1 PE=1 SV=1	25.1208	8	10	8	414	46.297	4.79
P10605	Ctsb	Cathepsin B OS=Mus musculus GN=Ctsb PE=1 SV=2	32.1534	7	9	7	339	37.256	5.91
Q9D0M5	Dynll2	Dynein light chain 2, cytoplasmic OS=Mus musculus GN=Dynll2 PE=1 SV=1	57.3034	4	8	2	89	10.343	7.37
P29387	Gnb4	Guanine nucleotide-binding protein subunit beta-4 OS=Mus musculus GN=Gnb4 PE=1 SV=4	31.7647	8	10	2	340	37.355	6.16
Q9DCL9	Paics	Multifunctional protein ADE2 OS=Mus musculus GN=Paics PE=1 SV=4	21.6471	8	9	8	425	46.976	7.23
Q6ZQ61	Matr3	MCG121979, isoform CRA_c (Fragment) OS=Mus musculus GN=Matr3 PE=2 SV=1	13.7324	8	10	8	852	95.219	6.27
A0A087WQ31	Clasp1	CLIP-associating protein 1 OS=Mus musculus GN=Clasp1 PE=1 SV=1	7.66753	8	8	7	1552	170.854	9.03
G3UY93	Vars	Valine--tRNA ligase (Fragment) OS=Mus musculus GN=Vars PE=1 SV=1	9.85915	9	9	9	1278	141.317	7.75
P50544	Acadvl	Very long-chain specific acyl-CoA dehydrogenase, mitochondrial OS=Mus musculus GN=Acadvl PE=1 SV=3	17.378	8	8	8	656	70.831	8.75
Q52KC1	Eif4a2	Eukaryotic translation initiation factor 4A2 OS=Mus musculus GN=Eif4a2 PE=2 SV=1	37.3464	13	15	6	407	46.373	5.48
Q3TE95	Rcn2	Uncharacterized protein OS=Mus musculus GN=Rcn2 PE=2 SV=1	27.0423	6	6	6	355	41.014	4.59
P29341	Pabpc1	Polyadenylate-binding protein 1 OS=Mus musculus GN=Pabpc1 PE=1 SV=2	25	11	13	11	636	70.626	9.5
G5E924	Hnrnpl	Heterogeneous nuclear ribonucleoprotein L (Fragment) OS=Mus musculus GN=Hnrnpl PE=1 SV=1	22.9268	7	10	7	615	66.89	8.18
B9EKR1	Ptprz1	Receptor-type tyrosine-protein phosphatase zeta OS=Mus musculus GN=Ptprz1 PE=1 SV=1	4.15225	8	9	8	2312	254.247	4.88
B1AQF4	Dusp3	Dual-specificity protein phosphatase 3 OS=Mus musculus GN=Dusp3 PE=1 SV=1	30	4	6	4	210	23.209	7.31
P47757	Capzb	F-actin-capping protein subunit beta OS=Mus musculus GN=Capzb PE=1 SV=3	31.4079	8	11	8	277	31.326	5.74
Q91ZZ3	Sncb	Beta-synuclein OS=Mus musculus GN=Sncb PE=1 SV=1	35.3383	4	5	2	133	14.043	4.37
P14148	Rpl7	60S ribosomal protein L7 OS=Mus musculus GN=Rpl7 PE=1 SV=2	38.8889	9	9	9	270	31.4	10.89
Q3TU64	Col1a2	Uncharacterized protein OS=Mus musculus GN=Col1a2 PE=2 SV=1	7.87172	8	10	8	1372	129.518	9.19
P48774	Gstm5	Glutathione S-transferase Mu 5 OS=Mus musculus GN=Gstm5 PE=1 SV=1	33.9286	7	9	6	224	26.617	7.21
Q3UPA1	Gna11	Guanine nucleotide binding protein, alpha 11 OS=Mus musculus GN=Gna11 PE=1 SV=1	32.0334	9	10	4	359	41.997	5.97
Q8C483	Sars	Serine--tRNA ligase, cytoplasmic OS=Mus musculus GN=Sars PE=1 SV=1	25.9328	10	11	10	536	61.128	7.43
Q61330	Cntn2	Contactin-2 OS=Mus musculus GN=Cntn2 PE=1 SV=2	15.0962	9	9	9	1040	113.146	7.62
Q8C1W9	Nap1l4	Uncharacterized protein OS=Mus musculus GN=Nap1l4 PE=2 SV=1	19.4313	6	6	5	422	47.332	4.73
Q3TXD3	Vat1	Uncharacterized protein OS=Mus musculus GN=Vat1 PE=2 SV=1	33.0049	9	11	9	406	43.097	6.37
Q8VEH3	Arl8a	ADP-ribosylation factor-like protein 8A OS=Mus musculus GN=Arl8a PE=1 SV=1	39.7849	5	9	5	186	21.376	7.77
Q7TMQ1	Gja1	Gap junction protein OS=Mus musculus GN=Gja1 PE=2 SV=1	32.4885	9	11	9	434	49.492	9.51
Q8BKZ9	Pdhx	Pyruvate dehydrogenase protein X component, mitochondrial OS=Mus musculus GN=Pdhx PE=1 SV=1	19.5609	8	9	8	501	53.965	7.75
E9Q0J5	Kif21a	Kinesin-like protein KIF21A OS=Mus musculus GN=Kif21a PE=1 SV=2	7.6555	8	9	8	1672	186.52	6.47
Q497E9	Rps8	40S ribosomal protein S8 OS=Mus musculus GN=Rps8 PE=1 SV=1	40.3846	7	8	7	208	24.19	10.32
P31324	Prkar2b	cAMP-dependent protein kinase type II-beta regulatory subunit OS=Mus musculus GN=Prkar2b PE=1 SV=3	15.625	5	6	4	416	46.138	4.98
Q9CXX2	Vamp1	Uncharacterized protein OS=Mus musculus GN=Vamp1 PE=2 SV=1	35.7143	4	5	4	182	20.108	7.47
Q4FK49	Ppa1	Pyp protein OS=Mus musculus GN=Ppa1 PE=1 SV=1	42.5606	10	10	10	289	32.646	5.6
O70252	Hmox2	Heme oxygenase 2 OS=Mus musculus GN=Hmox2 PE=1 SV=1	33.0159	8	8	8	315	35.716	5.87
Q9WU28	Pfdn5	Prefoldin subunit 5 OS=Mus musculus GN=Pfdn5 PE=1 SV=1	34.4156	4	5	4	154	17.345	6.33
Q9ESJ4	Nckipsd	NCK-interacting protein with SH3 domain OS=Mus musculus GN=Nckipsd PE=1 SV=2	12.605	8	8	8	714	78.523	6.05
Q9Z140	Cpne6	Copine-6 OS=Mus musculus GN=Cpne6 PE=1 SV=1	23.8779	12	12	11	557	61.742	5.59
Q8C6E9	Pura	Uncharacterized protein OS=Mus musculus GN=Pura PE=2 SV=1	39.8754	10	12	10	321	34.957	7.09
Q9CQ92	Fis1	Mitochondrial fission 1 protein OS=Mus musculus GN=Fis1 PE=1 SV=1	33.5526	4	5	4	152	16.998	8.53
Q64433	Hspe1	10 kDa heat shock protein, mitochondrial OS=Mus musculus GN=Hspe1 PE=1 SV=2	59.8039	6	8	6	102	10.956	8.35
Q3UDZ1	Rhog	Ras homolog gene family, member G OS=Mus musculus GN=Rhog PE=1 SV=1	69.1099	11	12	10	191	21.295	8.12
P21279	Gnaq	Guanine nucleotide-binding protein G(q) subunit alpha OS=Mus musculus GN=Gnaq PE=1 SV=4	38.1616	12	12	7	359	42.131	5.68
A0A0R4J083	Acadl	Long-chain-specific acyl-CoA dehydrogenase, mitochondrial OS=Mus musculus GN=Acadl PE=1 SV=1	23.4884	7	8	7	430	47.866	8.15
F8VPN4	Agl	Amylo-1,6-glucosidase, 4-alpha-glucanotransferase OS=Mus musculus GN=Agl PE=1 SV=1	9.66057	12	12	12	1532	174.175	6.74
Q9JME5	Ap3b2	AP-3 complex subunit beta-2 OS=Mus musculus GN=Ap3b2 PE=1 SV=2	14.2329	11	12	11	1082	119.118	5.63
D3Z2H9	Tpm3-rs7	Tropomyosin 3, related sequence 7 OS=Mus musculus GN=Tpm3-rs7 PE=3 SV=1	31.0484	10	12	2	248	28.974	4.81
Q5FWI9	Ap2m1	Adaptor protein complex AP-2, mu1 OS=Mus musculus GN=Ap2m1 PE=1 SV=1	38.8506	15	16	15	435	49.623	9.54
Q80YN3	Bcas1	Breast carcinoma-amplified sequence 1 homolog OS=Mus musculus GN=Bcas1 PE=1 SV=3	14.376	6	9	6	633	67.336	6.21
A0A1W2P7Q9	Myl6	Myosin light polypeptide 6 OS=Mus musculus GN=Myl6 PE=1 SV=1	55.6962	8	9	7	158	17.661	4.65
Q9DCJ5	Ndufa8	NADH dehydrogenase [ubiquinone] 1 alpha subcomplex subunit 8 OS=Mus musculus GN=Ndufa8 PE=1 SV=3	59.8837	7	10	7	172	19.979	8.46
B9EKB0	Lamb1	Laminin B1 subunit 1 OS=Mus musculus GN=Lamb1 PE=2 SV=1	6.27045	7	7	7	1834	202.283	5.01
Q3UK83	Hnrnpa1	Uncharacterized protein OS=Mus musculus GN=Hnrnpa1 PE=2 SV=1	22.7882	9	12	6	373	38.78	9.13
Q9R1Q8	Tagln3	Transgelin-3 OS=Mus musculus GN=Tagln3 PE=1 SV=1	48.7437	8	14	8	199	22.456	7.33
Q9D6J6	Ndufv2	NADH dehydrogenase [ubiquinone] flavoprotein 2, mitochondrial OS=Mus musculus GN=Ndufv2 PE=1 SV=2	44.3548	8	11	8	248	27.268	7.4
P59279	Rab2b	Ras-related protein Rab-2B OS=Mus musculus GN=Rab2b PE=1 SV=1	42.1296	7	10	1	216	24.183	6.68
Q3UZG3	Hnrnpa3	Uncharacterized protein OS=Mus musculus GN=Hnrnpa3 PE=2 SV=1	30.343	9	14	8	379	39.727	9.1
P12382	Pfkl	ATP-dependent 6-phosphofructokinase, liver type OS=Mus musculus GN=Pfkl PE=1 SV=4	13.9744	9	10	5	780	85.305	7.17
Q80WM4	Hapln4	Hyaluronan and proteoglycan link protein 4 OS=Mus musculus GN=Hapln4 PE=2 SV=2	22	6	7	5	400	42.782	8.85
Q3U900	Rpn1	Dolichyl-diphosphooligosaccharide--protein glycosyltransferase subunit 1 OS=Mus musculus GN=Rpn1 PE=2 SV=1	29.4408	11	13	11	608	68.485	6.62
P56391	Cox6b1	Cytochrome c oxidase subunit 6B1 OS=Mus musculus GN=Cox6b1 PE=1 SV=2	60.4651	5	12	5	86	10.065	8.72
P20108	Prdx3	Thioredoxin-dependent peroxide reductase, mitochondrial OS=Mus musculus GN=Prdx3 PE=1 SV=1	50.5837	8	13	8	257	28.109	7.58
Q761V0	Slc6a5	Sodium- and chloride-dependent glycine transporter 2 OS=Mus musculus GN=Slc6a5 PE=1 SV=1	11.1389	8	8	7	799	87.804	7.23
Q8CAY6	Acat2	Acetyl-CoA acetyltransferase, cytosolic OS=Mus musculus GN=Acat2 PE=1 SV=2	23.9295	7	8	7	397	41.271	7.5
Q3UBK2		Uncharacterized protein OS=Mus musculus PE=2 SV=1	35.3488	7	9	7	215	24.906	5.74
Q4VBX4	Ube2v2	MCG127675 OS=Mus musculus GN=Ube2v2 PE=2 SV=1	37.2414	5	7	3	145	16.356	8.09
Q3TN31	Psma7	Proteasome subunit alpha type OS=Mus musculus GN=Psma7 PE=2 SV=1	44.7581	7	7	7	248	27.891	8.78
Q3TYC2	Ntm	Uncharacterized protein OS=Mus musculus GN=Ntm PE=2 SV=1	23.5465	6	8	5	344	37.93	7.81
P51150	Rab7a	Ras-related protein Rab-7a OS=Mus musculus GN=Rab7a PE=1 SV=2	56.0386	9	9	9	207	23.475	6.7
Q9ERK4	Cse1l	Exportin-2 OS=Mus musculus GN=Cse1l PE=1 SV=1	8.95984	6	6	6	971	110.384	5.77
Q9DBF1	Aldh7a1	Alpha-aminoadipic semialdehyde dehydrogenase OS=Mus musculus GN=Aldh7a1 PE=1 SV=4	28.3859	9	10	9	539	58.824	7.47
A0A068BFR3	Rab11b	RAS oncogene family protein OS=Mus musculus GN=Rab11b PE=2 SV=1	37.156	6	7	6	218	24.473	5.94
D3Z6I8	Tpm3	Tropomyosin alpha-3 chain OS=Mus musculus GN=Tpm3 PE=1 SV=1	28.7449	10	11	2	247	28.706	4.79
A7VL18	Aldh9a1	Gamma-aminobutyraldehyde dehydrogenase OS=Mus musculus GN=Aldh9a1 PE=2 SV=1	17.004	6	6	6	494	53.498	6.83
Q9QYB8	Add2	Beta-adducin OS=Mus musculus GN=Add2 PE=1 SV=4	13.931	8	9	8	725	80.591	6.21
Q3TIC2	Rhob	Uncharacterized protein OS=Mus musculus GN=Rhob PE=2 SV=1	30.6122	5	7	3	196	22.182	5.53
A0A0J9YUL3	Sept11	Septin 11, isoform CRA_b OS=Mus musculus GN=Sept11 PE=1 SV=1	35.1852	13	15	4	432	49.75	6.68
Q9CWS0	Ddah1	N(G),N(G)-dimethylarginine dimethylaminohydrolase 1 OS=Mus musculus GN=Ddah1 PE=1 SV=3	33.6842	8	9	8	285	31.361	5.97
Q3UWT6	Psma2	Proteasome subunit alpha type OS=Mus musculus GN=Psma2 PE=2 SV=1	33.1984	5	9	5	247	27.492	8.22
Q921J3	Dnajc5	Dnajc5 protein OS=Mus musculus GN=Dnajc5 PE=2 SV=1	27.451	4	7	4	204	22.812	5.08
Q3TMB3	Fdps	Uncharacterized protein OS=Mus musculus GN=Fdps PE=2 SV=1	22.0963	6	6	6	353	40.57	5.66
P97450	Atp5j	ATP synthase-coupling factor 6, mitochondrial OS=Mus musculus GN=Atp5j PE=1 SV=1	50.9259	7	9	7	108	12.489	9.36
Q80Y09	Pdcd6ip	Pdcd6ip protein OS=Mus musculus GN=Pdcd6ip PE=2 SV=1	18.922	12	13	12	872	96.251	6.52
Q9D172	D10Jhu81e	ES1 protein homolog, mitochondrial OS=Mus musculus GN=D10Jhu81e PE=1 SV=1	39.4737	6	9	6	266	28.073	8.78
A0A0A1HAM8	Marcks	80K protein OS=Mus musculus GN=Marcks PE=2 SV=1	23.6246	5	7	5	309	29.704	4.34
Q3U2X5	Maoa	Amine oxidase OS=Mus musculus GN=Maoa PE=2 SV=1	15.019	7	11	5	526	59.592	7.81
B0QZN5	Vamp2	Vesicle-associated membrane protein 2 OS=Mus musculus GN=Vamp2 PE=1 SV=1	42.9448	5	6	5	163	17.851	9.38
A2AS98	Nckap1	Nck-associated protein 1 OS=Mus musculus GN=Nckap1 PE=1 SV=1	10.6702	9	9	9	1134	129.427	6.68
Q60676	Ppp5c	Serine/threonine-protein phosphatase 5 OS=Mus musculus GN=Ppp5c PE=1 SV=3	18.2365	7	9	7	499	56.84	6.2
Q60737	Csnk2a1	Casein kinase II subunit alpha OS=Mus musculus GN=Csnk2a1 PE=1 SV=2	32.4808	9	10	9	391	45.105	7.74
P07310	Ckm	Creatine kinase M-type OS=Mus musculus GN=Ckm PE=1 SV=1	35.4331	9	27	8	381	43.018	7.06
Q8CHP8	Pgp	Glycerol-3-phosphate phosphatase OS=Mus musculus GN=Pgp PE=1 SV=1	23.9875	5	7	5	321	34.519	5.35
Q60771	Cldn11	Claudin-11 OS=Mus musculus GN=Cldn11 PE=1 SV=1	14.9758	4	6	4	207	22.099	7.91
P05132	Prkaca	cAMP-dependent protein kinase catalytic subunit alpha OS=Mus musculus GN=Prkaca PE=1 SV=3	24.2165	8	8	3	351	40.545	8.79
P08228	Sod1	Superoxide dismutase [Cu-Zn] OS=Mus musculus GN=Sod1 PE=1 SV=2	62.3377	5	8	5	154	15.933	6.51
B7ZNM7	Sept5	Sept5 protein OS=Mus musculus GN=Sept5 PE=2 SV=1	29.9213	9	11	8	381	44.052	6.8
P14733	Lmnb1	Lamin-B1 OS=Mus musculus GN=Lmnb1 PE=1 SV=3	22.449	12	13	10	588	66.745	5.16
Q9D1A2	Cndp2	Cytosolic non-specific dipeptidase OS=Mus musculus GN=Cndp2 PE=1 SV=1	25.2632	8	9	8	475	52.734	5.66
P22599	Serpina1b	Alpha-1-antitrypsin 1-2 OS=Mus musculus GN=Serpina1b PE=1 SV=2	18.8862	5	6	1	413	45.946	5.54
P63168	Dynll1	Dynein light chain 1, cytoplasmic OS=Mus musculus GN=Dynll1 PE=1 SV=1	57.3034	4	10	2	89	10.359	7.4
Q9JMA1	Usp14	Ubiquitin carboxyl-terminal hydrolase 14 OS=Mus musculus GN=Usp14 PE=1 SV=3	23.9351	9	10	9	493	55.966	5.24
Q3U7R1	Esyt1	Extended synaptotagmin-1 OS=Mus musculus GN=Esyt1 PE=1 SV=2	7.23443	7	8	7	1092	121.478	5.95
Q8VCW8	Acsf2	Acyl-CoA synthetase family member 2, mitochondrial OS=Mus musculus GN=Acsf2 PE=1 SV=1	21.1382	8	9	8	615	67.907	8.18
O88643	Pak1	Serine/threonine-protein kinase PAK 1 OS=Mus musculus GN=Pak1 PE=1 SV=1	23.3028	10	10	5	545	60.699	5.74
P09528	Fth1	Ferritin heavy chain OS=Mus musculus GN=Fth1 PE=1 SV=2	61.5385	9	14	9	182	21.053	5.88
P45376	Akr1b1	Aldose reductase OS=Mus musculus GN=Akr1b1 PE=1 SV=3	49.0506	13	14	12	316	35.709	7.18
A2ASZ8	Slc25a25	Calcium-binding mitochondrial carrier protein SCaMC-2 OS=Mus musculus GN=Slc25a25 PE=1 SV=1	18.5501	7	8	7	469	52.587	8.54
B2RX08	Sptb	Spectrin beta chain OS=Mus musculus GN=Sptb PE=2 SV=1	5.36711	10	12	6	2329	267.939	5.49
B2RRX2	Ppp3ca	Serine/threonine-protein phosphatase OS=Mus musculus GN=Ppp3ca PE=2 SV=1	21.3052	8	9	3	521	58.606	5.86
E0CXB9	Ctnna2	Catenin alpha-2 OS=Mus musculus GN=Ctnna2 PE=1 SV=1	17.3913	10	10	10	966	106.663	5.69
Q9D1K2	Atp6v1f	V-type proton ATPase subunit F OS=Mus musculus GN=Atp6v1f PE=1 SV=2	59.6639	5	8	5	119	13.362	5.82
Q3TJH1	Gnai3	Uncharacterized protein OS=Mus musculus GN=Gnai3 PE=2 SV=1	20.904	6	9	3	354	40.513	5.57
Q9CQZ5	Ndufa6	NADH dehydrogenase [ubiquinone] 1 alpha subcomplex subunit 6 OS=Mus musculus GN=Ndufa6 PE=1 SV=1	51.9084	6	10	6	131	15.273	10.11
Q9D8B7	Jam3	Junctional adhesion molecule C OS=Mus musculus GN=Jam3 PE=1 SV=2	27.4194	6	8	6	310	34.816	7.03
Q5I0W0	Atp5f1	ATP synthase, H+ transporting, mitochondrial F0 complex, subunit b, isoform 1 OS=Mus musculus GN=Atp5f1 PE=1 SV=1	48.4375	13	17	13	256	28.93	9.06
Q9DC70	Ndufs7	NADH dehydrogenase [ubiquinone] iron-sulfur protein 7, mitochondrial OS=Mus musculus GN=Ndufs7 PE=1 SV=1	14.7321	4	7	4	224	24.667	9.92
P24270	Cat	Catalase OS=Mus musculus GN=Cat PE=1 SV=4	22.2011	9	10	9	527	59.758	7.88
Q04857	Col6a1	Collagen alpha-1(VI) chain OS=Mus musculus GN=Col6a1 PE=1 SV=1	7.02439	5	6	5	1025	108.422	5.36
E9QKC6	Trim2	Tripartite motif-containing protein 2 OS=Mus musculus GN=Trim2 PE=1 SV=1	14.4156	7	7	6	770	84.266	7.47
Q9R1P0	Psma4	Proteasome subunit alpha type-4 OS=Mus musculus GN=Psma4 PE=1 SV=1	32.567	6	7	6	261	29.452	7.72
P62827	Ran	GTP-binding nuclear protein Ran OS=Mus musculus GN=Ran PE=1 SV=3	41.6667	8	11	8	216	24.408	7.49
Q9JMH6	Txnrd1	Thioredoxin reductase 1, cytoplasmic OS=Mus musculus GN=Txnrd1 PE=1 SV=3	18.9233	6	7	6	613	67.042	7.44
Q99LC3	Ndufa10	NADH dehydrogenase [ubiquinone] 1 alpha subcomplex subunit 10, mitochondrial OS=Mus musculus GN=Ndufa10 PE=1 SV=1	28.169	8	8	8	355	40.578	7.78
Q8CGC7	Eprs	Bifunctional glutamate/proline--tRNA ligase OS=Mus musculus GN=Eprs PE=1 SV=4	8.46561	8	8	8	1512	169.972	7.66
Q3U505	Rpn2	Uncharacterized protein (Fragment) OS=Mus musculus GN=Rpn2 PE=2 SV=1	17.1472	7	7	7	659	72.05	6.49
Q921C1	Gjc3	Gap junction gamma-3 protein OS=Mus musculus GN=Gjc3 PE=1 SV=2	18.9591	4	5	4	269	30.273	8.37
Q9CYG7	Tomm34	Mitochondrial import receptor subunit TOM34 OS=Mus musculus GN=Tomm34 PE=1 SV=1	19.0939	4	5	4	309	34.257	9.14
O35864	Cops5	COP9 signalosome complex subunit 5 OS=Mus musculus GN=Cops5 PE=1 SV=3	31.4371	8	9	8	334	37.525	6.54
P62823	Rab3c	Ras-related protein Rab-3C OS=Mus musculus GN=Rab3c PE=1 SV=1	29.0749	6	9	2	227	25.856	5.24
P57746	Atp6v1d	V-type proton ATPase subunit D OS=Mus musculus GN=Atp6v1d PE=1 SV=1	43.7247	7	8	7	247	28.351	9.45
Q99P72	Rtn4	Reticulon-4 OS=Mus musculus GN=Rtn4 PE=1 SV=2	8.69191	7	10	5	1162	126.535	4.54
Q62418	Dbnl	Drebrin-like protein OS=Mus musculus GN=Dbnl PE=1 SV=2	15.5963	4	4	4	436	48.67	4.92
Q9EP69	Sacm1l	Phosphatidylinositide phosphatase SAC1 OS=Mus musculus GN=Sacm1l PE=1 SV=1	17.5468	10	10	10	587	66.901	7.3
Q00612	G6pdx	Glucose-6-phosphate 1-dehydrogenase X OS=Mus musculus GN=G6pdx PE=1 SV=3	24.0777	10	11	10	515	59.225	6.49
Q9CPY7	Lap3	Cytosol aminopeptidase OS=Mus musculus GN=Lap3 PE=1 SV=3	22.9287	8	9	8	519	56.106	7.72
Q3THE2	Myl12b	Myosin regulatory light chain 12B OS=Mus musculus GN=Myl12b PE=1 SV=2	39.5349	5	9	5	172	19.767	4.84
Q810U4	Nrcam	Neuronal cell adhesion molecule OS=Mus musculus GN=Nrcam PE=1 SV=2	8.59873	7	8	7	1256	138.435	5.91
Q80W21	Gstm7	Glutathione S-transferase Mu 7 OS=Mus musculus GN=Gstm7 PE=1 SV=1	36.2385	7	9	4	218	25.693	6.8
Q3UQL2	Cops3	Uncharacterized protein OS=Mus musculus GN=Cops3 PE=1 SV=1	20.0946	6	7	6	423	47.801	6.65
Q8C0M9	Asrgl1	Isoaspartyl peptidase/L-asparaginase OS=Mus musculus GN=Asrgl1 PE=1 SV=1	27.6074	6	7	6	326	33.928	7.65
Q8BH95	Echs1	Enoyl-CoA hydratase, mitochondrial OS=Mus musculus GN=Echs1 PE=1 SV=1	25.1724	6	8	6	290	31.454	8.48
Q9JKK7	Tmod2	Tropomodulin-2 OS=Mus musculus GN=Tmod2 PE=1 SV=2	26.7806	8	8	8	351	39.487	5.35
Q9D6M3	Slc25a22	Mitochondrial glutamate carrier 1 OS=Mus musculus GN=Slc25a22 PE=1 SV=1	31.5789	9	9	7	323	34.648	9.09
P68404	Prkcb	Protein kinase C beta type OS=Mus musculus GN=Prkcb PE=1 SV=4	13.4128	7	9	2	671	76.701	7.01
O35215	Ddt	D-dopachrome decarboxylase OS=Mus musculus GN=Ddt PE=1 SV=3	82.2034	7	8	7	118	13.069	6.54
Q3UVN5	Nsfl1c	Uncharacterized protein OS=Mus musculus GN=Nsfl1c PE=2 SV=1	12.3656	3	3	3	372	40.929	5.2
Q7M6W1	Rtn1	Reticulon OS=Mus musculus GN=Rtn1 PE=1 SV=1	26.4423	5	8	3	208	23.543	8.91
Q61990	Pcbp2	Poly(rC)-binding protein 2 OS=Mus musculus GN=Pcbp2 PE=1 SV=1	26.7956	8	9	4	362	38.197	6.79
P16045	Lgals1	Galectin-1 OS=Mus musculus GN=Lgals1 PE=1 SV=3	45.1852	4	5	4	135	14.856	5.49
Q9QUM9	Psma6	Proteasome subunit alpha type-6 OS=Mus musculus GN=Psma6 PE=1 SV=1	34.5528	7	7	7	246	27.355	6.76
Q3UGR5	Hdhd2	Haloacid dehalogenase-like hydrolase domain-containing protein 2 OS=Mus musculus GN=Hdhd2 PE=1 SV=2	30.1158	5	8	5	259	28.712	6.05
Q64514	Tpp2	Tripeptidyl-peptidase 2 OS=Mus musculus GN=Tpp2 PE=1 SV=3	9.66719	11	11	11	1262	139.791	6.58
Q63932	Map2k2	Dual specificity mitogen-activated protein kinase kinase 2 OS=Mus musculus GN=Map2k2 PE=1 SV=2	14.4638	4	5	1	401	44.374	7.05
A0A1B0GSG5	Rnh1	Ribonuclease inhibitor OS=Mus musculus GN=Rnh1 PE=1 SV=1	26.2195	9	9	9	492	53.891	5.01
A0A0N4SW28	Gng12	Guanine nucleotide-binding protein subunit gamma OS=Mus musculus GN=Gng12 PE=1 SV=1	60.241	5	7	5	83	9.176	9.25
P48318	Gad1	Glutamate decarboxylase 1 OS=Mus musculus GN=Gad1 PE=1 SV=2	24.6206	11	13	10	593	66.605	7.17
Q3TK29	Trap1	Uncharacterized protein OS=Mus musculus GN=Trap1 PE=2 SV=1	15.864	7	8	6	706	80.145	6.68
Q3T9Z2	Grhpr	Glyoxylate reductase/hydroxypyruvate reductase OS=Mus musculus GN=Grhpr PE=1 SV=1	31.0976	8	8	8	328	35.306	7.65
Q8R570	Snap47	Synaptosomal-associated protein 47 OS=Mus musculus GN=Snap47 PE=1 SV=1	17.4334	5	5	5	413	46.495	5.76
P11087	Col1a1	Collagen alpha-1(I) chain OS=Mus musculus GN=Col1a1 PE=1 SV=4	5.91879	6	7	6	1453	137.948	5.85
Q9Z0X1	Aifm1	Apoptosis-inducing factor 1, mitochondrial OS=Mus musculus GN=Aifm1 PE=1 SV=1	21.2418	10	10	10	612	66.724	9.17
Q3TJX0	Lcp1	Uncharacterized protein OS=Mus musculus GN=Lcp1 PE=2 SV=1	18.6603	9	10	6	627	70.091	5.33
P28661	Sept4	Septin-4 OS=Mus musculus GN=Sept4 PE=1 SV=1	22.3849	8	9	7	478	54.901	5.87
Q9WV55	Vapa	Vesicle-associated membrane protein-associated protein A OS=Mus musculus GN=Vapa PE=1 SV=2	28.5141	6	8	5	249	27.837	8.4
Q6ZQ84	mKIAA0617	MKIAA0617 protein (Fragment) OS=Mus musculus GN=mKIAA0617 PE=3 SV=1	10.3535	6	6	6	792	91.219	8.68
P70333	Hnrnph2	Heterogeneous nuclear ribonucleoprotein H2 OS=Mus musculus GN=Hnrnph2 PE=1 SV=1	14.0312	4	5	2	449	49.248	6.3
Q9DBG5	Plin3	Perilipin-3 OS=Mus musculus GN=Plin3 PE=1 SV=1	21.7391	4	5	4	437	47.233	5.62
Q8BVQ9	Psmc2	26S proteasome regulatory subunit 7 OS=Mus musculus GN=Psmc2 PE=1 SV=1	18.1053	6	7	6	475	52.833	6.28
A0A0R4J023	Auh	Methylglutaconyl-CoA hydratase, mitochondrial OS=Mus musculus GN=Auh PE=1 SV=1	21.3376	6	7	6	314	33.317	9.42
A1A4T2	Ganab	Alpha glucosidase 2 alpha neutral subunit OS=Mus musculus GN=Ganab PE=2 SV=1	8.48861	7	7	7	966	109.335	6.15
Q9QYB1	Clic4	Chloride intracellular channel protein 4 OS=Mus musculus GN=Clic4 PE=1 SV=3	51.3834	8	11	8	253	28.711	5.59
Q9QXV0	Pcsk1n	ProSAAS OS=Mus musculus GN=Pcsk1n PE=1 SV=2	29.845	6	6	6	258	27.254	5.85
Q3TIQ2	Rpl12	Uncharacterized protein OS=Mus musculus GN=Rpl12 PE=2 SV=1	49.0909	5	5	5	165	17.764	9.42
Q9CQD1	Rab5a	Ras-related protein Rab-5A OS=Mus musculus GN=Rab5a PE=1 SV=1	54.4186	7	8	5	215	23.584	8.15
Q4VA93	Prkca	Protein kinase C OS=Mus musculus GN=Prkca PE=1 SV=1	12.0536	6	8	1	672	76.774	7.05
Q5DTG0	Atp8a1	Phospholipid-transporting ATPase (Fragment) OS=Mus musculus GN=Atp8a1 PE=2 SV=1	6.86192	7	7	7	1195	134.591	7.05
Q64516	Gk	Glycerol kinase OS=Mus musculus GN=Gk PE=1 SV=2	17.8891	9	10	9	559	61.188	5.87
Q80TB8	Vat1l	Synaptic vesicle membrane protein VAT-1 homolog-like OS=Mus musculus GN=Vat1l PE=1 SV=2	33.0935	12	12	12	417	45.788	5.06
Q61206	Pafah1b2	Platelet-activating factor acetylhydrolase IB subunit beta OS=Mus musculus GN=Pafah1b2 PE=1 SV=2	21.8341	3	4	3	229	25.565	5.92
C9K0Z8	Hcn2	Hyperpolarization-activated cation channel 2 OS=Mus musculus GN=Hcn2 PE=2 SV=1	8.69061	5	6	5	863	94.651	8.73
Q8C266	Rab5c	Ras-related protein Rab-5C OS=Mus musculus GN=Rab5c PE=1 SV=1	41.453	6	7	4	234	25.336	8.16
P27659	Rpl3	60S ribosomal protein L3 OS=Mus musculus GN=Rpl3 PE=1 SV=3	25.8065	9	11	9	403	46.081	10.21
P24549	Aldh1a1	Retinal dehydrogenase 1 OS=Mus musculus GN=Aldh1a1 PE=1 SV=5	28.1437	9	10	8	501	54.433	7.8
E9PWX1	Dpp6	Dipeptidyl aminopeptidase-like protein 6 OS=Mus musculus GN=Dpp6 PE=1 SV=1	11.2922	8	8	6	859	97.163	6.48
P10922	H1f0	Histone H1.0 OS=Mus musculus GN=H1f0 PE=2 SV=4	22.1649	4	8	4	194	20.848	10.9
G3UXL2	Prps1l3	Phosphoribosyl pyrophosphate synthetase 1-like 3 OS=Mus musculus GN=Prps1l3 PE=3 SV=1	29.5597	8	10	8	318	34.802	6.98
A2AUK5	Epb41l1	Band 4.1-like protein 1 OS=Mus musculus GN=Epb41l1 PE=1 SV=1	10.2389	8	9	5	879	98.254	5.66
Q542P2	Gpm6a	Glycoprotein m6a, isoform CRA_b OS=Mus musculus GN=Gpm6a PE=1 SV=1	19.7842	6	8	6	278	31.128	5.27
Q545B6	Stmn1	Stathmin OS=Mus musculus GN=Stmn1 PE=1 SV=1	32.2148	5	9	5	149	17.264	5.97
Q9R0Q6	Arpc1a	Actin-related protein 2/3 complex subunit 1A OS=Mus musculus GN=Arpc1a PE=1 SV=1	27.027	7	8	6	370	41.6	8.18
Q3TVV6	Hnrnpu	Uncharacterized protein OS=Mus musculus GN=Hnrnpu PE=2 SV=1	15	8	8	8	800	87.891	6.24
D3Z4B2	Napg	Gamma-soluble NSF attachment protein (Fragment) OS=Mus musculus GN=Napg PE=1 SV=1	27.4788	9	10	9	353	39.342	5.97
P47963	Rpl13	60S ribosomal protein L13 OS=Mus musculus GN=Rpl13 PE=1 SV=3	29.8578	6	6	6	211	24.291	11.55
P10493	Nid1	Nidogen-1 OS=Mus musculus GN=Nid1 PE=1 SV=2	9.07631	7	7	7	1245	136.45	5.44
E9PYB0	Ahnak2	AHNAK nucleoprotein 2 (Fragment) OS=Mus musculus GN=Ahnak2 PE=1 SV=8	36.6513	10	14	10	1738	182.496	7.08
Q3UEG9	Flot2	Uncharacterized protein OS=Mus musculus GN=Flot2 PE=2 SV=1	15.1316	6	7	6	456	50.224	5.33
Q99L43	Cds2	Phosphatidate cytidylyltransferase 2 OS=Mus musculus GN=Cds2 PE=1 SV=1	12.6126	4	5	4	444	51.28	7.05
O35136	Ncam2	Neural cell adhesion molecule 2 OS=Mus musculus GN=Ncam2 PE=1 SV=1	6.57109	3	3	3	837	93.145	6.07
Q9R1P1	Psmb3	Proteasome subunit beta type-3 OS=Mus musculus GN=Psmb3 PE=1 SV=1	27.3171	4	5	4	205	22.949	6.55
P52503	Ndufs6	NADH dehydrogenase [ubiquinone] iron-sulfur protein 6, mitochondrial OS=Mus musculus GN=Ndufs6 PE=1 SV=2	62.069	6	8	6	116	13.012	8.65
J3QN31	Adssl1	Adenylosuccinate synthetase isozyme 1 OS=Mus musculus GN=Adssl1 PE=1 SV=1	23.125	8	8	8	480	52.746	8.19
Q3U125	Fam213a	Redox-regulatory protein FAM213A OS=Mus musculus GN=Fam213a PE=1 SV=1	33.1878	8	8	8	229	25.665	9.03
Q3TLP8	Rac1	RAS-related C3 botulinum substrate 1, isoform CRA_a OS=Mus musculus GN=Rac1 PE=1 SV=1	33.6493	7	9	6	211	23.417	8.69
P20357	Map2	Microtubule-associated protein 2 OS=Mus musculus GN=Map2 PE=1 SV=2	6.40044	8	8	8	1828	199.01	4.91
Q9CR61	Ndufb7	NADH dehydrogenase [ubiquinone] 1 beta subcomplex subunit 7 OS=Mus musculus GN=Ndufb7 PE=1 SV=3	70.073	7	9	7	137	16.32	8.18
E9PUA3	Iqsec1	IQ motif and SEC7 domain-containing protein 1 OS=Mus musculus GN=Iqsec1 PE=1 SV=1	7.00637	6	7	5	1099	122.579	8.47
A2AKW0	Slc25a51	Solute carrier family 25 member 51 OS=Mus musculus GN=Slc25a51 PE=1 SV=1	14.9206	4	5	4	315	35.467	9.76
Q3U8F5	Psmd12	Uncharacterized protein OS=Mus musculus GN=Psmd12 PE=2 SV=1	19.2982	7	7	7	456	52.833	7.06
E9QAX2	Myo18a	Unconventional myosin-XVIIIa OS=Mus musculus GN=Myo18a PE=1 SV=1	5.13682	7	9	7	2083	235.671	6.07
Q3UMR5	Mcu	Calcium uniporter protein, mitochondrial OS=Mus musculus GN=Mcu PE=1 SV=2	20.5714	5	5	5	350	39.657	8.56
P26883	Fkbp1a	Peptidyl-prolyl cis-trans isomerase FKBP1A OS=Mus musculus GN=Fkbp1a PE=1 SV=2	41.6667	4	5	4	108	11.915	8.16
P47911	Rpl6	60S ribosomal protein L6 OS=Mus musculus GN=Rpl6 PE=1 SV=3	18.9189	5	6	5	296	33.489	10.7
A2APV2	Fmnl2	Formin-like protein 2 OS=Mus musculus GN=Fmnl2 PE=1 SV=2	6.16943	5	5	3	1086	123.024	7.53
Q3UXQ6	Rps4x	40S ribosomal protein S4 OS=Mus musculus GN=Rps4x PE=2 SV=1	37.6426	9	9	9	263	29.545	10.15
Q91ZJ5	Ugp2	UTP--glucose-1-phosphate uridylyltransferase OS=Mus musculus GN=Ugp2 PE=1 SV=3	14.9606	5	6	5	508	56.944	7.61
Q9CPQ1	Cox6c	Cytochrome c oxidase subunit 6C OS=Mus musculus GN=Cox6c PE=1 SV=3	61.8421	7	10	7	76	8.464	10.14
A2A5Y6	Mapt	Microtubule-associated protein OS=Mus musculus GN=Mapt PE=1 SV=1	13.0841	8	9	1	749	78.038	6.51
Q60902	Eps15l1	Epidermal growth factor receptor substrate 15-like 1 OS=Mus musculus GN=Eps15l1 PE=1 SV=3	8.26902	6	6	6	907	99.248	5.02
P47708	Rph3a	Rabphilin-3A OS=Mus musculus GN=Rph3a PE=1 SV=2	21.4391	10	10	10	681	75.442	8.27
Q91V77	S100a1	Protein S100 OS=Mus musculus GN=S100a1 PE=1 SV=1	52.1277	3	4	3	94	10.498	4.59
P70670	Naca	Nascent polypeptide-associated complex subunit alpha, muscle-specific form OS=Mus musculus GN=Naca PE=1 SV=2	2.51486	4	4	4	2187	220.364	9.35
P97351	Rps3a	40S ribosomal protein S3a OS=Mus musculus GN=Rps3a PE=1 SV=3	34.4697	8	10	8	264	29.866	9.73
Q64426	H2A	Histone H2A (Fragment) OS=Mus musculus domesticus GN=H2A PE=2 SV=1	30.6569	4	9	2	137	14.737	10.59
K4DI58	Cadm3	Cell adhesion molecule 3 OS=Mus musculus GN=Cadm3 PE=1 SV=1	15.1163	4	6	4	430	46.663	5.21
Q3U6P5	Hnrnpc	Uncharacterized protein OS=Mus musculus GN=Hnrnpc PE=2 SV=1	15.5689	4	4	4	334	36.883	7.36
Q8BH66	Atl1	Atlastin-1 OS=Mus musculus GN=Atl1 PE=1 SV=1	19.5341	8	9	8	558	63.337	6.49
G3UWS4	Ppp2r1b	Serine/threonine-protein phosphatase 2A 65 kDa regulatory subunit A beta isoform OS=Mus musculus GN=Ppp2r1b PE=1 SV=1	6.62824	4	5	1	694	76.017	5.19
Q14AQ1	Psmc6	Proteasome (Prosome, macropain) 26S subunit, ATPase, 6 OS=Mus musculus GN=Psmc6 PE=1 SV=1	25.4499	6	6	6	389	44.145	7.49
Q99LY9	Ndufs5	NADH dehydrogenase [ubiquinone] iron-sulfur protein 5 OS=Mus musculus GN=Ndufs5 PE=1 SV=3	60.3774	7	8	7	106	12.639	8.92
B2M0S2	Gm45927	Secretory carrier-associated membrane protein OS=Mus musculus GN=Gm45927 PE=2 SV=1	6.78851	3	3	3	766	88.88	9.42
Q3TGE1	Actr3	Uncharacterized protein OS=Mus musculus GN=Actr3 PE=2 SV=1	34.9282	9	10	9	418	47.369	5.88
Q64487	Ptprd	Receptor-type tyrosine-protein phosphatase delta OS=Mus musculus GN=Ptprd PE=1 SV=3	2.66736	3	3	3	1912	214.274	6.55
Q4FJX9	Sod2	Superoxide dismutase OS=Mus musculus GN=Sod2 PE=1 SV=1	50.9009	8	14	8	222	24.588	8.62
P99027	Rplp2	60S acidic ribosomal protein P2 OS=Mus musculus GN=Rplp2 PE=1 SV=3	67.8261	4	7	4	115	11.644	4.54
Q91YS4	Klc2	Kinesin light chain 2 OS=Mus musculus GN=Klc2 PE=1 SV=1	16.4782	8	8	6	619	68.378	7.06
Q8R5L1	C1qbp	Complement component 1 Q subcomponent-binding protein, mitochondrial OS=Mus musculus GN=C1qbp PE=1 SV=1	16.8459	3	5	3	279	31.006	4.87
Q3U3T6	Stk24	Uncharacterized protein OS=Mus musculus GN=Stk24 PE=2 SV=1	14.1531	4	4	4	431	47.925	5.3
Q9CPU0	Glo1	Lactoylglutathione lyase OS=Mus musculus GN=Glo1 PE=1 SV=3	65.2174	9	10	9	184	20.796	5.47
Q5SUR3	Skp1a	MCG3634, isoform CRA_b OS=Mus musculus GN=Skp1a PE=1 SV=1	57.6687	7	8	7	163	18.66	4.54
A0A1Y7VKY1	Gm11361	MCG116671 OS=Mus musculus GN=Gm11361 PE=3 SV=1	26.3158	4	5	4	152	17.738	10.86
P62748	Hpcal1	Hippocalcin-like protein 1 OS=Mus musculus GN=Hpcal1 PE=1 SV=2	43.5233	7	9	4	193	22.324	5.5
Q3UGS1	Nipsnap1	Uncharacterized protein OS=Mus musculus GN=Nipsnap1 PE=2 SV=1	21.9436	5	6	5	319	37.493	8.7
B2RXY7	Cbr1	Carbonyl reductase 1 OS=Mus musculus GN=Cbr1 PE=1 SV=1	41.1552	8	10	8	277	30.622	8.31
P48453	Ppp3cb	Serine/threonine-protein phosphatase 2B catalytic subunit beta isoform OS=Mus musculus GN=Ppp3cb PE=1 SV=2	14.2857	6	6	1	525	59.136	5.91
E9QNN1	Dhx9	ATP-dependent RNA helicase A OS=Mus musculus GN=Dhx9 PE=1 SV=1	7.94798	8	8	8	1384	149.596	6.83
P27601	Gna13	Guanine nucleotide-binding protein subunit alpha-13 OS=Mus musculus GN=Gna13 PE=1 SV=1	22.5464	8	10	7	377	44.027	8.21
Q3U3L3	Serpinb6a	Uncharacterized protein OS=Mus musculus GN=Serpinb6a PE=2 SV=1	16.6667	6	8	6	378	42.541	5.74
Q3TG75	Oat	Ornithine aminotransferase, isoform CRA_b OS=Mus musculus GN=Oat PE=1 SV=1	21.6401	7	7	7	439	48.324	6.62
Q3TKG4	Psmc3	Uncharacterized protein (Fragment) OS=Mus musculus GN=Psmc3 PE=2 SV=1	13.9442	6	6	6	502	55.603	5.24
P23492	Pnp	Purine nucleoside phosphorylase OS=Mus musculus GN=Pnp PE=1 SV=2	37.3702	7	7	7	289	32.256	6.16
Q547J4	Mapt	Microtubule-associated protein OS=Mus musculus GN=Mapt PE=2 SV=1	27.957	8	9	1	372	38.937	9.5
Q3TQX5	Ddx3x	Uncharacterized protein OS=Mus musculus GN=Ddx3x PE=1 SV=1	8.45921	5	5	5	662	73.056	7.18
Q3TXS7	Psmd1	26S proteasome non-ATPase regulatory subunit 1 OS=Mus musculus GN=Psmd1 PE=1 SV=1	13.851	9	9	9	953	105.663	5.39
P70202	Lxn	Latexin OS=Mus musculus GN=Lxn PE=1 SV=2	22.973	4	5	4	222	25.476	5.74
A2RS23	Pepd	Peptidase D OS=Mus musculus GN=Pepd PE=1 SV=1	14.1988	5	6	5	493	54.993	5.78
F7A8H6	Gpx4	Glutathione peroxidase OS=Mus musculus GN=Gpx4 PE=1 SV=1	30.0395	7	7	7	253	29.128	10.15
A0A0R4IZY0	Thop1	Thimet oligopeptidase OS=Mus musculus GN=Thop1 PE=1 SV=1	12.6638	6	6	6	687	77.977	5.99
P51863	Atp6v0d1	V-type proton ATPase subunit d 1 OS=Mus musculus GN=Atp6v0d1 PE=1 SV=2	33.3333	8	9	8	351	40.275	5
Q3TFF0	Dnaja2	Uncharacterized protein OS=Mus musculus GN=Dnaja2 PE=2 SV=1	19.6602	6	8	6	412	45.718	6.35
Q8K0T0	Rtn1	Reticulon-1 OS=Mus musculus GN=Rtn1 PE=1 SV=1	4.48718	3	6	1	780	83.521	4.58
Q3TVK3	Dnpep	Aspartyl aminopeptidase OS=Mus musculus GN=Dnpep PE=1 SV=1	15.3684	4	4	4	475	52.433	7.25
P11404	Fabp3	Fatty acid-binding protein, heart OS=Mus musculus GN=Fabp3 PE=1 SV=5	30.8271	4	6	4	133	14.81	6.57
E0CZ72	Kif2a	Kinesin-like protein OS=Mus musculus GN=Kif2a PE=1 SV=1	13.459	9	9	9	743	83.808	6.42
Q02257	Jup	Junction plakoglobin OS=Mus musculus GN=Jup PE=1 SV=3	6.04027	3	3	1	745	81.749	6.14
Q9CQX2	Cyb5b	Cytochrome b5 type B OS=Mus musculus GN=Cyb5b PE=1 SV=1	58.2192	5	6	5	146	16.308	4.89
Q3TVT6	Pcyox1	Uncharacterized protein OS=Mus musculus GN=Pcyox1 PE=2 SV=1	21.5842	7	7	7	505	56.425	6.92
O08532	Cacna2d1	Voltage-dependent calcium channel subunit alpha-2/delta-1 OS=Mus musculus GN=Cacna2d1 PE=1 SV=1	8.43155	7	7	7	1103	124.551	5.3
Q571J7	Ppp2r2a	Serine/threonine-protein phosphatase 2A 55 kDa regulatory subunit B (Fragment) OS=Mus musculus GN=Ppp2r2a PE=2 SV=1	14.3418	5	6	5	509	58.357	7.36
A0JNY3	Gphn	Gephyrin OS=Mus musculus GN=Gphn PE=1 SV=1	18.9119	10	10	10	772	83.613	5.76
Q9Z2D6	Mecp2	Methyl-CpG-binding protein 2 OS=Mus musculus GN=Mecp2 PE=1 SV=1	15.0826	5	5	5	484	52.275	9.96
Q9CQJ8	Ndufb9	NADH dehydrogenase [ubiquinone] 1 beta subcomplex subunit 9 OS=Mus musculus GN=Ndufb9 PE=1 SV=3	44.6927	5	7	5	179	21.97	7.8
Q8CAA7	Pgm2l1	Glucose 1,6-bisphosphate synthase OS=Mus musculus GN=Pgm2l1 PE=1 SV=1	15.4589	7	7	7	621	70.234	6.49
A0A087WQE8	Kif1a	Kinesin-like protein KIF1A OS=Mus musculus GN=Kif1a PE=1 SV=1	3.07091	4	4	4	1791	202.047	5.48
Q9WTL7	Lypla2	Acyl-protein thioesterase 2 OS=Mus musculus GN=Lypla2 PE=1 SV=1	36.7965	6	7	6	231	24.778	7.23
Q0PD56	Rab5b	Rab5B OS=Mus musculus GN=Rab5b PE=2 SV=1	24.0175	4	5	2	229	25.259	6.92
P99028	Uqcrh	Cytochrome b-c1 complex subunit 6, mitochondrial OS=Mus musculus GN=Uqcrh PE=1 SV=2	39.3258	4	5	4	89	10.428	4.87
Q9R1P4	Psma1	Proteasome subunit alpha type-1 OS=Mus musculus GN=Psma1 PE=1 SV=1	39.1635	8	9	8	263	29.528	6.46
Q5SRX1	Tom1l2	TOM1-like protein 2 OS=Mus musculus GN=Tom1l2 PE=1 SV=1	14.0039	4	4	4	507	55.628	4.82
Q8QZS1	Hibch	3-hydroxyisobutyryl-CoA hydrolase, mitochondrial OS=Mus musculus GN=Hibch PE=1 SV=1	22.8571	6	6	6	385	43.01	8.06
P62075	Timm13	Mitochondrial import inner membrane translocase subunit Tim13 OS=Mus musculus GN=Timm13 PE=1 SV=1	69.4737	5	5	5	95	10.451	8.18
O35295	Purb	Transcriptional activator protein Pur-beta OS=Mus musculus GN=Purb PE=1 SV=3	28.7037	6	6	6	324	33.881	5.43
Q80UG5	Sept9	Septin-9 OS=Mus musculus GN=Sept9 PE=1 SV=1	17.4957	7	9	7	583	65.534	8.9
Q9CZD3	Gars	Glycine--tRNA ligase OS=Mus musculus GN=Gars PE=1 SV=1	13.3059	8	9	8	729	81.826	6.65
O88456	Capns1	Calpain small subunit 1 OS=Mus musculus GN=Capns1 PE=1 SV=1	17.4721	3	4	3	269	28.445	5.63
Q3TWG5	Dync1li1	Dynein cytoplasmic 1 light intermediate chain 1 OS=Mus musculus GN=Dync1li1 PE=1 SV=1	17.9732	7	9	7	523	56.579	6.42
A4GE64	Ctnna3	Alpha-T-catenin OS=Mus musculus GN=Ctnna3 PE=2 SV=1	8.93855	6	6	6	895	99.712	6.52
Q6ZPJ3	Ube2o	(E3-independent) E2 ubiquitin-conjugating enzyme UBE2O OS=Mus musculus GN=Ube2o PE=1 SV=3	6.98758	7	7	7	1288	140.746	5.06
C9K0Z0	Gria2	AMPA-selective glutamate receptor 2 flop type OS=Mus musculus GN=Gria2 PE=2 SV=1	3.73726	2	3	2	883	98.511	7.9
Q9D6J5	Ndufb8	NADH dehydrogenase [ubiquinone] 1 beta subcomplex subunit 8, mitochondrial OS=Mus musculus GN=Ndufb8 PE=1 SV=1	37.6344	5	7	5	186	21.862	6.64
Q3UHJ0	Aak1	AP2-associated protein kinase 1 OS=Mus musculus GN=Aak1 PE=1 SV=2	13.3472	8	9	8	959	103.282	6.7
E0CYV0	Pcmt1	Protein-L-isoaspartate O-methyltransferase OS=Mus musculus GN=Pcmt1 PE=1 SV=1	36.014	6	9	6	286	30.422	7.24
P12815	Pdcd6	Programmed cell death protein 6 OS=Mus musculus GN=Pdcd6 PE=1 SV=2	42.4084	6	7	6	191	21.854	5.4
Q3U4W5	Rab6a	RAB6, member RAS oncogene family, isoform CRA_c OS=Mus musculus GN=Rab6a PE=2 SV=1	47.5962	8	9	4	208	23.531	5.54
Q58EW0	Rpl18	MCG132477, isoform CRA_a OS=Mus musculus GN=Rpl18 PE=1 SV=1	29.7872	5	5	5	188	21.631	11.78
Q8BP47	Nars	Asparagine--tRNA ligase, cytoplasmic OS=Mus musculus GN=Nars PE=1 SV=2	18.068	8	9	8	559	64.238	5.86
Q06185	Atp5i	ATP synthase subunit e, mitochondrial OS=Mus musculus GN=Atp5i PE=1 SV=2	63.3803	6	7	6	71	8.23	9.35
Q9ERS2	Ndufa13	NADH dehydrogenase [ubiquinone] 1 alpha subcomplex subunit 13 OS=Mus musculus GN=Ndufa13 PE=1 SV=3	45.8333	6	8	6	144	16.849	9.48
P63321	Rala	Ras-related protein Ral-A OS=Mus musculus GN=Rala PE=1 SV=1	27.1845	5	7	3	206	23.538	7.11
O88741	Gdap1	Ganglioside-induced differentiation-associated protein 1 OS=Mus musculus GN=Gdap1 PE=1 SV=1	21.2291	6	6	6	358	41.285	8.37
P61161	Actr2	Actin-related protein 2 OS=Mus musculus GN=Actr2 PE=1 SV=1	18.0203	5	5	5	394	44.732	6.74
Q3UJ70	Hmgcs1	3-hydroxy-3-methylglutaryl coenzyme A synthase OS=Mus musculus GN=Hmgcs1 PE=2 SV=1	13.8462	6	6	6	520	57.46	6.1
P31650	Slc6a11	Sodium- and chloride-dependent GABA transporter 3 OS=Mus musculus GN=Slc6a11 PE=1 SV=2	13.7161	9	13	9	627	69.914	6.98
A0A0R4IZX5	Ncan	Neurocan core protein OS=Mus musculus GN=Ncan PE=1 SV=1	6.46688	7	8	7	1268	137.089	5.76
D3Z722	Rps19	40S ribosomal protein S19 OS=Mus musculus GN=Rps19 PE=1 SV=1	24.5283	8	8	8	212	23.09	10.46
O08547	Sec22b	Vesicle-trafficking protein SEC22b OS=Mus musculus GN=Sec22b PE=1 SV=3	28.8372	5	5	5	215	24.725	8.51
Q9Z1Z2	Strap	Serine-threonine kinase receptor-associated protein OS=Mus musculus GN=Strap PE=1 SV=2	24.8571	6	6	6	350	38.418	5.12
Q9JJK2	Lancl2	LanC-like protein 2 OS=Mus musculus GN=Lancl2 PE=1 SV=1	15.5556	4	5	4	450	50.745	7.28
Q9CQY3	Atp5l	Uncharacterized protein OS=Mus musculus GN=Atp5l PE=2 SV=1	33.3333	3	8	3	129	14.152	8.63
Q9QYB5	Add3	Gamma-adducin OS=Mus musculus GN=Add3 PE=1 SV=2	7.2238	4	5	4	706	78.728	5.95
E9QKI2	Kcnc3	Potassium voltage-gated channel subfamily C member 3 OS=Mus musculus GN=Kcnc3 PE=1 SV=1	8.05195	5	5	5	770	81.992	6.98
P60766	Cdc42	Cell division control protein 42 homolog OS=Mus musculus GN=Cdc42 PE=1 SV=2	26.178	4	6	1	191	21.245	6.55
P57776	Eef1d	Elongation factor 1-delta OS=Mus musculus GN=Eef1d PE=1 SV=3	24.911	5	5	5	281	31.274	5.02
Q9JIA1	Lgi1	Leucine-rich glioma-inactivated protein 1 OS=Mus musculus GN=Lgi1 PE=1 SV=1	13.2855	6	6	6	557	63.603	8.02
P70349	Hint1	Histidine triad nucleotide-binding protein 1 OS=Mus musculus GN=Hint1 PE=1 SV=3	77.7778	6	9	6	126	13.768	6.87
P56375	Acyp2	Acylphosphatase-2 OS=Mus musculus GN=Acyp2 PE=1 SV=2	42.4528	4	5	4	106	11.87	9.26
Q3TGI6	Pitpna	Uncharacterized protein (Fragment) OS=Mus musculus GN=Pitpna PE=2 SV=1	29.3948	10	11	9	347	39.623	8.66
Q8BKC5	Ipo5	Importin-5 OS=Mus musculus GN=Ipo5 PE=1 SV=3	8.75114	5	5	5	1097	123.511	4.93
Q6PHN9	Rab35	Ras-related protein Rab-35 OS=Mus musculus GN=Rab35 PE=1 SV=1	30.3483	6	8	4	201	23.011	8.29
Q9CQR2	Rps21	40S ribosomal protein S21 OS=Mus musculus GN=Rps21 PE=1 SV=1	31.3253	3	3	3	83	9.136	8.51
Q3TUI9	Psma5	Proteasome subunit alpha type OS=Mus musculus GN=Psma5 PE=2 SV=1	30.2905	5	5	5	241	26.394	4.86
Q3TYL3	Opcml	Uncharacterized protein OS=Mus musculus GN=Opcml PE=2 SV=1	17.5074	4	4	3	337	37.205	6.4
O70250	Pgam2	Phosphoglycerate mutase 2 OS=Mus musculus GN=Pgam2 PE=1 SV=3	16.2055	5	6	1	253	28.809	8.5
Q541Z2	Fnta	Uncharacterized protein OS=Mus musculus GN=Fnta PE=1 SV=1	10.3448	3	4	3	377	43.986	4.93
Q8JZN5	Acad9	Acyl-CoA dehydrogenase family member 9, mitochondrial OS=Mus musculus GN=Acad9 PE=1 SV=2	11.68	5	6	5	625	68.679	7.46
Q9JM76	Arpc3	Actin-related protein 2/3 complex subunit 3 OS=Mus musculus GN=Arpc3 PE=1 SV=3	22.4719	4	4	4	178	20.511	8.59
Q7TMF4	Pccb	Propionyl Coenzyme A carboxylase, beta polypeptide OS=Mus musculus GN=Pccb PE=2 SV=1	15.5268	6	7	6	541	58.34	7.66
Q8CD76	Klc1	Kinesin light chain 1 OS=Mus musculus GN=Klc1 PE=1 SV=1	15.0974	8	8	6	616	69.452	5.96
Q9CQ62	Decr1	2,4-dienoyl-CoA reductase, mitochondrial OS=Mus musculus GN=Decr1 PE=1 SV=1	17.6119	5	6	5	335	36.191	8.95
Q3U0D7	Arf6	Uncharacterized protein OS=Mus musculus GN=Arf6 PE=1 SV=1	36	4	5	4	175	20.069	8.95
Q62283	Tspan7	Tetraspanin-7 OS=Mus musculus GN=Tspan7 PE=1 SV=2	6.0241	1	2	1	249	27.526	7.2
Q91WS0	Cisd1	CDGSH iron-sulfur domain-containing protein 1 OS=Mus musculus GN=Cisd1 PE=1 SV=1	44.4444	5	7	5	108	12.089	9.06
Q00898	Serpina1e	Alpha-1-antitrypsin 1-5 OS=Mus musculus GN=Serpina1e PE=1 SV=1	18.8862	5	5	1	413	45.862	5.73
Q8R016	Blmh	Bleomycin hydrolase OS=Mus musculus GN=Blmh PE=1 SV=1	12.3077	5	5	5	455	52.477	6.48
Q9CQ65	Mtap	S-methyl-5'-thioadenosine phosphorylase OS=Mus musculus GN=Mtap PE=1 SV=1	21.5548	4	5	4	283	31.042	7.14
Q561N4	Ube2l3	MCG1032217 OS=Mus musculus GN=Ube2l3 PE=1 SV=1	57.7922	5	6	5	154	17.85	8.51
Q8R001	Mapre2	Microtubule-associated protein RP/EB family member 2 OS=Mus musculus GN=Mapre2 PE=1 SV=1	20.5521	6	7	5	326	36.923	5.38
P35293	Rab18	Ras-related protein Rab-18 OS=Mus musculus GN=Rab18 PE=1 SV=2	25.7282	4	4	4	206	23.021	5.36
Q3UUI3	Them4	Acyl-coenzyme A thioesterase THEM4 OS=Mus musculus GN=Them4 PE=1 SV=1	27.3913	5	5	5	230	26.015	9.64
Q5YLW3	Rps3	Ribosomal protein S3 OS=Mus musculus GN=Rps3 PE=1 SV=1	53.4979	12	12	12	243	26.657	9.66
Q6P9K8	Caskin1	Caskin-1 OS=Mus musculus GN=Caskin1 PE=1 SV=2	4.12299	4	4	4	1431	150.403	9.17
Q8BLF1	Nceh1	Neutral cholesterol ester hydrolase 1 OS=Mus musculus GN=Nceh1 PE=1 SV=1	20.098	6	6	6	408	45.711	7.05
Q8R191	Syngr3	Synaptogyrin-3 OS=Mus musculus GN=Syngr3 PE=1 SV=1	19.6507	4	4	4	229	24.545	8.18
Q9DCZ1	Gmpr	GMP reductase 1 OS=Mus musculus GN=Gmpr PE=1 SV=1	12.7536	3	3	3	345	37.458	7.09
Q3UGC8	Pcca	Propionyl-Coenzyme A carboxylase, alpha polypeptide, isoform CRA_b OS=Mus musculus GN=Pcca PE=1 SV=1	7.45856	4	4	4	724	79.871	7.25
Q80TL4	Phf24	PHD finger protein 24 OS=Mus musculus GN=Phf24 PE=1 SV=2	15.75	4	4	4	400	45.194	5.77
Q9DBE8	Alg2	Alpha-1,3/1,6-mannosyltransferase ALG2 OS=Mus musculus GN=Alg2 PE=1 SV=2	16.3855	5	5	5	415	47.374	7.97
Q9EQ06	Hsd17b11	Estradiol 17-beta-dehydrogenase 11 OS=Mus musculus GN=Hsd17b11 PE=1 SV=1	15.1007	4	5	4	298	32.86	8.66
Q8BT38	Epb41l3	Uncharacterized protein OS=Mus musculus GN=Epb41l3 PE=2 SV=1	12.5413	3	3	1	303	32.937	4.96
Q3THH1	Pdia6	Uncharacterized protein OS=Mus musculus GN=Pdia6 PE=2 SV=1	13.0337	4	4	4	445	48.627	5.19
Q3UIG0	Eif3e	Eukaryotic translation initiation factor 3 subunit E OS=Mus musculus GN=Eif3e PE=1 SV=1	12.809	5	5	5	445	52.187	6.04
O88696	Clpp	ATP-dependent Clp protease proteolytic subunit, mitochondrial OS=Mus musculus GN=Clpp PE=1 SV=1	9.92647	2	2	2	272	29.781	7.47
Q3TJG2	Ndufab1	Acyl carrier protein OS=Mus musculus GN=Ndufab1 PE=2 SV=1	21.1538	4	6	4	156	17.375	5.21
B2RTM4	Uchl4	Ubiquitin carboxyl-terminal hydrolase OS=Mus musculus GN=Uchl4 PE=2 SV=1	27.0386	4	4	4	233	26.433	5.1
P63213	Gng2	Guanine nucleotide-binding protein G(I)/G(S)/G(O) subunit gamma-2 OS=Mus musculus GN=Gng2 PE=1 SV=2	78.8732	5	8	5	71	7.845	7.99
A2AVR9	Dynlrb1	Dynein light chain roadblock OS=Mus musculus GN=Dynlrb1 PE=1 SV=1	47.1154	3	3	3	104	11.92	6.06
Q80ZI8	Itga6	Itga6 protein (Fragment) OS=Mus musculus GN=Itga6 PE=2 SV=1	6.00707	5	5	5	1132	126.583	7.3
Q9D8B3	Chmp4b	Charged multivesicular body protein 4b OS=Mus musculus GN=Chmp4b PE=1 SV=2	26.3393	5	7	5	224	24.921	4.82
Q7TMY2	Acadsb	Acyl-Coenzyme A dehydrogenase, short/branched chain OS=Mus musculus GN=Acadsb PE=2 SV=1	12.2685	3	3	3	432	47.847	7.87
Q61425	Hadh	Hydroxyacyl-coenzyme A dehydrogenase, mitochondrial OS=Mus musculus GN=Hadh PE=1 SV=2	31.2102	4	5	4	314	34.442	8.65
Q0PD49	Rab8b	RAB8B, member RAS oncogene family OS=Mus musculus GN=Rab8b PE=1 SV=1	30.9179	6	9	3	207	23.588	9.07
P68181	Prkacb	cAMP-dependent protein kinase catalytic subunit beta OS=Mus musculus GN=Prkacb PE=1 SV=2	26.2108	7	7	2	351	40.682	8.56
P43274	Hist1h1e	Histone H1.4 OS=Mus musculus GN=Hist1h1e PE=1 SV=2	18.2648	5	7	2	219	21.964	11.11
A2AP31	Ndufb6	MCG9810 OS=Mus musculus GN=Ndufb6 PE=1 SV=1	42.9688	5	7	5	128	15.505	9.79
Q3TWG2	Prkcsh	Uncharacterized protein OS=Mus musculus GN=Prkcsh PE=2 SV=1	12.2841	6	6	6	521	58.657	4.45
Q99KC8	Vwa5a	von Willebrand factor A domain-containing protein 5A OS=Mus musculus GN=Vwa5a PE=1 SV=2	11.2232	8	8	8	793	87.087	6.58
A0A1B0GRP7	Plpbp	Pyridoxal phosphate-binding protein (Fragment) OS=Mus musculus GN=Plpbp PE=1 SV=1	18.7879	4	4	4	330	36.149	8.51
Q9Z2I0	Letm1	Mitochondrial proton/calcium exchanger protein OS=Mus musculus GN=Letm1 PE=1 SV=1	14.6341	8	8	8	738	82.937	6.52
Q3UJR3	Htra2	Uncharacterized protein OS=Mus musculus GN=Htra2 PE=2 SV=1	8.29694	3	3	3	458	49.318	9.6
O35857	Timm44	Mitochondrial import inner membrane translocase subunit TIM44 OS=Mus musculus GN=Timm44 PE=1 SV=2	11.0619	4	4	4	452	51.059	8.13
Q3U6L3	Glrx	Glutaredoxin, isoform CRA_a OS=Mus musculus GN=Glrx PE=1 SV=1	42.0561	3	4	3	107	11.863	8.37
Q0PD35	Rab21	RAB21, member RAS oncogene family OS=Mus musculus GN=Rab21 PE=1 SV=1	18.018	3	3	3	222	24.091	7.94
Q9CRD0	Ociad1	OCIA domain-containing protein 1 OS=Mus musculus GN=Ociad1 PE=1 SV=1	24.2915	4	5	4	247	27.593	7.81
Q3UJW9	Akr1a1	Uncharacterized protein OS=Mus musculus GN=Akr1a1 PE=2 SV=1	28	8	8	8	325	36.592	7.39
O88441	Mtx2	Metaxin-2 OS=Mus musculus GN=Mtx2 PE=1 SV=1	30.7985	5	5	5	263	29.739	5.63
Q9WTP7	Ak3	GTP:AMP phosphotransferase AK3, mitochondrial OS=Mus musculus GN=Ak3 PE=1 SV=3	32.5991	6	6	6	227	25.41	8.84
P61089	Ube2n	Ubiquitin-conjugating enzyme E2 N OS=Mus musculus GN=Ube2n PE=1 SV=1	25.6579	3	5	3	152	17.127	6.57
B1GX81	Pak3	PAK3cb protein OS=Mus musculus GN=Pak3 PE=2 SV=1	13.4483	6	6	1	580	64.578	5.47
Q8R127	Sccpdh	Saccharopine dehydrogenase-like oxidoreductase OS=Mus musculus GN=Sccpdh PE=1 SV=1	37.7622	9	11	9	429	47.099	8.6
Q5M8R8	Rplp0	60S acidic ribosomal protein P0 OS=Mus musculus GN=Rplp0 PE=2 SV=1	30.2839	6	8	6	317	34.195	6.25
Q9QZM0	Ubqln2	Ubiquilin-2 OS=Mus musculus GN=Ubqln2 PE=1 SV=2	9.09091	4	6	1	638	67.308	5.22
Q8R2P8	Kars	Lysine--tRNA ligase OS=Mus musculus GN=Kars PE=1 SV=1	10.7372	5	5	5	624	71.245	6.43
P32037	Slc2a3	Solute carrier family 2, facilitated glucose transporter member 3 OS=Mus musculus GN=Slc2a3 PE=1 SV=1	7.30223	4	4	4	493	53.444	4.98
Q03734	Serpina3m	Serine protease inhibitor A3M OS=Mus musculus GN=Serpina3m PE=1 SV=2	14.1148	5	5	1	418	47.034	6.1
Q3U0V1	Khsrp	Far upstream element-binding protein 2 OS=Mus musculus GN=Khsrp PE=1 SV=2	8.42246	5	5	5	748	76.728	7.33
Q5SQX6	Cyfip2	Cytoplasmic FMR1-interacting protein 2 OS=Mus musculus GN=Cyfip2 PE=1 SV=2	5.74621	7	7	7	1253	145.565	7.05
Q3TIP0	Psmd2	Uncharacterized protein OS=Mus musculus GN=Psmd2 PE=2 SV=1	12.8855	8	8	8	908	100.155	5.2
Q3UPL0	Sec31a	Protein transport protein Sec31A OS=Mus musculus GN=Sec31a PE=1 SV=2	6.66667	5	5	5	1230	133.486	6.76
Q7TPM6	Fsd1	Fibronectin type III and SPRY domain-containing protein 1 OS=Mus musculus GN=Fsd1 PE=1 SV=1	9.47581	3	5	3	496	55.49	6.67
Q8BU33	Ilvbl	Acetolactate synthase-like protein OS=Mus musculus GN=Ilvbl PE=1 SV=1	7.75316	3	3	3	632	68.113	8.69
Q6PFA2	Clta	Clathrin light chain OS=Mus musculus GN=Clta PE=1 SV=1	34.8624	8	9	8	218	23.618	4.5
Q3UTI7	Pin1	Peptidyl-prolyl cis-trans isomerase OS=Mus musculus GN=Pin1 PE=2 SV=1	21.2121	2	4	2	165	18.363	8.79
P52196	Tst	Thiosulfate sulfurtransferase OS=Mus musculus GN=Tst PE=1 SV=3	23.9057	5	7	5	297	33.445	7.85
Q9ESM3	Hapln2	Hyaluronan and proteoglycan link protein 2 OS=Mus musculus GN=Hapln2 PE=1 SV=1	17.0088	5	5	5	341	37.901	9.09
O88587	Comt	Catechol O-methyltransferase OS=Mus musculus GN=Comt PE=1 SV=2	26.0377	4	4	4	265	29.467	5.83
Q6P247	Fmnl2	Fmnl2 protein (Fragment) OS=Mus musculus GN=Fmnl2 PE=2 SV=1	16.5957	3	3	1	235	27.788	8.6
Q9WVA4	Tagln2	Transgelin-2 OS=Mus musculus GN=Tagln2 PE=1 SV=4	23.6181	4	4	4	199	22.381	8.24
Q58DZ3	Rpl30	MCG20799 OS=Mus musculus GN=Rpl30 PE=1 SV=1	40.8696	3	5	3	115	12.776	9.63
Q91VC7	Ppp1r14a	Protein phosphatase 1 regulatory subunit 14A OS=Mus musculus GN=Ppp1r14a PE=1 SV=1	15.6463	2	2	2	147	16.639	7.34
P97300	Nptn	Neuroplastin OS=Mus musculus GN=Nptn PE=1 SV=3	22.67	7	12	7	397	44.345	7.74
P53986	Slc16a1	Monocarboxylate transporter 1 OS=Mus musculus GN=Slc16a1 PE=1 SV=1	18.8641	6	6	6	493	53.232	7.47
N0E463	Csnk2b-Ly6g5b	Casein kinase II subunit beta OS=Mus musculus GN=Csnk2b-Ly6g5b PE=2 SV=1	25.5507	4	4	4	227	26.35	5.97
Q8C845	Efhd2	EF-hand domain-containing protein D2 OS=Mus musculus GN=Efhd2 PE=1 SV=1	25.8333	6	7	6	240	26.784	5.14
Q9D3A9	Ttyh1	Protein tweety homolog 1 OS=Mus musculus GN=Ttyh1 PE=1 SV=1	7.77778	3	4	3	450	49.001	5.03
Q80ZJ1	Rap2a	Ras-related protein Rap-2a OS=Mus musculus GN=Rap2a PE=1 SV=2	20.765	2	2	1	183	20.629	4.82
Q9CWJ9	Atic	Bifunctional purine biosynthesis protein PURH OS=Mus musculus GN=Atic PE=1 SV=2	21.4527	9	9	9	592	64.177	6.76
Q8BU20	Ndufb5	Uncharacterized protein OS=Mus musculus GN=Ndufb5 PE=2 SV=1	27.5132	5	6	5	189	21.724	9.44
Q66K07	Ubqln1	Ubqln1 protein OS=Mus musculus GN=Ubqln1 PE=2 SV=1	9.45017	4	5	1	582	61.927	4.94
Q3THK7	Gmps	GMP synthase [glutamine-hydrolyzing] OS=Mus musculus GN=Gmps PE=1 SV=2	9.81241	4	4	4	693	76.675	6.73
Q9DB41	Slc25a18	Mitochondrial glutamate carrier 2 OS=Mus musculus GN=Slc25a18 PE=1 SV=4	20.625	5	5	3	320	34.144	9.19
P16388	Kcna1	Potassium voltage-gated channel subfamily A member 1 OS=Mus musculus GN=Kcna1 PE=1 SV=1	20.6061	8	10	6	495	56.373	5.14
P27546	Map4	Microtubule-associated protein 4 OS=Mus musculus GN=Map4 PE=1 SV=3	7.91111	7	7	7	1125	117.357	4.98
Q8BJY1	Psmd5	26S proteasome non-ATPase regulatory subunit 5 OS=Mus musculus GN=Psmd5 PE=1 SV=4	15.6746	6	7	6	504	55.937	5.21
Q8BTX9	Hsdl1	Inactive hydroxysteroid dehydrogenase-like protein 1 OS=Mus musculus GN=Hsdl1 PE=1 SV=1	14.2424	3	3	3	330	36.844	8.48
P32020	Scp2	Non-specific lipid-transfer protein OS=Mus musculus GN=Scp2 PE=1 SV=3	8.77514	4	4	4	547	59.088	7.44
P97370	Atp1b3	Sodium/potassium-transporting ATPase subunit beta-3 OS=Mus musculus GN=Atp1b3 PE=1 SV=1	27.6978	5	11	5	278	31.755	8.51
O35459	Ech1	Delta(3,5)-Delta(2,4)-dienoyl-CoA isomerase, mitochondrial OS=Mus musculus GN=Ech1 PE=1 SV=1	9.17431	2	2	2	327	36.095	7.71
Q9QXB9	Drg2	Developmentally-regulated GTP-binding protein 2 OS=Mus musculus GN=Drg2 PE=1 SV=1	11.5385	3	3	3	364	40.692	8.88
P0DP60	Lynx1	Ly-6/neurotoxin-like protein 1 OS=Mus musculus GN=Lynx1 PE=1 SV=1	30.1724	3	3	3	116	12.826	8.19
Q3UL78	Cdc42	Uncharacterized protein OS=Mus musculus GN=Cdc42 PE=2 SV=1	33.3333	3	5	1	147	16.493	6.55
Q8VIJ6	Sfpq	Splicing factor, proline- and glutamine-rich OS=Mus musculus GN=Sfpq PE=1 SV=1	6.72389	3	3	3	699	75.394	9.44
Q6PGN3	Dclk2	Serine/threonine-protein kinase DCLK2 OS=Mus musculus GN=Dclk2 PE=1 SV=1	7.67196	4	4	4	756	82.927	8.44
Q8R2K3	Ssbp1	Single-stranded DNA binding protein 1 OS=Mus musculus GN=Ssbp1 PE=1 SV=1	38.5135	4	5	4	148	17.146	9.79
Q8VE33	Gdap1l1	Ganglioside-induced differentiation-associated protein 1-like 1 OS=Mus musculus GN=Gdap1l1 PE=1 SV=1	15.1351	4	5	4	370	42.291	6.6
Q9Z2I8	Suclg2	Succinate--CoA ligase [GDP-forming] subunit beta, mitochondrial OS=Mus musculus GN=Suclg2 PE=1 SV=3	12.0092	4	4	4	433	46.811	7.02
Q9D2P8	Mobp	Myelin-associated oligodendrocyte basic protein OS=Mus musculus GN=Mobp PE=1 SV=1	34.1176	5	8	5	170	19.185	11.14
P24472	Gsta4	Glutathione S-transferase A4 OS=Mus musculus GN=Gsta4 PE=1 SV=3	27.9279	5	6	5	222	25.547	7.39
Q3U1Q4	Grb2	Uncharacterized protein OS=Mus musculus GN=Grb2 PE=2 SV=1	26.2673	5	5	5	217	25.223	6.07
Q9CX34	Sugt1	Protein SGT1 homolog OS=Mus musculus GN=Sugt1 PE=1 SV=3	12.2024	3	3	3	336	38.135	5.45
G5E895	Akr1b10	Aldo-keto reductase family 1, member B10 (aldose reductase) OS=Mus musculus GN=Akr1b10 PE=1 SV=1	23.4177	6	6	5	316	35.826	7.28
Q3UW40	Rpl24	Uncharacterized protein OS=Mus musculus GN=Rpl24 PE=2 SV=1	30	5	5	5	160	18.241	11.05
E9QPX3	Ndufs4	NADH dehydrogenase [ubiquinone] iron-sulfur protein 4, mitochondrial OS=Mus musculus GN=Ndufs4 PE=1 SV=1	25.7143	4	4	4	175	19.79	9.99
Q9WVL0	Gstz1	Maleylacetoacetate isomerase OS=Mus musculus GN=Gstz1 PE=1 SV=1	29.1667	4	4	4	216	24.26	7.85
Q4FZE6	Rps7	40S ribosomal protein S7 OS=Mus musculus GN=Rps7 PE=2 SV=1	31.9588	6	8	6	194	22.113	10.1
Q9QZQ8	H2afy	Core histone macro-H2A.1 OS=Mus musculus GN=H2afy PE=1 SV=3	20.1613	5	5	4	372	39.71	9.8
Q58EV4	Psma3	Proteasome subunit alpha type OS=Mus musculus GN=Psma3 PE=1 SV=1	24.7059	5	5	5	255	28.387	5.44
Q6P9K9	Nrxn3	Neurexin-3 OS=Mus musculus GN=Nrxn3 PE=1 SV=2	5.66518	7	7	7	1571	173.318	6.14
P09055	Itgb1	Integrin beta-1 OS=Mus musculus GN=Itgb1 PE=1 SV=1	8.89724	6	6	6	798	88.173	5.94
P18572	Bsg	Basigin OS=Mus musculus GN=Bsg PE=1 SV=2	13.1105	4	4	4	389	42.418	5.85
Q9JHI5	Ivd	Isovaleryl-CoA dehydrogenase, mitochondrial OS=Mus musculus GN=Ivd PE=1 SV=1	17.6887	7	7	7	424	46.296	8.29
Q8BH55	Thnsl1	Threonine synthase-like 1 OS=Mus musculus GN=Thnsl1 PE=1 SV=1	6.0241	3	3	3	747	83.047	7.2
P58389	Ptpa	Serine/threonine-protein phosphatase 2A activator OS=Mus musculus GN=Ptpa PE=1 SV=1	22.6006	5	5	5	323	36.687	6.39
O88398	Avil	Advillin OS=Mus musculus GN=Avil PE=1 SV=2	4.5177	3	3	3	819	91.974	5.54
G3UXW9	Gps1	COP9 signalosome complex subunit 1 OS=Mus musculus GN=Gps1 PE=1 SV=1	18.4411	7	7	7	526	58.824	6.74
P56376	Acyp1	Acylphosphatase-1 OS=Mus musculus GN=Acyp1 PE=1 SV=2	50.5051	4	4	4	99	11.234	9.04
A0A1B0GR11	Taldo1	Transaldolase OS=Mus musculus GN=Taldo1 PE=1 SV=1	23.0366	10	11	10	382	42.125	7.02
Q9JHW2	Nit2	Omega-amidase NIT2 OS=Mus musculus GN=Nit2 PE=1 SV=1	25.7246	5	5	5	276	30.483	6.9
Q99KE1	Me2	NAD-dependent malic enzyme, mitochondrial OS=Mus musculus GN=Me2 PE=1 SV=1	5.60272	2	2	2	589	65.757	7.61
Q9QZB7	Actr10	Actin-related protein 10 OS=Mus musculus GN=Actr10 PE=1 SV=2	6.23501	2	3	2	417	46.178	7.61
Q544E3	Pip4k2a	Phosphatidylinositol-4-phosphate 5-kinase, type II, alpha OS=Mus musculus GN=Pip4k2a PE=1 SV=1	16.2963	6	7	3	405	46.122	6.99
P14685	Psmd3	26S proteasome non-ATPase regulatory subunit 3 OS=Mus musculus GN=Psmd3 PE=1 SV=3	10	4	4	4	530	60.68	8.44
Q99PL5	Rrbp1	Ribosome-binding protein 1 OS=Mus musculus GN=Rrbp1 PE=1 SV=2	1.61994	2	2	2	1605	172.776	9.33
Q61490	Alcam	CD166 antigen OS=Mus musculus GN=Alcam PE=1 SV=3	13.7221	4	4	4	583	65.051	6.15
Q58E35	Rplp1	MCG10168 OS=Mus musculus GN=Rplp1 PE=1 SV=1	89.4737	4	4	4	114	11.468	4.32
Q8QZY1	Eif3l	Eukaryotic translation initiation factor 3 subunit L OS=Mus musculus GN=Eif3l PE=1 SV=1	8.86525	4	6	4	564	66.57	6.44
Q9D846	Ndufc2	NADH dehydrogenase [ubiquinone] 1 subunit C2 OS=Mus musculus GN=Ndufc2 PE=2 SV=1	33.8843	4	6	4	121	14.312	9.36
Q3TXU4	Apoe	Apolipoprotein E, isoform CRA_h OS=Mus musculus GN=Apoe PE=1 SV=1	13.5048	4	4	4	311	35.844	5.68
Q60668	Hnrnpd	Heterogeneous nuclear ribonucleoprotein D0 OS=Mus musculus GN=Hnrnpd PE=1 SV=2	16.338	5	5	3	355	38.33	7.81
A2AEX6	Fhl1	Four and a half LIM domains protein 1 OS=Mus musculus GN=Fhl1 PE=1 SV=1	20.3883	5	5	5	309	35.056	8.44
Q60770	Stxbp3	Syntaxin-binding protein 3 OS=Mus musculus GN=Stxbp3 PE=1 SV=1	13.5135	6	6	6	592	67.899	8.02
Q99M71	Epdr1	Mammalian ependymin-related protein 1 OS=Mus musculus GN=Epdr1 PE=1 SV=1	19.1964	4	4	4	224	25.469	7.58
Q9D1M0	Sec13	Protein SEC13 homolog OS=Mus musculus GN=Sec13 PE=1 SV=3	19.8758	3	3	3	322	35.543	5.38
Q99L04	Dhrs1	Dehydrogenase/reductase SDR family member 1 OS=Mus musculus GN=Dhrs1 PE=1 SV=1	18.5304	5	5	5	313	33.983	8.35
Q8BJU0	Sgta	Small glutamine-rich tetratricopeptide repeat-containing protein alpha OS=Mus musculus GN=Sgta PE=1 SV=2	11.746	3	3	3	315	34.301	5.06
P62301	Rps13	40S ribosomal protein S13 OS=Mus musculus GN=Rps13 PE=1 SV=2	33.7748	5	6	5	151	17.212	10.54
Q91V55	Rps5	40S ribosomal protein S5 OS=Mus musculus GN=Rps5 PE=1 SV=1	21.5686	3	3	3	204	22.862	9.72
Q3U111	Rdx	Uncharacterized protein (Fragment) OS=Mus musculus GN=Rdx PE=2 SV=1	14.0483	8	9	3	662	77.415	8.94
A0A0R4J0I9	Lrp1	Low density lipoprotein receptor-related protein 1 OS=Mus musculus GN=Lrp1 PE=1 SV=1	1.54015	6	6	6	4545	504.441	5.36
A1L2Z3	Emc1	C230096C10Rik protein OS=Mus musculus GN=Emc1 PE=2 SV=1	4.71414	3	3	3	997	111.563	7.43
V9GX76	Myo6	Unconventional myosin-VI OS=Mus musculus GN=Myo6 PE=1 SV=1	5.02318	4	4	4	1294	149.135	8.46
Q3TJ01	Rtcb	tRNA-splicing ligase RtcB homolog OS=Mus musculus GN=Rtcb PE=2 SV=1	15.0495	5	6	5	505	55.218	7.23
Q4VAI2	Acp1	Acid phosphatase 1, soluble OS=Mus musculus GN=Acp1 PE=2 SV=1	28.481	3	3	3	158	18.18	6.74
P40240	Cd9	CD9 antigen OS=Mus musculus GN=Cd9 PE=1 SV=2	14.1593	2	3	2	226	25.241	7.23
H3BK65	Eps15	Epidermal growth factor receptor substrate 15 OS=Mus musculus GN=Eps15 PE=1 SV=1	2.14362	1	2	1	933	102.166	4.65
Q3TDG9	Stx12	Uncharacterized protein OS=Mus musculus GN=Stx12 PE=2 SV=1	9.48905	2	2	2	274	31.16	5.58
Q8K274	Fn3krp	Ketosamine-3-kinase OS=Mus musculus GN=Fn3krp PE=1 SV=2	14.8867	3	3	3	309	34.446	7.87
P09405	Ncl	Nucleolin OS=Mus musculus GN=Ncl PE=1 SV=2	10.4668	7	7	7	707	76.677	4.75
Q9CQB4	Uqcrb	Cytochrome b-c1 complex subunit 7 OS=Mus musculus GN=Uqcrb PE=1 SV=1	30.6306	5	9	5	111	13.553	9.11
P99026	Psmb4	Proteasome subunit beta type-4 OS=Mus musculus GN=Psmb4 PE=1 SV=1	23.8636	4	4	4	264	29.097	5.64
A0A087WNT1	Eloc	Elongin-C OS=Mus musculus GN=Eloc PE=1 SV=1	34.3284	3	4	3	134	14.93	4.73
Q9D881	Gm11273	Cytochrome c oxidase subunit 5B, mitochondrial OS=Mus musculus GN=Gm11273 PE=1 SV=1	37.2093	5	10	4	129	13.838	8.12
P17809	Slc2a1	Solute carrier family 2, facilitated glucose transporter member 1 OS=Mus musculus GN=Slc2a1 PE=1 SV=4	5.89431	4	5	4	492	53.949	8.87
Q91X97	Ncald	Neurocalcin-delta OS=Mus musculus GN=Ncald PE=1 SV=4	23.3161	4	4	2	193	22.231	5.35
Q5NCJ9	Uqcr10	RIKEN cDNA 1110020P15, isoform CRA_b OS=Mus musculus GN=Uqcr10 PE=1 SV=1	37.5	2	3	2	64	7.441	9.19
A0A140T8M7	Rpl23a-ps3	Ribosomal protein L23A, pseudogene 3 OS=Mus musculus GN=Rpl23a-ps3 PE=3 SV=1	32.0513	5	5	5	156	17.687	10.42
Q9ES97	Rtn3	Reticulon-3 OS=Mus musculus GN=Rtn3 PE=1 SV=2	5.29046	2	3	2	964	103.814	4.92
P24527	Lta4h	Leukotriene A-4 hydrolase OS=Mus musculus GN=Lta4h PE=1 SV=4	15.8756	6	6	6	611	69.007	6.42
Q3KN99	Syn3	Synapsin III OS=Mus musculus GN=Syn3 PE=2 SV=1	10.5354	4	4	4	579	63.273	9.38
Q3TL79	Ahsa1	Uncharacterized protein OS=Mus musculus GN=Ahsa1 PE=2 SV=1	18.9349	4	4	4	338	38.121	5.53
Q8BVQ5	Ppme1	Protein phosphatase methylesterase 1 OS=Mus musculus GN=Ppme1 PE=1 SV=5	20.9845	6	6	6	386	42.229	5.97
P84075	Hpca	Neuron-specific calcium-binding protein hippocalcin OS=Mus musculus GN=Hpca PE=1 SV=2	35.7513	6	6	2	193	22.413	4.97
Q3V0K9	Pls1	Plastin-1 OS=Mus musculus GN=Pls1 PE=1 SV=1	7.61905	3	3	1	630	70.363	5.38
Q9QXS6	Dbn1	Drebrin OS=Mus musculus GN=Dbn1 PE=1 SV=4	13.4561	6	6	6	706	77.239	4.49
Q3UB60	Ppid	Uncharacterized protein OS=Mus musculus GN=Ppid PE=2 SV=1	20	6	6	6	370	40.717	7.69
A0A1S6GWJ9	Tsfm	Elongation factor Ts, mitochondrial OS=Mus musculus GN=Tsfm PE=2 SV=1	19.9396	3	3	3	331	35.997	7.68
Q5EBQ6	Rpl9	MCG10266, isoform CRA_a OS=Mus musculus GN=Rpl9 PE=1 SV=1	46.3542	6	7	6	192	21.868	9.95
H3BLL2	Atpaf1	ATP synthase mitochondrial F1 complex assembly factor 1 OS=Mus musculus GN=Atpaf1 PE=1 SV=1	10.0575	2	3	2	348	38.772	5.86
Q52L78	Cryab	Cryab protein OS=Mus musculus GN=Cryab PE=1 SV=1	29.7143	5	8	5	175	20.056	7.33
Q06138	Cab39	Calcium-binding protein 39 OS=Mus musculus GN=Cab39 PE=1 SV=2	29.0323	10	14	10	341	39.818	6.89
Q9CY64	Blvra	Biliverdin reductase A OS=Mus musculus GN=Blvra PE=1 SV=1	24.7458	6	6	6	295	33.504	7.02
Q5PR73	Diras2	GTP-binding protein Di-Ras2 OS=Mus musculus GN=Diras2 PE=1 SV=1	22.1106	3	3	3	199	22.484	8.76
Q61838	Pzp	Pregnancy zone protein OS=Mus musculus GN=Pzp PE=1 SV=3	10.7692	9	9	9	1495	165.748	6.68
A0A0R4J0Z3	Aqp4	Aquaporin 4, isoform CRA_a OS=Mus musculus GN=Aqp4 PE=1 SV=1	15.7895	4	7	4	323	34.513	7.69
Q543X6	Map2k4	Uncharacterized protein OS=Mus musculus GN=Map2k4 PE=1 SV=1	12.8463	3	3	3	397	44.085	8.07
Q78NS1	Rtn4	Reticulon OS=Mus musculus GN=Rtn4 PE=2 SV=1	18.0905	3	6	1	199	22.452	9.41
P56135	Atp5j2	ATP synthase subunit f, mitochondrial OS=Mus musculus GN=Atp5j2 PE=1 SV=3	34.0909	3	4	3	88	10.337	9.95
Q3TJB4	Sh3gl1	Uncharacterized protein OS=Mus musculus GN=Sh3gl1 PE=2 SV=1	12.5	4	5	1	368	41.523	5.72
Q921G7	Etfdh	Electron transfer flavoprotein-ubiquinone oxidoreductase, mitochondrial OS=Mus musculus GN=Etfdh PE=1 SV=1	11.526	7	9	7	616	68.048	7.58
P62843	Rps15	40S ribosomal protein S15 OS=Mus musculus GN=Rps15 PE=1 SV=2	13.1034	1	2	1	145	17.029	10.39
P61294	Rab6b	Ras-related protein Rab-6B OS=Mus musculus GN=Rab6b PE=1 SV=1	25.9615	5	6	1	208	23.447	5.53
P70663	Sparcl1	SPARC-like protein 1 OS=Mus musculus GN=Sparcl1 PE=1 SV=3	5.84615	3	3	3	650	72.243	4.6
Q9CWK0	Rpl14	Uncharacterized protein OS=Mus musculus GN=Rpl14 PE=2 SV=1	14.978	3	3	3	227	26.3	11.9
Q5XJY5	Arcn1	Coatomer subunit delta OS=Mus musculus GN=Arcn1 PE=1 SV=2	8.61057	4	4	4	511	57.193	6.21
P28571	Slc6a9	Sodium- and chloride-dependent glycine transporter 1 OS=Mus musculus GN=Slc6a9 PE=1 SV=3	8.81503	5	8	4	692	76.494	7.81
Q8BUB3	Agpat1	1-acyl-sn-glycerol-3-phosphate acyltransferase OS=Mus musculus GN=Agpat1 PE=2 SV=1	6.44172	1	2	1	326	36.209	9.48
Q91VN4	Chchd6	MICOS complex subunit Mic25 OS=Mus musculus GN=Chchd6 PE=1 SV=2	10.989	2	2	2	273	29.833	8.41
A0A0R4J0A6	Slc17a6	Solute carrier family 17 (Sodium-dependent inorganic phosphate cotransporter), member 6, isoform CRA_a OS=Mus musculus GN=Slc17a6 PE=1 SV=1	10.4811	4	4	4	582	64.518	6.83
E9Q2L2	Dlg2	Disks large homolog 2 OS=Mus musculus GN=Dlg2 PE=1 SV=1	8.16092	5	5	5	870	97.371	6.47
Q60692	Psmb6	Proteasome subunit beta type-6 OS=Mus musculus GN=Psmb6 PE=1 SV=3	18.0672	4	4	4	238	25.362	5.11
B1ATI0	Aldh3a2	Aldehyde dehydrogenase OS=Mus musculus GN=Aldh3a2 PE=1 SV=1	10.7143	4	4	4	532	59.239	8.13
Q9DB79	Rps11	Uncharacterized protein OS=Mus musculus GN=Rps11 PE=2 SV=1	37.9518	8	8	8	166	19.402	10.14
P55264	Adk	Adenosine kinase OS=Mus musculus GN=Adk PE=1 SV=2	24.3767	6	8	6	361	40.123	6.21
O35465	Fkbp8	Peptidyl-prolyl cis-trans isomerase FKBP8 OS=Mus musculus GN=Fkbp8 PE=1 SV=2	13.9303	4	4	4	402	43.501	5.16
Q8BHZ0	Fam49a	Protein FAM49A OS=Mus musculus GN=Fam49a PE=1 SV=1	10.5263	3	3	1	323	37.319	6.01
Q543P7	Arl3	Uncharacterized protein OS=Mus musculus GN=Arl3 PE=1 SV=1	34.0659	4	5	4	182	20.474	7.24
Q62277	Syp	Synaptophysin OS=Mus musculus GN=Syp PE=1 SV=2	9.87261	3	4	3	314	34.002	4.94
Q99LR1	Abhd12	Monoacylglycerol lipase ABHD12 OS=Mus musculus GN=Abhd12 PE=1 SV=2	30.1508	9	9	9	398	45.241	8.72
E5Q371	Cd47	Integrin-associated protein OS=Mus musculus GN=Cd47 PE=2 SV=1	4.62046	1	2	1	303	33.062	8.63
Q3U011	Gltp	Uncharacterized protein OS=Mus musculus GN=Gltp PE=2 SV=1	30.1435	5	5	5	209	23.674	7.39
Q80V42	Cpm	Carboxypeptidase M OS=Mus musculus GN=Cpm PE=1 SV=2	15.3499	5	5	5	443	50.523	7.78
P62743	Ap2s1	AP-2 complex subunit sigma OS=Mus musculus GN=Ap2s1 PE=1 SV=1	22.5352	3	4	3	142	17.007	6.18
Q91VM9	Ppa2	Inorganic pyrophosphatase 2, mitochondrial OS=Mus musculus GN=Ppa2 PE=1 SV=1	24.5455	6	6	6	330	38.09	6.98
A0A1Y7VL34	Dtna	Dystrobrevin OS=Mus musculus GN=Dtna PE=1 SV=1	6.03217	3	3	3	746	84.013	6.83
Q53YU5	Nol3	Apoptosis repressor interacting with CARD OS=Mus musculus GN=Nol3 PE=1 SV=1	19.5455	3	3	3	220	24.552	4.07
Q3TI63	Snx1	Uncharacterized protein OS=Mus musculus GN=Snx1 PE=2 SV=1	11.8774	5	5	4	522	58.963	5.22
Q542I9	Psmc1	MCG122657 OS=Mus musculus GN=Psmc1 PE=1 SV=1	20.6818	6	6	5	440	49.154	6.21
Q20BD0	Hnrnpab	Heterogeneous nuclear ribonucleoprotein A/B OS=Mus musculus GN=Hnrnpab PE=1 SV=1	11.1446	3	3	2	332	36.188	6.95
E9QK48	Eml2	Echinoderm microtubule-associated protein-like 2 OS=Mus musculus GN=Eml2 PE=1 SV=1	4.04281	3	3	3	841	90.735	6.98
O08997	Atox1	Copper transport protein ATOX1 OS=Mus musculus GN=Atox1 PE=1 SV=1	58.8235	4	6	4	68	7.334	6.51
P62774	Mtpn	Myotrophin OS=Mus musculus GN=Mtpn PE=1 SV=2	22.8814	2	2	2	118	12.853	5.52
Q564E8	Rpl4	Ribosomal protein L4 OS=Mus musculus GN=Rpl4 PE=1 SV=1	18.1384	6	6	6	419	47.124	11
P12023	App	Amyloid-beta A4 protein OS=Mus musculus GN=App PE=1 SV=3	7.92208	4	4	4	770	86.667	4.79
Q9CQI6	Cotl1	Coactosin-like protein OS=Mus musculus GN=Cotl1 PE=1 SV=3	66.9014	8	8	8	142	15.934	5.4
Q91YH5	Atl3	Atlastin-3 OS=Mus musculus GN=Atl3 PE=1 SV=1	3.51201	1	1	1	541	60.537	6.1
Q8C243	Ctsd	Uncharacterized protein OS=Mus musculus GN=Ctsd PE=2 SV=1	19.1011	7	7	7	445	48.343	7.27
Q9CR26	Vta1	Vacuolar protein sorting-associated protein VTA1 homolog OS=Mus musculus GN=Vta1 PE=1 SV=1	11.0032	2	2	2	309	33.892	6.13
Q80TZ3	Dnajc6	Putative tyrosine-protein phosphatase auxilin OS=Mus musculus GN=Dnajc6 PE=1 SV=2	12.3667	9	14	7	938	102.235	7.23
Q5SWU9	Acaca	Acetyl-CoA carboxylase 1 OS=Mus musculus GN=Acaca PE=1 SV=1	2.55864	5	5	5	2345	265.088	6.39
Q8CHG1	Dclk1	MKIAA0369 protein (Fragment) OS=Mus musculus GN=Dclk1 PE=2 SV=1	6.32111	4	4	4	791	87.349	8.81
D3YTQ3	Hnrnpdl	Heterogeneous nuclear ribonucleoprotein D-like OS=Mus musculus GN=Hnrnpdl PE=1 SV=1	14.5238	5	5	3	420	46.242	9.57
P42125	Eci1	Enoyl-CoA delta isomerase 1, mitochondrial OS=Mus musculus GN=Eci1 PE=1 SV=2	12.4567	3	3	3	289	32.23	8.98
Q9WVJ2	Psmd13	26S proteasome non-ATPase regulatory subunit 13 OS=Mus musculus GN=Psmd13 PE=1 SV=1	25	8	8	8	376	42.782	5.71
Q99KR7	Ppif	Peptidyl-prolyl cis-trans isomerase F, mitochondrial OS=Mus musculus GN=Ppif PE=1 SV=1	27.1845	3	3	3	206	21.723	9.16
Q8VBV7	Cops8	COP9 signalosome complex subunit 8 OS=Mus musculus GN=Cops8 PE=1 SV=1	23.9234	3	4	3	209	23.241	5.2
Q3U890	Hars	Uncharacterized protein OS=Mus musculus GN=Hars PE=2 SV=1	17.0923	8	8	8	509	57.382	6
Q99L20	Gstt3	Glutathione S-transferase theta-3 OS=Mus musculus GN=Gstt3 PE=1 SV=1	14.9378	3	3	3	241	27.385	7.74
Q3U561	Rpl10a	Ribosomal protein OS=Mus musculus GN=Rpl10a PE=2 SV=1	17.0507	3	3	3	217	24.8	9.94
Q3U9P0	Rps10	Uncharacterized protein OS=Mus musculus GN=Rps10 PE=2 SV=1	23.6364	3	3	3	165	18.919	10.27
Q921F2	Tardbp	TAR DNA-binding protein 43 OS=Mus musculus GN=Tardbp PE=1 SV=1	9.90338	3	3	3	414	44.519	6.7
Q64676	Ugt8	2-hydroxyacylsphingosine 1-beta-galactosyltransferase OS=Mus musculus GN=Ugt8 PE=1 SV=2	7.94824	3	3	3	541	61.21	9.42
P50608	Fmod	Fibromodulin OS=Mus musculus GN=Fmod PE=2 SV=1	14.3617	3	4	3	376	43.027	6.04
P16015	Ca3	Carbonic anhydrase 3 OS=Mus musculus GN=Ca3 PE=1 SV=3	23.4615	4	5	4	260	29.348	7.37
Q99JR1	Sfxn1	Sideroflexin-1 OS=Mus musculus GN=Sfxn1 PE=1 SV=3	20.8075	3	3	2	322	35.626	9.23
A0A0R4J093	Cmpk1	UMP-CMP kinase OS=Mus musculus GN=Cmpk1 PE=1 SV=1	29.9559	6	6	6	227	25.698	7.97
Q9R1V7	Adam23	Disintegrin and metalloproteinase domain-containing protein 23 OS=Mus musculus GN=Adam23 PE=1 SV=1	8.56454	6	7	6	829	91.488	7.68
P28653	Bgn	Biglycan OS=Mus musculus GN=Bgn PE=1 SV=1	10.2981	3	3	3	369	41.613	7.27
A0A023J5Y5	ND5	NADH-ubiquinone oxidoreductase chain 5 OS=Mus musculus musculus GN=ND5 PE=3 SV=1	6.09555	3	3	3	607	68.491	9.01
P63141	Kcna2	Potassium voltage-gated channel subfamily A member 2 OS=Mus musculus GN=Kcna2 PE=1 SV=1	15.0301	6	7	4	499	56.664	4.86
P70441	Slc9a3r1	Na(+)/H(+) exchange regulatory cofactor NHE-RF1 OS=Mus musculus GN=Slc9a3r1 PE=1 SV=3	12.9577	4	4	4	355	38.577	5.9
Q8BT90	Rps17	Uncharacterized protein (Fragment) OS=Mus musculus GN=Rps17 PE=2 SV=1	22.695	2	3	2	141	16.131	9.94
Q3UZH3	Mthfd1	Uncharacterized protein (Fragment) OS=Mus musculus GN=Mthfd1 PE=2 SV=1	7.36393	6	6	6	937	101.404	6.99
Q499F6	Kcnj10	Kcnj10 protein (Fragment) OS=Mus musculus GN=Kcnj10 PE=2 SV=1	12.9545	4	6	4	440	48.874	9.09
Q9EPL8	Ipo7	Importin-7 OS=Mus musculus GN=Ipo7 PE=1 SV=2	7.12909	5	5	5	1038	119.41	4.82
Q8BU31	Rap2c	Ras-related protein Rap-2c OS=Mus musculus GN=Rap2c PE=1 SV=1	20.765	2	2	1	183	20.731	4.94
Q62000	Ogn	Mimecan OS=Mus musculus GN=Ogn PE=1 SV=1	21.1409	4	4	4	298	33.991	5.74
B1AXZ5	Elavl2	ELAV-like protein OS=Mus musculus GN=Elavl2 PE=1 SV=1	13.3676	4	4	4	389	42.592	9.04
A2A7S7	Yars	Tyrosine--tRNA ligase OS=Mus musculus GN=Yars PE=1 SV=1	9.04255	5	5	5	564	62.962	8.44
P31648	Slc6a1	Sodium- and chloride-dependent GABA transporter 1 OS=Mus musculus GN=Slc6a1 PE=1 SV=2	11.1853	4	7	4	599	66.957	7.96
Q9EQ80	Nif3l1	NIF3-like protein 1 OS=Mus musculus GN=Nif3l1 PE=1 SV=4	11.9681	3	3	3	376	41.719	6.76
Q3UIH7	Rabggta	Uncharacterized protein OS=Mus musculus GN=Rabggta PE=2 SV=1	12.6984	5	5	5	567	65.017	5.88
Q8R0A7	Kiaa0513	Uncharacterized protein KIAA0513 OS=Mus musculus GN=Kiaa0513 PE=1 SV=1	6.63391	2	2	2	407	46.289	5.02
F7D232	Crk	Adapter molecule crk (Fragment) OS=Mus musculus GN=Crk PE=1 SV=1	35.2679	4	4	4	224	24.65	5.3
Q9DCZ4	Apoo	MICOS complex subunit Mic26 OS=Mus musculus GN=Apoo PE=1 SV=2	30.8081	4	4	4	198	22.59	9.25
P70398	Usp9x	Probable ubiquitin carboxyl-terminal hydrolase FAF-X OS=Mus musculus GN=Usp9x PE=1 SV=2	1.28957	3	3	3	2559	290.526	5.87
P04925	Prnp	Major prion protein OS=Mus musculus GN=Prnp PE=1 SV=2	8.26772	2	3	2	254	27.96	9.33
P48771	Cox7a2	Cytochrome c oxidase subunit 7A2, mitochondrial OS=Mus musculus GN=Cox7a2 PE=1 SV=2	27.7108	2	2	2	83	9.285	10.27
Q5M8N0	Cnrip1	CB1 cannabinoid receptor-interacting protein 1 OS=Mus musculus GN=Cnrip1 PE=1 SV=1	37.1951	3	3	3	164	18.601	7.96
Q9CPQ3	Tomm22	Mitochondrial import receptor subunit TOM22 homolog OS=Mus musculus GN=Tomm22 PE=1 SV=3	39.4366	3	4	3	142	15.527	4.34
P62881	Gnb5	Guanine nucleotide-binding protein subunit beta-5 OS=Mus musculus GN=Gnb5 PE=1 SV=1	16.4557	5	5	5	395	43.537	6.46
Q8K1Z0	Coq9	Ubiquinone biosynthesis protein COQ9, mitochondrial OS=Mus musculus GN=Coq9 PE=1 SV=1	19.1693	5	5	5	313	35.061	5.92
A2AIM4	Tpm2	Tropomyosin beta chain OS=Mus musculus GN=Tpm2 PE=1 SV=1	14.0845	4	4	2	284	32.974	4.69
P60521	Gabarapl2	Gamma-aminobutyric acid receptor-associated protein-like 2 OS=Mus musculus GN=Gabarapl2 PE=1 SV=1	35.0427	4	4	4	117	13.658	8.1
Q9WVA2	Timm8a1	Mitochondrial import inner membrane translocase subunit Tim8 A OS=Mus musculus GN=Timm8a1 PE=1 SV=1	52.5773	3	3	3	97	11.035	5.16
Q9CZ04	Cops7a	COP9 signalosome complex subunit 7a OS=Mus musculus GN=Cops7a PE=1 SV=2	13.8182	3	3	3	275	30.206	7.87
O89112	Lancl1	LanC-like protein 1 OS=Mus musculus GN=Lancl1 PE=1 SV=1	16.792	4	4	4	399	45.312	7.77
Q3UNZ8		Quinone oxidoreductase-like protein 2 OS=Mus musculus PE=1 SV=1	16.5714	3	3	3	350	37.785	8.9
Q3V3N6	Cops2	Uncharacterized protein OS=Mus musculus GN=Cops2 PE=2 SV=1	15.7778	6	7	6	450	52.371	5.47
E9QKE4	Rab3gap2	Rab3 GTPase-activating protein non-catalytic subunit OS=Mus musculus GN=Rab3gap2 PE=1 SV=1	6.27253	6	6	6	1387	154.542	6.07
P61022	Chp1	Calcineurin B homologous protein 1 OS=Mus musculus GN=Chp1 PE=1 SV=2	15.8974	3	3	3	195	22.418	5.1
Q3UKX8	Ap1g1	Uncharacterized protein OS=Mus musculus GN=Ap1g1 PE=2 SV=1	9.21212	6	6	6	825	91.636	6.8
Q5I0T8	Rpl19	Ribosomal protein L19 OS=Mus musculus GN=Rpl19 PE=1 SV=1	8.67347	1	2	1	196	23.451	11.47
Q0PD14	Rab39b	RAB39B, member RAS oncogene family OS=Mus musculus GN=Rab39b PE=1 SV=1	9.85915	2	3	1	213	24.621	7.83
A2CG35	Rab12	Ras-related protein Rab-12 OS=Mus musculus GN=Rab12 PE=1 SV=1	10.9966	3	4	2	291	32.218	8.84
Q9CRC9	Gnpda2	Glucosamine-6-phosphate isomerase 2 OS=Mus musculus GN=Gnpda2 PE=1 SV=1	10.1449	2	2	2	276	31.064	6.9
Q8K298	Anln	Anillin OS=Mus musculus GN=Anln PE=1 SV=2	6.51204	6	7	6	1121	122.718	6.98
Q6DFW4	Nop58	Nucleolar protein 58 OS=Mus musculus GN=Nop58 PE=1 SV=1	6.15672	2	3	2	536	60.305	8.34
Q00623	Apoa1	Apolipoprotein A-I OS=Mus musculus GN=Apoa1 PE=1 SV=2	23.4848	6	7	6	264	30.597	5.73
Q62351	Tfrc	Transferrin receptor protein 1 OS=Mus musculus GN=Tfrc PE=1 SV=1	6.02883	4	4	4	763	85.677	6.57
A0A0G2JEC4	Sh3glb1	Endophilin-B1 OS=Mus musculus GN=Sh3glb1 PE=1 SV=1	7.1066	2	2	2	394	44.276	6.44
P14115	Rpl27a	60S ribosomal protein L27a OS=Mus musculus GN=Rpl27a PE=1 SV=5	22.2973	3	3	3	148	16.595	11.12
G3XA53	Omg	Oligodendrocyte-myelin glycoprotein OS=Mus musculus GN=Omg PE=1 SV=1	12.4153	4	4	4	443	49.567	8.41
P25444	Rps2	40S ribosomal protein S2 OS=Mus musculus GN=Rps2 PE=1 SV=3	25.9386	6	6	6	293	31.212	10.24
Q8BMF3	Me3	NADP-dependent malic enzyme, mitochondrial OS=Mus musculus GN=Me3 PE=1 SV=2	14.2384	5	5	5	604	67.056	7.83
Q8CHT0	Aldh4a1	Delta-1-pyrroline-5-carboxylate dehydrogenase, mitochondrial OS=Mus musculus GN=Aldh4a1 PE=1 SV=3	6.04982	2	3	2	562	61.802	8.24
Q8R3P0	Aspa	Aspartoacylase OS=Mus musculus GN=Aspa PE=1 SV=2	14.4231	4	4	4	312	35.322	6.58
Q6P2K2	Acot2	Acyl-CoA thioesterase 2 OS=Mus musculus GN=Acot2 PE=2 SV=1	9.93377	4	4	3	453	49.61	7.62
Q1MWP8	Ehd4	EH-domain containing 4-KJR (Fragment) OS=Mus musculus GN=Ehd4 PE=2 SV=1	7.72059	4	4	1	544	61.613	6.76
D3Z7W0	Iscu	Iron-sulfur cluster assembly enzyme ISCU, mitochondrial OS=Mus musculus GN=Iscu PE=1 SV=1	17.2249	2	2	2	209	22.096	9.47
Q9CXW3	Cacybp	Calcyclin-binding protein OS=Mus musculus GN=Cacybp PE=1 SV=1	9.60699	3	3	3	229	26.494	7.87
Q9CQX8	Mrps36	28S ribosomal protein S36, mitochondrial OS=Mus musculus GN=Mrps36 PE=1 SV=1	33.3333	2	4	2	102	11.094	9.99
Q04690	Nf1	Neurofibromin OS=Mus musculus GN=Nf1 PE=1 SV=1	1.83034	3	4	3	2841	319.391	7.39
Q8BTM8	Flna	Filamin-A OS=Mus musculus GN=Flna PE=1 SV=5	1.96449	4	4	2	2647	281.046	6.04
Q8K2C9	Hacd3	Very-long-chain (3R)-3-hydroxyacyl-CoA dehydratase 3 OS=Mus musculus GN=Hacd3 PE=1 SV=2	14.6409	4	5	4	362	43.103	9.13
P26516	Psmd7	26S proteasome non-ATPase regulatory subunit 7 OS=Mus musculus GN=Psmd7 PE=1 SV=2	19.3146	4	4	4	321	36.517	6.77
Q9Z0P4	Palm	Paralemmin-1 OS=Mus musculus GN=Palm PE=1 SV=1	4.69974	1	1	1	383	41.589	4.84
Q3UAG2	Pgd	6-phosphogluconate dehydrogenase, decarboxylating OS=Mus musculus GN=Pgd PE=2 SV=1	11.8012	4	5	4	483	53.212	7.23
P61082	Ube2m	NEDD8-conjugating enzyme Ubc12 OS=Mus musculus GN=Ube2m PE=1 SV=1	25.1366	4	4	4	183	20.887	7.69
P32067	Ssb	Lupus La protein homolog OS=Mus musculus GN=Ssb PE=1 SV=1	9.15663	3	3	3	415	47.727	9.77
Q9D1D4	Tmed10	Transmembrane emp24 domain-containing protein 10 OS=Mus musculus GN=Tmed10 PE=1 SV=1	12.7854	2	2	2	219	24.895	6.7
Q62108	Dlg4	Disks large homolog 4 OS=Mus musculus GN=Dlg4 PE=1 SV=1	7.45856	3	3	3	724	80.423	5.87
P63028	Tpt1	Translationally-controlled tumor protein OS=Mus musculus GN=Tpt1 PE=1 SV=1	21.5116	3	3	3	172	19.45	4.86
Q3TI98	Farsb	Uncharacterized protein OS=Mus musculus GN=Farsb PE=2 SV=1	10.3565	6	6	6	589	65.773	7.43
Q62446	Fkbp3	Peptidyl-prolyl cis-trans isomerase FKBP3 OS=Mus musculus GN=Fkbp3 PE=1 SV=2	21.4286	4	4	4	224	25.132	9.28
O08807	Prdx4	Peroxiredoxin-4 OS=Mus musculus GN=Prdx4 PE=1 SV=1	13.1387	2	4	1	274	31.033	7.15
O88712	Ctbp1	C-terminal-binding protein 1 OS=Mus musculus GN=Ctbp1 PE=1 SV=2	18.3673	4	4	4	441	47.715	6.77
Q9WVT6	Ca14	Carbonic anhydrase 14 OS=Mus musculus GN=Ca14 PE=1 SV=1	15.1335	4	4	4	337	37.482	6.35
A0A068BGR9	Ndufa7	NADH dehydrogenase OS=Mus musculus GN=Ndufa7 PE=2 SV=1	36.2832	4	5	4	113	12.598	10.17
Q61151	Ppp2r5e	Serine/threonine-protein phosphatase 2A 56 kDa regulatory subunit epsilon isoform OS=Mus musculus GN=Ppp2r5e PE=1 SV=3	8.56531	3	4	3	467	54.679	6.95
Q9CQM5	Txndc17	Thioredoxin domain-containing protein 17 OS=Mus musculus GN=Txndc17 PE=1 SV=1	36.5854	3	3	3	123	14.006	4.77
G5E8T9	Hagh	Hydroxyacyl glutathione hydrolase OS=Mus musculus GN=Hagh PE=1 SV=1	12.6214	3	4	3	309	34.081	7.94
A0A1S6GWJ8	Hnrnpm	Uncharacterized protein OS=Mus musculus GN=Hnrnpm PE=2 SV=1	6.05686	3	3	3	809	86.437	9.11
Q80U23	Snph	Syntaphilin OS=Mus musculus GN=Snph PE=1 SV=3	14.1414	5	6	5	495	53.72	5.9
E9QNF7	Cntnap2	Contactin-associated protein-like 2 OS=Mus musculus GN=Cntnap2 PE=1 SV=1	5.03003	6	7	6	1332	148.156	6.76
Q3U1J4	Ddb1	DNA damage-binding protein 1 OS=Mus musculus GN=Ddb1 PE=1 SV=2	6.75439	5	5	5	1140	126.772	5.26
Q3UA54	Ptma	Uncharacterized protein (Fragment) OS=Mus musculus GN=Ptma PE=2 SV=1	14.5349	3	3	3	172	18.677	4.13
O54865	Gucy1b3	Guanylate cyclase soluble subunit beta-1 OS=Mus musculus GN=Gucy1b3 PE=1 SV=1	3.54839	2	2	2	620	70.553	5.31
D3Z0M6	Dync1i1	Cytoplasmic dynein 1 intermediate chain 1 OS=Mus musculus GN=Dync1i1 PE=1 SV=1	11.3178	4	4	4	645	72.845	5.15
P21619	Lmnb2	Lamin-B2 OS=Mus musculus GN=Lmnb2 PE=1 SV=2	10.906	6	6	4	596	67.277	5.5
Q60714	Slc27a1	Long-chain fatty acid transport protein 1 OS=Mus musculus GN=Slc27a1 PE=1 SV=1	6.65635	3	3	3	646	71.231	8.38
Q0PD32	Rab23	Rab23 OS=Mus musculus GN=Rab23 PE=2 SV=1	13.9241	2	2	2	237	26.662	6.79
Q9DAK9	Phpt1	14 kDa phosphohistidine phosphatase OS=Mus musculus GN=Phpt1 PE=1 SV=1	43.5484	4	4	4	124	13.988	5.53
Q61081	Cdc37	Hsp90 co-chaperone Cdc37 OS=Mus musculus GN=Cdc37 PE=1 SV=1	13.1926	4	6	4	379	44.565	5.34
P35505	Fah	Fumarylacetoacetase OS=Mus musculus GN=Fah PE=1 SV=2	15.5131	5	5	5	419	46.146	7.18
Q80X87	Gmfb	Glia maturation factor, beta OS=Mus musculus GN=Gmfb PE=2 SV=1	32.1678	4	4	4	143	16.813	5.16
Q548L4	Gad2	Glutamate decarboxylase OS=Mus musculus GN=Gad2 PE=1 SV=1	9.74359	4	4	3	585	65.181	6.9
A2BI31	Cd59a	CD59a antigen OS=Mus musculus GN=Cd59a PE=2 SV=1	13.8211	1	2	1	123	13.639	7.47
Q9D3V6	H2afy3	Core histone macro-H2A OS=Mus musculus GN=H2afy3 PE=2 SV=1	13.8743	4	4	3	382	40.926	9.92
P30416	Fkbp4	Peptidyl-prolyl cis-trans isomerase FKBP4 OS=Mus musculus GN=Fkbp4 PE=1 SV=5	16.3755	6	6	6	458	51.54	5.72
Q61102	Abcb7	ATP-binding cassette sub-family B member 7, mitochondrial OS=Mus musculus GN=Abcb7 PE=1 SV=3	7.18085	3	3	3	752	82.529	9.32
Q3UDC3	Tom1	Target of Myb protein 1 OS=Mus musculus GN=Tom1 PE=1 SV=1	4.45736	2	2	2	516	57.11	4.97
Q6ZWX6	Eif2s1	Eukaryotic translation initiation factor 2 subunit 1 OS=Mus musculus GN=Eif2s1 PE=1 SV=3	4.7619	1	1	1	315	36.085	5.08
E9PW66	Nap1l1	Nucleosome assembly protein 1-like 1 OS=Mus musculus GN=Nap1l1 PE=1 SV=1	9.33014	3	3	2	418	48.513	4.48
Q78IK2	Usmg5	Up-regulated during skeletal muscle growth protein 5 OS=Mus musculus GN=Usmg5 PE=1 SV=1	44.8276	2	2	2	58	6.377	9.83
P63216	Gng3	Guanine nucleotide-binding protein G(I)/G(S)/G(O) subunit gamma-3 OS=Mus musculus GN=Gng3 PE=1 SV=1	32	3	3	3	75	8.299	7.78
Q7TMK9	Syncrip	Heterogeneous nuclear ribonucleoprotein Q OS=Mus musculus GN=Syncrip PE=1 SV=2	5.77849	3	4	3	623	69.59	8.59
Q5J7N1	Kras	Kras protein OS=Mus musculus GN=Kras PE=2 SV=1	20.2128	3	3	2	188	21.469	8.12
A0A140T8L1	Rpl7a-ps3	Ribosomal protein L7A, pseudogene 3 OS=Mus musculus GN=Rpl7a-ps3 PE=4 SV=1	25.5556	6	6	6	270	30.412	10.55
Q8BH80	Vapb	Vesicle-associated membrane protein, associated protein B and C OS=Mus musculus GN=Vapb PE=1 SV=1	40.3292	7	9	6	243	26.901	7.78
P97927	Lama4	Laminin subunit alpha-4 OS=Mus musculus GN=Lama4 PE=1 SV=2	1.76211	2	2	2	1816	201.692	6.21
Q9DC13	Lamp1	Lysosomal membrane glycoprotein 1, isoform CRA_a OS=Mus musculus GN=Lamp1 PE=2 SV=1	5.65111	2	2	2	407	43.908	8.4
Q6NXH9	Krt73	Keratin, type II cytoskeletal 73 OS=Mus musculus GN=Krt73 PE=1 SV=1	5.75139	3	3	1	539	58.875	8.09
Q8BIG7	Comtd1	Catechol O-methyltransferase domain-containing protein 1 OS=Mus musculus GN=Comtd1 PE=1 SV=1	4.58015	1	1	1	262	28.943	8.32
E9QN98	Dpp10	Inactive dipeptidyl peptidase 10 OS=Mus musculus GN=Dpp10 PE=1 SV=1	6.625	5	5	3	800	91.072	6.48
B9EJA4	Clasp2	Clasp2 protein OS=Mus musculus GN=Clasp2 PE=2 SV=1	4.89297	5	5	4	1308	142.918	8.7
Q3U8D2	St13	Uncharacterized protein OS=Mus musculus GN=St13 PE=2 SV=1	11.5903	4	5	4	371	41.53	5.21
P50153	Gng4	Guanine nucleotide-binding protein G(I)/G(S)/G(O) subunit gamma-4 OS=Mus musculus GN=Gng4 PE=1 SV=1	44	2	2	2	75	8.399	7.08
Q3UA52	Arpc2	Arp2/3 complex 34 kDa subunit (Fragment) OS=Mus musculus GN=Arpc2 PE=2 SV=1	14.3603	6	7	6	383	42.496	9.06
Q9D023	Mpc2	Mitochondrial pyruvate carrier 2 OS=Mus musculus GN=Mpc2 PE=1 SV=1	22.8346	4	5	4	127	14.277	10.61
P60487	Pdxp	Pyridoxal phosphate phosphatase OS=Mus musculus GN=Pdxp PE=1 SV=1	16.4384	5	5	5	292	31.492	5.74
Q9CQY6	Uqcc2	Ubiquinol-cytochrome-c reductase complex assembly factor 2 OS=Mus musculus GN=Uqcc2 PE=1 SV=1	21.3235	2	2	2	136	16.31	9.19
Q3UNH3	Txnl1	Uncharacterized protein (Fragment) OS=Mus musculus GN=Txnl1 PE=2 SV=1	35.8804	7	7	7	301	33.463	4.94
A0A0R4J094	Fahd2a	Fumarylacetoacetate hydrolase domain-containing 2A OS=Mus musculus GN=Fahd2a PE=1 SV=1	23.9617	5	5	5	313	34.654	8.16
Q80VQ0	Aldh3b1	Aldehyde dehydrogenase family 3 member B1 OS=Mus musculus GN=Aldh3b1 PE=1 SV=1	10.0427	4	4	4	468	52.259	7.55
P56380	Nudt2	Bis(5'-nucleosyl)-tetraphosphatase [asymmetrical] OS=Mus musculus GN=Nudt2 PE=1 SV=3	41.4966	4	5	4	147	16.979	6.28
Q02788	Col6a2	Collagen alpha-2(VI) chain OS=Mus musculus GN=Col6a2 PE=1 SV=3	8.2205	6	6	6	1034	110.266	6.42
Q9Z1R9	Prss1	MCG124046 OS=Mus musculus GN=Prss1 PE=1 SV=1	8.13008	1	3	1	246	26.118	4.94
Q99K87	Shmt2	Serine hydroxymethyltransferase OS=Mus musculus GN=Shmt2 PE=2 SV=1	5.75397	2	2	2	504	55.726	8.46
Q3TDN2	Faf2	FAS-associated factor 2 OS=Mus musculus GN=Faf2 PE=1 SV=2	9.88764	3	3	3	445	52.438	5.47
Q3THS6	Mat2a	S-adenosylmethionine synthase isoform type-2 OS=Mus musculus GN=Mat2a PE=1 SV=2	15.1899	6	6	6	395	43.661	6.48
Q549A5	Clu	Clusterin OS=Mus musculus GN=Clu PE=1 SV=1	10.0446	4	4	4	448	51.623	5.67
Q810R7	Fkbp1b	Peptidylprolyl isomerase OS=Mus musculus GN=Fkbp1b PE=2 SV=2	25	2	2	2	108	11.804	8.84
Q8R404	Mic13	MICOS complex subunit MIC13 OS=Mus musculus GN=Mic13 PE=1 SV=1	63.0252	3	3	3	119	13.365	8.63
Q8JZU2	Slc25a1	Tricarboxylate transport protein, mitochondrial OS=Mus musculus GN=Slc25a1 PE=1 SV=1	9.96785	3	4	3	311	33.91	9.89
A2AJQ0	Pdp1	[Pyruvate dehydrogenase [acetyl-transferring]]-phosphatase 1, mitochondrial OS=Mus musculus GN=Pdp1 PE=1 SV=2	7.8727	3	3	3	597	67.573	7.06
O35593	Psmd14	26S proteasome non-ATPase regulatory subunit 14 OS=Mus musculus GN=Psmd14 PE=1 SV=2	17.4194	3	3	3	310	34.555	6.52
Q3USB7	Plcl1	Inactive phospholipase C-like protein 1 OS=Mus musculus GN=Plcl1 PE=1 SV=3	7.20803	7	7	7	1096	122.594	5.64
Q9D1P4	Chordc1	Cysteine and histidine-rich domain-containing protein 1 OS=Mus musculus GN=Chordc1 PE=1 SV=1	15.1057	3	3	3	331	37.327	7.9
O09061	Psmb1	Proteasome subunit beta type-1 OS=Mus musculus GN=Psmb1 PE=1 SV=1	25.4167	4	5	4	240	26.355	7.81
P59999	Arpc4	Actin-related protein 2/3 complex subunit 4 OS=Mus musculus GN=Arpc4 PE=1 SV=3	27.9762	4	4	4	168	19.654	8.43
Q3UIA5	Cul1	Uncharacterized protein OS=Mus musculus GN=Cul1 PE=2 SV=1	3.60825	2	2	2	776	89.621	8
Q91X72	Hpx	Hemopexin OS=Mus musculus GN=Hpx PE=1 SV=2	10.6522	5	5	5	460	51.285	7.8
Q3THG2	Psmd11	Uncharacterized protein OS=Mus musculus GN=Psmd11 PE=2 SV=1	8.29384	3	4	3	422	47.367	6.48
P47962	Rpl5	60S ribosomal protein L5 OS=Mus musculus GN=Rpl5 PE=1 SV=3	8.41751	2	2	2	297	34.379	9.77
Q9DCM2	Gstk1	Glutathione S-transferase kappa 1 OS=Mus musculus GN=Gstk1 PE=1 SV=3	20.354	3	3	3	226	25.687	8.88
Q8R472	Higd1a	HIG1 domain family member 1A, mitochondrial OS=Mus musculus GN=Higd1a PE=1 SV=1	18.1818	1	1	1	99	10.952	10.14
Q8CIB5	Fermt2	Fermitin family homolog 2 OS=Mus musculus GN=Fermt2 PE=1 SV=1	7.5	4	4	4	680	77.751	6.7
P54775	Psmc4	26S proteasome regulatory subunit 6B OS=Mus musculus GN=Psmc4 PE=1 SV=2	17.2249	5	6	5	418	47.379	5.21
P43276	Hist1h1b	Histone H1.5 OS=Mus musculus GN=Hist1h1b PE=1 SV=2	14.3498	3	3	1	223	22.562	10.92
Q8C7K6	Pcyox1l	Prenylcysteine oxidase-like OS=Mus musculus GN=Pcyox1l PE=1 SV=1	6.06061	2	2	2	495	54.84	7.65
Q3TWH2	Nnt	Uncharacterized protein OS=Mus musculus GN=Nnt PE=2 SV=1	5.24862	5	5	5	1086	113.773	7.18
Q8VE47	Uba5	Ubiquitin-like modifier-activating enzyme 5 OS=Mus musculus GN=Uba5 PE=1 SV=2	3.97022	1	1	1	403	44.761	4.96
P21981	Tgm2	Protein-glutamine gamma-glutamyltransferase 2 OS=Mus musculus GN=Tgm2 PE=1 SV=4	6.41399	3	3	3	686	77.012	5.1
Q8CIJ3	Eif3b	Eukaryotic translation initiation factor 3 subunit B OS=Mus musculus GN=Eif3b PE=2 SV=1	4.2268	3	3	3	970	108.914	5.54
Q8VHX6	Flnc	Filamin-C OS=Mus musculus GN=Flnc PE=1 SV=3	1.94424	4	4	2	2726	290.937	5.95
Q8C167	Prepl	Prolyl endopeptidase-like OS=Mus musculus GN=Prepl PE=1 SV=1	9.51724	5	5	5	725	83.141	6.65
O35381	Anp32a	Acidic leucine-rich nuclear phosphoprotein 32 family member A OS=Mus musculus GN=Anp32a PE=1 SV=1	9.7166	2	2	2	247	28.52	4.07
Q3UPU8	Acaa1a	Uncharacterized protein OS=Mus musculus GN=Acaa1a PE=2 SV=1	12.7358	3	3	3	424	43.97	8.28
Q58E56	Igh	Igh protein OS=Mus musculus GN=Igh PE=2 SV=1	10.2725	3	3	2	477	52.189	7.61
A2AGT5	Ckap5	Cytoskeleton-associated protein 5 OS=Mus musculus GN=Ckap5 PE=1 SV=1	2.70669	5	5	5	2032	225.492	7.96
Q8BXZ1	Tmx3	Protein disulfide-isomerase TMX3 OS=Mus musculus GN=Tmx3 PE=1 SV=2	5.26316	2	2	2	456	51.815	5.16
Q5XK33	Sdhc	Succinate dehydrogenase complex, subunit C, integral membrane protein OS=Mus musculus GN=Sdhc PE=2 SV=1	21.3018	3	3	3	169	18.369	10.14
Q8BNW9	Kbtbd11	Kelch repeat and BTB domain-containing protein 11 OS=Mus musculus GN=Kbtbd11 PE=1 SV=3	9.3207	5	5	5	633	67.904	5.39
P51660	Hsd17b4	Peroxisomal multifunctional enzyme type 2 OS=Mus musculus GN=Hsd17b4 PE=1 SV=3	4.62585	3	3	3	735	79.432	8.57
Q3TDN8	Bphl	Uncharacterized protein OS=Mus musculus GN=Bphl PE=2 SV=1	26.7559	7	7	7	299	33.684	8.94
Q3U2V3	Nudt18	8-oxo-dGDP phosphatase NUDT18 OS=Mus musculus GN=Nudt18 PE=1 SV=1	4.95356	1	1	1	323	35.671	6.62
G5E814	Ndufa11	MCG5603 OS=Mus musculus GN=Ndufa11 PE=1 SV=1	34.965	3	3	3	143	15.105	8.07
Q9JKD3	Scamp5	Secretory carrier-associated membrane protein 5 OS=Mus musculus GN=Scamp5 PE=1 SV=1	8.51064	2	2	2	235	26.051	8.54
Q8BNY6	Ncs1	Neuronal calcium sensor 1 OS=Mus musculus GN=Ncs1 PE=1 SV=3	20.5263	3	4	3	190	21.865	4.83
Q3UD53	Carhsp1	Uncharacterized protein OS=Mus musculus GN=Carhsp1 PE=2 SV=1	10.8108	1	1	1	148	16.092	8.21
Q62425	Ndufa4	Cytochrome c oxidase subunit NDUFA4 OS=Mus musculus GN=Ndufa4 PE=1 SV=2	47.561	5	5	5	82	9.321	9.52
P63046	Sult4a1	Sulfotransferase 4A1 OS=Mus musculus GN=Sult4a1 PE=1 SV=1	17.9577	4	4	4	284	33.032	5.53
O54984	Asna1	ATPase Asna1 OS=Mus musculus GN=Asna1 PE=1 SV=2	16.092	4	4	4	348	38.797	4.91
Q6ZWQ6	Ube2k	Huntingtin interacting protein 2, isoform CRA_e OS=Mus musculus GN=Ube2k PE=1 SV=1	6	1	1	1	200	22.393	5.44
Q3TJC2	Pafah1b3	Platelet-activating factor acetylhydrolase, isoform 1b, alpha1 subunit, isoform CRA_a OS=Mus musculus GN=Pafah1b3 PE=1 SV=1	10.7759	3	3	3	232	25.837	6.93
Q4KMM3	Oxr1	Oxidation resistance protein 1 OS=Mus musculus GN=Oxr1 PE=1 SV=3	11.0855	6	6	6	866	95.852	5.33
P62918	Rpl8	60S ribosomal protein L8 OS=Mus musculus GN=Rpl8 PE=1 SV=2	35.7977	6	7	6	257	28.007	11.03
Q9CZW4	Acsl3	Long-chain-fatty-acid--CoA ligase 3 OS=Mus musculus GN=Acsl3 PE=1 SV=2	6.38889	4	4	4	720	80.441	8.54
O09111	Ndufb11	NADH dehydrogenase [ubiquinone] 1 beta subcomplex subunit 11, mitochondrial OS=Mus musculus GN=Ndufb11 PE=1 SV=2	32.4503	3	4	3	151	17.433	5.22
Q9CYT6	Cap2	Adenylyl cyclase-associated protein 2 OS=Mus musculus GN=Cap2 PE=1 SV=1	9.66387	4	4	3	476	52.829	6.43
Q9JJI8	Rpl38	60S ribosomal protein L38 OS=Mus musculus GN=Rpl38 PE=1 SV=3	35.7143	2	4	2	70	8.199	10.1
Q6NSQ9	G6pc3	Glucose-6-phosphatase 3 OS=Mus musculus GN=G6pc3 PE=1 SV=1	5.20231	1	1	1	346	38.756	8.13
Q99JB2	Stoml2	Stomatin-like protein 2, mitochondrial OS=Mus musculus GN=Stoml2 PE=1 SV=1	20.3966	4	4	4	353	38.361	8.87
Q3TKM9	Arpc5	Actin-related protein 2/3 complex subunit 5 OS=Mus musculus GN=Arpc5 PE=2 SV=1	25.8278	3	3	3	151	16.218	5.67
P34884	Mif	Macrophage migration inhibitory factor OS=Mus musculus GN=Mif PE=1 SV=2	23.4783	3	4	3	115	12.496	7.34
P63037	Dnaja1	DnaJ homolog subfamily A member 1 OS=Mus musculus GN=Dnaja1 PE=1 SV=1	9.82368	3	3	3	397	44.839	7.08
Q80V08	Rpl17	Rpl17 protein (Fragment) OS=Mus musculus GN=Rpl17 PE=2 SV=1	20.6186	3	4	3	194	22.42	10.33
P61971	Nutf2	Nuclear transport factor 2 OS=Mus musculus GN=Nutf2 PE=1 SV=1	44.8819	3	3	3	127	14.469	5.38
Q542P4	Mpp1	Membrane protein, palmitoylated OS=Mus musculus GN=Mpp1 PE=1 SV=1	11.1588	3	3	3	466	52.194	7.2
Q59J78	Ndufaf2	NADH dehydrogenase [ubiquinone] 1 alpha subcomplex assembly factor 2 OS=Mus musculus GN=Ndufaf2 PE=1 SV=1	15.4762	2	2	2	168	19.616	8.25
O35598	Adam10	Disintegrin and metalloproteinase domain-containing protein 10 OS=Mus musculus GN=Adam10 PE=1 SV=2	2.93725	2	2	2	749	83.914	7.94
Q02819	Nucb1	Nucleobindin-1 OS=Mus musculus GN=Nucb1 PE=1 SV=2	7.84314	3	3	3	459	53.376	5.07
Q9WV02	Rbmx	RNA-binding motif protein, X chromosome OS=Mus musculus GN=Rbmx PE=1 SV=1	8.95141	3	3	3	391	42.275	10.05
P62830	Rpl23	60S ribosomal protein L23 OS=Mus musculus GN=Rpl23 PE=1 SV=1	14.2857	1	2	1	140	14.856	10.51
F8WIK0	Ciapin1	Anamorsin OS=Mus musculus GN=Ciapin1 PE=1 SV=2	11.9741	2	2	2	309	33.408	5.2
A0A1S6GWH1	Psmc5	Uncharacterized protein OS=Mus musculus GN=Psmc5 PE=2 SV=1	15.625	5	5	4	416	46.648	7.88
Q8BYA0	Tbcd	Tubulin-specific chaperone D OS=Mus musculus GN=Tbcd PE=1 SV=1	2.0903	2	2	2	1196	133.236	6.51
E9QN99	Abhd14b	Protein ABHD14B OS=Mus musculus GN=Abhd14b PE=1 SV=1	21.9048	3	3	3	210	22.437	6.52
Q9CQ75	Ndufa2	NADH dehydrogenase [ubiquinone] 1 alpha subcomplex subunit 2 OS=Mus musculus GN=Ndufa2 PE=1 SV=3	33.3333	3	4	3	99	10.909	9.99
P47791	Gsr	Glutathione reductase, mitochondrial OS=Mus musculus GN=Gsr PE=1 SV=3	17.6	5	5	5	500	53.629	7.99
F8VQE9	Agap3	Arf-GAP with GTPase, ANK repeat and PH domain-containing protein 3 OS=Mus musculus GN=Agap3 PE=1 SV=1	4.50549	3	3	1	910	97.634	7.77
Q8K4X7	Agpat4	1-acyl-sn-glycerol-3-phosphate acyltransferase delta OS=Mus musculus GN=Agpat4 PE=1 SV=1	12.4339	5	5	5	378	43.781	8.38
Q3TP62	Plekhb1	Pleckstrin homology domain containing, family B (Evectins) member 1, isoform CRA_b OS=Mus musculus GN=Plekhb1 PE=2 SV=1	28.0423	4	4	4	189	21.326	6.1
Q3UGC7	Eif3j1	Eukaryotic translation initiation factor 3 subunit J-A OS=Mus musculus GN=Eif3j1 PE=2 SV=1	15.7088	2	2	2	261	29.326	4.81
Q6PDL0	Dync1li2	Cytoplasmic dynein 1 light intermediate chain 2 OS=Mus musculus GN=Dync1li2 PE=1 SV=2	18.4959	6	6	6	492	54.185	6.28
P84089	Erh	Enhancer of rudimentary homolog OS=Mus musculus GN=Erh PE=1 SV=1	37.5	3	3	3	104	12.251	5.92
Q925I1	Atad3	ATPase family AAA domain-containing protein 3 OS=Mus musculus GN=Atad3 PE=1 SV=1	4.23012	2	2	2	591	66.701	9.29
P62869	Elob	Elongin-B OS=Mus musculus GN=Elob PE=1 SV=1	37.2881	5	5	5	118	13.162	5.01
Q3UK24	Wdr37	Uncharacterized protein OS=Mus musculus GN=Wdr37 PE=2 SV=1	8.06452	4	5	4	496	55.012	7.37
B1AW58	Camk1d	Calcium/calmodulin-dependent protein kinase ID OS=Mus musculus GN=Camk1d PE=2 SV=1	11.9481	4	4	2	385	42.892	7.17
B2RSC8	Nedd4	E3 ubiquitin-protein ligase OS=Mus musculus GN=Nedd4 PE=1 SV=1	5.63698	3	3	3	887	102.642	5.26
Q64442	Sord	Sorbitol dehydrogenase OS=Mus musculus GN=Sord PE=1 SV=3	11.7647	3	3	3	357	38.225	7.02
A2ALS4	Rap1gap	Rap1 GTPase-activating protein 1 OS=Mus musculus GN=Rap1gap PE=1 SV=1	6.31001	4	4	4	729	81.202	7.09
Q3UWL8	Pfdn4	Prefoldin subunit 4 OS=Mus musculus GN=Pfdn4 PE=1 SV=1	8.95522	1	1	1	134	15.229	4.61
Q1XG79	Mettl7a1	UbiE1 OS=Mus musculus GN=Mettl7a1 PE=2 SV=1	12.1951	2	2	2	246	28.169	7.18
E9PY39	Gm20431	Predicted gene 20431 OS=Mus musculus GN=Gm20431 PE=3 SV=1	12.6685	4	5	2	371	42.069	6.76
P04627	Araf	Serine/threonine-protein kinase A-Raf OS=Mus musculus GN=Araf PE=1 SV=2	7.61589	4	4	3	604	67.538	9.11
P49442	Inpp1	Inositol polyphosphate 1-phosphatase OS=Mus musculus GN=Inpp1 PE=1 SV=2	6.31313	2	2	2	396	43.319	5.01
Q922Q1	Marc2	Mitochondrial amidoxime reducing component 2 OS=Mus musculus GN=Marc2 PE=1 SV=1	13.9053	5	5	5	338	38.17	8.68
Q3TJG6	Ptges3	Uncharacterized protein OS=Mus musculus GN=Ptges3 PE=2 SV=1	26.25	3	3	3	160	18.735	4.55
P47934	Crat	Carnitine O-acetyltransferase OS=Mus musculus GN=Crat PE=1 SV=3	4.3131	2	2	2	626	70.794	8.44
Q9CY58	Serbp1	Plasminogen activator inhibitor 1 RNA-binding protein OS=Mus musculus GN=Serbp1 PE=1 SV=2	7.86241	2	2	2	407	44.687	8.54
Q60803	Traf3	TNF receptor-associated factor 3 OS=Mus musculus GN=Traf3 PE=1 SV=2	7.40741	3	3	3	567	64.252	8.05
Q8CAB7	Fam98b	Uncharacterized protein OS=Mus musculus GN=Fam98b PE=2 SV=1	13.8889	1	1	1	108	11.813	4.32
Q8BGB7	Enoph1	Enolase-phosphatase E1 OS=Mus musculus GN=Enoph1 PE=1 SV=1	13.2296	2	2	2	257	28.582	4.92
Q9QY42	Gpr37	Prosaposin receptor GPR37 OS=Mus musculus GN=Gpr37 PE=2 SV=1	3.66667	2	2	2	600	66.732	8.12
Q8BG39	Sv2b	Synaptic vesicle glycoprotein 2B OS=Mus musculus GN=Sv2b PE=1 SV=1	4.68521	3	3	3	683	77.406	5.57
Q69ZS6	Sv2c	Synaptic vesicle glycoprotein 2C OS=Mus musculus GN=Sv2c PE=1 SV=2	3.30124	2	2	2	727	82.238	5.11
Q9DCT8	Crip2	Cysteine-rich protein 2 OS=Mus musculus GN=Crip2 PE=1 SV=1	26.4423	3	4	3	208	22.712	8.63
P54823	Ddx6	Probable ATP-dependent RNA helicase DDX6 OS=Mus musculus GN=Ddx6 PE=1 SV=1	9.10973	3	3	3	483	54.157	8.66
B2RSR7	Gpd1l	Glycerol-3-phosphate dehydrogenase [NAD(+)] OS=Mus musculus GN=Gpd1l PE=2 SV=1	7.97721	3	3	2	351	38.201	6.77
Q3TEX7	Mfn2	Uncharacterized protein OS=Mus musculus GN=Mfn2 PE=2 SV=1	5.01982	3	3	3	757	86.132	6.86
B2RTB0	Pdap1	MCG17262 OS=Mus musculus GN=Pdap1 PE=1 SV=1	8.83978	1	1	1	181	20.593	7.39
Q52KR3	Prune2	Protein prune homolog 2 OS=Mus musculus GN=Prune2 PE=1 SV=2	0.810636	2	2	2	3084	339.306	4.46
Q8C5H8	Nadk2	NAD kinase 2, mitochondrial OS=Mus musculus GN=Nadk2 PE=1 SV=2	6.41593	2	2	2	452	50.827	8.07
Q9Z1S5	Sept3	Neuronal-specific septin-3 OS=Mus musculus GN=Sept3 PE=1 SV=2	12.2857	4	5	4	350	40.013	6.81
Q0VDL6	Cdk18	PCTAIRE-motif protein kinase 3 OS=Mus musculus GN=Cdk18 PE=1 SV=1	5.76497	2	3	1	451	51.815	8.51
P02535	Krt10	Keratin, type I cytoskeletal 10 OS=Mus musculus GN=Krt10 PE=1 SV=3	3.33333	2	2	1	570	57.735	5.11
Q3TC45	S100a10	S100 calcium binding protein A10 (Calpactin), isoform CRA_a OS=Mus musculus GN=S100a10 PE=1 SV=1	35.0515	2	4	2	97	11.179	6.77
Q6ZWN5	Rps9	40S ribosomal protein S9 OS=Mus musculus GN=Rps9 PE=1 SV=3	26.2887	6	6	6	194	22.578	10.65
Q9QZ88	Vps29	Vacuolar protein sorting-associated protein 29 OS=Mus musculus GN=Vps29 PE=1 SV=1	17.5824	3	3	3	182	20.483	6.79
Q64018	Glra1	Glycine receptor subunit alpha-1 OS=Mus musculus GN=Glra1 PE=1 SV=2	7.65864	3	7	3	457	52.623	8.9
Q8K356	Ly6h	Lymphocyte antigen 6 complex, locus H OS=Mus musculus GN=Ly6h PE=1 SV=1	19.375	3	3	3	160	17.016	8.25
P22005	Penk	Proenkephalin-A OS=Mus musculus GN=Penk PE=1 SV=2	8.95522	1	1	1	268	30.984	5.68
Q9CYL5	Glipr2	Golgi-associated plant pathogenesis-related protein 1 OS=Mus musculus GN=Glipr2 PE=1 SV=3	8.44156	1	1	1	154	17.08	9.51
G3UZM4	Cadm2	Cell adhesion molecule 2 (Fragment) OS=Mus musculus GN=Cadm2 PE=1 SV=1	13.5632	3	3	3	435	47.316	5.41
P02301	H3f3c	Histone H3.3C OS=Mus musculus GN=H3f3c PE=3 SV=3	35.2941	3	4	1	136	15.305	11.14
Q32P04	Krt5	Keratin 5 OS=Mus musculus GN=Krt5 PE=1 SV=2	6.37931	4	4	2	580	61.729	7.75
O09172	Gclm	Glutamate--cysteine ligase regulatory subunit OS=Mus musculus GN=Gclm PE=1 SV=1	5.47445	1	1	1	274	30.516	5.52
P52194	Clgn	Calmegin OS=Mus musculus GN=Clgn PE=1 SV=2	2.61866	1	1	1	611	69.387	4.68
Q99KP6	Prpf19	Pre-mRNA-processing factor 19 OS=Mus musculus GN=Prpf19 PE=1 SV=1	10.119	3	3	3	504	55.204	6.61
O89017	Lgmn	Legumain OS=Mus musculus GN=Lgmn PE=1 SV=1	2.75862	1	1	1	435	49.341	6.39
Q8K4Z3	Naxe	NAD(P)H-hydrate epimerase OS=Mus musculus GN=Naxe PE=1 SV=1	28.7234	5	6	5	282	30.953	7.69
O09005	Degs1	Sphingolipid delta(4)-desaturase DES1 OS=Mus musculus GN=Degs1 PE=1 SV=1	4.95356	1	1	1	323	38.216	7.77
Q9CR51	Atp6v1g1	V-type proton ATPase subunit G 1 OS=Mus musculus GN=Atp6v1g1 PE=1 SV=3	27.1186	2	3	2	118	13.716	7.97
Q3UGB5	Dazap1	DAZ associated protein 1, isoform CRA_b OS=Mus musculus GN=Dazap1 PE=1 SV=1	7.88177	2	2	2	406	43.13	8.56
Q4VAE3	Tmem65	Transmembrane protein 65 OS=Mus musculus GN=Tmem65 PE=1 SV=1	14.5299	3	3	3	234	24.902	7.78
E9QAQ5	Gsk3b	Glycogen synthase kinase-3 beta OS=Mus musculus GN=Gsk3b PE=1 SV=1	23.5566	6	6	4	433	47.96	8.78
Q9DB27	Mcts1	Malignant T-cell-amplified sequence 1 OS=Mus musculus GN=Mcts1 PE=1 SV=1	23.7569	3	3	3	181	20.542	8.82
F1DFN1	Slc4a10	Anion exchange protein OS=Mus musculus GN=Slc4a10 PE=2 SV=1	2.28873	2	2	1	1136	127.796	6.55
Q5EBJ4	Ermn	Ermin OS=Mus musculus GN=Ermn PE=1 SV=1	18.5053	4	4	4	281	32.128	4.59
Q80ZW2	Them6	Protein THEM6 OS=Mus musculus GN=Them6 PE=1 SV=1	21.256	4	5	4	207	23.788	9.11
Q8C0C7	Farsa	Phenylalanine--tRNA ligase alpha subunit OS=Mus musculus GN=Farsa PE=1 SV=1	13.9764	4	4	4	508	57.563	8.28
Q8HW98	Iglon5	IgLON family member 5 OS=Mus musculus GN=Iglon5 PE=2 SV=2	7.7381	2	2	2	336	36.744	7.69
Q6ZWU9	Rps27	40S ribosomal protein S27 OS=Mus musculus GN=Rps27 PE=1 SV=3	25	2	2	2	84	9.455	9.45
Q9WV98	Timm9	Mitochondrial import inner membrane translocase subunit Tim9 OS=Mus musculus GN=Timm9 PE=1 SV=1	47.191	3	3	3	89	10.337	7.21
Q3UER8	Fgg	Fibrinogen gamma chain OS=Mus musculus GN=Fgg PE=1 SV=1	9.70655	3	3	3	443	50.317	5.62
Q791T5	Mtch1	Mitochondrial carrier homolog 1 OS=Mus musculus GN=Mtch1 PE=1 SV=1	6.16967	2	2	2	389	41.538	9.32
A0A0N4SUH8	Nfu1	NFU1 iron-sulfur cluster scaffold homolog, mitochondrial OS=Mus musculus GN=Nfu1 PE=1 SV=1	6.25	1	1	1	256	28.636	5.03
A1L354	Tgfbi	Transforming growth factor, beta induced OS=Mus musculus GN=Tgfbi PE=2 SV=1	2.04978	1	1	1	683	74.568	7.06
Q9CY27	Tecr	Very-long-chain enoyl-CoA reductase OS=Mus musculus GN=Tecr PE=1 SV=1	9.41558	3	3	3	308	36.067	9.55
Q3US35	Slc1a4	Amino acid transporter OS=Mus musculus GN=Slc1a4 PE=2 SV=1	3.94737	2	3	1	532	56.066	6.01
A0A023J604	ND2	NADH-ubiquinone oxidoreductase chain 2 OS=Mus musculus castaneus GN=ND2 PE=3 SV=1	4.89914	1	2	1	347	39.099	9.92
P47753	Capza1	F-actin-capping protein subunit alpha-1 OS=Mus musculus GN=Capza1 PE=1 SV=4	30.7692	5	5	3	286	32.919	5.55
Q91VR5	Ddx1	ATP-dependent RNA helicase DDX1 OS=Mus musculus GN=Ddx1 PE=1 SV=1	11.7568	6	7	6	740	82.448	7.21
Q80XU6	Ogt	Ogt protein OS=Mus musculus GN=Ogt PE=2 SV=1	11.1111	1	1	1	171	18.881	6.01
Q9D898	Arpc5l	Actin-related protein 2/3 complex subunit 5-like protein OS=Mus musculus GN=Arpc5l PE=1 SV=1	17.6471	2	3	2	153	16.97	6.8
P45952	Acadm	Medium-chain specific acyl-CoA dehydrogenase, mitochondrial OS=Mus musculus GN=Acadm PE=1 SV=1	10.9264	3	3	3	421	46.452	8.37
P12658	Calb1	Calbindin OS=Mus musculus GN=Calb1 PE=1 SV=2	11.4943	3	3	2	261	29.975	4.83
D3Z230	Inpp4a	Type I inositol 3,4-bisphosphate 4-phosphatase OS=Mus musculus GN=Inpp4a PE=1 SV=1	5.42477	3	3	3	977	109.595	6.95
A0A1Y7VP24		DCN1-like protein OS=Mus musculus PE=4 SV=1	11.1969	2	2	2	259	30.067	5.24
Q91ZR1	Rab4b	Ras-related protein Rab-4B OS=Mus musculus GN=Rab4b PE=1 SV=2	17.3709	2	3	1	213	23.614	6.06
Q9Z0H8	Clip2	CAP-Gly domain-containing linker protein 2 OS=Mus musculus GN=Clip2 PE=1 SV=2	1.52818	1	2	1	1047	115.84	6.48
A0A0F7IQ06	Itgav	Alpha v integrin OS=Mus musculus GN=Itgav PE=2 SV=1	4.5977	2	2	2	1044	115.205	5.68
Q8VCV2	Ndrg3	Ndrg3 protein OS=Mus musculus GN=Ndrg3 PE=1 SV=1	16.4948	4	4	4	388	42.955	5.25
Q8CG76	Akr7a2	Aflatoxin B1 aldehyde reductase member 2 OS=Mus musculus GN=Akr7a2 PE=1 SV=3	3.26975	1	1	1	367	40.586	8.12
A0A1S6GWG0	Mff	Uncharacterized protein OS=Mus musculus GN=Mff PE=2 SV=1	7.60234	1	1	1	342	38.408	8.13
Q99LD8	Ddah2	N(G),N(G)-dimethylarginine dimethylaminohydrolase 2 OS=Mus musculus GN=Ddah2 PE=1 SV=1	11.5789	3	3	3	285	29.627	6.01
Q3USD5	Pcyt2	Phosphate cytidylyltransferase 2, ethanolamine, isoform CRA_a OS=Mus musculus GN=Pcyt2 PE=1 SV=1	9.40594	2	2	2	404	45.207	6.58
Q6IRU5	Cltb	Clathrin light chain B OS=Mus musculus GN=Cltb PE=1 SV=1	26.2009	7	7	7	229	25.156	4.63
Q9CQ69	Uqcrq	Cytochrome b-c1 complex subunit 8 OS=Mus musculus GN=Uqcrq PE=1 SV=3	35.3659	3	3	3	82	9.762	10.26
Q3UQM7	Slc7a5	Uncharacterized protein OS=Mus musculus GN=Slc7a5 PE=2 SV=1	3.90625	2	2	2	512	55.836	7.9
O70503	Hsd17b12	Very-long-chain 3-oxoacyl-CoA reductase OS=Mus musculus GN=Hsd17b12 PE=1 SV=1	13.4615	4	4	4	312	34.719	9.52
C6EQJ5		ASL1/3110003A17Rik fusion protein OS=Mus musculus PE=2 SV=1	30.8642	2	3	2	81	9.025	5.8
A0A0R4J0P1	Acad8	Acyl-Coenzyme A dehydrogenase family, member 8 OS=Mus musculus GN=Acad8 PE=1 SV=1	6.2954	2	2	2	413	45.062	8.02
Q99K86	Bcam	Bcam protein OS=Mus musculus GN=Bcam PE=2 SV=1	10.7692	5	5	5	650	70.813	6.46
Q6P5F7	Ttyh3	Protein tweety homolog 3 OS=Mus musculus GN=Ttyh3 PE=1 SV=1	2.67176	1	1	1	524	57.677	5.85
Q8CCG5	Ralb	Uncharacterized protein OS=Mus musculus GN=Ralb PE=2 SV=1	19.9029	4	4	2	206	23.334	7.28
Q9DAW9	Cnn3	Calponin-3 OS=Mus musculus GN=Cnn3 PE=1 SV=1	3.0303	1	1	1	330	36.406	5.72
P61222	Abce1	ATP-binding cassette sub-family E member 1 OS=Mus musculus GN=Abce1 PE=1 SV=1	2.67112	1	1	1	599	67.271	8.34
P38060	Hmgcl	Hydroxymethylglutaryl-CoA lyase, mitochondrial OS=Mus musculus GN=Hmgcl PE=1 SV=2	11.0769	2	2	2	325	34.217	8.41
Q8C878	Uba3	NEDD8-activating enzyme E1 catalytic subunit OS=Mus musculus GN=Uba3 PE=1 SV=2	9.30736	2	3	2	462	51.704	5.45
B2RVP5	H2afv	Histone H2A OS=Mus musculus GN=H2afv PE=2 SV=1	20.3125	3	4	1	128	13.501	10.58
P01027	C3	Complement C3 OS=Mus musculus GN=C3 PE=1 SV=3	1.62357	2	3	2	1663	186.366	6.73
P34022	Ranbp1	Ran-specific GTPase-activating protein OS=Mus musculus GN=Ranbp1 PE=1 SV=2	10.8374	2	2	2	203	23.582	5.22
A0A0N4SVL0	Eif4g3	Eukaryotic translation initiation factor 4 gamma 3 OS=Mus musculus GN=Eif4g3 PE=1 SV=1	1.98638	3	3	3	1762	192.698	5.81
Q571F3	Necap1	MFLJ00061 protein (Fragment) OS=Mus musculus GN=Necap1 PE=2 SV=1	15	2	2	2	280	30.044	6.8
Q9Z1R2	Bag6	Large proline-rich protein BAG6 OS=Mus musculus GN=Bag6 PE=1 SV=1	3.81282	2	2	2	1154	120.962	5.71
Q569X1	Ighg	Ighg protein OS=Mus musculus GN=Ighg PE=1 SV=1	5.2521	2	2	1	476	52.116	5.85
P16254	Srp14	Signal recognition particle 14 kDa protein OS=Mus musculus GN=Srp14 PE=1 SV=1	12.7273	1	1	1	110	12.502	10.17
E9Q9H0	Dlg1	Disks large homolog 1 OS=Mus musculus GN=Dlg1 PE=1 SV=1	5.92105	4	4	4	912	100.763	5.78
B9UIT4	Ache	Carboxylic ester hydrolase OS=Mus musculus GN=Ache PE=2 SV=1	2.11726	1	1	1	614	68.113	6.43
Q3TML6	Eif2s3x	Eukaryotic translation initiation factor 2, subunit 3, structural gene X-linked OS=Mus musculus GN=Eif2s3x PE=1 SV=1	12.7119	4	4	1	472	51.033	8.4
D3Z041	Acsl1	Long-chain-fatty-acid--CoA ligase 1 OS=Mus musculus GN=Acsl1 PE=1 SV=1	7.4392	6	6	6	699	77.984	7.47
D6Q0F5	Dync1i2	Cytoplasmic dynein intermediate chain 2 isoform 2.1 OS=Mus musculus GN=Dync1i2 PE=2 SV=1	4.27481	2	2	2	655	73.273	5.15
Q91V09	Wdr13	WD repeat-containing protein 13 OS=Mus musculus GN=Wdr13 PE=1 SV=1	2.68041	1	1	1	485	53.63	9.14
P59017	Bcl2l13	Bcl-2-like protein 13 OS=Mus musculus GN=Bcl2l13 PE=1 SV=2	8.52535	3	3	3	434	46.691	4.59
Q8JZS0	Lin7a	Protein lin-7 homolog A OS=Mus musculus GN=Lin7a PE=1 SV=2	14.1631	3	3	2	233	25.977	8.72
Q2NL51	Gsk3a	Glycogen synthase kinase-3 alpha OS=Mus musculus GN=Gsk3a PE=1 SV=2	6.53061	3	3	1	490	51.628	8.81
Q8R2U6	Nudt4	Diphosphoinositol polyphosphate phosphohydrolase 2 OS=Mus musculus GN=Nudt4 PE=1 SV=1	16.7598	3	3	1	179	20.143	6.35
O70499	Snrpn	Small nuclear ribonucleoprotein-associated protein OS=Mus musculus GN=Snrpn PE=3 SV=1	12.9167	3	3	3	240	24.597	10.89
A0A1L1SSF2	Adpgk	ADP-dependent glucokinase OS=Mus musculus GN=Adpgk PE=1 SV=1	2.62097	1	1	1	496	53.883	5.62
P45878	Fkbp2	Peptidyl-prolyl cis-trans isomerase FKBP2 OS=Mus musculus GN=Fkbp2 PE=1 SV=1	23.5714	3	3	3	140	15.334	8.88
P62073	Timm10	Mitochondrial import inner membrane translocase subunit Tim10 OS=Mus musculus GN=Timm10 PE=1 SV=1	14.4444	1	1	1	90	10.326	6.29
Q9DBS2	Tprg1l	Tumor protein p63-regulated gene 1-like protein OS=Mus musculus GN=Tprg1l PE=1 SV=1	16.1654	3	3	3	266	29.795	7.37
Q9D1E6	Tbcb	Tubulin-folding cofactor B OS=Mus musculus GN=Tbcb PE=1 SV=2	22.1311	5	6	5	244	27.368	5.24
Q3UJP8	Gart	Trifunctional purine biosynthetic protein adenosine-3 OS=Mus musculus GN=Gart PE=2 SV=1	4.85149	4	4	4	1010	107.404	6.68
Q9CSK4	Lrrc57	Uncharacterized protein (Fragment) OS=Mus musculus GN=Lrrc57 PE=2 SV=1	7.95848	2	2	2	289	31.898	9.36
P27612	Plaa	Phospholipase A-2-activating protein OS=Mus musculus GN=Plaa PE=1 SV=4	5.66751	3	3	3	794	87.166	6.14
P28667	Marcksl1	MARCKS-related protein OS=Mus musculus GN=Marcksl1 PE=1 SV=2	17.5	3	3	3	200	20.153	4.61
Q3V2D0	Lonp1	Lon protease homolog, mitochondrial OS=Mus musculus GN=Lonp1 PE=2 SV=1	4.40714	4	4	4	953	106.41	6.71
Q6ZPE2	Sbf1	Myotubularin-related protein 5 OS=Mus musculus GN=Sbf1 PE=1 SV=2	2.30316	3	3	3	1867	208.561	7.12
P16460	Ass1	Argininosuccinate synthase OS=Mus musculus GN=Ass1 PE=1 SV=1	18.932	6	6	6	412	46.555	8.22
Q8R2R9	Ap3m2	AP-3 complex subunit mu-2 OS=Mus musculus GN=Ap3m2 PE=1 SV=1	10.5263	3	3	3	418	46.886	7.56
Q8R326	Pspc1	Paraspeckle component 1 OS=Mus musculus GN=Pspc1 PE=1 SV=1	9.56023	4	4	4	523	58.721	6.67
P28658	Atxn10	Ataxin-10 OS=Mus musculus GN=Atxn10 PE=1 SV=2	2.94737	1	1	1	475	53.673	5.25
Q80XI4	Pip4k2b	Phosphatidylinositol 5-phosphate 4-kinase type-2 beta OS=Mus musculus GN=Pip4k2b PE=1 SV=1	11.5385	4	4	1	416	47.289	7.33
E9PX29	Sptbn4	Spectrin beta chain OS=Mus musculus GN=Sptbn4 PE=1 SV=1	1.36665	3	3	1	2561	288.646	6
Q9D6U8	Fam162a	Protein FAM162A OS=Mus musculus GN=Fam162a PE=1 SV=1	23.871	3	4	3	155	17.713	9.88
Q9D880	Timm50	Mitochondrial import inner membrane translocase subunit TIM50 OS=Mus musculus GN=Timm50 PE=1 SV=1	5.94901	2	2	2	353	39.752	8.13
Q8VDC3	aco1	Cytoplasmic aconitase OS=Mus musculus GN=aco1 PE=3 SV=1	6.11791	4	4	4	899	99.04	7.34
E9Q4K0	Ablim2	Actin-binding LIM protein 2 OS=Mus musculus GN=Ablim2 PE=1 SV=1	5.57229	3	3	3	664	73.603	8.07
A0A0A0MQ90	S100a13	Protein S100-A13 OS=Mus musculus GN=S100a13 PE=1 SV=1	6.875	1	1	1	160	17.733	6.57
Q9D710	Tmx2	Thioredoxin-related transmembrane protein 2 OS=Mus musculus GN=Tmx2 PE=1 SV=1	13.2203	4	4	4	295	33.921	8.75
Q9D1H6	Ndufaf4	NADH dehydrogenase [ubiquinone] 1 alpha subcomplex assembly factor 4 OS=Mus musculus GN=Ndufaf4 PE=1 SV=1	8.09249	1	1	1	173	20.07	9.39
A0A1Y7VLZ7	Pacs2	Phosphofurin acidic cluster sorting protein 2 OS=Mus musculus GN=Pacs2 PE=1 SV=1	1.78971	1	1	1	894	98.387	6.64
Q61543	Glg1	Golgi apparatus protein 1 OS=Mus musculus GN=Glg1 PE=1 SV=1	4.42553	4	4	4	1175	133.646	6.84
Q9D1C8	Vps28	Vacuolar protein sorting-associated protein 28 homolog OS=Mus musculus GN=Vps28 PE=1 SV=1	6.78733	1	1	1	221	25.436	5.54
A6H663	Bag3	BCL2-associated athanogene 3 OS=Mus musculus GN=Bag3 PE=2 SV=1	7.62565	3	4	3	577	61.821	7.44
A2AVR6	Acot11	Acyl-coenzyme A thioesterase 11 OS=Mus musculus GN=Acot11 PE=1 SV=1	7.98046	5	5	5	614	69.334	7.03
Q9ESW4	Agk	Acylglycerol kinase, mitochondrial OS=Mus musculus GN=Agk PE=1 SV=1	9.02613	3	3	3	421	46.946	8.4
A0A0R4J1N0	Dpysl4	Dihydropyrimidinase-related protein 4 OS=Mus musculus GN=Dpysl4 PE=1 SV=1	12.6476	4	4	3	593	64.263	7.09
P49443	Ppm1a	Protein phosphatase 1A OS=Mus musculus GN=Ppm1a PE=1 SV=1	9.1623	3	3	3	382	42.406	5.36
Q3U4H0	Mapre1	Microtubule-associated protein, RP/EB family, member 1 OS=Mus musculus GN=Mapre1 PE=1 SV=1	14.5522	6	6	4	268	29.997	5.22
P24668	M6pr	Cation-dependent mannose-6-phosphate receptor OS=Mus musculus GN=M6pr PE=1 SV=1	5.03597	1	2	1	278	31.152	5.39
Q9QYA2	Tomm40	Mitochondrial import receptor subunit TOM40 homolog OS=Mus musculus GN=Tomm40 PE=1 SV=3	11.0803	3	3	3	361	37.871	7.74
Q3UMC8	Stam	Uncharacterized protein OS=Mus musculus GN=Stam PE=2 SV=1	12.2966	4	4	4	553	60.205	4.84
Q9JIF7	Copb1	Coatomer subunit beta OS=Mus musculus GN=Copb1 PE=1 SV=1	1.15425	1	1	1	953	106.998	6
Q6A0D1	Emc2	MKIAA0103 protein (Fragment) OS=Mus musculus GN=Emc2 PE=1 SV=1	8.08081	2	3	2	297	34.912	6.81
Q8BGT8	Phyhipl	Phytanoyl-CoA hydroxylase-interacting protein-like OS=Mus musculus GN=Phyhipl PE=1 SV=1	17.0667	5	5	5	375	42.314	6.35
Q8BFQ8	Gatd1	Glutamine amidotransferase-like class 1 domain-containing protein 1 OS=Mus musculus GN=Gatd1 PE=1 SV=1	5.90909	1	1	1	220	23.263	7.05
Q9CQK2	Rps24	40S ribosomal protein S24 OS=Mus musculus GN=Rps24 PE=2 SV=1	20.1493	2	2	2	134	15.542	10.8
O09167	Rpl21	60S ribosomal protein L21 OS=Mus musculus GN=Rpl21 PE=1 SV=3	25	3	4	3	160	18.55	10.49
Q3U5L3	Snx2	Uncharacterized protein OS=Mus musculus GN=Snx2 PE=2 SV=1	5.58767	3	3	2	519	58.445	5.12
Q3TXK6	Tsnax	Uncharacterized protein OS=Mus musculus GN=Tsnax PE=2 SV=1	13.4483	2	2	2	290	32.892	6.55
Q3UK85	Dctn5	Uncharacterized protein OS=Mus musculus GN=Dctn5 PE=2 SV=1	5.49451	1	1	1	182	20.203	8.18
P62858	Rps28	40S ribosomal protein S28 OS=Mus musculus GN=Rps28 PE=1 SV=1	33.3333	2	2	2	69	7.836	10.7
P61211	Arl1	ADP-ribosylation factor-like protein 1 OS=Mus musculus GN=Arl1 PE=1 SV=1	13.8122	2	3	2	181	20.398	5.72
Q9CQR6	Ppp6c	Serine/threonine-protein phosphatase 6 catalytic subunit OS=Mus musculus GN=Ppp6c PE=1 SV=1	4.91803	1	1	1	305	35.136	5.69
A0A023J5X7	ND4	NADH-ubiquinone oxidoreductase chain 4 OS=Mus musculus musculus GN=ND4 PE=3 SV=1	9.15033	3	3	3	459	51.789	9.38
A0A0N4SVP8	Gm5580	Predicted pseudogene 5580 OS=Mus musculus GN=Gm5580 PE=3 SV=1	9.24574	3	3	2	411	46.929	7.75
Q5NCE8	Mrs2	Magnesium transporter MRS2 homolog, mitochondrial OS=Mus musculus GN=Mrs2 PE=2 SV=2	3.22581	1	1	1	434	49.268	7.53
Q3TJF2	Ola1	Obg-like ATPase 1 OS=Mus musculus GN=Ola1 PE=2 SV=1	16.1616	5	5	5	396	44.759	7.52
Q8C0E2	Vps26b	Vacuolar protein sorting-associated protein 26B OS=Mus musculus GN=Vps26b PE=1 SV=1	6.84524	2	2	2	336	39.1	7.37
Q80U92	Mlc1	MKIAA0027 protein (Fragment) OS=Mus musculus GN=Mlc1 PE=2 SV=1	12.5296	3	3	3	423	46.058	8.38
Q3U7C0	Afg3l2	Uncharacterized protein OS=Mus musculus GN=Afg3l2 PE=2 SV=1	7.35661	5	5	5	802	89.419	8.68
Q8C996	Tmem163	Transmembrane protein 163 OS=Mus musculus GN=Tmem163 PE=1 SV=1	4.86111	1	1	1	288	31.173	7.93
Q3T9L1	Coro1a	Coronin OS=Mus musculus GN=Coro1a PE=2 SV=1	10.4121	4	4	3	461	50.985	6.48
Q8VBT0	Tmx1	Thioredoxin-related transmembrane protein 1 OS=Mus musculus GN=Tmx1 PE=1 SV=1	8.63309	2	2	2	278	31.376	5.29
Q8BXK8	Agap1	Arf-GAP with GTPase, ANK repeat and PH domain-containing protein 1 OS=Mus musculus GN=Agap1 PE=1 SV=1	4.78413	3	3	1	857	94.352	7.94
A0A0A0MQN4	Atg7	Ubiquitin-like modifier-activating enzyme ATG7 OS=Mus musculus GN=Atg7 PE=1 SV=1	3.37382	2	2	2	741	82.223	6.84
A0A087WPD1	Rgs6	Regulator of G-protein-signaling 6 OS=Mus musculus GN=Rgs6 PE=1 SV=1	7.52475	3	3	3	505	58.421	8.24
A0A023J6C2	ATP8	ATP synthase protein 8 OS=Mus musculus musculus GN=ATP8 PE=3 SV=1	19.403	1	1	1	67	7.747	9.88
E9PY16	Adap1	ArfGAP with dual PH domains 1 OS=Mus musculus GN=Adap1 PE=1 SV=1	18.7166	5	5	5	374	43.343	8.65
Q544E8	Rab37	RAB37, member of RAS oncogene family OS=Mus musculus GN=Rab37 PE=1 SV=1	14.3498	2	3	1	223	24.7	5.73
E9QAS7	Inpp5a	Inositol polyphosphate-5-phosphatase A OS=Mus musculus GN=Inpp5a PE=1 SV=1	5.21327	2	2	2	422	48.781	7.09
Q8R5J9	Arl6ip5	PRA1 family protein 3 OS=Mus musculus GN=Arl6ip5 PE=1 SV=2	18.0851	4	4	4	188	21.543	9.61
Q3UN60	Mpp6	Membrane protein, palmitoylated 6 (MAGUK p55 subfamily member 6), isoform CRA_b OS=Mus musculus GN=Mpp6 PE=2 SV=1	4.15913	2	2	2	553	62.592	6.4
Q3TDA7	Pacsin2	Protein kinase C and casein kinase substrate in neurons 2, isoform CRA_a OS=Mus musculus GN=Pacsin2 PE=1 SV=1	9.46502	5	5	3	486	55.798	5.2
B2RY90	Isoc2a	Isoc2a protein OS=Mus musculus GN=Isoc2a PE=2 SV=1	40.7767	4	5	4	206	22.373	8.02
Q69ZD1	Exoc4	MKIAA1699 protein (Fragment) OS=Mus musculus GN=Exoc4 PE=2 SV=1	1.43296	1	1	1	977	110.704	6.55
P62320	Snrpd3	Small nuclear ribonucleoprotein Sm D3 OS=Mus musculus GN=Snrpd3 PE=1 SV=1	15.0794	2	2	2	126	13.907	10.32
Q3UMA3	Hgs	Hepatocyte growth factor-regulated tyrosine kinase substrate OS=Mus musculus GN=Hgs PE=1 SV=1	5.28351	4	4	4	776	86.089	6.16
P61148	Fgf1	Fibroblast growth factor 1 OS=Mus musculus GN=Fgf1 PE=1 SV=1	20	3	3	3	155	17.407	7.02
Q9DCY1	Ppib	Peptidyl-prolyl cis-trans isomerase OS=Mus musculus GN=Ppib PE=1 SV=1	22.6852	4	4	4	216	23.699	9.55
Q3U630	Tars	Uncharacterized protein OS=Mus musculus GN=Tars PE=2 SV=1	2.21607	2	2	2	722	83.344	7.47
Q03517	Scg2	Secretogranin-2 OS=Mus musculus GN=Scg2 PE=1 SV=1	5.83468	3	3	3	617	70.6	4.75
P36536	Sar1a	GTP-binding protein SAR1a OS=Mus musculus GN=Sar1a PE=1 SV=1	11.6162	1	1	1	198	22.357	6.93
Q91Z61	Diras1	GTP-binding protein Di-Ras1 OS=Mus musculus GN=Diras1 PE=1 SV=1	11.6162	2	2	2	198	22.25	8.9
Q545N8	Pmm2	Phosphomannomutase OS=Mus musculus GN=Pmm2 PE=1 SV=1	4.95868	1	1	1	242	27.639	6.42
P59325	Eif5	Eukaryotic translation initiation factor 5 OS=Mus musculus GN=Eif5 PE=1 SV=1	6.06061	3	3	3	429	48.938	5.52
Q9D6K8	Fundc2	FUN14 domain-containing protein 2 OS=Mus musculus GN=Fundc2 PE=1 SV=1	15.894	2	2	2	151	16.554	9.7
Q9EPN1	Nbea	Neurobeachin OS=Mus musculus GN=Nbea PE=1 SV=1	0.885559	2	2	2	2936	326.536	6.2
P54923	Adprh	[Protein ADP-ribosylarginine] hydrolase OS=Mus musculus GN=Adprh PE=1 SV=1	10.221	2	2	2	362	40.042	5.76
Q3U8M3	Rpl37a	Uncharacterized protein OS=Mus musculus GN=Rpl37a PE=2 SV=1	26.8041	2	2	2	97	10.74	10.67
A0A2C9F2D2	Anxa7	Annexin A7 OS=Mus musculus GN=Anxa7 PE=4 SV=1	7.42268	4	4	4	485	52.237	5.52
Q3V0Z8	Ddx5	Uncharacterized protein (Fragment) OS=Mus musculus GN=Ddx5 PE=2 SV=1	6.52174	5	5	5	690	76.71	8.6
Q3U186	Rars2	Probable arginine--tRNA ligase, mitochondrial OS=Mus musculus GN=Rars2 PE=1 SV=1	2.07612	1	1	1	578	65.295	8.02
Q9DBP6	Wbp2	Uncharacterized protein OS=Mus musculus GN=Wbp2 PE=2 SV=1	5.74713	2	2	2	348	37.167	9.33
P35585	Ap1m1	AP-1 complex subunit mu-1 OS=Mus musculus GN=Ap1m1 PE=1 SV=3	11.3475	3	3	3	423	48.512	7.3
A0A1S6GWI9	Lrpap1	Uncharacterized protein OS=Mus musculus GN=Lrpap1 PE=2 SV=1	5.55556	2	2	2	378	44.078	8.69
Q571F9	G3bp1	MKIAA4115 protein (Fragment) OS=Mus musculus GN=G3bp1 PE=2 SV=1	2.57426	1	1	1	505	56.121	6.46
Q4FK74	Atp5d	ATP synthase, H+ transporting, mitochondrial F1 complex, delta subunit, isoform CRA_c OS=Mus musculus GN=Atp5d PE=1 SV=1	8.33333	1	1	1	168	17.589	5.08
P86048	Rpl10l	60S ribosomal protein L10-like OS=Mus musculus GN=Rpl10l PE=2 SV=1	22.4299	3	3	3	214	24.542	10.11
Q91VE0	Slc27a4	Long-chain fatty acid transport protein 4 OS=Mus musculus GN=Slc27a4 PE=1 SV=1	8.24261	4	4	4	643	72.272	8.59
Q91VW3	Sh3bgrl3	SH3 domain-binding glutamic acid-rich-like protein 3 OS=Mus musculus GN=Sh3bgrl3 PE=1 SV=1	29.0323	2	4	2	93	10.47	5.14
Q9CYN9	Atp6ap2	Renin receptor OS=Mus musculus GN=Atp6ap2 PE=1 SV=2	3.71429	1	1	1	350	39.067	5.54
Q3UEB3	Puf60	Poly(U)-binding-splicing factor PUF60 OS=Mus musculus GN=Puf60 PE=1 SV=2	6.73759	2	2	2	564	60.211	5.29
A0A0A6YX26	Rpl31	60S ribosomal protein L31 OS=Mus musculus GN=Rpl31 PE=1 SV=1	10.8527	1	2	1	129	14.987	10.61
Q91V99	fau	40S ribosomal protein S30 (Fragment) OS=Mus musculus GN=fau PE=3 SV=1	7.29927	1	1	1	137	14.778	10.05
Q8BZA9	Tigar	Fructose-2,6-bisphosphatase TIGAR OS=Mus musculus GN=Tigar PE=1 SV=1	6.3197	1	1	1	269	29.172	8.18
Q6IRU2	Tpm4	Tropomyosin alpha-4 chain OS=Mus musculus GN=Tpm4 PE=1 SV=3	12.0968	3	3	2	248	28.45	4.68
Q9EQI8	Mrpl46	39S ribosomal protein L46, mitochondrial OS=Mus musculus GN=Mrpl46 PE=1 SV=1	7.06714	1	1	1	283	32.112	7.4
Q8R0F8	Fahd1	Acylpyruvase FAHD1, mitochondrial OS=Mus musculus GN=Fahd1 PE=1 SV=2	7.04846	1	1	1	227	25.156	7.69
Q9EST5	Anp32b	Acidic leucine-rich nuclear phosphoprotein 32 family member B OS=Mus musculus GN=Anp32b PE=1 SV=1	4.41176	1	1	1	272	31.06	4.01
P84104	Srsf3	Serine/arginine-rich splicing factor 3 OS=Mus musculus GN=Srsf3 PE=1 SV=1	20.7317	3	5	2	164	19.318	11.65
P56389	Cda	Cytidine deaminase OS=Mus musculus GN=Cda PE=1 SV=2	20.5479	2	2	2	146	16.121	5.58
O55057	Pde6d	Retinal rod rhodopsin-sensitive cGMP 3',5'-cyclic phosphodiesterase subunit delta OS=Mus musculus GN=Pde6d PE=1 SV=1	12.6667	2	2	2	150	17.337	5.67
O35639	Anxa3	Annexin A3 OS=Mus musculus GN=Anxa3 PE=1 SV=4	7.43034	3	3	3	323	36.362	5.76
Q8K2T1	Nmral1	NmrA-like family domain-containing protein 1 OS=Mus musculus GN=Nmral1 PE=1 SV=1	14.5631	4	4	4	309	34.355	6.86
Q3U9U5	Bcap31	Uncharacterized protein OS=Mus musculus GN=Bcap31 PE=2 SV=1	6.93878	1	1	1	245	27.969	8.43
Q9CRB9	Chchd3	MICOS complex subunit Mic19 OS=Mus musculus GN=Chchd3 PE=1 SV=1	12.7753	3	3	1	227	26.318	8.37
Q3UIT2	Cops6	COP9 (Constitutive photomorphogenic) homolog, subunit 6 (Arabidopsis thaliana), isoform CRA_b OS=Mus musculus GN=Cops6 PE=1 SV=1	21.6049	5	5	5	324	35.857	5.73
A0A023J5Z6	ND1	NADH-ubiquinone oxidoreductase chain 1 OS=Mus musculus musculus GN=ND1 PE=3 SV=1	11.0063	3	3	3	318	36.008	6.93
Q80SZ7	Gng5	Guanine nucleotide-binding protein G(I)/G(S)/G(O) subunit gamma-5 OS=Mus musculus GN=Gng5 PE=1 SV=2	14.7059	1	1	1	68	7.314	9.85
Q8VDK1	Nit1	Deaminated glutathione amidase OS=Mus musculus GN=Nit1 PE=1 SV=2	3.40557	1	1	1	323	35.682	7.94
Q8VEK0	Tmem30a	Cell cycle control protein 50A OS=Mus musculus GN=Tmem30a PE=1 SV=1	11.2637	3	3	3	364	41.035	8.37
Q99M87	Dnaja3	DnaJ homolog subfamily A member 3, mitochondrial OS=Mus musculus GN=Dnaja3 PE=1 SV=1	4.79167	1	1	1	480	52.41	9.22
A2AH25	Arhgap1	Rho GTPase-activating protein 1 OS=Mus musculus GN=Arhgap1 PE=1 SV=1	12.3173	5	5	5	479	54.403	5.87
O55022	Pgrmc1	Membrane-associated progesterone receptor component 1 OS=Mus musculus GN=Pgrmc1 PE=1 SV=4	11.2821	2	2	2	195	21.681	4.7
Q8VD37	Sgip1	SH3-containing GRB2-like protein 3-interacting protein 1 OS=Mus musculus GN=Sgip1 PE=1 SV=1	7.56824	3	4	3	806	86.01	7.87
Q9WUR2	Eci2	Enoyl-CoA delta isomerase 2, mitochondrial OS=Mus musculus GN=Eci2 PE=1 SV=2	8.95141	2	2	2	391	43.24	8.92
Q3TFH8	Pgm3	Phosphoacetylglucosamine mutase OS=Mus musculus GN=Pgm3 PE=2 SV=1	3.87454	2	2	2	542	59.441	6.2
A0A0G2JGL0	Ube2d3	Ubiquitin-conjugating enzyme E2 D3 OS=Mus musculus GN=Ube2d3 PE=1 SV=1	24.3243	3	3	3	148	16.774	7.3
Q9DB29	Iah1	Isoamyl acetate-hydrolyzing esterase 1 homolog OS=Mus musculus GN=Iah1 PE=1 SV=1	6.0241	1	1	1	249	27.956	5.52
E9QAZ2	Gm10020	Ribosomal protein L15 OS=Mus musculus GN=Gm10020 PE=3 SV=1	19.1176	4	5	4	204	24.062	11.58
A2AUD5	Tpd52l2	Tumor protein D54 OS=Mus musculus GN=Tpd52l2 PE=1 SV=1	8.29694	2	2	2	229	25.052	6.55
A0A1W2P768	Hist2h3c1	Histone H3.2 OS=Mus musculus GN=Hist2h3c1 PE=1 SV=1	26.5193	3	4	1	181	20.234	11.39
Q6ZPT2	Lars	MKIAA1352 protein (Fragment) OS=Mus musculus GN=Lars PE=2 SV=1	2.89256	3	3	3	1210	137.687	7.3
P14106	C1qb	Complement C1q subcomponent subunit B OS=Mus musculus GN=C1qb PE=1 SV=2	4.74308	1	1	1	253	26.701	8.15
Q920A5	Scpep1	Retinoid-inducible serine carboxypeptidase OS=Mus musculus GN=Scpep1 PE=1 SV=2	3.09735	1	1	1	452	50.932	5.66
Q14AG7	Syt12	Synaptotagmin XII OS=Mus musculus GN=Syt12 PE=1 SV=1	4.75059	1	1	1	421	46.651	5.64
O35927	Ctnnd2	Catenin delta-2 OS=Mus musculus GN=Ctnnd2 PE=1 SV=1	2.1652	2	2	1	1247	134.916	7.65
Q69ZS8	Kazn	Kazrin OS=Mus musculus GN=Kazn PE=1 SV=2	2.18228	1	1	1	779	86.663	6.9
Q69ZK9	Nlgn2	Neuroligin-2 OS=Mus musculus GN=Nlgn2 PE=1 SV=2	3.34928	2	2	2	836	90.932	6.18
Q80TY0	Fnbp1	Formin-binding protein 1 OS=Mus musculus GN=Fnbp1 PE=1 SV=2	2.11039	1	1	1	616	71.299	5.67
Q5BKS5	Hook3	Hook homolog 3 (Drosophila) OS=Mus musculus GN=Hook3 PE=2 SV=1	3.61111	2	2	2	720	83.409	5.16
P56387	Dynlt3	Dynein light chain Tctex-type 3 OS=Mus musculus GN=Dynlt3 PE=1 SV=1	49.1379	3	3	3	116	12.949	5.12
Q8BXV2	Bri3bp	BRI3-binding protein OS=Mus musculus GN=Bri3bp PE=1 SV=1	7.50988	1	1	1	253	28.245	9.52
Q99JI4	Psmd6	26S proteasome non-ATPase regulatory subunit 6 OS=Mus musculus GN=Psmd6 PE=1 SV=1	12.0823	5	5	5	389	45.507	5.52
Q3TSV1	Dcn	Decorin OS=Mus musculus GN=Dcn PE=2 SV=1	5.9322	2	2	2	354	39.75	8.68
Q9CPU4	Mgst3	Microsomal glutathione S-transferase 3 OS=Mus musculus GN=Mgst3 PE=1 SV=1	24.183	3	5	3	153	16.947	9.5
Q3TW51	Snd1	Uncharacterized protein OS=Mus musculus GN=Snd1 PE=2 SV=1	9.56044	5	5	5	910	101.967	7.56
Q8CCT4	Tceal5	Transcription elongation factor A protein-like 5 OS=Mus musculus GN=Tceal5 PE=1 SV=1	11.5	2	2	1	200	22.025	6.2
Q9JI46	Nudt3	Diphosphoinositol polyphosphate phosphohydrolase 1 OS=Mus musculus GN=Nudt3 PE=1 SV=1	16.0714	2	2	1	168	19.018	6.34
Q3TLR3	Trim32	Tripartite motif protein 32, isoform CRA_b OS=Mus musculus GN=Trim32 PE=1 SV=1	4.8855	2	2	2	655	72.011	6.9
Q3TJN6	Snx5	Sorting nexin OS=Mus musculus GN=Snx5 PE=2 SV=1	8.91089	3	3	2	404	46.769	6.37
Q8CGF6	Wdr47	WD repeat-containing protein 47 OS=Mus musculus GN=Wdr47 PE=1 SV=2	2.82609	2	2	2	920	102.247	5.97
Q9D7N9	Apmap	Adipocyte plasma membrane-associated protein OS=Mus musculus GN=Apmap PE=1 SV=1	6.50602	1	1	1	415	46.405	6.32
Q9CQZ6	Ndufb3	NADH dehydrogenase [ubiquinone] 1 beta subcomplex subunit 3 OS=Mus musculus GN=Ndufb3 PE=1 SV=1	17.3077	2	2	2	104	11.685	9.04
Q3TEE8	Txndc5	Uncharacterized protein OS=Mus musculus GN=Txndc5 PE=1 SV=1	8.15348	2	2	2	417	46.386	5.78
E9PV24	Fga	Fibrinogen alpha chain OS=Mus musculus GN=Fga PE=1 SV=1	1.52091	1	1	1	789	87.375	6.11
J3QNK8	Abi1	Abl interactor 1 OS=Mus musculus GN=Abi1 PE=1 SV=1	4.9896	2	2	1	481	52.313	7.06
G3X972	Sec24c	SEC24 related gene family, member C (S. cerevisiae), isoform CRA_a OS=Mus musculus GN=Sec24c PE=1 SV=1	2.28102	2	2	2	1096	118.505	6.84
Q8BR63	Fam177a1	Protein FAM177A1 OS=Mus musculus GN=Fam177a1 PE=1 SV=1	12.0773	2	2	2	207	23.563	4.59
Q3UXI9	Ilf2	Uncharacterized protein OS=Mus musculus GN=Ilf2 PE=2 SV=1	3.07692	1	1	1	390	42.983	5.14
G3UW94	U2af1	MCG14259, isoform CRA_b OS=Mus musculus GN=U2af1 PE=1 SV=1	5.02092	1	1	1	239	27.807	8.68
O70569	rps14	Ribosomal protein S14 OS=Mus musculus GN=rps14 PE=3 SV=1	22.5166	3	4	3	151	16.291	10.13
Q8C6A3	Prep	Uncharacterized protein OS=Mus musculus GN=Prep PE=2 SV=1	3.69357	2	2	2	731	82.746	5.9
Q99PL6	Ubxn6	UBX domain-containing protein 6 OS=Mus musculus GN=Ubxn6 PE=1 SV=1	6.1086	2	2	2	442	49.765	8.54
Q8CCX5	Krt222	Keratin-like protein KRT222 OS=Mus musculus GN=Krt222 PE=2 SV=1	3.7415	1	1	1	294	34.177	5.78
Q5BLK2	Rps20	MCG3574 OS=Mus musculus GN=Rps20 PE=1 SV=1	9.2437	1	1	1	119	13.364	9.94
P70362	Ufd1	Ubiquitin recognition factor in ER-associated degradation protein 1 OS=Mus musculus GN=Ufd1 PE=1 SV=2	4.88599	1	1	1	307	34.459	6.7
Q5M9J8	Rpl28	MCG13936 OS=Mus musculus GN=Rpl28 PE=1 SV=1	21.1679	3	3	3	137	15.724	12.02
F8WHL2	Copa	Coatomer subunit alpha OS=Mus musculus GN=Copa PE=1 SV=1	4.94728	4	4	4	1233	139.321	7.58
D3YU89	Cit	Citron Rho-interacting kinase OS=Mus musculus GN=Cit PE=1 SV=1	1.01449	2	2	2	2070	236.912	6.6
Q8K215	Lyrm4	LYR motif-containing protein 4 OS=Mus musculus GN=Lyrm4 PE=1 SV=1	24.1758	2	2	2	91	10.848	10.13
Q9CQW1	Ykt6	Synaptobrevin homolog YKT6 OS=Mus musculus GN=Ykt6 PE=1 SV=1	17.6768	2	2	2	198	22.3	6.35
F7C846	Mtx1	Metaxin-1 OS=Mus musculus GN=Mtx1 PE=1 SV=1	7.80911	3	3	3	461	51.31	9.6
Q8CFP6	Dnajc27	DnaJ homolog subfamily C member 27 OS=Mus musculus GN=Dnajc27 PE=1 SV=1	5.12821	1	1	1	273	30.812	8.47
Q00493	Cpe	Carboxypeptidase E OS=Mus musculus GN=Cpe PE=1 SV=2	6.93277	2	2	2	476	53.222	5.19
G3X8X7	Vps16	Vacuolar protein sorting 16 (Yeast) OS=Mus musculus GN=Vps16 PE=1 SV=1	2.2646	1	1	1	839	94.766	6.92
P02798	Mt2	Metallothionein-2 OS=Mus musculus GN=Mt2 PE=1 SV=2	19.6721	1	1	1	61	6.11	7.83
Q9D892	Itpa	Inosine triphosphate pyrophosphatase OS=Mus musculus GN=Itpa PE=1 SV=2	17.1717	2	2	2	198	21.883	5.87
E9PZD8	Cp	Ceruloplasmin OS=Mus musculus GN=Cp PE=1 SV=1	1.28913	1	1	1	1086	124.132	5.88
F8VQC1	Srp72	Signal recognition particle subunit SRP72 OS=Mus musculus GN=Srp72 PE=1 SV=1	2.83159	1	1	1	671	74.611	9.23
G3UYW1	Wdfy3	WD repeat and FYVE domain-containing protein 3 OS=Mus musculus GN=Wdfy3 PE=1 SV=1	0.425411	1	1	1	3526	394.047	6.77
Q91YE6	Ipo9	Importin-9 OS=Mus musculus GN=Ipo9 PE=1 SV=3	3.55427	2	2	2	1041	115.978	4.81
Q4VA32	Acot13	Thioesterase superfamily member 2 OS=Mus musculus GN=Acot13 PE=1 SV=1	20	2	3	2	140	15.173	8.82
P40336	Vps26a	Vacuolar protein sorting-associated protein 26A OS=Mus musculus GN=Vps26a PE=1 SV=1	11.6208	3	3	3	327	38.09	6.57
Q3UHD6	Snx27	Sorting nexin-27 OS=Mus musculus GN=Snx27 PE=1 SV=2	4.26716	2	2	2	539	60.95	6.4
Q8BL97	Srsf7	Serine/arginine-rich splicing factor 7 OS=Mus musculus GN=Srsf7 PE=1 SV=1	9.73783	2	3	1	267	30.799	11.9
O35114	Scarb2	Lysosome membrane protein 2 OS=Mus musculus GN=Scarb2 PE=1 SV=3	6.48536	2	2	2	478	54.009	5.1
Q570Z8	Picalm	MKIAA4114 protein (Fragment) OS=Mus musculus GN=Picalm PE=2 SV=1	3.26409	2	2	1	674	72.881	9
P52825	Cpt2	Carnitine O-palmitoyltransferase 2, mitochondrial OS=Mus musculus GN=Cpt2 PE=1 SV=2	5.0152	3	3	3	658	73.934	8.37
Q6ZQI3	Mlec	Malectin OS=Mus musculus GN=Mlec PE=1 SV=2	8.93471	3	3	3	291	32.322	6.05
P15116	Cdh2	Cadherin-2 OS=Mus musculus GN=Cdh2 PE=1 SV=2	4.63576	3	4	3	906	99.734	4.78
Q3TWM2	Gss	Glutathione synthetase OS=Mus musculus GN=Gss PE=2 SV=1	5.48523	2	2	2	474	52.229	5.57
Q9DBX3	Susd2	Sushi domain-containing protein 2 OS=Mus musculus GN=Susd2 PE=1 SV=1	4.7561	3	3	3	820	90.583	6.62
Q9Z1Z0	Uso1	General vesicular transport factor p115 OS=Mus musculus GN=Uso1 PE=1 SV=2	3.54536	3	3	3	959	106.917	4.93
S4R1P5	Dst	Dystonin OS=Mus musculus GN=Dst PE=1 SV=1	0.725671	6	6	5	7717	869.994	5.45
A2AE27	Ampd2	AMP deaminase OS=Mus musculus GN=Ampd2 PE=1 SV=1	4.24757	3	3	3	824	94.636	6.51
Q9CZZ4	Psmd9	Uncharacterized protein OS=Mus musculus GN=Psmd9 PE=2 SV=1	8.03213	2	2	2	249	27.908	6.54
D3YUY7	Trim3	Tripartite motif protein 3, isoform CRA_a OS=Mus musculus GN=Trim3 PE=1 SV=2	3.36022	2	2	1	744	80.724	7.81
Q14AZ9	Zadh2	Zinc binding alcohol dehydrogenase, domain containing 2 OS=Mus musculus GN=Zadh2 PE=1 SV=1	3.97878	1	1	1	377	40.503	7.42
P60670	Nploc4	Nuclear protein localization protein 4 homolog OS=Mus musculus GN=Nploc4 PE=1 SV=3	5.26316	2	2	2	608	67.974	6.46
D3Z4E2	Nrn1	Neuritin OS=Mus musculus GN=Nrn1 PE=1 SV=1	9.49367	1	1	1	158	16.996	5.36
A0A1B0GS68	Gm45713	Predicted gene 45713 OS=Mus musculus GN=Gm45713 PE=2 SV=1	4.4843	2	2	2	446	50.835	10.23
Q0VGU4	Vgf	MCG18019 OS=Mus musculus GN=Vgf PE=1 SV=1	4.05186	2	2	2	617	68.191	4.7
A8ASF5	Cpt1a	Acyltransferase OS=Mus musculus GN=Cpt1a PE=2 SV=1	5.43338	3	3	3	773	88.27	8.69
Q3UK30		Uncharacterized protein OS=Mus musculus PE=2 SV=1	5.40541	3	3	3	518	52.584	9.42
D3Z7I7	Slc4a4	Electrogenic sodium bicarbonate cotransporter 1 (Fragment) OS=Mus musculus GN=Slc4a4 PE=1 SV=1	25.5814	2	3	1	86	10.018	7.12
Q6ZWV7	Rpl35	60S ribosomal protein L35 OS=Mus musculus GN=Rpl35 PE=1 SV=1	8.13008	1	1	1	123	14.544	11.05
F8SLQ1	Pex5l	PEX5-related protein OS=Mus musculus GN=Pex5l PE=1 SV=1	5.23077	4	4	4	650	72.227	5.3
Q0VBD0	Itgb8	Integrin beta OS=Mus musculus GN=Itgb8 PE=1 SV=1	3.38983	2	2	2	767	84.463	7.09
Q8R3B1	Plcd1	1-phosphatidylinositol 4,5-bisphosphate phosphodiesterase delta-1 OS=Mus musculus GN=Plcd1 PE=1 SV=2	2.51323	1	1	1	756	85.819	6.21
Q8C8N2	Scai	Protein SCAI OS=Mus musculus GN=Scai PE=1 SV=2	1.9802	1	1	1	606	70.231	8.6
Q9DB73	Cyb5r1	NADH-cytochrome b5 reductase 1 OS=Mus musculus GN=Cyb5r1 PE=1 SV=1	5.2459	1	1	1	305	34.113	8.87
Q9CXT8	Pmpcb	Mitochondrial-processing peptidase subunit beta OS=Mus musculus GN=Pmpcb PE=1 SV=1	3.68098	2	2	1	489	54.58	6.99
O55029	Copb2	Coatomer subunit beta' OS=Mus musculus GN=Copb2 PE=1 SV=2	4.30939	3	3	3	905	102.384	5.3
Q6P3A8	Bckdhb	2-oxoisovalerate dehydrogenase subunit beta, mitochondrial OS=Mus musculus GN=Bckdhb PE=1 SV=2	2.82051	1	1	1	390	42.853	6.7
Q80UG2	Plxna4	Plexin-A4 OS=Mus musculus GN=Plxna4 PE=1 SV=3	1.53196	2	2	2	1893	212.423	6.83
Q8BQL7	Tollip	Uncharacterized protein OS=Mus musculus GN=Tollip PE=2 SV=1	9.85401	2	2	2	274	30.324	5.47
Q3V250	Pdk3	Uncharacterized protein OS=Mus musculus GN=Pdk3 PE=2 SV=1	13.253	4	4	4	415	48.081	8.62
M0QWP1	Agrn	Agrin OS=Mus musculus GN=Agrn PE=1 SV=1	1.27827	2	2	2	2034	216.508	6.15
Q571A2	Cul2	MKIAA4106 protein (Fragment) OS=Mus musculus GN=Cul2 PE=2 SV=1	3.20856	2	2	2	748	87.126	6.99
Q8BTG3	Tcp11l1	T-complex protein 11-like protein 1 OS=Mus musculus GN=Tcp11l1 PE=1 SV=1	1.96464	1	1	1	509	56.296	5.5
Q3TXV4	Rab31	Rab22B OS=Mus musculus GN=Rab31 PE=1 SV=1	5.64103	1	1	1	195	21.449	7.4
O54946	Dnajb6	DnaJ homolog subfamily B member 6 OS=Mus musculus GN=Dnajb6 PE=1 SV=4	3.56164	1	1	1	365	39.783	9.36
Q571D6	Elmo1	MKIAA0281 protein (Fragment) OS=Mus musculus GN=Elmo1 PE=2 SV=1	4.45344	2	2	2	741	85.565	6.33
Q7TPW6	Slc25a20	Solute carrier family 25 (Mitochondrial carnitine/acylcarnitine translocase), member 20 OS=Mus musculus GN=Slc25a20 PE=2 SV=1	5.31561	1	1	1	301	32.944	9.11
Q91YR1	Twf1	Twinfilin-1 OS=Mus musculus GN=Twf1 PE=1 SV=2	7.42857	2	2	2	350	40.054	6.67
Q8VDK4	Cdh13	Cadherin 13 OS=Mus musculus GN=Cdh13 PE=1 SV=1	4.90196	2	2	2	714	78.068	5.08
Q6R891	Ppp1r9b	Neurabin-2 OS=Mus musculus GN=Ppp1r9b PE=1 SV=1	6.36475	3	3	3	817	89.466	4.92
Q9DCR2	Ap3s1	AP-3 complex subunit sigma-1 OS=Mus musculus GN=Ap3s1 PE=1 SV=2	11.9171	2	2	2	193	21.718	5.39
Q8BK30	Ndufv3	NADH dehydrogenase [ubiquinone] flavoprotein 3, mitochondrial OS=Mus musculus GN=Ndufv3 PE=1 SV=1	16.3462	2	2	2	104	11.806	9.35
Q8C163	Exog	Nuclease EXOG, mitochondrial OS=Mus musculus GN=Exog PE=1 SV=1	12.5	3	3	3	368	41.358	8.12
Q58EU7	Rbp1	Rbp1 protein OS=Mus musculus GN=Rbp1 PE=1 SV=1	17.7778	2	2	2	135	15.836	5.25
Q61411	Hras	GTPase HRas OS=Mus musculus GN=Hras PE=1 SV=2	12.1693	2	2	1	189	21.285	5.31
Q9CZI5	Rps23	Uncharacterized protein OS=Mus musculus GN=Rps23 PE=2 SV=1	15.1724	2	2	2	145	16.007	10.43
Q9D7X8	Ggct	Gamma-glutamylcyclotransferase OS=Mus musculus GN=Ggct PE=1 SV=1	11.1702	2	2	2	188	21.152	5.67
Q80YP7	Atp6v0c	V-type proton ATPase proteolipid subunit (Fragment) OS=Mus musculus GN=Atp6v0c PE=2 SV=1	9.57447	1	4	1	188	19.302	7.12
Q3UUH0	Asl	Uncharacterized protein OS=Mus musculus GN=Asl PE=2 SV=1	9.91379	3	3	3	464	51.737	6.96
P04247	Mb	Myoglobin OS=Mus musculus GN=Mb PE=1 SV=3	21.4286	2	2	2	154	17.059	7.62
P55096	Abcd3	ATP-binding cassette sub-family D member 3 OS=Mus musculus GN=Abcd3 PE=1 SV=2	6.67678	2	2	2	659	75.426	9.26
Q684Q9		Ubiquitin-like protein GDX (Fragment) OS=Mus musculus PE=2 SV=1	14.5349	2	2	2	172	19.417	7.44
H7BX95	Srsf1	Serine/arginine-rich-splicing factor 1 OS=Mus musculus GN=Srsf1 PE=1 SV=1	17.7866	3	3	3	253	28.312	10.08
A0A0R4J2B2	Kctd12	BTB/POZ domain-containing protein KCTD12 OS=Mus musculus GN=Kctd12 PE=1 SV=1	3.66972	1	1	1	327	35.866	5.81
P53395	Dbt	Lipoamide acyltransferase component of branched-chain alpha-keto acid dehydrogenase complex, mitochondrial OS=Mus musculus GN=Dbt PE=1 SV=2	5.18672	2	2	2	482	53.213	8.6
Q6ZQ18	Efr3b	Protein EFR3 homolog B OS=Mus musculus GN=Efr3b PE=1 SV=2	3.67197	2	2	2	817	92.348	6.54
P28184	Mt3	Metallothionein-3 OS=Mus musculus GN=Mt3 PE=1 SV=1	17.6471	1	1	1	68	7.004	7.47
Q58EA6	Rps25	MCG10725, isoform CRA_a OS=Mus musculus GN=Rps25 PE=1 SV=1	12.8	2	2	2	125	13.734	10.11
Q3TGU7	Pa2g4	Proliferation-associated 2G4 OS=Mus musculus GN=Pa2g4 PE=1 SV=1	5.07614	2	2	2	394	43.671	6.86
Q3T9B4	Rexo2	Uncharacterized protein OS=Mus musculus GN=Rexo2 PE=2 SV=1	7.59494	1	2	1	237	26.65	7.49
Q4VAE8	Ndufb4	Ndufb4 protein (Fragment) OS=Mus musculus GN=Ndufb4 PE=2 SV=1	9.16031	2	2	2	131	15.306	9.8
Q9JM14	Nt5c	5'(3')-deoxyribonucleotidase, cytosolic type OS=Mus musculus GN=Nt5c PE=1 SV=1	13.5	2	2	2	200	23.062	5.49
Q01405	Sec23a	Protein transport protein Sec23A OS=Mus musculus GN=Sec23a PE=1 SV=2	9.41176	5	5	5	765	86.106	7.08
A0A0R4J0Z1	Pdia4	Protein disulfide-isomerase A4 OS=Mus musculus GN=Pdia4 PE=1 SV=1	5.92824	3	4	3	641	72.325	5.22
Q9D711	Pir	Pirin OS=Mus musculus GN=Pir PE=1 SV=1	4.13793	1	1	1	290	32.046	7.11
K3W4M4	Naxd	ATP-dependent (S)-NAD(P)H-hydrate dehydratase OS=Mus musculus GN=Naxd PE=1 SV=1	6.30137	2	2	2	365	38.887	8.24
E9PUW7	Xpo7	Exportin-7 OS=Mus musculus GN=Xpo7 PE=1 SV=1	4.6875	3	3	3	1088	123.818	6.38
P57759	Erp29	Endoplasmic reticulum resident protein 29 OS=Mus musculus GN=Erp29 PE=1 SV=2	7.25191	2	2	2	262	28.805	6.15
Q6ZPH4	Rangap1	MKIAA1835 protein (Fragment) OS=Mus musculus GN=Rangap1 PE=2 SV=1	3.09598	2	2	2	646	69.419	4.72
Q91VR7	Map1lc3a	Microtubule-associated proteins 1A/1B light chain 3A OS=Mus musculus GN=Map1lc3a PE=1 SV=1	23.1405	3	4	1	121	14.263	8.68
Q8BFY6	Pef1	Peflin OS=Mus musculus GN=Pef1 PE=1 SV=1	4.72727	1	1	1	275	29.209	6.3
Q9ER35	Fn3k	Fructosamine-3-kinase OS=Mus musculus GN=Fn3k PE=1 SV=1	8.09061	2	2	2	309	35.01	8.4
P97449	Anpep	Aminopeptidase N OS=Mus musculus GN=Anpep PE=1 SV=4	1.24224	1	1	1	966	109.582	5.9
P07091	S100a4	Protein S100-A4 OS=Mus musculus GN=S100a4 PE=1 SV=1	16.8317	1	1	1	101	11.714	5.31
Q9D6S7	Mrrf	Ribosome-recycling factor, mitochondrial OS=Mus musculus GN=Mrrf PE=1 SV=1	6.10687	1	1	1	262	29.032	9.85
Q3U1S6	Csde1	Uncharacterized protein OS=Mus musculus GN=Csde1 PE=1 SV=1	4.38596	3	3	3	798	88.735	6.37
Q9Z2Y3	Homer1	Homer protein homolog 1 OS=Mus musculus GN=Homer1 PE=1 SV=2	3.27869	1	1	1	366	41.388	5.53
Q8BW75	Maob	Amine oxidase [flavin-containing] B OS=Mus musculus GN=Maob PE=1 SV=4	12.1154	5	7	3	520	58.52	8.29
Q3TI07	Capn1	Uncharacterized protein OS=Mus musculus GN=Capn1 PE=1 SV=1	7.85414	4	4	4	713	82.054	5.87
Q8K3H0	Appl1	DCC-interacting protein 13-alpha OS=Mus musculus GN=Appl1 PE=1 SV=1	4.9505	2	4	2	707	79.278	5.41
P14069	S100a6	Protein S100-A6 OS=Mus musculus GN=S100a6 PE=1 SV=3	16.8539	2	2	2	89	10.044	5.48
B2RPU8	Zbed5	MCG130675 OS=Mus musculus GN=Zbed5 PE=2 SV=1	1.71958	1	1	1	756	84.213	8.44
G3X9Y5	Ube4a	Ubiquitin conjugation factor E4 A OS=Mus musculus GN=Ube4a PE=1 SV=1	1.29032	1	1	1	1085	124.383	5.19
Q3TCP5	Ezr	Uncharacterized protein OS=Mus musculus GN=Ezr PE=2 SV=1	9.21502	5	5	1	586	69.363	6.3
P39688	Fyn	Tyrosine-protein kinase Fyn OS=Mus musculus GN=Fyn PE=1 SV=4	6.70391	3	3	2	537	60.636	6.67
Q8BTG7	Ndrg4	Protein NDRG4 OS=Mus musculus GN=Ndrg4 PE=1 SV=1	13.0682	3	5	3	352	38.484	6.32
Q8BL66	Eea1	Early endosome antigen 1 OS=Mus musculus GN=Eea1 PE=1 SV=2	1.98441	2	2	2	1411	160.817	5.77
Q91V76		Ester hydrolase C11orf54 homolog OS=Mus musculus PE=1 SV=1	11.4286	3	3	3	315	34.973	6.29
Q5BLJ9	Rpl27	60S ribosomal protein L27 OS=Mus musculus GN=Rpl27 PE=1 SV=1	12.5	2	2	2	136	15.788	10.56
Q3TDK6	Rogdi	Protein rogdi homolog OS=Mus musculus GN=Rogdi PE=1 SV=2	12.892	4	4	4	287	32.08	8.18
Q8K0Z7	Taco1	Translational activator of cytochrome c oxidase 1 OS=Mus musculus GN=Taco1 PE=1 SV=1	6.12245	1	1	1	294	32.293	8.12
Q7TSE6	Stk38l	Serine/threonine-protein kinase 38-like OS=Mus musculus GN=Stk38l PE=1 SV=2	2.15517	1	1	1	464	53.737	6.96
D3YU22	Limch1	LIM and calponin homology domains-containing protein 1 OS=Mus musculus GN=Limch1 PE=1 SV=1	1.21723	1	1	1	1068	119.494	5.63
Q3URM4	Erp44	Uncharacterized protein OS=Mus musculus GN=Erp44 PE=2 SV=1	7.38916	2	3	1	406	46.717	5.27
Q9Z0U1	Tjp2	Tight junction protein ZO-2 OS=Mus musculus GN=Tjp2 PE=1 SV=2	2.74207	3	3	3	1167	131.2	6.79
Q9CTY5	Micu3	Calcium uptake protein 3, mitochondrial OS=Mus musculus GN=Micu3 PE=2 SV=2	3.82409	2	2	2	523	59.772	7.15
Q8C854	Myef2	Myelin expression factor 2 OS=Mus musculus GN=Myef2 PE=1 SV=1	1.86125	1	1	1	591	63.254	8.87
Q78JW9	Ubfd1	Ubiquitin domain-containing protein UBFD1 OS=Mus musculus GN=Ubfd1 PE=1 SV=2	4.8913	2	2	2	368	40.118	8.85
P61961	Ufm1	Ubiquitin-fold modifier 1 OS=Mus musculus GN=Ufm1 PE=1 SV=1	32.9412	1	1	1	85	9.112	9.31
A0A1Y7VL44	Ttc7b	Tetratricopeptide repeat protein 7B OS=Mus musculus GN=Ttc7b PE=1 SV=1	2.55814	2	2	2	860	95.985	6.87
P60603	Romo1	Reactive oxygen species modulator 1 OS=Mus musculus GN=Romo1 PE=2 SV=1	21.519	1	1	1	79	8.177	9.33
Q9CX00	Ist1	IST1 homolog OS=Mus musculus GN=Ist1 PE=1 SV=1	5.24862	1	1	1	362	39.443	5.44
Q99MR8	Mccc1	Methylcrotonoyl-CoA carboxylase subunit alpha, mitochondrial OS=Mus musculus GN=Mccc1 PE=1 SV=2	3.48675	1	1	1	717	79.293	7.83
O88983	Stx8	Syntaxin-8 OS=Mus musculus GN=Stx8 PE=1 SV=1	7.62712	1	1	1	236	26.908	5.01
Q6ZWX2	Tmsb4x	Thymosin, beta 4, X chromosome OS=Mus musculus GN=Tmsb4x PE=2 SV=1	25	1	1	1	44	5.05	5.06
Q3UVK0	Ermp1	Endoplasmic reticulum metallopeptidase 1 OS=Mus musculus GN=Ermp1 PE=1 SV=2	1.11359	1	1	1	898	100.084	7.49
Q91W87	Cyp2d22	Cytochrome P450, family 2, subfamily d, polypeptide 22 OS=Mus musculus GN=Cyp2d22 PE=2 SV=1	7.2	3	3	3	500	56.457	6.95
A2AEG6	Gpm6b	Glycoprotein m6b, isoform CRA_g OS=Mus musculus GN=Gpm6b PE=1 SV=1	3.96341	1	2	1	328	36.173	6.14
P61759	Vbp1	Prefoldin subunit 3 OS=Mus musculus GN=Vbp1 PE=1 SV=2	14.7959	3	3	3	196	22.421	6.28
Q8CHX7	Rftn2	Raftlin-2 OS=Mus musculus GN=Rftn2 PE=1 SV=3	2.4	1	1	1	500	54.937	5.5
Q9QYI5	Dnajb2	DnaJ homolog subfamily B member 2 OS=Mus musculus GN=Dnajb2 PE=1 SV=3	3.39506	1	1	1	324	35.572	5.91
P10518	Alad	Delta-aminolevulinic acid dehydratase OS=Mus musculus GN=Alad PE=1 SV=1	9.39394	3	3	3	330	36	6.79
Q80WQ2	Vac14	Protein VAC14 homolog OS=Mus musculus GN=Vac14 PE=1 SV=1	2.94118	2	3	2	782	87.992	6.13
Q5DTL0	Enpp5	MKIAA4152 protein (Fragment) OS=Mus musculus GN=Enpp5 PE=2 SV=1	2.92887	1	1	1	478	54.457	5.91
Q7TT37	Elp1	Elongator complex protein 1 OS=Mus musculus GN=Elp1 PE=1 SV=2	0.825206	1	1	1	1333	149.489	6
Q99J08	Sec14l2	SEC14-like protein 2 OS=Mus musculus GN=Sec14l2 PE=1 SV=1	6.45161	3	3	3	403	46.271	7.11
O70589	Cask	Peripheral plasma membrane protein CASK OS=Mus musculus GN=Cask PE=1 SV=2	6.15551	5	5	5	926	105.042	6.43
Q544Z9	Cyb5a	Cytochrome b-5, isoform CRA_d OS=Mus musculus GN=Cyb5a PE=1 SV=1	18.6567	2	3	2	134	15.232	5.07
O88951	Lin7b	Protein lin-7 homolog B OS=Mus musculus GN=Lin7b PE=1 SV=2	10.1449	2	2	1	207	22.9	8.68
Q3V244	Eif4h	Uncharacterized protein OS=Mus musculus GN=Eif4h PE=2 SV=1	17.3387	2	2	2	248	27.266	8.07
P23116	Eif3a	Eukaryotic translation initiation factor 3 subunit A OS=Mus musculus GN=Eif3a PE=1 SV=5	3.86905	4	4	4	1344	161.838	6.77
A0A0R4J0D3	Stt3b	Dolichyl-diphosphooligosaccharide--protein glycosyltransferase subunit STT3B OS=Mus musculus GN=Stt3b PE=1 SV=1	1.45808	1	1	1	823	93.255	9
O88384	Vti1b	Vesicle transport through interaction with t-SNAREs homolog 1B OS=Mus musculus GN=Vti1b PE=1 SV=1	4.31034	1	1	1	232	26.697	8.79
Q8BJX0	Psmb2	Proteasome subunit beta type OS=Mus musculus GN=Psmb2 PE=2 SV=1	14.9254	2	2	2	201	22.852	6.92
Q01730	Rsu1	Ras suppressor protein 1 OS=Mus musculus GN=Rsu1 PE=1 SV=3	14.0794	3	3	3	277	31.531	8.88
Q9D9V3	Echdc1	Ethylmalonyl-CoA decarboxylase OS=Mus musculus GN=Echdc1 PE=1 SV=2	12.1118	3	4	3	322	35.444	7.01
Q4VA90	Rab27b	RAB27b, member RAS oncogene family OS=Mus musculus GN=Rab27b PE=2 SV=1	5.04587	1	1	1	218	24.574	5.54
Q921V3	Nfs1	Nitrogen fixation gene 1 (S. cerevisiae) OS=Mus musculus GN=Nfs1 PE=2 SV=1	8.27887	3	3	3	459	50.552	8.32
P51885	Lum	Lumican OS=Mus musculus GN=Lum PE=1 SV=2	5.6213	2	2	2	338	38.241	6.43
Q3UI08	Tmem9b	Uncharacterized protein OS=Mus musculus GN=Tmem9b PE=2 SV=1	7.03518	1	1	1	199	22.533	8.13
Q3U292	Hist1h1d	Uncharacterized protein OS=Mus musculus GN=Hist1h1d PE=2 SV=1	19.457	4	4	1	221	22.068	11.03
Q543S0	Prelp	Proline arginine-rich end leucine-rich repeat OS=Mus musculus GN=Prelp PE=1 SV=1	9.78836	3	3	3	378	43.265	9.54
D3YZZ5	Tmed7	Transmembrane p24-trafficking protein 7 OS=Mus musculus GN=Tmed7 PE=1 SV=1	15.625	3	3	3	224	25.185	6.89
P63143	Kcnab1	Voltage-gated potassium channel subunit beta-1 OS=Mus musculus GN=Kcnab1 PE=1 SV=2	11.2219	4	5	1	401	44.694	9.32
Q6P8X1	Snx6	Sorting nexin-6 OS=Mus musculus GN=Snx6 PE=1 SV=2	8.62069	4	4	3	406	46.62	6.16
Q8C671	Srsf2	Uncharacterized protein OS=Mus musculus GN=Srsf2 PE=2 SV=1	13.7795	3	3	3	254	28.983	11.22
Q9JME7	Trappc2l	Trafficking protein particle complex subunit 2-like protein OS=Mus musculus GN=Trappc2l PE=1 SV=1	19.4245	2	2	2	139	16.008	6.77
E9Q3L2	Pi4ka	Phosphatidylinositol 4-kinase alpha OS=Mus musculus GN=Pi4ka PE=1 SV=2	2.23278	3	3	3	2105	236.889	7.06
Q3ULL5	Eif2s2	Eif2s2 protein OS=Mus musculus GN=Eif2s2 PE=1 SV=1	12.0846	3	3	3	331	38.068	5.8
Q8R4V2	Dusp15	Dual specificity protein phosphatase 15 OS=Mus musculus GN=Dusp15 PE=1 SV=3	11.0638	2	2	2	235	26.17	9.26
Q5SUH6	Clint1	Clathrin interactor 1 OS=Mus musculus GN=Clint1 PE=1 SV=1	2.18409	1	1	1	641	69.715	6.65
Q9CQS4	Slc25a46	Solute carrier family 25 member 46 OS=Mus musculus GN=Slc25a46 PE=1 SV=1	7.89474	2	2	2	418	46.195	7.64
Q8VEH5	Epm2aip1	EPM2A-interacting protein 1 OS=Mus musculus GN=Epm2aip1 PE=1 SV=1	3.46535	1	1	1	606	70.052	5.87
Q99K70	Rragc	Ras-related GTP-binding protein C OS=Mus musculus GN=Rragc PE=1 SV=1	3.51759	1	1	1	398	44.093	5.1
Q6P5F9	Xpo1	Exportin-1 OS=Mus musculus GN=Xpo1 PE=1 SV=1	2.80112	2	2	2	1071	123.013	6.07
P24547	Impdh2	Inosine-5'-monophosphate dehydrogenase 2 OS=Mus musculus GN=Impdh2 PE=1 SV=2	2.33463	1	1	1	514	55.78	7.28
Q8R123	Flad1	FAD synthase OS=Mus musculus GN=Flad1 PE=1 SV=1	2.64228	1	1	1	492	54.732	6.64
Q3UJI2	Rbbp7	Uncharacterized protein OS=Mus musculus GN=Rbbp7 PE=2 SV=1	1.88235	1	1	1	425	47.746	5.05
E9QLZ1	Tsc22d1	TSC22 domain family protein 1 OS=Mus musculus GN=Tsc22d1 PE=1 SV=1	1.76416	2	2	2	1077	109.744	5.83
Q5FWJ7	Vti1a	Vesicle transport through interaction with t-SNAREs homolog 1A OS=Mus musculus GN=Vti1a PE=1 SV=1	16.9643	2	2	2	224	25.853	6.4
Q6NZL0	Soga3	Protein SOGA3 OS=Mus musculus GN=Soga3 PE=1 SV=2	2.01058	2	2	2	945	103.416	6.14
Q3U9A8	Sh3bgrl	SH3 domain-binding glutamic acid-rich-like protein OS=Mus musculus GN=Sh3bgrl PE=2 SV=1	24.5614	2	2	2	114	12.731	5.05
Q3UW66	Mpst	Sulfurtransferase OS=Mus musculus GN=Mpst PE=1 SV=1	11.7845	3	3	3	297	33.077	6.47
Q9D1X9	Tmem50b	Transmembrane protein 50B OS=Mus musculus GN=Tmem50b PE=1 SV=1	5.06329	1	1	1	158	17.936	5.39
Q921F4	Hnrnpll	Heterogeneous nuclear ribonucleoprotein L-like OS=Mus musculus GN=Hnrnpll PE=1 SV=3	2.70728	1	1	1	591	64.084	5.85
Q3TL53		40S ribosomal protein S6 OS=Mus musculus PE=2 SV=1	8.83534	2	2	2	249	28.664	10.77
Q5M8N4	Sdr39u1	Epimerase family protein SDR39U1 OS=Mus musculus GN=Sdr39u1 PE=1 SV=1	8.76623	2	2	2	308	32.974	8.91
Q8BXR1	Slc7a14	Probable cationic amino acid transporter OS=Mus musculus GN=Slc7a14 PE=1 SV=1	2.59403	1	1	1	771	83.929	5.35
Q7TN29	Smap2	Stromal membrane-associated protein 2 OS=Mus musculus GN=Smap2 PE=1 SV=1	4.43925	2	2	2	428	46.547	8.87
Q922Q8	Lrrc59	Leucine-rich repeat-containing protein 59 OS=Mus musculus GN=Lrrc59 PE=1 SV=1	8.14332	2	2	2	307	34.856	9.52
Q3TIN2	Qars	Uncharacterized protein OS=Mus musculus GN=Qars PE=2 SV=1	2.32258	1	1	1	775	87.687	7.21
O55100	Syngr1	Synaptogyrin-1 OS=Mus musculus GN=Syngr1 PE=1 SV=2	9.40171	2	2	2	234	25.636	4.65
D3YTP3	Mtx3	Metaxin 3 OS=Mus musculus GN=Mtx3 PE=1 SV=2	5.44872	1	1	1	312	34.868	7.99
P63280	Ube2i	SUMO-conjugating enzyme UBC9 OS=Mus musculus GN=Ube2i PE=1 SV=1	8.22785	1	1	1	158	17.995	8.66
Q9DCU2	Pllp	Plasmolipin OS=Mus musculus GN=Pllp PE=1 SV=1	21.4286	2	3	2	182	19.788	9.41
Q3UH60	Dip2b	Disco-interacting protein 2 homolog B OS=Mus musculus GN=Dip2b PE=1 SV=1	3.55781	3	3	2	1574	171.017	8.09
Q91X56	S1pr5	Sphingosine 1-phosphate receptor 5 OS=Mus musculus GN=S1pr5 PE=1 SV=1	2.25	1	1	1	400	42.304	9.83
A7TU71	Shroom2	Protein Shroom2 OS=Mus musculus GN=Shroom2 PE=1 SV=1	1.14324	1	1	1	1487	165.162	6.7
E9PUL5	Prrt2	Proline-rich transmembrane protein 2 OS=Mus musculus GN=Prrt2 PE=1 SV=1	3.75723	1	1	1	346	35.902	4.63
Q91Z25	Arpc1b	Actin-related protein 2/3 complex subunit OS=Mus musculus GN=Arpc1b PE=1 SV=1	10.9043	2	2	1	376	41.472	8.35
Q91V64	Isoc1	Isochorismatase domain-containing protein 1 OS=Mus musculus GN=Isoc1 PE=1 SV=1	6.39731	1	1	1	297	32.012	7.39
P50172	Hsd11b1	Corticosteroid 11-beta-dehydrogenase isozyme 1 OS=Mus musculus GN=Hsd11b1 PE=1 SV=3	6.50685	2	2	2	292	32.343	8.46
A0A140T8J4	Hebp1	Heme-binding protein 1 OS=Mus musculus GN=Hebp1 PE=1 SV=1	9.47368	1	1	1	190	21.039	5.26
D3Z0L4	Chchd3	MICOS complex subunit (Fragment) OS=Mus musculus GN=Chchd3 PE=1 SV=1	11.9792	3	3	1	192	22.438	6.42
Q8VDN4	Ccdc92	Coiled-coil domain-containing protein 92 OS=Mus musculus GN=Ccdc92 PE=1 SV=1	7.96178	2	2	2	314	35.186	9.38
Q3U7E6	Surf4	Uncharacterized protein OS=Mus musculus GN=Surf4 PE=2 SV=1	4.83271	1	1	1	269	30.379	7.78
Q80VD1	Fam98b	Protein FAM98B OS=Mus musculus GN=Fam98b PE=1 SV=1	2.7972	1	1	1	429	45.321	8.5
Q91XL9	Osbpl1a	Oxysterol-binding protein-related protein 1 OS=Mus musculus GN=Osbpl1a PE=1 SV=2	2.84211	2	2	2	950	107.727	6.44
Q8BFZ9	Erlin2	Erlin-2 OS=Mus musculus GN=Erlin2 PE=1 SV=1	12.0588	3	3	3	340	37.849	5.5
Q8K1J6	Trnt1	CCA tRNA nucleotidyltransferase 1, mitochondrial OS=Mus musculus GN=Trnt1 PE=1 SV=1	3.45622	1	1	1	434	49.864	8.56
P62245	Rps15a	40S ribosomal protein S15a OS=Mus musculus GN=Rps15a PE=1 SV=2	16.1538	2	2	2	130	14.83	10.13
Q8K0D5	Gfm1	Elongation factor G, mitochondrial OS=Mus musculus GN=Gfm1 PE=1 SV=1	1.1984	1	1	1	751	83.496	6.92
Q5I0U7	Tbca	Tubulin-specific chaperone A OS=Mus musculus GN=Tbca PE=1 SV=1	15.7407	2	2	2	108	12.75	5.27
G3XA48	Idi1	Isopentenyl-diphosphate Delta-isomerase 1 OS=Mus musculus GN=Idi1 PE=1 SV=1	4.24028	1	1	1	283	32.457	7.02
A0A068BEQ2	H2-Ke6	H2-K region expressed gene 6, isoform CRA_a OS=Mus musculus GN=H2-Ke6 PE=2 SV=1	13.1274	3	3	3	259	26.571	6.92
I6L9I7	Cbx3	Cbx3 protein OS=Mus musculus GN=Cbx3 PE=2 SV=1	7.10383	1	2	1	183	20.74	5.33
E9QJW0	Mgst1	Microsomal glutathione S-transferase 1 OS=Mus musculus GN=Mgst1 PE=1 SV=1	5.67686	1	1	1	229	25.776	9.91
Q8CI43	Myl6b	Myosin light chain 6B OS=Mus musculus GN=Myl6b PE=1 SV=1	10.628	2	2	1	207	22.735	5.53
Q923G2	Polr2h	DNA-directed RNA polymerases I, II, and III subunit RPABC3 OS=Mus musculus GN=Polr2h PE=1 SV=3	8	1	1	1	150	17.132	4.68
Q5SZA3	Hist1h1c	Histone cluster 1, H1c OS=Mus musculus GN=Hist1h1c PE=1 SV=1	20.283	4	4	1	212	21.254	11
Q9D7A8	Armc1	Armadillo repeat-containing protein 1 OS=Mus musculus GN=Armc1 PE=1 SV=1	13.8298	2	2	2	282	31.227	5.57
F8VPU2	Farp1	FERM, ARHGEF and pleckstrin domain-containing protein 1 OS=Mus musculus GN=Farp1 PE=1 SV=1	2.57634	2	2	2	1048	118.801	7.88
Q9D1R9	Rpl34	60S ribosomal protein L34 OS=Mus musculus GN=Rpl34 PE=1 SV=2	13.6752	2	2	2	117	13.284	11.47
P11531	Dmd	Dystrophin OS=Mus musculus GN=Dmd PE=1 SV=3	0.326264	1	1	1	3678	425.566	5.94
Q9CXJ4	Abcb8	ATP-binding cassette sub-family B member 8, mitochondrial OS=Mus musculus GN=Abcb8 PE=1 SV=1	2.23152	1	1	1	717	77.95	9.07
O70439	Stx7	Syntaxin-7 OS=Mus musculus GN=Stx7 PE=1 SV=3	11.1111	2	2	2	261	29.802	5.78
Q9CQJ6	Denr	Density-regulated protein OS=Mus musculus GN=Denr PE=1 SV=1	17.6768	2	2	2	198	22.152	5.3
P62911	Rpl32	60S ribosomal protein L32 OS=Mus musculus GN=Rpl32 PE=1 SV=2	11.1111	2	2	2	135	15.85	11.33
O54901	Cd200	OX-2 membrane glycoprotein OS=Mus musculus GN=Cd200 PE=1 SV=1	12.5899	3	3	3	278	31.236	8.79
Q497P1	Stx1a	Syntaxin 1A (Brain) OS=Mus musculus GN=Stx1a PE=1 SV=1	7.29167	2	2	1	288	33.034	5.24
Q9DCW5	Cox6a1	Cytochrome c oxidase subunit 6A, mitochondrial OS=Mus musculus GN=Cox6a1 PE=1 SV=1	14.2857	1	5	1	112	12.475	9.98
Q68FH0	Pkp4	Plakophilin-4 OS=Mus musculus GN=Pkp4 PE=1 SV=1	1.68067	2	2	1	1190	131.47	8.94
O54833	Csnk2a2	Casein kinase II subunit alpha' OS=Mus musculus GN=Csnk2a2 PE=1 SV=1	5.42857	1	1	1	350	41.189	8.56
Q68FF6	Git1	ARF GTPase-activating protein GIT1 OS=Mus musculus GN=Git1 PE=1 SV=1	2.07792	1	1	1	770	85.247	6.93
Q9D8L3	Ssr4	Signal sequence receptor, delta OS=Mus musculus GN=Ssr4 PE=1 SV=1	13.8728	2	2	2	173	18.996	5.78
A0A0R4J0F6	Gak	Cyclin-G-associated kinase OS=Mus musculus GN=Gak PE=1 SV=1	2.75862	3	3	1	1305	143.58	5.69
Q80T41	Gabbr2	Gamma-aminobutyric acid type B receptor subunit 2 OS=Mus musculus GN=Gabbr2 PE=1 SV=2	1.06383	1	1	1	940	105.599	8.72
Q3V3R1	Mthfd1l	Monofunctional C1-tetrahydrofolate synthase, mitochondrial OS=Mus musculus GN=Mthfd1l PE=1 SV=2	1.74002	2	2	2	977	105.662	7.02
Q07417	Acads	Short-chain specific acyl-CoA dehydrogenase, mitochondrial OS=Mus musculus GN=Acads PE=1 SV=2	14.8058	4	4	4	412	44.861	8.47
Q5SVR0	Tbc1d9b	TBC1 domain family member 9B OS=Mus musculus GN=Tbc1d9b PE=1 SV=1	1.26683	1	1	1	1263	141.69	5.29
Q64152	Btf3	Transcription factor BTF3 OS=Mus musculus GN=Btf3 PE=1 SV=3	23.0392	2	2	2	204	22.017	9.52
Q3TYS2		Uncharacterized protein C17orf62 homolog OS=Mus musculus PE=1 SV=2	5.34759	1	1	1	187	20.908	8.59
P28665	Mug1	Murinoglobulin-1 OS=Mus musculus GN=Mug1 PE=1 SV=3	3.25203	3	3	3	1476	165.193	6.42
Q8R0A5	Tceal3	Transcription elongation factor A protein-like 3 OS=Mus musculus GN=Tceal3 PE=1 SV=2	10	2	2	1	200	22.455	5.44
Q3TEA8	Hp1bp3	Heterochromatin protein 1-binding protein 3 OS=Mus musculus GN=Hp1bp3 PE=1 SV=1	1.62455	1	1	1	554	60.829	9.7
Q8CHK3	Mboat7	Lysophospholipid acyltransferase 7 OS=Mus musculus GN=Mboat7 PE=1 SV=1	3.38266	1	1	1	473	53.4	8.69
P97952	Scn1b	Sodium channel subunit beta-1 OS=Mus musculus GN=Scn1b PE=1 SV=1	6.42202	1	1	1	218	24.634	4.83
P97346	Nxn	Nucleoredoxin OS=Mus musculus GN=Nxn PE=1 SV=1	4.5977	1	1	1	435	48.314	4.93
Q9Z0L0	Tpbg	Trophoblast glycoprotein OS=Mus musculus GN=Tpbg PE=1 SV=3	2.34742	1	1	1	426	46.422	6.83
Q9DCV4	Rmdn1	Regulator of microtubule dynamics protein 1 OS=Mus musculus GN=Rmdn1 PE=1 SV=2	3.60656	1	1	1	305	34.978	8.7
P62878	Rbx1	E3 ubiquitin-protein ligase RBX1 OS=Mus musculus GN=Rbx1 PE=1 SV=1	16.6667	1	1	1	108	12.266	6.96
Q80Z24	Negr1	Neuronal growth regulator 1 OS=Mus musculus GN=Negr1 PE=1 SV=1	10.6322	2	2	2	348	37.876	6.52
P0C0A3	Chmp6	Charged multivesicular body protein 6 OS=Mus musculus GN=Chmp6 PE=1 SV=2	7	1	1	1	200	23.401	5.44
Q9D6G9	Cmtm5	CKLF-like MARVEL transmembrane domain-containing protein 5 OS=Mus musculus GN=Cmtm5 PE=1 SV=1	4.48718	1	1	1	156	17.378	4.84
Q8C5R4	Parva	Uncharacterized protein OS=Mus musculus GN=Parva PE=2 SV=1	4.30108	1	1	1	372	42.304	6.11
P29699	Ahsg	Alpha-2-HS-glycoprotein OS=Mus musculus GN=Ahsg PE=1 SV=1	4.92754	1	1	1	345	37.302	6.51
Q6P5E4	Uggt1	UDP-glucose:glycoprotein glucosyltransferase 1 OS=Mus musculus GN=Uggt1 PE=1 SV=4	0.838169	1	1	1	1551	176.323	5.62
Q8VCE6	Nt5m	5'(3')-deoxyribonucleotidase, mitochondrial OS=Mus musculus GN=Nt5m PE=1 SV=1	8.18182	1	1	1	220	25.586	8.35
P47199	Cryz	Quinone oxidoreductase OS=Mus musculus GN=Cryz PE=1 SV=1	6.94864	2	2	2	331	35.246	8.07
Q8BRF7	Scfd1	Sec1 family domain-containing protein 1 OS=Mus musculus GN=Scfd1 PE=1 SV=1	3.28638	1	1	1	639	72.277	6.38
P63073	Eif4e	Eukaryotic translation initiation factor 4E OS=Mus musculus GN=Eif4e PE=1 SV=1	5.06912	1	1	1	217	25.037	6.15
Q05BC3	Eml1	Echinoderm microtubule-associated protein-like 1 OS=Mus musculus GN=Eml1 PE=1 SV=1	7.24816	4	4	4	814	89.624	7.02
Q9DAR7	Dcps	m7GpppX diphosphatase OS=Mus musculus GN=Dcps PE=1 SV=1	8.87574	2	2	2	338	38.964	6.48
A2RS22	Coro1b	Coronin OS=Mus musculus GN=Coro1b PE=1 SV=1	7.02479	4	4	4	484	53.878	5.78
P62996	Tra2b	Transformer-2 protein homolog beta OS=Mus musculus GN=Tra2b PE=1 SV=1	5.55556	1	1	1	288	33.646	11.25
F6Y616	Paip1	Polyadenylate-binding protein-interacting protein 1 OS=Mus musculus GN=Paip1 PE=1 SV=2	2.47934	1	1	1	484	53.93	4.78
Q3UGN6	Pdpk1	Uncharacterized protein OS=Mus musculus GN=Pdpk1 PE=2 SV=1	2.86225	1	1	1	559	63.647	7.2
Q2TBE6	Pi4k2a	Phosphatidylinositol 4-kinase type 2-alpha OS=Mus musculus GN=Pi4k2a PE=1 SV=1	5.01044	2	2	2	479	54.224	8.05
Q9CPX8	Uqcr11	Cytochrome b-c1 complex subunit 10 OS=Mus musculus GN=Uqcr11 PE=3 SV=1	21.4286	1	1	1	56	6.534	9.82
E9QB02	Mars	Methionine--tRNA ligase, cytoplasmic OS=Mus musculus GN=Mars PE=1 SV=1	4.61538	3	3	3	910	102.308	6.92
O35143	Atpif1	ATPase inhibitor, mitochondrial OS=Mus musculus GN=Atpif1 PE=1 SV=2	8.49057	2	2	2	106	12.151	9.64
Q8R2Y2	Mcam	Cell surface glycoprotein MUC18 OS=Mus musculus GN=Mcam PE=1 SV=1	6.6358	3	3	3	648	71.501	5.83
Q3TYK4	Prkar1a	Uncharacterized protein OS=Mus musculus GN=Prkar1a PE=2 SV=1	9.01961	4	4	4	510	57.245	6.89
Q99JP7	Ggt7	Glutathione hydrolase 7 OS=Mus musculus GN=Ggt7 PE=1 SV=2	4.22961	2	2	2	662	70.208	5.06
P84086	Cplx2	Complexin-2 OS=Mus musculus GN=Cplx2 PE=1 SV=1	18.6567	2	2	1	134	15.385	5.08
Q9Z0V2	Kcnd2	Potassium voltage-gated channel subfamily D member 2 OS=Mus musculus GN=Kcnd2 PE=1 SV=1	5.2381	2	2	2	630	70.531	8.07
Q8VDP4	Ccar2	Cell cycle and apoptosis regulator protein 2 OS=Mus musculus GN=Ccar2 PE=1 SV=2	1.51844	1	1	1	922	102.938	5.25
Q8BJI1	Slc6a17	Sodium-dependent neutral amino acid transporter SLC6A17 OS=Mus musculus GN=Slc6a17 PE=1 SV=1	1.78817	1	1	1	727	81.018	6.23
Q3TXT9	Agpat3	Uncharacterized protein OS=Mus musculus GN=Agpat3 PE=2 SV=1	5.85106	2	2	2	376	43.18	8.62
P97441	Slc30a3	Zinc transporter 3 OS=Mus musculus GN=Slc30a3 PE=1 SV=1	7.73196	2	2	2	388	41.797	6.38
E9QNY8	Sacs	Sacsin OS=Mus musculus GN=Sacs PE=1 SV=1	0.283719	1	1	1	4582	520.36	7.05
Q7TN79	Akap7	A-kinase anchor protein 7 isoform gamma OS=Mus musculus GN=Akap7 PE=1 SV=2	3.82166	1	1	1	314	35.46	7.87
F8VPQ4	Srgap3	SLIT-ROBO Rho GTPase-activating protein 3 OS=Mus musculus GN=Srgap3 PE=1 SV=1	3.00273	3	5	3	1099	124.369	6.67
P97822	Anp32e	Acidic leucine-rich nuclear phosphoprotein 32 family member E OS=Mus musculus GN=Anp32e PE=1 SV=2	6.15385	1	1	1	260	29.604	3.88
O35685	Nudc	Nuclear migration protein nudC OS=Mus musculus GN=Nudc PE=1 SV=1	3.31325	1	1	1	332	38.334	5.26
O88322	Nid2	Nidogen-2 OS=Mus musculus GN=Nid2 PE=1 SV=2	1.21169	1	1	1	1403	153.816	5.38
Q9R0H0	Acox1	Peroxisomal acyl-coenzyme A oxidase 1 OS=Mus musculus GN=Acox1 PE=1 SV=5	3.32829	1	1	1	661	74.601	8.48
A0A0R4J234	Senp8	SUMO/sentrin specific peptidase 8, isoform CRA_a OS=Mus musculus GN=Senp8 PE=1 SV=2	6.33484	1	1	1	221	25.041	5.95
O09131	Gsto1	Glutathione S-transferase omega-1 OS=Mus musculus GN=Gsto1 PE=1 SV=2	10	2	2	2	240	27.48	7.36
P07744	Krt4	Keratin, type II cytoskeletal 4 OS=Mus musculus GN=Krt4 PE=1 SV=2	4.38095	3	4	1	525	56.248	8.15
G3BKB2	Vkorc1	Vitamin K 2,3-epoxide reductase complex subunit 1 OS=Mus musculus domesticus GN=Vkorc1 PE=4 SV=1	8.07453	1	1	1	161	17.73	9.14
Q7TNL5	Ppp2r5d	Serine/threonine-protein phosphatase 2A 56 kDa regulatory subunit OS=Mus musculus GN=Ppp2r5d PE=2 SV=1	4.03361	2	2	2	595	69.079	7.96
Q3UYF9	Gnaz	Uncharacterized protein OS=Mus musculus GN=Gnaz PE=2 SV=1	14.6479	4	5	1	355	40.823	7.84
O70443	Gnaz	Guanine nucleotide-binding protein G(z) subunit alpha OS=Mus musculus GN=Gnaz PE=1 SV=4	14.6479	4	4	1	355	40.824	7.61
Q921W0	Chmp1a	Charged multivesicular body protein 1a OS=Mus musculus GN=Chmp1a PE=1 SV=1	4.59184	1	1	1	196	21.594	8.06
Q6ZQ77	Hip1r	MKIAA0655 protein (Fragment) OS=Mus musculus GN=Hip1r PE=2 SV=1	2.40074	2	3	2	1083	120.917	6.58
A0A0R4J0G0	Pck2	Phosphoenolpyruvate carboxykinase [GTP], mitochondrial OS=Mus musculus GN=Pck2 PE=1 SV=1	2.9985	1	1	1	667	73.371	7.74
G3X9A7	Plcxd3	MCG49978 OS=Mus musculus GN=Plcxd3 PE=1 SV=1	9.65732	2	2	2	321	36.291	6.46
O08688	Capn5	Calpain-5 OS=Mus musculus GN=Capn5 PE=1 SV=1	2.96875	1	1	1	640	72.909	7.36
Q3V1M8	Hdlbp	Uncharacterized protein OS=Mus musculus GN=Hdlbp PE=2 SV=1	2.68139	3	3	3	1268	141.654	6.87
Q5FWH7	Slc39a12	Zinc transporter ZIP12 OS=Mus musculus GN=Slc39a12 PE=1 SV=1	1.59652	1	1	1	689	76.167	5.77
P29391	Ftl1	Ferritin light chain 1 OS=Mus musculus GN=Ftl1 PE=1 SV=2	8.74317	1	1	1	183	20.789	6
Q8BMK4	Ckap4	Cytoskeleton-associated protein 4 OS=Mus musculus GN=Ckap4 PE=1 SV=2	2.08696	1	1	1	575	63.654	5.64
Q91Z67	Srgap2	SLIT-ROBO Rho GTPase-activating protein 2 OS=Mus musculus GN=Srgap2 PE=1 SV=2	0.933707	1	1	1	1071	120.723	6.64
Q3TJ21	Pycr2	Pyrroline-5-carboxylate reductase OS=Mus musculus GN=Pycr2 PE=2 SV=1	7.8125	2	2	2	320	33.619	7.5
O55126	Nipsnap2	Protein NipSnap homolog 2 OS=Mus musculus GN=Nipsnap2 PE=1 SV=1	6.76157	2	2	2	281	32.912	9.26
Q62266	Sprr1a	Cornifin-A OS=Mus musculus GN=Sprr1a PE=1 SV=1	38.8889	3	5	3	144	15.755	7.85
Q545K0	Ndufa1	NADH dehydrogenase (Ubiquinone) 1 alpha subcomplex, 1 OS=Mus musculus GN=Ndufa1 PE=1 SV=1	14.2857	1	1	1	70	8.133	9.48
Q9DC07	Nebl	LIM zinc-binding domain-containing Nebulette OS=Mus musculus GN=Nebl PE=1 SV=1	10	3	3	3	270	31.093	8.31
Q4V9Z5	Sez6l2	Seizure 6-like protein 2 OS=Mus musculus GN=Sez6l2 PE=1 SV=1	1.75824	1	1	1	910	97.442	4.87
A0A1S6GWG9	Man2c1	Alpha-mannosidase OS=Mus musculus GN=Man2c1 PE=2 SV=1	2.06573	2	2	2	1065	118.3	6.57
Q8VCT3	Rnpep	Aminopeptidase B OS=Mus musculus GN=Rnpep PE=1 SV=2	1.53846	1	1	1	650	72.37	5.35
P51910	Apod	Apolipoprotein D OS=Mus musculus GN=Apod PE=1 SV=1	13.2275	2	2	2	189	21.516	4.91
Q62422	Ostf1	Osteoclast-stimulating factor 1 OS=Mus musculus GN=Ostf1 PE=1 SV=2	8.83721	1	1	1	215	23.768	5.68
Q8R2H9	Phospho1	Phosphoethanolamine/phosphocholine phosphatase OS=Mus musculus GN=Phospho1 PE=1 SV=1	4.49438	1	1	1	267	29.892	7.94
A2AI52	Usp8	Ubiquitin carboxyl-terminal hydrolase 8 OS=Mus musculus GN=Usp8 PE=1 SV=1	2.38313	2	2	2	1091	123.81	8.54
A0A140T8T1	Fam136b-ps	Family with sequence similarity 136, member B, pseudogene OS=Mus musculus GN=Fam136b-ps PE=4 SV=1	5.07246	1	1	1	138	15.715	7.61
G3X8R0	Reep5	Receptor expression-enhancing protein OS=Mus musculus GN=Reep5 PE=1 SV=1	5.82011	1	1	1	189	21.433	8.12
Q3TD71	Scamp1	Secretory carrier-associated membrane protein OS=Mus musculus GN=Scamp1 PE=1 SV=1	3.84615	1	1	1	338	38.004	7.71
Q545F4	Hspb1	Hspb1 protein OS=Mus musculus GN=Hspb1 PE=2 SV=1	20.0957	4	4	4	209	23	6.55
Q5SSM3	Arhgap44	Rho GTPase-activating protein 44 OS=Mus musculus GN=Arhgap44 PE=1 SV=1	4.79115	2	2	2	814	88.937	6.6
Q3U281	Sar1b	Uncharacterized protein OS=Mus musculus GN=Sar1b PE=2 SV=1	6.06061	1	1	1	198	22.295	6.39
A0A0R4J0B4	Cmas	Cytidine monophospho-N-acetylneuraminic acid synthetase OS=Mus musculus GN=Cmas PE=1 SV=1	5.55556	2	2	2	432	48	8.1
Q9CRA7	Atp5s	ATP synthase subunit s, mitochondrial OS=Mus musculus GN=Atp5s PE=1 SV=1	4	1	1	1	200	23.26	8.06
Q3UHL1	Camkv	CaM kinase-like vesicle-associated protein OS=Mus musculus GN=Camkv PE=1 SV=2	3.51562	2	2	2	512	54.785	5.54
Q543F6	Cdk5	Cyclin-dependent kinase 5, isoform CRA_c OS=Mus musculus GN=Cdk5 PE=1 SV=1	5.47945	2	2	1	292	33.267	7.66
Q3TWB8	Tm9sf2	Transmembrane 9 superfamily member OS=Mus musculus GN=Tm9sf2 PE=2 SV=1	1.79104	1	1	1	670	76	7.3
Q9R0X4	Acot9	Acyl-coenzyme A thioesterase 9, mitochondrial OS=Mus musculus GN=Acot9 PE=1 SV=1	5.92255	3	3	3	439	50.528	8.59
Q8VED9	Lgalsl	Galectin-related protein OS=Mus musculus GN=Lgalsl PE=1 SV=1	11.0465	1	2	1	172	18.944	5.35
O35969	Gamt	Guanidinoacetate N-methyltransferase OS=Mus musculus GN=Gamt PE=1 SV=1	15.678	2	2	2	236	26.319	5.71
P07309	Ttr	Transthyretin OS=Mus musculus GN=Ttr PE=1 SV=1	19.0476	2	2	2	147	15.766	6.16
A0A0R4J0S4	Llgl1	Lethal(2) giant larvae protein homolog 1 OS=Mus musculus GN=Llgl1 PE=1 SV=1	5.08475	4	4	4	1062	115.492	6.39
Q3UDE2	Ttll12	Tubulin--tyrosine ligase-like protein 12 OS=Mus musculus GN=Ttll12 PE=1 SV=1	3.75587	2	2	2	639	73.996	5.63
P17095	Hmga1	High mobility group protein HMG-I/HMG-Y OS=Mus musculus GN=Hmga1 PE=1 SV=4	14.9533	1	1	1	107	11.607	10.32
Q91VT4	Cbr4	Carbonyl reductase family member 4 OS=Mus musculus GN=Cbr4 PE=1 SV=2	5.08475	1	1	1	236	25.398	9.69
Q9CQ22	Lamtor1	Ragulator complex protein LAMTOR1 OS=Mus musculus GN=Lamtor1 PE=1 SV=1	8.07453	1	1	1	161	17.738	5.15
A0A0R4J079	Acbd3	Acyl-Coenzyme A binding domain containing 3, isoform CRA_b OS=Mus musculus GN=Acbd3 PE=1 SV=1	2.85714	1	1	1	525	60.145	5.05
Q3T9U8	Entpd2	Uncharacterized protein OS=Mus musculus GN=Entpd2 PE=2 SV=1	2.22222	1	1	1	495	54.271	8.37
Q78YZ6	Scoc	Short coiled-coil protein OS=Mus musculus GN=Scoc PE=1 SV=1	14.4	1	1	1	125	14.146	4.68
Q9WV85	Nme3	Nucleoside diphosphate kinase 3 OS=Mus musculus GN=Nme3 PE=1 SV=3	4.14201	1	1	1	169	19.087	6.68
E9QN59	Mapk10	Mitogen-activated protein kinase OS=Mus musculus GN=Mapk10 PE=1 SV=1	3.64372	2	2	2	494	55.678	6.6
P56382	Atp5e	ATP synthase subunit epsilon, mitochondrial OS=Mus musculus GN=Atp5e PE=1 SV=2	44.2308	3	4	3	52	5.834	10.01
Q9CR67	Tmem33	Transmembrane protein 33 OS=Mus musculus GN=Tmem33 PE=1 SV=1	4.8583	1	1	1	247	28.013	9.66
Q3UJU9	Rmdn3	Regulator of microtubule dynamics protein 3 OS=Mus musculus GN=Rmdn3 PE=1 SV=2	2.97872	1	1	1	470	51.997	5.21
Q91XU3	Pip4k2c	Phosphatidylinositol 5-phosphate 4-kinase type-2 gamma OS=Mus musculus GN=Pip4k2c PE=1 SV=1	3.32542	1	1	1	421	47.306	6.89
Q78XF5	Ostc	Oligosaccharyltransferase complex subunit OSTC OS=Mus musculus GN=Ostc PE=1 SV=1	8.05369	1	1	1	149	16.804	9.13
B1AVY2	Gabra3	Gamma-aminobutyric acid receptor subunit alpha-3 OS=Mus musculus GN=Gabra3 PE=1 SV=1	3.18949	1	1	1	533	59.874	9.01
P16054	Prkce	Protein kinase C epsilon type OS=Mus musculus GN=Prkce PE=1 SV=1	4.88467	3	3	2	737	83.507	7.03
Q6ZWX1	Rpl35a	MCG1036414 OS=Mus musculus GN=Rpl35a PE=1 SV=1	14.5455	2	2	2	110	12.546	10.89
Q9CZB4	Apool	MICOS complex subunit OS=Mus musculus GN=Apool PE=2 SV=1	4.13534	1	1	1	266	29.31	9.31
A0A0A6YW36	Rgs7	Regulator of G-protein-signaling 7 OS=Mus musculus GN=Rgs7 PE=1 SV=1	3.98323	2	2	2	477	55.642	8.03
Q69Z91	Acss1	Acetyl-coenzyme A synthetase (Fragment) OS=Mus musculus GN=Acss1 PE=2 SV=1	1.61054	1	1	1	683	74.705	6.86
E9Q0V4	Mpc1	Mitochondrial pyruvate carrier OS=Mus musculus GN=Mpc1 PE=1 SV=1	4.79042	1	1	1	167	18.348	9.54
Q2TBF9	Map1lc3b	Microtubule-associated protein 1 light chain 3 beta OS=Mus musculus GN=Map1lc3b PE=2 SV=1	22.4	3	4	1	125	14.656	8.43
Q3TIA9	Asns	Uncharacterized protein OS=Mus musculus GN=Asns PE=2 SV=1	4.63458	3	3	3	561	64.377	6.65
Q3T9S3	Set	SET translocation OS=Mus musculus GN=Set PE=2 SV=1	4.84429	1	1	1	289	33.358	4.32
A2A4P4	Gm27029	Predicted gene, 27029 OS=Mus musculus GN=Gm27029 PE=4 SV=1	3.68324	1	1	1	543	60.469	5.78
Q9D173	Tomm7	Mitochondrial import receptor subunit TOM7 homolog OS=Mus musculus GN=Tomm7 PE=3 SV=1	43.6364	2	2	2	55	6.173	10.17
Q9Z1F9	Uba2	SUMO-activating enzyme subunit 2 OS=Mus musculus GN=Uba2 PE=1 SV=1	2.3511	1	1	1	638	70.525	5.24
P97493	Txn2	Thioredoxin, mitochondrial OS=Mus musculus GN=Txn2 PE=1 SV=1	9.03614	1	1	1	166	18.244	7.9
J3QNU6	Arrb1	Beta-arrestin-1 OS=Mus musculus GN=Arrb1 PE=1 SV=1	8.83055	4	4	4	419	47.077	6.55
E9PYL9	Gm10036	Predicted gene 10036 OS=Mus musculus GN=Gm10036 PE=3 SV=1	11.7978	2	3	2	178	20.254	9.51
Q8K400	Stxbp5	Syntaxin-binding protein 5 OS=Mus musculus GN=Stxbp5 PE=1 SV=3	3.29861	2	2	2	1152	127.57	7.21
Q3UXP2	Ruvbl2	RuvB-like helicase OS=Mus musculus GN=Ruvbl2 PE=2 SV=1	6.2635	2	3	2	463	51.112	5.64
Q9DCP2	Slc38a3	Sodium-coupled neutral amino acid transporter 3 OS=Mus musculus GN=Slc38a3 PE=1 SV=1	3.16832	2	2	2	505	55.555	7.09
Q8BI08	Mal2	Protein MAL2 OS=Mus musculus GN=Mal2 PE=1 SV=1	6.28571	1	1	1	175	19.082	6.49
Q9D964	Gatm	Glycine amidinotransferase, mitochondrial OS=Mus musculus GN=Gatm PE=1 SV=1	4.01891	1	1	1	423	48.266	7.88
Q62165	Dag1	Dystroglycan OS=Mus musculus GN=Dag1 PE=1 SV=4	1.2318	1	1	1	893	96.844	8.44
E9Q0N0	Itsn1	Intersectin-1 OS=Mus musculus GN=Itsn1 PE=1 SV=1	2.38511	3	3	3	1719	194.776	7.91
P37040	Por	NADPH--cytochrome P450 reductase OS=Mus musculus GN=Por PE=1 SV=2	4.57227	2	2	2	678	76.995	5.53
Q9QYF1	Rdh11	Retinol dehydrogenase 11 OS=Mus musculus GN=Rdh11 PE=1 SV=2	4.11392	1	1	1	316	35.125	8.91
Q9D289	Trappc6b	Trafficking protein particle complex subunit 6B OS=Mus musculus GN=Trappc6b PE=1 SV=1	12.0253	1	1	1	158	17.924	8.68
Q9WTP6	Ak2	Adenylate kinase 2, mitochondrial OS=Mus musculus GN=Ak2 PE=1 SV=5	4.1841	1	1	1	239	26.452	7.39
Q9D791	Eif2s3y	Uncharacterized protein OS=Mus musculus GN=Eif2s3y PE=2 SV=1	12.2881	4	4	1	472	51.238	8.6
Q8R1B4	Eif3c	Eukaryotic translation initiation factor 3 subunit C OS=Mus musculus GN=Eif3c PE=1 SV=1	3.29308	3	3	3	911	105.465	5.78
P70245	Ebp	3-beta-hydroxysteroid-Delta(8),Delta(7)-isomerase OS=Mus musculus GN=Ebp PE=1 SV=3	5.21739	1	1	1	230	26.198	7.56
Q3THR3	Arl6ip1	Uncharacterized protein OS=Mus musculus GN=Arl6ip1 PE=2 SV=1	4.92611	1	1	1	203	23.262	9.06
Q3TMH2	Scrn3	Secernin-3 OS=Mus musculus GN=Scrn3 PE=1 SV=1	4.54545	1	1	1	418	47.631	5.66
Q8CBY8	Dctn4	Dynactin subunit 4 OS=Mus musculus GN=Dctn4 PE=1 SV=1	9.42184	2	2	2	467	53.023	7.72
Q8QZY6	Tspan14	Tetraspanin-14 OS=Mus musculus GN=Tspan14 PE=1 SV=1	4.07407	1	1	1	270	30.654	6.51
Q7TSQ8	Pdpr	Pyruvate dehydrogenase phosphatase regulatory subunit, mitochondrial OS=Mus musculus GN=Pdpr PE=1 SV=1	1.36674	1	2	1	878	99.167	6.35
P62071	Rras2	Ras-related protein R-Ras2 OS=Mus musculus GN=Rras2 PE=1 SV=1	5.88235	1	2	1	204	23.385	6.01
Q9DBH5	Lman2	Vesicular integral-membrane protein VIP36 OS=Mus musculus GN=Lman2 PE=1 SV=2	3.07263	1	1	1	358	40.404	6.95
Q5M9J2	Hint2	Histidine triad nucleotide binding protein 2 OS=Mus musculus GN=Hint2 PE=1 SV=1	9.20245	1	1	1	163	17.309	9.82
Q9CZS1	Aldh1b1	Aldehyde dehydrogenase X, mitochondrial OS=Mus musculus GN=Aldh1b1 PE=1 SV=1	4.23892	2	2	1	519	57.516	7.02
Q9DCS3	Mecr	Enoyl-[acyl-carrier-protein] reductase, mitochondrial OS=Mus musculus GN=Mecr PE=1 SV=2	19.0349	3	3	3	373	40.317	9.07
Q5SUS9	Ewsr1	RNA-binding protein EWS OS=Mus musculus GN=Ewsr1 PE=1 SV=1	2.118	1	1	1	661	68.994	9.29
P0C027	Nudt10	Diphosphoinositol polyphosphate phosphohydrolase 3-alpha OS=Mus musculus GN=Nudt10 PE=1 SV=1	28.6585	4	4	2	164	18.581	5.69
Q61234	Snta1	Alpha-1-syntrophin OS=Mus musculus GN=Snta1 PE=1 SV=1	2.7833	1	1	1	503	53.632	6.86
Q3URS8	Mlf2	Uncharacterized protein OS=Mus musculus GN=Mlf2 PE=2 SV=1	7.28745	1	1	1	247	28.136	7.27
Q9CQA1	Trappc5	Trafficking protein particle complex subunit 5 OS=Mus musculus GN=Trappc5 PE=1 SV=1	4.25532	1	1	1	188	20.782	9.66
Q9WVA3	Bub3	Mitotic checkpoint protein BUB3 OS=Mus musculus GN=Bub3 PE=1 SV=2	2.14724	1	1	1	326	36.931	6.84
Q3ULD5	Mccc2	Methylcrotonoyl-CoA carboxylase beta chain, mitochondrial OS=Mus musculus GN=Mccc2 PE=1 SV=1	3.90764	2	2	2	563	61.34	8
Q3TF40	Nono	Uncharacterized protein (Fragment) OS=Mus musculus GN=Nono PE=2 SV=1	7.76515	3	3	3	528	60.369	9.61
O35474	Edil3	EGF-like repeat and discoidin I-like domain-containing protein 3 OS=Mus musculus GN=Edil3 PE=1 SV=2	1.875	1	1	1	480	53.677	7.58
Q3TIK1	Gorasp2	Uncharacterized protein OS=Mus musculus GN=Gorasp2 PE=2 SV=1	2.66075	1	1	1	451	47.082	4.83
Q8K0C9	Gmds	GDP-mannose 4,6 dehydratase OS=Mus musculus GN=Gmds PE=1 SV=1	4.56989	1	1	1	372	41.958	7.03
Q3TWT5	Asah1	Uncharacterized protein OS=Mus musculus GN=Asah1 PE=2 SV=1	6.85279	2	2	2	394	44.629	8.46
Q9DBG9	Tax1bp3	Tax1-binding protein 3 OS=Mus musculus GN=Tax1bp3 PE=1 SV=1	13.7097	1	1	1	124	13.714	8.48
P62077	Timm8b	Mitochondrial import inner membrane translocase subunit Tim8 B OS=Mus musculus GN=Timm8b PE=1 SV=1	13.253	1	1	1	83	9.281	5.12
Q3U6B1	G3bp2	Uncharacterized protein (Fragment) OS=Mus musculus GN=G3bp2 PE=2 SV=1	4.72727	2	2	2	550	61.028	5.87
D3YZP9	Ccdc6	Coiled-coil domain-containing protein 6 OS=Mus musculus GN=Ccdc6 PE=1 SV=1	3.41151	2	2	2	469	52.906	7.34
Q8C729	Fam126b	Protein FAM126B OS=Mus musculus GN=Fam126b PE=1 SV=1	2.07547	1	1	1	530	58.55	7.72
Q5NBZ3	Drg1	Uncharacterized protein OS=Mus musculus GN=Drg1 PE=1 SV=1	3.81471	1	1	1	367	40.487	8.9
Q69ZS5	Epn2	MKIAA1065 protein (Fragment) OS=Mus musculus GN=Epn2 PE=2 SV=1	2.58359	2	2	2	658	70.342	8.43
Q9Z0Y1	Dctn3	Dynactin subunit 3 OS=Mus musculus GN=Dctn3 PE=1 SV=2	14.5161	2	3	2	186	20.965	6.06
B2RTN5	Arhgap35	Glucocorticoid receptor DNA binding factor 1 OS=Mus musculus GN=Arhgap35 PE=1 SV=1	0.533689	1	1	1	1499	170.285	6.61
Q3UE92	Xpnpep1	X-prolyl aminopeptidase (Aminopeptidase P) 1, soluble, isoform CRA_b OS=Mus musculus GN=Xpnpep1 PE=1 SV=1	3.003	2	2	2	666	74.513	5.83
Q91XD7	Creld1	Cysteine-rich with EGF-like domain protein 1 OS=Mus musculus GN=Creld1 PE=1 SV=1	2.61905	1	1	1	420	45.687	5.02
Q8BG51	Rhot1	Mitochondrial Rho GTPase 1 OS=Mus musculus GN=Rhot1 PE=1 SV=1	4.4374	2	2	2	631	72.196	6.49
Q9D7S9	Chmp5	Charged multivesicular body protein 5 OS=Mus musculus GN=Chmp5 PE=1 SV=1	9.58904	1	1	1	219	24.56	4.79
P54822	Adsl	Adenylosuccinate lyase OS=Mus musculus GN=Adsl PE=1 SV=2	8.47107	2	2	2	484	54.831	7.27
Q69Z98	Brsk2	Serine/threonine-protein kinase BRSK2 OS=Mus musculus GN=Brsk2 PE=1 SV=2	2.58503	2	2	2	735	81.682	8.79
Q3TJ75	Trove2	TROVE domain family, member 2 OS=Mus musculus GN=Trove2 PE=1 SV=1	2.04461	1	1	1	538	60.085	7.9
Q9CQ60	Pgls	6-phosphogluconolactonase OS=Mus musculus GN=Pgls PE=1 SV=1	6.22568	1	1	1	257	27.237	5.85
Q3UJS6	Cpne3	Uncharacterized protein OS=Mus musculus GN=Cpne3 PE=2 SV=1	3.93996	2	2	1	533	59.577	5.91
Q99J09	Wdr77	Methylosome protein 50 OS=Mus musculus GN=Wdr77 PE=1 SV=1	2.04678	1	1	1	342	36.919	5.27
Q8BWM0	Ptges2	Prostaglandin E synthase 2 OS=Mus musculus GN=Ptges2 PE=1 SV=3	8.59375	2	2	2	384	43.296	9
Q3UGM5	Mob4	Uncharacterized protein OS=Mus musculus GN=Mob4 PE=2 SV=1	6.22222	1	1	1	225	25.986	5.78
Q9D8S9	Bola1	BolA-like protein 1 OS=Mus musculus GN=Bola1 PE=1 SV=1	9.48905	1	1	1	137	14.37	8.76
Q3UJX2	Ctnnbl1	Uncharacterized protein OS=Mus musculus GN=Ctnnbl1 PE=2 SV=1	1.42096	1	1	1	563	64.998	5.05
Q62426	Cstb	Cystatin-B OS=Mus musculus GN=Cstb PE=1 SV=1	21.4286	1	1	1	98	11.039	7.39
Q9D2R6	Coa3	Cytochrome c oxidase assembly factor 3 homolog, mitochondrial OS=Mus musculus GN=Coa3 PE=1 SV=1	9.25926	1	1	1	108	11.979	9.86
Q91XF0	Pnpo	Pyridoxine-5'-phosphate oxidase OS=Mus musculus GN=Pnpo PE=1 SV=1	9.57854	2	2	2	261	30.095	8.22
Q9JI90	Rnf14	E3 ubiquitin-protein ligase RNF14 OS=Mus musculus GN=Rnf14 PE=1 SV=2	4.3299	2	2	2	485	54.89	4.7
Q99J77	Nans	Sialic acid synthase OS=Mus musculus GN=Nans PE=1 SV=1	2.78552	1	1	1	359	39.998	7.06
Q91YJ2	Snx4	Sorting nexin-4 OS=Mus musculus GN=Snx4 PE=1 SV=1	3.33333	1	1	1	450	51.745	5.8
Q3TTM6	Pmpca	Uncharacterized protein OS=Mus musculus GN=Pmpca PE=2 SV=1	5.15267	1	1	1	524	58.182	6.83
Q80VP1	Epn1	Epsin-1 OS=Mus musculus GN=Epn1 PE=1 SV=3	2.95652	2	2	2	575	60.175	4.81
O35887	Calu	Calumenin OS=Mus musculus GN=Calu PE=1 SV=1	16.1905	3	3	3	315	37.041	4.67
Q540E6	Rheb	RHEB-like protein OS=Mus musculus GN=Rheb PE=1 SV=1	3.80435	1	1	1	184	20.439	5.92
P62315	Snrpd1	Small nuclear ribonucleoprotein Sm D1 OS=Mus musculus GN=Snrpd1 PE=1 SV=1	16.8067	1	1	1	119	13.273	11.56
Q9JHR9	Nrip2	Nuclear receptor-interacting protein 2 OS=Mus musculus GN=Nrip2 PE=1 SV=2	6.66667	1	1	1	270	29.266	7.68
F7C106	Cox5b	Cytochrome c oxidase subunit 5B, mitochondrial (Fragment) OS=Mus musculus GN=Cox5b PE=1 SV=1	46.1538	2	3	1	52	5.777	8.22
O35901	Lsm2	U6 snRNA-associated Sm-like protein LSm2 OS=Mus musculus GN=Lsm2 PE=1 SV=1	29.0076	2	2	2	131	14.848	7.34
Q3UL36	Arglu1	Arginine and glutamate-rich protein 1 OS=Mus musculus GN=Arglu1 PE=1 SV=2	2.95203	1	1	1	271	32.868	10.36
Q7TQ95	Lnpk	Endoplasmic reticulum junction formation protein lunapark OS=Mus musculus GN=Lnpk PE=1 SV=1	3.05882	1	1	1	425	47.47	5.27
Q8BWZ3	Naa25	N-alpha-acetyltransferase 25, NatB auxiliary subunit OS=Mus musculus GN=Naa25 PE=1 SV=1	0.823045	1	1	1	972	111.637	6.52
G3X8W0	Ribc2	MCG13574, isoform CRA_b OS=Mus musculus GN=Ribc2 PE=4 SV=1	1.85676	1	2	1	377	45.216	9.28
P48024	Eif1	Eukaryotic translation initiation factor 1 OS=Mus musculus GN=Eif1 PE=1 SV=2	14.1593	1	1	1	113	12.739	7.44
Q8JZZ5	Pitpnb	Phosphatidylinositol transfer protein beta isoform OS=Mus musculus GN=Pitpnb PE=1 SV=1	6.61765	2	2	1	272	31.596	6.37
D3Z670	Ndufa3	NADH dehydrogenase [ubiquinone] 1 alpha subcomplex subunit 3 OS=Mus musculus GN=Ndufa3 PE=1 SV=1	7	1	1	1	100	10.934	8.76
Q548M4	Elovl1	Elongation of very long chain fatty acids protein 1 OS=Mus musculus GN=Elovl1 PE=1 SV=1	4.6595	1	1	1	279	32.656	9.63
Q8K2H2	Otud6b	OTU domain-containing protein 6B OS=Mus musculus GN=Otud6b PE=1 SV=1	5.78231	1	1	1	294	33.737	5.53
O35344	Kpna3	Importin subunit alpha-4 OS=Mus musculus GN=Kpna3 PE=1 SV=1	1.72745	1	1	1	521	57.737	4.94
E9Q7G0	Numa1	Nuclear mitotic apparatus protein 1 OS=Mus musculus GN=Numa1 PE=1 SV=1	0.811843	1	1	1	2094	235.487	5.87
G3X914	Cul5	Cullin-5 OS=Mus musculus GN=Cul5 PE=1 SV=1	2.45614	2	2	2	855	98.979	8.79
B1AT82	Prpsap1	MCG6846, isoform CRA_c OS=Mus musculus GN=Prpsap1 PE=1 SV=1	3.11688	1	1	1	385	42.44	8.4
Q14BI1	Slc24a2	Slc24a2 protein OS=Mus musculus GN=Slc24a2 PE=1 SV=1	2.95359	2	2	2	711	78.926	6.2
Q9Z1Q2	Abhd16a	Protein ABHD16A OS=Mus musculus GN=Abhd16a PE=1 SV=3	2.86738	1	1	1	558	63.046	8.25
B2RRE0	Akap12	A kinase (PRKA) anchor protein (Gravin) 12 OS=Mus musculus GN=Akap12 PE=2 SV=1	0.950119	1	1	1	1684	180.586	4.44
P70195	Psmb7	Proteasome subunit beta type-7 OS=Mus musculus GN=Psmb7 PE=1 SV=1	13.7184	3	3	3	277	29.872	7.99
D3YVV3	Ankrd29	Ankyrin repeat domain 29 OS=Mus musculus GN=Ankrd29 PE=1 SV=1	3.55987	1	1	1	309	33.155	8.43
Q9WU79	Prodh	Proline dehydrogenase 1, mitochondrial OS=Mus musculus GN=Prodh PE=1 SV=2	3.17195	1	1	1	599	67.993	8.24
A2AG50	Map7d2	MAP7 domain-containing protein 2 OS=Mus musculus GN=Map7d2 PE=1 SV=1	1.53649	1	1	1	781	85.997	8.81
Q3TWN8	Aldh18a1	Delta-1-pyrroline-5-carboxylate synthase OS=Mus musculus GN=Aldh18a1 PE=2 SV=1	1.38365	1	1	1	795	87.209	7.68
P61458	Pcbd1	Pterin-4-alpha-carbinolamine dehydratase OS=Mus musculus GN=Pcbd1 PE=1 SV=2	25	2	2	2	104	11.978	6.8
O08583	Alyref	THO complex subunit 4 OS=Mus musculus GN=Alyref PE=1 SV=3	4.31373	1	2	1	255	26.924	11.15
Q3ULG4	Psmd4	Uncharacterized protein OS=Mus musculus GN=Psmd4 PE=2 SV=1	4.48549	1	1	1	379	41.02	4.79
Q9JHU9	Isyna1	Inositol-3-phosphate synthase 1 OS=Mus musculus GN=Isyna1 PE=1 SV=1	8.79713	2	2	2	557	60.893	6.42
E9QP00	Tra2a	Transformer-2 protein homolog alpha OS=Mus musculus GN=Tra2a PE=1 SV=1	4.96454	1	1	1	282	32.559	11.27
Q8BIW1	Prune1	Exopolyphosphatase PRUNE1 OS=Mus musculus GN=Prune1 PE=1 SV=1	8.37004	2	2	2	454	50.208	5.11
Q9JIG7	Ccdc22	Coiled-coil domain-containing protein 22 OS=Mus musculus GN=Ccdc22 PE=1 SV=1	3.98724	2	2	2	627	70.8	6.01
Q52L64	Igkv8-30	ENSMUSG00000076577 protein OS=Mus musculus GN=Igkv8-30 PE=1 SV=1	4.58333	1	1	1	240	26.592	6.32
Q3UHB1	Nt5dc3	5'-nucleotidase domain-containing protein 3 OS=Mus musculus GN=Nt5dc3 PE=1 SV=1	2.5641	1	1	1	546	63.13	8.56
Q8BU30	Iars	Isoleucine--tRNA ligase, cytoplasmic OS=Mus musculus GN=Iars PE=1 SV=2	0.713154	1	1	1	1262	144.179	6.55
Q3UCS6	Cd38	Uncharacterized protein OS=Mus musculus GN=Cd38 PE=2 SV=1	3.94737	1	1	1	304	34.351	8.29
Q9D1I5	Mcee	Methylmalonyl-CoA epimerase, mitochondrial OS=Mus musculus GN=Mcee PE=1 SV=1	10.6742	1	1	1	178	19.005	9.09
Q80TL7	Mon2	Protein MON2 homolog OS=Mus musculus GN=Mon2 PE=1 SV=2	0.699708	1	1	1	1715	188.958	6.13
Q9D387	Lamp5	Lysosome-associated membrane glycoprotein 5 OS=Mus musculus GN=Lamp5 PE=1 SV=2	3.57143	1	1	1	280	31.701	6.14
D3Z7D3	Dip2a	Disco-interacting protein 2 homolog A OS=Mus musculus GN=Dip2a PE=1 SV=1	2.29008	2	2	1	1572	170.47	7.75
Q9CQ86	Mien1	Migration and invasion enhancer 1 OS=Mus musculus GN=Mien1 PE=1 SV=1	14.7826	2	2	2	115	12.287	4.51
Q542U7	Lsm6	LSM6 homolog, U6 small nuclear RNA associated (S. cerevisiae) OS=Mus musculus GN=Lsm6 PE=1 SV=1	8.75	1	1	1	80	9.122	9.58
Q3TFU8	Tmed9	Uncharacterized protein OS=Mus musculus GN=Tmed9 PE=2 SV=1	13.3829	3	4	3	269	31.239	9.58
C9K0Z6	Cntfr	CNTF receptor alpha subunit OS=Mus musculus GN=Cntfr PE=2 SV=1	11.2903	2	4	2	372	40.834	6.83
Q8BZJ7	Dcun1d2	DCN1-like protein 2 OS=Mus musculus GN=Dcun1d2 PE=1 SV=3	6.17761	1	1	1	259	30.049	5.59
Q5U458	Dnajc11	DnaJ homolog subfamily C member 11 OS=Mus musculus GN=Dnajc11 PE=1 SV=2	6.08229	2	2	2	559	63.194	8.32
P54728	Rad23b	UV excision repair protein RAD23 homolog B OS=Mus musculus GN=Rad23b PE=1 SV=2	4.32692	2	2	2	416	43.486	4.83
Q9JL56	Gde1	Glycerophosphodiester phosphodiesterase 1 OS=Mus musculus GN=Gde1 PE=1 SV=1	3.02115	1	1	1	331	37.605	6.9
Q60900	Elavl3	ELAV-like protein 3 OS=Mus musculus GN=Elavl3 PE=1 SV=1	8.17439	2	3	2	367	39.508	9.28
Q9QZE5	Copg1	Coatomer subunit gamma-1 OS=Mus musculus GN=Copg1 PE=1 SV=1	2.0595	1	1	1	874	97.45	5.35
A0A0R4J0B6	Abcg2	ATP-binding cassette sub-family G member 2 OS=Mus musculus GN=Abcg2 PE=1 SV=1	1.52207	1	1	1	657	72.975	8.54
O55222	Ilk	Integrin-linked protein kinase OS=Mus musculus GN=Ilk PE=1 SV=2	3.09735	1	1	1	452	51.34	8.07
P70452	Stx4	Syntaxin-4 OS=Mus musculus GN=Stx4 PE=1 SV=1	6.04027	2	2	2	298	34.144	6.14
P53668	Limk1	LIM domain kinase 1 OS=Mus musculus GN=Limk1 PE=1 SV=1	1.39104	1	1	1	647	72.746	6.9
A0A0U1RNF2	Lcmt1	Leucine carboxyl methyltransferase 1 OS=Mus musculus GN=Lcmt1 PE=1 SV=1	9.63855	2	2	2	332	38.136	5.74
Q66JV6	Orc6	Origin recognition complex subunit 6 OS=Mus musculus GN=Orc6 PE=1 SV=1	2.67176	1	1	1	262	29.109	8.84
Q6GQT9	Nomo1	Nodal modulator 1 OS=Mus musculus GN=Nomo1 PE=1 SV=1	1.81219	2	2	2	1214	133.336	6.09
Q60598	Cttn	Src substrate cortactin OS=Mus musculus GN=Cttn PE=1 SV=2	2.1978	1	1	1	546	61.212	5.4
Q9D832	Dnajb4	DnaJ homolog subfamily B member 4 OS=Mus musculus GN=Dnajb4 PE=1 SV=1	4.74777	1	1	1	337	37.758	8.59
Q99JF8	Psip1	PC4 and SFRS1-interacting protein OS=Mus musculus GN=Psip1 PE=1 SV=1	5.68182	2	2	2	528	59.66	9.13
[truncated: 483 more rows]
