# Supplementary material for: A novel co-target of ACY1 governing plasma membrane translocation of SphK1 contributes to inflammatory and neuropathic pain
Source: iScience. 2023 May 28;26(6):106989. doi: 10.1016/j.isci.2023.106989 (PMC10291574; doi:10.1016/j.isci.2023.106989)
Supplement: Data S1. Data file of exported proteomics datasets, related to Figure 1 [file mmc2.zip › Date S1/1-M-GSGC0160906正式实验报告/预实验报告/蛋白质鉴定简表_B3.xlsx]

## Sheet: Sheet12
Accession	Gene Name	Description	Coverage	# Peptides	# PSMs	# Unique Peptides	# AAs	MW [kDa]	calc. pI
A0A0G2JGX4	Atp1a3	Sodium/potassium-transporting ATPase subunit alpha OS=Mus musculus GN=Atp1a3 PE=1 SV=1	55.4581	51	238	32	1026	112.916	5.41
Q6ZQ49	Atp1a2	Sodium/potassium-transporting ATPase subunit alpha (Fragment) OS=Mus musculus GN=Atp1a2 PE=2 SV=1	50.2935	53	190	32	1022	112.22	5.6
P68369	Tuba1a	Tubulin alpha-1A chain OS=Mus musculus GN=Tuba1a PE=1 SV=1	57.4279	22	178	6	451	50.104	5.06
A0A0A0MQA5	Tuba4a	Tubulin alpha chain (Fragment) OS=Mus musculus GN=Tuba4a PE=1 SV=1	53.2495	21	166	5	477	52.87	5.19
A3KGU7	Sptan1	Spectrin alpha chain, non-erythrocytic 1 OS=Mus musculus GN=Sptan1 PE=1 SV=1	60.5975	121	175	3	2477	284.977	5.34
A3KGU5	Sptan1	Spectrin alpha chain, non-erythrocytic 1 OS=Mus musculus GN=Sptan1 PE=1 SV=1	60.4803	119	171	1	2457	282.72	5.33
Q8VDN2	Atp1a1	Sodium/potassium-transporting ATPase subunit alpha-1 OS=Mus musculus GN=Atp1a1 PE=1 SV=1	45.8456	43	137	25	1023	112.91	5.45
P60710	Actb	Actin, cytoplasmic 1 OS=Mus musculus GN=Actb PE=1 SV=1	69.0667	19	129	1	375	41.71	5.48
P63260	Actg1	Actin, cytoplasmic 2 OS=Mus musculus GN=Actg1 PE=1 SV=1	69.0667	19	128	1	375	41.766	5.48
A0A0A0MQF6	Gapdh	Glyceraldehyde-3-phosphate dehydrogenase OS=Mus musculus GN=Gapdh PE=1 SV=1	63.5097	17	143	17	359	38.629	8.97
Q04447	Ckb	Creatine kinase B-type OS=Mus musculus GN=Ckb PE=1 SV=1	80.0525	20	141	19	381	42.686	5.67
P08551	Nefl	Neurofilament light polypeptide OS=Mus musculus GN=Nefl PE=1 SV=5	72.3757	42	125	38	543	61.471	4.64
Q62261	Sptbn1	Spectrin beta chain, non-erythrocytic 1 OS=Mus musculus GN=Sptbn1 PE=1 SV=2	53.0681	92	135	83	2363	274.052	5.58
Q3TYV5	Cnp	2',3'-cyclic-nucleotide 3'-phosphodiesterase OS=Mus musculus GN=Cnp PE=2 SV=1	67.619	31	137	31	420	47.094	8.97
A0A0R4J036	Nefm	Neurofilament 3, medium OS=Mus musculus GN=Nefm PE=1 SV=1	63.6792	52	125	47	848	95.884	4.78
Q5SXR6	Cltc	Clathrin heavy chain OS=Mus musculus GN=Cltc PE=1 SV=1	51.8166	70	141	70	1679	191.864	5.69
O08553	Dpysl2	Dihydropyrimidinase-related protein 2 OS=Mus musculus GN=Dpysl2 PE=1 SV=2	79.8951	30	108	25	572	62.239	6.38
Q9JHU4	Dync1h1	Cytoplasmic dynein 1 heavy chain 1 OS=Mus musculus GN=Dync1h1 PE=1 SV=2	32.5797	115	135	115	4644	531.71	6.42
P56480	Atp5b	ATP synthase subunit beta, mitochondrial OS=Mus musculus GN=Atp5b PE=1 SV=2	70.8885	26	98	26	529	56.265	5.34
Q9D6F9	Tubb4a	Tubulin beta-4A chain OS=Mus musculus GN=Tubb4a PE=1 SV=3	82.4324	24	138	5	444	49.554	4.88
P68372	Tubb4b	Tubulin beta-4B chain OS=Mus musculus GN=Tubb4b PE=1 SV=1	81.3483	25	143	1	445	49.799	4.89
Q5FW97	EG433182	Enolase 1, alpha non-neuron OS=Mus musculus GN=EG433182 PE=1 SV=1	74.1935	23	83	17	434	47.111	6.8
B2RSN3	Tubb2b	Tubulin beta chain OS=Mus musculus GN=Tubb2b PE=1 SV=1	81.3483	25	145	1	445	49.921	4.89
P99024	Tubb5	Tubulin beta-5 chain OS=Mus musculus GN=Tubb5 PE=1 SV=1	71.6216	23	138	2	444	49.639	4.89
Q7TMM9	Tubb2a	Tubulin beta-2A chain OS=Mus musculus GN=Tubb2a PE=1 SV=1	81.3483	25	138	2	445	49.875	4.89
Q03265	Atp5a1	ATP synthase subunit alpha, mitochondrial OS=Mus musculus GN=Atp5a1 PE=1 SV=1	60.3978	30	76	30	553	59.716	9.19
Q9ERD7	Tubb3	Tubulin beta-3 chain OS=Mus musculus GN=Tubb3 PE=1 SV=1	80.4444	24	109	13	450	50.386	4.93
Q5FWB7	Aldoa	Fructose-bisphosphate aldolase OS=Mus musculus GN=Aldoa PE=1 SV=1	81.3187	27	107	21	364	39.331	8.09
Q3UJ20	Eno2	Uncharacterized protein OS=Mus musculus GN=Eno2 PE=2 SV=1	71.1982	20	67	15	434	47.301	5.11
Q99KI0	Aco2	Aconitate hydratase, mitochondrial OS=Mus musculus GN=Aco2 PE=1 SV=1	60.641	37	81	37	780	85.41	7.93
P05063	Aldoc	Fructose-bisphosphate aldolase C OS=Mus musculus GN=Aldoc PE=1 SV=4	85.124	29	101	23	363	39.37	7.12
Q9QXS1	Plec	Plectin OS=Mus musculus GN=Plec PE=1 SV=3	27.3502	100	109	100	4691	533.861	5.96
P03995	Gfap	Glial fibrillary acidic protein OS=Mus musculus GN=Gfap PE=1 SV=4	69.5349	34	87	33	430	49.87	5.34
P52480	Pkm	Pyruvate kinase PKM OS=Mus musculus GN=Pkm PE=1 SV=4	69.8682	31	81	31	531	57.808	7.47
O89054	Actb	Cytoskeletal beta-actin (Fragment) OS=Mus musculus GN=Actb PE=2 SV=1	61.7647	5	52	1	136	15.199	4.65
P19246	Nefh	Neurofilament heavy polypeptide OS=Mus musculus GN=Nefh PE=1 SV=3	40	38	65	35	1090	116.924	5.81
P63017	Hspa8	Heat shock cognate 71 kDa protein OS=Mus musculus GN=Hspa8 PE=1 SV=1	61.1455	36	87	23	646	70.827	5.52
Q3UYK6	Slc1a2	Amino acid transporter OS=Mus musculus GN=Slc1a2 PE=2 SV=1	28.3217	16	49	16	572	61.99	6.68
A2ARP8	Map1a	Microtubule-associated protein 1A OS=Mus musculus GN=Map1a PE=1 SV=1	30.292	64	78	62	3014	325.687	5.01
P63038	Hspd1	60 kDa heat shock protein, mitochondrial OS=Mus musculus GN=Hspd1 PE=1 SV=1	69.459	29	54	29	573	60.917	6.18
Q3THL7	Vdac1	Uncharacterized protein OS=Mus musculus GN=Vdac1 PE=2 SV=1	65.0177	13	59	1	283	30.738	7.9
O08599	Stxbp1	Syntaxin-binding protein 1 OS=Mus musculus GN=Stxbp1 PE=1 SV=2	65.6566	33	65	33	594	67.526	6.96
Q60932	Vdac1	Voltage-dependent anion-selective channel protein 1 OS=Mus musculus GN=Vdac1 PE=1 SV=3	62.5	13	60	1	296	32.331	8.43
A8DUK4	Hbb-bs	Beta-globin OS=Mus musculus GN=Hbb-bs PE=1 SV=1	84.3537	13	53	5	147	15.738	7.69
Q80Y52	Hsp90aa1	Heat shock protein 90, alpha (Cytosolic), class A member 1 OS=Mus musculus GN=Hsp90aa1 PE=1 SV=2	55.5252	33	65	21	733	84.735	5.01
Q3UH59	Myh10	Myosin-10 OS=Mus musculus GN=Myh10 PE=1 SV=1	27.1237	40	47	31	2013	233.305	5.57
Q546G4	Alb	Albumin 1 OS=Mus musculus GN=Alb PE=1 SV=1	67.4342	34	59	34	608	68.648	6.07
B2RQQ5	Map1b	Microtubule-associated protein 1B OS=Mus musculus GN=Map1b PE=2 SV=1	27.8815	43	56	41	2464	270.141	4.83
P46660	Ina	Alpha-internexin OS=Mus musculus GN=Ina PE=1 SV=3	69.0619	33	48	28	501	55.349	5.4
P50516	Atp6v1a	V-type proton ATPase catalytic subunit A OS=Mus musculus GN=Atp6v1a PE=1 SV=2	60.4538	28	55	28	617	68.283	5.58
P26443	Glud1	Glutamate dehydrogenase 1, mitochondrial OS=Mus musculus GN=Glud1 PE=1 SV=1	52.1505	24	57	24	558	61.298	8
P11499	Hsp90ab1	Heat shock protein HSP 90-beta OS=Mus musculus GN=Hsp90ab1 PE=1 SV=3	57.5967	35	57	23	724	83.229	5.03
P0DP28	Calm3	Calmodulin-3 OS=Mus musculus GN=Calm3 PE=1 SV=1	61.0738	10	38	10	149	16.827	4.22
P60202	Plp1	Myelin proteolipid protein OS=Mus musculus GN=Plp1 PE=1 SV=2	36.1011	12	64	12	277	30.057	8.35
P08249	Mdh2	Malate dehydrogenase, mitochondrial OS=Mus musculus GN=Mdh2 PE=1 SV=3	67.7515	19	43	19	338	35.589	8.68
P61922	Abat	4-aminobutyrate aminotransferase, mitochondrial OS=Mus musculus GN=Abat PE=1 SV=1	70	23	38	23	500	56.416	8.09
A0A1S6GWG6	Atp6v1b2	Uncharacterized protein OS=Mus musculus GN=Atp6v1b2 PE=2 SV=1	64.0741	22	50	22	540	59.241	6.09
P09411	Pgk1	Phosphoglycerate kinase 1 OS=Mus musculus GN=Pgk1 PE=1 SV=4	62.8297	23	45	23	417	44.522	7.9
Q3V3U0	Pygb	Alpha-1,4 glucan phosphorylase OS=Mus musculus GN=Pygb PE=2 SV=1	54.8043	39	56	30	843	96.654	6.73
S4R1C4	Atp2b2	Calcium-transporting ATPase OS=Mus musculus GN=Atp2b2 PE=1 SV=1	36.3951	35	47	24	1154	127.221	6.32
P19096	Fasn	Fatty acid synthase OS=Mus musculus GN=Fasn PE=1 SV=2	28.6342	56	60	56	2504	272.257	6.58
E9PWE8	Dpysl3	Dihydropyrimidinase-related protein 3 OS=Mus musculus GN=Dpysl3 PE=1 SV=1	41.7277	18	38	13	683	73.838	6.46
Q8BYI9	Tnr	Tenascin-R OS=Mus musculus GN=Tnr PE=1 SV=2	30.8542	28	37	28	1358	149.495	4.94
A0A1S6GWH5	Uba1	Uncharacterized protein OS=Mus musculus GN=Uba1 PE=2 SV=1	36.941	28	36	28	1118	124.157	5.99
P17710	Hk1	Hexokinase-1 OS=Mus musculus GN=Hk1 PE=1 SV=3	42.1971	32	44	32	974	108.234	6.8
P39053	Dnm1	Dynamin-1 OS=Mus musculus GN=Dnm1 PE=1 SV=2	50.4037	36	55	2	867	97.741	7.74
Q5SS40	Ywhae	Tyrosine 3-monooxygenase/tryptophan 5-monooxygenase activation protein, epsilon polypeptide, isoform CRA_c OS=Mus musculus GN=Ywhae PE=1 SV=1	75.2941	17	54	14	255	29.155	4.74
Q8BH59	Slc25a12	Calcium-binding mitochondrial carrier protein Aralar1 OS=Mus musculus GN=Slc25a12 PE=1 SV=1	51.2555	23	37	23	677	74.523	8.25
B1Q450	HBB1	Hemoglobin beta chain subunit OS=Mus musculus GN=HBB1 PE=2 SV=1	65.3061	9	35	1	147	15.83	7.69
Q8VDQ8	Sirt2	NAD-dependent protein deacetylase sirtuin-2 OS=Mus musculus GN=Sirt2 PE=1 SV=2	64.0103	19	36	19	389	43.228	5.35
P17742	Ppia	Peptidyl-prolyl cis-trans isomerase A OS=Mus musculus GN=Ppia PE=1 SV=2	64.6341	10	34	10	164	17.96	7.9
A0A0J9YUN4	Dnm1	Dynamin-1 OS=Mus musculus GN=Dnm1 PE=1 SV=1	50.5787	36	53	2	864	97.234	6.87
P46460	Nsf	Vesicle-fusing ATPase OS=Mus musculus GN=Nsf PE=1 SV=2	51.0753	32	47	32	744	82.561	6.95
Q3UDK4	Anxa6	Annexin OS=Mus musculus GN=Anxa6 PE=2 SV=1	56.4636	32	47	3	673	75.935	5.62
P68033	Actc1	Actin, alpha cardiac muscle 1 OS=Mus musculus GN=Actc1 PE=1 SV=1	57.0292	15	50	6	377	41.992	5.39
Q9WV92	Epb41l3	Band 4.1-like protein 3 OS=Mus musculus GN=Epb41l3 PE=1 SV=1	40.9042	33	44	1	929	103.274	5.31
D0VYV6	Epb41l3	Erythrocyte protein band 4.1-like 3 isoform B OS=Mus musculus GN=Epb41l3 PE=2 SV=1	41.4929	33	44	1	911	101.356	5.33
Q01853	Vcp	Transitional endoplasmic reticulum ATPase OS=Mus musculus GN=Vcp PE=1 SV=4	47.6427	28	37	28	806	89.266	5.26
P06745	Gpi	Glucose-6-phosphate isomerase OS=Mus musculus GN=Gpi PE=1 SV=4	47.3118	18	47	18	558	62.727	8.13
Q91VD9	Ndufs1	NADH-ubiquinone oxidoreductase 75 kDa subunit, mitochondrial OS=Mus musculus GN=Ndufs1 PE=1 SV=2	53.5076	28	39	28	727	79.726	5.72
P21550	Eno3	Beta-enolase OS=Mus musculus GN=Eno3 PE=1 SV=3	28.8018	9	26	3	434	46.995	7.18
O88935	Syn1	Synapsin-1 OS=Mus musculus GN=Syn1 PE=1 SV=2	46.034	23	51	22	706	74.052	9.8
P12960	Cntn1	Contactin-1 OS=Mus musculus GN=Cntn1 PE=1 SV=1	38.6275	28	46	28	1020	113.317	6.16
P38647	Hspa9	Stress-70 protein, mitochondrial OS=Mus musculus GN=Hspa9 PE=1 SV=3	38.8807	22	34	21	679	73.416	6.07
Q60597	Ogdh	2-oxoglutarate dehydrogenase, mitochondrial OS=Mus musculus GN=Ogdh PE=1 SV=3	42.3265	35	41	27	1023	116.375	6.83
F8WIT2	Anxa6	Annexin OS=Mus musculus GN=Anxa6 PE=1 SV=1	57.2714	32	42	3	667	75.241	5.55
P40142	Tkt	Transketolase OS=Mus musculus GN=Tkt PE=1 SV=1	53.13	25	41	25	623	67.588	7.5
Q8C605	Pfkp	ATP-dependent 6-phosphofructokinase OS=Mus musculus GN=Pfkp PE=1 SV=1	39.5408	22	30	19	784	85.492	6.89
P48962	Slc25a4	ADP/ATP translocase 1 OS=Mus musculus GN=Slc25a4 PE=1 SV=4	64.7651	21	43	9	298	32.883	9.72
Q810U3	Nfasc	Neurofascin OS=Mus musculus GN=Nfasc PE=1 SV=1	30.0806	28	34	1	1240	137.889	6.19
Q545N7	Ckmt1	Creatine kinase, mitochondrial 1, ubiquitous, isoform CRA_a OS=Mus musculus GN=Ckmt1 PE=1 SV=1	54.067	16	41	16	418	46.974	8.16
Q9WUB3	Pygm	Glycogen phosphorylase, muscle form OS=Mus musculus GN=Pygm PE=1 SV=3	52.019	37	44	27	842	97.225	7.11
P16125	Ldhb	L-lactate dehydrogenase B chain OS=Mus musculus GN=Ldhb PE=1 SV=2	52.3952	17	46	16	334	36.549	6.05
A0A087WPX3	Nfasc	Neurofascin OS=Mus musculus GN=Nfasc PE=1 SV=1	28.2851	29	34	2	1347	150.264	6.68
Q3TQ70	Gnb1	Beta1 subnuit of GTP-binding protein OS=Mus musculus GN=Gnb1 PE=1 SV=1	57.6471	13	29	7	340	37.353	6
A0A0A6YY91	Ncam1	Neural cell adhesion molecule 1 (Fragment) OS=Mus musculus GN=Ncam1 PE=1 SV=1	39.1185	25	42	7	1089	116.295	4.83
P47857	Pfkm	ATP-dependent 6-phosphofructokinase, muscle type OS=Mus musculus GN=Pfkm PE=1 SV=3	41.7949	24	36	21	780	85.215	8
Q571M2	Hspa4	MKIAA4025 protein (Fragment) OS=Mus musculus GN=Hspa4 PE=2 SV=1	42.043	27	33	26	930	103.195	5.88
Q3TIC8	Uqcrc1	Uncharacterized protein OS=Mus musculus GN=Uqcrc1 PE=2 SV=1	50.4167	17	36	16	480	52.719	6.1
P61264	Stx1b	Syntaxin-1B OS=Mus musculus GN=Stx1b PE=1 SV=1	46.5278	13	24	12	288	33.224	5.38
P48722	Hspa4l	Heat shock 70 kDa protein 4L OS=Mus musculus GN=Hspa4l PE=1 SV=2	41.5274	23	30	22	838	94.322	5.74
Q8QZT1	Acat1	Acetyl-CoA acetyltransferase, mitochondrial OS=Mus musculus GN=Acat1 PE=1 SV=1	49.5283	14	26	14	424	44.787	8.51
Q9DB77	Uqcrc2	Cytochrome b-c1 complex subunit 2, mitochondrial OS=Mus musculus GN=Uqcrc2 PE=1 SV=1	53.6424	18	38	18	453	48.205	9.25
Q61598	Gdi2	Rab GDP dissociation inhibitor beta OS=Mus musculus GN=Gdi2 PE=1 SV=1	73.7079	24	41	18	445	50.505	6.25
Q8CAQ8	Immt	MICOS complex subunit Mic60 OS=Mus musculus GN=Immt PE=1 SV=1	46.6314	29	35	29	757	83.848	6.61
B2RXT3	Ogdhl	Ogdhl protein OS=Mus musculus GN=Ogdhl PE=2 SV=1	40.396	30	36	22	1010	114.488	6.84
Q8K0U4	Hspa12a	Heat shock 70 kDa protein 12A OS=Mus musculus GN=Hspa12a PE=1 SV=1	46.963	27	33	27	675	74.825	6.77
S4R2F3	Ank2	Ankyrin-2 OS=Mus musculus GN=Ank2 PE=1 SV=3	12.1498	30	40	29	3926	428.844	5.17
P50396	Gdi1	Rab GDP dissociation inhibitor alpha OS=Mus musculus GN=Gdi1 PE=1 SV=3	83.4452	24	49	18	447	50.489	5.08
P15105	Glul	Glutamine synthetase OS=Mus musculus GN=Glul PE=1 SV=6	65.9517	19	41	19	373	42.092	7.08
F6RT34	Mbp	Myelin basic protein (Fragment) OS=Mus musculus GN=Mbp PE=1 SV=1	56.1321	12	61	12	212	23.182	10.87
Q3UA81	Eef1a1	Elongation factor 1-alpha OS=Mus musculus GN=Eef1a1 PE=2 SV=1	57.1429	15	40	8	462	50.081	9.13
Q3U136	Wdr1	Uncharacterized protein (Fragment) OS=Mus musculus GN=Wdr1 PE=2 SV=1	53.9906	22	30	22	639	69.486	6.81
P48036	Anxa5	Annexin A5 OS=Mus musculus GN=Anxa5 PE=1 SV=1	54.5455	14	22	14	319	35.73	4.96
P60879	Snap25	Synaptosomal-associated protein 25 OS=Mus musculus GN=Snap25 PE=1 SV=1	54.8544	9	22	9	206	23.3	4.77
Q5SWR1	Ap2b1	AP complex subunit beta OS=Mus musculus GN=Ap2b1 PE=2 SV=1	35.9621	24	31	14	951	105.655	5.34
E9QQ57	Prx	Periaxin OS=Mus musculus GN=Prx PE=1 SV=1	37.3113	36	48	7	1391	147.537	8.24
E9QLL2	Dnm3	Dynamin-3 OS=Mus musculus GN=Dnm3 PE=1 SV=1	36.7323	26	36	16	863	97.213	8.56
P28663	Napb	Beta-soluble NSF attachment protein OS=Mus musculus GN=Napb PE=1 SV=2	64.4295	15	22	12	298	33.535	5.47
P05201	Got1	Aspartate aminotransferase, cytoplasmic OS=Mus musculus GN=Got1 PE=1 SV=3	55.6901	19	38	19	413	46.219	7.14
E9QB01	Ncam1	Neural cell adhesion molecule 1 OS=Mus musculus GN=Ncam1 PE=1 SV=2	36.0424	20	33	2	849	93.562	4.93
Q8BPF4		Uncharacterized protein OS=Mus musculus PE=2 SV=1	71.831	10	44	10	142	15.172	8.68
P14094	Atp1b1	Sodium/potassium-transporting ATPase subunit beta-1 OS=Mus musculus GN=Atp1b1 PE=1 SV=1	41.7763	13	38	13	304	35.172	8.65
P05202	Got2	Aspartate aminotransferase, mitochondrial OS=Mus musculus GN=Got2 PE=1 SV=1	63.4884	22	43	22	430	47.381	9
P14152	Mdh1	Malate dehydrogenase, cytoplasmic OS=Mus musculus GN=Mdh1 PE=1 SV=3	38.024	10	30	10	334	36.488	6.58
P62880	Gnb2	Guanine nucleotide-binding protein G(I)/G(S)/G(T) subunit beta-2 OS=Mus musculus GN=Gnb2 PE=1 SV=3	57.3529	14	22	6	340	37.307	6
P51881	Slc25a5	ADP/ATP translocase 2 OS=Mus musculus GN=Slc25a5 PE=1 SV=3	61.0738	20	34	8	298	32.91	9.73
A8IP69	Ywhag	14-3-3 protein gamma subtype OS=Mus musculus GN=Ywhag PE=1 SV=1	68.8259	15	30	9	247	28.285	4.89
Q5EBQ0	Vdac3	Voltage-dependent anion channel 3 OS=Mus musculus GN=Vdac3 PE=2 SV=1	56.338	11	24	10	284	30.864	8.79
Q3V117	Acly	ATP-citrate synthase OS=Mus musculus GN=Acly PE=1 SV=1	30.4269	26	33	26	1101	120.718	7.44
Q8K2B3	Sdha	Succinate dehydrogenase [ubiquinone] flavoprotein subunit, mitochondrial OS=Mus musculus GN=Sdha PE=1 SV=1	51.9578	21	29	21	664	72.539	7.37
P35762	Cd81	CD81 antigen OS=Mus musculus GN=Cd81 PE=1 SV=2	27.5424	3	21	3	236	25.797	5.83
Q9R0P9	Uchl1	Ubiquitin carboxyl-terminal hydrolase isozyme L1 OS=Mus musculus GN=Uchl1 PE=1 SV=1	55.157	9	36	9	223	24.822	5.24
Q7TSJ2	Map6	Microtubule-associated protein 6 OS=Mus musculus GN=Map6 PE=1 SV=2	51.1038	32	37	32	906	96.391	9.5
P00920	Ca2	Carbonic anhydrase 2 OS=Mus musculus GN=Ca2 PE=1 SV=4	62.3077	11	34	11	260	29.015	7.01
Q8K1M6	Dnm1l	Dynamin-1-like protein OS=Mus musculus GN=Dnm1l PE=1 SV=2	41.3747	19	24	1	742	82.606	7.05
Q3UGZ4	Sptbn2	Spectrin beta chain OS=Mus musculus GN=Sptbn2 PE=2 SV=1	15.9129	26	32	18	2388	270.768	5.86
Q8BMS1	Hadha	Trifunctional enzyme subunit alpha, mitochondrial OS=Mus musculus GN=Hadha PE=1 SV=1	37.8768	18	26	18	763	82.617	9.14
E9PUD2	Dnm1l	Dynamin-1-like protein OS=Mus musculus GN=Dnm1l PE=1 SV=1	41.573	19	24	1	712	79.483	7.08
A2ALL9	Atp2b3	Calcium-transporting ATPase OS=Mus musculus GN=Atp2b3 PE=1 SV=1	24.3819	24	32	12	1173	128.658	6.04
A0A0U1RNK1	Prx	Periaxin OS=Mus musculus GN=Prx PE=1 SV=1	37.5399	30	42	1	1252	132.247	7.55
P63101	Ywhaz	14-3-3 protein zeta/delta OS=Mus musculus GN=Ywhaz PE=1 SV=1	69.7959	16	31	12	245	27.754	4.79
Q61548	Snap91	Clathrin coat assembly protein AP180 OS=Mus musculus GN=Snap91 PE=1 SV=1	26.859	18	24	18	901	91.794	4.88
Q76MZ3	Ppp2r1a	Serine/threonine-protein phosphatase 2A 65 kDa regulatory subunit A alpha isoform OS=Mus musculus GN=Ppp2r1a PE=1 SV=3	35.4839	15	21	13	589	65.281	5.11
E9Q8N8	Slc4a4	Anion exchange protein OS=Mus musculus GN=Slc4a4 PE=1 SV=1	23.0347	17	26	16	1094	123.008	6.89
Q80YU5	Mog	Myelin oligodendrocyte glycoprotein (Fragment) OS=Mus musculus GN=Mog PE=2 SV=1	32.8467	10	26	10	274	31.121	8.54
Q64521	Gpd2	Glycerol-3-phosphate dehydrogenase, mitochondrial OS=Mus musculus GN=Gpd2 PE=1 SV=2	39.3398	20	25	20	727	80.902	6.61
Q921I1	Tf	Serotransferrin OS=Mus musculus GN=Tf PE=1 SV=1	37.1593	23	27	1	697	76.674	7.18
Q8VDD5	Myh9	Myosin-9 OS=Mus musculus GN=Myh9 PE=1 SV=4	16.3776	25	29	16	1960	226.232	5.66
P17751	Tpi1	Triosephosphate isomerase OS=Mus musculus GN=Tpi1 PE=1 SV=4	54.5151	13	27	13	299	32.171	5.74
Q9D051	Pdhb	Pyruvate dehydrogenase E1 component subunit beta, mitochondrial OS=Mus musculus GN=Pdhb PE=1 SV=1	49.3036	11	26	11	359	38.912	6.87
E9Q035	Gm20425	Predicted gene 20425 OS=Mus musculus GN=Gm20425 PE=4 SV=1	26.9939	23	27	1	978	107.727	7.77
Q91YT0	Ndufv1	NADH dehydrogenase [ubiquinone] flavoprotein 1, mitochondrial OS=Mus musculus GN=Ndufv1 PE=1 SV=1	59.0517	19	24	19	464	50.802	8.21
Q8BWF0	Aldh5a1	Succinate-semialdehyde dehydrogenase, mitochondrial OS=Mus musculus GN=Aldh5a1 PE=1 SV=1	48.1836	16	23	16	523	55.933	8.25
Q80SW1	Ahcyl1	S-adenosylhomocysteine hydrolase-like protein 1 OS=Mus musculus GN=Ahcyl1 PE=1 SV=1	50.566	21	27	10	530	58.913	6.89
P18760	Cfl1	Cofilin-1 OS=Mus musculus GN=Cfl1 PE=1 SV=3	78.9157	13	27	11	166	18.548	8.09
P20029	Hspa5	78 kDa glucose-regulated protein OS=Mus musculus GN=Hspa5 PE=1 SV=3	39.084	19	22	17	655	72.377	5.16
K3W4T3	Atp6v0a1	V-type proton ATPase subunit a OS=Mus musculus GN=Atp6v0a1 PE=1 SV=1	29.3556	20	26	20	838	96.364	6.84
P58252	Eef2	Elongation factor 2 OS=Mus musculus GN=Eef2 PE=1 SV=2	36.3636	23	28	22	858	95.253	6.83
A0A0R4J2C2	Syt2	Synaptotagmin II OS=Mus musculus GN=Syt2 PE=1 SV=1	52.6066	19	30	11	422	47.218	7.99
Q3U7Z6	Pgam1	Phosphoglycerate mutase OS=Mus musculus GN=Pgam1 PE=1 SV=1	56.2992	13	27	11	254	28.814	7.18
P58281	Opa1	Dynamin-like 120 kDa protein, mitochondrial OS=Mus musculus GN=Opa1 PE=1 SV=1	25.9375	22	29	22	960	111.27	7.55
D3Z656	Synj1	Synaptojanin-1 OS=Mus musculus GN=Synj1 PE=1 SV=1	19.9751	24	24	24	1607	176.222	7.72
Q5DTI2	Atp2a2	ATPase, Ca++ transporting, cardiac muscle, slow twitch 2, isoform CRA_b (Fragment) OS=Mus musculus GN=Atp2a2 PE=2 SV=1	25.2592	21	23	21	1061	116.525	5.5
P62631	Eef1a2	Elongation factor 1-alpha 2 OS=Mus musculus GN=Eef1a2 PE=1 SV=1	57.0194	15	29	8	463	50.422	9.03
Q61553	Fscn1	Fascin OS=Mus musculus GN=Fscn1 PE=1 SV=4	41.9878	14	20	14	493	54.474	6.89
Q8R1X1	Acsl6	Acyl-CoA synthetase long-chain family member 6 OS=Mus musculus GN=Acsl6 PE=1 SV=2	45.4294	25	29	1	722	80.686	7.12
Q8BMF4	Dlat	Dihydrolipoyllysine-residue acetyltransferase component of pyruvate dehydrogenase complex, mitochondrial OS=Mus musculus GN=Dlat PE=1 SV=2	49.6885	20	29	20	642	67.899	8.57
P10649	Gstm1	Glutathione S-transferase Mu 1 OS=Mus musculus GN=Gstm1 PE=1 SV=2	67.8899	14	21	11	218	25.953	7.94
P18872	Gnao1	Guanine nucleotide-binding protein G(o) subunit alpha OS=Mus musculus GN=Gnao1 PE=1 SV=3	51.9774	14	27	12	354	40.059	5.53
Q6P1J1	Crmp1	Crmp1 protein OS=Mus musculus GN=Crmp1 PE=1 SV=1	49.2711	21	30	16	686	74.174	6.81
Q5F2D0	Acsl6	Uncharacterized protein OS=Mus musculus GN=Acsl6 PE=2 SV=1	45.4294	25	29	1	722	80.734	7.23
E9Q1G8	Sept7	Septin-7 OS=Mus musculus GN=Sept7 PE=1 SV=2	51.9451	19	31	18	437	50.617	8.57
Q921L4	LOC665622	Histone H2B OS=Mus musculus GN=LOC665622 PE=2 SV=1	38.5185	6	15	3	135	14.93	10.13
Q64332	Syn2	Synapsin-2 OS=Mus musculus GN=Syn2 PE=1 SV=2	37.7133	14	24	13	586	63.333	8.43
P20152	Vim	Vimentin OS=Mus musculus GN=Vim PE=1 SV=3	51.073	23	27	3	466	53.655	5.12
P35486	Pdha1	Pyruvate dehydrogenase E1 component subunit alpha, somatic form, mitochondrial OS=Mus musculus GN=Pdha1 PE=1 SV=1	58.4615	18	28	18	390	43.204	8.19
P97807	Fh	Fumarate hydratase, mitochondrial OS=Mus musculus GN=Fh PE=1 SV=3	50.4931	18	25	18	507	54.322	9.04
Q9CQV8	Ywhab	14-3-3 protein beta/alpha OS=Mus musculus GN=Ywhab PE=1 SV=3	67.8862	13	22	7	246	28.069	4.83
Q91XV3	Basp1	Brain acid soluble protein 1 OS=Mus musculus GN=Basp1 PE=1 SV=3	78.3186	12	22	12	226	22.074	4.51
Q542X7	Cct2	Chaperonin subunit 2 (Beta), isoform CRA_a OS=Mus musculus GN=Cct2 PE=1 SV=1	45.2336	18	21	18	535	57.441	6.4
F6VW30	Ywhaq	14-3-3 protein theta (Fragment) OS=Mus musculus GN=Ywhaq PE=1 SV=1	48.5149	15	21	10	303	34.327	6.38
Q80TJ1	Cadps	Calcium-dependent secretion activator 1 OS=Mus musculus GN=Cadps PE=1 SV=3	28.9299	24	27	24	1355	153.016	5.74
Q8BFR5	Tufm	Elongation factor Tu, mitochondrial OS=Mus musculus GN=Tufm PE=1 SV=1	60.177	22	29	22	452	49.477	7.56
Q91VA7	Idh3b	Isocitrate dehydrogenase [NAD] subunit, mitochondrial OS=Mus musculus GN=Idh3b PE=1 SV=1	51.5625	16	35	16	384	42.168	8.6
Q64524	Hist2h2be	Histone H2B type 2-E OS=Mus musculus GN=Hist2h2be PE=1 SV=3	35.7143	4	12	1	126	13.985	10.32
D3Z4J3	Myo5a	Unconventional myosin-Va OS=Mus musculus GN=Myo5a PE=1 SV=1	19.7844	29	32	29	1855	215.388	8.5
Q11011	Npepps	Puromycin-sensitive aminopeptidase OS=Mus musculus GN=Npepps PE=1 SV=2	36.8478	25	29	25	920	103.26	5.9
E9QK82	Mpz	Myelin protein P0 OS=Mus musculus GN=Mpz PE=1 SV=1	39.5161	9	27	9	248	27.634	9.47
Q9D0K2	Oxct1	Succinyl-CoA:3-ketoacid coenzyme A transferase 1, mitochondrial OS=Mus musculus GN=Oxct1 PE=1 SV=1	43.2692	16	19	16	520	55.953	8.53
B7U582		Heat shock protein 70-2 OS=Mus musculus PE=3 SV=1	20.0632	14	22	2	633	69.681	5.68
Q3TA69	Rap1gds1	Uncharacterized protein OS=Mus musculus GN=Rap1gds1 PE=2 SV=1	36.2438	17	22	3	607	66.033	5.4
P20357	Map2	Microtubule-associated protein 2 OS=Mus musculus GN=Map2 PE=1 SV=2	25.6018	31	33	31	1828	199.01	4.91
Q3THQ5	Stip1	Uncharacterized protein OS=Mus musculus GN=Stip1 PE=2 SV=1	48.8029	26	31	26	543	62.461	6.65
Q8CC13	Ap1b1	AP complex subunit beta OS=Mus musculus GN=Ap1b1 PE=2 SV=1	24.0294	19	21	9	953	104.931	5.06
Q3TWV0	Vim	Uncharacterized protein OS=Mus musculus GN=Vim PE=2 SV=1	46.9957	21	25	1	466	53.633	5.16
G5E829	Atp2b1	Plasma membrane calcium-transporting ATPase 1 OS=Mus musculus GN=Atp2b1 PE=1 SV=1	18.4426	19	25	6	1220	134.662	5.91
P17426	Ap2a1	AP-2 complex subunit alpha-1 OS=Mus musculus GN=Ap2a1 PE=1 SV=1	35.9263	25	30	21	977	107.596	7.03
Q99PU5	Acsbg1	Long-chain-fatty-acid--CoA ligase ACSBG1 OS=Mus musculus GN=Acsbg1 PE=1 SV=1	32.3162	18	20	18	721	80.374	5.94
Q9CR68	Uqcrfs1	Cytochrome b-c1 complex subunit Rieske, mitochondrial OS=Mus musculus GN=Uqcrfs1 PE=1 SV=1	50	12	19	12	274	29.349	8.7
D1FNM9	Atp2b4	Calcium-transporting ATPase OS=Mus musculus GN=Atp2b4 PE=2 SV=1	15.6846	14	22	5	1205	132.97	6.13
P19157	Gstp1	Glutathione S-transferase P 1 OS=Mus musculus GN=Gstp1 PE=1 SV=2	55.7143	9	21	9	210	23.594	7.87
P10852	Slc3a2	4F2 cell-surface antigen heavy chain OS=Mus musculus GN=Slc3a2 PE=1 SV=1	33.6502	15	21	15	526	58.3	5.91
P08752	Gnai2	Guanine nucleotide-binding protein G(i) subunit alpha-2 OS=Mus musculus GN=Gnai2 PE=1 SV=5	42.2535	12	19	7	355	40.463	5.45
Q5SVJ0	Camk2b	Calcium/calmodulin-dependent protein kinase II, beta, isoform CRA_b OS=Mus musculus GN=Camk2b PE=1 SV=1	26.5766	13	17	7	666	72.857	7.27
Q61699	Hsph1	Heat shock protein 105 kDa OS=Mus musculus GN=Hsph1 PE=1 SV=2	31.7016	20	23	20	858	96.346	5.53
Q9Z1G3	Atp6v1c1	V-type proton ATPase subunit C 1 OS=Mus musculus GN=Atp6v1c1 PE=1 SV=4	53.4031	17	21	17	382	43.86	7.46
Q3TLU4	Rap1gds1	Uncharacterized protein OS=Mus musculus GN=Rap1gds1 PE=2 SV=1	33.4432	16	20	2	607	66.084	5.45
O08788	Dctn1	Dynactin subunit 1 OS=Mus musculus GN=Dctn1 PE=1 SV=3	31.8501	27	28	27	1281	141.588	5.9
Q6GT24	Prdx6	Peroxiredoxin-6 OS=Mus musculus GN=Prdx6 PE=1 SV=1	71.4286	12	18	9	224	24.811	6.37
Q3TZ32	Aars	Uncharacterized protein OS=Mus musculus GN=Aars PE=2 SV=1	30.2686	20	20	20	968	106.793	5.67
Q3TL71	Hnrnpk	Uncharacterized protein OS=Mus musculus GN=Hnrnpk PE=2 SV=1	39.6552	15	19	15	464	50.976	5.45
A0A0G2JEG8	Amph	Amphiphysin OS=Mus musculus GN=Amph PE=1 SV=1	32.6087	15	20	13	690	75.293	4.63
O08749	Dld	Dihydrolipoyl dehydrogenase, mitochondrial OS=Mus musculus GN=Dld PE=1 SV=2	50.4912	16	24	16	509	54.238	7.9
A0A1B0GSX0	Ldha	L-lactate dehydrogenase OS=Mus musculus GN=Ldha PE=1 SV=1	45.1524	16	28	15	361	39.733	8.35
Q91WD5	Ndufs2	NADH dehydrogenase [ubiquinone] iron-sulfur protein 2, mitochondrial OS=Mus musculus GN=Ndufs2 PE=1 SV=1	35.6371	11	18	11	463	52.592	6.99
Q4FJX4	Csrp1	Csrp1 protein OS=Mus musculus GN=Csrp1 PE=1 SV=1	56.4767	9	13	9	193	20.57	8.57
Q99LC5	Etfa	Electron transfer flavoprotein subunit alpha, mitochondrial OS=Mus musculus GN=Etfa PE=1 SV=2	53.7538	13	17	13	333	34.988	8.38
Q60930	Vdac2	Voltage-dependent anion-selective channel protein 2 OS=Mus musculus GN=Vdac2 PE=1 SV=2	48.1356	10	24	10	295	31.713	7.49
P40124	Cap1	Adenylyl cyclase-associated protein 1 OS=Mus musculus GN=Cap1 PE=1 SV=4	42.4051	13	19	13	474	51.532	7.52
Q9DCX2	Atp5h	ATP synthase subunit d, mitochondrial OS=Mus musculus GN=Atp5h PE=1 SV=3	77.0186	10	21	10	161	18.738	5.69
Q8BVI4	Qdpr	Dihydropteridine reductase OS=Mus musculus GN=Qdpr PE=1 SV=2	63.0705	11	19	11	241	25.554	7.81
Q61644	Pacsin1	Protein kinase C and casein kinase substrate in neurons protein 1 OS=Mus musculus GN=Pacsin1 PE=1 SV=1	53.9683	17	21	16	441	50.544	5.24
P68510	Ywhah	14-3-3 protein eta OS=Mus musculus GN=Ywhah PE=1 SV=2	54.065	13	19	8	246	28.194	4.89
P63011	Rab3a	Ras-related protein Rab-3A OS=Mus musculus GN=Rab3a PE=1 SV=1	53.1818	9	15	4	220	24.954	5.03
Q9R0Y5	Ak1	Adenylate kinase isoenzyme 1 OS=Mus musculus GN=Ak1 PE=1 SV=1	55.1546	8	13	8	194	21.526	5.81
G5E846	Prph	Peripherin OS=Mus musculus GN=Prph PE=1 SV=1	49.6842	21	25	19	475	54.265	5.52
Q8CHF1	mKIAA0531	Kinesin-like protein (Fragment) OS=Mus musculus GN=mKIAA0531 PE=2 SV=1	19.8582	15	15	9	987	112.567	6.42
Q08331	Calb2	Calretinin OS=Mus musculus GN=Calb2 PE=1 SV=3	49.0775	12	16	11	271	31.353	5.02
A0A0R4J117	Igsf8	Immunoglobulin superfamily member 8 OS=Mus musculus GN=Igsf8 PE=1 SV=1	36.9885	12	15	12	611	64.965	7.84
P70404	Idh3g	Isocitrate dehydrogenase [NAD] subunit gamma 1, mitochondrial OS=Mus musculus GN=Idh3g PE=1 SV=1	48.3461	14	24	14	393	42.758	9.01
Q68FL4	Ahcyl2	Putative adenosylhomocysteinase 3 OS=Mus musculus GN=Ahcyl2 PE=1 SV=1	35.0734	17	22	6	613	66.857	7.36
Q62059	Vcan	Versican core protein OS=Mus musculus GN=Vcan PE=1 SV=2	5.1832	12	15	12	3357	366.56	4.64
Q9Z0E0	Ncdn	Neurochondrin OS=Mus musculus GN=Ncdn PE=1 SV=1	26.2003	13	21	13	729	78.845	5.54
Q9CZU6	Cs	Citrate synthase, mitochondrial OS=Mus musculus GN=Cs PE=1 SV=1	28.4483	11	24	11	464	51.703	8.57
P13020	Gsn	Gelsolin OS=Mus musculus GN=Gsn PE=1 SV=3	32.5641	18	24	4	780	85.888	6.18
E9QNP0	Kxd1	KxDL motif-containing protein 1 OS=Mus musculus GN=Kxd1 PE=1 SV=1	20.2586	5	23	5	232	26.839	9.83
Q61768	Kif5b	Kinesin-1 heavy chain OS=Mus musculus GN=Kif5b PE=1 SV=3	19.3146	13	14	7	963	109.484	6.44
Q99JY0	Hadhb	Trifunctional enzyme subunit beta, mitochondrial OS=Mus musculus GN=Hadhb PE=1 SV=1	41.2632	15	20	15	475	51.353	9.38
Q66JR7	Pgm2	Pgm2 protein (Fragment) OS=Mus musculus GN=Pgm2 PE=2 SV=1	46.1017	18	18	18	590	64.118	6.76
B6ZHD0	Epb41l2	Erythrocyte protein band 4.1-like 2 OS=Mus musculus GN=Epb41l2 PE=2 SV=1	23.3806	16	22	13	988	109.829	5.43
Q9DB20	Atp5o	ATP synthase subunit O, mitochondrial OS=Mus musculus GN=Atp5o PE=1 SV=1	61.5023	11	14	11	213	23.349	9.99
Q3UB66	Rab1a	Uncharacterized protein OS=Mus musculus GN=Rab1a PE=2 SV=1	47.3171	6	11	4	205	22.664	5.73
Q6ZQ38	Cand1	Cullin-associated NEDD8-dissociated protein 1 OS=Mus musculus GN=Cand1 PE=1 SV=2	25.0407	26	31	26	1230	136.245	5.78
P11983	Tcp1	T-complex protein 1 subunit alpha OS=Mus musculus GN=Tcp1 PE=1 SV=3	44.6043	17	20	17	556	60.411	6.16
P27773	Pdia3	Protein disulfide-isomerase A3 OS=Mus musculus GN=Pdia3 PE=1 SV=2	50.6931	21	27	21	505	56.643	6.21
Q61361	Bcan	Brevican core protein OS=Mus musculus GN=Bcan PE=1 SV=2	22.4236	16	20	16	883	95.755	4.93
A0A1L1SV25	Actn4	Alpha-actinin-4 OS=Mus musculus GN=Actn4 PE=1 SV=1	30.1502	19	20	5	932	107.041	5.36
Q99PT1	Arhgdia	Rho GDP-dissociation inhibitor 1 OS=Mus musculus GN=Arhgdia PE=1 SV=3	61.2745	9	14	9	204	23.393	5.2
Q3TGC5	Pebp1	Uncharacterized protein OS=Mus musculus GN=Pebp1 PE=2 SV=1	82.3529	9	18	9	187	20.876	5.6
P06837	Gap43	Neuromodulin OS=Mus musculus GN=Gap43 PE=1 SV=1	65.1982	9	15	9	227	23.618	4.73
Q9D1G1	Rab1b	Ras-related protein Rab-1B OS=Mus musculus GN=Rab1b PE=1 SV=1	50.2488	8	15	4	201	22.173	5.73
O08539	Bin1	Myc box-dependent-interacting protein 1 OS=Mus musculus GN=Bin1 PE=1 SV=1	35.5442	15	19	13	588	64.43	5.03
P17879	Hspa1b	Heat shock 70 kDa protein 1B OS=Mus musculus GN=Hspa1b PE=1 SV=3	25.0779	11	19	7	642	70.133	5.72
P62141	Ppp1cb	Serine/threonine-protein phosphatase PP1-beta catalytic subunit OS=Mus musculus GN=Ppp1cb PE=1 SV=3	40.9786	10	14	3	327	37.163	6.19
B7ZWC0	Ndrg1	N-myc downstream regulated gene 1 OS=Mus musculus GN=Ndrg1 PE=2 SV=1	27.4112	7	12	7	394	42.971	6.1
P63330	Ppp2ca	Serine/threonine-protein phosphatase 2A catalytic subunit alpha isoform OS=Mus musculus GN=Ppp2ca PE=1 SV=1	44.6602	10	14	1	309	35.585	5.54
P56399	Usp5	Ubiquitin carboxyl-terminal hydrolase 5 OS=Mus musculus GN=Usp5 PE=1 SV=1	27.6224	14	16	14	858	95.772	5.01
Q3U6C7	Sucla2	Succinate-CoA ligase subunit beta (Fragment) OS=Mus musculus GN=Sucla2 PE=2 SV=1	42.9787	15	21	15	470	50.594	7.69
Q9EQF6	Dpysl5	Dihydropyrimidinase-related protein 5 OS=Mus musculus GN=Dpysl5 PE=1 SV=1	39.0071	13	20	13	564	61.477	7.09
Q3UA17	Mtch2	Uncharacterized protein OS=Mus musculus GN=Mtch2 PE=2 SV=1	39.934	9	12	9	303	33.467	8.25
Q3TXE5	Canx	Uncharacterized protein OS=Mus musculus GN=Canx PE=2 SV=1	26.9036	15	23	15	591	67.217	4.65
B2RQX9	Slc6a5	Transporter OS=Mus musculus GN=Slc6a5 PE=1 SV=1	20.9861	12	14	12	791	86.972	7.4
Q80TT4	Tomm70a	MKIAA0719 protein (Fragment) OS=Mus musculus GN=Tomm70a PE=2 SV=1	40.2556	17	18	17	626	69.487	8.37
Q4W4C9	Vsnl1	Neural visinin-like type 1 protein OS=Mus musculus GN=Vsnl1 PE=1 SV=1	64.3979	12	20	12	191	22.128	5.15
P80315	Cct4	T-complex protein 1 subunit delta OS=Mus musculus GN=Cct4 PE=1 SV=3	42.115	16	17	15	539	58.03	8.02
A0A1L1SQ51	Tln2	Talin-2 OS=Mus musculus GN=Tln2 PE=1 SV=1	9.74843	16	21	12	2544	271.756	5.57
A0A0R4J0I1	Serpina3k	MCG1051009 OS=Mus musculus GN=Serpina3k PE=1 SV=1	31.8182	9	11	9	418	46.643	5.16
P07356	Anxa2	Annexin A2 OS=Mus musculus GN=Anxa2 PE=1 SV=2	52.5074	14	18	14	339	38.652	7.69
P26041	Msn	Moesin OS=Mus musculus GN=Msn PE=1 SV=3	38.8215	20	21	14	577	67.725	6.6
Q61171	Prdx2	Peroxiredoxin-2 OS=Mus musculus GN=Prdx2 PE=1 SV=3	59.596	10	17	10	198	21.765	5.41
Q69ZW4	Ap2a2	MKIAA0899 protein (Fragment) OS=Mus musculus GN=Ap2a2 PE=2 SV=1	23.8883	15	17	11	967	107.275	8.29
A2ALV3	Sh3gl2	Endophilin-A1 OS=Mus musculus GN=Sh3gl2 PE=1 SV=1	41.0673	13	21	11	431	48.265	5.69
Q91V61	Sfxn3	Sideroflexin-3 OS=Mus musculus GN=Sfxn3 PE=1 SV=1	44.2368	9	13	8	321	35.384	9.51
Q8BGN3	Enpp6	Ectonucleotide pyrophosphatase/phosphodiesterase family member 6 OS=Mus musculus GN=Enpp6 PE=1 SV=1	36.8182	11	15	11	440	50.586	7.31
Q99P72	Rtn4	Reticulon-4 OS=Mus musculus GN=Rtn4 PE=1 SV=2	32.0998	22	24	20	1162	126.535	4.54
P80316	Cct5	T-complex protein 1 subunit epsilon OS=Mus musculus GN=Cct5 PE=1 SV=1	42.1442	17	20	16	541	59.586	6.02
A0A087WPR1	Mag	Myelin-associated glycoprotein OS=Mus musculus GN=Mag PE=1 SV=1	25.0399	12	19	2	627	69.344	5.1
P62835	Rap1a	Ras-related protein Rap-1A OS=Mus musculus GN=Rap1a PE=1 SV=1	55.9783	8	11	4	184	20.974	6.67
Q9DB05	Napa	Alpha-soluble NSF attachment protein OS=Mus musculus GN=Napa PE=1 SV=1	48.1356	11	13	8	295	33.168	5.45
Q05816	Fabp5	Fatty acid-binding protein, epidermal OS=Mus musculus GN=Fabp5 PE=1 SV=3	72.5926	8	18	8	135	15.127	6.54
Q80TM2	Tln1	MKIAA1027 protein (Fragment) OS=Mus musculus GN=Tln1 PE=2 SV=4	8.89236	16	17	12	2564	271.963	6.27
P99029	Prdx5	Peroxiredoxin-5, mitochondrial OS=Mus musculus GN=Prdx5 PE=1 SV=2	56.1905	10	19	10	210	21.884	8.85
Q9D2G2	Dlst	Dihydrolipoyllysine-residue succinyltransferase component of 2-oxoglutarate dehydrogenase complex, mitochondrial OS=Mus musculus GN=Dlst PE=1 SV=1	27.533	9	16	9	454	48.963	8.95
Q3UR55	Atp1b2	Sodium/potassium-transporting ATPase subunit beta OS=Mus musculus GN=Atp1b2 PE=1 SV=1	38.6207	9	16	9	290	33.322	8.31
P19783	Cox4i1	Cytochrome c oxidase subunit 4 isoform 1, mitochondrial OS=Mus musculus GN=Cox4i1 PE=1 SV=2	57.9882	11	20	11	169	19.518	9.23
P62715	Ppp2cb	Serine/threonine-protein phosphatase 2A catalytic subunit beta isoform OS=Mus musculus GN=Ppp2cb PE=1 SV=1	43.0421	10	14	1	309	35.552	5.43
E9PWQ3	Col6a3	Collagen, type VI, alpha 3 OS=Mus musculus GN=Col6a3 PE=1 SV=2	4.6285	10	11	10	3284	353.713	6.93
P63005	Pafah1b1	Platelet-activating factor acetylhydrolase IB subunit alpha OS=Mus musculus GN=Pafah1b1 PE=1 SV=2	33.9024	13	15	12	410	46.64	7.37
Q3U4U6	Cct3	T-complex protein 1 subunit gamma OS=Mus musculus GN=Cct3 PE=1 SV=1	42.2018	19	19	19	545	60.591	6.7
Q9EQ20	Aldh6a1	Methylmalonate-semialdehyde dehydrogenase [acylating], mitochondrial OS=Mus musculus GN=Aldh6a1 PE=1 SV=1	33.6449	10	12	10	535	57.879	8.07
O88569	Hnrnpa2b1	Heterogeneous nuclear ribonucleoproteins A2/B1 OS=Mus musculus GN=Hnrnpa2b1 PE=1 SV=2	30.8782	12	21	9	353	37.38	8.95
Q9JJV2	Pfn2	Profilin-2 OS=Mus musculus GN=Pfn2 PE=1 SV=3	81.4286	8	14	8	140	15.022	6.99
Q9CR62	Slc25a11	Mitochondrial 2-oxoglutarate/malate carrier protein OS=Mus musculus GN=Slc25a11 PE=1 SV=3	42.6752	12	18	12	314	34.133	9.94
Q3U7K1		Serine/threonine-protein phosphatase OS=Mus musculus PE=2 SV=1	34.6749	9	12	2	323	37.009	6.54
P31786	Dbi	Acyl-CoA-binding protein OS=Mus musculus GN=Dbi PE=1 SV=2	47.1264	3	13	3	87	9.994	8.82
Q3THU8	Slc25a3	Uncharacterized protein OS=Mus musculus GN=Slc25a3 PE=2 SV=1	47.0588	16	33	16	357	39.587	9.19
P62482	Kcnab2	Voltage-gated potassium channel subunit beta-2 OS=Mus musculus GN=Kcnab2 PE=1 SV=1	53.406	17	20	13	367	40.995	9
P63040	Cplx1	Complexin-1 OS=Mus musculus GN=Cplx1 PE=1 SV=1	51.4925	5	13	4	134	15.112	4.97
A0A0R4J1N7	Ank1	Ankyrin-1 OS=Mus musculus GN=Ank1 PE=1 SV=1	10.5401	15	17	14	1907	209.389	6.74
Q5GQ64	Sncg	Gamma-synuclein (Fragment) OS=Mus musculus GN=Sncg PE=1 SV=1	76.4228	9	11	8	123	13.152	4.65
P47738	Aldh2	Aldehyde dehydrogenase, mitochondrial OS=Mus musculus GN=Aldh2 PE=1 SV=1	38.5356	14	22	14	519	56.502	7.62
E9PZF0	Gm20390	Nucleoside diphosphate kinase OS=Mus musculus GN=Gm20390 PE=3 SV=1	68.9139	12	19	5	267	30.181	8.72
Q3T1F6	Mag	Myelin-associated glycoprotein OS=Mus musculus GN=Mag PE=2 SV=1	23.8832	11	17	1	582	64.228	5.01
P70168	Kpnb1	Importin subunit beta-1 OS=Mus musculus GN=Kpnb1 PE=1 SV=2	17.8082	12	15	12	876	97.122	4.78
Q9QYG0	Ndrg2	Protein NDRG2 OS=Mus musculus GN=Ndrg2 PE=1 SV=1	46.9003	10	20	10	371	40.763	5.4
O54991	Cntnap1	Contactin-associated protein 1 OS=Mus musculus GN=Cntnap1 PE=1 SV=2	12.9242	13	15	13	1385	156.212	7.06
Q3THH8	Cct7	Uncharacterized protein OS=Mus musculus GN=Cct7 PE=2 SV=1	34.375	14	15	14	544	59.614	8.02
E9PYB0	Ahnak2	AHNAK nucleoprotein 2 (Fragment) OS=Mus musculus GN=Ahnak2 PE=1 SV=8	35.0978	11	15	11	1738	182.496	7.08
Q3TI05	Cct6a	Chaperonin containing Tcp1, subunit 6a (Zeta) OS=Mus musculus GN=Cct6a PE=2 SV=1	37.2881	13	16	13	531	57.968	7.08
Q56A15	Cycs	Cytochrome c OS=Mus musculus GN=Cycs PE=1 SV=1	48.5714	5	13	5	105	11.598	9.58
B2RTM0	Hist2h4	Histone H4 OS=Mus musculus GN=Hist2h4 PE=1 SV=1	53.3981	8	18	8	103	11.36	11.36
Q8BWT1	Acaa2	3-ketoacyl-CoA thiolase, mitochondrial OS=Mus musculus GN=Acaa2 PE=1 SV=3	43.073	11	13	11	397	41.803	8.09
B2RSH2	Gnai1	Guanine nucleotide-binding protein G(i) subunit alpha-1 OS=Mus musculus GN=Gnai1 PE=1 SV=1	41.8079	11	16	6	354	40.335	5.97
P56564	Slc1a3	Excitatory amino acid transporter 1 OS=Mus musculus GN=Slc1a3 PE=1 SV=2	21.9153	8	12	7	543	59.584	8.4
Q8C338	Idh1	Isocitrate dehydrogenase [NADP] OS=Mus musculus GN=Idh1 PE=2 SV=1	38.8626	14	18	14	422	47.515	6.93
A0A0J9YUQ8	Gsn	Gelsolin (Fragment) OS=Mus musculus GN=Gsn PE=1 SV=1	39.0845	15	20	1	568	62.316	6.92
Q8K1M3	Prkar2a	Protein kinase, cAMP dependent regulatory, type II alpha OS=Mus musculus GN=Prkar2a PE=1 SV=1	30.0995	8	11	6	402	45.561	4.93
E9QM38	Slc12a2	Solute carrier family 12 member 2 OS=Mus musculus GN=Slc12a2 PE=1 SV=1	15.0912	14	16	14	1206	130.585	6.52
A2A5Y6	Mapt	Microtubule-associated protein OS=Mus musculus GN=Mapt PE=1 SV=1	35.781	17	20	5	749	78.038	6.51
Q6PB66	Lrpprc	Leucine-rich PPR motif-containing protein, mitochondrial OS=Mus musculus GN=Lrpprc PE=1 SV=2	14.1523	17	17	17	1392	156.516	6.83
Q9WUM5	Suclg1	Succinate--CoA ligase [ADP/GDP-forming] subunit alpha, mitochondrial OS=Mus musculus GN=Suclg1 PE=1 SV=4	35.5491	9	18	9	346	36.132	9.39
E9Q1K3	Add1	Alpha-adducin OS=Mus musculus GN=Add1 PE=1 SV=1	32.2727	14	14	1	660	72.881	6.32
Q3TPZ5	Dctn2	Dynactin 2 OS=Mus musculus GN=Dctn2 PE=1 SV=1	40.5473	12	12	12	402	44.09	5.26
P48678	Lmna	Prelamin-A/C OS=Mus musculus GN=Lmna PE=1 SV=2	23.1579	13	13	12	665	74.193	6.98
Q80YN3	Bcas1	Breast carcinoma-amplified sequence 1 homolog OS=Mus musculus GN=Bcas1 PE=1 SV=3	17.6935	8	13	8	633	67.336	6.21
Q923T9	Camk2g	Calcium/calmodulin-dependent protein kinase type II subunit gamma OS=Mus musculus GN=Camk2g PE=1 SV=1	23.8185	12	15	3	529	59.569	7.58
Q8VHP7	Serpinb1b	Leukocyte elastase inhibitor B OS=Mus musculus GN=Serpinb1b PE=1 SV=1	51.8325	14	17	9	382	42.86	6.74
Q91XH5	Spr	Sepiapterin reductase OS=Mus musculus GN=Spr PE=1 SV=1	52.2901	10	13	10	262	27.91	6.21
Q9JKC6	Cend1	Cell cycle exit and neuronal differentiation protein 1 OS=Mus musculus GN=Cend1 PE=1 SV=1	50.3356	5	11	5	149	14.978	8.97
Q3TFG3	Eif4a1	Uncharacterized protein OS=Mus musculus GN=Eif4a1 PE=2 SV=1	45.5665	14	17	7	406	46.153	5.48
P62962	Pfn1	Profilin-1 OS=Mus musculus GN=Pfn1 PE=1 SV=2	83.5714	8	12	8	140	14.948	8.28
Q69ZY2	Endod1	MKIAA0830 protein (Fragment) OS=Mus musculus GN=Endod1 PE=2 SV=1	27.7496	11	12	11	591	64.598	6.54
Q9DCW4	Etfb	Electron transfer flavoprotein subunit beta OS=Mus musculus GN=Etfb PE=1 SV=3	42.7451	9	12	9	255	27.606	8.1
Q9DC69	Ndufa9	NADH dehydrogenase [ubiquinone] 1 alpha subcomplex subunit 9, mitochondrial OS=Mus musculus GN=Ndufa9 PE=1 SV=2	37.4005	10	14	10	377	42.498	9.74
Q8K232	Add1	Adducin 1 (Alpha) OS=Mus musculus GN=Add1 PE=2 SV=1	26.9388	14	14	1	735	80.573	5.83
P31938	Map2k1	Dual specificity mitogen-activated protein kinase kinase 1 OS=Mus musculus GN=Map2k1 PE=1 SV=2	35.369	9	12	9	393	43.446	6.7
A2AQL0	Stk39	Serine/threonine kinase 39, STE20/SPS1 homolog (Yeast) OS=Mus musculus GN=Stk39 PE=1 SV=1	16.9065	7	13	6	556	60.282	6.29
Q80XN0	Bdh1	D-beta-hydroxybutyrate dehydrogenase, mitochondrial OS=Mus musculus GN=Bdh1 PE=1 SV=2	35.8601	10	12	10	343	38.274	9.01
Q9D8N0	Eef1g	Elongation factor 1-gamma OS=Mus musculus GN=Eef1g PE=1 SV=3	39.1304	14	17	14	437	50.029	6.74
Q9DCT2	Ndufs3	NADH dehydrogenase [ubiquinone] iron-sulfur protein 3, mitochondrial OS=Mus musculus GN=Ndufs3 PE=1 SV=2	21.2928	5	8	5	263	30.131	7.17
P46096	Syt1	Synaptotagmin-1 OS=Mus musculus GN=Syt1 PE=1 SV=1	34.2043	15	19	7	421	47.388	8.53
Q9QUP5	Hapln1	Hyaluronan and proteoglycan link protein 1 OS=Mus musculus GN=Hapln1 PE=1 SV=1	47.7528	13	16	12	356	40.452	7.8
O54774	Ap3d1	AP-3 complex subunit delta-1 OS=Mus musculus GN=Ap3d1 PE=1 SV=1	9.09091	6	9	6	1199	134.996	7.37
Q3V235	Phb2	Prohibitin 2 OS=Mus musculus GN=Phb2 PE=1 SV=1	38.1271	10	13	10	299	33.276	9.83
P09103	P4hb	Protein disulfide-isomerase OS=Mus musculus GN=P4hb PE=1 SV=2	35.3635	13	14	13	509	57.023	4.88
A0A1B0GS58	Glrx3	Glutaredoxin-3 OS=Mus musculus GN=Glrx3 PE=1 SV=1	28.877	7	12	7	374	41.677	6.54
Q7TQI3	Otub1	Ubiquitin thioesterase OTUB1 OS=Mus musculus GN=Otub1 PE=1 SV=2	37.2694	8	11	8	271	31.25	4.94
P13707	Gpd1	Glycerol-3-phosphate dehydrogenase [NAD(+)], cytoplasmic OS=Mus musculus GN=Gpd1 PE=1 SV=3	43.2665	11	16	10	349	37.548	7.17
P84078	Arf1	ADP-ribosylation factor 1 OS=Mus musculus GN=Arf1 PE=1 SV=2	54.6961	9	12	4	181	20.684	6.8
Q3ULZ3	Psat1	Phosphoserine aminotransferase OS=Mus musculus GN=Psat1 PE=2 SV=1	47.2973	14	17	14	370	40.42	8.03
P50518	Atp6v1e1	V-type proton ATPase subunit E 1 OS=Mus musculus GN=Atp6v1e1 PE=1 SV=2	34.9558	10	16	10	226	26.141	8.43
A2AUK5	Epb41l1	Band 4.1-like protein 1 OS=Mus musculus GN=Epb41l1 PE=1 SV=1	17.1786	11	12	3	879	98.254	5.66
Q69ZX3	Myh11	MKIAA0866 protein (Fragment) OS=Mus musculus GN=Myh11 PE=2 SV=1	8.46774	14	16	5	1984	228.127	5.45
B1AX58	Pls3	Plastin-3 OS=Mus musculus GN=Pls3 PE=1 SV=1	28.0125	12	12	7	639	71.701	5.62
Q3TCQ3	Pcx	Pyruvate carboxylase OS=Mus musculus GN=Pcx PE=2 SV=1	18.4054	13	14	13	1179	129.749	6.81
P14211	Calr	Calreticulin OS=Mus musculus GN=Calr PE=1 SV=1	47.3558	14	18	14	416	47.965	4.49
Q9DCJ5	Ndufa8	NADH dehydrogenase [ubiquinone] 1 alpha subcomplex subunit 8 OS=Mus musculus GN=Ndufa8 PE=1 SV=3	63.9535	9	16	9	172	19.979	8.46
P61164	Actr1a	Alpha-centractin OS=Mus musculus GN=Actr1a PE=1 SV=1	33.7766	8	12	4	376	42.587	6.64
Q7TPR4	Actn1	Alpha-actinin-1 OS=Mus musculus GN=Actn1 PE=1 SV=1	17.4888	12	12	5	892	103.004	5.38
Q61753	Phgdh	D-3-phosphoglycerate dehydrogenase OS=Mus musculus GN=Phgdh PE=1 SV=3	26.0788	10	12	10	533	56.549	6.54
Q9JIS5	Sv2a	Synaptic vesicle glycoprotein 2A OS=Mus musculus GN=Sv2a PE=1 SV=1	15.7682	12	16	12	742	82.594	5.57
B1AQW2	Mapt	Microtubule-associated protein OS=Mus musculus GN=Mapt PE=1 SV=1	53.3333	13	16	1	390	40.867	9.64
Q3TEU8	Coro1c	Coronin OS=Mus musculus GN=Coro1c PE=2 SV=1	26.7932	9	10	9	474	53.074	6.79
Q9DCS9	Ndufb10	NADH dehydrogenase [ubiquinone] 1 beta subcomplex subunit 10 OS=Mus musculus GN=Ndufb10 PE=1 SV=3	55.1136	8	13	8	176	21.01	8.03
Q3TF14	Ahcy	Adenosylhomocysteinase OS=Mus musculus GN=Ahcy PE=1 SV=1	35.1852	11	11	10	432	47.657	6.54
E9Q2W9	Actn4	Alpha-actinin-4 (Fragment) OS=Mus musculus GN=Actn4 PE=1 SV=1	37.6448	14	15	1	518	59.86	6.01
O08529	Capn2	Calpain-2 catalytic subunit OS=Mus musculus GN=Capn2 PE=1 SV=4	27	14	15	14	700	79.822	4.96
Q8C2Q7	Hnrnph1	Heterogeneous nuclear ribonucleoprotein H OS=Mus musculus GN=Hnrnph1 PE=1 SV=1	20.339	7	10	4	472	51.185	6.8
B1AQZ0	Sept8	Septin-8 OS=Mus musculus GN=Sept8 PE=1 SV=1	39.0496	13	16	9	484	55.839	6.1
P68040	Rack1	Receptor of activated protein C kinase 1 OS=Mus musculus GN=Rack1 PE=1 SV=3	42.9022	8	10	8	317	35.055	7.69
Q3UBZ3	Capza2	Uncharacterized protein OS=Mus musculus GN=Capza2 PE=2 SV=1	50.6993	9	14	7	286	32.965	5.85
Q925N0	Sfxn5	Sideroflexin-5 OS=Mus musculus GN=Sfxn5 PE=1 SV=2	40.0585	9	14	9	342	37.305	9.44
A0A076FRG6	Slc12a5	KCC2a variant 1 OS=Mus musculus GN=Slc12a5 PE=2 SV=1	17.9262	17	20	17	1138	126.189	6.74
P63085	Mapk1	Mitogen-activated protein kinase 1 OS=Mus musculus GN=Mapk1 PE=1 SV=3	37.9888	10	13	6	358	41.249	6.98
Q58E70	Tpm3	Tpm3 protein OS=Mus musculus GN=Tpm3 PE=2 SV=1	41.5323	12	15	2	248	29.003	4.78
B0V2P5	Dmxl2	DmX-like protein 2 OS=Mus musculus GN=Dmxl2 PE=1 SV=1	6.87623	15	16	15	3054	340.481	6.4
Q545M7	Pvalb	Parvalbumin, isoform CRA_a OS=Mus musculus GN=Pvalb PE=1 SV=1	65.4545	7	17	7	110	11.923	5.19
D3Z7P3	Gls	Glutaminase kidney isoform, mitochondrial OS=Mus musculus GN=Gls PE=1 SV=1	33.3828	14	15	14	674	73.916	7.99
P06801	Me1	NADP-dependent malic enzyme OS=Mus musculus GN=Me1 PE=1 SV=2	23.951	10	12	10	572	63.913	7.44
Q99JI6	Rap1b	Ras-related protein Rap-1b OS=Mus musculus GN=Rap1b PE=1 SV=2	48.3696	6	9	2	184	20.812	5.78
Q9JKR6	Hyou1	Hypoxia up-regulated protein 1 OS=Mus musculus GN=Hyou1 PE=1 SV=1	17.017	11	12	11	999	111.112	5.19
A0A1L1STE6	Idh3a	Isocitrate dehydrogenase [NAD] subunit, mitochondrial OS=Mus musculus GN=Idh3a PE=1 SV=1	39.5833	13	20	13	384	41.493	6.93
Q921M7	Fam49b	Protein FAM49B OS=Mus musculus GN=Fam49b PE=1 SV=1	34.8765	8	10	6	324	36.753	6.06
P10605	Ctsb	Cathepsin B OS=Mus musculus GN=Ctsb PE=1 SV=2	32.1534	8	11	8	339	37.256	5.91
Q52KC1	Eif4a2	Eukaryotic translation initiation factor 4A2 OS=Mus musculus GN=Eif4a2 PE=2 SV=1	39.5577	12	15	5	407	46.373	5.48
P47757	Capzb	F-actin-capping protein subunit beta OS=Mus musculus GN=Capzb PE=1 SV=3	37.9061	8	11	8	277	31.326	5.74
Q9CRB6	Tppp3	Tubulin polymerization-promoting protein family member 3 OS=Mus musculus GN=Tppp3 PE=1 SV=1	44.3182	9	13	9	176	18.954	9.11
Q3TE95	Rcn2	Uncharacterized protein OS=Mus musculus GN=Rcn2 PE=2 SV=1	22.5352	5	6	5	355	41.014	4.59
D3Z6I8	Tpm3	Tropomyosin alpha-3 chain OS=Mus musculus GN=Tpm3 PE=1 SV=1	42.1053	13	15	2	247	28.706	4.79
E9Q452	Tpm1	Tropomyosin alpha-1 chain OS=Mus musculus GN=Tpm1 PE=1 SV=1	35.9431	12	14	1	281	32.476	4.77
Q14AI7	Cops4	COP9 (Constitutive photomorphogenic) homolog, subunit 4 (Arabidopsis thaliana) OS=Mus musculus GN=Cops4 PE=1 SV=1	35.7143	10	12	10	406	46.256	5.83
F8WIS9	Camk2a	Calcium/calmodulin-dependent protein kinase type II subunit alpha OS=Mus musculus GN=Camk2a PE=1 SV=1	23.3129	9	10	6	489	55.312	7.44
Q7TQD2	Tppp	Tubulin polymerization-promoting protein OS=Mus musculus GN=Tppp PE=1 SV=1	37.156	6	7	6	218	23.56	9.42
O55234	Psmb5	Proteasome subunit beta type-5 OS=Mus musculus GN=Psmb5 PE=1 SV=3	40.5303	10	12	10	264	28.514	7.02
Q8BVE3	Atp6v1h	V-type proton ATPase subunit H OS=Mus musculus GN=Atp6v1h PE=1 SV=1	33.7474	11	13	11	483	55.819	6.61
Q9R0P5	Dstn	Destrin OS=Mus musculus GN=Dstn PE=1 SV=3	64.8485	9	13	8	165	18.509	7.97
P45591	Cfl2	Cofilin-2 OS=Mus musculus GN=Cfl2 PE=1 SV=1	66.2651	9	12	7	166	18.698	7.88
Q3UAD6	Hsp90b1	Heat shock protein 90kDa beta (Grp94), member 1 OS=Mus musculus GN=Hsp90b1 PE=1 SV=1	19.8254	12	14	12	802	92.418	4.82
Q3UHJ0	Aak1	AP2-associated protein kinase 1 OS=Mus musculus GN=Aak1 PE=1 SV=2	22.2106	13	13	13	959	103.282	6.7
P42208	Sept2	Septin-2 OS=Mus musculus GN=Sept2 PE=1 SV=2	39.3352	10	14	10	361	41.499	6.55
Q9DBF1	Aldh7a1	Alpha-aminoadipic semialdehyde dehydrogenase OS=Mus musculus GN=Aldh7a1 PE=1 SV=4	33.5807	12	12	12	539	58.824	7.47
E9Q0J5	Kif21a	Kinesin-like protein KIF21A OS=Mus musculus GN=Kif21a PE=1 SV=2	9.15072	9	10	9	1672	186.52	6.47
Q9JKK7	Tmod2	Tropomodulin-2 OS=Mus musculus GN=Tmod2 PE=1 SV=2	36.1823	10	12	10	351	39.487	5.35
Q9CXX2	Vamp1	Uncharacterized protein OS=Mus musculus GN=Vamp1 PE=2 SV=1	42.3077	6	8	5	182	20.108	7.47
Q6A0F1	Cct8	MKIAA0002 protein (Fragment) OS=Mus musculus GN=Cct8 PE=2 SV=1	29.9099	14	17	14	555	60.19	5.62
P12787	Cox5a	Cytochrome c oxidase subunit 5A, mitochondrial OS=Mus musculus GN=Cox5a PE=1 SV=2	59.589	7	15	7	146	16.091	6.54
Q0PD65	Rab2a	RAB2, member RAS oncogene family OS=Mus musculus GN=Rab2a PE=1 SV=1	56.6038	11	14	11	212	23.533	6.54
Q8R570	Snap47	Synaptosomal-associated protein 47 OS=Mus musculus GN=Snap47 PE=1 SV=1	33.1719	10	12	10	413	46.495	5.76
Q8BGH2	Samm50	Sorting and assembly machinery component 50 homolog OS=Mus musculus GN=Samm50 PE=1 SV=1	36.0341	14	16	14	469	51.831	6.8
P01831	Thy1	Thy-1 membrane glycoprotein OS=Mus musculus GN=Thy1 PE=1 SV=1	32.0988	5	10	5	162	18.069	8.97
J3QNY1	Gm9242	Predicted pseudogene 9242 OS=Mus musculus GN=Gm9242 PE=4 SV=1	28.2913	8	12	1	357	37.117	8.31
K3W4R2	Myh14	Myosin-14 OS=Mus musculus GN=Myh14 PE=1 SV=1	6.4	10	11	6	2000	228.422	5.58
P00493	Hprt1	Hypoxanthine-guanine phosphoribosyltransferase OS=Mus musculus GN=Hprt1 PE=1 SV=3	49.5413	9	11	9	218	24.555	6.68
Q9R1T4	Sept6	Septin-6 OS=Mus musculus GN=Sept6 PE=1 SV=4	39.6313	13	19	8	434	49.588	6.43
Q9CPP6	Ndufa5	NADH dehydrogenase [ubiquinone] 1 alpha subcomplex subunit 5 OS=Mus musculus GN=Ndufa5 PE=1 SV=3	60.3448	6	9	6	116	13.351	8.1
Q9D154	Serpinb1a	Leukocyte elastase inhibitor A OS=Mus musculus GN=Serpinb1a PE=1 SV=1	35.8839	12	14	7	379	42.548	6.21
E9PWX1	Dpp6	Dipeptidyl aminopeptidase-like protein 6 OS=Mus musculus GN=Dpp6 PE=1 SV=1	15.8324	11	11	9	859	97.163	6.48
Q50HX4	Rab14	RAB14 protein OS=Mus musculus GN=Rab14 PE=1 SV=1	65.5814	10	17	8	215	23.882	6.21
P67778	Phb	Prohibitin OS=Mus musculus GN=Phb PE=1 SV=1	47.7941	11	13	11	272	29.802	5.76
Q9D0M3	Cyc1	Cytochrome c1, heme protein, mitochondrial OS=Mus musculus GN=Cyc1 PE=1 SV=1	42.7692	7	15	7	325	35.305	9.16
P07310	Ckm	Creatine kinase M-type OS=Mus musculus GN=Ckm PE=1 SV=1	35.4331	9	22	8	381	43.018	7.06
G5E924	Hnrnpl	Heterogeneous nuclear ribonucleoprotein L (Fragment) OS=Mus musculus GN=Hnrnpl PE=1 SV=1	29.2683	9	11	9	615	66.89	8.18
Q9CPY7	Lap3	Cytosol aminopeptidase OS=Mus musculus GN=Lap3 PE=1 SV=3	30.2505	11	11	11	519	56.106	7.72
Q08642	Padi2	Protein-arginine deiminase type-2 OS=Mus musculus GN=Padi2 PE=1 SV=2	15.0074	7	7	7	673	76.2	5.53
Q3USR5	Fbxo2	Uncharacterized protein OS=Mus musculus GN=Fbxo2 PE=1 SV=1	41.4141	8	11	8	297	33.655	4.28
Q3U505	Rpn2	Uncharacterized protein (Fragment) OS=Mus musculus GN=Rpn2 PE=2 SV=1	20.6373	9	10	9	659	72.05	6.49
B2CY77	Rpsa	Laminin receptor (Fragment) OS=Mus musculus GN=Rpsa PE=2 SV=1	43.3898	8	9	8	295	32.829	4.87
Q5SQB7	Npm1	MCG68069 OS=Mus musculus GN=Npm1 PE=1 SV=1	31.5068	7	10	7	292	32.54	4.77
Q9Z1B3	Plcb1	1-phosphatidylinositol 4,5-bisphosphate phosphodiesterase beta-1 OS=Mus musculus GN=Plcb1 PE=1 SV=2	13.0757	10	11	10	1216	138.309	6.13
E9PV14	Epb41l1	Band 4.1-like protein 1 (Fragment) OS=Mus musculus GN=Epb41l1 PE=1 SV=1	13.8158	11	12	3	1064	117.1	5.92
Q3U5R8	Impa1	Inositol-1-monophosphatase OS=Mus musculus GN=Impa1 PE=2 SV=1	45.4874	11	12	11	277	30.393	5.19
A2ASZ8	Slc25a25	Calcium-binding mitochondrial carrier protein SCaMC-2 OS=Mus musculus GN=Slc25a25 PE=1 SV=1	24.0938	9	11	9	469	52.587	8.54
Q9CWS0	Ddah1	N(G),N(G)-dimethylarginine dimethylaminohydrolase 1 OS=Mus musculus GN=Ddah1 PE=1 SV=3	44.2105	9	12	9	285	31.361	5.97
A0A0U1RPX4	Mapk3	Mitogen-activated protein kinase (Fragment) OS=Mus musculus GN=Mapk3 PE=1 SV=1	37.0149	9	13	5	335	38.089	6.06
Q3UZG3	Hnrnpa3	Uncharacterized protein OS=Mus musculus GN=Hnrnpa3 PE=2 SV=1	27.4406	8	12	1	379	39.727	9.1
Q91ZJ5	Ugp2	UTP--glucose-1-phosphate uridylyltransferase OS=Mus musculus GN=Ugp2 PE=1 SV=3	22.2441	8	11	8	508	56.944	7.61
Q60902	Eps15l1	Epidermal growth factor receptor substrate 15-like 1 OS=Mus musculus GN=Eps15l1 PE=1 SV=3	10.0331	7	7	7	907	99.248	5.02
Q9QYB8	Add2	Beta-adducin OS=Mus musculus GN=Add2 PE=1 SV=4	22.2069	11	11	10	725	80.591	6.21
P51863	Atp6v0d1	V-type proton ATPase subunit d 1 OS=Mus musculus GN=Atp6v0d1 PE=1 SV=2	40.4558	9	9	9	351	40.275	5
Q920I9	Wdr7	WD repeat-containing protein 7 OS=Mus musculus GN=Wdr7 PE=1 SV=3	11.1484	11	13	11	1489	163.345	6.9
P12382	Pfkl	ATP-dependent 6-phosphofructokinase, liver type OS=Mus musculus GN=Pfkl PE=1 SV=4	17.8205	10	12	6	780	85.305	7.17
P20108	Prdx3	Thioredoxin-dependent peroxide reductase, mitochondrial OS=Mus musculus GN=Prdx3 PE=1 SV=1	40.4669	8	14	8	257	28.109	7.58
Q922J6	Tspan2	Tetraspanin-2 OS=Mus musculus GN=Tspan2 PE=1 SV=1	13.1222	3	6	3	221	24.165	7.96
Q3U7R1	Esyt1	Extended synaptotagmin-1 OS=Mus musculus GN=Esyt1 PE=1 SV=2	8.42491	7	9	7	1092	121.478	5.95
Q3UY00	S100b	Protein S100 OS=Mus musculus GN=S100b PE=1 SV=1	40.2174	3	8	3	92	10.721	4.55
P47708	Rph3a	Rabphilin-3A OS=Mus musculus GN=Rph3a PE=1 SV=2	29.0749	14	14	14	681	75.442	8.27
Q6PER3	Mapre3	Microtubule-associated protein RP/EB family member 3 OS=Mus musculus GN=Mapre3 PE=1 SV=1	41.9929	11	12	8	281	31.946	5.54
Q3TG75	Oat	Ornithine aminotransferase, isoform CRA_b OS=Mus musculus GN=Oat PE=1 SV=1	20.0456	7	7	7	439	48.324	6.62
Q3TE45	Sdhb	Succinate dehydrogenase [ubiquinone] iron-sulfur subunit, mitochondrial OS=Mus musculus GN=Sdhb PE=2 SV=1	38.6525	10	14	10	282	31.797	8.68
P48774	Gstm5	Glutathione S-transferase Mu 5 OS=Mus musculus GN=Gstm5 PE=1 SV=1	46.4286	8	10	7	224	26.617	7.21
P54071	Idh2	Isocitrate dehydrogenase [NADP], mitochondrial OS=Mus musculus GN=Idh2 PE=1 SV=3	22.1239	9	12	9	452	50.874	8.69
Q54A87	Atp6v1g2	V-type proton ATPase subunit G OS=Mus musculus GN=Atp6v1g2 PE=1 SV=1	46.6102	4	6	4	118	13.643	10.26
Q62418	Dbnl	Drebrin-like protein OS=Mus musculus GN=Dbnl PE=1 SV=2	23.3945	7	7	7	436	48.67	4.92
Q8K183	Pdxk	Pyridoxal kinase OS=Mus musculus GN=Pdxk PE=1 SV=1	34.2949	7	9	7	312	34.993	6.29
Q8BP47	Nars	Asparagine--tRNA ligase, cytoplasmic OS=Mus musculus GN=Nars PE=1 SV=2	21.8247	8	9	8	559	64.238	5.86
Q9QYB1	Clic4	Chloride intracellular channel protein 4 OS=Mus musculus GN=Clic4 PE=1 SV=3	57.7075	9	10	9	253	28.711	5.59
Q3UDZ1	Rhog	Ras homolog gene family, member G OS=Mus musculus GN=Rhog PE=1 SV=1	53.9267	7	8	6	191	21.295	8.12
P29341	Pabpc1	Polyadenylate-binding protein 1 OS=Mus musculus GN=Pabpc1 PE=1 SV=2	17.9245	9	10	9	636	70.626	9.5
Q9QYB5	Add3	Gamma-adducin OS=Mus musculus GN=Add3 PE=1 SV=2	14.0227	7	8	7	706	78.728	5.95
Q99L13	Hibadh	3-hydroxyisobutyrate dehydrogenase, mitochondrial OS=Mus musculus GN=Hibadh PE=1 SV=1	32.5373	8	9	8	335	35.417	8.13
Q3KQQ4	Serpina1b	Serpina1a protein OS=Mus musculus GN=Serpina1b PE=2 SV=1	21.3075	5	10	3	413	45.867	5.53
Q3U3L3	Serpinb6a	Uncharacterized protein OS=Mus musculus GN=Serpinb6a PE=2 SV=1	23.8095	7	8	7	378	42.541	5.74
F8WID5	Tpm1	Tropomyosin alpha-1 chain OS=Mus musculus GN=Tpm1 PE=1 SV=1	30.0613	12	13	1	326	37.39	4.72
Q8CIF2	Aldh1l1	10-formyltetrahydrofolate dehydrogenase OS=Mus musculus GN=Aldh1l1 PE=2 SV=1	31.4856	17	20	17	902	98.672	5.99
Q3TJ43	Vps35	Vacuolar protein sorting-associated protein 35 OS=Mus musculus GN=Vps35 PE=2 SV=1	15.9548	10	11	10	796	91.632	5.4
P84084	Arf5	ADP-ribosylation factor 5 OS=Mus musculus GN=Arf5 PE=1 SV=2	42.7778	6	8	1	180	20.517	6.79
Q5SYD0	Myo1d	Unconventional myosin-Id OS=Mus musculus GN=Myo1d PE=1 SV=1	21.67	18	18	18	1006	116.007	9.41
Q9ESJ4	Nckipsd	NCK-interacting protein with SH3 domain OS=Mus musculus GN=Nckipsd PE=1 SV=2	9.94398	6	6	6	714	78.523	6.05
Q9CPV4	Glod4	Glyoxalase domain-containing protein 4 OS=Mus musculus GN=Glod4 PE=1 SV=1	41.6107	9	9	9	298	33.296	5.47
Q3TK29	Trap1	Uncharacterized protein OS=Mus musculus GN=Trap1 PE=2 SV=1	14.8725	8	9	7	706	80.145	6.68
P32921	Wars	Tryptophan--tRNA ligase, cytoplasmic OS=Mus musculus GN=Wars PE=1 SV=2	23.9085	8	9	8	481	54.323	6.89
B2RSY3	Hepacam	Hepatocyte cell adhesion molecule OS=Mus musculus GN=Hepacam PE=1 SV=1	30.3828	8	10	8	418	46.338	9.42
A0A075DC90	COX2	Cytochrome c oxidase subunit 2 OS=Mus musculus GN=COX2 PE=3 SV=1	26.4317	5	13	5	227	25.986	4.73
Q8C1W9	Nap1l4	Uncharacterized protein OS=Mus musculus GN=Nap1l4 PE=2 SV=1	20.1422	6	7	5	422	47.332	4.73
Q9QZM0	Ubqln2	Ubiquilin-2 OS=Mus musculus GN=Ubqln2 PE=1 SV=2	18.8088	8	11	4	638	67.308	5.22
Q4FK49	Ppa1	Pyp protein OS=Mus musculus GN=Ppa1 PE=1 SV=1	41.8685	10	10	10	289	32.646	5.6
Q9CQ92	Fis1	Mitochondrial fission 1 protein OS=Mus musculus GN=Fis1 PE=1 SV=1	30.9211	4	7	4	152	16.998	8.53
G3X9G4	Dnm2	Dynamin-2 OS=Mus musculus GN=Dnm2 PE=1 SV=1	15.1724	13	16	1	870	98.013	7.44
F7AEH4	Rps12	40S ribosomal protein S12 OS=Mus musculus GN=Rps12 PE=1 SV=1	53.2847	5	10	5	137	15.171	8.35
Q6PGJ3	L1cam	L1 cell adhesion molecule OS=Mus musculus GN=L1cam PE=1 SV=1	10.1668	6	7	6	1259	140.829	5.96
D6QSS8	Adam22	A disintegrin and metallopeptidase domain 22 isoform OS=Mus musculus GN=Adam22 PE=2 SV=1	9.73451	6	6	6	904	99.651	7.83
B0QZN5	Vamp2	Vesicle-associated membrane protein 2 OS=Mus musculus GN=Vamp2 PE=1 SV=1	42.3313	5	8	4	163	17.851	9.38
F8VQJ3	Lamc1	Laminin subunit gamma-1 OS=Mus musculus GN=Lamc1 PE=1 SV=1	9.83199	12	12	12	1607	177.074	5.19
Q7TMQ1	Gja1	Gap junction protein OS=Mus musculus GN=Gja1 PE=2 SV=1	26.9585	7	8	7	434	49.492	9.51
Q8R464	Cadm4	Cell adhesion molecule 4 OS=Mus musculus GN=Cadm4 PE=1 SV=1	36.5979	8	9	8	388	42.697	6.3
P15532	Nme1	Nucleoside diphosphate kinase A OS=Mus musculus GN=Nme1 PE=1 SV=1	64.4737	9	14	2	152	17.197	7.37
Q9D394	Rufy3	Protein RUFY3 OS=Mus musculus GN=Rufy3 PE=1 SV=1	33.4755	12	14	12	469	52.973	5.49
P52760	Rida	2-iminobutanoate/2-iminopropanoate deaminase OS=Mus musculus GN=Rida PE=1 SV=3	57.037	6	9	6	135	14.247	8.68
Q9ERK4	Cse1l	Exportin-2 OS=Mus musculus GN=Cse1l PE=1 SV=1	9.88671	6	6	6	971	110.384	5.77
Q9R1P0	Psma4	Proteasome subunit alpha type-4 OS=Mus musculus GN=Psma4 PE=1 SV=1	32.567	6	7	6	261	29.452	7.72
Q62048	Pea15	Astrocytic phosphoprotein PEA-15 OS=Mus musculus GN=Pea15 PE=1 SV=1	45.3846	5	9	5	130	15.045	5.02
B2RXY7	Cbr1	Carbonyl reductase 1 OS=Mus musculus GN=Cbr1 PE=1 SV=1	45.8484	10	12	10	277	30.622	8.31
A0A286YDL6	Camk2g	Calcium/calmodulin-dependent protein kinase type II subunit gamma (Fragment) OS=Mus musculus GN=Camk2g PE=1 SV=1	42.7386	8	10	2	241	26.09	8.73
Q9DCN2	Cyb5r3	NADH-cytochrome b5 reductase 3 OS=Mus musculus GN=Cyb5r3 PE=1 SV=3	39.8671	9	10	9	301	34.106	8.38
P52503	Ndufs6	NADH dehydrogenase [ubiquinone] iron-sulfur protein 6, mitochondrial OS=Mus musculus GN=Ndufs6 PE=1 SV=2	62.069	7	9	7	116	13.012	8.65
Q3TFF0	Dnaja2	Uncharacterized protein OS=Mus musculus GN=Dnaja2 PE=2 SV=1	23.7864	7	9	7	412	45.718	6.35
Q9JMA1	Usp14	Ubiquitin carboxyl-terminal hydrolase 14 OS=Mus musculus GN=Usp14 PE=1 SV=3	36.5112	14	16	14	493	55.966	5.24
A2AWI7	Sh3glb2	Endophilin-B2 OS=Mus musculus GN=Sh3glb2 PE=1 SV=1	30.9406	9	11	9	404	44.88	5.58
G3UY93	Vars	Valine--tRNA ligase (Fragment) OS=Mus musculus GN=Vars PE=1 SV=1	6.72926	6	7	6	1278	141.317	7.75
B7ZNM7	Sept5	Sept5 protein OS=Mus musculus GN=Sept5 PE=2 SV=1	32.5459	11	12	10	381	44.052	6.8
W6PPR4	Ank3	480-kDa ankyrinG OS=Mus musculus GN=Ank3 PE=4 SV=1	3.27793	10	12	8	4332	473.49	6.52
E9PYH2	Acot7	Cytosolic acyl coenzyme A thioester hydrolase OS=Mus musculus GN=Acot7 PE=1 SV=1	35.6771	10	12	10	384	42.799	8.68
Q3V1R3	Lgi3	Uncharacterized protein OS=Mus musculus GN=Lgi3 PE=2 SV=1	21.3504	8	12	8	548	61.839	8.21
P35700	Prdx1	Peroxiredoxin-1 OS=Mus musculus GN=Prdx1 PE=1 SV=1	73.3668	14	19	12	199	22.162	8.12
Q8BVQ9	Psmc2	26S proteasome regulatory subunit 7 OS=Mus musculus GN=Psmc2 PE=1 SV=1	20.2105	6	6	6	475	52.833	6.28
Q5YLW3	Rps3	Ribosomal protein S3 OS=Mus musculus GN=Rps3 PE=1 SV=1	53.4979	13	13	13	243	26.657	9.66
A0A1W2P7Q9	Myl6	Myosin light polypeptide 6 OS=Mus musculus GN=Myl6 PE=1 SV=1	56.3291	8	10	8	158	17.661	4.65
Q9R0Q6	Arpc1a	Actin-related protein 2/3 complex subunit 1A OS=Mus musculus GN=Arpc1a PE=1 SV=1	35.1351	9	10	9	370	41.6	8.18
E0CXB9	Ctnna2	Catenin alpha-2 OS=Mus musculus GN=Ctnna2 PE=1 SV=1	14.4928	9	10	9	966	106.663	5.69
Q3UD06	Atp5c1	ATP synthase subunit gamma OS=Mus musculus GN=Atp5c1 PE=1 SV=1	34.5638	10	11	1	298	32.865	9.01
Q3TF87	Dars	Uncharacterized protein OS=Mus musculus GN=Dars PE=2 SV=1	26.9461	11	11	11	501	57.067	6.49
Q5FWI9	Ap2m1	Adaptor protein complex AP-2, mu1 OS=Mus musculus GN=Ap2m1 PE=1 SV=1	34.2529	12	14	12	435	49.623	9.54
Q3TID4	Psap	Uncharacterized protein OS=Mus musculus GN=Psap PE=2 SV=1	16.6065	7	11	7	554	61.086	5.24
P97351	Rps3a	40S ribosomal protein S3a OS=Mus musculus GN=Rps3a PE=1 SV=3	43.5606	11	12	11	264	29.866	9.73
P28474	Adh5	Alcohol dehydrogenase class-3 OS=Mus musculus GN=Adh5 PE=1 SV=3	50.5348	9	9	9	374	39.522	7.25
O08917	Flot1	Flotillin-1 OS=Mus musculus GN=Flot1 PE=1 SV=1	24.5327	7	7	7	428	47.484	7.15
P99027	Rplp2	60S acidic ribosomal protein P2 OS=Mus musculus GN=Rplp2 PE=1 SV=3	53.0435	4	6	4	115	11.644	4.54
Q3TCT9	Rab5c	Uncharacterized protein OS=Mus musculus GN=Rab5c PE=2 SV=1	61.5741	8	9	6	216	23.397	8.41
Q9DCL9	Paics	Multifunctional protein ADE2 OS=Mus musculus GN=Paics PE=1 SV=4	24	9	10	9	425	46.976	7.23
P28661	Sept4	Septin-4 OS=Mus musculus GN=Sept4 PE=1 SV=1	23.2218	8	9	7	478	54.901	5.87
Q9DBG5	Plin3	Perilipin-3 OS=Mus musculus GN=Plin3 PE=1 SV=1	14.8741	3	4	3	437	47.233	5.62
Q91ZZ3	Sncb	Beta-synuclein OS=Mus musculus GN=Sncb PE=1 SV=1	52.6316	6	6	3	133	14.043	4.37
P21279	Gnaq	Guanine nucleotide-binding protein G(q) subunit alpha OS=Mus musculus GN=Gnaq PE=1 SV=4	41.2256	12	14	7	359	42.131	5.68
Q9D0M5	Dynll2	Dynein light chain 2, cytoplasmic OS=Mus musculus GN=Dynll2 PE=1 SV=1	57.3034	4	11	2	89	10.343	7.37
F8VPN4	Agl	Amylo-1,6-glucosidase, 4-alpha-glucanotransferase OS=Mus musculus GN=Agl PE=1 SV=1	11.6188	13	13	13	1532	174.175	6.74
P48453	Ppp3cb	Serine/threonine-protein phosphatase 2B catalytic subunit beta isoform OS=Mus musculus GN=Ppp3cb PE=1 SV=2	20	8	8	3	525	59.136	5.91
A0A068BFR3	Rab11b	RAS oncogene family protein OS=Mus musculus GN=Rab11b PE=2 SV=1	36.6972	7	8	7	218	24.473	5.94
B9EKR1	Ptprz1	Receptor-type tyrosine-protein phosphatase zeta OS=Mus musculus GN=Ptprz1 PE=1 SV=1	4.62803	8	10	8	2312	254.247	4.88
A2AMH4	Slc44a1	Choline transporter-like protein 1 OS=Mus musculus GN=Slc44a1 PE=1 SV=1	10.585	5	7	5	718	80.011	8.22
Q3UM45	Ppp1r7	Protein phosphatase 1 regulatory subunit 7 OS=Mus musculus GN=Ppp1r7 PE=1 SV=2	26.0388	7	8	7	361	41.266	4.92
B1AQF4	Dusp3	Dual-specificity protein phosphatase 3 OS=Mus musculus GN=Dusp3 PE=1 SV=1	28.5714	4	6	4	210	23.209	7.31
Q8R127	Sccpdh	Saccharopine dehydrogenase-like oxidoreductase OS=Mus musculus GN=Sccpdh PE=1 SV=1	29.3706	8	10	8	429	47.099	8.6
Q61425	Hadh	Hydroxyacyl-coenzyme A dehydrogenase, mitochondrial OS=Mus musculus GN=Hadh PE=1 SV=2	44.2675	7	8	7	314	34.442	8.65
P31324	Prkar2b	cAMP-dependent protein kinase type II-beta regulatory subunit OS=Mus musculus GN=Prkar2b PE=1 SV=3	17.0673	5	7	3	416	46.138	4.98
Q8BIJ6	Iars2	Isoleucine--tRNA ligase, mitochondrial OS=Mus musculus GN=Iars2 PE=1 SV=1	15.5138	10	10	10	1012	112.732	6.81
Q3TJH1	Gnai3	Uncharacterized protein OS=Mus musculus GN=Gnai3 PE=2 SV=1	22.0339	7	10	3	354	40.513	5.57
O55042	Snca	Alpha-synuclein OS=Mus musculus GN=Snca PE=1 SV=2	49.2857	5	7	3	140	14.476	4.77
Q3UL78	Cdc42	Uncharacterized protein OS=Mus musculus GN=Cdc42 PE=2 SV=1	47.619	5	7	1	147	16.493	6.55
P08228	Sod1	Superoxide dismutase [Cu-Zn] OS=Mus musculus GN=Sod1 PE=1 SV=2	32.4675	4	7	4	154	15.933	6.51
P45376	Akr1b1	Aldose reductase OS=Mus musculus GN=Akr1b1 PE=1 SV=3	46.519	12	14	11	316	35.709	7.18
Q9D6J6	Ndufv2	NADH dehydrogenase [ubiquinone] flavoprotein 2, mitochondrial OS=Mus musculus GN=Ndufv2 PE=1 SV=2	40.7258	8	11	8	248	27.268	7.4
Q61990	Pcbp2	Poly(rC)-binding protein 2 OS=Mus musculus GN=Pcbp2 PE=1 SV=1	25.6906	7	8	4	362	38.197	6.79
A0A0J9YUL3	Sept11	Septin 11, isoform CRA_b OS=Mus musculus GN=Sept11 PE=1 SV=1	31.0185	12	14	5	432	49.75	6.68
Q9QXY6	Ehd3	EH domain-containing protein 3 OS=Mus musculus GN=Ehd3 PE=1 SV=2	44.1121	15	15	11	535	60.783	6.46
A0A0G2JGS4	Camk2d	Calcium/calmodulin-dependent protein kinase type II subunit delta OS=Mus musculus GN=Camk2d PE=1 SV=1	19.8874	9	10	6	533	59.965	7.27
B9EKB0	Lamb1	Laminin B1 subunit 1 OS=Mus musculus GN=Lamb1 PE=2 SV=1	7.52454	8	9	8	1834	202.283	5.01
E9QKI2	Kcnc3	Potassium voltage-gated channel subfamily C member 3 OS=Mus musculus GN=Kcnc3 PE=1 SV=1	12.987	7	7	7	770	81.992	6.98
A2AKU9	Atp5c1	ATP synthase subunit gamma OS=Mus musculus GN=Atp5c1 PE=1 SV=1	34.3434	10	11	1	297	32.75	9.13
Q5BLK0	Rpl12	MCG18564, isoform CRA_a OS=Mus musculus GN=Rpl12 PE=1 SV=1	53.3333	6	7	6	165	17.794	9.42
Q60771	Cldn11	Claudin-11 OS=Mus musculus GN=Cldn11 PE=1 SV=1	14.9758	4	8	4	207	22.099	7.91
P09528	Fth1	Ferritin heavy chain OS=Mus musculus GN=Fth1 PE=1 SV=2	61.5385	8	10	8	182	21.053	5.88
Q9WU28	Pfdn5	Prefoldin subunit 5 OS=Mus musculus GN=Pfdn5 PE=1 SV=1	34.4156	4	5	4	154	17.345	6.33
P70349	Hint1	Histidine triad nucleotide-binding protein 1 OS=Mus musculus GN=Hint1 PE=1 SV=3	71.4286	6	9	6	126	13.768	6.87
Q80WM4	Hapln4	Hyaluronan and proteoglycan link protein 4 OS=Mus musculus GN=Hapln4 PE=2 SV=2	19.25	5	5	4	400	42.782	8.85
Q8BH95	Echs1	Enoyl-CoA hydratase, mitochondrial OS=Mus musculus GN=Echs1 PE=1 SV=1	21.7241	5	7	5	290	31.454	8.48
Q9WV55	Vapa	Vesicle-associated membrane protein-associated protein A OS=Mus musculus GN=Vapa PE=1 SV=2	46.988	9	12	8	249	27.837	8.4
A0A0A1HAM8	Marcks	80K protein OS=Mus musculus GN=Marcks PE=2 SV=1	23.6246	5	7	5	309	29.704	4.34
Q3UGR5	Hdhd2	Haloacid dehalogenase-like hydrolase domain-containing protein 2 OS=Mus musculus GN=Hdhd2 PE=1 SV=2	30.1158	5	7	5	259	28.712	6.05
Q8R5C5	Actr1b	Beta-centractin OS=Mus musculus GN=Actr1b PE=1 SV=1	39.3617	9	11	5	376	42.255	6.4
Q8CAA7	Pgm2l1	Glucose 1,6-bisphosphate synthase OS=Mus musculus GN=Pgm2l1 PE=1 SV=1	21.7391	9	9	9	621	70.234	6.49
A0A0R4J0A6	Slc17a6	Solute carrier family 17 (Sodium-dependent inorganic phosphate cotransporter), member 6, isoform CRA_a OS=Mus musculus GN=Slc17a6 PE=1 SV=1	17.1821	7	8	7	582	64.518	6.83
Q7TMF3	Ndufa12	NADH dehydrogenase [ubiquinone] 1 alpha subcomplex subunit 12 OS=Mus musculus GN=Ndufa12 PE=1 SV=2	64.1379	8	11	8	145	17.076	9.36
Q3U111	Rdx	Uncharacterized protein (Fragment) OS=Mus musculus GN=Rdx PE=2 SV=1	19.0332	11	12	5	662	77.415	8.94
P60335	Pcbp1	Poly(rC)-binding protein 1 OS=Mus musculus GN=Pcbp1 PE=1 SV=1	32.5843	8	9	5	356	37.474	7.09
Q9R1Q8	Tagln3	Transgelin-3 OS=Mus musculus GN=Tagln3 PE=1 SV=1	40.201	7	11	6	199	22.456	7.33
Q8C6E9	Pura	Uncharacterized protein OS=Mus musculus GN=Pura PE=2 SV=1	36.7601	10	12	3	321	34.957	7.09
P42669	Pura	Transcriptional activator protein Pur-alpha OS=Mus musculus GN=Pura PE=1 SV=1	55.1402	9	10	2	321	34.862	6.44
Q3TKJ1	Bcat1	Branched-chain-amino-acid aminotransferase OS=Mus musculus GN=Bcat1 PE=2 SV=1	17.66	6	7	6	453	50.277	6.54
Q8K298	Anln	Anillin OS=Mus musculus GN=Anln PE=1 SV=2	13.2917	10	12	10	1121	122.718	6.98
P27601	Gna13	Guanine nucleotide-binding protein subunit alpha-13 OS=Mus musculus GN=Gna13 PE=1 SV=1	30.7692	11	12	9	377	44.027	8.21
E9QKC6	Trim2	Tripartite motif-containing protein 2 OS=Mus musculus GN=Trim2 PE=1 SV=1	15.1948	8	8	7	770	84.266	7.47
Q99LX0	Park7	Protein/nucleic acid deglycase DJ-1 OS=Mus musculus GN=Park7 PE=1 SV=1	57.672	9	12	9	189	20.008	6.77
Q04857	Col6a1	Collagen alpha-1(VI) chain OS=Mus musculus GN=Col6a1 PE=1 SV=1	9.46341	7	7	7	1025	108.422	5.36
G3UWS4	Ppp2r1b	Serine/threonine-protein phosphatase 2A 65 kDa regulatory subunit A beta isoform OS=Mus musculus GN=Ppp2r1b PE=1 SV=1	6.34006	3	4	1	694	76.017	5.19
Q99JB2	Stoml2	Stomatin-like protein 2, mitochondrial OS=Mus musculus GN=Stoml2 PE=1 SV=1	32.8612	7	8	7	353	38.361	8.87
Q8CD76	Klc1	Kinesin light chain 1 OS=Mus musculus GN=Klc1 PE=1 SV=1	18.3442	9	9	7	616	69.452	5.96
F6XI62	Rpl7	60S ribosomal protein L7 (Fragment) OS=Mus musculus GN=Rpl7 PE=1 SV=1	32.9749	8	8	8	279	32.506	11.12
P63168	Dynll1	Dynein light chain 1, cytoplasmic OS=Mus musculus GN=Dynll1 PE=1 SV=1	57.3034	4	8	2	89	10.359	7.4
Q49S98	Slc32a1	Vasicular inhibitory amino acid transporter 10D OS=Mus musculus GN=Slc32a1 PE=2 SV=1	22.0952	8	8	8	525	57.344	6.64
Q8VIJ6	Sfpq	Splicing factor, proline- and glutamine-rich OS=Mus musculus GN=Sfpq PE=1 SV=1	9.01288	4	5	3	699	75.394	9.44
Q5SUR3	Skp1a	MCG3634, isoform CRA_b OS=Mus musculus GN=Skp1a PE=1 SV=1	73.6196	9	10	9	163	18.66	4.54
A0A0N4SW28	Gng12	Guanine nucleotide-binding protein subunit gamma OS=Mus musculus GN=Gng12 PE=1 SV=1	60.241	5	7	5	83	9.176	9.25
P29387	Gnb4	Guanine nucleotide-binding protein subunit beta-4 OS=Mus musculus GN=Gnb4 PE=1 SV=4	30	8	9	2	340	37.355	6.16
Q3TYC2	Ntm	Uncharacterized protein OS=Mus musculus GN=Ntm PE=2 SV=1	20.6395	5	6	5	344	37.93	7.81
A0A0R4J083	Acadl	Long-chain-specific acyl-CoA dehydrogenase, mitochondrial OS=Mus musculus GN=Acadl PE=1 SV=1	20.4651	6	8	6	430	47.866	8.15
O35295	Purb	Transcriptional activator protein Pur-beta OS=Mus musculus GN=Purb PE=1 SV=3	27.4691	5	5	5	324	33.881	5.43
O88737	Bsn	Protein bassoon OS=Mus musculus GN=Bsn PE=1 SV=4	2.58752	8	8	8	3942	418.587	7.71
Q61292	Lamb2	Laminin subunit beta-2 OS=Mus musculus GN=Lamb2 PE=1 SV=2	7.50417	9	9	9	1799	196.451	6.67
Q3UQL2	Cops3	Uncharacterized protein OS=Mus musculus GN=Cops3 PE=1 SV=1	21.7494	6	7	6	423	47.801	6.65
A1A4T2	Ganab	Alpha glucosidase 2 alpha neutral subunit OS=Mus musculus GN=Ganab PE=2 SV=1	12.0083	10	10	10	966	109.335	6.15
Q6R0H7	Gnas	Guanine nucleotide-binding protein G(s) subunit alpha isoforms XLas OS=Mus musculus GN=Gnas PE=1 SV=1	15.7988	13	13	12	1133	121.429	4.81
Q921J3	Dnajc5	Dnajc5 protein OS=Mus musculus GN=Dnajc5 PE=2 SV=1	27.451	4	11	4	204	22.812	5.08
Q3THE2	Myl12b	Myosin regulatory light chain 12B OS=Mus musculus GN=Myl12b PE=1 SV=2	50.5814	7	9	7	172	19.767	4.84
B2RRE0	Akap12	A kinase (PRKA) anchor protein (Gravin) 12 OS=Mus musculus GN=Akap12 PE=2 SV=1	10.1544	8	9	8	1684	180.586	4.44
A2AP31	Ndufb6	MCG9810 OS=Mus musculus GN=Ndufb6 PE=1 SV=1	54.6875	7	11	7	128	15.505	9.79
O70251	Eef1b	Elongation factor 1-beta OS=Mus musculus GN=Eef1b PE=1 SV=5	32.8889	4	5	4	225	24.678	4.69
Q4VAE6	Rhoa	Ras family member A OS=Mus musculus GN=Rhoa PE=1 SV=1	55.9585	10	12	8	193	21.768	6.1
Q8CAY6	Acat2	Acetyl-CoA acetyltransferase, cytosolic OS=Mus musculus GN=Acat2 PE=1 SV=2	41.8136	8	10	8	397	41.271	7.5
E9Q456	Tpm1	Tropomyosin alpha-1 chain OS=Mus musculus GN=Tpm1 PE=1 SV=1	37.0968	10	11	3	248	28.651	4.77
B2RRX2	Ppp3ca	Serine/threonine-protein phosphatase OS=Mus musculus GN=Ppp3ca PE=2 SV=1	24.5681	10	10	1	521	58.606	5.86
Q60676	Ppp5c	Serine/threonine-protein phosphatase 5 OS=Mus musculus GN=Ppp5c PE=1 SV=3	20.4409	7	9	7	499	56.84	6.2
Q564E8	Rpl4	Ribosomal protein L4 OS=Mus musculus GN=Rpl4 PE=1 SV=1	25.2983	9	10	9	419	47.124	11
Q3T992	Ubqln1	Uncharacterized protein OS=Mus musculus GN=Ubqln1 PE=2 SV=1	17.509	6	10	2	554	58.569	4.98
E9Q2L2	Dlg2	Disks large homolog 2 OS=Mus musculus GN=Dlg2 PE=1 SV=1	11.3793	7	7	5	870	97.371	6.47
P24526	Pmp2	Myelin P2 protein OS=Mus musculus GN=Pmp2 PE=2 SV=2	37.8788	6	7	6	132	14.926	9.57
Q02248	Ctnnb1	Catenin beta-1 OS=Mus musculus GN=Ctnnb1 PE=1 SV=1	15.1088	9	9	7	781	85.416	5.86
Q9CPQ1	Cox6c	Cytochrome c oxidase subunit 6C OS=Mus musculus GN=Cox6c PE=1 SV=3	63.1579	8	12	8	76	8.464	10.14
Q3UJ70	Hmgcs1	3-hydroxy-3-methylglutaryl coenzyme A synthase OS=Mus musculus GN=Hmgcs1 PE=2 SV=1	16.3462	7	7	7	520	57.46	6.1
A0A1B0GSG5	Rnh1	Ribonuclease inhibitor OS=Mus musculus GN=Rnh1 PE=1 SV=1	26.626	9	10	9	492	53.891	5.01
O70252	Hmox2	Heme oxygenase 2 OS=Mus musculus GN=Hmox2 PE=1 SV=1	29.8413	6	6	6	315	35.716	5.87
P60766	Cdc42	Cell division control protein 42 homolog OS=Mus musculus GN=Cdc42 PE=1 SV=2	37.1728	6	8	1	191	21.245	6.55
E9PUA3	Iqsec1	IQ motif and SEC7 domain-containing protein 1 OS=Mus musculus GN=Iqsec1 PE=1 SV=1	6.36943	5	6	4	1099	122.579	8.47
P70333	Hnrnph2	Heterogeneous nuclear ribonucleoprotein H2 OS=Mus musculus GN=Hnrnph2 PE=1 SV=1	16.2584	5	7	2	449	49.248	6.3
E9PZ43	Map4	Microtubule-associated protein OS=Mus musculus GN=Map4 PE=1 SV=3	11.5756	8	8	1	933	97.736	9.09
Q9D6J5	Ndufb8	NADH dehydrogenase [ubiquinone] 1 beta subcomplex subunit 8, mitochondrial OS=Mus musculus GN=Ndufb8 PE=1 SV=1	40.3226	6	8	6	186	21.862	6.64
P50544	Acadvl	Very long-chain specific acyl-CoA dehydrogenase, mitochondrial OS=Mus musculus GN=Acadvl PE=1 SV=3	19.6646	9	10	9	656	70.831	8.75
Q3UK83	Hnrnpa1	Uncharacterized protein OS=Mus musculus GN=Hnrnpa1 PE=2 SV=1	20.1072	8	12	5	373	38.78	9.13
Q9QXV0	Pcsk1n	ProSAAS OS=Mus musculus GN=Pcsk1n PE=1 SV=2	29.845	6	7	6	258	27.254	5.85
Q80TB8	Vat1l	Synaptic vesicle membrane protein VAT-1 homolog-like OS=Mus musculus GN=Vat1l PE=1 SV=2	38.3693	12	12	12	417	45.788	5.06
Q3UY05	Ndufs8	Uncharacterized protein OS=Mus musculus GN=Ndufs8 PE=2 SV=1	29.2453	6	7	6	212	24.022	6.87
Q497E9	Rps8	40S ribosomal protein S8 OS=Mus musculus GN=Rps8 PE=1 SV=1	31.25	5	6	5	208	24.19	10.32
P63321	Rala	Ras-related protein Ral-A OS=Mus musculus GN=Rala PE=1 SV=1	49.0291	7	9	4	206	23.538	7.11
Q9CQJ8	Ndufb9	NADH dehydrogenase [ubiquinone] 1 beta subcomplex subunit 9 OS=Mus musculus GN=Ndufb9 PE=1 SV=3	44.6927	5	7	5	179	21.97	7.8
Q3UPA1	Gna11	Guanine nucleotide binding protein, alpha 11 OS=Mus musculus GN=Gna11 PE=1 SV=1	28.1337	8	10	3	359	41.997	5.97
Q3TJX0	Lcp1	Uncharacterized protein OS=Mus musculus GN=Lcp1 PE=2 SV=1	22.488	11	11	8	627	70.091	5.33
Q9CWJ9	Atic	Bifunctional purine biosynthesis protein PURH OS=Mus musculus GN=Atic PE=1 SV=2	24.1554	9	9	9	592	64.177	6.76
Q9JMH6	Txnrd1	Thioredoxin reductase 1, cytoplasmic OS=Mus musculus GN=Txnrd1 PE=1 SV=3	26.9168	11	12	11	613	67.042	7.44
Q9JHI5	Ivd	Isovaleryl-CoA dehydrogenase, mitochondrial OS=Mus musculus GN=Ivd PE=1 SV=1	28.3019	10	10	10	424	46.296	8.29
Q9EP69	Sacm1l	Phosphatidylinositide phosphatase SAC1 OS=Mus musculus GN=Sacm1l PE=1 SV=1	15.6729	9	9	9	587	66.901	7.3
P51150	Rab7a	Ras-related protein Rab-7a OS=Mus musculus GN=Rab7a PE=1 SV=2	49.2754	8	8	8	207	23.475	6.7
Q9DC70	Ndufs7	NADH dehydrogenase [ubiquinone] iron-sulfur protein 7, mitochondrial OS=Mus musculus GN=Ndufs7 PE=1 SV=1	18.75	5	9	5	224	24.667	9.92
P97300	Nptn	Neuroplastin OS=Mus musculus GN=Nptn PE=1 SV=3	21.4106	7	11	7	397	44.345	7.74
P48318	Gad1	Glutamate decarboxylase 1 OS=Mus musculus GN=Gad1 PE=1 SV=2	18.5497	9	9	9	593	66.605	7.17
E0CZ72	Kif2a	Kinesin-like protein OS=Mus musculus GN=Kif2a PE=1 SV=1	13.5935	8	8	8	743	83.808	6.42
A0A087WP80	Lsamp	Limbic system-associated membrane protein OS=Mus musculus GN=Lsamp PE=1 SV=1	24.2254	7	8	7	355	39.333	6.1
Q3UA54	Ptma	Uncharacterized protein (Fragment) OS=Mus musculus GN=Ptma PE=2 SV=1	14.5349	4	4	4	172	18.677	4.13
Q3UVN5	Nsfl1c	Uncharacterized protein OS=Mus musculus GN=Nsfl1c PE=2 SV=1	28.4946	7	8	7	372	40.929	5.2
P14733	Lmnb1	Lamin-B1 OS=Mus musculus GN=Lmnb1 PE=1 SV=3	18.7075	10	10	9	588	66.745	5.16
Q4KMM3	Oxr1	Oxidation resistance protein 1 OS=Mus musculus GN=Oxr1 PE=1 SV=3	15.7044	9	10	9	866	95.852	5.33
Q64433	Hspe1	10 kDa heat shock protein, mitochondrial OS=Mus musculus GN=Hspe1 PE=1 SV=2	60.7843	7	9	7	102	10.956	8.35
Q3THP1	Dpp3	Dipeptidyl peptidase 3 OS=Mus musculus GN=Dpp3 PE=2 SV=1	11.3821	5	5	5	738	82.831	5.34
P24472	Gsta4	Glutathione S-transferase A4 OS=Mus musculus GN=Gsta4 PE=1 SV=3	31.982	6	9	6	222	25.547	7.39
A2AS98	Nckap1	Nck-associated protein 1 OS=Mus musculus GN=Nckap1 PE=1 SV=1	13.3157	11	11	11	1134	129.427	6.68
P97450	Atp5j	ATP synthase-coupling factor 6, mitochondrial OS=Mus musculus GN=Atp5j PE=1 SV=1	37.037	4	6	4	108	12.489	9.36
Q545B6	Stmn1	Stathmin OS=Mus musculus GN=Stmn1 PE=1 SV=1	46.9799	7	11	7	149	17.264	5.97
Q3TQX5	Ddx3x	Uncharacterized protein OS=Mus musculus GN=Ddx3x PE=1 SV=1	14.3505	9	9	8	662	73.056	7.18
Q8CB16	Palm	Uncharacterized protein OS=Mus musculus GN=Palm PE=2 SV=1	22.7154	5	5	5	383	41.571	4.84
Q5FWB6	Rplp0	60S acidic ribosomal protein P0 OS=Mus musculus GN=Rplp0 PE=2 SV=1	33.123	7	9	7	317	34.165	6.25
Q921F2	Tardbp	TAR DNA-binding protein 43 OS=Mus musculus GN=Tardbp PE=1 SV=1	18.599	5	5	5	414	44.519	6.7
Q542I9	Psmc1	MCG122657 OS=Mus musculus GN=Psmc1 PE=1 SV=1	18.4091	5	6	5	440	49.154	6.21
P62823	Rab3c	Ras-related protein Rab-3C OS=Mus musculus GN=Rab3c PE=1 SV=1	40.5286	8	9	4	227	25.856	5.24
Q0PD56	Rab5b	Rab5B OS=Mus musculus GN=Rab5b PE=2 SV=1	35.3712	6	7	4	229	25.259	6.92
Q9D1A2	Cndp2	Cytosolic non-specific dipeptidase OS=Mus musculus GN=Cndp2 PE=1 SV=1	25.4737	8	9	8	475	52.734	5.66
E9PZ16	Hspg2	Basement membrane-specific heparan sulfate proteoglycan core protein OS=Mus musculus GN=Hspg2 PE=1 SV=1	3.74173	10	10	10	4383	469.486	6.47
Q9Z1Z2	Strap	Serine-threonine kinase receptor-associated protein OS=Mus musculus GN=Strap PE=1 SV=2	23.7143	6	8	6	350	38.418	5.12
P32037	Slc2a3	Solute carrier family 2, facilitated glucose transporter member 3 OS=Mus musculus GN=Slc2a3 PE=1 SV=1	12.5761	6	6	6	493	53.444	4.98
Q7TMF4	Pccb	Propionyl Coenzyme A carboxylase, beta polypeptide OS=Mus musculus GN=Pccb PE=2 SV=1	16.451	6	6	6	541	58.34	7.66
Q8BH66	Atl1	Atlastin-1 OS=Mus musculus GN=Atl1 PE=1 SV=1	17.0251	7	8	7	558	63.337	6.49
Q3TH64	Cyb5b	Uncharacterized protein OS=Mus musculus GN=Cyb5b PE=2 SV=1	50.6849	4	6	4	146	16.236	4.97
Q60675	Lama2	Laminin subunit alpha-2 OS=Mus musculus GN=Lama2 PE=1 SV=2	4.23348	10	10	10	3118	343.593	6.09
Q3U4H0	Mapre1	Microtubule-associated protein, RP/EB family, member 1 OS=Mus musculus GN=Mapre1 PE=1 SV=1	29.8507	8	8	6	268	29.997	5.22
Q9JJK2	Lancl2	LanC-like protein 2 OS=Mus musculus GN=Lancl2 PE=1 SV=1	22.4444	7	7	7	450	50.745	7.28
Q80W21	Gstm7	Glutathione S-transferase Mu 7 OS=Mus musculus GN=Gstm7 PE=1 SV=1	46.789	8	9	5	218	25.693	6.8
Q8C0M9	Asrgl1	Isoaspartyl peptidase/L-asparaginase OS=Mus musculus GN=Asrgl1 PE=1 SV=1	28.2209	6	7	6	326	33.928	7.65
O55125	Nipsnap1	Protein NipSnap homolog 1 OS=Mus musculus GN=Nipsnap1 PE=1 SV=1	33.0986	7	8	7	284	33.342	9.44
P70670	Naca	Nascent polypeptide-associated complex subunit alpha, muscle-specific form OS=Mus musculus GN=Naca PE=1 SV=2	3.20073	5	5	5	2187	220.364	9.35
B2RX08	Sptb	Spectrin beta chain OS=Mus musculus GN=Sptb PE=2 SV=1	6.48347	11	14	7	2329	267.939	5.49
A0A0R4J023	Auh	Methylglutaconyl-CoA hydratase, mitochondrial OS=Mus musculus GN=Auh PE=1 SV=1	22.6115	6	8	6	314	33.317	9.42
Q9QXS6	Dbn1	Drebrin OS=Mus musculus GN=Dbn1 PE=1 SV=4	21.5297	10	11	10	706	77.239	4.49
Q9QUM9	Psma6	Proteasome subunit alpha type-6 OS=Mus musculus GN=Psma6 PE=1 SV=1	34.9593	7	8	7	246	27.355	6.76
A7VL18	Aldh9a1	Gamma-aminobutyraldehyde dehydrogenase OS=Mus musculus GN=Aldh9a1 PE=2 SV=1	18.6235	7	8	7	494	53.498	6.83
Q61543	Glg1	Golgi apparatus protein 1 OS=Mus musculus GN=Glg1 PE=1 SV=1	7.91489	6	6	6	1175	133.646	6.84
Q3THH1	Pdia6	Uncharacterized protein OS=Mus musculus GN=Pdia6 PE=2 SV=1	16.1798	5	5	5	445	48.627	5.19
P63242	Eif5a	Eukaryotic translation initiation factor 5A-1 OS=Mus musculus GN=Eif5a PE=1 SV=2	57.1429	10	12	10	154	16.821	5.24
Q00898	Serpina1e	Alpha-1-antitrypsin 1-5 OS=Mus musculus GN=Serpina1e PE=1 SV=1	17.1913	4	8	2	413	45.862	5.73
Q9Z140	Cpne6	Copine-6 OS=Mus musculus GN=Cpne6 PE=1 SV=1	22.9803	11	11	10	557	61.742	5.59
G5E814	Ndufa11	MCG5603 OS=Mus musculus GN=Ndufa11 PE=1 SV=1	50.3497	4	6	4	143	15.105	8.07
Q9JME5	Ap3b2	AP-3 complex subunit beta-2 OS=Mus musculus GN=Ap3b2 PE=1 SV=2	11.4603	9	11	9	1082	119.118	5.63
D3Z4B2	Napg	Gamma-soluble NSF attachment protein (Fragment) OS=Mus musculus GN=Napg PE=1 SV=1	20.9632	6	7	6	353	39.342	5.97
Q3TGI6	Pitpna	Uncharacterized protein (Fragment) OS=Mus musculus GN=Pitpna PE=2 SV=1	33.1412	8	10	8	347	39.623	8.66
Q4FJX9	Sod2	Superoxide dismutase OS=Mus musculus GN=Sod2 PE=1 SV=1	47.2973	7	10	7	222	24.588	8.62
P16045	Lgals1	Galectin-1 OS=Mus musculus GN=Lgals1 PE=1 SV=3	45.1852	4	6	4	135	14.856	5.49
A2RS23	Pepd	Peptidase D OS=Mus musculus GN=Pepd PE=1 SV=1	14.8073	6	7	6	493	54.993	5.78
P97370	Atp1b3	Sodium/potassium-transporting ATPase subunit beta-3 OS=Mus musculus GN=Atp1b3 PE=1 SV=1	31.295	7	11	7	278	31.755	8.51
A0JNY3	Gphn	Gephyrin OS=Mus musculus GN=Gphn PE=1 SV=1	16.3212	9	9	9	772	83.613	5.76
Q4FJL0	Rab10	RAB10, member RAS oncogene family OS=Mus musculus GN=Rab10 PE=1 SV=1	53	11	13	9	200	22.527	8.38
Q810U4	Nrcam	Neuronal cell adhesion molecule OS=Mus musculus GN=Nrcam PE=1 SV=2	8.43949	6	6	6	1256	138.435	5.91
D6Q0F5	Dync1i2	Cytoplasmic dynein intermediate chain 2 isoform 2.1 OS=Mus musculus GN=Dync1i2 PE=2 SV=1	14.5038	6	6	6	655	73.273	5.15
Q5I0W0	Atp5f1	ATP synthase, H+ transporting, mitochondrial F0 complex, subunit b, isoform 1 OS=Mus musculus GN=Atp5f1 PE=1 SV=1	35.1562	9	12	9	256	28.93	9.06
A0A1B0GRV0	Bpnt1	3'(2'),5'-bisphosphate nucleotidase 1 OS=Mus musculus GN=Bpnt1 PE=1 SV=1	32.8173	7	8	7	323	34.952	5.82
Q8BJY1	Psmd5	26S proteasome non-ATPase regulatory subunit 5 OS=Mus musculus GN=Psmd5 PE=1 SV=4	16.8651	5	5	5	504	55.937	5.21
Q6ZQ61	Matr3	MCG121979, isoform CRA_c (Fragment) OS=Mus musculus GN=Matr3 PE=2 SV=1	14.3192	9	10	9	852	95.219	6.27
H3BKH6	Esd	S-formylglutathione hydrolase OS=Mus musculus GN=Esd PE=1 SV=1	36.2712	7	8	7	295	32.808	7.83
P99026	Psmb4	Proteasome subunit beta type-4 OS=Mus musculus GN=Psmb4 PE=1 SV=1	29.5455	5	6	5	264	29.097	5.64
Q3TXD3	Vat1	Uncharacterized protein OS=Mus musculus GN=Vat1 PE=2 SV=1	25.1232	7	9	7	406	43.097	6.37
Q4VBX4	Ube2v2	MCG127675 OS=Mus musculus GN=Ube2v2 PE=2 SV=1	36.5517	4	5	2	145	16.356	8.09
Q9CQY3	Atp5l	Uncharacterized protein OS=Mus musculus GN=Atp5l PE=2 SV=1	33.3333	3	6	3	129	14.152	8.63
A0A1B0GR11	Taldo1	Transaldolase OS=Mus musculus GN=Taldo1 PE=1 SV=1	24.0838	10	12	10	382	42.125	7.02
Q8K1X5	Ehd1	EH-domain containing 1 (Fragment) OS=Mus musculus GN=Ehd1 PE=2 SV=1	19.7842	7	7	4	556	62.923	7.75
Q3V0K9	Pls1	Plastin-1 OS=Mus musculus GN=Pls1 PE=1 SV=1	11.746	4	4	2	630	70.363	5.38
Q6IRU5	Cltb	Clathrin light chain B OS=Mus musculus GN=Cltb PE=1 SV=1	34.4978	9	11	9	229	25.156	4.63
D3Z0M6	Dync1i1	Cytoplasmic dynein 1 intermediate chain 1 OS=Mus musculus GN=Dync1i1 PE=1 SV=1	17.9845	7	7	7	645	72.845	5.15
P61750	Arf4	ADP-ribosylation factor 4 OS=Mus musculus GN=Arf4 PE=1 SV=2	34.4444	5	6	1	180	20.384	7.14
Q9ES97	Rtn3	Reticulon-3 OS=Mus musculus GN=Rtn3 PE=1 SV=2	6.95021	4	6	3	964	103.814	4.92
Q8C483	Sars	Serine--tRNA ligase, cytoplasmic OS=Mus musculus GN=Sars PE=1 SV=1	18.8433	8	8	8	536	61.128	7.43
Q8BUB3	Agpat1	1-acyl-sn-glycerol-3-phosphate acyltransferase OS=Mus musculus GN=Agpat1 PE=2 SV=1	6.44172	1	2	1	326	36.209	9.48
Q3TXS7	Psmd1	26S proteasome non-ATPase regulatory subunit 1 OS=Mus musculus GN=Psmd1 PE=1 SV=1	11.1228	6	6	6	953	105.663	5.39
Q14AQ1	Psmc6	Proteasome (Prosome, macropain) 26S subunit, ATPase, 6 OS=Mus musculus GN=Psmc6 PE=1 SV=1	32.1337	7	7	7	389	44.145	7.49
Q3TKG4	Psmc3	Uncharacterized protein (Fragment) OS=Mus musculus GN=Psmc3 PE=2 SV=1	18.3267	7	7	7	502	55.603	5.24
Q3TLP8	Rac1	RAS-related C3 botulinum substrate 1, isoform CRA_a OS=Mus musculus GN=Rac1 PE=1 SV=1	27.9621	6	8	3	211	23.417	8.69
Q3U8D2	St13	Uncharacterized protein OS=Mus musculus GN=St13 PE=2 SV=1	18.3288	6	6	6	371	41.53	5.21
O88456	Capns1	Calpain small subunit 1 OS=Mus musculus GN=Capns1 PE=1 SV=1	20.8178	4	4	4	269	28.445	5.63
O88441	Mtx2	Metaxin-2 OS=Mus musculus GN=Mtx2 PE=1 SV=1	22.4335	3	4	3	263	29.739	5.63
P63141	Kcna2	Potassium voltage-gated channel subfamily A member 2 OS=Mus musculus GN=Kcna2 PE=1 SV=1	12.8257	5	6	3	499	56.664	4.86
Q61838	Pzp	Pregnancy zone protein OS=Mus musculus GN=Pzp PE=1 SV=3	8.42809	8	8	8	1495	165.748	6.68
Q9Z0X1	Aifm1	Apoptosis-inducing factor 1, mitochondrial OS=Mus musculus GN=Aifm1 PE=1 SV=1	19.7712	8	9	8	612	66.724	9.17
Q3TL79	Ahsa1	Uncharacterized protein OS=Mus musculus GN=Ahsa1 PE=2 SV=1	20.1183	4	5	4	338	38.121	5.53
P56391	Cox6b1	Cytochrome c oxidase subunit 6B1 OS=Mus musculus GN=Cox6b1 PE=1 SV=2	50	4	9	4	86	10.065	8.72
C9K0Z8	Hcn2	Hyperpolarization-activated cation channel 2 OS=Mus musculus GN=Hcn2 PE=2 SV=1	8.80649	5	6	5	863	94.651	8.73
Q8BKZ9	Pdhx	Pyruvate dehydrogenase protein X component, mitochondrial OS=Mus musculus GN=Pdhx PE=1 SV=1	16.5669	7	8	7	501	53.965	7.75
Q9D6M3	Slc25a22	Mitochondrial glutamate carrier 1 OS=Mus musculus GN=Slc25a22 PE=1 SV=1	43.6533	9	12	8	323	34.648	9.09
Q8BVQ5	Ppme1	Protein phosphatase methylesterase 1 OS=Mus musculus GN=Ppme1 PE=1 SV=5	23.8342	7	7	7	386	42.229	5.97
Q80ZJ1	Rap2a	Ras-related protein Rap-2a OS=Mus musculus GN=Rap2a PE=1 SV=2	29.5082	3	3	2	183	20.629	4.82
Q9R1P4	Psma1	Proteasome subunit alpha type-1 OS=Mus musculus GN=Psma1 PE=1 SV=1	36.5019	7	9	7	263	29.528	6.46
P24270	Cat	Catalase OS=Mus musculus GN=Cat PE=1 SV=4	12.5237	5	5	5	527	59.758	7.88
Q61282	Acan	Aggrecan core protein OS=Mus musculus GN=Acan PE=1 SV=2	4.64353	8	9	8	2132	221.805	4.3
Q9CZ04	Cops7a	COP9 signalosome complex subunit 7a OS=Mus musculus GN=Cops7a PE=1 SV=2	18.9091	4	5	4	275	30.206	7.87
Q5SRX1	Tom1l2	TOM1-like protein 2 OS=Mus musculus GN=Tom1l2 PE=1 SV=1	14.0039	5	7	5	507	55.628	4.82
Q8BKC5	Ipo5	Importin-5 OS=Mus musculus GN=Ipo5 PE=1 SV=3	8.75114	5	5	5	1097	123.511	4.93
Q548L4	Gad2	Glutamate decarboxylase OS=Mus musculus GN=Gad2 PE=1 SV=1	12.9915	5	5	5	585	65.181	6.9
Q3TVV6	Hnrnpu	Uncharacterized protein OS=Mus musculus GN=Hnrnpu PE=2 SV=1	21.625	10	11	10	800	87.891	6.24
Q8CGC7	Eprs	Bifunctional glutamate/proline--tRNA ligase OS=Mus musculus GN=Eprs PE=1 SV=4	10.119	11	11	11	1512	169.972	7.66
E9QAX2	Myo18a	Unconventional myosin-XVIIIa OS=Mus musculus GN=Myo18a PE=1 SV=1	8.64138	12	12	12	2083	235.671	6.07
Q64727	Vcl	Vinculin OS=Mus musculus GN=Vcl PE=1 SV=4	16.3227	12	13	12	1066	116.644	6
Q9CR61	Ndufb7	NADH dehydrogenase [ubiquinone] 1 beta subcomplex subunit 7 OS=Mus musculus GN=Ndufb7 PE=1 SV=3	58.3942	7	9	7	137	16.32	8.18
O70443	Gnaz	Guanine nucleotide-binding protein G(z) subunit alpha OS=Mus musculus GN=Gnaz PE=1 SV=4	22.5352	6	7	5	355	40.824	7.61
Q91V55	Rps5	40S ribosomal protein S5 OS=Mus musculus GN=Rps5 PE=1 SV=1	34.3137	5	6	5	204	22.862	9.72
O35136	Ncam2	Neural cell adhesion molecule 2 OS=Mus musculus GN=Ncam2 PE=1 SV=1	11.2306	5	5	5	837	93.145	6.07
Q9WVJ2	Psmd13	26S proteasome non-ATPase regulatory subunit 13 OS=Mus musculus GN=Psmd13 PE=1 SV=1	24.2021	8	8	8	376	42.782	5.71
Q3TN31	Psma7	Proteasome subunit alpha type OS=Mus musculus GN=Psma7 PE=2 SV=1	39.9194	6	6	6	248	27.891	8.78
G3UXL2	Prps1l3	Phosphoribosyl pyrophosphate synthetase 1-like 3 OS=Mus musculus GN=Prps1l3 PE=3 SV=1	26.7296	7	8	7	318	34.802	6.98
P23492	Pnp	Purine nucleoside phosphorylase OS=Mus musculus GN=Pnp PE=1 SV=2	34.6021	6	7	6	289	32.256	6.16
P14685	Psmd3	26S proteasome non-ATPase regulatory subunit 3 OS=Mus musculus GN=Psmd3 PE=1 SV=3	18.4906	8	8	8	530	60.68	8.44
E0CYV0	Pcmt1	Protein-L-isoaspartate O-methyltransferase OS=Mus musculus GN=Pcmt1 PE=1 SV=1	38.1119	6	8	6	286	30.422	7.24
Q9CZC8	Scrn1	Secernin-1 OS=Mus musculus GN=Scrn1 PE=1 SV=1	31.1594	9	11	9	414	46.297	4.79
Q3U2X5	Maoa	Amine oxidase OS=Mus musculus GN=Maoa PE=2 SV=1	15.2091	7	10	5	526	59.592	7.81
Q64426	H2A	Histone H2A (Fragment) OS=Mus musculus domesticus GN=H2A PE=2 SV=1	30.6569	4	7	2	137	14.737	10.59
Q8BIG7	Comtd1	Catechol O-methyltransferase domain-containing protein 1 OS=Mus musculus GN=Comtd1 PE=1 SV=1	14.5038	2	2	2	262	28.943	8.32
P62748	Hpcal1	Hippocalcin-like protein 1 OS=Mus musculus GN=Hpcal1 PE=1 SV=2	36.7876	6	7	4	193	22.324	5.5
Q9R1V7	Adam23	Disintegrin and metalloproteinase domain-containing protein 23 OS=Mus musculus GN=Adam23 PE=1 SV=1	10.0121	7	7	7	829	91.488	7.68
Q8VCW8	Acsf2	Acyl-CoA synthetase family member 2, mitochondrial OS=Mus musculus GN=Acsf2 PE=1 SV=1	22.6016	9	10	9	615	67.907	8.18
Q80Y09	Pdcd6ip	Pdcd6ip protein OS=Mus musculus GN=Pdcd6ip PE=2 SV=1	14.2202	9	10	9	872	96.251	6.52
Q3TU64	Col1a2	Uncharacterized protein OS=Mus musculus GN=Col1a2 PE=2 SV=1	4.8105	5	7	5	1372	129.518	9.19
Q9D1K2	Atp6v1f	V-type proton ATPase subunit F OS=Mus musculus GN=Atp6v1f PE=1 SV=2	48.7395	5	6	5	119	13.362	5.82
Q3UBK2		Uncharacterized protein OS=Mus musculus PE=2 SV=1	30.6977	6	8	6	215	24.906	5.74
P40240	Cd9	CD9 antigen OS=Mus musculus GN=Cd9 PE=1 SV=2	14.1593	2	4	2	226	25.241	7.23
Q61411	Hras	GTPase HRas OS=Mus musculus GN=Hras PE=1 SV=2	41.7989	5	5	3	189	21.285	5.31
G5E8T9	Hagh	Hydroxyacyl glutathione hydrolase OS=Mus musculus GN=Hagh PE=1 SV=1	24.2718	6	8	6	309	34.081	7.94
Q03517	Scg2	Secretogranin-2 OS=Mus musculus GN=Scg2 PE=1 SV=1	12.6418	7	9	7	617	70.6	4.75
Q3TVT6	Pcyox1	Uncharacterized protein OS=Mus musculus GN=Pcyox1 PE=2 SV=1	19.0099	6	6	6	505	56.425	6.92
Q8C845	Efhd2	EF-hand domain-containing protein D2 OS=Mus musculus GN=Efhd2 PE=1 SV=1	25.8333	6	7	6	240	26.784	5.14
Q99LC3	Ndufa10	NADH dehydrogenase [ubiquinone] 1 alpha subcomplex subunit 10, mitochondrial OS=Mus musculus GN=Ndufa10 PE=1 SV=1	41.4085	8	8	8	355	40.578	7.78
A0A1S6GWH2	Ddx39b	Uncharacterized protein OS=Mus musculus GN=Ddx39b PE=2 SV=1	22.7743	8	9	8	483	54.608	5.67
Q64514	Tpp2	Tripeptidyl-peptidase 2 OS=Mus musculus GN=Tpp2 PE=1 SV=3	12.2821	13	13	13	1262	139.791	6.58
Q8BT38	Epb41l3	Uncharacterized protein OS=Mus musculus GN=Epb41l3 PE=2 SV=1	31.6832	6	6	1	303	32.937	4.96
P27546	Map4	Microtubule-associated protein 4 OS=Mus musculus GN=Map4 PE=1 SV=3	14.9333	11	12	4	1125	117.357	4.98
A2APV2	Fmnl2	Formin-like protein 2 OS=Mus musculus GN=Fmnl2 PE=1 SV=2	4.88029	4	4	2	1086	123.024	7.53
Q9DB41	Slc25a18	Mitochondrial glutamate carrier 2 OS=Mus musculus GN=Slc25a18 PE=1 SV=4	26.5625	7	8	6	320	34.144	9.19
O08532	Cacna2d1	Voltage-dependent calcium channel subunit alpha-2/delta-1 OS=Mus musculus GN=Cacna2d1 PE=1 SV=1	9.51949	8	8	8	1103	124.551	5.3
A0A0R4J094	Fahd2a	Fumarylacetoacetate hydrolase domain-containing 2A OS=Mus musculus GN=Fahd2a PE=1 SV=1	26.5176	5	5	5	313	34.654	8.16
P35293	Rab18	Ras-related protein Rab-18 OS=Mus musculus GN=Rab18 PE=1 SV=2	25.7282	4	6	4	206	23.021	5.36
Q63810	Ppp3r1	Calcineurin subunit B type 1 OS=Mus musculus GN=Ppp3r1 PE=1 SV=3	48.8235	7	9	7	170	19.288	4.81
P54775	Psmc4	26S proteasome regulatory subunit 6B OS=Mus musculus GN=Psmc4 PE=1 SV=2	21.7703	6	7	6	418	47.379	5.21
O55022	Pgrmc1	Membrane-associated progesterone receptor component 1 OS=Mus musculus GN=Pgrmc1 PE=1 SV=4	25.641	4	4	4	195	21.681	4.7
Q9CQZ5	Ndufa6	NADH dehydrogenase [ubiquinone] 1 alpha subcomplex subunit 6 OS=Mus musculus GN=Ndufa6 PE=1 SV=1	51.9084	6	8	6	131	15.273	10.11
A0A0G2JEA5	Gm43738	Predicted gene 43738 OS=Mus musculus GN=Gm43738 PE=4 SV=1	8.00464	5	5	5	862	95.163	7.21
P62881	Gnb5	Guanine nucleotide-binding protein subunit beta-5 OS=Mus musculus GN=Gnb5 PE=1 SV=1	23.5443	7	7	7	395	43.537	6.46
E9PVY8	Macf1	Microtubule-actin cross-linking factor 1 OS=Mus musculus GN=Macf1 PE=1 SV=2	1.67233	10	10	10	7355	831.361	5.41
P61161	Actr2	Actin-related protein 2 OS=Mus musculus GN=Actr2 PE=1 SV=1	14.467	4	5	4	394	44.732	6.74
P11087	Col1a1	Collagen alpha-1(I) chain OS=Mus musculus GN=Col1a1 PE=1 SV=4	5.29938	5	7	5	1453	137.948	5.85
Q7M6W1	Rtn1	Reticulon OS=Mus musculus GN=Rtn1 PE=1 SV=1	29.8077	6	8	5	208	23.543	8.91
Q3U561	Rpl10a	Ribosomal protein OS=Mus musculus GN=Rpl10a PE=2 SV=1	26.7281	5	6	5	217	24.8	9.94
Q58EV4	Psma3	Proteasome subunit alpha type OS=Mus musculus GN=Psma3 PE=1 SV=1	24.7059	5	5	5	255	28.387	5.44
O35215	Ddt	D-dopachrome decarboxylase OS=Mus musculus GN=Ddt PE=1 SV=3	67.7966	6	8	2	118	13.069	6.54
Q5BLK1	Rps6	40S ribosomal protein S6 OS=Mus musculus GN=Rps6 PE=1 SV=1	22.8916	5	6	5	249	28.663	10.84
J3QN31	Adssl1	Adenylosuccinate synthetase isozyme 1 OS=Mus musculus GN=Adssl1 PE=1 SV=1	16.4583	6	8	6	480	52.746	8.19
Q6P5F9	Xpo1	Exportin-1 OS=Mus musculus GN=Xpo1 PE=1 SV=1	6.62932	4	4	4	1071	123.013	6.07
Q0PD62	Rab3b	RAB3B, member RAS oncogene family, isoform CRA_a OS=Mus musculus GN=Rab3b PE=1 SV=1	28.7671	5	6	1	219	24.741	5.11
Q8K1Z0	Coq9	Ubiquinone biosynthesis protein COQ9, mitochondrial OS=Mus musculus GN=Coq9 PE=1 SV=1	25.8786	6	7	6	313	35.061	5.92
P18572	Bsg	Basigin OS=Mus musculus GN=Bsg PE=1 SV=2	16.9666	5	5	5	389	42.418	5.85
P99028	Uqcrh	Cytochrome b-c1 complex subunit 6, mitochondrial OS=Mus musculus GN=Uqcrh PE=1 SV=2	39.3258	4	5	4	89	10.428	4.87
A0A1B0GRP7	Plpbp	Pyridoxal phosphate-binding protein (Fragment) OS=Mus musculus GN=Plpbp PE=1 SV=1	25.1515	6	7	6	330	36.149	8.51
Q91VN4	Chchd6	MICOS complex subunit Mic25 OS=Mus musculus GN=Chchd6 PE=1 SV=2	18.315	4	5	4	273	29.833	8.41
Q8R5L1	C1qbp	Complement component 1 Q subcomponent-binding protein, mitochondrial OS=Mus musculus GN=C1qbp PE=1 SV=1	16.8459	3	4	3	279	31.006	4.87
A0A0R4J0Z3	Aqp4	Aquaporin 4, isoform CRA_a OS=Mus musculus GN=Aqp4 PE=1 SV=1	13.3127	4	7	4	323	34.513	7.69
Q3USB7	Plcl1	Inactive phospholipase C-like protein 1 OS=Mus musculus GN=Plcl1 PE=1 SV=3	9.58029	7	7	7	1096	122.594	5.64
Q3TX45	Apoe	Uncharacterized protein OS=Mus musculus GN=Apoe PE=2 SV=1	25.7235	9	9	9	311	35.816	5.54
P09055	Itgb1	Integrin beta-1 OS=Mus musculus GN=Itgb1 PE=1 SV=1	7.89474	5	5	5	798	88.173	5.94
Q3UWT6	Psma2	Proteasome subunit alpha type OS=Mus musculus GN=Psma2 PE=2 SV=1	33.1984	5	5	5	247	27.492	8.22
G3UYJ7	Gm20441	Predicted gene 20441 (Fragment) OS=Mus musculus GN=Gm20441 PE=4 SV=1	36.5079	7	9	3	252	28.615	8.07
Q3U8F5	Psmd12	Uncharacterized protein OS=Mus musculus GN=Psmd12 PE=2 SV=1	17.3246	6	6	6	456	52.833	7.06
Q9D172	D10Jhu81e	ES1 protein homolog, mitochondrial OS=Mus musculus GN=D10Jhu81e PE=1 SV=1	39.4737	6	12	6	266	28.073	8.78
Q8VE33	Gdap1l1	Ganglioside-induced differentiation-associated protein 1-like 1 OS=Mus musculus GN=Gdap1l1 PE=1 SV=1	16.4865	4	5	4	370	42.291	6.6
Q9CQ62	Decr1	2,4-dienoyl-CoA reductase, mitochondrial OS=Mus musculus GN=Decr1 PE=1 SV=1	13.7313	4	5	4	335	36.191	8.95
Q921G7	Etfdh	Electron transfer flavoprotein-ubiquinone oxidoreductase, mitochondrial OS=Mus musculus GN=Etfdh PE=1 SV=1	18.5065	11	12	11	616	68.048	7.58
P27659	Rpl3	60S ribosomal protein L3 OS=Mus musculus GN=Rpl3 PE=1 SV=3	21.8362	6	7	6	403	46.081	10.21
Q3UTI7	Pin1	Peptidyl-prolyl cis-trans isomerase OS=Mus musculus GN=Pin1 PE=2 SV=1	28.4848	3	4	3	165	18.363	8.79
P31650	Slc6a11	Sodium- and chloride-dependent GABA transporter 3 OS=Mus musculus GN=Slc6a11 PE=1 SV=2	14.992	9	14	9	627	69.914	6.98
Q9D2P8	Mobp	Myelin-associated oligodendrocyte basic protein OS=Mus musculus GN=Mobp PE=1 SV=1	22.9412	5	8	5	170	19.185	11.14
Q91VE0	Slc27a4	Long-chain fatty acid transport protein 4 OS=Mus musculus GN=Slc27a4 PE=1 SV=1	7.93157	4	4	4	643	72.272	8.59
A0A0R4IZX5	Ncan	Neurocan core protein OS=Mus musculus GN=Ncan PE=1 SV=1	7.64984	8	8	8	1268	137.089	5.76
Q80TL4	Phf24	PHD finger protein 24 OS=Mus musculus GN=Phf24 PE=1 SV=2	22.5	6	6	6	400	45.194	5.77
Q8BHZ0	Fam49a	Protein FAM49A OS=Mus musculus GN=Fam49a PE=1 SV=1	10.5263	3	3	1	323	37.319	6.01
Q8R404	Mic13	MICOS complex subunit MIC13 OS=Mus musculus GN=Mic13 PE=1 SV=1	63.0252	3	4	3	119	13.365	8.63
B1AW58	Camk1d	Calcium/calmodulin-dependent protein kinase ID OS=Mus musculus GN=Camk1d PE=2 SV=1	14.8052	5	5	5	385	42.892	7.17
Q3U6P5	Hnrnpc	Uncharacterized protein OS=Mus musculus GN=Hnrnpc PE=2 SV=1	16.4671	5	5	5	334	36.883	7.36
Q6PHN9	Rab35	Ras-related protein Rab-35 OS=Mus musculus GN=Rab35 PE=1 SV=1	34.8259	7	8	4	201	23.011	8.29
O35864	Cops5	COP9 signalosome complex subunit 5 OS=Mus musculus GN=Cops5 PE=1 SV=3	32.9341	8	8	8	334	37.525	6.54
P70202	Lxn	Latexin OS=Mus musculus GN=Lxn PE=1 SV=2	22.973	4	5	4	222	25.476	5.74
Q52L78	Cryab	Cryab protein OS=Mus musculus GN=Cryab PE=1 SV=1	31.4286	5	7	5	175	20.056	7.33
P31648	Slc6a1	Sodium- and chloride-dependent GABA transporter 1 OS=Mus musculus GN=Slc6a1 PE=1 SV=2	11.1853	4	6	4	599	66.957	7.96
O70250	Pgam2	Phosphoglycerate mutase 2 OS=Mus musculus GN=Pgam2 PE=1 SV=3	12.253	3	4	1	253	28.809	8.5
P47911	Rpl6	60S ribosomal protein L6 OS=Mus musculus GN=Rpl6 PE=1 SV=3	21.9595	7	8	7	296	33.489	10.7
Q3UMR5	Mcu	Calcium uniporter protein, mitochondrial OS=Mus musculus GN=Mcu PE=1 SV=2	20.5714	5	5	5	350	39.657	8.56
Q9ERS2	Ndufa13	NADH dehydrogenase [ubiquinone] 1 alpha subcomplex subunit 13 OS=Mus musculus GN=Ndufa13 PE=1 SV=3	22.2222	3	5	3	144	16.849	9.48
Q9Z2I0	Letm1	Mitochondrial proton/calcium exchanger protein OS=Mus musculus GN=Letm1 PE=1 SV=1	18.9702	11	12	11	738	82.937	6.52
Q9CZD3	Gars	Glycine--tRNA ligase OS=Mus musculus GN=Gars PE=1 SV=1	14.8148	8	9	8	729	81.826	6.65
A2AEG6	Gpm6b	Glycoprotein m6b, isoform CRA_g OS=Mus musculus GN=Gpm6b PE=1 SV=1	21.6463	5	6	5	328	36.173	6.14
Q9WVT6	Ca14	Carbonic anhydrase 14 OS=Mus musculus GN=Ca14 PE=1 SV=1	15.1335	4	5	4	337	37.482	6.35
P27612	Plaa	Phospholipase A-2-activating protein OS=Mus musculus GN=Plaa PE=1 SV=4	6.54912	3	3	3	794	87.166	6.14
O08997	Atox1	Copper transport protein ATOX1 OS=Mus musculus GN=Atox1 PE=1 SV=1	58.8235	4	6	4	68	7.334	6.51
P05132	Prkaca	cAMP-dependent protein kinase catalytic subunit alpha OS=Mus musculus GN=Prkaca PE=1 SV=3	28.49	7	7	3	351	40.545	8.79
A0A1Y7VKY1	Gm11361	MCG116671 OS=Mus musculus GN=Gm11361 PE=3 SV=1	31.5789	5	5	5	152	17.738	10.86
Q9DCZ1	Gmpr	GMP reductase 1 OS=Mus musculus GN=Gmpr PE=1 SV=1	18.2609	5	5	5	345	37.458	7.09
Q06185	Atp5i	ATP synthase subunit e, mitochondrial OS=Mus musculus GN=Atp5i PE=1 SV=2	52.1127	4	5	4	71	8.23	9.35
Q91ZR1	Rab4b	Ras-related protein Rab-4B OS=Mus musculus GN=Rab4b PE=1 SV=2	34.7418	6	7	4	213	23.614	6.06
E9QNN1	Dhx9	ATP-dependent RNA helicase A OS=Mus musculus GN=Dhx9 PE=1 SV=1	6.43064	7	7	7	1384	149.596	6.83
Q8BT90	Rps17	Uncharacterized protein (Fragment) OS=Mus musculus GN=Rps17 PE=2 SV=1	38.2979	3	4	3	141	16.131	9.94
P21619	Lmnb2	Lamin-B2 OS=Mus musculus GN=Lmnb2 PE=1 SV=2	14.4295	7	7	6	596	67.277	5.5
O08547	Sec22b	Vesicle-trafficking protein SEC22b OS=Mus musculus GN=Sec22b PE=1 SV=3	23.7209	5	6	5	215	24.725	8.51
A2AFQ2	Hsd17b10	3-hydroxyacyl-CoA dehydrogenase type-2 OS=Mus musculus GN=Hsd17b10 PE=1 SV=1	41.3284	6	6	6	271	28.356	8.76
P57746	Atp6v1d	V-type proton ATPase subunit D OS=Mus musculus GN=Atp6v1d PE=1 SV=1	42.915	8	9	8	247	28.351	9.45
Q91X72	Hpx	Hemopexin OS=Mus musculus GN=Hpx PE=1 SV=2	15.4348	4	5	4	460	51.285	7.8
Q06138	Cab39	Calcium-binding protein 39 OS=Mus musculus GN=Cab39 PE=1 SV=2	23.7537	9	11	9	341	39.818	6.89
Q3TJ01	Rtcb	tRNA-splicing ligase RtcB homolog OS=Mus musculus GN=Rtcb PE=2 SV=1	15.4455	6	6	6	505	55.218	7.23
P07309	Ttr	Transthyretin OS=Mus musculus GN=Ttr PE=1 SV=1	19.0476	2	3	2	147	15.766	6.16
Q544E3	Pip4k2a	Phosphatidylinositol-4-phosphate 5-kinase, type II, alpha OS=Mus musculus GN=Pip4k2a PE=1 SV=1	22.716	9	12	4	405	46.122	6.99
Q99L43	Cds2	Phosphatidate cytidylyltransferase 2 OS=Mus musculus GN=Cds2 PE=1 SV=1	16.4414	5	6	5	444	51.28	7.05
P57776	Eef1d	Elongation factor 1-delta OS=Mus musculus GN=Eef1d PE=1 SV=3	24.911	5	5	5	281	31.274	5.02
Q00612	G6pdx	Glucose-6-phosphate 1-dehydrogenase X OS=Mus musculus GN=G6pdx PE=1 SV=3	13.7864	6	7	6	515	59.225	6.49
Q91WS0	Cisd1	CDGSH iron-sulfur domain-containing protein 1 OS=Mus musculus GN=Cisd1 PE=1 SV=1	44.4444	5	8	5	108	12.089	9.06
Q3UA52	Arpc2	Arp2/3 complex 34 kDa subunit (Fragment) OS=Mus musculus GN=Arpc2 PE=2 SV=1	30.8094	10	11	10	383	42.496	9.06
Q8CHP8	Pgp	Glycerol-3-phosphate phosphatase OS=Mus musculus GN=Pgp PE=1 SV=1	33.9564	8	10	8	321	34.519	5.35
Q8BH80	Vapb	Vesicle-associated membrane protein, associated protein B and C OS=Mus musculus GN=Vapb PE=1 SV=1	36.6255	7	8	6	243	26.901	7.78
B2M0S2	Gm45927	Secretory carrier-associated membrane protein OS=Mus musculus GN=Gm45927 PE=2 SV=1	6.39687	3	4	3	766	88.88	9.42
Q3UEG9	Flot2	Uncharacterized protein OS=Mus musculus GN=Flot2 PE=2 SV=1	19.2982	7	9	7	456	50.224	5.33
O88741	Gdap1	Ganglioside-induced differentiation-associated protein 1 OS=Mus musculus GN=Gdap1 PE=1 SV=1	20.1117	6	6	6	358	41.285	8.37
Q3U125	Fam213a	Redox-regulatory protein FAM213A OS=Mus musculus GN=Fam213a PE=1 SV=1	32.3144	7	7	7	229	25.665	9.03
Q9Z1S5	Sept3	Neuronal-specific septin-3 OS=Mus musculus GN=Sept3 PE=1 SV=2	22	6	8	6	350	40.013	6.81
Q3UZH3	Mthfd1	Uncharacterized protein (Fragment) OS=Mus musculus GN=Mthfd1 PE=2 SV=1	9.60512	7	7	7	937	101.404	6.99
O35465	Fkbp8	Peptidyl-prolyl cis-trans isomerase FKBP8 OS=Mus musculus GN=Fkbp8 PE=1 SV=2	15.1741	4	4	4	402	43.501	5.16
J3QNK8	Abi1	Abl interactor 1 OS=Mus musculus GN=Abi1 PE=1 SV=1	8.10811	3	3	3	481	52.313	7.06
Q60737	Csnk2a1	Casein kinase II subunit alpha OS=Mus musculus GN=Csnk2a1 PE=1 SV=2	18.4143	5	6	5	391	45.105	7.74
Q91VM9	Ppa2	Inorganic pyrophosphatase 2, mitochondrial OS=Mus musculus GN=Ppa2 PE=1 SV=1	29.3939	6	7	6	330	38.09	6.98
B2RTC8	Slc25a31	Solute carrier family 25 (Mitochondrial carrier adenine nucleotide translocator), member 31 OS=Mus musculus GN=Slc25a31 PE=1 SV=1	12.8125	6	7	1	320	35.235	9.58
O70378	Emc8	ER membrane protein complex subunit 8 OS=Mus musculus GN=Emc8 PE=1 SV=1	15.942	2	2	2	207	23.333	6.15
Q6PFA2	Clta	Clathrin light chain OS=Mus musculus GN=Clta PE=1 SV=1	34.8624	8	10	8	218	23.618	4.5
Q61081	Cdc37	Hsp90 co-chaperone Cdc37 OS=Mus musculus GN=Cdc37 PE=1 SV=1	17.1504	5	7	5	379	44.565	5.34
Q8CHT0	Aldh4a1	Delta-1-pyrroline-5-carboxylate dehydrogenase, mitochondrial OS=Mus musculus GN=Aldh4a1 PE=1 SV=3	11.21	4	5	4	562	61.802	8.24
Q99LY9	Ndufs5	NADH dehydrogenase [ubiquinone] iron-sulfur protein 5 OS=Mus musculus GN=Ndufs5 PE=1 SV=3	60.3774	7	7	7	106	12.639	8.92
P61089	Ube2n	Ubiquitin-conjugating enzyme E2 N OS=Mus musculus GN=Ube2n PE=1 SV=1	36.1842	5	6	5	152	17.127	6.57
Q5M9P3	Rps19	Rps19 protein (Fragment) OS=Mus musculus GN=Rps19 PE=2 SV=1	35.0993	6	6	6	151	16.651	10.52
Q9D881	Gm11273	Cytochrome c oxidase subunit 5B, mitochondrial OS=Mus musculus GN=Gm11273 PE=1 SV=1	31.0078	4	11	3	129	13.838	8.12
Q8BXZ1	Tmx3	Protein disulfide-isomerase TMX3 OS=Mus musculus GN=Tmx3 PE=1 SV=2	15.5702	6	6	6	456	51.815	5.16
Q9WVA4	Tagln2	Transgelin-2 OS=Mus musculus GN=Tagln2 PE=1 SV=4	20.603	3	3	3	199	22.381	8.24
Q9CPU0	Glo1	Lactoylglutathione lyase OS=Mus musculus GN=Glo1 PE=1 SV=3	60.8696	9	10	9	184	20.796	5.47
Q8BJU0	Sgta	Small glutamine-rich tetratricopeptide repeat-containing protein alpha OS=Mus musculus GN=Sgta PE=1 SV=2	18.7302	5	5	5	315	34.301	5.06
Q3U3T6	Stk24	Uncharacterized protein OS=Mus musculus GN=Stk24 PE=2 SV=1	8.58469	3	3	3	431	47.925	5.3
Q5J7N1	Kras	Kras protein OS=Mus musculus GN=Kras PE=2 SV=1	46.8085	6	6	4	188	21.469	8.12
Q7TMY2	Acadsb	Acyl-Coenzyme A dehydrogenase, short/branched chain OS=Mus musculus GN=Acadsb PE=2 SV=1	12.2685	3	3	3	432	47.847	7.87
Q4VAI2	Acp1	Acid phosphatase 1, soluble OS=Mus musculus GN=Acp1 PE=2 SV=1	24.0506	3	3	3	158	18.18	6.74
Q9QYR9	Acot2	Acyl-coenzyme A thioesterase 2, mitochondrial OS=Mus musculus GN=Acot2 PE=1 SV=2	14.128	6	6	6	453	49.626	7.36
P28571	Slc6a9	Sodium- and chloride-dependent glycine transporter 1 OS=Mus musculus GN=Slc6a9 PE=1 SV=3	7.80347	4	6	4	692	76.494	7.81
P02301	H3f3c	Histone H3.3C OS=Mus musculus GN=H3f3c PE=3 SV=3	30.1471	2	4	1	136	15.305	11.14
P47791	Gsr	Glutathione reductase, mitochondrial OS=Mus musculus GN=Gsr PE=1 SV=3	17.6	5	5	5	500	53.629	7.99
P43274	Hist1h1e	Histone H1.4 OS=Mus musculus GN=Hist1h1e PE=1 SV=2	22.8311	6	6	3	219	21.964	11.11
P12023	App	Amyloid-beta A4 protein OS=Mus musculus GN=App PE=1 SV=3	9.09091	5	5	5	770	86.667	4.79
P26883	Fkbp1a	Peptidyl-prolyl cis-trans isomerase FKBP1A OS=Mus musculus GN=Fkbp1a PE=1 SV=2	41.6667	3	4	3	108	11.915	8.16
P68404	Prkcb	Protein kinase C beta type OS=Mus musculus GN=Prkcb PE=1 SV=4	15.0522	8	10	8	671	76.701	7.01
B1ATI0	Aldh3a2	Aldehyde dehydrogenase OS=Mus musculus GN=Aldh3a2 PE=1 SV=1	10.9023	4	5	4	532	59.239	8.13
Q3TIP0	Psmd2	Uncharacterized protein OS=Mus musculus GN=Psmd2 PE=2 SV=1	13.9868	9	10	9	908	100.155	5.2
Q3UIG0	Eif3e	Eukaryotic translation initiation factor 3 subunit E OS=Mus musculus GN=Eif3e PE=1 SV=1	12.3596	5	5	5	445	52.187	6.04
Q5EBJ4	Ermn	Ermin OS=Mus musculus GN=Ermn PE=1 SV=1	32.3843	6	6	6	281	32.128	4.59
Q9CQD1	Rab5a	Ras-related protein Rab-5A OS=Mus musculus GN=Rab5a PE=1 SV=1	44.186	6	7	4	215	23.584	8.15
Q62283	Tspan7	Tetraspanin-7 OS=Mus musculus GN=Tspan7 PE=1 SV=2	6.0241	1	2	1	249	27.526	7.2
Q60770	Stxbp3	Syntaxin-binding protein 3 OS=Mus musculus GN=Stxbp3 PE=1 SV=1	8.9527	4	4	4	592	67.899	8.02
Q8R191	Syngr3	Synaptogyrin-3 OS=Mus musculus GN=Syngr3 PE=1 SV=1	24.4541	5	6	5	229	24.545	8.18
Q0PD49	Rab8b	RAB8B, member RAS oncogene family OS=Mus musculus GN=Rab8b PE=1 SV=1	28.0193	6	8	3	207	23.588	9.07
Q9JIA1	Lgi1	Leucine-rich glioma-inactivated protein 1 OS=Mus musculus GN=Lgi1 PE=1 SV=1	11.4901	5	5	5	557	63.603	8.02
Q3TUI9	Psma5	Proteasome subunit alpha type OS=Mus musculus GN=Psma5 PE=2 SV=1	29.0456	5	5	5	241	26.394	4.86
Q5PR73	Diras2	GTP-binding protein Di-Ras2 OS=Mus musculus GN=Diras2 PE=1 SV=1	30.6533	4	4	4	199	22.484	8.76
P10493	Nid1	Nidogen-1 OS=Mus musculus GN=Nid1 PE=1 SV=2	8.43373	7	7	7	1245	136.45	5.44
Q6P9K8	Caskin1	Caskin-1 OS=Mus musculus GN=Caskin1 PE=1 SV=2	7.19776	7	7	7	1431	150.403	9.17
A0A0R4J093	Cmpk1	UMP-CMP kinase OS=Mus musculus GN=Cmpk1 PE=1 SV=1	33.4802	6	8	6	227	25.698	7.97
G3UXW9	Gps1	COP9 signalosome complex subunit 1 OS=Mus musculus GN=Gps1 PE=1 SV=1	21.4829	8	8	8	526	58.824	6.74
Q3TJG2	Ndufab1	Acyl carrier protein OS=Mus musculus GN=Ndufab1 PE=2 SV=1	21.1538	4	8	4	156	17.375	5.21
Q3TI63	Snx1	Uncharacterized protein OS=Mus musculus GN=Snx1 PE=2 SV=1	13.2184	6	6	6	522	58.963	5.22
Q499F6	Kcnj10	Kcnj10 protein (Fragment) OS=Mus musculus GN=Kcnj10 PE=2 SV=1	12.2727	4	6	4	440	48.874	9.09
Q8BU33	Ilvbl	Acetolactate synthase-like protein OS=Mus musculus GN=Ilvbl PE=1 SV=1	9.01899	3	3	3	632	68.113	8.69
Q921C1	Gjc3	Gap junction gamma-3 protein OS=Mus musculus GN=Gjc3 PE=1 SV=2	5.57621	1	2	1	269	30.273	8.37
Q60692	Psmb6	Proteasome subunit beta type-6 OS=Mus musculus GN=Psmb6 PE=1 SV=3	18.0672	4	4	4	238	25.362	5.11
A0A087WQ31	Clasp1	CLIP-associating protein 1 OS=Mus musculus GN=Clasp1 PE=1 SV=1	5.21907	5	7	4	1552	170.854	9.03
P56371	Rab4a	Ras-related protein Rab-4A OS=Mus musculus GN=Rab4a PE=1 SV=2	12.3853	3	4	1	218	24.393	6.07
Q99LD8	Ddah2	N(G),N(G)-dimethylarginine dimethylaminohydrolase 2 OS=Mus musculus GN=Ddah2 PE=1 SV=1	24.5614	5	5	5	285	29.627	6.01
G5E8G3	Opcml	MCG9827 OS=Mus musculus GN=Opcml PE=1 SV=1	11.5942	3	3	3	345	37.987	6.87
P28658	Atxn10	Ataxin-10 OS=Mus musculus GN=Atxn10 PE=1 SV=2	11.1579	4	4	4	475	53.673	5.25
O88587	Comt	Catechol O-methyltransferase OS=Mus musculus GN=Comt PE=1 SV=2	20	3	3	3	265	29.467	5.83
Q9WTL7	Lypla2	Acyl-protein thioesterase 2 OS=Mus musculus GN=Lypla2 PE=1 SV=1	32.9004	4	5	4	231	24.778	7.23
A0A0R4IZY0	Thop1	Thimet oligopeptidase OS=Mus musculus GN=Thop1 PE=1 SV=1	11.0626	6	6	6	687	77.977	5.99
Q9WVA2	Timm8a1	Mitochondrial import inner membrane translocase subunit Tim8 A OS=Mus musculus GN=Timm8a1 PE=1 SV=1	68.0412	4	4	4	97	11.035	5.16
Q9R062	Gyg1	Glycogenin-1 OS=Mus musculus GN=Gyg1 PE=1 SV=3	10.2102	2	2	2	333	37.378	5.29
Q3V2D0	Lonp1	Lon protease homolog, mitochondrial OS=Mus musculus GN=Lonp1 PE=2 SV=1	16.999	8	10	8	953	106.41	6.71
Q9CY58	Serbp1	Plasminogen activator inhibitor 1 RNA-binding protein OS=Mus musculus GN=Serbp1 PE=1 SV=2	16.9533	5	5	5	407	44.687	8.54
Q542P2	Gpm6a	Glycoprotein m6a, isoform CRA_b OS=Mus musculus GN=Gpm6a PE=1 SV=1	19.7842	5	7	5	278	31.128	5.27
Q8K274	Fn3krp	Ketosamine-3-kinase OS=Mus musculus GN=Fn3krp PE=1 SV=2	10.6796	2	2	2	309	34.446	7.87
E9QNF7	Cntnap2	Contactin-associated protein-like 2 OS=Mus musculus GN=Cntnap2 PE=1 SV=1	4.35435	4	4	4	1332	148.156	6.76
Q543X6	Map2k4	Uncharacterized protein OS=Mus musculus GN=Map2k4 PE=1 SV=1	15.869	4	4	4	397	44.085	8.07
P62827	Ran	GTP-binding nuclear protein Ran OS=Mus musculus GN=Ran PE=1 SV=3	41.6667	8	8	8	216	24.408	7.49
Q3U4W5	Rab6a	RAB6, member RAS oncogene family, isoform CRA_c OS=Mus musculus GN=Rab6a PE=2 SV=1	41.3462	8	9	3	208	23.531	5.54
P11404	Fabp3	Fatty acid-binding protein, heart OS=Mus musculus GN=Fabp3 PE=1 SV=5	44.3609	6	8	6	133	14.81	6.57
Q6ZQ84	mKIAA0617	MKIAA0617 protein (Fragment) OS=Mus musculus GN=mKIAA0617 PE=3 SV=1	5.42929	3	3	3	792	91.219	8.68
Q78IK2	Usmg5	Up-regulated during skeletal muscle growth protein 5 OS=Mus musculus GN=Usmg5 PE=1 SV=1	44.8276	2	3	2	58	6.377	9.83
Q58DZ3	Rpl30	MCG20799 OS=Mus musculus GN=Rpl30 PE=1 SV=1	51.3043	4	5	4	115	12.776	9.63
P63213	Gng2	Guanine nucleotide-binding protein G(I)/G(S)/G(O) subunit gamma-2 OS=Mus musculus GN=Gng2 PE=1 SV=2	78.8732	5	6	5	71	7.845	7.99
Q3V0Z8	Ddx5	Uncharacterized protein (Fragment) OS=Mus musculus GN=Ddx5 PE=2 SV=1	11.7391	8	8	7	690	76.71	8.6
O35857	Timm44	Mitochondrial import inner membrane translocase subunit TIM44 OS=Mus musculus GN=Timm44 PE=1 SV=2	11.2832	4	4	4	452	51.059	8.13
Q58E35	Rplp1	MCG10168 OS=Mus musculus GN=Rplp1 PE=1 SV=1	74.5614	3	4	3	114	11.468	4.32
Q8BLF1	Nceh1	Neutral cholesterol ester hydrolase 1 OS=Mus musculus GN=Nceh1 PE=1 SV=1	15.4412	4	4	4	408	45.711	7.05
Q8CIB5	Fermt2	Fermitin family homolog 2 OS=Mus musculus GN=Fermt2 PE=1 SV=1	14.7059	6	6	6	680	77.751	6.7
A0A1Y7VP24		DCN1-like protein OS=Mus musculus PE=4 SV=1	11.1969	2	2	2	259	30.067	5.24
Q6A0C7	Rab21	MKIAA0118 protein (Fragment) OS=Mus musculus GN=Rab21 PE=2 SV=1	23.7154	4	5	4	253	27.45	9.28
Q3U9U5	Bcap31	Uncharacterized protein OS=Mus musculus GN=Bcap31 PE=2 SV=1	21.2245	4	5	4	245	27.969	8.43
Q99JR1	Sfxn1	Sideroflexin-1 OS=Mus musculus GN=Sfxn1 PE=1 SV=3	25.4658	4	4	3	322	35.626	9.23
Q9CX34	Sugt1	Protein SGT1 homolog OS=Mus musculus GN=Sugt1 PE=1 SV=3	22.619	5	6	5	336	38.135	5.45
E9QAQ5	Gsk3b	Glycogen synthase kinase-3 beta OS=Mus musculus GN=Gsk3b PE=1 SV=1	31.1778	7	8	6	433	47.96	8.78
Q8BNU0	Armc6	Armadillo repeat-containing protein 6 OS=Mus musculus GN=Armc6 PE=1 SV=1	9.61538	3	3	3	468	50.651	6
P85094	Isoc2a	Isochorismatase domain-containing protein 2A OS=Mus musculus GN=Isoc2a PE=1 SV=1	26.699	3	4	3	206	22.403	8.02
Q9WTP7	Ak3	GTP:AMP phosphotransferase AK3, mitochondrial OS=Mus musculus GN=Ak3 PE=1 SV=3	40.5286	7	7	7	227	25.41	8.84
A7VJ98	Gmfb	Glia maturation factor beta OS=Mus musculus GN=Gmfb PE=2 SV=1	30.2817	4	4	4	142	16.711	5.44
Q6PGN3	Dclk2	Serine/threonine-protein kinase DCLK2 OS=Mus musculus GN=Dclk2 PE=1 SV=1	6.21693	3	3	3	756	82.927	8.44
Q62277	Syp	Synaptophysin OS=Mus musculus GN=Syp PE=1 SV=2	16.242	4	5	4	314	34.002	4.94
P24527	Lta4h	Leukotriene A-4 hydrolase OS=Mus musculus GN=Lta4h PE=1 SV=4	21.9313	9	10	9	611	69.007	6.42
A0A023J5Y5	ND5	NADH-ubiquinone oxidoreductase chain 5 OS=Mus musculus musculus GN=ND5 PE=3 SV=1	6.09555	3	4	3	607	68.491	9.01
B2RTM4	Uchl4	Ubiquitin carboxyl-terminal hydrolase OS=Mus musculus GN=Uchl4 PE=2 SV=1	27.0386	4	4	4	233	26.433	5.1
Q9JM76	Arpc3	Actin-related protein 2/3 complex subunit 3 OS=Mus musculus GN=Arpc3 PE=1 SV=3	15.1685	3	3	3	178	20.511	8.59
P55264	Adk	Adenosine kinase OS=Mus musculus GN=Adk PE=1 SV=2	24.3767	6	7	6	361	40.123	6.21
P52196	Tst	Thiosulfate sulfurtransferase OS=Mus musculus GN=Tst PE=1 SV=3	19.1919	4	6	4	297	33.445	7.85
Q9CQ69	Uqcrq	Cytochrome b-c1 complex subunit 8 OS=Mus musculus GN=Uqcrq PE=1 SV=3	36.5854	4	6	4	82	9.762	10.26
Q5M8N0	Cnrip1	CB1 cannabinoid receptor-interacting protein 1 OS=Mus musculus GN=Cnrip1 PE=1 SV=1	29.878	3	3	3	164	18.601	7.96
B9EJA4	Clasp2	Clasp2 protein OS=Mus musculus GN=Clasp2 PE=2 SV=1	6.49847	7	8	6	1308	142.918	8.7
Q8K2C9	Hacd3	Very-long-chain (3R)-3-hydroxyacyl-CoA dehydratase 3 OS=Mus musculus GN=Hacd3 PE=1 SV=2	14.6409	4	7	4	362	43.103	9.13
D3YTQ3	Hnrnpdl	Heterogeneous nuclear ribonucleoprotein D-like OS=Mus musculus GN=Hnrnpdl PE=1 SV=1	13.0952	4	5	3	420	46.242	9.57
G3XA53	Omg	Oligodendrocyte-myelin glycoprotein OS=Mus musculus GN=Omg PE=1 SV=1	14.2212	5	6	5	443	49.567	8.41
Q64516	Gk	Glycerol kinase OS=Mus musculus GN=Gk PE=1 SV=2	17.7102	9	10	8	559	61.188	5.87
G3UZM4	Cadm2	Cell adhesion molecule 2 (Fragment) OS=Mus musculus GN=Cadm2 PE=1 SV=1	20.9195	4	5	4	435	47.316	5.41
A0A0R4J1N0	Dpysl4	Dihydropyrimidinase-related protein 4 OS=Mus musculus GN=Dpysl4 PE=1 SV=1	12.1417	4	4	3	593	64.263	7.09
Q61206	Pafah1b2	Platelet-activating factor acetylhydrolase IB subunit beta OS=Mus musculus GN=Pafah1b2 PE=1 SV=2	30.131	6	8	6	229	25.565	5.92
Q4FZE6	Rps7	40S ribosomal protein S7 OS=Mus musculus GN=Rps7 PE=2 SV=1	25.2577	4	5	4	194	22.113	10.1
P56375	Acyp2	Acylphosphatase-2 OS=Mus musculus GN=Acyp2 PE=1 SV=2	33.9623	3	4	3	106	11.87	9.26
P50608	Fmod	Fibromodulin OS=Mus musculus GN=Fmod PE=2 SV=1	17.2872	4	5	4	376	43.027	6.04
Q8CCG5	Ralb	Uncharacterized protein OS=Mus musculus GN=Ralb PE=2 SV=1	37.3786	5	5	2	206	23.334	7.28
Q3UH39	Cntn2	Uncharacterized protein OS=Mus musculus GN=Cntn2 PE=2 SV=1	4.32692	3	3	3	1040	113.174	7.77
Q5I0T8	Rpl19	Ribosomal protein L19 OS=Mus musculus GN=Rpl19 PE=1 SV=1	13.7755	3	3	3	196	23.451	11.47
Q64487	Ptprd	Receptor-type tyrosine-protein phosphatase delta OS=Mus musculus GN=Ptprd PE=1 SV=3	3.66109	5	5	5	1912	214.274	6.55
Q99KE1	Me2	NAD-dependent malic enzyme, mitochondrial OS=Mus musculus GN=Me2 PE=1 SV=1	7.30051	3	3	3	589	65.757	7.61
P35505	Fah	Fumarylacetoacetase OS=Mus musculus GN=Fah PE=1 SV=2	19.0931	5	5	5	419	46.146	7.18
P32020	Scp2	Non-specific lipid-transfer protein OS=Mus musculus GN=Scp2 PE=1 SV=3	10.4205	5	5	5	547	59.088	7.44
Q5DTG0	Atp8a1	Phospholipid-transporting ATPase (Fragment) OS=Mus musculus GN=Atp8a1 PE=2 SV=1	8.53556	8	8	8	1195	134.591	7.05
Q6P247	Fmnl2	Fmnl2 protein (Fragment) OS=Mus musculus GN=Fmnl2 PE=2 SV=1	16.5957	3	3	1	235	27.788	8.6
Q3THK7	Gmps	GMP synthase [glutamine-hydrolyzing] OS=Mus musculus GN=Gmps PE=1 SV=2	16.1616	7	7	7	693	76.675	6.73
Q9CQI6	Cotl1	Coactosin-like protein OS=Mus musculus GN=Cotl1 PE=1 SV=3	57.7465	7	7	7	142	15.934	5.4
Q58E56	Igh	Igh protein OS=Mus musculus GN=Igh PE=2 SV=1	6.91824	2	3	1	477	52.189	7.61
Q9QXB9	Drg2	Developmentally-regulated GTP-binding protein 2 OS=Mus musculus GN=Drg2 PE=1 SV=1	15.3846	5	5	5	364	40.692	8.88
K4DI58	Cadm3	Cell adhesion molecule 3 OS=Mus musculus GN=Cadm3 PE=1 SV=1	13.2558	3	4	3	430	46.663	5.21
Q8BNY6	Ncs1	Neuronal calcium sensor 1 OS=Mus musculus GN=Ncs1 PE=1 SV=3	26.3158	4	4	4	190	21.865	4.83
P28653	Bgn	Biglycan OS=Mus musculus GN=Bgn PE=1 SV=1	8.40108	2	3	2	369	41.613	7.27
Q6R891	Ppp1r9b	Neurabin-2 OS=Mus musculus GN=Ppp1r9b PE=1 SV=1	8.20073	4	4	4	817	89.466	4.92
A4GE64	Ctnna3	Alpha-T-catenin OS=Mus musculus GN=Ctnna3 PE=2 SV=1	7.82123	5	5	5	895	99.712	6.52
Q8QZS1	Hibch	3-hydroxyisobutyryl-CoA hydrolase, mitochondrial OS=Mus musculus GN=Hibch PE=1 SV=1	16.3636	5	5	5	385	43.01	8.06
A2ALS4	Rap1gap	Rap1 GTPase-activating protein 1 OS=Mus musculus GN=Rap1gap PE=1 SV=1	8.64198	5	5	5	729	81.202	7.09
P09405	Ncl	Nucleolin OS=Mus musculus GN=Ncl PE=1 SV=2	8.48656	6	6	6	707	76.677	4.75
Q9CXW3	Cacybp	Calcyclin-binding protein OS=Mus musculus GN=Cacybp PE=1 SV=1	19.6507	4	4	4	229	26.494	7.87
Q9DBE8	Alg2	Alpha-1,3/1,6-mannosyltransferase ALG2 OS=Mus musculus GN=Alg2 PE=1 SV=2	17.5904	4	4	4	415	47.374	7.97
Q02257	Jup	Junction plakoglobin OS=Mus musculus GN=Jup PE=1 SV=3	5.63758	3	3	1	745	81.749	6.14
Q3UWL8	Pfdn4	Prefoldin subunit 4 OS=Mus musculus GN=Pfdn4 PE=1 SV=1	20.1493	2	2	2	134	15.229	4.61
Q3TDN8	Bphl	Uncharacterized protein OS=Mus musculus GN=Bphl PE=2 SV=1	27.0903	7	8	7	299	33.684	8.94
Q9CYG7	Tomm34	Mitochondrial import receptor subunit TOM34 OS=Mus musculus GN=Tomm34 PE=1 SV=1	22.6537	5	6	5	309	34.257	9.14
Q9QZE7	Tsnax	Translin-associated protein X OS=Mus musculus GN=Tsnax PE=1 SV=1	25.8621	4	4	4	290	32.906	6.55
A0A2C9F2D2	Anxa7	Annexin A7 OS=Mus musculus GN=Anxa7 PE=4 SV=1	13.1959	6	6	6	485	52.237	5.52
Q8BMR3	Rpn1	Dolichyl-diphosphooligosaccharide--protein glycosyltransferase subunit 1 OS=Mus musculus GN=Rpn1 PE=2 SV=1	18.4211	8	8	8	608	68.485	6.46
Q3TEX7	Mfn2	Uncharacterized protein OS=Mus musculus GN=Mfn2 PE=2 SV=1	7.66182	4	4	4	757	86.132	6.86
Q80XI4	Pip4k2b	Phosphatidylinositol 5-phosphate 4-kinase type-2 beta OS=Mus musculus GN=Pip4k2b PE=1 SV=1	18.0288	7	9	2	416	47.289	7.33
Q8R016	Blmh	Bleomycin hydrolase OS=Mus musculus GN=Blmh PE=1 SV=1	5.93407	2	2	2	455	52.477	6.48
Q60668	Hnrnpd	Heterogeneous nuclear ribonucleoprotein D0 OS=Mus musculus GN=Hnrnpd PE=1 SV=2	16.9014	5	5	4	355	38.33	7.81
Q3UB60	Ppid	Uncharacterized protein OS=Mus musculus GN=Ppid PE=2 SV=1	16.7568	4	7	4	370	40.717	7.69
Q04690	Nf1	Neurofibromin OS=Mus musculus GN=Nf1 PE=1 SV=1	2.11193	4	4	4	2841	319.391	7.39
Q9Z0H8	Clip2	CAP-Gly domain-containing linker protein 2 OS=Mus musculus GN=Clip2 PE=1 SV=2	3.82044	3	3	3	1047	115.84	6.48
P62869	Elob	Elongin-B OS=Mus musculus GN=Elob PE=1 SV=1	37.2881	5	5	5	118	13.162	5.01
Q99KC8	Vwa5a	von Willebrand factor A domain-containing protein 5A OS=Mus musculus GN=Vwa5a PE=1 SV=2	8.19672	5	5	5	793	87.087	6.58
Q8BU20	Ndufb5	Uncharacterized protein OS=Mus musculus GN=Ndufb5 PE=2 SV=1	23.8095	4	5	4	189	21.724	9.44
Q791T5	Mtch1	Mitochondrial carrier homolog 1 OS=Mus musculus GN=Mtch1 PE=1 SV=1	10.5398	4	4	4	389	41.538	9.32
Q9DBS2	Tprg1l	Tumor protein p63-regulated gene 1-like protein OS=Mus musculus GN=Tprg1l PE=1 SV=1	23.6842	4	4	4	266	29.795	7.37
Q3TGE1	Actr3	Uncharacterized protein OS=Mus musculus GN=Actr3 PE=2 SV=1	33.7321	9	10	9	418	47.369	5.88
Q9WVL0	Gstz1	Maleylacetoacetate isomerase OS=Mus musculus GN=Gstz1 PE=1 SV=1	25	4	6	4	216	24.26	7.85
P10922	H1f0	Histone H1.0 OS=Mus musculus GN=H1f0 PE=2 SV=4	18.0412	3	4	3	194	20.848	10.9
Q62108	Dlg4	Disks large homolog 4 OS=Mus musculus GN=Dlg4 PE=1 SV=1	14.3646	6	6	5	724	80.423	5.87
Q9D3A9	Ttyh1	Protein tweety homolog 1 OS=Mus musculus GN=Ttyh1 PE=1 SV=1	7.55556	3	4	3	450	49.001	5.03
Q58EW0	Rpl18	MCG132477, isoform CRA_a OS=Mus musculus GN=Rpl18 PE=1 SV=1	22.8723	4	4	4	188	21.631	11.78
Q9CR26	Vta1	Vacuolar protein sorting-associated protein VTA1 homolog OS=Mus musculus GN=Vta1 PE=1 SV=1	17.1521	4	4	4	309	33.892	6.13
Q3TJB4	Sh3gl1	Uncharacterized protein OS=Mus musculus GN=Sh3gl1 PE=2 SV=1	10.5978	3	3	1	368	41.523	5.72
Q3TWG5	Dync1li1	Dynein cytoplasmic 1 light intermediate chain 1 OS=Mus musculus GN=Dync1li1 PE=1 SV=1	19.3117	7	8	7	523	56.579	6.42
P62301	Rps13	40S ribosomal protein S13 OS=Mus musculus GN=Rps13 PE=1 SV=2	27.1523	4	5	4	151	17.212	10.54
Q571F3	Necap1	MFLJ00061 protein (Fragment) OS=Mus musculus GN=Necap1 PE=2 SV=1	22.1429	3	4	3	280	30.044	6.8
P35235	Ptpn11	Tyrosine-protein phosphatase non-receptor type 11 OS=Mus musculus GN=Ptpn11 PE=1 SV=2	13.9028	5	5	5	597	68.417	7.3
P56135	Atp5j2	ATP synthase subunit f, mitochondrial OS=Mus musculus GN=Atp5j2 PE=1 SV=3	34.0909	3	6	3	88	10.337	9.95
A0A1S6GWH1	Psmc5	Uncharacterized protein OS=Mus musculus GN=Psmc5 PE=2 SV=1	15.625	5	5	5	416	46.648	7.88
Q8BH55	Thnsl1	Threonine synthase-like 1 OS=Mus musculus GN=Thnsl1 PE=1 SV=1	5.22088	3	3	3	747	83.047	7.2
Q3TWG2	Prkcsh	Uncharacterized protein OS=Mus musculus GN=Prkcsh PE=2 SV=1	11.7083	5	5	5	521	58.657	4.45
Q3U0D7	Arf6	Uncharacterized protein OS=Mus musculus GN=Arf6 PE=1 SV=1	24	3	4	3	175	20.069	8.95
Q3T9Z2	Grhpr	Glyoxylate reductase/hydroxypyruvate reductase OS=Mus musculus GN=Grhpr PE=1 SV=1	29.5732	8	8	8	328	35.306	7.65
A2AEX6	Fhl1	Four and a half LIM domains protein 1 OS=Mus musculus GN=Fhl1 PE=1 SV=1	24.5955	4	4	4	309	35.056	8.44
E9QPX3	Ndufs4	NADH dehydrogenase [ubiquinone] iron-sulfur protein 4, mitochondrial OS=Mus musculus GN=Ndufs4 PE=1 SV=1	19.4286	3	4	3	175	19.79	9.99
Q8C243	Ctsd	Uncharacterized protein OS=Mus musculus GN=Ctsd PE=2 SV=1	14.8315	5	7	5	445	48.343	7.27
Q3TDN2	Faf2	FAS-associated factor 2 OS=Mus musculus GN=Faf2 PE=1 SV=2	11.236	3	4	3	445	52.438	5.47
Q9R1P1	Psmb3	Proteasome subunit beta type-3 OS=Mus musculus GN=Psmb3 PE=1 SV=1	19.5122	3	4	3	205	22.949	6.55
Q6DFW4	Nop58	Nucleolar protein 58 OS=Mus musculus GN=Nop58 PE=1 SV=1	6.52985	2	3	2	536	60.305	8.34
Q3U292	Hist1h1d	Uncharacterized protein OS=Mus musculus GN=Hist1h1d PE=2 SV=1	25.7919	6	6	3	221	22.068	11.03
Q9DB79	Rps11	Uncharacterized protein OS=Mus musculus GN=Rps11 PE=2 SV=1	53.6145	9	9	9	166	19.402	10.14
Q91YS4	Klc2	Kinesin light chain 2 OS=Mus musculus GN=Klc2 PE=1 SV=1	18.5784	8	8	6	619	68.378	7.06
Q9Z2D6	Mecp2	Methyl-CpG-binding protein 2 OS=Mus musculus GN=Mecp2 PE=1 SV=1	17.3554	6	6	6	484	52.275	9.96
A0A087WNT1	Eloc	Elongin-C OS=Mus musculus GN=Eloc PE=1 SV=1	31.3433	3	3	3	134	14.93	4.73
P47962	Rpl5	60S ribosomal protein L5 OS=Mus musculus GN=Rpl5 PE=1 SV=3	17.5084	4	5	4	297	34.379	9.77
Q561N4	Ube2l3	MCG1032217 OS=Mus musculus GN=Ube2l3 PE=1 SV=1	30.5195	2	3	2	154	17.85	8.51
Q60714	Slc27a1	Long-chain fatty acid transport protein 1 OS=Mus musculus GN=Slc27a1 PE=1 SV=1	13.4675	5	5	5	646	71.231	8.38
Q8BQL7	Tollip	Uncharacterized protein OS=Mus musculus GN=Tollip PE=2 SV=1	18.2482	4	4	4	274	30.324	5.47
Q8JZN5	Acad9	Acyl-CoA dehydrogenase family member 9, mitochondrial OS=Mus musculus GN=Acad9 PE=1 SV=2	10.4	6	6	6	625	68.679	7.46
A0A068BGR9	Ndufa7	NADH dehydrogenase OS=Mus musculus GN=Ndufa7 PE=2 SV=1	32.7434	4	5	4	113	12.598	10.17
A2AVR9	Dynlrb1	Dynein light chain roadblock OS=Mus musculus GN=Dynlrb1 PE=1 SV=1	47.1154	3	3	3	104	11.92	6.06
Q9D1M0	Sec13	Protein SEC13 homolog OS=Mus musculus GN=Sec13 PE=1 SV=3	29.5031	6	8	6	322	35.543	5.38
Q9CQB4	Uqcrb	Cytochrome b-c1 complex subunit 7 OS=Mus musculus GN=Uqcrb PE=1 SV=1	36.036	5	8	5	111	13.553	9.11
Q3UMA3	Hgs	Hepatocyte growth factor-regulated tyrosine kinase substrate OS=Mus musculus GN=Hgs PE=1 SV=1	5.6701	4	4	4	776	86.089	6.16
Q80U23	Snph	Syntaphilin OS=Mus musculus GN=Snph PE=1 SV=3	13.9394	5	7	5	495	53.72	5.9
Q3U1Q4	Grb2	Uncharacterized protein OS=Mus musculus GN=Grb2 PE=2 SV=1	35.023	5	5	5	217	25.223	6.07
Q80TZ3	Dnajc6	Putative tyrosine-protein phosphatase auxilin OS=Mus musculus GN=Dnajc6 PE=1 SV=2	8.63539	7	7	7	938	102.235	7.23
Q3UJW9	Akr1a1	Uncharacterized protein OS=Mus musculus GN=Akr1a1 PE=2 SV=1	23.6923	7	8	7	325	36.592	7.39
Q9CWK0	Rpl14	Uncharacterized protein OS=Mus musculus GN=Rpl14 PE=2 SV=1	15.4185	3	3	3	227	26.3	11.9
O54984	Asna1	ATPase Asna1 OS=Mus musculus GN=Asna1 PE=1 SV=2	33.6207	7	7	7	348	38.797	4.91
P62075	Timm13	Mitochondrial import inner membrane translocase subunit Tim13 OS=Mus musculus GN=Timm13 PE=1 SV=1	45.2632	4	4	4	95	10.451	8.18
Q99JF8	Psip1	PC4 and SFRS1-interacting protein OS=Mus musculus GN=Psip1 PE=1 SV=1	11.1742	5	5	5	528	59.66	9.13
P62743	Ap2s1	AP-2 complex subunit sigma OS=Mus musculus GN=Ap2s1 PE=1 SV=1	28.169	4	6	4	142	17.007	6.18
Q8CHG1	Dclk1	MKIAA0369 protein (Fragment) OS=Mus musculus GN=Dclk1 PE=2 SV=1	8.84956	4	4	4	791	87.349	8.81
Q8R0A7	Kiaa0513	Uncharacterized protein KIAA0513 OS=Mus musculus GN=Kiaa0513 PE=1 SV=1	10.3194	4	4	4	407	46.289	5.02
Q3UW40	Rpl24	Uncharacterized protein OS=Mus musculus GN=Rpl24 PE=2 SV=1	30	5	5	5	160	18.241	11.05
Q9CQ54	Ndufc2	NADH dehydrogenase [ubiquinone] 1 subunit C2 OS=Mus musculus GN=Ndufc2 PE=1 SV=1	50	7	9	7	120	14.154	9.2
Q6PB44	Ptpn23	Tyrosine-protein phosphatase non-receptor type 23 OS=Mus musculus GN=Ptpn23 PE=1 SV=2	2.71868	3	3	3	1692	185.1	6.8
Q99L04	Dhrs1	Dehydrogenase/reductase SDR family member 1 OS=Mus musculus GN=Dhrs1 PE=1 SV=1	17.8914	5	5	5	313	33.983	8.35
Q3TIK1	Gorasp2	Uncharacterized protein OS=Mus musculus GN=Gorasp2 PE=2 SV=1	12.4169	4	4	4	451	47.082	4.83
E9QK48	Eml2	Echinoderm microtubule-associated protein-like 2 OS=Mus musculus GN=Eml2 PE=1 SV=1	7.60999	5	5	5	841	90.735	6.98
G5E895	Akr1b10	Aldo-keto reductase family 1, member B10 (aldose reductase) OS=Mus musculus GN=Akr1b10 PE=1 SV=1	21.519	6	6	5	316	35.826	7.28
O88643	Pak1	Serine/threonine-protein kinase PAK 1 OS=Mus musculus GN=Pak1 PE=1 SV=1	12.844	5	6	4	545	60.699	5.74
Q91V77	S100a1	Protein S100 OS=Mus musculus GN=S100a1 PE=1 SV=1	52.1277	3	3	3	94	10.498	4.59
Q20BD0	Hnrnpab	Heterogeneous nuclear ribonucleoprotein A/B OS=Mus musculus GN=Hnrnpab PE=1 SV=1	13.8554	3	3	3	332	36.188	6.95
Q9D8B7	Jam3	Junctional adhesion molecule C OS=Mus musculus GN=Jam3 PE=1 SV=2	19.6774	4	4	4	310	34.816	7.03
Q8R001	Mapre2	Microtubule-associated protein RP/EB family member 2 OS=Mus musculus GN=Mapre2 PE=1 SV=1	22.6994	6	7	5	326	36.923	5.38
Q64010	Crk	Adapter molecule crk OS=Mus musculus GN=Crk PE=1 SV=1	22.0395	4	4	4	304	33.794	5.55
Q53YU5	Nol3	Apoptosis repressor interacting with CARD OS=Mus musculus GN=Nol3 PE=1 SV=1	24.5455	3	3	3	220	24.552	4.07
Q5U458	Dnajc11	DnaJ homolog subfamily C member 11 OS=Mus musculus GN=Dnajc11 PE=1 SV=2	6.08229	2	2	2	559	63.194	8.32
Q9Z1R2	Bag6	Large proline-rich protein BAG6 OS=Mus musculus GN=Bag6 PE=1 SV=1	7.45234	5	5	5	1154	120.962	5.71
Q922B1	Macrod1	O-acetyl-ADP-ribose deacetylase MACROD1 OS=Mus musculus GN=Macrod1 PE=1 SV=2	11.4551	2	2	2	323	35.272	8.85
A0A0R4J0Z1	Pdia4	Protein disulfide-isomerase A4 OS=Mus musculus GN=Pdia4 PE=1 SV=1	8.26833	3	4	3	641	72.325	5.22
Q3KN99	Syn3	Synapsin III OS=Mus musculus GN=Syn3 PE=2 SV=1	6.21762	3	3	3	579	63.273	9.38
Q544E8	Rab37	RAB37, member of RAS oncogene family OS=Mus musculus GN=Rab37 PE=1 SV=1	15.2466	3	4	1	223	24.7	5.73
Q6ZWX2	Tmsb4x	Thymosin, beta 4, X chromosome OS=Mus musculus GN=Tmsb4x PE=2 SV=1	31.8182	2	3	2	44	5.05	5.06
Q91VC7	Ppp1r14a	Protein phosphatase 1 regulatory subunit 14A OS=Mus musculus GN=Ppp1r14a PE=1 SV=1	35.3741	4	4	4	147	16.639	7.34
Q80UU9	Pgrmc2	Membrane-associated progesterone receptor component 2 OS=Mus musculus GN=Pgrmc2 PE=1 SV=2	11.5207	1	1	1	217	23.32	5.15
Q0PD14	Rab39b	RAB39B, member RAS oncogene family OS=Mus musculus GN=Rab39b PE=1 SV=1	10.7981	3	4	1	213	24.621	7.83
P62918	Rpl8	60S ribosomal protein L8 OS=Mus musculus GN=Rpl8 PE=1 SV=2	35.7977	6	8	6	257	28.007	11.03
Q8K2T1	Nmral1	NmrA-like family domain-containing protein 1 OS=Mus musculus GN=Nmral1 PE=1 SV=1	14.5631	4	5	4	309	34.355	6.86
Q3TLQ9	Eif4b	Uncharacterized protein OS=Mus musculus GN=Eif4b PE=2 SV=1	12.766	6	6	6	611	68.777	5.67
P60521	Gabarapl2	Gamma-aminobutyric acid receptor-associated protein-like 2 OS=Mus musculus GN=Gabarapl2 PE=1 SV=1	35.8974	5	5	5	117	13.658	8.1
P29699	Ahsg	Alpha-2-HS-glycoprotein OS=Mus musculus GN=Ahsg PE=1 SV=1	27.8261	5	5	5	345	37.302	6.51
Q61490	Alcam	CD166 antigen OS=Mus musculus GN=Alcam PE=1 SV=3	8.06175	2	2	2	583	65.051	6.15
Q6IRU2	Tpm4	Tropomyosin alpha-4 chain OS=Mus musculus GN=Tpm4 PE=1 SV=3	20.1613	5	5	3	248	28.45	4.68
P63216	Gng3	Guanine nucleotide-binding protein G(I)/G(S)/G(O) subunit gamma-3 OS=Mus musculus GN=Gng3 PE=1 SV=1	72	4	5	4	75	8.299	7.78
Q3UXQ6	Rps4x	40S ribosomal protein S4 OS=Mus musculus GN=Rps4x PE=2 SV=1	24.7148	6	7	6	263	29.545	10.15
Q543N3	Lasp1	LIM and SH3 protein 1, isoform CRA_b OS=Mus musculus GN=Lasp1 PE=1 SV=1	17.4905	4	4	4	263	29.975	7.05
Q6P9K9	Nrxn3	Neurexin-3 OS=Mus musculus GN=Nrxn3 PE=1 SV=2	3.24634	4	4	4	1571	173.318	6.14
A2AGT5	Ckap5	Cytoskeleton-associated protein 5 OS=Mus musculus GN=Ckap5 PE=1 SV=1	5.51181	8	8	8	2032	225.492	7.96
O88712	Ctbp1	C-terminal-binding protein 1 OS=Mus musculus GN=Ctbp1 PE=1 SV=2	20.4082	5	5	5	441	47.715	6.77
Q07417	Acads	Short-chain specific acyl-CoA dehydrogenase, mitochondrial OS=Mus musculus GN=Acads PE=1 SV=2	10.1942	3	3	3	412	44.861	8.47
P61294	Rab6b	Ras-related protein Rab-6B OS=Mus musculus GN=Rab6b PE=1 SV=1	26.4423	6	7	1	208	23.447	5.53
Q8VD37	Sgip1	SH3-containing GRB2-like protein 3-interacting protein 1 OS=Mus musculus GN=Sgip1 PE=1 SV=1	14.6402	7	7	7	806	86.01	7.87
O09061	Psmb1	Proteasome subunit beta type-1 OS=Mus musculus GN=Psmb1 PE=1 SV=1	29.5833	5	7	5	240	26.355	7.81
Q9EQ06	Hsd17b11	Estradiol 17-beta-dehydrogenase 11 OS=Mus musculus GN=Hsd17b11 PE=1 SV=1	15.1007	4	4	4	298	32.86	8.66
Q3U890	Hars	Uncharacterized protein OS=Mus musculus GN=Hars PE=2 SV=1	15.5206	5	5	5	509	57.382	6
Q69ZS6	Sv2c	Synaptic vesicle glycoprotein 2C OS=Mus musculus GN=Sv2c PE=1 SV=2	4.81431	3	3	3	727	82.238	5.11
Q6NZJ6	Eif4g1	Eukaryotic translation initiation factor 4 gamma 1 OS=Mus musculus GN=Eif4g1 PE=1 SV=1	2.9375	5	5	5	1600	175.967	5.4
Q922Q1	Marc2	Mitochondrial amidoxime reducing component 2 OS=Mus musculus GN=Marc2 PE=1 SV=1	24.2604	6	8	6	338	38.17	8.68
Q3UPL0	Sec31a	Protein transport protein Sec31A OS=Mus musculus GN=Sec31a PE=1 SV=2	7.15447	5	5	5	1230	133.486	6.76
P0C0A3	Chmp6	Charged multivesicular body protein 6 OS=Mus musculus GN=Chmp6 PE=1 SV=2	13.5	2	2	2	200	23.401	5.44
P42125	Eci1	Enoyl-CoA delta isomerase 1, mitochondrial OS=Mus musculus GN=Eci1 PE=1 SV=2	15.917	4	4	4	289	32.23	8.98
P0DP60	Lynx1	Ly-6/neurotoxin-like protein 1 OS=Mus musculus GN=Lynx1 PE=1 SV=1	30.1724	3	3	3	116	12.826	8.19
Q9CQW1	Ykt6	Synaptobrevin homolog YKT6 OS=Mus musculus GN=Ykt6 PE=1 SV=1	30.8081	4	4	4	198	22.3	6.35
Q8C163	Exog	Nuclease EXOG, mitochondrial OS=Mus musculus GN=Exog PE=1 SV=1	22.2826	4	4	4	368	41.358	8.12
Q3U9P0	Rps10	Uncharacterized protein OS=Mus musculus GN=Rps10 PE=2 SV=1	14.5455	2	2	2	165	18.919	10.27
Q8VHX6	Flnc	Filamin-C OS=Mus musculus GN=Flnc PE=1 SV=3	1.76082	3	3	3	2726	290.937	5.95
Q9DB72	Btbd17	BTB/POZ domain-containing protein 17 OS=Mus musculus GN=Btbd17 PE=1 SV=1	3.55649	1	3	1	478	52.569	9.42
Q3TJF2	Ola1	Obg-like ATPase 1 OS=Mus musculus GN=Ola1 PE=2 SV=1	21.2121	7	7	7	396	44.759	7.52
Q3TLX1	Nampt	Uncharacterized protein OS=Mus musculus GN=Nampt PE=2 SV=1	4.07332	1	1	1	491	55.429	7.15
Q3U8W9	Hnrnpr	Uncharacterized protein OS=Mus musculus GN=Hnrnpr PE=2 SV=1	5.6962	3	4	1	632	70.834	8.13
Q8BW75	Maob	Amine oxidase [flavin-containing] B OS=Mus musculus GN=Maob PE=1 SV=4	13.4615	5	6	3	520	58.52	8.29
A8ASF5	Cpt1a	Acyltransferase OS=Mus musculus GN=Cpt1a PE=2 SV=1	10.9961	5	5	5	773	88.27	8.69
Q9CQX8	Mrps36	28S ribosomal protein S36, mitochondrial OS=Mus musculus GN=Mrps36 PE=1 SV=1	46.0784	3	5	3	102	11.094	9.99
P61226	Rap2b	Ras-related protein Rap-2b OS=Mus musculus GN=Rap2b PE=1 SV=1	22.9508	2	2	1	183	20.491	4.81
B1AQX9	Srcin1	SRC kinase-signaling inhibitor 1 OS=Mus musculus GN=Srcin1 PE=1 SV=1	5.91619	5	5	5	1217	130.53	9.25
Q8BXV2	Bri3bp	BRI3-binding protein OS=Mus musculus GN=Bri3bp PE=1 SV=1	16.6008	3	3	3	253	28.245	9.52
O70591	Pfdn2	Prefoldin subunit 2 OS=Mus musculus GN=Pfdn2 PE=1 SV=2	22.7273	3	3	3	154	16.524	6.58
Q8JZQ2	Afg3l2	AFG3-like protein 2 OS=Mus musculus GN=Afg3l2 PE=1 SV=1	6.48379	5	5	5	802	89.463	8.6
P68181	Prkacb	cAMP-dependent protein kinase catalytic subunit beta OS=Mus musculus GN=Prkacb PE=1 SV=2	25.641	7	8	3	351	40.682	8.56
Q3TD71	Scamp1	Secretory carrier-associated membrane protein OS=Mus musculus GN=Scamp1 PE=1 SV=1	18.3432	4	4	4	338	38.004	7.71
O70492	Snx3	Sorting nexin-3 OS=Mus musculus GN=Snx3 PE=1 SV=3	19.1358	3	3	2	162	18.746	8.66
Q9Z2I8	Suclg2	Succinate--CoA ligase [GDP-forming] subunit beta, mitochondrial OS=Mus musculus GN=Suclg2 PE=1 SV=3	12.0092	4	4	4	433	46.811	7.02
A2RS22	Coro1b	Coronin OS=Mus musculus GN=Coro1b PE=1 SV=1	12.1901	5	5	5	484	53.878	5.78
Q52L64	Igkv8-30	ENSMUSG00000076577 protein OS=Mus musculus GN=Igkv8-30 PE=1 SV=1	10.4167	2	3	2	240	26.592	6.32
Q99M71	Epdr1	Mammalian ependymin-related protein 1 OS=Mus musculus GN=Epdr1 PE=1 SV=1	19.1964	4	4	4	224	25.469	7.58
Q8BJX0	Psmb2	Proteasome subunit beta type OS=Mus musculus GN=Psmb2 PE=2 SV=1	14.9254	2	3	2	201	22.852	6.92
Q543F6	Cdk5	Cyclin-dependent kinase 5, isoform CRA_c OS=Mus musculus GN=Cdk5 PE=1 SV=1	28.4247	7	9	6	292	33.267	7.66
E9PZC3	Blvrb	Flavin reductase (NADPH) OS=Mus musculus GN=Blvrb PE=1 SV=1	14.5749	2	3	2	247	26.631	7.01
G3XA48	Idi1	Isopentenyl-diphosphate Delta-isomerase 1 OS=Mus musculus GN=Idi1 PE=1 SV=1	11.3074	2	2	2	283	32.457	7.02
E9Q9H0	Dlg1	Disks large homolog 1 OS=Mus musculus GN=Dlg1 PE=1 SV=1	10.636	8	8	5	912	100.763	5.78
Q99KR7	Ppif	Peptidyl-prolyl cis-trans isomerase F, mitochondrial OS=Mus musculus GN=Ppif PE=1 SV=1	27.1845	3	3	3	206	21.723	9.16
Q6ZPJ3	Ube2o	(E3-independent) E2 ubiquitin-conjugating enzyme UBE2O OS=Mus musculus GN=Ube2o PE=1 SV=3	5.43478	5	5	5	1288	140.746	5.06
Q80V42	Cpm	Carboxypeptidase M OS=Mus musculus GN=Cpm PE=1 SV=2	13.0926	4	4	4	443	50.523	7.78
F7A8H6	Gpx4	Glutathione peroxidase OS=Mus musculus GN=Gpx4 PE=1 SV=1	22.1344	5	5	5	253	29.128	10.15
Q3TED1	Mat2a	S-adenosylmethionine synthase OS=Mus musculus GN=Mat2a PE=2 SV=1	14.9367	5	5	5	395	43.576	6.6
P62774	Mtpn	Myotrophin OS=Mus musculus GN=Mtpn PE=1 SV=2	33.8983	4	4	4	118	12.853	5.52
Q62425	Ndufa4	Cytochrome c oxidase subunit NDUFA4 OS=Mus musculus GN=Ndufa4 PE=1 SV=2	47.561	5	7	5	82	9.321	9.52
Q5CZY9	Rps16	Rps16 protein OS=Mus musculus GN=Rps16 PE=2 SV=1	30.814	5	5	5	172	19.262	10.2
Q6PDL0	Dync1li2	Cytoplasmic dynein 1 light intermediate chain 2 OS=Mus musculus GN=Dync1li2 PE=1 SV=2	18.4959	6	6	6	492	54.185	6.28
Q3UGC8	Pcca	Propionyl-Coenzyme A carboxylase, alpha polypeptide, isoform CRA_b OS=Mus musculus GN=Pcca PE=1 SV=1	11.6022	5	5	5	724	79.871	7.25
Q3THW7	Eif3h	Eukaryotic translation initiation factor 3 subunit H OS=Mus musculus GN=Eif3h PE=2 SV=1	10.5114	3	3	3	352	39.779	6.54
O35901	Lsm2	U6 snRNA-associated Sm-like protein LSm2 OS=Mus musculus GN=Lsm2 PE=1 SV=1	14.5038	1	1	1	131	14.848	7.34
Q5NCJ9	Uqcr10	RIKEN cDNA 1110020P15, isoform CRA_b OS=Mus musculus GN=Uqcr10 PE=1 SV=1	37.5	2	3	2	64	7.441	9.19
Q9CQ65	Mtap	S-methyl-5'-thioadenosine phosphorylase OS=Mus musculus GN=Mtap PE=1 SV=1	18.0212	4	5	4	283	31.042	7.14
O35381	Anp32a	Acidic leucine-rich nuclear phosphoprotein 32 family member A OS=Mus musculus GN=Anp32a PE=1 SV=1	17.004	4	4	2	247	28.52	4.07
P48771	Cox7a2	Cytochrome c oxidase subunit 7A2, mitochondrial OS=Mus musculus GN=Cox7a2 PE=1 SV=2	27.7108	2	3	2	83	9.285	10.27
Q9D6U8	Fam162a	Protein FAM162A OS=Mus musculus GN=Fam162a PE=1 SV=1	30.9677	4	5	4	155	17.713	9.88
Q3TVK3	Dnpep	Aspartyl aminopeptidase OS=Mus musculus GN=Dnpep PE=1 SV=1	6.52632	2	2	2	475	52.433	7.25
Q8VDC3	aco1	Cytoplasmic aconitase OS=Mus musculus GN=aco1 PE=3 SV=1	9.67742	7	7	7	899	99.04	7.34
F1DFN1	Slc4a10	Anion exchange protein OS=Mus musculus GN=Slc4a10 PE=2 SV=1	3.25704	3	3	1	1136	127.796	6.55
P04925	Prnp	Major prion protein OS=Mus musculus GN=Prnp PE=1 SV=2	8.26772	2	3	2	254	27.96	9.33
F8WHL2	Copa	Coatomer subunit alpha OS=Mus musculus GN=Copa PE=1 SV=1	6.97486	6	6	6	1233	139.321	7.58
Q8VBY2	Camkk1	Calcium/calmodulin-dependent protein kinase kinase 1 OS=Mus musculus GN=Camkk1 PE=1 SV=1	9.30693	4	4	4	505	55.802	5.99
V9GX38	Gm17190	Predicted gene 17190 OS=Mus musculus GN=Gm17190 PE=1 SV=1	8.12325	3	4	1	357	37.703	8.85
Q4VAE8	Ndufb4	Ndufb4 protein (Fragment) OS=Mus musculus GN=Ndufb4 PE=2 SV=1	35.8779	4	4	4	131	15.306	9.8
P56376	Acyp1	Acylphosphatase-1 OS=Mus musculus GN=Acyp1 PE=1 SV=2	50.5051	4	4	4	99	11.234	9.04
B2RSC8	Nedd4	E3 ubiquitin-protein ligase OS=Mus musculus GN=Nedd4 PE=1 SV=1	5.63698	3	4	3	887	102.642	5.26
P24549	Aldh1a1	Retinal dehydrogenase 1 OS=Mus musculus GN=Aldh1a1 PE=1 SV=5	24.3513	7	10	7	501	54.433	7.8
Q80UG5	Sept9	Septin-9 OS=Mus musculus GN=Sept9 PE=1 SV=1	18.0103	7	7	7	583	65.534	8.9
Q5SQX6	Cyfip2	Cytoplasmic FMR1-interacting protein 2 OS=Mus musculus GN=Cyfip2 PE=1 SV=2	5.82602	8	8	8	1253	145.565	7.05
O54865	Gucy1b3	Guanylate cyclase soluble subunit beta-1 OS=Mus musculus GN=Gucy1b3 PE=1 SV=1	3.70968	2	2	2	620	70.553	5.31
P61022	Chp1	Calcineurin B homologous protein 1 OS=Mus musculus GN=Chp1 PE=1 SV=2	25.1282	4	4	4	195	22.418	5.1
P28667	Marcksl1	MARCKS-related protein OS=Mus musculus GN=Marcksl1 PE=1 SV=2	17.5	3	3	3	200	20.153	4.61
Q571J7	Ppp2r2a	Serine/threonine-protein phosphatase 2A 55 kDa regulatory subunit B (Fragment) OS=Mus musculus GN=Ppp2r2a PE=2 SV=1	14.9312	5	6	5	509	58.357	7.36
P37040	Por	NADPH--cytochrome P450 reductase OS=Mus musculus GN=Por PE=1 SV=2	6.78466	3	3	3	678	76.995	5.53
Q7TPM6	Fsd1	Fibronectin type III and SPRY domain-containing protein 1 OS=Mus musculus GN=Fsd1 PE=1 SV=1	10.8871	3	3	3	496	55.49	6.67
Q3US35	Slc1a4	Amino acid transporter OS=Mus musculus GN=Slc1a4 PE=2 SV=1	14.8496	5	6	4	532	56.066	6.01
P70663	Sparcl1	SPARC-like protein 1 OS=Mus musculus GN=Sparcl1 PE=1 SV=3	12	6	6	6	650	72.243	4.6
P62830	Rpl23	60S ribosomal protein L23 OS=Mus musculus GN=Rpl23 PE=1 SV=1	30.7143	3	3	3	140	14.856	10.51
Q9DC13	Lamp1	Lysosomal membrane glycoprotein 1, isoform CRA_a OS=Mus musculus GN=Lamp1 PE=2 SV=1	5.65111	2	2	2	407	43.908	8.4
D3Z230	Inpp4a	Type I inositol 3,4-bisphosphate 4-phosphatase OS=Mus musculus GN=Inpp4a PE=1 SV=1	3.99181	3	3	3	977	109.595	6.95
Q9CRB9	Chchd3	MICOS complex subunit Mic19 OS=Mus musculus GN=Chchd3 PE=1 SV=1	23.7885	5	5	5	227	26.318	8.37
Q8K4Z3	Naxe	NAD(P)H-hydrate epimerase OS=Mus musculus GN=Naxe PE=1 SV=1	23.0496	4	4	4	282	30.953	7.69
Q9QYI5	Dnajb2	DnaJ homolog subfamily B member 2 OS=Mus musculus GN=Dnajb2 PE=1 SV=3	7.09877	2	2	2	324	35.572	5.91
Q9DCZ4	Apoo	MICOS complex subunit Mic26 OS=Mus musculus GN=Apoo PE=1 SV=2	25.7576	3	3	3	198	22.59	9.25
O88398	Avil	Advillin OS=Mus musculus GN=Avil PE=1 SV=2	8.05861	4	5	4	819	91.974	5.54
Q80U92	Mlc1	MKIAA0027 protein (Fragment) OS=Mus musculus GN=Mlc1 PE=2 SV=1	12.5296	3	4	3	423	46.058	8.38
Q6ZQI3	Mlec	Malectin OS=Mus musculus GN=Mlec PE=1 SV=2	19.9313	4	5	4	291	32.322	6.05
Q9CQM5	Txndc17	Thioredoxin domain-containing protein 17 OS=Mus musculus GN=Txndc17 PE=1 SV=1	36.5854	3	3	3	123	14.006	4.77
Q9Z1R9	Prss1	MCG124046 OS=Mus musculus GN=Prss1 PE=1 SV=1	8.13008	1	3	1	246	26.118	4.94
A0A1Y7VL34	Dtna	Dystrobrevin OS=Mus musculus GN=Dtna PE=1 SV=1	6.97051	4	4	4	746	84.013	6.83
E9PYL9	Gm10036	Predicted gene 10036 OS=Mus musculus GN=Gm10036 PE=3 SV=1	19.6629	3	3	3	178	20.254	9.51
H3BK65	Eps15	Epidermal growth factor receptor substrate 15 OS=Mus musculus GN=Eps15 PE=1 SV=1	3.53698	2	2	2	933	102.166	4.65
B2RSR7	Gpd1l	Glycerol-3-phosphate dehydrogenase [NAD(+)] OS=Mus musculus GN=Gpd1l PE=2 SV=1	16.2393	5	5	4	351	38.201	6.77
Q6ZWN5	Rps9	40S ribosomal protein S9 OS=Mus musculus GN=Rps9 PE=1 SV=3	17.0103	4	4	4	194	22.578	10.65
Q3UDC3	Tom1	Target of Myb protein 1 OS=Mus musculus GN=Tom1 PE=1 SV=1	7.55814	2	2	2	516	57.11	4.97
P70398	Usp9x	Probable ubiquitin carboxyl-terminal hydrolase FAF-X OS=Mus musculus GN=Usp9x PE=1 SV=2	1.64127	4	4	4	2559	290.526	5.87
P16015	Ca3	Carbonic anhydrase 3 OS=Mus musculus GN=Ca3 PE=1 SV=3	26.5385	4	5	4	260	29.348	7.37
O70569	rps14	Ribosomal protein S14 OS=Mus musculus GN=rps14 PE=3 SV=1	22.5166	3	4	3	151	16.291	10.13
F8VQE9	Agap3	Arf-GAP with GTPase, ANK repeat and PH domain-containing protein 3 OS=Mus musculus GN=Agap3 PE=1 SV=1	3.62637	2	2	2	910	97.634	7.77
Q00623	Apoa1	Apolipoprotein A-I OS=Mus musculus GN=Apoa1 PE=1 SV=2	26.1364	7	7	7	264	30.597	5.73
Q8QZY1	Eif3l	Eukaryotic translation initiation factor 3 subunit L OS=Mus musculus GN=Eif3l PE=1 SV=1	7.62411	3	3	3	564	66.57	6.44
Q1MWP8	Ehd4	EH-domain containing 4-KJR (Fragment) OS=Mus musculus GN=Ehd4 PE=2 SV=1	6.25	3	3	2	544	61.613	6.76
Q8VCD6	Reep2	Receptor expression-enhancing protein 2 OS=Mus musculus GN=Reep2 PE=1 SV=2	13.7795	2	3	2	254	28.419	9.41
Q9D898	Arpc5l	Actin-related protein 2/3 complex subunit 5-like protein OS=Mus musculus GN=Arpc5l PE=1 SV=1	26.1438	3	3	3	153	16.97	6.8
Q8BJI1	Slc6a17	Sodium-dependent neutral amino acid transporter SLC6A17 OS=Mus musculus GN=Slc6a17 PE=1 SV=1	5.36451	3	3	3	727	81.018	6.23
Q8C0E2	Vps26b	Vacuolar protein sorting-associated protein 26B OS=Mus musculus GN=Vps26b PE=1 SV=1	12.2024	3	4	3	336	39.1	7.37
Q3V244	Eif4h	Uncharacterized protein OS=Mus musculus GN=Eif4h PE=2 SV=1	22.5806	3	3	3	248	27.266	8.07
Q3UJR3	Htra2	Uncharacterized protein OS=Mus musculus GN=Htra2 PE=2 SV=1	5.45852	2	2	2	458	49.318	9.6
P28184	Mt3	Metallothionein-3 OS=Mus musculus GN=Mt3 PE=1 SV=1	45.5882	2	2	2	68	7.004	7.47
K3W4S4	Mapk8ip3	C-Jun-amino-terminal kinase-interacting protein 3 OS=Mus musculus GN=Mapk8ip3 PE=1 SV=1	4.53532	4	4	4	1345	148.551	5.58
P36536	Sar1a	GTP-binding protein SAR1a OS=Mus musculus GN=Sar1a PE=1 SV=1	21.2121	3	4	3	198	22.357	6.93
Q05BC3	Eml1	Echinoderm microtubule-associated protein-like 1 OS=Mus musculus GN=Eml1 PE=1 SV=1	6.26536	5	5	5	814	89.624	7.02
A0A1S6GWJ9	Tsfm	Elongation factor Ts, mitochondrial OS=Mus musculus GN=Tsfm PE=2 SV=1	11.7825	2	2	2	331	35.997	7.68
Q3UNZ8		Quinone oxidoreductase-like protein 2 OS=Mus musculus PE=1 SV=1	25.7143	4	4	4	350	37.785	8.9
Q3TIC2	Rhob	Uncharacterized protein OS=Mus musculus GN=Rhob PE=2 SV=1	25	5	5	3	196	22.182	5.53
P12815	Pdcd6	Programmed cell death protein 6 OS=Mus musculus GN=Pdcd6 PE=1 SV=2	29.3194	4	6	4	191	21.854	5.4
P53996	Cnbp	Cellular nucleic acid-binding protein OS=Mus musculus GN=Cnbp PE=1 SV=2	15.7303	2	2	2	178	19.579	7.58
V9GX76	Myo6	Unconventional myosin-VI OS=Mus musculus GN=Myo6 PE=1 SV=1	6.72334	5	5	5	1294	149.135	8.46
O55100	Syngr1	Synaptogyrin-1 OS=Mus musculus GN=Syngr1 PE=1 SV=2	14.5299	3	3	3	234	25.636	4.65
Q3U011	Gltp	Uncharacterized protein OS=Mus musculus GN=Gltp PE=2 SV=1	19.1388	4	4	4	209	23.674	7.39
P51660	Hsd17b4	Peroxisomal multifunctional enzyme type 2 OS=Mus musculus GN=Hsd17b4 PE=1 SV=3	8.16327	4	5	4	735	79.432	8.57
P60764	Rac3	Ras-related C3 botulinum toxin substrate 3 OS=Mus musculus GN=Rac3 PE=1 SV=1	22.9167	4	4	1	192	21.365	8.15
Q9CRC9	Gnpda2	Glucosamine-6-phosphate isomerase 2 OS=Mus musculus GN=Gnpda2 PE=1 SV=1	10.1449	2	2	2	276	31.064	6.9
P47753	Capza1	F-actin-capping protein subunit alpha-1 OS=Mus musculus GN=Capza1 PE=1 SV=4	23.7762	4	4	2	286	32.919	5.55
Q8BYA0	Tbcd	Tubulin-specific chaperone D OS=Mus musculus GN=Tbcd PE=1 SV=1	4.59866	4	4	4	1196	133.236	6.51
Q9CX56	Psmd8	26S proteasome non-ATPase regulatory subunit 8 OS=Mus musculus GN=Psmd8 PE=1 SV=2	6.51558	2	3	2	353	39.905	9.58
Q5EG47	Prkaa1	5'-AMP-activated protein kinase catalytic subunit alpha-1 OS=Mus musculus GN=Prkaa1 PE=1 SV=2	5.9034	3	3	3	559	63.889	8.12
P25444	Rps2	40S ribosomal protein S2 OS=Mus musculus GN=Rps2 PE=1 SV=3	33.1058	8	8	8	293	31.212	10.24
P16388	Kcna1	Potassium voltage-gated channel subfamily A member 1 OS=Mus musculus GN=Kcna1 PE=1 SV=1	13.3333	6	7	4	495	56.373	5.14
Q9WV98	Timm9	Mitochondrial import inner membrane translocase subunit Tim9 OS=Mus musculus GN=Timm9 PE=1 SV=1	47.191	3	5	3	89	10.337	7.21
Q3TDG9	Stx12	Uncharacterized protein OS=Mus musculus GN=Stx12 PE=2 SV=1	6.20438	1	1	1	274	31.16	5.58
Q5BLK2	Rps20	MCG3574 OS=Mus musculus GN=Rps20 PE=1 SV=1	25.2101	3	3	3	119	13.364	9.94
Q9CQY6	Uqcc2	Ubiquinol-cytochrome-c reductase complex assembly factor 2 OS=Mus musculus GN=Uqcc2 PE=1 SV=1	11.7647	1	1	1	136	16.31	9.19
Q8R5J9	Arl6ip5	PRA1 family protein 3 OS=Mus musculus GN=Arl6ip5 PE=1 SV=2	28.7234	5	5	5	188	21.543	9.61
P29391	Ftl1	Ferritin light chain 1 OS=Mus musculus GN=Ftl1 PE=1 SV=2	15.847	2	2	2	183	20.789	6
Q61102	Abcb7	ATP-binding cassette sub-family B member 7, mitochondrial OS=Mus musculus GN=Abcb7 PE=1 SV=3	4.25532	2	2	2	752	82.529	9.32
Q9D289	Trappc6b	Trafficking protein particle complex subunit 6B OS=Mus musculus GN=Trappc6b PE=1 SV=1	20.8861	2	2	2	158	17.924	8.68
Q3UIH7	Rabggta	Uncharacterized protein OS=Mus musculus GN=Rabggta PE=2 SV=1	7.40741	3	3	3	567	65.017	5.88
P19253	Rpl13a	60S ribosomal protein L13a OS=Mus musculus GN=Rpl13a PE=1 SV=4	20.6897	4	4	4	203	23.449	11.02
Q5EBQ6	Rpl9	MCG10266, isoform CRA_a OS=Mus musculus GN=Rpl9 PE=1 SV=1	33.3333	4	4	4	192	21.868	9.95
Q9CYT6	Cap2	Adenylyl cyclase-associated protein 2 OS=Mus musculus GN=Cap2 PE=1 SV=1	4.83193	2	2	2	476	52.829	6.43
P01027	C3	Complement C3 OS=Mus musculus GN=C3 PE=1 SV=3	4.14913	5	5	5	1663	186.366	6.73
O54724	Cavin1	Caveolae-associated protein 1 OS=Mus musculus GN=Cavin1 PE=1 SV=1	14.2857	4	4	4	392	43.927	5.52
Q9CR51	Atp6v1g1	V-type proton ATPase subunit G 1 OS=Mus musculus GN=Atp6v1g1 PE=1 SV=3	27.1186	2	3	2	118	13.716	7.97
E9PX29	Sptbn4	Spectrin beta chain OS=Mus musculus GN=Sptbn4 PE=1 SV=1	1.83522	4	4	2	2561	288.646	6
O09172	Gclm	Glutamate--cysteine ligase regulatory subunit OS=Mus musculus GN=Gclm PE=1 SV=1	11.3139	2	2	2	274	30.516	5.52
O70499	Snrpn	Small nuclear ribonucleoprotein-associated protein OS=Mus musculus GN=Snrpn PE=3 SV=1	12.9167	3	3	3	240	24.597	10.89
Q497P1	Stx1a	Syntaxin 1A (Brain) OS=Mus musculus GN=Stx1a PE=1 SV=1	7.29167	2	3	1	288	33.034	5.24
P84075	Hpca	Neuron-specific calcium-binding protein hippocalcin OS=Mus musculus GN=Hpca PE=1 SV=2	30.0518	5	5	2	193	22.413	4.97
P45952	Acadm	Medium-chain specific acyl-CoA dehydrogenase, mitochondrial OS=Mus musculus GN=Acadm PE=1 SV=1	12.8266	3	3	3	421	46.452	8.37
Q62443	Nptx1	Neuronal pentraxin-1 OS=Mus musculus GN=Nptx1 PE=1 SV=1	6.01852	2	2	2	432	47.088	6.44
P17809	Slc2a1	Solute carrier family 2, facilitated glucose transporter member 1 OS=Mus musculus GN=Slc2a1 PE=1 SV=4	3.86179	3	3	3	492	53.949	8.87
Q8R2K3	Ssbp1	Single-stranded DNA binding protein 1 OS=Mus musculus GN=Ssbp1 PE=1 SV=1	22.2973	2	3	2	148	17.146	9.79
Q3TC45	S100a10	S100 calcium binding protein A10 (Calpactin), isoform CRA_a OS=Mus musculus GN=S100a10 PE=1 SV=1	45.3608	3	5	3	97	11.179	6.77
Q80VP1	Epn1	Epsin-1 OS=Mus musculus GN=Epn1 PE=1 SV=3	5.56522	3	3	2	575	60.175	4.81
A0A0A0MQ90	S100a13	Protein S100-A13 OS=Mus musculus GN=S100a13 PE=1 SV=1	20.625	3	4	3	160	17.733	6.57
Q6ZWX6	Eif2s1	Eukaryotic translation initiation factor 2 subunit 1 OS=Mus musculus GN=Eif2s1 PE=1 SV=3	4.7619	1	1	1	315	36.085	5.08
Q542P4	Mpp1	Membrane protein, palmitoylated OS=Mus musculus GN=Mpp1 PE=1 SV=1	11.1588	3	3	3	466	52.194	7.2
Q8BTX9	Hsdl1	Inactive hydroxysteroid dehydrogenase-like protein 1 OS=Mus musculus GN=Hsdl1 PE=1 SV=1	10	2	2	2	330	36.844	8.48
P84089	Erh	Enhancer of rudimentary homolog OS=Mus musculus GN=Erh PE=1 SV=1	26.9231	2	2	2	104	12.251	5.92
Q8CAB7	Fam98b	Uncharacterized protein OS=Mus musculus GN=Fam98b PE=2 SV=1	13.8889	1	1	1	108	11.813	4.32
Q9CQW2	Arl8b	ADP-ribosylation factor-like protein 8B OS=Mus musculus GN=Arl8b PE=1 SV=1	30.1075	4	4	1	186	21.525	8.43
Q8BL66	Eea1	Early endosome antigen 1 OS=Mus musculus GN=Eea1 PE=1 SV=2	3.82707	4	4	4	1411	160.817	5.77
E9PW66	Nap1l1	Nucleosome assembly protein 1-like 1 OS=Mus musculus GN=Nap1l1 PE=1 SV=1	10.7656	3	3	2	418	48.513	4.48
A0A2C9F2C1	Syt7	Synaptotagmin-7 OS=Mus musculus GN=Syt7 PE=4 SV=1	2.94599	1	1	1	611	68.255	9.31
P63028	Tpt1	Translationally-controlled tumor protein OS=Mus musculus GN=Tpt1 PE=1 SV=1	13.9535	2	2	2	172	19.45	4.86
A0A1W2P768	Hist2h3c1	Histone H3.2 OS=Mus musculus GN=Hist2h3c1 PE=1 SV=1	22.6519	2	3	1	181	20.234	11.39
Q9CQR6	Ppp6c	Serine/threonine-protein phosphatase 6 catalytic subunit OS=Mus musculus GN=Ppp6c PE=1 SV=1	9.18033	2	2	2	305	35.136	5.69
Q9QY42	Gpr37	Prosaposin receptor GPR37 OS=Mus musculus GN=Gpr37 PE=2 SV=1	7	3	3	3	600	66.732	8.12
P16460	Ass1	Argininosuccinate synthase OS=Mus musculus GN=Ass1 PE=1 SV=1	8.98058	4	4	4	412	46.555	8.22
Q62351	Tfrc	Transferrin receptor protein 1 OS=Mus musculus GN=Tfrc PE=1 SV=1	6.1599	4	4	4	763	85.677	6.57
Q922Y1	Ubxn1	UBX domain-containing protein 1 OS=Mus musculus GN=Ubxn1 PE=1 SV=1	5.38721	1	1	1	297	33.552	5.26
A2AJQ0	Pdp1	[Pyruvate dehydrogenase [acetyl-transferring]]-phosphatase 1, mitochondrial OS=Mus musculus GN=Pdp1 PE=1 SV=2	5.19263	2	2	2	597	67.573	7.06
P59999	Arpc4	Actin-related protein 2/3 complex subunit 4 OS=Mus musculus GN=Arpc4 PE=1 SV=3	21.4286	4	4	4	168	19.654	8.43
P04627	Araf	Serine/threonine-protein kinase A-Raf OS=Mus musculus GN=Araf PE=1 SV=2	5.62914	3	3	3	604	67.538	9.11
Q3UK24	Wdr37	Uncharacterized protein OS=Mus musculus GN=Wdr37 PE=2 SV=1	4.23387	2	2	2	496	55.012	7.37
Q9QZQ8	H2afy	Core histone macro-H2A.1 OS=Mus musculus GN=H2afy PE=1 SV=3	11.2903	2	3	2	372	39.71	9.8
Q9DAK9	Phpt1	14 kDa phosphohistidine phosphatase OS=Mus musculus GN=Phpt1 PE=1 SV=1	28.2258	3	4	3	124	13.988	5.53
B1AT82	Prpsap1	MCG6846, isoform CRA_c OS=Mus musculus GN=Prpsap1 PE=1 SV=1	13.7662	4	4	4	385	42.44	8.4
P21981	Tgm2	Protein-glutamine gamma-glutamyltransferase 2 OS=Mus musculus GN=Tgm2 PE=1 SV=4	4.08163	2	2	2	686	77.012	5.1
Q8BIW1	Prune1	Exopolyphosphatase PRUNE1 OS=Mus musculus GN=Prune1 PE=1 SV=1	8.37004	2	2	2	454	50.208	5.11
Q9WV02	Rbmx	RNA-binding motif protein, X chromosome OS=Mus musculus GN=Rbmx PE=1 SV=1	10.9974	4	4	4	391	42.275	10.05
Q9Z1Z0	Uso1	General vesicular transport factor p115 OS=Mus musculus GN=Uso1 PE=1 SV=2	6.36079	5	6	5	959	106.917	4.93
Q3TCP5	Ezr	Uncharacterized protein OS=Mus musculus GN=Ezr PE=2 SV=1	12.116	7	7	2	586	69.363	6.3
Q6ZWQ6	Ube2k	Huntingtin interacting protein 2, isoform CRA_e OS=Mus musculus GN=Ube2k PE=1 SV=1	18	3	3	3	200	22.393	5.44
Q3TJQ7	Pygl	Alpha-1,4 glucan phosphorylase OS=Mus musculus GN=Pygl PE=2 SV=1	6.94118	6	6	1	850	97.395	7.06
Q9DB29	Iah1	Isoamyl acetate-hydrolyzing esterase 1 homolog OS=Mus musculus GN=Iah1 PE=1 SV=1	6.0241	1	1	1	249	27.956	5.52
Q3TDA7	Pacsin2	Protein kinase C and casein kinase substrate in neurons 2, isoform CRA_a OS=Mus musculus GN=Pacsin2 PE=1 SV=1	15.4321	6	6	5	486	55.798	5.2
Q2TBF9	Map1lc3b	Microtubule-associated protein 1 light chain 3 beta OS=Mus musculus GN=Map1lc3b PE=2 SV=1	22.4	3	4	1	125	14.656	8.43
Q4V9X0	Ppp3ca	Ppp3ca protein OS=Mus musculus GN=Ppp3ca PE=2 SV=1	29.3333	7	7	1	225	24.921	7.97
Q8JZR6	Slc4a8	Electroneutral sodium bicarbonate exchanger 1 OS=Mus musculus GN=Slc4a8 PE=2 SV=1	3.39761	3	3	1	1089	122.342	6.6
E9PY39	Gm20431	Predicted gene 20431 OS=Mus musculus GN=Gm20431 PE=3 SV=1	15.6334	4	5	2	371	42.069	6.76
O35969	Gamt	Guanidinoacetate N-methyltransferase OS=Mus musculus GN=Gamt PE=1 SV=1	25.4237	3	3	3	236	26.319	5.71
O08807	Prdx4	Peroxiredoxin-4 OS=Mus musculus GN=Prdx4 PE=1 SV=1	16.0584	3	4	1	274	31.033	7.15
Q91VR5	Ddx1	ATP-dependent RNA helicase DDX1 OS=Mus musculus GN=Ddx1 PE=1 SV=1	15.1351	8	8	8	740	82.448	7.21
A0A1Y7VLZ7	Pacs2	Phosphofurin acidic cluster sorting protein 2 OS=Mus musculus GN=Pacs2 PE=1 SV=1	1.78971	1	1	1	894	98.387	6.64
E9QN98	Dpp10	Inactive dipeptidyl peptidase 10 OS=Mus musculus GN=Dpp10 PE=1 SV=1	7.25	6	6	4	800	91.072	6.48
Q9D8B3	Chmp4b	Charged multivesicular body protein 4b OS=Mus musculus GN=Chmp4b PE=1 SV=2	16.5179	3	4	3	224	24.921	4.82
Q3U0V1	Khsrp	Far upstream element-binding protein 2 OS=Mus musculus GN=Khsrp PE=1 SV=2	7.75401	5	5	5	748	76.728	7.33
B2RVP5	H2afv	Histone H2A OS=Mus musculus GN=H2afv PE=2 SV=1	20.3125	3	3	1	128	13.501	10.58
Q4VAF2	Rpl37a	MCG112980, isoform CRA_a OS=Mus musculus GN=Rpl37a PE=1 SV=1	38.0435	3	3	3	92	10.268	10.43
Q3V100	Mpi	Mannose-6-phosphate isomerase OS=Mus musculus GN=Mpi PE=1 SV=1	17.4941	3	3	3	423	46.545	5.95
Q80ZI8	Itga6	Itga6 protein (Fragment) OS=Mus musculus GN=Itga6 PE=2 SV=1	3.53357	3	3	3	1132	126.583	7.3
P45878	Fkbp2	Peptidyl-prolyl cis-trans isomerase FKBP2 OS=Mus musculus GN=Fkbp2 PE=1 SV=1	18.5714	2	2	2	140	15.334	8.88
Q3TWH2	Nnt	Uncharacterized protein OS=Mus musculus GN=Nnt PE=2 SV=1	4.88029	3	4	3	1086	113.773	7.18
A6H663	Bag3	BCL2-associated athanogene 3 OS=Mus musculus GN=Bag3 PE=2 SV=1	9.01213	4	4	4	577	61.821	7.44
P34884	Mif	Macrophage migration inhibitory factor OS=Mus musculus GN=Mif PE=1 SV=2	23.4783	3	4	3	115	12.496	7.34
P32067	Ssb	Lupus La protein homolog OS=Mus musculus GN=Ssb PE=1 SV=1	9.15663	3	3	3	415	47.727	9.77
G3X914	Cul5	Cullin-5 OS=Mus musculus GN=Cul5 PE=1 SV=1	3.97661	3	3	3	855	98.979	8.79
Q3V3N6	Cops2	Uncharacterized protein OS=Mus musculus GN=Cops2 PE=2 SV=1	17.1111	6	7	6	450	52.371	5.47
Q9QZ88	Vps29	Vacuolar protein sorting-associated protein 29 OS=Mus musculus GN=Vps29 PE=1 SV=1	21.4286	4	4	4	182	20.483	6.79
O70589	Cask	Peripheral plasma membrane protein CASK OS=Mus musculus GN=Cask PE=1 SV=2	5.61555	4	5	4	926	105.042	6.43
Q8R326	Pspc1	Paraspeckle component 1 OS=Mus musculus GN=Pspc1 PE=1 SV=1	10.325	3	3	3	523	58.721	6.67
O55126	Nipsnap2	Protein NipSnap homolog 2 OS=Mus musculus GN=Nipsnap2 PE=1 SV=1	17.4377	4	5	4	281	32.912	9.26
Q8K0Z7	Taco1	Translational activator of cytochrome c oxidase 1 OS=Mus musculus GN=Taco1 PE=1 SV=1	6.12245	1	1	1	294	32.293	8.12
Q541Z2	Fnta	Uncharacterized protein OS=Mus musculus GN=Fnta PE=1 SV=1	15.1194	4	4	4	377	43.986	4.93
P35585	Ap1m1	AP-1 complex subunit mu-1 OS=Mus musculus GN=Ap1m1 PE=1 SV=3	19.1489	6	6	6	423	48.512	7.3
Q99LR1	Abhd12	Monoacylglycerol lipase ABHD12 OS=Mus musculus GN=Abhd12 PE=1 SV=2	18.3417	6	6	6	398	45.241	8.72
Q569X1	Ighg	Ighg protein OS=Mus musculus GN=Ighg PE=1 SV=1	5.2521	2	3	1	476	52.116	5.85
Q8C5R4	Parva	Uncharacterized protein OS=Mus musculus GN=Parva PE=2 SV=1	4.30108	1	1	1	372	42.304	6.11
Q91WK5	Gcsh	Glycine cleavage system H protein, mitochondrial OS=Mus musculus GN=Gcsh PE=1 SV=2	17.6471	2	2	2	170	18.625	4.75
O09111	Ndufb11	NADH dehydrogenase [ubiquinone] 1 beta subcomplex subunit 11, mitochondrial OS=Mus musculus GN=Ndufb11 PE=1 SV=2	32.4503	3	5	3	151	17.433	5.22
Q9D023	Mpc2	Mitochondrial pyruvate carrier 2 OS=Mus musculus GN=Mpc2 PE=1 SV=1	33.0709	5	5	5	127	14.277	10.61
O55057	Pde6d	Retinal rod rhodopsin-sensitive cGMP 3',5'-cyclic phosphodiesterase subunit delta OS=Mus musculus GN=Pde6d PE=1 SV=1	20.6667	2	2	2	150	17.337	5.67
E5Q371	Cd47	Integrin-associated protein OS=Mus musculus GN=Cd47 PE=2 SV=1	8.91089	2	2	2	303	33.062	8.63
Q9CWE0	Mtfr1l	Mitochondrial fission regulator 1-like OS=Mus musculus GN=Mtfr1l PE=1 SV=1	17.6471	3	3	3	289	31.706	6.1
B2RPU8	Zbed5	MCG130675 OS=Mus musculus GN=Zbed5 PE=2 SV=1	6.21693	3	3	3	756	84.213	8.44
E9Q4K0	Ablim2	Actin-binding LIM protein 2 OS=Mus musculus GN=Ablim2 PE=1 SV=1	4.06627	2	2	2	664	73.603	8.07
Q9JKD3	Scamp5	Secretory carrier-associated membrane protein 5 OS=Mus musculus GN=Scamp5 PE=1 SV=1	8.51064	2	2	2	235	26.051	8.54
Q8VEK0	Tmem30a	Cell cycle control protein 50A OS=Mus musculus GN=Tmem30a PE=1 SV=1	11.2637	3	3	3	364	41.035	8.37
E9PY16	Adap1	ArfGAP with dual PH domains 1 OS=Mus musculus GN=Adap1 PE=1 SV=1	17.1123	5	5	5	374	43.343	8.65
P22005	Penk	Proenkephalin-A OS=Mus musculus GN=Penk PE=1 SV=2	8.95522	1	1	1	268	30.984	5.68
P70441	Slc9a3r1	Na(+)/H(+) exchange regulatory cofactor NHE-RF1 OS=Mus musculus GN=Slc9a3r1 PE=1 SV=3	10.7042	3	3	3	355	38.577	5.9
A0A140LJ36	Gm45208	PRA1 family protein OS=Mus musculus GN=Gm45208 PE=3 SV=1	6.16438	1	2	1	292	31.702	8.79
Q9EQ80	Nif3l1	NIF3-like protein 1 OS=Mus musculus GN=Nif3l1 PE=1 SV=4	14.3617	3	3	3	376	41.719	6.76
Q80XU6	Ogt	Ogt protein OS=Mus musculus GN=Ogt PE=2 SV=1	11.1111	1	1	1	171	18.881	6.01
Q9D1C8	Vps28	Vacuolar protein sorting-associated protein 28 homolog OS=Mus musculus GN=Vps28 PE=1 SV=1	11.3122	2	2	2	221	25.436	5.54
Q3TJC2	Pafah1b3	Platelet-activating factor acetylhydrolase, isoform 1b, alpha1 subunit, isoform CRA_a OS=Mus musculus GN=Pafah1b3 PE=1 SV=1	10.7759	3	3	3	232	25.837	6.93
Q9D1D4	Tmed10	Transmembrane emp24 domain-containing protein 10 OS=Mus musculus GN=Tmed10 PE=1 SV=1	12.7854	2	2	2	219	24.895	6.7
Q01730	Rsu1	Ras suppressor protein 1 OS=Mus musculus GN=Rsu1 PE=1 SV=3	15.1625	2	2	2	277	31.531	8.88
Q8BG39	Sv2b	Synaptic vesicle glycoprotein 2B OS=Mus musculus GN=Sv2b PE=1 SV=1	4.68521	3	3	3	683	77.406	5.57
Q9QYF1	Rdh11	Retinol dehydrogenase 11 OS=Mus musculus GN=Rdh11 PE=1 SV=2	8.5443	2	2	2	316	35.125	8.91
D3Z041	Acsl1	Long-chain-fatty-acid--CoA ligase 1 OS=Mus musculus GN=Acsl1 PE=1 SV=1	8.01144	5	5	5	699	77.984	7.47
Q8C167	Prepl	Prolyl endopeptidase-like OS=Mus musculus GN=Prepl PE=1 SV=1	13.6552	7	7	7	725	83.141	6.65
Q8BG37	Prdx6b	MCG48959 OS=Mus musculus GN=Prdx6b PE=1 SV=1	21.875	4	4	1	224	24.98	6.37
P52194	Clgn	Calmegin OS=Mus musculus GN=Clgn PE=1 SV=2	2.61866	1	1	1	611	69.387	4.68
Q543P7	Arl3	Uncharacterized protein OS=Mus musculus GN=Arl3 PE=1 SV=1	21.978	3	3	3	182	20.474	7.24
Q80UT7	Rpl7a	Rpl7a protein (Fragment) OS=Mus musculus GN=Rpl7a PE=2 SV=1	27.037	7	7	7	270	30.455	10.55
Q8BNW9	Kbtbd11	Kelch repeat and BTB domain-containing protein 11 OS=Mus musculus GN=Kbtbd11 PE=1 SV=3	5.37125	3	3	3	633	67.904	5.39
Q9CQ75	Ndufa2	NADH dehydrogenase [ubiquinone] 1 alpha subcomplex subunit 2 OS=Mus musculus GN=Ndufa2 PE=1 SV=3	33.3333	3	3	3	99	10.909	9.99
F7C846	Mtx1	Metaxin-1 OS=Mus musculus GN=Mtx1 PE=1 SV=1	5.20607	2	2	2	461	51.31	9.6
Q3V1M8	Hdlbp	Uncharacterized protein OS=Mus musculus GN=Hdlbp PE=2 SV=1	4.4164	4	4	4	1268	141.654	6.87
N0E463	Csnk2b-Ly6g5b	Casein kinase II subunit beta OS=Mus musculus GN=Csnk2b-Ly6g5b PE=2 SV=1	18.5022	3	4	3	227	26.35	5.97
O70480	Vamp4	Vesicle-associated membrane protein 4 OS=Mus musculus GN=Vamp4 PE=1 SV=1	9.92908	1	1	1	141	16.343	7.36
Q9DCM2	Gstk1	Glutathione S-transferase kappa 1 OS=Mus musculus GN=Gstk1 PE=1 SV=3	16.8142	3	3	3	226	25.687	8.88
Q9DCT8	Crip2	Cysteine-rich protein 2 OS=Mus musculus GN=Crip2 PE=1 SV=1	26.4423	3	3	3	208	22.712	8.63
Q91XF0	Pnpo	Pyridoxine-5'-phosphate oxidase OS=Mus musculus GN=Pnpo PE=1 SV=1	9.57854	2	3	2	261	30.095	8.22
A2A7S7	Yars	Tyrosine--tRNA ligase OS=Mus musculus GN=Yars PE=1 SV=1	8.68794	4	4	4	564	62.962	8.44
E9PUL5	Prrt2	Proline-rich transmembrane protein 2 OS=Mus musculus GN=Prrt2 PE=1 SV=1	23.9884	3	5	3	346	35.902	4.63
Q8CCX5	Krt222	Keratin-like protein KRT222 OS=Mus musculus GN=Krt222 PE=2 SV=1	7.14286	2	2	2	294	34.177	5.78
Q9QZE5	Copg1	Coatomer subunit gamma-1 OS=Mus musculus GN=Copg1 PE=1 SV=1	4.00458	2	2	2	874	97.45	5.35
P62858	Rps28	40S ribosomal protein S28 OS=Mus musculus GN=Rps28 PE=1 SV=1	46.3768	3	3	3	69	7.836	10.7
Q8JZU2	Slc25a1	Tricarboxylate transport protein, mitochondrial OS=Mus musculus GN=Slc25a1 PE=1 SV=1	13.8264	3	4	3	311	33.91	9.89
Q5M9J8	Rpl28	MCG13936 OS=Mus musculus GN=Rpl28 PE=1 SV=1	27.0073	4	4	4	137	15.724	12.02
Q8VBV7	Cops8	COP9 signalosome complex subunit 8 OS=Mus musculus GN=Cops8 PE=1 SV=1	16.7464	2	2	2	209	23.241	5.2
G3X8R0	Reep5	Receptor expression-enhancing protein OS=Mus musculus GN=Reep5 PE=1 SV=1	11.1111	2	2	2	189	21.433	8.12
D3YUY7	Trim3	Tripartite motif protein 3, isoform CRA_a OS=Mus musculus GN=Trim3 PE=1 SV=2	5.51075	3	3	2	744	80.724	7.81
Q9CRD0	Ociad1	OCIA domain-containing protein 1 OS=Mus musculus GN=Ociad1 PE=1 SV=1	12.1457	2	2	2	247	27.593	7.81
E9Q0H6	Fabp7	Fatty acid-binding protein, brain OS=Mus musculus GN=Fabp7 PE=1 SV=1	14.3617	2	2	2	188	20.603	6.76
Q6PDI5	Ecm29	Proteasome-associated protein ECM29 homolog OS=Mus musculus GN=Ecm29 PE=1 SV=3	1.3587	2	2	2	1840	203.573	7.06
O88951	Lin7b	Protein lin-7 homolog B OS=Mus musculus GN=Lin7b PE=1 SV=2	14.0097	3	3	1	207	22.9	8.68
O88696	Clpp	ATP-dependent Clp protease proteolytic subunit, mitochondrial OS=Mus musculus GN=Clpp PE=1 SV=1	4.41176	1	1	1	272	29.781	7.47
Q8R0A5	Tceal3	Transcription elongation factor A protein-like 3 OS=Mus musculus GN=Tceal3 PE=1 SV=2	19	4	4	1	200	22.455	5.44
Q9QYA2	Tomm40	Mitochondrial import receptor subunit TOM40 homolog OS=Mus musculus GN=Tomm40 PE=1 SV=3	15.5125	4	4	4	361	37.871	7.74
Q8K2H2	Otud6b	OTU domain-containing protein 6B OS=Mus musculus GN=Otud6b PE=1 SV=1	5.78231	1	1	1	294	33.737	5.53
Q3TFU8	Tmed9	Uncharacterized protein OS=Mus musculus GN=Tmed9 PE=2 SV=1	9.66543	2	3	2	269	31.239	9.58
Q921H8	Acaa1a	3-ketoacyl-CoA thiolase A, peroxisomal OS=Mus musculus GN=Acaa1a PE=1 SV=1	16.2736	4	4	4	424	43.926	8.44
I6L9I7	Cbx3	Cbx3 protein OS=Mus musculus GN=Cbx3 PE=2 SV=1	14.7541	2	2	2	183	20.74	5.33
A0A087WPD1	Rgs6	Regulator of G-protein-signaling 6 OS=Mus musculus GN=Rgs6 PE=1 SV=1	2.57426	1	1	1	505	58.421	8.24
P15116	Cdh2	Cadherin-2 OS=Mus musculus GN=Cdh2 PE=1 SV=2	3.86313	2	3	2	906	99.734	4.78
Q3URM4	Erp44	Uncharacterized protein OS=Mus musculus GN=Erp44 PE=2 SV=1	10.3448	3	4	2	406	46.717	5.27
Q9D8L3	Ssr4	Signal sequence receptor, delta OS=Mus musculus GN=Ssr4 PE=1 SV=1	13.8728	2	2	2	173	18.996	5.78
Q91W69	Epn3	Epsin-3 OS=Mus musculus GN=Epn3 PE=1 SV=1	3.45912	2	2	1	636	68.198	5.88
Q8C878	Uba3	NEDD8-activating enzyme E1 catalytic subunit OS=Mus musculus GN=Uba3 PE=1 SV=2	9.95671	2	2	2	462	51.704	5.45
Q3TI98	Farsb	Uncharacterized protein OS=Mus musculus GN=Farsb PE=2 SV=1	8.82852	5	5	5	589	65.773	7.43
P56380	Nudt2	Bis(5'-nucleosyl)-tetraphosphatase [asymmetrical] OS=Mus musculus GN=Nudt2 PE=1 SV=3	10.2041	1	2	1	147	16.979	6.28
P48024	Eif1	Eukaryotic translation initiation factor 1 OS=Mus musculus GN=Eif1 PE=1 SV=2	26.5487	2	2	2	113	12.739	7.44
O55029	Copb2	Coatomer subunit beta' OS=Mus musculus GN=Copb2 PE=1 SV=2	6.29834	5	5	5	905	102.384	5.3
A0A0N4SVP8	Gm5580	Predicted pseudogene 5580 OS=Mus musculus GN=Gm5580 PE=3 SV=1	8.75912	3	4	1	411	46.929	7.75
Q78JW9	Ubfd1	Ubiquitin domain-containing protein UBFD1 OS=Mus musculus GN=Ubfd1 PE=1 SV=2	9.78261	3	3	3	368	40.118	8.85
Q9EST5	Anp32b	Acidic leucine-rich nuclear phosphoprotein 32 family member B OS=Mus musculus GN=Anp32b PE=1 SV=1	10.2941	3	3	1	272	31.06	4.01
Q810R7	Fkbp1b	Peptidylprolyl isomerase OS=Mus musculus GN=Fkbp1b PE=2 SV=2	12.963	1	1	1	108	11.804	8.84
Q3TML6	Eif2s3x	Eukaryotic translation initiation factor 2, subunit 3, structural gene X-linked OS=Mus musculus GN=Eif2s3x PE=1 SV=1	13.5593	4	5	2	472	51.033	8.4
P23116	Eif3a	Eukaryotic translation initiation factor 3 subunit A OS=Mus musculus GN=Eif3a PE=1 SV=5	4.16667	5	5	5	1344	161.838	6.77
P63046	Sult4a1	Sulfotransferase 4A1 OS=Mus musculus GN=Sult4a1 PE=1 SV=1	17.9577	4	4	4	284	33.032	5.53
A2AUD5	Tpd52l2	Tumor protein D54 OS=Mus musculus GN=Tpd52l2 PE=1 SV=1	17.4672	3	3	3	229	25.052	6.55
Q61151	Ppp2r5e	Serine/threonine-protein phosphatase 2A 56 kDa regulatory subunit epsilon isoform OS=Mus musculus GN=Ppp2r5e PE=1 SV=3	2.99786	1	2	1	467	54.679	6.95
P62843	Rps15	40S ribosomal protein S15 OS=Mus musculus GN=Rps15 PE=1 SV=2	13.1034	1	1	1	145	17.029	10.39
Q9DCY1	Ppib	Peptidyl-prolyl cis-trans isomerase OS=Mus musculus GN=Ppib PE=1 SV=1	26.3889	5	5	5	216	23.699	9.55
Q8CCT4	Tceal5	Transcription elongation factor A protein-like 5 OS=Mus musculus GN=Tceal5 PE=1 SV=1	20.5	4	5	1	200	22.025	6.2
Q9CQJ6	Denr	Density-regulated protein OS=Mus musculus GN=Denr PE=1 SV=1	17.6768	2	2	2	198	22.152	5.3
M0QWP1	Agrn	Agrin OS=Mus musculus GN=Agrn PE=1 SV=1	0.688299	1	1	1	2034	216.508	6.15
Q91YH5	Atl3	Atlastin-3 OS=Mus musculus GN=Atl3 PE=1 SV=1	8.31793	2	2	2	541	60.537	6.1
Q60972	Rbbp4	Histone-binding protein RBBP4 OS=Mus musculus GN=Rbbp4 PE=1 SV=5	5.17647	2	2	2	425	47.626	4.89
P04104	Krt1	Keratin, type II cytoskeletal 1 OS=Mus musculus GN=Krt1 PE=1 SV=4	3.61068	2	2	2	637	65.565	8.15
Q32P04	Krt5	Keratin 5 OS=Mus musculus GN=Krt5 PE=1 SV=2	3.44828	2	2	1	580	61.729	7.75
Q7TMK9	Syncrip	Heterogeneous nuclear ribonucleoprotein Q OS=Mus musculus GN=Syncrip PE=1 SV=2	6.90209	3	4	1	623	69.59	8.59
C9K0Z0	Gria2	AMPA-selective glutamate receptor 2 flop type OS=Mus musculus GN=Gria2 PE=2 SV=1	4.30351	3	3	3	883	98.511	7.9
Q3U2V3	Nudt18	8-oxo-dGDP phosphatase NUDT18 OS=Mus musculus GN=Nudt18 PE=1 SV=1	4.95356	1	1	1	323	35.671	6.62
Q6ZPU9	Kif1bp	KIF1-binding protein OS=Mus musculus GN=Kif1bp PE=1 SV=2	3.07942	1	1	1	617	71.007	5.48
P51910	Apod	Apolipoprotein D OS=Mus musculus GN=Apod PE=1 SV=1	19.5767	3	3	3	189	21.516	4.91
Q66JS6	Eif3j2	Eukaryotic translation initiation factor 3 subunit J-B OS=Mus musculus GN=Eif3j2 PE=1 SV=1	4.56274	1	1	1	263	29.468	4.81
Q3UBW3	Tomm22	Uncharacterized protein OS=Mus musculus GN=Tomm22 PE=2 SV=1	31.6901	2	3	2	142	15.526	4.45
P12658	Calb1	Calbindin OS=Mus musculus GN=Calb1 PE=1 SV=2	13.41	3	3	2	261	29.975	4.83
P47963	Rpl13	60S ribosomal protein L13 OS=Mus musculus GN=Rpl13 PE=1 SV=3	13.7441	3	4	3	211	24.291	11.55
Q59J78	Ndufaf2	NADH dehydrogenase [ubiquinone] 1 alpha subcomplex assembly factor 2 OS=Mus musculus GN=Ndufaf2 PE=1 SV=1	25	3	3	3	168	19.616	8.25
Q99K86	Bcam	Bcam protein OS=Mus musculus GN=Bcam PE=2 SV=1	9.69231	4	4	4	650	70.813	6.46
Q9DB70	Fundc1	FUN14 domain-containing protein 1 OS=Mus musculus GN=Fundc1 PE=1 SV=1	18.7097	2	3	2	155	17.148	8.63
O89112	Lancl1	LanC-like protein 1 OS=Mus musculus GN=Lancl1 PE=1 SV=1	12.0301	3	3	3	399	45.312	7.77
Q99PL6	Ubxn6	UBX domain-containing protein 6 OS=Mus musculus GN=Ubxn6 PE=1 SV=1	9.04977	3	3	3	442	49.765	8.54
Q8BMF3	Me3	NADP-dependent malic enzyme, mitochondrial OS=Mus musculus GN=Me3 PE=1 SV=2	6.29139	2	2	2	604	67.056	7.83
A2AJI0	Map7d1	MAP7 domain-containing protein 1 OS=Mus musculus GN=Map7d1 PE=1 SV=1	3.78251	2	2	2	846	93.22	10.15
Q9EPL8	Ipo7	Importin-7 OS=Mus musculus GN=Ipo7 PE=1 SV=2	5.58767	4	4	4	1038	119.41	4.82
P49442	Inpp1	Inositol polyphosphate 1-phosphatase OS=Mus musculus GN=Inpp1 PE=1 SV=2	6.31313	2	2	2	396	43.319	5.01
O09167	Rpl21	60S ribosomal protein L21 OS=Mus musculus GN=Rpl21 PE=1 SV=3	27.5	3	4	3	160	18.55	10.49
Q8C996	Tmem163	Transmembrane protein 163 OS=Mus musculus GN=Tmem163 PE=1 SV=1	13.8889	2	2	2	288	31.173	7.93
P62911	Rpl32	60S ribosomal protein L32 OS=Mus musculus GN=Rpl32 PE=1 SV=2	9.62963	1	2	1	135	15.85	11.33
D3Z7W0	Iscu	Iron-sulfur cluster assembly enzyme ISCU, mitochondrial OS=Mus musculus GN=Iscu PE=1 SV=1	8.13397	1	1	1	209	22.096	9.47
Q3TKM9	Arpc5	Actin-related protein 2/3 complex subunit 5 OS=Mus musculus GN=Arpc5 PE=2 SV=1	20.5298	2	2	2	151	16.218	5.67
Q3UIT2	Cops6	COP9 (Constitutive photomorphogenic) homolog, subunit 6 (Arabidopsis thaliana), isoform CRA_b OS=Mus musculus GN=Cops6 PE=1 SV=1	21.2963	5	5	5	324	35.857	5.73
Q8R472	Higd1a	HIG1 domain family member 1A, mitochondrial OS=Mus musculus GN=Higd1a PE=1 SV=1	18.1818	1	1	1	99	10.952	10.14
Q3UKX8	Ap1g1	Uncharacterized protein OS=Mus musculus GN=Ap1g1 PE=2 SV=1	7.63636	4	4	4	825	91.636	6.8
Q9D892	Itpa	Inosine triphosphate pyrophosphatase OS=Mus musculus GN=Itpa PE=1 SV=2	17.1717	2	2	2	198	21.883	5.87
E9QKE4	Rab3gap2	Rab3 GTPase-activating protein non-catalytic subunit OS=Mus musculus GN=Rab3gap2 PE=1 SV=1	3.02812	3	3	3	1387	154.542	6.07
A0A1D5RM85	Rpl18a	60S ribosomal protein L18a (Fragment) OS=Mus musculus GN=Rpl18a PE=1 SV=1	17.8082	4	4	4	219	24.622	9.94
Q9D7A8	Armc1	Armadillo repeat-containing protein 1 OS=Mus musculus GN=Armc1 PE=1 SV=1	17.3759	2	2	2	282	31.227	5.57
P61759	Vbp1	Prefoldin subunit 3 OS=Mus musculus GN=Vbp1 PE=1 SV=2	20.9184	4	4	4	196	22.421	6.28
Q9WUP7	Uchl5	Ubiquitin carboxyl-terminal hydrolase isozyme L5 OS=Mus musculus GN=Uchl5 PE=1 SV=2	15.1976	3	3	3	329	37.593	5.33
Q91VR7	Map1lc3a	Microtubule-associated proteins 1A/1B light chain 3A OS=Mus musculus GN=Map1lc3a PE=1 SV=1	23.1405	3	4	1	121	14.263	8.68
Q62446	Fkbp3	Peptidyl-prolyl cis-trans isomerase FKBP3 OS=Mus musculus GN=Fkbp3 PE=1 SV=2	11.6071	2	3	2	224	25.132	9.28
P43275	Hist1h1a	Histone H1.1 OS=Mus musculus GN=Hist1h1a PE=1 SV=2	14.0845	2	2	1	213	21.772	10.93
A0A0N4SUH8	Nfu1	NFU1 iron-sulfur cluster scaffold homolog, mitochondrial OS=Mus musculus GN=Nfu1 PE=1 SV=1	11.3281	2	2	2	256	28.636	5.03
Q8CDG8	Lztfl1	Uncharacterized protein OS=Mus musculus GN=Lztfl1 PE=2 SV=1	4.34783	1	1	1	299	34.639	5.02
Q3T9L1	Coro1a	Coronin OS=Mus musculus GN=Coro1a PE=2 SV=1	8.89371	4	4	4	461	50.985	6.48
Q8BFZ9	Erlin2	Erlin-2 OS=Mus musculus GN=Erlin2 PE=1 SV=1	17.6471	4	4	4	340	37.849	5.5
O35459	Ech1	Delta(3,5)-Delta(2,4)-dienoyl-CoA isomerase, mitochondrial OS=Mus musculus GN=Ech1 PE=1 SV=1	4.89297	1	1	1	327	36.095	7.71
Q3TJZ6	Fam98a	Protein FAM98A OS=Mus musculus GN=Fam98a PE=1 SV=1	2.91262	1	1	1	515	55.021	8.95
Q9DAW9	Cnn3	Calponin-3 OS=Mus musculus GN=Cnn3 PE=1 SV=1	3.0303	1	1	1	330	36.406	5.72
A0A0R4J0P1	Acad8	Acyl-Coenzyme A dehydrogenase family, member 8 OS=Mus musculus GN=Acad8 PE=1 SV=1	6.2954	2	2	2	413	45.062	8.02
O35593	Psmd14	26S proteasome non-ATPase regulatory subunit 14 OS=Mus musculus GN=Psmd14 PE=1 SV=2	17.4194	3	3	3	310	34.555	6.52
O35887	Calu	Calumenin OS=Mus musculus GN=Calu PE=1 SV=1	18.7302	4	4	4	315	37.041	4.67
Q9JK42	Pdk2	[Pyruvate dehydrogenase (acetyl-transferring)] kinase isozyme 2, mitochondrial OS=Mus musculus GN=Pdk2 PE=1 SV=2	4.6683	1	1	1	407	46.011	6.61
Q68FF6	Git1	ARF GTPase-activating protein GIT1 OS=Mus musculus GN=Git1 PE=1 SV=1	3.8961	2	2	2	770	85.247	6.93
Q01405	Sec23a	Protein transport protein Sec23A OS=Mus musculus GN=Sec23a PE=1 SV=2	7.45098	4	4	4	765	86.106	7.08
Q99JI4	Psmd6	26S proteasome non-ATPase regulatory subunit 6 OS=Mus musculus GN=Psmd6 PE=1 SV=1	12.8535	5	5	5	389	45.507	5.52
Q14AZ9	Zadh2	Zinc binding alcohol dehydrogenase, domain containing 2 OS=Mus musculus GN=Zadh2 PE=1 SV=1	3.97878	1	1	1	377	40.503	7.42
P62077	Timm8b	Mitochondrial import inner membrane translocase subunit Tim8 B OS=Mus musculus GN=Timm8b PE=1 SV=1	26.506	2	2	2	83	9.281	5.12
K3W4M4	Naxd	ATP-dependent (S)-NAD(P)H-hydrate dehydratase OS=Mus musculus GN=Naxd PE=1 SV=1	19.726	4	4	4	365	38.887	8.24
P02535	Krt10	Keratin, type I cytoskeletal 10 OS=Mus musculus GN=Krt10 PE=1 SV=3	3.33333	2	2	1	570	57.735	5.11
Q2NL51	Gsk3a	Glycogen synthase kinase-3 alpha OS=Mus musculus GN=Gsk3a PE=1 SV=2	4.4898	2	2	1	490	51.628	8.81
P42227	Stat3	Signal transducer and activator of transcription 3 OS=Mus musculus GN=Stat3 PE=1 SV=2	7.79221	3	3	3	770	87.997	6.3
Q9ESM3	Hapln2	Hyaluronan and proteoglycan link protein 2 OS=Mus musculus GN=Hapln2 PE=1 SV=1	17.0088	5	5	5	341	37.901	9.09
Q60865	Caprin1	Caprin-1 OS=Mus musculus GN=Caprin1 PE=1 SV=2	5.79915	4	4	4	707	78.121	5.25
A0A0R4J050	Acy1	Aminoacylase-1 OS=Mus musculus GN=Acy1 PE=1 SV=1	11.0294	2	2	2	408	45.766	6.21
P55096	Abcd3	ATP-binding cassette sub-family D member 3 OS=Mus musculus GN=Abcd3 PE=1 SV=2	8.80121	3	3	3	659	75.426	9.26
P84086	Cplx2	Complexin-2 OS=Mus musculus GN=Cplx2 PE=1 SV=1	19.403	3	5	2	134	15.385	5.08
Q8K3H0	Appl1	DCC-interacting protein 13-alpha OS=Mus musculus GN=Appl1 PE=1 SV=1	3.53607	2	2	2	707	79.278	5.41
Q99M87	Dnaja3	DnaJ homolog subfamily A member 3, mitochondrial OS=Mus musculus GN=Dnaja3 PE=1 SV=1	3.33333	1	1	1	480	52.41	9.22
Q9ESW4	Agk	Acylglycerol kinase, mitochondrial OS=Mus musculus GN=Agk PE=1 SV=1	14.7268	4	4	4	421	46.946	8.4
Q8R3P0	Aspa	Aspartoacylase OS=Mus musculus GN=Aspa PE=1 SV=2	17.6282	4	5	4	312	35.322	6.58
P19324	Serpinh1	Serpin H1 OS=Mus musculus GN=Serpinh1 PE=1 SV=3	6.23501	1	1	1	417	46.504	8.82
Q5SVR0	Tbc1d9b	TBC1 domain family member 9B OS=Mus musculus GN=Tbc1d9b PE=1 SV=1	1.26683	1	1	1	1263	141.69	5.29
A2CG35	Rab12	Ras-related protein Rab-12 OS=Mus musculus GN=Rab12 PE=1 SV=1	7.56014	2	3	1	291	32.218	8.84
Q80V26	Impad1	Inositol monophosphatase 3 OS=Mus musculus GN=Impad1 PE=1 SV=1	3.93258	1	1	1	356	38.592	6.47
Q01065	Pde1b	Calcium/calmodulin-dependent 3',5'-cyclic nucleotide phosphodiesterase 1B OS=Mus musculus GN=Pde1b PE=1 SV=2	10.0935	5	5	5	535	61.187	5.72
Q9DCM0	Ethe1	Persulfide dioxygenase ETHE1, mitochondrial OS=Mus musculus GN=Ethe1 PE=1 SV=2	10.2362	2	2	2	254	27.721	7.23
Q52L67	Tecr	Gpsn2 protein OS=Mus musculus GN=Tecr PE=1 SV=1	6.07735	2	2	2	362	41.869	9.39
H7BX95	Srsf1	Serine/arginine-rich-splicing factor 1 OS=Mus musculus GN=Srsf1 PE=1 SV=1	20.9486	4	4	4	253	28.312	10.08
O54833	Csnk2a2	Casein kinase II subunit alpha' OS=Mus musculus GN=Csnk2a2 PE=1 SV=1	13.1429	3	3	3	350	41.189	8.56
Q9JI90	Rnf14	E3 ubiquitin-protein ligase RNF14 OS=Mus musculus GN=Rnf14 PE=1 SV=2	6.80412	3	3	3	485	54.89	4.7
Q8JZS0	Lin7a	Protein lin-7 homolog A OS=Mus musculus GN=Lin7a PE=1 SV=2	10.7296	3	3	1	233	25.977	8.72
Q8VBT0	Tmx1	Thioredoxin-related transmembrane protein 1 OS=Mus musculus GN=Tmx1 PE=1 SV=1	4.31655	1	1	1	278	31.376	5.29
Q5NCE8	Mrs2	Magnesium transporter MRS2 homolog, mitochondrial OS=Mus musculus GN=Mrs2 PE=2 SV=2	3.22581	1	1	1	434	49.268	7.53
A0A075DCI1	ND4	NADH-ubiquinone oxidoreductase chain 4 OS=Mus musculus GN=ND4 PE=3 SV=1	7.82609	3	4	3	460	51.916	9.45
A0A140T8M7	Rpl23a-ps3	Ribosomal protein L23A, pseudogene 3 OS=Mus musculus GN=Rpl23a-ps3 PE=3 SV=1	19.2308	4	4	4	156	17.687	10.42
Q64676	Ugt8	2-hydroxyacylsphingosine 1-beta-galactosyltransferase OS=Mus musculus GN=Ugt8 PE=1 SV=2	2.77264	1	1	1	541	61.21	9.42
Q6P9R2	Oxsr1	Serine/threonine-protein kinase OSR1 OS=Mus musculus GN=Oxsr1 PE=1 SV=1	5.50285	2	2	1	527	58.177	6.43
P61211	Arl1	ADP-ribosylation factor-like protein 1 OS=Mus musculus GN=Arl1 PE=1 SV=1	13.8122	2	2	2	181	20.398	5.72
P56389	Cda	Cytidine deaminase OS=Mus musculus GN=Cda PE=1 SV=2	20.5479	2	2	2	146	16.121	5.58
Q5BLJ9	Rpl27	60S ribosomal protein L27 OS=Mus musculus GN=Rpl27 PE=1 SV=1	34.5588	4	4	4	136	15.788	10.56
Q3UII2	Cd82	Tetraspanin OS=Mus musculus GN=Cd82 PE=1 SV=1	8.64662	2	2	2	266	29.609	5.02
Q3TWM2	Gss	Glutathione synthetase OS=Mus musculus GN=Gss PE=2 SV=1	6.96203	2	2	2	474	52.229	5.57
O55222	Ilk	Integrin-linked protein kinase OS=Mus musculus GN=Ilk PE=1 SV=2	7.52212	3	3	3	452	51.34	8.07
Q80YP7	Atp6v0c	V-type proton ATPase proteolipid subunit (Fragment) OS=Mus musculus GN=Atp6v0c PE=2 SV=1	9.57447	1	4	1	188	19.302	7.12
Q8CGF6	Wdr47	WD repeat-containing protein 47 OS=Mus musculus GN=Wdr47 PE=1 SV=2	1.84783	1	1	1	920	102.247	5.97
Q3UNH3	Txnl1	Uncharacterized protein (Fragment) OS=Mus musculus GN=Txnl1 PE=2 SV=1	22.2591	4	4	4	301	33.463	4.94
B1GX81	Pak3	PAK3cb protein OS=Mus musculus GN=Pak3 PE=2 SV=1	9.13793	4	4	1	580	64.578	5.47
Q3UDE2	Ttll12	Tubulin--tyrosine ligase-like protein 12 OS=Mus musculus GN=Ttll12 PE=1 SV=1	5.6338	3	3	3	639	73.996	5.63
A0A1S6GWG0	Mff	Uncharacterized protein OS=Mus musculus GN=Mff PE=2 SV=1	7.60234	1	1	1	342	38.408	8.13
P21460	Cst3	Cystatin-C OS=Mus musculus GN=Cst3 PE=1 SV=2	11.4286	1	1	1	140	15.521	9
Q8BGT8	Phyhipl	Phytanoyl-CoA hydroxylase-interacting protein-like OS=Mus musculus GN=Phyhipl PE=1 SV=1	15.7333	4	4	3	375	42.314	6.35
E9Q634	Myo1e	Unconventional myosin-Ie OS=Mus musculus GN=Myo1e PE=1 SV=1	0.993677	1	1	1	1107	126.738	9.07
Q3UK85	Dctn5	Uncharacterized protein OS=Mus musculus GN=Dctn5 PE=2 SV=1	5.49451	1	1	1	182	20.203	8.18
A2BI31	Cd59a	CD59a antigen OS=Mus musculus GN=Cd59a PE=2 SV=1	13.8211	1	1	1	123	13.639	7.47
Q9R0H0	Acox1	Peroxisomal acyl-coenzyme A oxidase 1 OS=Mus musculus GN=Acox1 PE=1 SV=5	7.11044	3	3	3	661	74.601	8.48
Q3TMH2	Scrn3	Secernin-3 OS=Mus musculus GN=Scrn3 PE=1 SV=1	8.37321	2	2	2	418	47.631	5.66
Q4FK74	Atp5d	ATP synthase, H+ transporting, mitochondrial F1 complex, delta subunit, isoform CRA_c OS=Mus musculus GN=Atp5d PE=1 SV=1	8.33333	1	1	1	168	17.589	5.08
Q91VW3	Sh3bgrl3	SH3 domain-binding glutamic acid-rich-like protein 3 OS=Mus musculus GN=Sh3bgrl3 PE=1 SV=1	29.0323	2	3	2	93	10.47	5.14
Q7TSV2	Slc9a1	Sodium/hydrogen exchanger OS=Mus musculus GN=Slc9a1 PE=2 SV=1	4.37424	3	3	3	823	91.836	7.23
Q69ZK9	Nlgn2	Neuroligin-2 OS=Mus musculus GN=Nlgn2 PE=1 SV=2	3.11005	2	2	2	836	90.932	6.18
Q5DQR4	Stxbp5l	Syntaxin-binding protein 5-like OS=Mus musculus GN=Stxbp5l PE=1 SV=1	1.35021	1	1	1	1185	131.76	6.86
Q5XK33	Sdhc	Succinate dehydrogenase complex, subunit C, integral membrane protein OS=Mus musculus GN=Sdhc PE=2 SV=1	11.8343	2	2	2	169	18.369	10.14
E9Q3E1	Aldh3b2	Aldehyde dehydrogenase family 3 member B2 OS=Mus musculus GN=Aldh3b2 PE=1 SV=1	5.42797	2	2	2	479	52.949	6.09
A0A0R4J0I9	Lrp1	Low density lipoprotein receptor-related protein 1 OS=Mus musculus GN=Lrp1 PE=1 SV=1	0.70407	3	3	3	4545	504.441	5.36
Q8CIN4	Pak2	Serine/threonine-protein kinase PAK 2 OS=Mus musculus GN=Pak2 PE=1 SV=1	9.92366	4	4	1	524	57.894	5.77
Q8BGU5	Ccny	Cyclin-Y OS=Mus musculus GN=Ccny PE=1 SV=1	9.38416	2	2	2	341	39.37	7.2
P34022	Ranbp1	Ran-specific GTPase-activating protein OS=Mus musculus GN=Ranbp1 PE=1 SV=2	22.1675	3	3	3	203	23.582	5.22
Q3TJG6	Ptges3	Uncharacterized protein OS=Mus musculus GN=Ptges3 PE=2 SV=1	18.75	2	2	2	160	18.735	4.55
Q80XH9	Elavl4	ELAV-like protein OS=Mus musculus GN=Elavl4 PE=2 SV=1	7.28155	2	2	2	412	45.281	9.28
Q91XL9	Osbpl1a	Oxysterol-binding protein-related protein 1 OS=Mus musculus GN=Osbpl1a PE=1 SV=2	5.78947	4	4	4	950	107.727	6.44
Q3UMC8	Stam	Uncharacterized protein OS=Mus musculus GN=Stam PE=2 SV=1	9.76492	3	3	3	553	60.205	4.84
Q3UMB9	Washc4	WASH complex subunit 4 OS=Mus musculus GN=Washc4 PE=1 SV=2	1.61978	1	1	1	1173	136.283	7.37
A0A087WQS2	Bzw1	Basic leucine zipper and W2 domain-containing protein 1 OS=Mus musculus GN=Bzw1 PE=1 SV=1	5.76497	1	1	1	451	51.177	6.95
Q3TEE8	Txndc5	Uncharacterized protein OS=Mus musculus GN=Txndc5 PE=1 SV=1	9.83213	3	3	3	417	46.386	5.78
Q9DCR2	Ap3s1	AP-3 complex subunit sigma-1 OS=Mus musculus GN=Ap3s1 PE=1 SV=2	7.77202	1	1	1	193	21.718	5.39
Q8R146	Apeh	Acylamino-acid-releasing enzyme OS=Mus musculus GN=Apeh PE=1 SV=3	6.69399	3	3	3	732	81.529	5.59
G3X972	Sec24c	SEC24 related gene family, member C (S. cerevisiae), isoform CRA_a OS=Mus musculus GN=Sec24c PE=1 SV=1	4.10584	4	4	4	1096	118.505	6.84
Q3TWT5	Asah1	Uncharacterized protein OS=Mus musculus GN=Asah1 PE=2 SV=1	9.39086	3	3	3	394	44.629	8.46
Q80TY0	Fnbp1	Formin-binding protein 1 OS=Mus musculus GN=Fnbp1 PE=1 SV=2	3.8961	2	2	2	616	71.299	5.67
P52825	Cpt2	Carnitine O-palmitoyltransferase 2, mitochondrial OS=Mus musculus GN=Cpt2 PE=1 SV=2	5.0152	3	3	3	658	73.934	8.37
Q3UFS0	Zyg11b	Protein zyg-11 homolog B OS=Mus musculus GN=Zyg11b PE=1 SV=2	2.01613	1	1	1	744	83.937	6.87
Q14AG7	Syt12	Synaptotagmin XII OS=Mus musculus GN=Syt12 PE=1 SV=1	4.75059	1	1	1	421	46.651	5.64
P30416	Fkbp4	Peptidyl-prolyl cis-trans isomerase FKBP4 OS=Mus musculus GN=Fkbp4 PE=1 SV=5	14.6288	6	6	6	458	51.54	5.72
Q8C854	Myef2	Myelin expression factor 2 OS=Mus musculus GN=Myef2 PE=1 SV=1	3.38409	2	2	2	591	63.254	8.87
Q8C3X2	Ccdc90b	Coiled-coil domain-containing protein 90B, mitochondrial OS=Mus musculus GN=Ccdc90b PE=1 SV=1	7.03125	1	1	1	256	29.578	8.53
E9Q7G0	Numa1	Nuclear mitotic apparatus protein 1 OS=Mus musculus GN=Numa1 PE=1 SV=1	0.811843	1	1	1	2094	235.487	5.87
O35598	Adam10	Disintegrin and metalloproteinase domain-containing protein 10 OS=Mus musculus GN=Adam10 PE=1 SV=2	2.93725	2	2	2	749	83.914	7.94
P04247	Mb	Myoglobin OS=Mus musculus GN=Mb PE=1 SV=3	21.4286	2	2	2	154	17.059	7.62
Q3UER8	Fgg	Fibrinogen gamma chain OS=Mus musculus GN=Fgg PE=1 SV=1	6.77201	2	2	2	443	50.317	5.62
Q4VAG4	Rpl22	MCG12304 OS=Mus musculus GN=Rpl22 PE=1 SV=1	18.75	2	2	2	128	14.75	9.19
P61148	Fgf1	Fibroblast growth factor 1 OS=Mus musculus GN=Fgf1 PE=1 SV=1	20	3	3	3	155	17.407	7.02
A0A023J612	COX1	Cytochrome c oxidase subunit 1 OS=Mus musculus castaneus GN=COX1 PE=3 SV=1	7.7821	2	4	2	514	56.838	6.7
Q3UJL7	Srm	Uncharacterized protein OS=Mus musculus GN=Srm PE=2 SV=1	16.8874	5	5	5	302	34.044	5.63
Q571F9	G3bp1	MKIAA4115 protein (Fragment) OS=Mus musculus GN=G3bp1 PE=2 SV=1	5.94059	2	2	2	505	56.121	6.46
Q9CTY5	Micu3	Calcium uptake protein 3, mitochondrial OS=Mus musculus GN=Micu3 PE=2 SV=2	5.35373	2	2	2	523	59.772	7.15
Q8VCV2	Ndrg3	Ndrg3 protein OS=Mus musculus GN=Ndrg3 PE=1 SV=1	6.4433	2	2	2	388	42.955	5.25
Q922Q8	Lrrc59	Leucine-rich repeat-containing protein 59 OS=Mus musculus GN=Lrrc59 PE=1 SV=1	8.14332	2	2	2	307	34.856	9.52
Q8VE47	Uba5	Ubiquitin-like modifier-activating enzyme 5 OS=Mus musculus GN=Uba5 PE=1 SV=2	3.97022	1	1	1	403	44.761	4.96
Q68FH0	Pkp4	Plakophilin-4 OS=Mus musculus GN=Pkp4 PE=1 SV=1	1.84874	2	2	2	1190	131.47	8.94
Q8HW98	Iglon5	IgLON family member 5 OS=Mus musculus GN=Iglon5 PE=2 SV=2	7.7381	2	2	2	336	36.744	7.69
Q04736	Yes1	Tyrosine-protein kinase Yes OS=Mus musculus GN=Yes1 PE=1 SV=3	6.65434	3	4	2	541	60.591	6.64
Q0VDL6	Cdk18	PCTAIRE-motif protein kinase 3 OS=Mus musculus GN=Cdk18 PE=1 SV=1	5.76497	2	3	1	451	51.815	8.51
P84104	Srsf3	Serine/arginine-rich splicing factor 3 OS=Mus musculus GN=Srsf3 PE=1 SV=1	26.2195	4	5	3	164	19.318	11.65
E9PVN6	Gm20498	Predicted gene 20498 OS=Mus musculus GN=Gm20498 PE=1 SV=1	6.59341	1	2	1	182	20.431	6.07
Q99PL5	Rrbp1	Ribosome-binding protein 1 OS=Mus musculus GN=Rrbp1 PE=1 SV=2	2.92835	3	5	3	1605	172.776	9.33
Q3UAG2	Pgd	6-phosphogluconate dehydrogenase, decarboxylating OS=Mus musculus GN=Pgd PE=2 SV=1	15.528	5	7	5	483	53.212	7.23
P59708	Sf3b6	Splicing factor 3B subunit 6 OS=Mus musculus GN=Sf3b6 PE=1 SV=1	9.6	1	1	1	125	14.576	9.38
Q1XG79	Mettl7a1	UbiE1 OS=Mus musculus GN=Mettl7a1 PE=2 SV=1	12.1951	2	2	2	246	28.169	7.18
Q9Z1Q2	Abhd16a	Protein ABHD16A OS=Mus musculus GN=Abhd16a PE=1 SV=3	1.79211	1	1	1	558	63.046	8.25
E9PXC0	Srp54b	Signal recognition particle 54 kDa protein OS=Mus musculus GN=Srp54b PE=1 SV=1	4.16667	2	2	2	504	55.779	8.92
P57784	Snrpa1	U2 small nuclear ribonucleoprotein A' OS=Mus musculus GN=Snrpa1 PE=1 SV=2	6.66667	1	1	1	255	28.34	8.62
Q3UXI9	Ilf2	Uncharacterized protein OS=Mus musculus GN=Ilf2 PE=2 SV=1	10.7692	3	4	3	390	42.983	5.14
P61971	Nutf2	Nuclear transport factor 2 OS=Mus musculus GN=Nutf2 PE=1 SV=1	23.622	2	3	2	127	14.469	5.38
G3X9A7	Plcxd3	MCG49978 OS=Mus musculus GN=Plcxd3 PE=1 SV=1	14.9533	3	3	3	321	36.291	6.46
A0A023J604	ND2	NADH-ubiquinone oxidoreductase chain 2 OS=Mus musculus castaneus GN=ND2 PE=3 SV=1	4.89914	1	1	1	347	39.099	9.92
A0A0G2JGL0	Ube2d3	Ubiquitin-conjugating enzyme E2 D3 OS=Mus musculus GN=Ube2d3 PE=1 SV=1	40.5405	4	4	4	148	16.774	7.3
P60122	Ruvbl1	RuvB-like 1 OS=Mus musculus GN=Ruvbl1 PE=1 SV=1	9.42982	3	3	3	456	50.182	6.42
Q3UWW9	Psmd11	Uncharacterized protein OS=Mus musculus GN=Psmd11 PE=2 SV=1	14.455	5	5	5	422	47.335	6.48
C9K0Z6	Cntfr	CNTF receptor alpha subunit OS=Mus musculus GN=Cntfr PE=2 SV=1	21.7742	4	4	4	372	40.834	6.83
Q8CHK3	Mboat7	Lysophospholipid acyltransferase 7 OS=Mus musculus GN=Mboat7 PE=1 SV=1	3.38266	1	1	1	473	53.4	8.69
Q69ZD1	Exoc4	MKIAA1699 protein (Fragment) OS=Mus musculus GN=Exoc4 PE=2 SV=1	1.43296	1	1	1	977	110.704	6.55
P51642	Cntf	Ciliary neurotrophic factor OS=Mus musculus GN=Cntf PE=2 SV=1	6.06061	1	1	1	198	22.572	6.52
Q8BTG3	Tcp11l1	T-complex protein 11-like protein 1 OS=Mus musculus GN=Tcp11l1 PE=1 SV=1	1.96464	1	1	1	509	56.296	5.5
Q8VDQ1	Ptgr2	Prostaglandin reductase 2 OS=Mus musculus GN=Ptgr2 PE=1 SV=2	5.12821	1	1	1	351	37.991	5.41
P24668	M6pr	Cation-dependent mannose-6-phosphate receptor OS=Mus musculus GN=M6pr PE=1 SV=1	5.03597	1	2	1	278	31.152	5.39
A2AVR6	Acot11	Acyl-coenzyme A thioesterase 11 OS=Mus musculus GN=Acot11 PE=1 SV=1	7.98046	5	6	5	614	69.334	7.03
E9Q4P1	Wdfy1	WD repeat and FYVE domain-containing protein 1 OS=Mus musculus GN=Wdfy1 PE=1 SV=1	6.58537	2	2	2	410	46.187	7.34
D6RI20	Hdhd2	Haloacid dehalogenase-like hydrolase domain-containing protein 2 OS=Mus musculus GN=Hdhd2 PE=4 SV=1	13.1579	1	1	1	152	16.243	8.75
Q571A2	Cul2	MKIAA4106 protein (Fragment) OS=Mus musculus GN=Cul2 PE=2 SV=1	4.94652	3	3	3	748	87.126	6.99
E9QK53	Fgfr2	Fibroblast growth factor receptor OS=Mus musculus GN=Fgfr2 PE=1 SV=1	2.14286	2	3	1	840	94.086	5.96
Q66JR2	Stard10	Stard10 protein (Fragment) OS=Mus musculus GN=Stard10 PE=2 SV=1	2.96296	1	1	1	405	43.873	9.07
S4R1P5	Dst	Dystonin OS=Mus musculus GN=Dst PE=1 SV=1	0.725671	5	5	5	7717	869.994	5.45
Q8R2P8	Kars	Lysine--tRNA ligase OS=Mus musculus GN=Kars PE=1 SV=1	6.73077	3	3	3	624	71.245	6.43
Q0VGU4	Vgf	MCG18019 OS=Mus musculus GN=Vgf PE=1 SV=1	2.10697	1	1	1	617	68.191	4.7
Q9D7N9	Apmap	Adipocyte plasma membrane-associated protein OS=Mus musculus GN=Apmap PE=1 SV=1	8.6747	2	2	2	415	46.405	6.32
P10639	Txn	Thioredoxin OS=Mus musculus GN=Txn PE=1 SV=3	28.5714	3	3	3	105	11.668	4.92
Q3UTB8	Grpel1	GrpE protein homolog OS=Mus musculus GN=Grpel1 PE=2 SV=1	5.06912	1	1	1	217	24.292	8.38
Q8K1J6	Trnt1	CCA tRNA nucleotidyltransferase 1, mitochondrial OS=Mus musculus GN=Trnt1 PE=1 SV=1	5.06912	2	2	2	434	49.864	8.56
P63143	Kcnab1	Voltage-gated potassium channel subunit beta-1 OS=Mus musculus GN=Kcnab1 PE=1 SV=2	11.4713	5	5	1	401	44.694	9.32
Q9CY64	Blvra	Biliverdin reductase A OS=Mus musculus GN=Blvra PE=1 SV=1	7.79661	2	2	2	295	33.504	7.02
Q9CZI5	Rps23	Uncharacterized protein OS=Mus musculus GN=Rps23 PE=2 SV=1	15.1724	2	3	2	145	16.007	10.43
P60487	Pdxp	Pyridoxal phosphate phosphatase OS=Mus musculus GN=Pdxp PE=1 SV=1	9.24658	3	3	3	292	31.492	5.74
P31750	Akt1	RAC-alpha serine/threonine-protein kinase OS=Mus musculus GN=Akt1 PE=1 SV=2	3.54167	1	1	1	480	55.672	5.9
Q8BZJ7	Dcun1d2	DCN1-like protein 2 OS=Mus musculus GN=Dcun1d2 PE=1 SV=3	6.17761	1	1	1	259	30.049	5.59
G3UW94	U2af1	MCG14259, isoform CRA_b OS=Mus musculus GN=U2af1 PE=1 SV=1	5.02092	1	1	1	239	27.807	8.68
P59325	Eif5	Eukaryotic translation initiation factor 5 OS=Mus musculus GN=Eif5 PE=1 SV=1	6.99301	3	3	3	429	48.938	5.52
P39447	Tjp1	Tight junction protein ZO-1 OS=Mus musculus GN=Tjp1 PE=1 SV=2	1.89112	2	2	2	1745	194.622	6.64
Q9QXT0	Cnpy2	Protein canopy homolog 2 OS=Mus musculus GN=Cnpy2 PE=1 SV=1	17.033	2	2	2	182	20.754	5.07
Q3UUI3	Them4	Acyl-coenzyme A thioesterase THEM4 OS=Mus musculus GN=Them4 PE=1 SV=1	8.69565	2	2	2	230	26.015	9.64
A0A0R4J2B2	Kctd12	BTB/POZ domain-containing protein KCTD12 OS=Mus musculus GN=Kctd12 PE=1 SV=1	6.72783	2	2	2	327	35.866	5.81
Q80VD1	Fam98b	Protein FAM98B OS=Mus musculus GN=Fam98b PE=1 SV=1	2.7972	1	1	1	429	45.321	8.5
Q9JMG7	Hdgfl3	Hepatoma-derived growth factor-related protein 3 OS=Mus musculus GN=Hdgfl3 PE=1 SV=2	15.8416	3	3	3	202	22.417	8.4
P62320	Snrpd3	Small nuclear ribonucleoprotein Sm D3 OS=Mus musculus GN=Snrpd3 PE=1 SV=1	15.0794	2	2	2	126	13.907	10.32
D3YVV3	Ankrd29	Ankyrin repeat domain 29 OS=Mus musculus GN=Ankrd29 PE=1 SV=1	9.38511	3	3	3	309	33.155	8.43
P62073	Timm10	Mitochondrial import inner membrane translocase subunit Tim10 OS=Mus musculus GN=Timm10 PE=1 SV=1	14.4444	1	1	1	90	10.326	6.29
Q3THJ6		Uncharacterized protein OS=Mus musculus PE=2 SV=1	18.6916	2	2	2	214	24.617	10.01
P70245	Ebp	3-beta-hydroxysteroid-Delta(8),Delta(7)-isomerase OS=Mus musculus GN=Ebp PE=1 SV=3	5.21739	1	2	1	230	26.198	7.56
P60824	Cirbp	Cold-inducible RNA-binding protein OS=Mus musculus GN=Cirbp PE=1 SV=1	14.5349	2	2	2	172	18.596	9.61
P56387	Dynlt3	Dynein light chain Tctex-type 3 OS=Mus musculus GN=Dynlt3 PE=1 SV=1	40.5172	2	2	2	116	12.949	5.12
B9UIT4	Ache	Carboxylic ester hydrolase OS=Mus musculus GN=Ache PE=2 SV=1	2.11726	1	1	1	614	68.113	6.43
Q9D964	Gatm	Glycine amidinotransferase, mitochondrial OS=Mus musculus GN=Gatm PE=1 SV=1	4.01891	1	1	1	423	48.266	7.88
O54946	Dnajb6	DnaJ homolog subfamily B member 6 OS=Mus musculus GN=Dnajb6 PE=1 SV=4	3.56164	1	1	1	365	39.783	9.36
Q9CQK2	Rps24	40S ribosomal protein S24 OS=Mus musculus GN=Rps24 PE=2 SV=1	19.403	2	2	2	134	15.542	10.8
P62311	Lsm3	U6 snRNA-associated Sm-like protein LSm3 OS=Mus musculus GN=Lsm3 PE=1 SV=2	32.3529	2	2	2	102	11.838	4.7
Q78NS1	Rtn4	Reticulon OS=Mus musculus GN=Rtn4 PE=2 SV=1	18.0905	3	5	1	199	22.452	9.41
A0A087WQE8	Kif1a	Kinesin-like protein KIF1A OS=Mus musculus GN=Kif1a PE=1 SV=1	3.07091	4	4	4	1791	202.047	5.48
Q3V3R1	Mthfd1l	Monofunctional C1-tetrahydrofolate synthase, mitochondrial OS=Mus musculus GN=Mthfd1l PE=1 SV=2	2.96827	3	3	3	977	105.662	7.02
Q78YZ6	Scoc	Short coiled-coil protein OS=Mus musculus GN=Scoc PE=1 SV=1	14.4	1	1	1	125	14.146	4.68
Q80SZ7	Gng5	Guanine nucleotide-binding protein G(I)/G(S)/G(O) subunit gamma-5 OS=Mus musculus GN=Gng5 PE=1 SV=2	14.7059	1	1	1	68	7.314	9.85
Q9JI46	Nudt3	Diphosphoinositol polyphosphate phosphohydrolase 1 OS=Mus musculus GN=Nudt3 PE=1 SV=1	11.9048	1	1	1	168	19.018	6.34
Q9WV85	Nme3	Nucleoside diphosphate kinase 3 OS=Mus musculus GN=Nme3 PE=1 SV=3	10.0592	1	1	1	169	19.087	6.68
Q9Z0S6	Cldn10	Claudin-10 OS=Mus musculus GN=Cldn10 PE=1 SV=2	5.62771	1	1	1	231	24.678	7.8
Q6ZPE2	Sbf1	Myotubularin-related protein 5 OS=Mus musculus GN=Sbf1 PE=1 SV=2	1.98179	2	2	2	1867	208.561	7.12
Q9DC07	Nebl	LIM zinc-binding domain-containing Nebulette OS=Mus musculus GN=Nebl PE=1 SV=1	24.4444	6	6	6	270	31.093	8.31
Q91XU3	Pip4k2c	Phosphatidylinositol 5-phosphate 4-kinase type-2 gamma OS=Mus musculus GN=Pip4k2c PE=1 SV=1	3.32542	1	1	1	421	47.306	6.89
Q5I0U7	Tbca	Tubulin-specific chaperone A OS=Mus musculus GN=Tbca PE=1 SV=1	37.037	3	3	3	108	12.75	5.27
Q91Z61	Diras1	GTP-binding protein Di-Ras1 OS=Mus musculus GN=Diras1 PE=1 SV=1	6.06061	1	1	1	198	22.25	8.9
Q4VA32	Acot13	Thioesterase superfamily member 2 OS=Mus musculus GN=Acot13 PE=1 SV=1	25.7143	3	3	3	140	15.173	8.82
Q3TGU7	Pa2g4	Proliferation-associated 2G4 OS=Mus musculus GN=Pa2g4 PE=1 SV=1	10.1523	3	3	3	394	43.671	6.86
P38060	Hmgcl	Hydroxymethylglutaryl-CoA lyase, mitochondrial OS=Mus musculus GN=Hmgcl PE=1 SV=2	6.76923	1	1	1	325	34.217	8.41
Q9CX80	Cygb	Cytoglobin OS=Mus musculus GN=Cygb PE=1 SV=1	24.7368	4	5	4	190	21.452	6.8
P59108	Cpne2	Copine-2 OS=Mus musculus GN=Cpne2 PE=1 SV=1	6.20438	2	2	1	548	60.997	5.96
P50153	Gng4	Guanine nucleotide-binding protein G(I)/G(S)/G(O) subunit gamma-4 OS=Mus musculus GN=Gng4 PE=1 SV=1	64	3	3	3	75	8.399	7.08
Q3U0J1	Ppil1	Peptidyl-prolyl cis-trans isomerase OS=Mus musculus GN=Ppil1 PE=2 SV=1	24.6988	3	3	3	166	18.211	7.99
A0A0R4J0G0	Pck2	Phosphoenolpyruvate carboxykinase [GTP], mitochondrial OS=Mus musculus GN=Pck2 PE=1 SV=1	7.04648	2	2	2	667	73.371	7.74
P60670	Nploc4	Nuclear protein localization protein 4 homolog OS=Mus musculus GN=Nploc4 PE=1 SV=3	2.30263	1	1	1	608	67.974	6.46
Q8BU30	Iars	Isoleucine--tRNA ligase, cytoplasmic OS=Mus musculus GN=Iars PE=1 SV=2	3.24881	3	3	3	1262	144.179	6.55
Q52KR3	Prune2	Protein prune homolog 2 OS=Mus musculus GN=Prune2 PE=1 SV=2	0.810636	2	2	2	3084	339.306	4.46
P11531	Dmd	Dystrophin OS=Mus musculus GN=Dmd PE=1 SV=3	0.570962	2	2	2	3678	425.566	5.94
Q8BK30	Ndufv3	NADH dehydrogenase [ubiquinone] flavoprotein 3, mitochondrial OS=Mus musculus GN=Ndufv3 PE=1 SV=1	16.3462	1	2	1	104	11.806	9.35
P60603	Romo1	Reactive oxygen species modulator 1 OS=Mus musculus GN=Romo1 PE=2 SV=1	21.519	1	1	1	79	8.177	9.33
A2AEW8	Gripap1	GRIP1-associated protein 1 OS=Mus musculus GN=Gripap1 PE=1 SV=1	3.34528	1	5	1	837	95.855	5.17
P54822	Adsl	Adenylosuccinate lyase OS=Mus musculus GN=Adsl PE=1 SV=2	10.3306	3	3	3	484	54.831	7.27
E9QNY8	Sacs	Sacsin OS=Mus musculus GN=Sacs PE=1 SV=1	0.24007	1	1	1	4582	520.36	7.05
Q6ZWX1	Rpl35a	MCG1036414 OS=Mus musculus GN=Rpl35a PE=1 SV=1	14.5455	2	2	2	110	12.546	10.89
Q6IR34	Gpsm1	G-protein-signaling modulator 1 OS=Mus musculus GN=Gpsm1 PE=1 SV=3	1.63447	1	1	1	673	74.316	6.23
Q9CXT8	Pmpcb	Mitochondrial-processing peptidase subunit beta OS=Mus musculus GN=Pmpcb PE=1 SV=1	3.68098	2	2	1	489	54.58	6.99
O55013	Trappc3	Trafficking protein particle complex subunit 3 OS=Mus musculus GN=Trappc3 PE=1 SV=1	17.7778	3	3	3	180	20.289	4.96
Q3TES0	Iqsec3	IQ motif and SEC7 domain-containing protein 3 OS=Mus musculus GN=Iqsec3 PE=1 SV=1	1.50628	2	2	1	1195	129.038	6.19
Q0VBD0	Itgb8	Integrin beta OS=Mus musculus GN=Itgb8 PE=1 SV=1	2.21643	1	1	1	767	84.463	7.09
A0A286YCI8	Sorbs1	Sorbin and SH3 domain-containing protein 1 OS=Mus musculus GN=Sorbs1 PE=1 SV=1	1.24031	1	1	1	1290	143.047	8.31
Q9D7S9	Chmp5	Charged multivesicular body protein 5 OS=Mus musculus GN=Chmp5 PE=1 SV=1	9.58904	1	2	1	219	24.56	4.79
E9QLZ1	Tsc22d1	TSC22 domain family protein 1 OS=Mus musculus GN=Tsc22d1 PE=1 SV=1	1.76416	2	2	1	1077	109.744	5.83
Q8R0H9	Gga1	ADP-ribosylation factor-binding protein GGA1 OS=Mus musculus GN=Gga1 PE=1 SV=1	3.30709	1	1	1	635	69.928	5.27
F8VPU2	Farp1	FERM, ARHGEF and pleckstrin domain-containing protein 1 OS=Mus musculus GN=Farp1 PE=1 SV=1	3.05344	2	2	2	1048	118.801	7.88
Q3T9S3	Set	SET translocation OS=Mus musculus GN=Set PE=2 SV=1	9.34256	2	2	2	289	33.358	4.32
Q9D9V3	Echdc1	Ethylmalonyl-CoA decarboxylase OS=Mus musculus GN=Echdc1 PE=1 SV=2	17.3913	3	3	3	322	35.444	7.01
Q9QYS9	Qki	Protein quaking OS=Mus musculus GN=Qki PE=1 SV=1	7.91789	2	2	2	341	37.647	8.56
O35114	Scarb2	Lysosome membrane protein 2 OS=Mus musculus GN=Scarb2 PE=1 SV=3	6.48536	2	2	2	478	54.009	5.1
Q80ZW2	Them6	Protein THEM6 OS=Mus musculus GN=Them6 PE=1 SV=1	11.1111	2	2	2	207	23.788	9.11
Q5RJI5	Brsk1	Serine/threonine-protein kinase BRSK1 OS=Mus musculus GN=Brsk1 PE=1 SV=1	3.72751	2	2	2	778	85.102	9.32
Q3U741	Ddx17	DEAD (Asp-Glu-Ala-Asp) box polypeptide 17, isoform CRA_a OS=Mus musculus GN=Ddx17 PE=1 SV=1	2.91411	2	2	1	652	72.539	8.68
Q4FJZ3	Ero1l	Ero1l protein OS=Mus musculus GN=Ero1l PE=2 SV=1	3.01724	1	1	1	464	54.004	6.54
Q64018	Glra1	Glycine receptor subunit alpha-1 OS=Mus musculus GN=Glra1 PE=1 SV=2	11.1597	3	3	3	457	52.623	8.9
Q99KP6	Prpf19	Pre-mRNA-processing factor 19 OS=Mus musculus GN=Prpf19 PE=1 SV=1	3.37302	1	1	1	504	55.204	6.61
Q9D1E6	Tbcb	Tubulin-folding cofactor B OS=Mus musculus GN=Tbcb PE=1 SV=2	11.8852	2	2	2	244	27.368	5.24
Q91X97	Ncald	Neurocalcin-delta OS=Mus musculus GN=Ncald PE=1 SV=4	10.8808	2	2	1	193	22.231	5.35
G3X8X7	Vps16	Vacuolar protein sorting 16 (Yeast) OS=Mus musculus GN=Vps16 PE=1 SV=1	1.78784	1	1	1	839	94.766	6.92
Q91Z31	Ptbp2	Polypyrimidine tract-binding protein 2 OS=Mus musculus GN=Ptbp2 PE=1 SV=2	7.9096	2	2	2	531	57.453	8.66
Q8CIJ3	Eif3b	Eukaryotic translation initiation factor 3 subunit B OS=Mus musculus GN=Eif3b PE=2 SV=1	1.34021	1	1	1	970	108.914	5.54
Q8K215	Lyrm4	LYR motif-containing protein 4 OS=Mus musculus GN=Lyrm4 PE=1 SV=1	10.989	1	1	1	91	10.848	10.13
Q9DCS3	Mecr	Enoyl-[acyl-carrier-protein] reductase, mitochondrial OS=Mus musculus GN=Mecr PE=1 SV=2	19.0349	3	5	3	373	40.317	9.07
A2AE27	Ampd2	AMP deaminase OS=Mus musculus GN=Ampd2 PE=1 SV=1	5.9466	4	4	4	824	94.636	6.51
Q8C5H8	Nadk2	NAD kinase 2, mitochondrial OS=Mus musculus GN=Nadk2 PE=1 SV=2	5.75221	2	2	2	452	50.827	8.07
Q5FWK3	Arhgap1	Rho GTPase-activating protein 1 OS=Mus musculus GN=Arhgap1 PE=1 SV=1	16.8565	4	4	4	439	50.379	6.44
Q0GNC1	Inf2	Inverted formin-2 OS=Mus musculus GN=Inf2 PE=1 SV=1	1.64965	2	2	2	1273	138.474	5.21
A0A1Y7VNZ6	Mark3	Non-specific serine/threonine protein kinase OS=Mus musculus GN=Mark3 PE=1 SV=1	2.76035	2	2	2	797	88.773	9.38
F8VQC7	Ktn1	Kinectin OS=Mus musculus GN=Ktn1 PE=1 SV=1	2.71289	3	3	3	1327	152.449	5.9
Q9CPU4	Mgst3	Microsomal glutathione S-transferase 3 OS=Mus musculus GN=Mgst3 PE=1 SV=1	15.6863	1	3	1	153	16.947	9.5
Q9WUB4	Dctn6	Dynactin subunit 6 OS=Mus musculus GN=Dctn6 PE=1 SV=1	7.36842	1	1	1	190	20.657	6.67
Q8VEH3	Arl8a	ADP-ribosylation factor-like protein 8A OS=Mus musculus GN=Arl8a PE=1 SV=1	27.4194	4	4	1	186	21.376	7.77
Q3UUH0	Asl	Uncharacterized protein OS=Mus musculus GN=Asl PE=2 SV=1	12.7155	4	4	4	464	51.737	6.96
Q6ZQ77	Hip1r	MKIAA0655 protein (Fragment) OS=Mus musculus GN=Hip1r PE=2 SV=1	2.58541	2	2	2	1083	120.917	6.58
Q3UQM7	Slc7a5	Uncharacterized protein OS=Mus musculus GN=Slc7a5 PE=2 SV=1	2.53906	1	1	1	512	55.836	7.9
Q8QZY6	Tspan14	Tetraspanin-14 OS=Mus musculus GN=Tspan14 PE=1 SV=1	4.07407	1	1	1	270	30.654	6.51
P57759	Erp29	Endoplasmic reticulum resident protein 29 OS=Mus musculus GN=Erp29 PE=1 SV=2	12.9771	3	3	3	262	28.805	6.15
Q02819	Nucb1	Nucleobindin-1 OS=Mus musculus GN=Nucb1 PE=1 SV=2	5.66449	2	2	2	459	53.376	5.07
E9QJW0	Mgst1	Microsomal glutathione S-transferase 1 OS=Mus musculus GN=Mgst1 PE=1 SV=1	5.67686	1	1	1	229	25.776	9.91
A0A0N4SVF0	Tmsb10	Thymosin beta-10 OS=Mus musculus GN=Tmsb10 PE=1 SV=1	20.8955	1	1	1	67	7.275	9.25
D3YZZ5	Tmed7	Transmembrane p24-trafficking protein 7 OS=Mus musculus GN=Tmed7 PE=1 SV=1	18.75	3	3	3	224	25.185	6.89
Q9WTP6	Ak2	Adenylate kinase 2, mitochondrial OS=Mus musculus GN=Ak2 PE=1 SV=5	8.78661	2	2	2	239	26.452	7.39
Q9CQ60	Pgls	6-phosphogluconolactonase OS=Mus musculus GN=Pgls PE=1 SV=1	16.3424	2	2	2	257	27.237	5.85
P70188	Kifap3	Kinesin-associated protein 3 OS=Mus musculus GN=Kifap3 PE=1 SV=1	2.52207	1	1	1	793	91.233	5.11
O88983	Stx8	Syntaxin-8 OS=Mus musculus GN=Stx8 PE=1 SV=1	7.62712	1	1	1	236	26.908	5.01
P14115	Rpl27a	60S ribosomal protein L27a OS=Mus musculus GN=Rpl27a PE=1 SV=5	20.2703	3	3	3	148	16.595	11.12
Q3ULL5	Eif2s2	Eif2s2 protein OS=Mus musculus GN=Eif2s2 PE=1 SV=1	10.8761	3	3	3	331	38.068	5.8
Q5FWH7	Slc39a12	Zinc transporter ZIP12 OS=Mus musculus GN=Slc39a12 PE=1 SV=1	1.59652	1	1	1	689	76.167	5.77
Q0PD32	Rab23	Rab23 OS=Mus musculus GN=Rab23 PE=2 SV=1	7.173	1	1	1	237	26.662	6.79
Q8VED9	Lgalsl	Galectin-related protein OS=Mus musculus GN=Lgalsl PE=1 SV=1	17.4419	2	2	2	172	18.944	5.35
A0A140T8J4	Hebp1	Heme-binding protein 1 OS=Mus musculus GN=Hebp1 PE=1 SV=1	9.47368	1	1	1	190	21.039	5.26
Q3UE92	Xpnpep1	X-prolyl aminopeptidase (Aminopeptidase P) 1, soluble, isoform CRA_b OS=Mus musculus GN=Xpnpep1 PE=1 SV=1	5.40541	3	3	3	666	74.513	5.83
Q9D173	Tomm7	Mitochondrial import receptor subunit TOM7 homolog OS=Mus musculus GN=Tomm7 PE=3 SV=1	43.6364	2	2	2	55	6.173	10.17
Q3UH60	Dip2b	Disco-interacting protein 2 homolog B OS=Mus musculus GN=Dip2b PE=1 SV=1	6.4803	6	6	5	1574	171.017	8.09
Q8BFY6	Pef1	Peflin OS=Mus musculus GN=Pef1 PE=1 SV=1	4.72727	1	1	1	275	29.209	6.3
O89017	Lgmn	Legumain OS=Mus musculus GN=Lgmn PE=1 SV=1	2.75862	1	1	1	435	49.341	6.39
Q5M9J2	Hint2	Histidine triad nucleotide binding protein 2 OS=Mus musculus GN=Hint2 PE=1 SV=1	19.6319	2	2	2	163	17.309	9.82
Q9JM14	Nt5c	5'(3')-deoxyribonucleotidase, cytosolic type OS=Mus musculus GN=Nt5c PE=1 SV=1	20	3	3	3	200	23.062	5.49
O54734	Ddost	Dolichyl-diphosphooligosaccharide--protein glycosyltransferase 48 kDa subunit OS=Mus musculus GN=Ddost PE=1 SV=2	6.12245	3	3	3	441	48.997	5.83
Q9D832	Dnajb4	DnaJ homolog subfamily B member 4 OS=Mus musculus GN=Dnajb4 PE=1 SV=1	4.1543	1	1	1	337	37.758	8.59
P62878	Rbx1	E3 ubiquitin-protein ligase RBX1 OS=Mus musculus GN=Rbx1 PE=1 SV=1	16.6667	1	1	1	108	12.266	6.96
Q3TMX5	Manf	Arginine-rich, mutated in early stage tumors, isoform CRA_b OS=Mus musculus GN=Manf PE=1 SV=1	9.49721	2	2	2	179	20.375	8.25
P28665	Mug1	Murinoglobulin-1 OS=Mus musculus GN=Mug1 PE=1 SV=3	3.59079	3	3	3	1476	165.193	6.42
Q3UJS6	Cpne3	Uncharacterized protein OS=Mus musculus GN=Cpne3 PE=2 SV=1	3.93996	2	2	1	533	59.577	5.91
E9QKB2	Habp4	Intracellular hyaluronan-binding protein 4 OS=Mus musculus GN=Habp4 PE=1 SV=1	3.8835	1	1	1	412	45.937	6.84
Q6P6I8	Sirpa	Signal-regulatory protein alpha OS=Mus musculus GN=Sirpa PE=1 SV=1	13.3595	4	4	4	509	55.951	8.28
Q8QZR5	Gpt	Alanine aminotransferase 1 OS=Mus musculus GN=Gpt PE=1 SV=3	5.24194	1	1	1	496	55.107	6.64
Q3UIA5	Cul1	Uncharacterized protein OS=Mus musculus GN=Cul1 PE=2 SV=1	4.25258	2	2	2	776	89.621	8
Q9JKL4	Ndufaf3	NADH dehydrogenase [ubiquinone] 1 alpha subcomplex assembly factor 3 OS=Mus musculus GN=Ndufaf3 PE=1 SV=1	10.8108	1	2	1	185	20.721	8.05
P58389	Ptpa	Serine/threonine-protein phosphatase 2A activator OS=Mus musculus GN=Ptpa PE=1 SV=1	15.7895	4	4	4	323	36.687	6.39
Q9D1H6	Ndufaf4	NADH dehydrogenase [ubiquinone] 1 alpha subcomplex assembly factor 4 OS=Mus musculus GN=Ndufaf4 PE=1 SV=1	8.09249	1	1	1	173	20.07	9.39
Q9D0I9	Rars	Arginine--tRNA ligase, cytoplasmic OS=Mus musculus GN=Rars PE=1 SV=2	3.93939	2	2	2	660	75.625	7.55
Q921W0	Chmp1a	Charged multivesicular body protein 1a OS=Mus musculus GN=Chmp1a PE=1 SV=1	8.67347	2	2	2	196	21.594	8.06
Q14BV7	Acbd6	Acyl-Coenzyme A binding domain containing 6 OS=Mus musculus GN=Acbd6 PE=2 SV=1	4.25532	1	1	1	282	30.868	5.11
Q8BG51	Rhot1	Mitochondrial Rho GTPase 1 OS=Mus musculus GN=Rhot1 PE=1 SV=1	4.59588	2	2	2	631	72.196	6.49
Q62000	Ogn	Mimecan OS=Mus musculus GN=Ogn PE=1 SV=1	8.38926	2	2	2	298	33.991	5.74
Q61001	Lama5	Laminin subunit alpha-5 OS=Mus musculus GN=Lama5 PE=1 SV=4	0.322754	1	1	1	3718	403.792	6.73
Q8C3W1		Uncharacterized protein C1orf198 homolog OS=Mus musculus PE=1 SV=1	8.69565	2	2	2	322	35.295	5.24
Q3TMZ1	Pycr2	Pyrroline-5-carboxylate reductase OS=Mus musculus GN=Pycr2 PE=1 SV=1	7.1875	2	2	2	320	33.638	7.77
P43276	Hist1h1b	Histone H1.5 OS=Mus musculus GN=Hist1h1b PE=1 SV=2	7.17489	1	1	1	223	22.562	10.92
Q8BGB7	Enoph1	Enolase-phosphatase E1 OS=Mus musculus GN=Enoph1 PE=1 SV=1	4.66926	1	1	1	257	28.582	4.92
O54901	Cd200	OX-2 membrane glycoprotein OS=Mus musculus GN=Cd200 PE=1 SV=1	4.31655	1	1	1	278	31.236	8.79
G3X9J1	Slc8a1	Sodium/calcium exchanger 1 OS=Mus musculus GN=Slc8a1 PE=1 SV=1	5.56701	3	3	3	970	107.97	4.98
Q7TSE6	Stk38l	Serine/threonine-protein kinase 38-like OS=Mus musculus GN=Stk38l PE=1 SV=2	2.15517	1	1	1	464	53.737	6.96
A0A023J5Z6	ND1	NADH-ubiquinone oxidoreductase chain 1 OS=Mus musculus musculus GN=ND1 PE=3 SV=1	11.0063	3	3	3	318	36.008	6.93
A7TU71	Shroom2	Protein Shroom2 OS=Mus musculus GN=Shroom2 PE=1 SV=1	1.88299	2	2	2	1487	165.162	6.7
Q9D3V6	H2afy3	Core histone macro-H2A OS=Mus musculus GN=H2afy3 PE=2 SV=1	7.06806	2	2	2	382	40.926	9.92
P97449	Anpep	Aminopeptidase N OS=Mus musculus GN=Anpep PE=1 SV=4	1.24224	1	1	1	966	109.582	5.9
Q6ZQK2	Iqgap1	MKIAA0051 protein (Fragment) OS=Mus musculus GN=Iqgap1 PE=2 SV=1	2.14158	2	2	2	1681	191.193	6.57
Q3UC76	Eif1a	Uncharacterized protein OS=Mus musculus GN=Eif1a PE=2 SV=1	14.5833	2	2	2	144	16.465	5.24
Q3U1S6	Csde1	Uncharacterized protein OS=Mus musculus GN=Csde1 PE=1 SV=1	3.50877	2	2	2	798	88.735	6.37
Q921V3	Nfs1	Nitrogen fixation gene 1 (S. cerevisiae) OS=Mus musculus GN=Nfs1 PE=2 SV=1	7.62527	3	3	3	459	50.552	8.32
Q9ERR1	Ndel1	Nuclear distribution protein nudE-like 1 OS=Mus musculus GN=Ndel1 PE=1 SV=2	3.18841	1	1	1	345	38.342	5.24
A0A023J682	ND3	NADH-ubiquinone oxidoreductase chain 3 OS=Mus musculus musculus GN=ND3 PE=3 SV=1	13.0435	1	1	1	115	13.168	4.64
P53986	Slc16a1	Monocarboxylate transporter 1 OS=Mus musculus GN=Slc16a1 PE=1 SV=1	5.07099	2	2	2	493	53.232	7.47
Q8R2U6	Nudt4	Diphosphoinositol polyphosphate phosphohydrolase 2 OS=Mus musculus GN=Nudt4 PE=1 SV=1	7.82123	1	1	1	179	20.143	6.35
P23953	Ces1c	Carboxylesterase 1C OS=Mus musculus GN=Ces1c PE=1 SV=4	4.87365	2	2	2	554	61.017	5.06
A0A1L1SSH9	Sparc	SPARC OS=Mus musculus GN=Sparc PE=1 SV=1	7.53012	2	2	2	332	37.812	5
Q3UD53	Carhsp1	Uncharacterized protein OS=Mus musculus GN=Carhsp1 PE=2 SV=1	10.8108	1	1	1	148	16.092	8.21
E9QN63	Asap1	Arf-GAP with SH3 domain, ANK repeat and PH domain-containing protein 1 OS=Mus musculus GN=Asap1 PE=1 SV=2	1.22058	1	1	1	1147	127.311	7.53
Q8C419	Gpr158	Probable G-protein coupled receptor 158 OS=Mus musculus GN=Gpr158 PE=1 SV=2	1.83333	1	1	1	1200	134.341	8.09
Q9CQ86	Mien1	Migration and invasion enhancer 1 OS=Mus musculus GN=Mien1 PE=1 SV=1	24.3478	3	3	3	115	12.287	4.51
Q3UM69	2310061I04Rik	Uncharacterized protein (Fragment) OS=Mus musculus GN=2310061I04Rik PE=2 SV=1	2.95858	1	1	1	338	37.677	8.88
Q921F4	Hnrnpll	Heterogeneous nuclear ribonucleoprotein L-like OS=Mus musculus GN=Hnrnpll PE=1 SV=3	2.70728	1	1	1	591	64.084	5.85
Q8R0F8	Fahd1	Acylpyruvase FAHD1, mitochondrial OS=Mus musculus GN=Fahd1 PE=1 SV=2	16.7401	2	2	2	227	25.156	7.69
A0A1S6GWJ8	Hnrnpm	Uncharacterized protein OS=Mus musculus GN=Hnrnpm PE=2 SV=1	5.93325	3	4	3	809	86.437	9.11
Q8BZA9	Tigar	Fructose-2,6-bisphosphatase TIGAR OS=Mus musculus GN=Tigar PE=1 SV=1	6.3197	1	1	1	269	29.172	8.18
Q549A5	Clu	Clusterin OS=Mus musculus GN=Clu PE=1 SV=1	5.35714	2	2	2	448	51.623	5.67
Q8BTM8	Flna	Filamin-A OS=Mus musculus GN=Flna PE=1 SV=5	1.51114	3	3	3	2647	281.046	6.04
Q9DBU8	Ap3m1	Uncharacterized protein OS=Mus musculus GN=Ap3m1 PE=2 SV=1	10.2871	3	3	3	418	46.893	6.99
Q9CZ83	Mrpl55	39S ribosomal protein L55, mitochondrial OS=Mus musculus GN=Mrpl55 PE=1 SV=1	12.5984	1	1	1	127	15.112	10.51
P61222	Abce1	ATP-binding cassette sub-family E member 1 OS=Mus musculus GN=Abce1 PE=1 SV=1	2.67112	1	1	1	599	67.271	8.34
P0C8K7	Smim1	Small integral membrane protein 1 OS=Mus musculus GN=Smim1 PE=1 SV=1	15.3846	1	1	1	78	8.758	8.66
Q91V64	Isoc1	Isochorismatase domain-containing protein 1 OS=Mus musculus GN=Isoc1 PE=1 SV=1	6.39731	1	1	1	297	32.012	7.39
P14069	S100a6	Protein S100-A6 OS=Mus musculus GN=S100a6 PE=1 SV=3	8.98876	1	1	1	89	10.044	5.48
Q6F4J0	Tubg2	Tubulin gamma chain OS=Mus musculus GN=Tubg2 PE=2 SV=1	5.32151	2	2	2	451	51.09	6.21
Q6A065	Cep170	Centrosomal protein of 170 kDa OS=Mus musculus GN=Cep170 PE=1 SV=2	1.76322	2	2	2	1588	174.943	7.17
O35639	Anxa3	Annexin A3 OS=Mus musculus GN=Anxa3 PE=1 SV=4	17.6471	5	5	4	323	36.362	5.76
Q9D328	Tmem35a	Transmembrane protein 35A OS=Mus musculus GN=Tmem35a PE=1 SV=1	5.38922	1	1	1	167	18.493	9.99
O89079	Cope	Coatomer subunit epsilon OS=Mus musculus GN=Cope PE=1 SV=3	4.54545	1	2	1	308	34.545	5.06
Q3THA0	Eif3g	Eukaryotic translation initiation factor 3 subunit G OS=Mus musculus GN=Eif3g PE=2 SV=1	7.8125	2	2	2	320	35.586	5.9
Q3TF40	Nono	Uncharacterized protein (Fragment) OS=Mus musculus GN=Nono PE=2 SV=1	6.25	3	3	2	528	60.369	9.61
Q3TXT9	Agpat3	Uncharacterized protein OS=Mus musculus GN=Agpat3 PE=2 SV=1	5.85106	2	2	2	376	43.18	8.62
P70206	Plxna1	Plexin-A1 OS=Mus musculus GN=Plxna1 PE=1 SV=1	0.791975	1	1	1	1894	210.965	6.9
P02802	Mt1	Metallothionein-1 OS=Mus musculus GN=Mt1 PE=1 SV=1	32.7869	2	2	2	61	6.013	7.96
Q91W87	Cyp2d22	Cytochrome P450, family 2, subfamily d, polypeptide 22 OS=Mus musculus GN=Cyp2d22 PE=2 SV=1	5	2	2	2	500	56.457	6.95
J3QNU6	Arrb1	Beta-arrestin-1 OS=Mus musculus GN=Arrb1 PE=1 SV=1	7.1599	2	3	2	419	47.077	6.55
Q3USD5	Pcyt2	Phosphate cytidylyltransferase 2, ethanolamine, isoform CRA_a OS=Mus musculus GN=Pcyt2 PE=1 SV=1	13.3663	4	4	4	404	45.207	6.58
Q9D387	Lamp5	Lysosome-associated membrane glycoprotein 5 OS=Mus musculus GN=Lamp5 PE=1 SV=2	3.57143	1	2	1	280	31.701	6.14
Q8C7K6	Pcyox1l	Prenylcysteine oxidase-like OS=Mus musculus GN=Pcyox1l PE=1 SV=1	2.22222	1	1	1	495	54.84	7.65
A0A0R4J0B6	Abcg2	ATP-binding cassette sub-family G member 2 OS=Mus musculus GN=Abcg2 PE=1 SV=1	1.52207	1	1	1	657	72.975	8.54
Q9CQ22	Lamtor1	Ragulator complex protein LAMTOR1 OS=Mus musculus GN=Lamtor1 PE=1 SV=1	22.9814	2	2	2	161	17.738	5.15
E9QLZ9	Enah	Protein enabled homolog OS=Mus musculus GN=Enah PE=1 SV=1	1.49254	1	1	1	804	86	7.72
Q4VAE3	Tmem65	Transmembrane protein 65 OS=Mus musculus GN=Tmem65 PE=1 SV=1	14.5299	3	3	3	234	24.902	7.78
E9PV22	Lrrc47	Leucine-rich repeat-containing protein 47 OS=Mus musculus GN=Lrrc47 PE=1 SV=1	8.45771	4	4	4	603	65.863	8.76
A0A0R4J135	Selenbp2	Selenium-binding protein 2 OS=Mus musculus GN=Selenbp2 PE=1 SV=1	10.5932	4	4	4	472	52.594	6.18
Q3TW51	Snd1	Uncharacterized protein OS=Mus musculus GN=Snd1 PE=2 SV=1	4.3956	2	3	2	910	101.967	7.56
Q6W8Q3	Pcp4l1	Purkinje cell protein 4-like protein 1 OS=Mus musculus GN=Pcp4l1 PE=1 SV=1	32.3529	2	3	2	68	7.498	5.52
Q9DCU6	Mrpl4	39S ribosomal protein L4, mitochondrial OS=Mus musculus GN=Mrpl4 PE=1 SV=1	5.44218	1	1	1	294	33.052	9.82
Q924L1	Letmd1	LETM1 domain-containing protein 1 OS=Mus musculus GN=Letmd1 PE=1 SV=1	3.61111	1	1	1	360	41.674	10.54
Q9DBH5	Lman2	Vesicular integral-membrane protein VIP36 OS=Mus musculus GN=Lman2 PE=1 SV=2	3.35196	1	1	1	358	40.404	6.95
G5E866	Sf3b1	Splicing factor 3B subunit 1 OS=Mus musculus GN=Sf3b1 PE=1 SV=1	0.843558	1	1	1	1304	145.738	7.09
P97823	Lypla1	Acyl-protein thioesterase 1 OS=Mus musculus GN=Lypla1 PE=1 SV=1	13.913	3	3	3	230	24.671	6.62
Q8BHL5	Elmo2	Engulfment and cell motility protein 2 OS=Mus musculus GN=Elmo2 PE=1 SV=1	1.63934	1	1	1	732	83.833	5.95
P61961	Ufm1	Ubiquitin-fold modifier 1 OS=Mus musculus GN=Ufm1 PE=1 SV=1	50.5882	2	2	2	85	9.112	9.31
E9QAZ2	Gm10020	Ribosomal protein L15 OS=Mus musculus GN=Gm10020 PE=3 SV=1	11.2745	3	3	3	204	24.062	11.58
P62996	Tra2b	Transformer-2 protein homolog beta OS=Mus musculus GN=Tra2b PE=1 SV=1	7.98611	2	2	2	288	33.646	11.25
P0C7M9	Clec2l	C-type lectin domain family 2 member L OS=Mus musculus GN=Clec2l PE=1 SV=1	9.95261	2	2	2	211	23.638	7.2
Q8BL97	Srsf7	Serine/arginine-rich splicing factor 7 OS=Mus musculus GN=Srsf7 PE=1 SV=1	9.73783	2	2	1	267	30.799	11.9
Q8R2Y2	Mcam	Cell surface glycoprotein MUC18 OS=Mus musculus GN=Mcam PE=1 SV=1	4.78395	2	2	2	648	71.501	5.83
Q02788	Col6a2	Collagen alpha-2(VI) chain OS=Mus musculus GN=Col6a2 PE=1 SV=3	1.54739	1	1	1	1034	110.266	6.42
A0A0R4J0D3	Stt3b	Dolichyl-diphosphooligosaccharide--protein glycosyltransferase subunit STT3B OS=Mus musculus GN=Stt3b PE=1 SV=1	2.30863	2	2	2	823	93.255	9
Q3U6L3	Glrx	Glutaredoxin, isoform CRA_a OS=Mus musculus GN=Glrx PE=1 SV=1	23.3645	2	2	2	107	11.863	8.37
P26369	U2af2	Splicing factor U2AF 65 kDa subunit OS=Mus musculus GN=U2af2 PE=1 SV=3	6.31579	2	2	2	475	53.483	9.09
P63037	Dnaja1	DnaJ homolog subfamily A member 1 OS=Mus musculus GN=Dnaja1 PE=1 SV=1	9.06801	3	3	3	397	44.839	7.08
Q00PI9	Hnrnpul2	Heterogeneous nuclear ribonucleoprotein U-like protein 2 OS=Mus musculus GN=Hnrnpul2 PE=1 SV=2	8.32215	3	3	3	745	84.888	4.89
Q91WU5	As3mt	Arsenite methyltransferase OS=Mus musculus GN=As3mt PE=1 SV=2	3.45745	1	1	1	376	41.767	5.86
Q8C671	Srsf2	Uncharacterized protein OS=Mus musculus GN=Srsf2 PE=2 SV=1	16.5354	4	4	4	254	28.983	11.22
Q545F4	Hspb1	Hspb1 protein OS=Mus musculus GN=Hspb1 PE=2 SV=1	12.4402	3	3	3	209	23	6.55
P97927	Lama4	Laminin subunit alpha-4 OS=Mus musculus GN=Lama4 PE=1 SV=2	0.881057	1	1	1	1816	201.692	6.21
F8WIK0	Ciapin1	Anamorsin OS=Mus musculus GN=Ciapin1 PE=1 SV=2	8.09061	2	2	2	309	33.408	5.2
Q6ZPH4	Rangap1	MKIAA1835 protein (Fragment) OS=Mus musculus GN=Rangap1 PE=2 SV=1	3.56037	2	2	2	646	69.419	4.72
Q8C6A3	Prep	Uncharacterized protein OS=Mus musculus GN=Prep PE=2 SV=1	5.47196	2	2	2	731	82.746	5.9
E9QNR6	AI837181	Expressed sequence AI837181 OS=Mus musculus GN=AI837181 PE=1 SV=1	3.69128	1	1	1	298	31.826	6.1
Q3U893	Cpne1	Uncharacterized protein OS=Mus musculus GN=Cpne1 PE=2 SV=1	7.08955	3	3	3	536	58.891	5.76
Q91ZP9	Necab2	N-terminal EF-hand calcium-binding protein 2 OS=Mus musculus GN=Necab2 PE=1 SV=1	3.59897	1	1	1	389	43.414	5.3
Q3UN60	Mpp6	Membrane protein, palmitoylated 6 (MAGUK p55 subfamily member 6), isoform CRA_b OS=Mus musculus GN=Mpp6 PE=2 SV=1	7.4141	3	3	3	553	62.592	6.4
P02798	Mt2	Metallothionein-2 OS=Mus musculus GN=Mt2 PE=1 SV=2	19.6721	1	1	1	61	6.11	7.83
A0A0R4J0S4	Llgl1	Lethal(2) giant larvae protein homolog 1 OS=Mus musculus GN=Llgl1 PE=1 SV=1	3.76648	3	3	3	1062	115.492	6.39
Q3UXP2	Ruvbl2	RuvB-like helicase OS=Mus musculus GN=Ruvbl2 PE=2 SV=1	2.15983	1	1	1	463	51.112	5.64
P10518	Alad	Delta-aminolevulinic acid dehydratase OS=Mus musculus GN=Alad PE=1 SV=1	10	3	3	3	330	36	6.79
Q00493	Cpe	Carboxypeptidase E OS=Mus musculus GN=Cpe PE=1 SV=2	7.14286	2	2	2	476	53.222	5.19
Q99K70	Rragc	Ras-related GTP-binding protein C OS=Mus musculus GN=Rragc PE=1 SV=1	3.51759	1	1	1	398	44.093	5.1
P54728	Rad23b	UV excision repair protein RAD23 homolog B OS=Mus musculus GN=Rad23b PE=1 SV=2	6.73077	2	2	2	416	43.486	4.83
Q91XD7	Creld1	Cysteine-rich with EGF-like domain protein 1 OS=Mus musculus GN=Creld1 PE=1 SV=1	5	2	2	2	420	45.687	5.02
A0A0R4J0B4	Cmas	Cytidine monophospho-N-acetylneuraminic acid synthetase OS=Mus musculus GN=Cmas PE=1 SV=1	4.86111	2	2	2	432	48	8.1
Q3V038	Ttc9	Tetratricopeptide repeat protein 9A OS=Mus musculus GN=Ttc9 PE=1 SV=1	6.39269	1	1	1	219	24.335	8.85
Q8BGD8	Coa6	Cytochrome c oxidase assembly factor 6 homolog OS=Mus musculus GN=Coa6 PE=1 SV=1	30.3797	2	2	2	79	9.292	8.16
P27600	Gna12	Guanine nucleotide-binding protein subunit alpha-12 OS=Mus musculus GN=Gna12 PE=1 SV=3	7.38786	3	3	1	379	44.067	9.83
P37804	Tagln	Transgelin OS=Mus musculus GN=Tagln PE=1 SV=3	17.9104	3	3	2	201	22.561	8.81
Q8VDK1	Nit1	Deaminated glutathione amidase OS=Mus musculus GN=Nit1 PE=1 SV=2	11.1455	2	2	2	323	35.682	7.94
Q9CQZ6	Ndufb3	NADH dehydrogenase [ubiquinone] 1 beta subcomplex subunit 3 OS=Mus musculus GN=Ndufb3 PE=1 SV=1	17.3077	2	2	2	104	11.685	9.04
E9QN59	Mapk10	Mitogen-activated protein kinase OS=Mus musculus GN=Mapk10 PE=1 SV=1	4.45344	2	2	2	494	55.678	6.6
Q543U1	Hdac11	Histone deacetylase 11 OS=Mus musculus GN=Hdac11 PE=1 SV=1	5.18732	2	2	2	347	39.132	7.14
Q8K0S0	Phyhip	Phytanoyl-CoA hydroxylase-interacting protein OS=Mus musculus GN=Phyhip PE=1 SV=1	7.57576	3	3	2	330	37.53	7.01
N0E634	Csnk2b	Casein kinase II subunit beta (Fragment) OS=Mus musculus GN=Csnk2b PE=2 SV=1	41.0256	1	1	1	39	4.581	4.01
Q3ULG4	Psmd4	Uncharacterized protein OS=Mus musculus GN=Psmd4 PE=2 SV=1	6.33245	2	2	2	379	41.02	4.79
Q8K4Z0	Lgi2	Leucine-rich repeat LGI family member 2 OS=Mus musculus GN=Lgi2 PE=2 SV=1	4.72727	2	2	2	550	62.966	6.54
Q61234	Snta1	Alpha-1-syntrophin OS=Mus musculus GN=Snta1 PE=1 SV=1	1.39165	1	1	1	503	53.632	6.86
Q9CZZ4	Psmd9	Uncharacterized protein OS=Mus musculus GN=Psmd9 PE=2 SV=1	11.245	2	2	2	249	27.908	6.54
Q8BGY7	Fam210a	Protein FAM210A OS=Mus musculus GN=Fam210a PE=1 SV=1	3.663	1	1	1	273	31.58	9.82
Q9CQR2	Rps21	40S ribosomal protein S21 OS=Mus musculus GN=Rps21 PE=1 SV=1	12.0482	1	1	1	83	9.136	8.51
Q8VIM9	Irgq	Immunity-related GTPase family Q protein OS=Mus musculus GN=Irgq PE=1 SV=1	3.60206	1	1	1	583	59.287	4.83
Q3UK30		Uncharacterized protein OS=Mus musculus PE=2 SV=1	4.6332	3	3	3	518	52.584	9.42
D3YTP3	Mtx3	Metaxin 3 OS=Mus musculus GN=Mtx3 PE=1 SV=2	11.2179	3	3	3	312	34.868	7.99
Q3TST4	Grk5	G protein-coupled receptor kinase OS=Mus musculus GN=Grk5 PE=1 SV=1	2.37288	1	1	1	590	67.689	8.19
P70699	Gaa	Lysosomal alpha-glucosidase OS=Mus musculus GN=Gaa PE=1 SV=2	1.88877	1	1	1	953	106.18	5.83
Q8C729	Fam126b	Protein FAM126B OS=Mus musculus GN=Fam126b PE=1 SV=1	5.09434	2	2	2	530	58.55	7.72
Q6ZPT2	Lars	MKIAA1352 protein (Fragment) OS=Mus musculus GN=Lars PE=2 SV=1	2.14876	1	1	1	1210	137.687	7.3
A2AKW0	Slc25a51	Solute carrier family 25 member 51 OS=Mus musculus GN=Slc25a51 PE=1 SV=1	6.03175	2	2	2	315	35.467	9.76
Q8BR90		UPF0600 protein C5orf51 homolog OS=Mus musculus PE=1 SV=1	4.7619	1	1	1	294	33.45	5.19
P48168	Glrb	Glycine receptor subunit beta OS=Mus musculus GN=Glrb PE=1 SV=2	3.02419	1	1	1	496	55.915	8.81
Q60803	Traf3	TNF receptor-associated factor 3 OS=Mus musculus GN=Traf3 PE=1 SV=2	4.58554	2	2	2	567	64.252	8.05
Q8R050	Gspt1	Eukaryotic peptide chain release factor GTP-binding subunit ERF3A OS=Mus musculus GN=Gspt1 PE=1 SV=2	3.30189	2	2	2	636	68.582	5.21
Q6PDG5	Smarcc2	SWI/SNF complex subunit SMARCC2 OS=Mus musculus GN=Smarcc2 PE=1 SV=2	4.36933	2	5	2	1213	132.522	5.59
Q8R550	Sh3kbp1	SH3 domain-containing kinase-binding protein 1 OS=Mus musculus GN=Sh3kbp1 PE=1 SV=1	2.2567	1	1	1	709	78.122	7.55
Q99JP7	Ggt7	Glutathione hydrolase 7 OS=Mus musculus GN=Ggt7 PE=1 SV=2	1.66163	1	1	1	662	70.208	5.06
Q3UHB1	Nt5dc3	5'-nucleotidase domain-containing protein 3 OS=Mus musculus GN=Nt5dc3 PE=1 SV=1	2.5641	1	1	1	546	63.13	8.56
Q8K0C4	Cyp51a1	Lanosterol 14-alpha demethylase OS=Mus musculus GN=Cyp51a1 PE=1 SV=1	2.38569	1	1	1	503	56.739	8.41
Q3U630	Tars	Uncharacterized protein OS=Mus musculus GN=Tars PE=2 SV=1	5.95568	3	3	3	722	83.344	7.47
A0A1Y7VM56	Sirt5	NAD-dependent protein deacylase sirtuin-5, mitochondrial OS=Mus musculus GN=Sirt5 PE=1 SV=1	3.42857	1	1	1	350	38.205	8.25
Q923G2	Polr2h	DNA-directed RNA polymerases I, II, and III subunit RPABC3 OS=Mus musculus GN=Polr2h PE=1 SV=3	8	1	1	1	150	17.132	4.68
Q8BMS4	Coq3	Ubiquinone biosynthesis O-methyltransferase, mitochondrial OS=Mus musculus GN=Coq3 PE=1 SV=1	4.32432	1	1	1	370	40.931	7.96
Q9R0X4	Acot9	Acyl-coenzyme A thioesterase 9, mitochondrial OS=Mus musculus GN=Acot9 PE=1 SV=1	15.9453	6	6	6	439	50.528	8.59
Q91V76		Ester hydrolase C11orf54 homolog OS=Mus musculus PE=1 SV=1	8.57143	2	2	2	315	34.973	6.29
P97390	Vps45	Vacuolar protein sorting-associated protein 45 OS=Mus musculus GN=Vps45 PE=1 SV=1	3.68421	2	2	2	570	65.012	8.25
Q3TXV4	Rab31	Rab22B OS=Mus musculus GN=Rab31 PE=1 SV=1	5.64103	1	1	1	195	21.449	7.4
Q9DCW5	Cox6a1	Cytochrome c oxidase subunit 6A, mitochondrial OS=Mus musculus GN=Cox6a1 PE=1 SV=1	41.9643	3	7	3	112	12.475	9.98
Q9D880	Timm50	Mitochondrial import inner membrane translocase subunit TIM50 OS=Mus musculus GN=Timm50 PE=1 SV=1	6.23229	2	2	2	353	39.752	8.13
Q99LZ4	Mrps23	Mrps23 protein (Fragment) OS=Mus musculus GN=Mrps23 PE=2 SV=1	4.7619	1	1	1	210	23.524	7.43
Q9CYL5	Glipr2	Golgi-associated plant pathogenesis-related protein 1 OS=Mus musculus GN=Glipr2 PE=1 SV=3	8.44156	1	1	1	154	17.08	9.51
Q3UY32	Snapin	SNARE-associated protein Snapin OS=Mus musculus GN=Snapin PE=2 SV=1	8.82353	1	1	1	136	14.953	8.84
Q9JHU9	Isyna1	Inositol-3-phosphate synthase 1 OS=Mus musculus GN=Isyna1 PE=1 SV=1	5.9246	2	2	2	557	60.893	6.42
Q8VCT3	Rnpep	Aminopeptidase B OS=Mus musculus GN=Rnpep PE=1 SV=2	6.15385	3	3	3	650	72.37	5.35
A2AN08	Ubr4	E3 ubiquitin-protein ligase UBR4 OS=Mus musculus GN=Ubr4 PE=1 SV=1	1.29344	6	6	6	5180	571.927	6.06
Q80V08	Rpl17	Rpl17 protein (Fragment) OS=Mus musculus GN=Rpl17 PE=2 SV=1	20.6186	3	3	3	194	22.42	10.33
F8SLQ1	Pex5l	PEX5-related protein OS=Mus musculus GN=Pex5l PE=1 SV=1	4.15385	2	2	2	650	72.227	5.3
Q8BTZ7	Gmppb	Mannose-1-phosphate guanyltransferase beta OS=Mus musculus GN=Gmppb PE=1 SV=1	7.77778	2	2	2	360	39.891	6.74
Q9Z1A1	Tfg	TFG protein OS=Mus musculus GN=Tfg PE=1 SV=1	13.8539	3	3	3	397	42.994	5.1
Q9D6S7	Mrrf	Ribosome-recycling factor, mitochondrial OS=Mus musculus GN=Mrrf PE=1 SV=1	6.10687	1	1	1	262	29.032	9.85
Q6P8X1	Snx6	Sorting nexin-6 OS=Mus musculus GN=Snx6 PE=1 SV=2	3.44828	1	1	1	406	46.62	6.16
Q3U926	Ptpmt1	Uncharacterized protein OS=Mus musculus GN=Ptpmt1 PE=2 SV=1	7.66284	2	2	2	261	28.674	9.86
Q9R0A0	Pex14	Peroxisomal membrane protein PEX14 OS=Mus musculus GN=Pex14 PE=1 SV=1	4.78723	1	1	1	376	41.183	5.11
A0A0A6YX26	Rpl31	60S ribosomal protein L31 OS=Mus musculus GN=Rpl31 PE=1 SV=1	10.8527	1	1	1	129	14.987	10.61
B1AVZ0	Uprt	Uracil phosphoribosyltransferase homolog OS=Mus musculus GN=Uprt PE=1 SV=1	3.54839	1	1	1	310	34.256	6.23
Q8C7D2	Crbn	Protein cereblon OS=Mus musculus GN=Crbn PE=1 SV=1	7.41573	2	2	2	445	50.847	5.33
A2AG50	Map7d2	MAP7 domain-containing protein 2 OS=Mus musculus GN=Map7d2 PE=1 SV=1	1.53649	1	1	1	781	85.997	8.81
D3Z312	Tnfaip8	Tumor necrosis factor alpha-induced protein 8 OS=Mus musculus GN=Tnfaip8 PE=1 SV=1	9.43396	1	1	1	212	24.332	8.62
P63280	Ube2i	SUMO-conjugating enzyme UBC9 OS=Mus musculus GN=Ube2i PE=1 SV=1	8.22785	1	1	1	158	17.995	8.66
Q9DCP2	Slc38a3	Sodium-coupled neutral amino acid transporter 3 OS=Mus musculus GN=Slc38a3 PE=1 SV=1	3.56436	2	2	2	505	55.555	7.09
P35550	Fbl	rRNA 2'-O-methyltransferase fibrillarin OS=Mus musculus GN=Fbl PE=1 SV=2	3.36391	1	1	1	327	34.286	10.24
Q9JK23	Psmg1	Proteasome assembly chaperone 1 OS=Mus musculus GN=Psmg1 PE=1 SV=1	3.46021	1	1	1	289	33.083	6.37
Q9DB73	Cyb5r1	NADH-cytochrome b5 reductase 1 OS=Mus musculus GN=Cyb5r1 PE=1 SV=1	5.2459	1	1	1	305	34.113	8.87
E9Q0N0	Itsn1	Intersectin-1 OS=Mus musculus GN=Itsn1 PE=1 SV=1	0.930774	1	1	1	1719	194.776	7.91
Q8CBY8	Dctn4	Dynactin subunit 4 OS=Mus musculus GN=Dctn4 PE=1 SV=1	9.42184	2	3	2	467	53.023	7.72
Q9CSK4	Lrrc57	Uncharacterized protein (Fragment) OS=Mus musculus GN=Lrrc57 PE=2 SV=1	13.1488	2	2	2	289	31.898	9.36
Q91YR1	Twf1	Twinfilin-1 OS=Mus musculus GN=Twf1 PE=1 SV=2	3.71429	1	1	1	350	40.054	6.67
O08688	Capn5	Calpain-5 OS=Mus musculus GN=Capn5 PE=1 SV=1	2.96875	1	1	1	640	72.909	7.36
Q3UCS6	Cd38	Uncharacterized protein OS=Mus musculus GN=Cd38 PE=2 SV=1	8.22368	2	2	2	304	34.351	8.29
Q91XE4	Acy3	N-acyl-aromatic-L-amino acid amidohydrolase (carboxylate-forming) OS=Mus musculus GN=Acy3 PE=1 SV=1	5.97484	1	1	1	318	35.264	5.5
D3YW25	Ninj1	Ninjurin 1, isoform CRA_a OS=Mus musculus GN=Ninj1 PE=1 SV=1	9.52381	1	1	1	210	22.7	5
P97493	Txn2	Thioredoxin, mitochondrial OS=Mus musculus GN=Txn2 PE=1 SV=1	9.03614	1	1	1	166	18.244	7.9
Q62426	Cstb	Cystatin-B OS=Mus musculus GN=Cstb PE=1 SV=1	11.2245	1	1	1	98	11.039	7.39
Q3TB82	Plekhf1	Pleckstrin homology domain-containing family F member 1 OS=Mus musculus GN=Plekhf1 PE=2 SV=1	2.50896	1	1	1	279	31.138	8.1
Q8C0C7	Farsa	Phenylalanine--tRNA ligase alpha subunit OS=Mus musculus GN=Farsa PE=1 SV=1	9.64567	4	4	4	508	57.563	8.28
Q8R4N0	Clybl	Citramalyl-CoA lyase, mitochondrial OS=Mus musculus GN=Clybl PE=1 SV=2	6.21302	1	1	1	338	37.525	8.54
A0A024QYR9	Pten	Mitochondrial PTENalpha OS=Mus musculus GN=Pten PE=2 SV=1	1.74825	1	1	1	572	64.526	7.97
Q91V99	fau	40S ribosomal protein S30 (Fragment) OS=Mus musculus GN=fau PE=3 SV=1	7.29927	1	1	1	137	14.778	10.05
Q9D791	Eif2s3y	Uncharacterized protein OS=Mus musculus GN=Eif2s3y PE=2 SV=1	10.8051	3	3	1	472	51.238	8.6
Q9D0B6	Pbdc1	Protein PBDC1 OS=Mus musculus GN=Pbdc1 PE=1 SV=1	7.57576	1	1	1	198	22.21	4.55
Q3TDK6	Rogdi	Protein rogdi homolog OS=Mus musculus GN=Rogdi PE=1 SV=2	12.892	3	3	3	287	32.08	8.18
A0A140T8T1	Fam136b-ps	Family with sequence similarity 136, member B, pseudogene OS=Mus musculus GN=Fam136b-ps PE=4 SV=1	5.07246	1	1	1	138	15.715	7.61
Q5F285	Tmem256	Transmembrane protein 256 OS=Mus musculus GN=Tmem256 PE=1 SV=1	7.07965	1	1	1	113	11.648	8.94
D3Z4E2	Nrn1	Neuritin OS=Mus musculus GN=Nrn1 PE=1 SV=1	9.49367	1	1	1	158	16.996	5.36
Q3TYK4	Prkar1a	Uncharacterized protein OS=Mus musculus GN=Prkar1a PE=2 SV=1	7.2549	3	3	3	510	57.245	6.89
P51885	Lum	Lumican OS=Mus musculus GN=Lum PE=1 SV=2	4.14201	1	1	1	338	38.241	6.43
Q9JL56	Gde1	Glycerophosphodiester phosphodiesterase 1 OS=Mus musculus GN=Gde1 PE=1 SV=1	3.02115	1	1	1	331	37.605	6.9
Q9CYN9	Atp6ap2	Renin receptor OS=Mus musculus GN=Atp6ap2 PE=1 SV=2	3.71429	1	1	1	350	39.067	5.54
Q9DBP6	Wbp2	Uncharacterized protein OS=Mus musculus GN=Wbp2 PE=2 SV=1	5.74713	2	2	2	348	37.167	9.33
Q62266	Sprr1a	Cornifin-A OS=Mus musculus GN=Sprr1a PE=1 SV=1	54.8611	4	5	4	144	15.755	7.85
Q9DCU2	Pllp	Plasmolipin OS=Mus musculus GN=Pllp PE=1 SV=1	23.6264	3	6	3	182	19.788	9.41
A0A1Y7VMN0	Rock2	Rho-associated protein kinase 2 (Fragment) OS=Mus musculus GN=Rock2 PE=1 SV=1	1.17729	1	1	1	1444	166.686	5.9
Q9D938	Tmem160	Transmembrane protein 160 OS=Mus musculus GN=Tmem160 PE=2 SV=1	3.7234	1	1	1	188	19.575	7.3
A2AQN4	Acss2	Acetyl-coenzyme A synthetase, cytoplasmic OS=Mus musculus GN=Acss2 PE=1 SV=1	4.7619	2	2	2	714	80.335	6.95
Q3TI65	Mtfp1	Uncharacterized protein OS=Mus musculus GN=Mtfp1 PE=2 SV=1	6.62651	1	1	1	166	18.307	8.68
Q3UGB5	Dazap1	DAZ associated protein 1, isoform CRA_b OS=Mus musculus GN=Dazap1 PE=1 SV=1	7.63547	2	2	2	406	43.13	8.56
Q8K2W5	Ephx1	Epoxide hydrolase OS=Mus musculus GN=Ephx1 PE=2 SV=1	9.01099	4	4	4	455	52.477	7.88
Q3U1J4	Ddb1	DNA damage-binding protein 1 OS=Mus musculus GN=Ddb1 PE=1 SV=2	5.70175	5	5	5	1140	126.772	5.26
Q545K0	Ndufa1	NADH dehydrogenase (Ubiquinone) 1 alpha subcomplex, 1 OS=Mus musculus GN=Ndufa1 PE=1 SV=1	14.2857	1	1	1	70	8.133	9.48
Q8K4X7	Agpat4	1-acyl-sn-glycerol-3-phosphate acyltransferase delta OS=Mus musculus GN=Agpat4 PE=1 SV=1	10.0529	4	4	4	378	43.781	8.38
Q8R0J2	Mpdu1	Mannose-P-dolichol utilization defect 1 OS=Mus musculus GN=Mpdu1 PE=1 SV=1	3.64372	1	1	1	247	26.421	8.54
Q8VEH5	Epm2aip1	EPM2A-interacting protein 1 OS=Mus musculus GN=Epm2aip1 PE=1 SV=1	3.46535	1	1	1	606	70.052	5.87
Q8R4V2	Dusp15	Dual specificity protein phosphatase 15 OS=Mus musculus GN=Dusp15 PE=1 SV=3	11.0638	2	2	2	235	26.17	9.26
E9QAS7	Inpp5a	Inositol polyphosphate-5-phosphatase A OS=Mus musculus GN=Inpp5a PE=1 SV=1	4.50237	2	2	2	422	48.781	7.09
Q8BHF7	Pgs1	CDP-diacylglycerol--glycerol-3-phosphate 3-phosphatidyltransferase, mitochondrial OS=Mus musculus GN=Pgs1 PE=1 SV=1	2.35081	1	1	1	553	62.45	8.9
Q3TDF3	Ttc1	Uncharacterized protein OS=Mus musculus GN=Ttc1 PE=2 SV=1	6.16438	1	1	1	292	33.228	5.05
Q3B7Z2	Osbp	Oxysterol-binding protein 1 OS=Mus musculus GN=Osbp PE=1 SV=3	4.47205	3	3	3	805	88.741	7.2
P29595	Nedd8	NEDD8 OS=Mus musculus GN=Nedd8 PE=1 SV=2	28.3951	2	2	2	81	8.967	7.25
E9Q3L2	Pi4ka	Phosphatidylinositol 4-kinase alpha OS=Mus musculus GN=Pi4ka PE=1 SV=2	2.09026	4	4	4	2105	236.889	7.06
Q9Z0U1	Tjp2	Tight junction protein ZO-2 OS=Mus musculus GN=Tjp2 PE=1 SV=2	3.59897	3	3	3	1167	131.2	6.79
Q60598	Cttn	Src substrate cortactin OS=Mus musculus GN=Cttn PE=1 SV=2	7.32601	3	3	3	546	61.212	5.4
P62254	Ube2g1	Ubiquitin-conjugating enzyme E2 G1 OS=Mus musculus GN=Ube2g1 PE=1 SV=3	5.88235	1	1	1	170	19.497	5.3
Q8K0B2	Lmbrd1	Probable lysosomal cobalamin transporter OS=Mus musculus GN=Lmbrd1 PE=1 SV=1	3.35196	1	1	1	537	61.023	7.53
Q7TPD5	Rps6ka2	Ribosomal protein S6 kinase OS=Mus musculus GN=Rps6ka2 PE=2 SV=1	2.18281	1	1	1	733	83.134	8.5
O08989	Mras	Ras-related protein M-Ras OS=Mus musculus GN=Mras PE=1 SV=1	14.4231	2	2	2	208	23.886	8.78
Q8BK72	Mrps27	28S ribosomal protein S27, mitochondrial OS=Mus musculus GN=Mrps27 PE=1 SV=2	3.61446	1	1	1	415	47.748	5.5
Q3UEB3	Puf60	Poly(U)-binding-splicing factor PUF60 OS=Mus musculus GN=Puf60 PE=1 SV=2	1.77305	1	1	1	564	60.211	5.29
Q8VDK4	Cdh13	Cadherin 13 OS=Mus musculus GN=Cdh13 PE=1 SV=1	4.90196	2	2	2	714	78.068	5.08
P61255	Rpl26	60S ribosomal protein L26 OS=Mus musculus GN=Rpl26 PE=1 SV=1	28.2759	6	6	6	145	17.248	10.55
Q99JY8	Plpp3	Phospholipid phosphatase 3 OS=Mus musculus GN=Plpp3 PE=1 SV=1	3.52564	1	1	1	312	35.193	9.07
Q9WV69	Dmtn	Dematin OS=Mus musculus GN=Dmtn PE=1 SV=1	6.17284	2	2	2	405	45.44	8.41
O70503	Hsd17b12	Very-long-chain 3-oxoacyl-CoA reductase OS=Mus musculus GN=Hsd17b12 PE=1 SV=1	9.9359	3	3	3	312	34.719	9.52
A0A1W2P6J7	Sept10	Septin-10 OS=Mus musculus GN=Sept10 PE=1 SV=1	4.64602	2	4	1	452	52.402	6.6
P49443	Ppm1a	Protein phosphatase 1A OS=Mus musculus GN=Ppm1a PE=1 SV=1	9.68586	2	2	2	382	42.406	5.36
Q5BKS5	Hook3	Hook homolog 3 (Drosophila) OS=Mus musculus GN=Hook3 PE=2 SV=1	1.80556	1	1	1	720	83.409	5.16
P11352	Gpx1	Glutathione peroxidase 1 OS=Mus musculus GN=Gpx1 PE=1 SV=2	12.9353	2	2	2	201	22.316	7.21
Q78XF5	Ostc	Oligosaccharyltransferase complex subunit OSTC OS=Mus musculus GN=Ostc PE=1 SV=1	8.05369	1	1	1	149	16.804	9.13
Q925I1	Atad3	ATPase family AAA domain-containing protein 3 OS=Mus musculus GN=Atad3 PE=1 SV=1	1.35364	1	2	1	591	66.701	9.29
Q8CG76	Akr7a2	Aflatoxin B1 aldehyde reductase member 2 OS=Mus musculus GN=Akr7a2 PE=1 SV=3	3.26975	1	1	1	367	40.586	8.12
G3X9Y5	Ube4a	Ubiquitin conjugation factor E4 A OS=Mus musculus GN=Ube4a PE=1 SV=1	1.29032	1	1	1	1085	124.383	5.19
Q3U643	Pigs	Uncharacterized protein OS=Mus musculus GN=Pigs PE=2 SV=1	3.06306	1	1	1	555	61.691	7.05
Q58EA6	Rps25	MCG10725, isoform CRA_a OS=Mus musculus GN=Rps25 PE=1 SV=1	12.8	2	2	2	125	13.734	10.11
A0A140LIT2	Dhcr7	7-dehydrocholesterol reductase OS=Mus musculus GN=Dhcr7 PE=1 SV=1	2.74262	1	1	1	474	54.184	8.35
Q8K1A6	Cc2d1a	Coiled-coil and C2 domain-containing protein 1A OS=Mus musculus GN=Cc2d1a PE=1 SV=2	1.16649	1	1	1	943	103.634	7.84
A0A0A0MQN4	Atg7	Ubiquitin-like modifier-activating enzyme ATG7 OS=Mus musculus GN=Atg7 PE=1 SV=1	1.61943	1	1	1	741	82.223	6.84
P97384	Anxa11	Annexin A11 OS=Mus musculus GN=Anxa11 PE=1 SV=2	3.57853	2	2	1	503	54.045	7.66
Q8BMK4	Ckap4	Cytoskeleton-associated protein 4 OS=Mus musculus GN=Ckap4 PE=1 SV=2	2.08696	1	3	1	575	63.654	5.64
Q3URS8	Mlf2	Uncharacterized protein OS=Mus musculus GN=Mlf2 PE=2 SV=1	7.28745	1	1	1	247	28.136	7.27
Q8K400	Stxbp5	Syntaxin-binding protein 5 OS=Mus musculus GN=Stxbp5 PE=1 SV=3	1.30208	1	1	1	1152	127.57	7.21
B2RWI2	Lactb	Lactamase, beta OS=Mus musculus GN=Lactb PE=1 SV=1	2.17786	1	1	1	551	60.667	8.9
O09131	Gsto1	Glutathione S-transferase omega-1 OS=Mus musculus GN=Gsto1 PE=1 SV=2	7.08333	2	2	2	240	27.48	7.36
P24547	Impdh2	Inosine-5'-monophosphate dehydrogenase 2 OS=Mus musculus GN=Impdh2 PE=1 SV=2	2.33463	1	1	1	514	55.78	7.28
Q9R1C6	Dgke	Diacylglycerol kinase epsilon OS=Mus musculus GN=Dgke PE=1 SV=1	2.48227	1	1	1	564	63.593	7.44
Q544Z9	Cyb5a	Cytochrome b-5, isoform CRA_d OS=Mus musculus GN=Cyb5a PE=1 SV=1	9.70149	1	2	1	134	15.232	5.07
P53395	Dbt	Lipoamide acyltransferase component of branched-chain alpha-keto acid dehydrogenase complex, mitochondrial OS=Mus musculus GN=Dbt PE=1 SV=2	4.14938	2	2	2	482	53.213	8.6
P62071	Rras2	Ras-related protein R-Ras2 OS=Mus musculus GN=Rras2 PE=1 SV=1	5.88235	1	2	1	204	23.385	6.01
Q8K353	Cystm1	Cysteine-rich and transmembrane domain-containing protein 1 OS=Mus musculus GN=Cystm1 PE=1 SV=1	9.61538	1	1	1	104	11.394	4.32
Q9CQ89	Cuta	Protein CutA OS=Mus musculus GN=Cuta PE=1 SV=3	7.9096	1	1	1	177	18.853	6.77
O35344	Kpna3	Importin subunit alpha-4 OS=Mus musculus GN=Kpna3 PE=1 SV=1	4.41459	2	2	2	521	57.737	4.94
O08914	Faah	Fatty-acid amide hydrolase 1 OS=Mus musculus GN=Faah PE=1 SV=1	5.87219	2	2	2	579	63.18	7.87
P47199	Cryz	Quinone oxidoreductase OS=Mus musculus GN=Cryz PE=1 SV=1	4.83384	1	1	1	331	35.246	8.07
Q9CR09	Ufc1	Ubiquitin-fold modifier-conjugating enzyme 1 OS=Mus musculus GN=Ufc1 PE=1 SV=1	5.98802	1	1	1	167	19.469	7.4
Q9D711	Pir	Pirin OS=Mus musculus GN=Pir PE=1 SV=1	4.13793	1	1	1	290	32.046	7.11
Q9JIF7	Copb1	Coatomer subunit beta OS=Mus musculus GN=Copb1 PE=1 SV=1	6.29591	4	4	4	953	106.998	6
Q9QZD9	Eif3i	Eukaryotic translation initiation factor 3 subunit I OS=Mus musculus GN=Eif3i PE=1 SV=1	3.69231	1	1	1	325	36.438	5.64
Q6ZQ58	Larp1	La-related protein 1 OS=Mus musculus GN=Larp1 PE=1 SV=3	0.746269	1	1	1	1072	121.05	8.79
Q9CXS4	Cenpv	Centromere protein V OS=Mus musculus GN=Cenpv PE=1 SV=2	5.15873	1	1	1	252	27.524	9.79
Q8BRF7	Scfd1	Sec1 family domain-containing protein 1 OS=Mus musculus GN=Scfd1 PE=1 SV=1	3.28638	1	1	1	639	72.277	6.38
Q3UC49	Fech	Ferrochelatase OS=Mus musculus GN=Fech PE=2 SV=1	12.5592	4	4	4	422	47.423	8.91
Q3TV21	Fxn	Frataxin OS=Mus musculus GN=Fxn PE=1 SV=1	5.31401	1	1	1	207	22.91	8.02
P97822	Anp32e	Acidic leucine-rich nuclear phosphoprotein 32 family member E OS=Mus musculus GN=Anp32e PE=1 SV=2	6.15385	1	1	1	260	29.604	3.88
Q9WU79	Prodh	Proline dehydrogenase 1, mitochondrial OS=Mus musculus GN=Prodh PE=1 SV=2	1.66945	1	1	1	599	67.993	8.24
Q9WVA3	Bub3	Mitotic checkpoint protein BUB3 OS=Mus musculus GN=Bub3 PE=1 SV=2	2.14724	1	1	1	326	36.931	6.84
P70362	Ufd1	Ubiquitin recognition factor in ER-associated degradation protein 1 OS=Mus musculus GN=Ufd1 PE=1 SV=2	4.88599	1	1	1	307	34.459	6.7
A2AN96	Rbbp9	Retinoblastoma binding protein 9 OS=Mus musculus GN=Rbbp9 PE=1 SV=1	20.9677	2	2	2	186	20.898	5.97
O35685	Nudc	Nuclear migration protein nudC OS=Mus musculus GN=Nudc PE=1 SV=1	6.3253	2	2	2	332	38.334	5.26
Q9JJI8	Rpl38	60S ribosomal protein L38 OS=Mus musculus GN=Rpl38 PE=1 SV=3	18.5714	1	1	1	70	8.199	10.1
Q9CQE8	RTRAF	RNA transcription, translation and transport factor protein OS=Mus musculus GN=RTRAF PE=1 SV=1	12.2951	2	2	2	244	28.135	6.89
[truncated: 557 more rows]
