# Supplementary material for: A novel co-target of ACY1 governing plasma membrane translocation of SphK1 contributes to inflammatory and neuropathic pain
Source: iScience. 2023 May 28;26(6):106989. doi: 10.1016/j.isci.2023.106989 (PMC10291574; doi:10.1016/j.isci.2023.106989)
Supplement: Data S1. Data file of exported proteomics datasets, related to Figure 1 [file mmc2.zip › Date S1/2-M-GSGC0157983正式实验报告/GO分析结果文件夹/GO.xlsx]

## Sheet: topblast
Sequence Name	Sequence Desc	Sequence Length	Top Hit Desc	Hit Acc	E-Value	Similarity	Bit-Score	Alignment	Positive
F6ZIA4	MBP_RATMyelin basic OS=Rattus norvegicus GN=Mbp PE=1 SV=3	157	sp|P02688|MBP_RATMyelin basic protein OS=Rattus norvegicus GN=Mbp PE=1 SV=3	P02688	7.7e-95	79.08%	277.715	196	155
P84078	ARF1_RATADP-ribosylation factor 1 OS=Rattus norvegicus GN=Arf1 PE=1 SV=2	181	sp|P84079|ARF1_RATADP-ribosylation factor 1 OS=Rattus norvegicus GN=Arf1 PE=1 SV=2	P84079	5.6e-133	100%	375.17	181	181
A0A076FSX1	S12A5_MOUSESolute carrier family 12 member 5 OS=Mus musculus GN=Slc12a5 PE=1 SV=2	1115	sp|Q91V14|S12A5_MOUSESolute carrier family 12 member 5 OS=Mus musculus GN=Slc12a5 PE=1 SV=2	Q91V14	0	100%	2277.29	1098	1098
Q61553	FSCN1_MOUSEFascin OS=Mus musculus GN=Fscn1 PE=1 SV=4	493	sp|Q61553|FSCN1_MOUSEFascin OS=Mus musculus GN=Fscn1 PE=1 SV=4	Q61553	0	100%	1027.7	493	493
B2RTC8	ADT4_MOUSEADP ATP translocase 4 OS=Mus musculus GN=Slc25a31 PE=1 SV=1	320	sp|Q3V132|ADT4_MOUSEADP/ATP translocase 4 OS=Mus musculus GN=Slc25a31 PE=1 SV=1	Q3V132	0	100%	654.44	320	320
A0A0R4J050	ACY1_MOUSEAminoacylase-1 OS=Mus musculus GN=Acy1 PE=1 SV=1	408	sp|Q99JW2|ACY1_MOUSEAminoacylase-1 OS=Mus musculus GN=Acy1 PE=1 SV=1	Q99JW2	0	99.51%	841.262	408	406
Q99JW2	ACY1_MOUSEAminoacylase-1 OS=Mus musculus GN=Acy1 PE=1 SV=1	408	sp|Q99JW2|ACY1_MOUSEAminoacylase-1 OS=Mus musculus GN=Acy1 PE=1 SV=1	Q99JW2	0	100%	847.81	408	408
P10518	HEM2_MOUSEDelta-aminolevulinic acid dehydratase OS=Mus musculus GN=Alad PE=1 SV=1	330	sp|P10518|HEM2_MOUSEDelta-aminolevulinic acid dehydratase OS=Mus musculus GN=Alad PE=1 SV=1	P10518	0	100%	679.093	330	330
Q58E56	GCAB_MOUSEIg gamma-2A chain C region secreted form OS=Mus musculus PE=1 SV=1	477	sp|P01864|GCAB_MOUSEIg gamma-2A chain C region secreted form OS=Mus musculus PE=1 SV=1	P01864	0	98.51%	677.937	335	330
P01865	GCAM_MOUSEIg gamma-2A chain C region, membrane-bound form OS=Mus musculus GN=Igh-1a PE=1 SV=3	398	sp|P01865|GCAM_MOUSEIg gamma-2A chain C region, membrane-bound form OS=Mus musculus GN=Igh-1a PE=1 SV=3	P01865	0	100%	818.535	398	398
Q5IRJ6	ZNT9_MOUSEZinc transporter 9 OS=Mus musculus GN=Slc30a9 PE=1 SV=2	567	sp|Q5IRJ6|ZNT9_MOUSEZinc transporter 9 OS=Mus musculus GN=Slc30a9 PE=1 SV=2	Q5IRJ6	0	100%	1176	567	567
B2RU82	ZNT9_MOUSEZinc transporter 9 OS=Mus musculus GN=Slc30a9 PE=1 SV=2	567	sp|Q5IRJ6|ZNT9_MOUSEZinc transporter 9 OS=Mus musculus GN=Slc30a9 PE=1 SV=2	Q5IRJ6	0	99.82%	1174.84	567	566
P98086	C1QA_MOUSEComplement C1q subcomponent subunit A OS=Mus musculus GN=C1qa PE=1 SV=2	245	sp|P98086|C1QA_MOUSEComplement C1q subcomponent subunit A OS=Mus musculus GN=C1qa PE=1 SV=2	P98086	6.6e-178	100%	494.197	245	245
Q3UBS3	HPT_MOUSEHaptoglobin OS=Mus musculus GN=Hp PE=1 SV=1	347	sp|Q61646|HPT_MOUSEHaptoglobin OS=Mus musculus GN=Hp PE=1 SV=1	Q61646	0	100%	727.628	347	347
P28184	MT3_MOUSEMetallothionein-3 OS=Mus musculus GN=Mt3 PE=1 SV=1	68	sp|P28184|MT3_MOUSEMetallothionein-3 OS=Mus musculus GN=Mt3 PE=1 SV=1	P28184	6.6e-36	100%	119.398	68	68
Q9QXL1	KI21B_MOUSEKinesin KIF21B OS=Mus musculus GN=Kif21b PE=1 SV=2	1668	sp|Q9QXL1|KI21B_MOUSEKinesin-like protein KIF21B OS=Mus musculus GN=Kif21b PE=1 SV=2	Q9QXL1	0	100%	3458.31	1668	1668
A0A1Y7VNZ6	MARK3_RATMAP microtubule affinity-regulating kinase 3 OS=Rattus norvegicus GN=Mark3 PE=1 SV=1	797	sp|Q8VHF0|MARK3_RATMAP/microtubule affinity-regulating kinase 3 OS=Rattus norvegicus GN=Mark3 PE=1 SV=1	Q8VHF0	0	99.12%	1632.85	797	790
E9PWG2	TPPC8_HUMANTrafficking particle complex subunit 8 OS=Homo sapiens GN=TRAPPC8 PE=1 SV=2	1437	sp|Q9Y2L5|TPPC8_HUMANTrafficking protein particle complex subunit 8 OS=Homo sapiens GN=TRAPPC8 PE=1 SV=2	Q9Y2L5	0	96.04%	2737.98	1438	1381
Q8BZB2	COAC_MOUSEPhosphopantothenoylcysteine decarboxylase OS=Mus musculus GN=Ppcdc PE=1 SV=1	204	sp|Q8BZB2|COAC_MOUSEPhosphopantothenoylcysteine decarboxylase OS=Mus musculus GN=Ppcdc PE=1 SV=1	Q8BZB2	3.1e-149	100%	418.313	204	204
Q56A07	SCN2B_MOUSESodium channel subunit beta-2 OS=Mus musculus GN=Scn2b PE=1 SV=1	215	sp|Q56A07|SCN2B_MOUSESodium channel subunit beta-2 OS=Mus musculus GN=Scn2b PE=1 SV=1	Q56A07	2.4e-161	100%	449.899	215	215
P28667	MRP_MOUSEMARCKS-related OS=Mus musculus GN=Marcksl1 PE=1 SV=2	200	sp|P28667|MRP_MOUSEMARCKS-related protein OS=Mus musculus GN=Marcksl1 PE=1 SV=2	P28667	2.7e-133	100%	377.481	200	200
P62878	RBX1_HUMANE3 ubiquitin- ligase RBX1 OS=Homo sapiens GN=RBX1 PE=1 SV=1	108	sp|P62877|RBX1_HUMANE3 ubiquitin-protein ligase RBX1 OS=Homo sapiens GN=RBX1 PE=1 SV=1	P62877	4.6e-77	100%	227.254	108	108
Q9CYW4	HDHD3_MOUSEHaloacid dehalogenase-like hydrolase domain-containing 3 OS=Mus musculus GN=Hdhd3 PE=1 SV=1	251	sp|Q9CYW4|HDHD3_MOUSEHaloacid dehalogenase-like hydrolase domain-containing protein 3 OS=Mus musculus GN=Hdhd3 PE=1 SV=1	Q9CYW4	0	100%	518.85	251	251
P53798	FDFT_MOUSESqualene synthase OS=Mus musculus GN=Fdft1 PE=1 SV=2	416	sp|P53798|FDFT_MOUSESqualene synthase OS=Mus musculus GN=Fdft1 PE=1 SV=2	P53798	0	100%	872.848	416	416
Q91X23	A1AG1_MOUSEAlpha-1-acid glyco 1 OS=Mus musculus GN=Orm1 PE=1 SV=1	207	sp|Q60590|A1AG1_MOUSEAlpha-1-acid glycoprotein 1 OS=Mus musculus GN=Orm1 PE=1 SV=1	Q60590	4e-154	100%	430.639	207	207
O88492	PLIN4_MOUSEPerilipin-4 OS=Mus musculus GN=Plin4 PE=1 SV=2	1403	sp|O88492|PLIN4_MOUSEPerilipin-4 OS=Mus musculus GN=Plin4 PE=1 SV=2	O88492	0	100%	2704.86	1403	1403
A2APM2	CD44_MOUSECD44 antigen OS=Mus musculus GN=Cd44 PE=1 SV=3	780	sp|P15379|CD44_MOUSECD44 antigen OS=Mus musculus GN=Cd44 PE=1 SV=3	P15379	0	99.36%	1596.64	780	775
Q91V57	CHIN_MOUSEN-chimaerin OS=Mus musculus GN=Chn1 PE=1 SV=2	459	sp|Q91V57|CHIN_MOUSEN-chimaerin OS=Mus musculus GN=Chn1 PE=1 SV=2	Q91V57	0	100%	960.674	459	459
A0A0R4J038	KNG1_MOUSEKininogen-1 OS=Mus musculus GN=Kng1 PE=1 SV=1	661	sp|O08677|KNG1_MOUSEKininogen-1 OS=Mus musculus GN=Kng1 PE=1 SV=1	O08677	0	100%	1377.46	661	661
Q3TYX3	SMYD5_MOUSESET and MYND domain-containing 5 OS=Mus musculus GN=Smyd5 PE=1 SV=2	416	sp|Q3TYX3|SMYD5_MOUSESET and MYND domain-containing protein 5 OS=Mus musculus GN=Smyd5 PE=1 SV=2	Q3TYX3	0	100%	867.07	416	416
Q3THU3	APC5_MOUSEAnaphase-promoting complex subunit 5 OS=Mus musculus GN=Anapc5 PE=1 SV=1	740	sp|Q8BTZ4|APC5_MOUSEAnaphase-promoting complex subunit 5 OS=Mus musculus GN=Anapc5 PE=1 SV=1	Q8BTZ4	0	100%	1523.06	740	740
Q9D7J4	COX20_MOUSECytochrome c oxidase 20 homolog OS=Mus musculus GN=Cox20 PE=1 SV=1	117	sp|Q9D7J4|COX20_MOUSECytochrome c oxidase protein 20 homolog OS=Mus musculus GN=Cox20 PE=1 SV=1	Q9D7J4	7e-84	100%	245.358	117	117
A2BI31	CD59A_MOUSECD59A glyco OS=Mus musculus GN=Cd59a PE=2 SV=1	123	sp|O55186|CD59A_MOUSECD59A glycoprotein OS=Mus musculus GN=Cd59a PE=2 SV=1	O55186	2.4e-86	100%	251.906	123	123
P13634	CAH1_MOUSECarbonic anhydrase 1 OS=Mus musculus GN=Ca1 PE=1 SV=4	261	sp|P13634|CAH1_MOUSECarbonic anhydrase 1 OS=Mus musculus GN=Ca1 PE=1 SV=4	P13634	0	100%	533.872	261	261
Q811J3	IREB2_MOUSEIron-responsive element-binding 2 OS=Mus musculus GN=Ireb2 PE=1 SV=2	963	sp|Q811J3|IREB2_MOUSEIron-responsive element-binding protein 2 OS=Mus musculus GN=Ireb2 PE=1 SV=2	Q811J3	0	100%	1985.69	963	963
Q01237	HMDH_MOUSE3-hydroxy-3-methylglutaryl-coenzyme A reductase OS=Mus musculus GN=Hmgcr PE=1 SV=3	887	sp|Q01237|HMDH_MOUSE3-hydroxy-3-methylglutaryl-coenzyme A reductase OS=Mus musculus GN=Hmgcr PE=1 SV=3	Q01237	0	100%	1835.85	887	887
Q91ZS8	RED1_MOUSEDouble-stranded RNA-specific editase 1 OS=Mus musculus GN=Adarb1 PE=1 SV=1	711	sp|Q91ZS8|RED1_MOUSEDouble-stranded RNA-specific editase 1 OS=Mus musculus GN=Adarb1 PE=1 SV=1	Q91ZS8	0	100%	1468.75	711	711
P63239	NEC1_MOUSENeuroendocrine convertase 1 OS=Mus musculus GN=Pcsk1 PE=1 SV=1	753	sp|P63239|NEC1_MOUSENeuroendocrine convertase 1 OS=Mus musculus GN=Pcsk1 PE=1 SV=1	P63239	0	100%	1578.92	753	753
E9Q8V6	MYCPP_HUMANC-myc promoter-binding OS=Homo sapiens GN=DENND4A PE=1 SV=2	1869	sp|Q7Z401|MYCPP_HUMANC-myc promoter-binding protein OS=Homo sapiens GN=DENND4A PE=1 SV=2	Q7Z401	0	94.98%	3507.61	1874	1780
Q8K3K8	OPTN_MOUSEOptineurin OS=Mus musculus GN=Optn PE=1 SV=1	584	sp|Q8K3K8|OPTN_MOUSEOptineurin OS=Mus musculus GN=Optn PE=1 SV=1	Q8K3K8	0	100%	1178.7	584	584
Q99MR0	ACL6B_MOUSEActin 6B OS=Mus musculus GN=Actl6b PE=1 SV=1	426	sp|Q99MR0|ACL6B_MOUSEActin-like protein 6B OS=Mus musculus GN=Actl6b PE=1 SV=1	Q99MR0	0	100%	890.952	426	426
P28481	CO2A1_MOUSECollagen alpha-1(II) chain OS=Mus musculus GN=Col2a1 PE=1 SV=2	1487	sp|P28481|CO2A1_MOUSECollagen alpha-1(II) chain OS=Mus musculus GN=Col2a1 PE=1 SV=2	P28481	0	100%	2696	1487	1487
Q9R1X5	MRP5_MOUSEMultidrug resistance-associated 5 OS=Mus musculus GN=Abcc5 PE=1 SV=2	1436	sp|Q9R1X5|MRP5_MOUSEMultidrug resistance-associated protein 5 OS=Mus musculus GN=Abcc5 PE=1 SV=2	Q9R1X5	0	100%	2972.57	1436	1436
Q8VI51	SORC3_MOUSEVPS10 domain-containing receptor 3 OS=Mus musculus GN=Sorcs3 PE=1 SV=1	1219	sp|Q8VI51|SORC3_MOUSEVPS10 domain-containing receptor SorCS3 OS=Mus musculus GN=Sorcs3 PE=1 SV=1	Q8VI51	0	100%	2532.67	1219	1219
E9PYV1	GCR_MOUSEGlucocorticoid receptor OS=Mus musculus GN=Nr3c1 PE=1 SV=1	793	sp|P06537|GCR_MOUSEGlucocorticoid receptor OS=Mus musculus GN=Nr3c1 PE=1 SV=1	P06537	0	98.61%	1609.35	793	782
Q3UFK1	CC28A_HUMANCoiled-coil domain-containing 28A OS=Homo sapiens GN=CCDC28A PE=1 SV=1	184	sp|Q8IWP9|CC28A_HUMANCoiled-coil domain-containing protein 28A OS=Homo sapiens GN=CCDC28A PE=1 SV=1	Q8IWP9	5.3e-109	95.11%	317.775	184	175
Q9DC40	TELO2_MOUSETelomere length regulation TEL2 homolog OS=Mus musculus GN=Telo2 PE=1 SV=2	840	sp|Q9DC40|TELO2_MOUSETelomere length regulation protein TEL2 homolog OS=Mus musculus GN=Telo2 PE=1 SV=2	Q9DC40	0	100%	1692.17	840	840
Q3TY61	DLGP3_MOUSEDisks large-associated 3 OS=Mus musculus GN=Dlgap3 PE=1 SV=1	977	sp|Q6PFD5|DLGP3_MOUSEDisks large-associated protein 3 OS=Mus musculus GN=Dlgap3 PE=1 SV=1	Q6PFD5	0	100%	1978.37	977	977
Q8BX09	RBBP5_MOUSERetinoblastoma-binding 5 OS=Mus musculus GN=Rbbp5 PE=1 SV=2	538	sp|Q8BX09|RBBP5_MOUSERetinoblastoma-binding protein 5 OS=Mus musculus GN=Rbbp5 PE=1 SV=2	Q8BX09	0	100%	1106.66	538	538
Q19AB3	ROBO2_MOUSERoundabout homolog 2 OS=Mus musculus GN=Robo2 PE=1 SV=2	1527	sp|Q7TPD3|ROBO2_MOUSERoundabout homolog 2 OS=Mus musculus GN=Robo2 PE=1 SV=2	Q7TPD3	0	96.42%	2956.78	1509	1455
Q6ZQE4	NEMP1_MOUSENuclear envelope integral membrane 1 OS=Mus musculus GN=Nemp1 PE=1 SV=2	437	sp|Q6ZQE4|NEMP1_MOUSENuclear envelope integral membrane protein 1 OS=Mus musculus GN=Nemp1 PE=1 SV=2	Q6ZQE4	0	100%	900.582	437	437
Q9CVE7	COXM1_MOUSECOX assembly mitochondrial homolog OS=Mus musculus GN=Cmc1 PE=1 SV=1	132	sp|Q9CPZ8|COXM1_MOUSECOX assembly mitochondrial protein homolog OS=Mus musculus GN=Cmc1 PE=1 SV=1	Q9CPZ8	3.3e-67	98.02%	203.371	101	99
Q8BG58	P4HTM_MOUSETransmembrane prolyl 4-hydroxylase OS=Mus musculus GN=P4htm PE=1 SV=1	503	sp|Q8BG58|P4HTM_MOUSETransmembrane prolyl 4-hydroxylase OS=Mus musculus GN=P4htm PE=1 SV=1	Q8BG58	0	100%	1047.73	503	503
Q80TS5	ZN423_MOUSEZinc finger 423 OS=Mus musculus GN=Znf423 PE=1 SV=2	1292	sp|Q80TS5|ZN423_MOUSEZinc finger protein 423 OS=Mus musculus GN=Znf423 PE=1 SV=2	Q80TS5	0	100%	2682.52	1292	1292
Q14AZ4	OAS1C_MOUSEInactive 2 -5 oligoadenylate synthetase 1C OS=Mus musculus GN=Oas1c PE=2 SV=1	364	sp|Q924S2|OAS1C_MOUSEInactive 2'-5' oligoadenylate synthetase 1C OS=Mus musculus GN=Oas1c PE=2 SV=1	Q924S2	0	83.81%	549.28	352	295

## Sheet: protein2go
SeqName	Hit-Desc	GO-Group	GO-ID	Term
F6ZIA4	MBP_RATMyelin basic OS=Rattus norvegicus GN=Mbp PE=1 SV=3	C	GO:0005634	nucleus
F6ZIA4	MBP_RATMyelin basic OS=Rattus norvegicus GN=Mbp PE=1 SV=3	C	GO:0005886	plasma membrane
F6ZIA4	MBP_RATMyelin basic OS=Rattus norvegicus GN=Mbp PE=1 SV=3	C	GO:0033269	internode region of axon
F6ZIA4	MBP_RATMyelin basic OS=Rattus norvegicus GN=Mbp PE=1 SV=3	C	GO:0043025	neuronal cell body
F6ZIA4	MBP_RATMyelin basic OS=Rattus norvegicus GN=Mbp PE=1 SV=3	C	GO:0043218	compact myelin
F6ZIA4	MBP_RATMyelin basic OS=Rattus norvegicus GN=Mbp PE=1 SV=3	F	GO:0002020	protease binding
F6ZIA4	MBP_RATMyelin basic OS=Rattus norvegicus GN=Mbp PE=1 SV=3	F	GO:0019911	structural constituent of myelin sheath
F6ZIA4	MBP_RATMyelin basic OS=Rattus norvegicus GN=Mbp PE=1 SV=3	P	GO:0006955	immune response
F6ZIA4	MBP_RATMyelin basic OS=Rattus norvegicus GN=Mbp PE=1 SV=3	P	GO:0007268	chemical synaptic transmission
F6ZIA4	MBP_RATMyelin basic OS=Rattus norvegicus GN=Mbp PE=1 SV=3	P	GO:0007568	aging
F6ZIA4	MBP_RATMyelin basic OS=Rattus norvegicus GN=Mbp PE=1 SV=3	P	GO:0007605	sensory perception of sound
F6ZIA4	MBP_RATMyelin basic OS=Rattus norvegicus GN=Mbp PE=1 SV=3	P	GO:0009636	response to toxic substance
F6ZIA4	MBP_RATMyelin basic OS=Rattus norvegicus GN=Mbp PE=1 SV=3	P	GO:0021762	substantia nigra development
F6ZIA4	MBP_RATMyelin basic OS=Rattus norvegicus GN=Mbp PE=1 SV=3	P	GO:0032570	response to progesterone
F6ZIA4	MBP_RATMyelin basic OS=Rattus norvegicus GN=Mbp PE=1 SV=3	P	GO:0034612	response to tumor necrosis factor
F6ZIA4	MBP_RATMyelin basic OS=Rattus norvegicus GN=Mbp PE=1 SV=3	P	GO:0042552	myelination
F6ZIA4	MBP_RATMyelin basic OS=Rattus norvegicus GN=Mbp PE=1 SV=3	P	GO:0046689	response to mercury ion
F6ZIA4	MBP_RATMyelin basic OS=Rattus norvegicus GN=Mbp PE=1 SV=3	P	GO:0050771	negative regulation of axonogenesis
F6ZIA4	MBP_RATMyelin basic OS=Rattus norvegicus GN=Mbp PE=1 SV=3	P	GO:0061024	membrane organization
F6ZIA4	MBP_RATMyelin basic OS=Rattus norvegicus GN=Mbp PE=1 SV=3	P	GO:0070542	response to fatty acid
P84078	ARF1_RATADP-ribosylation factor 1 OS=Rattus norvegicus GN=Arf1 PE=1 SV=2	C	GO:0014069	postsynaptic density
P84078	ARF1_RATADP-ribosylation factor 1 OS=Rattus norvegicus GN=Arf1 PE=1 SV=2	P	GO:0045807	positive regulation of endocytosis
P84078	ARF1_RATADP-ribosylation factor 1 OS=Rattus norvegicus GN=Arf1 PE=1 SV=2	C	GO:0005770	late endosome
P84078	ARF1_RATADP-ribosylation factor 1 OS=Rattus norvegicus GN=Arf1 PE=1 SV=2	P	GO:1902953	positive regulation of ER to Golgi vesicle-mediated transport
P84078	ARF1_RATADP-ribosylation factor 1 OS=Rattus norvegicus GN=Arf1 PE=1 SV=2	F	GO:0005057	receptor signaling protein activity
P84078	ARF1_RATADP-ribosylation factor 1 OS=Rattus norvegicus GN=Arf1 PE=1 SV=2	C	GO:0000139	Golgi membrane
P84078	ARF1_RATADP-ribosylation factor 1 OS=Rattus norvegicus GN=Arf1 PE=1 SV=2	P	GO:0006661	phosphatidylinositol biosynthetic process
P84078	ARF1_RATADP-ribosylation factor 1 OS=Rattus norvegicus GN=Arf1 PE=1 SV=2	C	GO:0043005	neuron projection
P84078	ARF1_RATADP-ribosylation factor 1 OS=Rattus norvegicus GN=Arf1 PE=1 SV=2	P	GO:1903725	regulation of phospholipid metabolic process
P84078	ARF1_RATADP-ribosylation factor 1 OS=Rattus norvegicus GN=Arf1 PE=1 SV=2	F	GO:0000287	magnesium ion binding
P84078	ARF1_RATADP-ribosylation factor 1 OS=Rattus norvegicus GN=Arf1 PE=1 SV=2	F	GO:0005525	GTP binding
P84078	ARF1_RATADP-ribosylation factor 1 OS=Rattus norvegicus GN=Arf1 PE=1 SV=2	C	GO:0005802	trans-Golgi network
P84078	ARF1_RATADP-ribosylation factor 1 OS=Rattus norvegicus GN=Arf1 PE=1 SV=2	C	GO:0070062	extracellular exosome
P84078	ARF1_RATADP-ribosylation factor 1 OS=Rattus norvegicus GN=Arf1 PE=1 SV=2	P	GO:0006878	cellular copper ion homeostasis
P84078	ARF1_RATADP-ribosylation factor 1 OS=Rattus norvegicus GN=Arf1 PE=1 SV=2	F	GO:0003723	RNA binding
P84078	ARF1_RATADP-ribosylation factor 1 OS=Rattus norvegicus GN=Arf1 PE=1 SV=2	C	GO:0005925	focal adhesion
P84078	ARF1_RATADP-ribosylation factor 1 OS=Rattus norvegicus GN=Arf1 PE=1 SV=2	C	GO:0045211	postsynaptic membrane
P84078	ARF1_RATADP-ribosylation factor 1 OS=Rattus norvegicus GN=Arf1 PE=1 SV=2	P	GO:0050690	regulation of defense response to virus by virus
P84078	ARF1_RATADP-ribosylation factor 1 OS=Rattus norvegicus GN=Arf1 PE=1 SV=2	P	GO:0070142	synaptic vesicle budding
P84078	ARF1_RATADP-ribosylation factor 1 OS=Rattus norvegicus GN=Arf1 PE=1 SV=2	F	GO:0003924	GTPase activity
P84078	ARF1_RATADP-ribosylation factor 1 OS=Rattus norvegicus GN=Arf1 PE=1 SV=2	F	GO:0019003	GDP binding
P84078	ARF1_RATADP-ribosylation factor 1 OS=Rattus norvegicus GN=Arf1 PE=1 SV=2	C	GO:0005829	cytosol
P84078	ARF1_RATADP-ribosylation factor 1 OS=Rattus norvegicus GN=Arf1 PE=1 SV=2	P	GO:0060292	long term synaptic depression
P84078	ARF1_RATADP-ribosylation factor 1 OS=Rattus norvegicus GN=Arf1 PE=1 SV=2	P	GO:0050714	positive regulation of protein secretion
P84078	ARF1_RATADP-ribosylation factor 1 OS=Rattus norvegicus GN=Arf1 PE=1 SV=2	P	GO:0019886	antigen processing and presentation of exogenous peptide antigen via MHC class II
P84078	ARF1_RATADP-ribosylation factor 1 OS=Rattus norvegicus GN=Arf1 PE=1 SV=2	P	GO:0055108	Golgi to transport vesicle transport
P84078	ARF1_RATADP-ribosylation factor 1 OS=Rattus norvegicus GN=Arf1 PE=1 SV=2	P	GO:0002090	regulation of receptor internalization
P84078	ARF1_RATADP-ribosylation factor 1 OS=Rattus norvegicus GN=Arf1 PE=1 SV=2	P	GO:0006890	retrograde vesicle-mediated transport, Golgi to ER
P84078	ARF1_RATADP-ribosylation factor 1 OS=Rattus norvegicus GN=Arf1 PE=1 SV=2	P	GO:0007264	small GTPase mediated signal transduction
P84078	ARF1_RATADP-ribosylation factor 1 OS=Rattus norvegicus GN=Arf1 PE=1 SV=2	C	GO:0031252	cell leading edge
P84078	ARF1_RATADP-ribosylation factor 1 OS=Rattus norvegicus GN=Arf1 PE=1 SV=2	C	GO:0042583	chromaffin granule
P84078	ARF1_RATADP-ribosylation factor 1 OS=Rattus norvegicus GN=Arf1 PE=1 SV=2	P	GO:0060999	positive regulation of dendritic spine development
P84078	ARF1_RATADP-ribosylation factor 1 OS=Rattus norvegicus GN=Arf1 PE=1 SV=2	P	GO:0097061	dendritic spine organization
P84078	ARF1_RATADP-ribosylation factor 1 OS=Rattus norvegicus GN=Arf1 PE=1 SV=2	P	GO:0006892	post-Golgi vesicle-mediated transport
P84078	ARF1_RATADP-ribosylation factor 1 OS=Rattus norvegicus GN=Arf1 PE=1 SV=2	P	GO:1902307	positive regulation of sodium ion transmembrane transport
P84078	ARF1_RATADP-ribosylation factor 1 OS=Rattus norvegicus GN=Arf1 PE=1 SV=2	P	GO:1902824	positive regulation of late endosome to lysosome transport
P84078	ARF1_RATADP-ribosylation factor 1 OS=Rattus norvegicus GN=Arf1 PE=1 SV=2	P	GO:0045956	positive regulation of calcium ion-dependent exocytosis
P84078	ARF1_RATADP-ribosylation factor 1 OS=Rattus norvegicus GN=Arf1 PE=1 SV=2	F	GO:1990583	phospholipase D activator activity
P84078	ARF1_RATADP-ribosylation factor 1 OS=Rattus norvegicus GN=Arf1 PE=1 SV=2	C	GO:0005778	peroxisomal membrane
P84078	ARF1_RATADP-ribosylation factor 1 OS=Rattus norvegicus GN=Arf1 PE=1 SV=2	P	GO:0097212	lysosomal membrane organization
P84078	ARF1_RATADP-ribosylation factor 1 OS=Rattus norvegicus GN=Arf1 PE=1 SV=2	F	GO:0005515	protein binding
P84078	ARF1_RATADP-ribosylation factor 1 OS=Rattus norvegicus GN=Arf1 PE=1 SV=2	C	GO:0048471	perinuclear region of cytoplasm
P84078	ARF1_RATADP-ribosylation factor 1 OS=Rattus norvegicus GN=Arf1 PE=1 SV=2	P	GO:0043085	positive regulation of catalytic activity
P84078	ARF1_RATADP-ribosylation factor 1 OS=Rattus norvegicus GN=Arf1 PE=1 SV=2	P	GO:0034379	very-low-density lipoprotein particle assembly
P84078	ARF1_RATADP-ribosylation factor 1 OS=Rattus norvegicus GN=Arf1 PE=1 SV=2	C	GO:0030017	sarcomere
P84078	ARF1_RATADP-ribosylation factor 1 OS=Rattus norvegicus GN=Arf1 PE=1 SV=2	C	GO:0030137	COPI-coated vesicle
P84078	ARF1_RATADP-ribosylation factor 1 OS=Rattus norvegicus GN=Arf1 PE=1 SV=2	P	GO:0034315	regulation of Arp2/3 complex-mediated actin nucleation
A0A076FSX1	S12A5_MOUSESolute carrier family 12 member 5 OS=Mus musculus GN=Slc12a5 PE=1 SV=2	F	GO:0015379	potassium:chloride symporter activity
A0A076FSX1	S12A5_MOUSESolute carrier family 12 member 5 OS=Mus musculus GN=Slc12a5 PE=1 SV=2	P	GO:0035264	multicellular organism growth
A0A076FSX1	S12A5_MOUSESolute carrier family 12 member 5 OS=Mus musculus GN=Slc12a5 PE=1 SV=2	F	GO:0019901	protein kinase binding
A0A076FSX1	S12A5_MOUSESolute carrier family 12 member 5 OS=Mus musculus GN=Slc12a5 PE=1 SV=2	P	GO:1902476	chloride transmembrane transport
A0A076FSX1	S12A5_MOUSESolute carrier family 12 member 5 OS=Mus musculus GN=Slc12a5 PE=1 SV=2	P	GO:0007268	chemical synaptic transmission
A0A076FSX1	S12A5_MOUSESolute carrier family 12 member 5 OS=Mus musculus GN=Slc12a5 PE=1 SV=2	C	GO:0043025	neuronal cell body
A0A076FSX1	S12A5_MOUSESolute carrier family 12 member 5 OS=Mus musculus GN=Slc12a5 PE=1 SV=2	P	GO:0007612	learning
A0A076FSX1	S12A5_MOUSESolute carrier family 12 member 5 OS=Mus musculus GN=Slc12a5 PE=1 SV=2	C	GO:0005765	lysosomal membrane
A0A076FSX1	S12A5_MOUSESolute carrier family 12 member 5 OS=Mus musculus GN=Slc12a5 PE=1 SV=2	P	GO:0060996	dendritic spine development
A0A076FSX1	S12A5_MOUSESolute carrier family 12 member 5 OS=Mus musculus GN=Slc12a5 PE=1 SV=2	P	GO:0006884	cell volume homeostasis
A0A076FSX1	S12A5_MOUSESolute carrier family 12 member 5 OS=Mus musculus GN=Slc12a5 PE=1 SV=2	C	GO:0005887	integral component of plasma membrane
A0A076FSX1	S12A5_MOUSESolute carrier family 12 member 5 OS=Mus musculus GN=Slc12a5 PE=1 SV=2	P	GO:0035826	rubidium ion transport
A0A076FSX1	S12A5_MOUSESolute carrier family 12 member 5 OS=Mus musculus GN=Slc12a5 PE=1 SV=2	P	GO:0072488	ammonium transmembrane transport
A0A076FSX1	S12A5_MOUSESolute carrier family 12 member 5 OS=Mus musculus GN=Slc12a5 PE=1 SV=2	F	GO:0035827	rubidium ion transmembrane transporter activity
A0A076FSX1	S12A5_MOUSESolute carrier family 12 member 5 OS=Mus musculus GN=Slc12a5 PE=1 SV=2	P	GO:0001525	angiogenesis
A0A076FSX1	S12A5_MOUSESolute carrier family 12 member 5 OS=Mus musculus GN=Slc12a5 PE=1 SV=2	C	GO:0043198	dendritic shaft
A0A076FSX1	S12A5_MOUSESolute carrier family 12 member 5 OS=Mus musculus GN=Slc12a5 PE=1 SV=2	P	GO:0042493	response to drug
A0A076FSX1	S12A5_MOUSESolute carrier family 12 member 5 OS=Mus musculus GN=Slc12a5 PE=1 SV=2	P	GO:0040040	thermosensory behavior
A0A076FSX1	S12A5_MOUSESolute carrier family 12 member 5 OS=Mus musculus GN=Slc12a5 PE=1 SV=2	P	GO:0010107	potassium ion import
A0A076FSX1	S12A5_MOUSESolute carrier family 12 member 5 OS=Mus musculus GN=Slc12a5 PE=1 SV=2	P	GO:0071477	cellular hypotonic salinity response
A0A076FSX1	S12A5_MOUSESolute carrier family 12 member 5 OS=Mus musculus GN=Slc12a5 PE=1 SV=2	C	GO:0016323	basolateral plasma membrane
A0A076FSX1	S12A5_MOUSESolute carrier family 12 member 5 OS=Mus musculus GN=Slc12a5 PE=1 SV=2	P	GO:0030644	cellular chloride ion homeostasis
Q61553	FSCN1_MOUSEFascin OS=Mus musculus GN=Fscn1 PE=1 SV=4	P	GO:0008283	cell proliferation
Q61553	FSCN1_MOUSEFascin OS=Mus musculus GN=Fscn1 PE=1 SV=4	P	GO:0035089	establishment of apical/basal cell polarity
Q61553	FSCN1_MOUSEFascin OS=Mus musculus GN=Fscn1 PE=1 SV=4	C	GO:0043209	myelin sheath
Q61553	FSCN1_MOUSEFascin OS=Mus musculus GN=Fscn1 PE=1 SV=4	F	GO:0008144	drug binding
Q61553	FSCN1_MOUSEFascin OS=Mus musculus GN=Fscn1 PE=1 SV=4	P	GO:0051491	positive regulation of filopodium assembly
Q61553	FSCN1_MOUSEFascin OS=Mus musculus GN=Fscn1 PE=1 SV=4	P	GO:0009653	anatomical structure morphogenesis
Q61553	FSCN1_MOUSEFascin OS=Mus musculus GN=Fscn1 PE=1 SV=4	C	GO:0002102	podosome
Q61553	FSCN1_MOUSEFascin OS=Mus musculus GN=Fscn1 PE=1 SV=4	C	GO:0030426	growth cone
Q61553	FSCN1_MOUSEFascin OS=Mus musculus GN=Fscn1 PE=1 SV=4	F	GO:0003723	RNA binding
Q61553	FSCN1_MOUSEFascin OS=Mus musculus GN=Fscn1 PE=1 SV=4	C	GO:0070062	extracellular exosome
Q61553	FSCN1_MOUSEFascin OS=Mus musculus GN=Fscn1 PE=1 SV=4	C	GO:0005902	microvillus
Q61553	FSCN1_MOUSEFascin OS=Mus musculus GN=Fscn1 PE=1 SV=4	C	GO:0001725	stress fiber
Q61553	FSCN1_MOUSEFascin OS=Mus musculus GN=Fscn1 PE=1 SV=4	C	GO:0001726	ruffle
Q61553	FSCN1_MOUSEFascin OS=Mus musculus GN=Fscn1 PE=1 SV=4	C	GO:0005829	cytosol
Q61553	FSCN1_MOUSEFascin OS=Mus musculus GN=Fscn1 PE=1 SV=4	C	GO:0031253	cell projection membrane
Q61553	FSCN1_MOUSEFascin OS=Mus musculus GN=Fscn1 PE=1 SV=4	P	GO:0016477	cell migration
Q61553	FSCN1_MOUSEFascin OS=Mus musculus GN=Fscn1 PE=1 SV=4	C	GO:0071437	invadopodium
Q61553	FSCN1_MOUSEFascin OS=Mus musculus GN=Fscn1 PE=1 SV=4	C	GO:0030027	lamellipodium
Q61553	FSCN1_MOUSEFascin OS=Mus musculus GN=Fscn1 PE=1 SV=4	P	GO:0010592	positive regulation of lamellipodium assembly
Q61553	FSCN1_MOUSEFascin OS=Mus musculus GN=Fscn1 PE=1 SV=4	P	GO:0007043	cell-cell junction assembly
Q61553	FSCN1_MOUSEFascin OS=Mus musculus GN=Fscn1 PE=1 SV=4	P	GO:0048468	cell development
Q61553	FSCN1_MOUSEFascin OS=Mus musculus GN=Fscn1 PE=1 SV=4	P	GO:0007601	visual perception
Q61553	FSCN1_MOUSEFascin OS=Mus musculus GN=Fscn1 PE=1 SV=4	F	GO:0051015	actin filament binding
Q61553	FSCN1_MOUSEFascin OS=Mus musculus GN=Fscn1 PE=1 SV=4	P	GO:0090091	positive regulation of extracellular matrix disassembly
Q61553	FSCN1_MOUSEFascin OS=Mus musculus GN=Fscn1 PE=1 SV=4	C	GO:0044393	microspike
Q61553	FSCN1_MOUSEFascin OS=Mus musculus GN=Fscn1 PE=1 SV=4	C	GO:0005911	cell-cell junction
Q61553	FSCN1_MOUSEFascin OS=Mus musculus GN=Fscn1 PE=1 SV=4	P	GO:0032956	regulation of actin cytoskeleton organization
Q61553	FSCN1_MOUSEFascin OS=Mus musculus GN=Fscn1 PE=1 SV=4	C	GO:0030175	filopodium
Q61553	FSCN1_MOUSEFascin OS=Mus musculus GN=Fscn1 PE=1 SV=4	P	GO:0030035	microspike assembly
Q61553	FSCN1_MOUSEFascin OS=Mus musculus GN=Fscn1 PE=1 SV=4	C	GO:0031941	filamentous actin
Q61553	FSCN1_MOUSEFascin OS=Mus musculus GN=Fscn1 PE=1 SV=4	P	GO:0071803	positive regulation of podosome assembly
Q61553	FSCN1_MOUSEFascin OS=Mus musculus GN=Fscn1 PE=1 SV=4	F	GO:0030674	protein binding, bridging
Q61553	FSCN1_MOUSEFascin OS=Mus musculus GN=Fscn1 PE=1 SV=4	P	GO:0051017	actin filament bundle assembly
Q61553	FSCN1_MOUSEFascin OS=Mus musculus GN=Fscn1 PE=1 SV=4	P	GO:0032534	regulation of microvillus assembly
B2RTC8	ADT4_MOUSEADP ATP translocase 4 OS=Mus musculus GN=Slc25a31 PE=1 SV=1	C	GO:0071817	MMXD complex
B2RTC8	ADT4_MOUSEADP ATP translocase 4 OS=Mus musculus GN=Slc25a31 PE=1 SV=1	P	GO:0006091	generation of precursor metabolites and energy
B2RTC8	ADT4_MOUSEADP ATP translocase 4 OS=Mus musculus GN=Slc25a31 PE=1 SV=1	C	GO:0043209	myelin sheath
B2RTC8	ADT4_MOUSEADP ATP translocase 4 OS=Mus musculus GN=Slc25a31 PE=1 SV=1	P	GO:0055085	transmembrane transport
B2RTC8	ADT4_MOUSEADP ATP translocase 4 OS=Mus musculus GN=Slc25a31 PE=1 SV=1	P	GO:0008284	positive regulation of cell proliferation
B2RTC8	ADT4_MOUSEADP ATP translocase 4 OS=Mus musculus GN=Slc25a31 PE=1 SV=1	P	GO:0042254	ribosome biogenesis
B2RTC8	ADT4_MOUSEADP ATP translocase 4 OS=Mus musculus GN=Slc25a31 PE=1 SV=1	P	GO:0007059	chromosome segregation
B2RTC8	ADT4_MOUSEADP ATP translocase 4 OS=Mus musculus GN=Slc25a31 PE=1 SV=1	C	GO:0005741	mitochondrial outer membrane
B2RTC8	ADT4_MOUSEADP ATP translocase 4 OS=Mus musculus GN=Slc25a31 PE=1 SV=1	C	GO:0005840	ribosome
B2RTC8	ADT4_MOUSEADP ATP translocase 4 OS=Mus musculus GN=Slc25a31 PE=1 SV=1	P	GO:1901029	negative regulation of mitochondrial outer membrane permeabilization involved in apoptotic signaling pathway
B2RTC8	ADT4_MOUSEADP ATP translocase 4 OS=Mus musculus GN=Slc25a31 PE=1 SV=1	C	GO:0005743	mitochondrial inner membrane
B2RTC8	ADT4_MOUSEADP ATP translocase 4 OS=Mus musculus GN=Slc25a31 PE=1 SV=1	P	GO:0006412	translation
B2RTC8	ADT4_MOUSEADP ATP translocase 4 OS=Mus musculus GN=Slc25a31 PE=1 SV=1	P	GO:0060546	negative regulation of necroptotic process
B2RTC8	ADT4_MOUSEADP ATP translocase 4 OS=Mus musculus GN=Slc25a31 PE=1 SV=1	P	GO:0000002	mitochondrial genome maintenance
B2RTC8	ADT4_MOUSEADP ATP translocase 4 OS=Mus musculus GN=Slc25a31 PE=1 SV=1	P	GO:0050796	regulation of insulin secretion
B2RTC8	ADT4_MOUSEADP ATP translocase 4 OS=Mus musculus GN=Slc25a31 PE=1 SV=1	C	GO:0005634	nucleus
B2RTC8	ADT4_MOUSEADP ATP translocase 4 OS=Mus musculus GN=Slc25a31 PE=1 SV=1	C	GO:0005887	integral component of plasma membrane
B2RTC8	ADT4_MOUSEADP ATP translocase 4 OS=Mus musculus GN=Slc25a31 PE=1 SV=1	C	GO:0031514	motile cilium
B2RTC8	ADT4_MOUSEADP ATP translocase 4 OS=Mus musculus GN=Slc25a31 PE=1 SV=1	F	GO:0005515	protein binding
B2RTC8	ADT4_MOUSEADP ATP translocase 4 OS=Mus musculus GN=Slc25a31 PE=1 SV=1	F	GO:0003735	structural constituent of ribosome
B2RTC8	ADT4_MOUSEADP ATP translocase 4 OS=Mus musculus GN=Slc25a31 PE=1 SV=1	P	GO:0016032	viral process
B2RTC8	ADT4_MOUSEADP ATP translocase 4 OS=Mus musculus GN=Slc25a31 PE=1 SV=1	F	GO:0015207	adenine transmembrane transporter activity
B2RTC8	ADT4_MOUSEADP ATP translocase 4 OS=Mus musculus GN=Slc25a31 PE=1 SV=1	P	GO:0015853	adenine transport
A0A0R4J050	ACY1_MOUSEAminoacylase-1 OS=Mus musculus GN=Acy1 PE=1 SV=1	F	GO:0008270	zinc ion binding
A0A0R4J050	ACY1_MOUSEAminoacylase-1 OS=Mus musculus GN=Acy1 PE=1 SV=1	F	GO:0005515	protein binding
A0A0R4J050	ACY1_MOUSEAminoacylase-1 OS=Mus musculus GN=Acy1 PE=1 SV=1	C	GO:0070062	extracellular exosome
A0A0R4J050	ACY1_MOUSEAminoacylase-1 OS=Mus musculus GN=Acy1 PE=1 SV=1	P	GO:0043171	peptide catabolic process
A0A0R4J050	ACY1_MOUSEAminoacylase-1 OS=Mus musculus GN=Acy1 PE=1 SV=1	F	GO:0070573	metallodipeptidase activity
A0A0R4J050	ACY1_MOUSEAminoacylase-1 OS=Mus musculus GN=Acy1 PE=1 SV=1	P	GO:0000051	obsolete urea cycle intermediate metabolic process
A0A0R4J050	ACY1_MOUSEAminoacylase-1 OS=Mus musculus GN=Acy1 PE=1 SV=1	P	GO:0006805	xenobiotic metabolic process
A0A0R4J050	ACY1_MOUSEAminoacylase-1 OS=Mus musculus GN=Acy1 PE=1 SV=1	P	GO:0006508	proteolysis
A0A0R4J050	ACY1_MOUSEAminoacylase-1 OS=Mus musculus GN=Acy1 PE=1 SV=1	P	GO:0006520	cellular amino acid metabolic process
A0A0R4J050	ACY1_MOUSEAminoacylase-1 OS=Mus musculus GN=Acy1 PE=1 SV=1	C	GO:0005829	cytosol
A0A0R4J050	ACY1_MOUSEAminoacylase-1 OS=Mus musculus GN=Acy1 PE=1 SV=1	F	GO:0004046	aminoacylase activity
Q99JW2	ACY1_MOUSEAminoacylase-1 OS=Mus musculus GN=Acy1 PE=1 SV=1	F	GO:0008270	zinc ion binding
Q99JW2	ACY1_MOUSEAminoacylase-1 OS=Mus musculus GN=Acy1 PE=1 SV=1	F	GO:0005515	protein binding
Q99JW2	ACY1_MOUSEAminoacylase-1 OS=Mus musculus GN=Acy1 PE=1 SV=1	C	GO:0070062	extracellular exosome
Q99JW2	ACY1_MOUSEAminoacylase-1 OS=Mus musculus GN=Acy1 PE=1 SV=1	P	GO:0043171	peptide catabolic process
Q99JW2	ACY1_MOUSEAminoacylase-1 OS=Mus musculus GN=Acy1 PE=1 SV=1	F	GO:0070573	metallodipeptidase activity
Q99JW2	ACY1_MOUSEAminoacylase-1 OS=Mus musculus GN=Acy1 PE=1 SV=1	P	GO:0000051	obsolete urea cycle intermediate metabolic process
Q99JW2	ACY1_MOUSEAminoacylase-1 OS=Mus musculus GN=Acy1 PE=1 SV=1	P	GO:0006805	xenobiotic metabolic process
Q99JW2	ACY1_MOUSEAminoacylase-1 OS=Mus musculus GN=Acy1 PE=1 SV=1	P	GO:0006508	proteolysis
Q99JW2	ACY1_MOUSEAminoacylase-1 OS=Mus musculus GN=Acy1 PE=1 SV=1	P	GO:0006520	cellular amino acid metabolic process
Q99JW2	ACY1_MOUSEAminoacylase-1 OS=Mus musculus GN=Acy1 PE=1 SV=1	C	GO:0005829	cytosol
Q99JW2	ACY1_MOUSEAminoacylase-1 OS=Mus musculus GN=Acy1 PE=1 SV=1	F	GO:0004046	aminoacylase activity
P10518	HEM2_MOUSEDelta-aminolevulinic acid dehydratase OS=Mus musculus GN=Alad PE=1 SV=1	P	GO:0015994	chlorophyll metabolic process
P10518	HEM2_MOUSEDelta-aminolevulinic acid dehydratase OS=Mus musculus GN=Alad PE=1 SV=1	P	GO:0010044	response to aluminum ion
P10518	HEM2_MOUSEDelta-aminolevulinic acid dehydratase OS=Mus musculus GN=Alad PE=1 SV=1	P	GO:0010043	response to zinc ion
P10518	HEM2_MOUSEDelta-aminolevulinic acid dehydratase OS=Mus musculus GN=Alad PE=1 SV=1	F	GO:0032791	lead ion binding
P10518	HEM2_MOUSEDelta-aminolevulinic acid dehydratase OS=Mus musculus GN=Alad PE=1 SV=1	P	GO:0043200	response to amino acid
P10518	HEM2_MOUSEDelta-aminolevulinic acid dehydratase OS=Mus musculus GN=Alad PE=1 SV=1	P	GO:0006782	protoporphyrinogen IX biosynthetic process
P10518	HEM2_MOUSEDelta-aminolevulinic acid dehydratase OS=Mus musculus GN=Alad PE=1 SV=1	P	GO:0009635	response to herbicide
P10518	HEM2_MOUSEDelta-aminolevulinic acid dehydratase OS=Mus musculus GN=Alad PE=1 SV=1	F	GO:0004655	porphobilinogen synthase activity
P10518	HEM2_MOUSEDelta-aminolevulinic acid dehydratase OS=Mus musculus GN=Alad PE=1 SV=1	P	GO:0006979	response to oxidative stress
P10518	HEM2_MOUSEDelta-aminolevulinic acid dehydratase OS=Mus musculus GN=Alad PE=1 SV=1	P	GO:0045471	response to ethanol
P10518	HEM2_MOUSEDelta-aminolevulinic acid dehydratase OS=Mus musculus GN=Alad PE=1 SV=1	P	GO:0001666	response to hypoxia
P10518	HEM2_MOUSEDelta-aminolevulinic acid dehydratase OS=Mus musculus GN=Alad PE=1 SV=1	C	GO:0070062	extracellular exosome
P10518	HEM2_MOUSEDelta-aminolevulinic acid dehydratase OS=Mus musculus GN=Alad PE=1 SV=1	P	GO:0046685	response to arsenic-containing substance
P10518	HEM2_MOUSEDelta-aminolevulinic acid dehydratase OS=Mus musculus GN=Alad PE=1 SV=1	P	GO:0070541	response to platinum ion
P10518	HEM2_MOUSEDelta-aminolevulinic acid dehydratase OS=Mus musculus GN=Alad PE=1 SV=1	P	GO:0051384	response to glucocorticoid
P10518	HEM2_MOUSEDelta-aminolevulinic acid dehydratase OS=Mus musculus GN=Alad PE=1 SV=1	P	GO:0071353	cellular response to interleukin-4
P10518	HEM2_MOUSEDelta-aminolevulinic acid dehydratase OS=Mus musculus GN=Alad PE=1 SV=1	P	GO:0032025	response to cobalt ion
P10518	HEM2_MOUSEDelta-aminolevulinic acid dehydratase OS=Mus musculus GN=Alad PE=1 SV=1	P	GO:0010039	response to iron ion
P10518	HEM2_MOUSEDelta-aminolevulinic acid dehydratase OS=Mus musculus GN=Alad PE=1 SV=1	C	GO:0005829	cytosol
P10518	HEM2_MOUSEDelta-aminolevulinic acid dehydratase OS=Mus musculus GN=Alad PE=1 SV=1	P	GO:0070542	response to fatty acid
P10518	HEM2_MOUSEDelta-aminolevulinic acid dehydratase OS=Mus musculus GN=Alad PE=1 SV=1	P	GO:0010212	response to ionizing radiation
P10518	HEM2_MOUSEDelta-aminolevulinic acid dehydratase OS=Mus musculus GN=Alad PE=1 SV=1	F	GO:0008270	zinc ion binding
P10518	HEM2_MOUSEDelta-aminolevulinic acid dehydratase OS=Mus musculus GN=Alad PE=1 SV=1	F	GO:0042802	identical protein binding
P10518	HEM2_MOUSEDelta-aminolevulinic acid dehydratase OS=Mus musculus GN=Alad PE=1 SV=1	P	GO:0033197	response to vitamin E
P10518	HEM2_MOUSEDelta-aminolevulinic acid dehydratase OS=Mus musculus GN=Alad PE=1 SV=1	P	GO:0051260	protein homooligomerization
P10518	HEM2_MOUSEDelta-aminolevulinic acid dehydratase OS=Mus musculus GN=Alad PE=1 SV=1	P	GO:0046689	response to mercury ion
P10518	HEM2_MOUSEDelta-aminolevulinic acid dehydratase OS=Mus musculus GN=Alad PE=1 SV=1	P	GO:0046686	response to cadmium ion
P10518	HEM2_MOUSEDelta-aminolevulinic acid dehydratase OS=Mus musculus GN=Alad PE=1 SV=1	P	GO:0071284	cellular response to lead ion
P10518	HEM2_MOUSEDelta-aminolevulinic acid dehydratase OS=Mus musculus GN=Alad PE=1 SV=1	C	GO:0005634	nucleus
P10518	HEM2_MOUSEDelta-aminolevulinic acid dehydratase OS=Mus musculus GN=Alad PE=1 SV=1	P	GO:0051597	response to methylmercury
P10518	HEM2_MOUSEDelta-aminolevulinic acid dehydratase OS=Mus musculus GN=Alad PE=1 SV=1	P	GO:0010269	response to selenium ion
P10518	HEM2_MOUSEDelta-aminolevulinic acid dehydratase OS=Mus musculus GN=Alad PE=1 SV=1	P	GO:0032496	response to lipopolysaccharide
P10518	HEM2_MOUSEDelta-aminolevulinic acid dehydratase OS=Mus musculus GN=Alad PE=1 SV=1	P	GO:0014823	response to activity
P10518	HEM2_MOUSEDelta-aminolevulinic acid dehydratase OS=Mus musculus GN=Alad PE=1 SV=1	P	GO:0010266	response to vitamin B1
Q58E56	GCAB_MOUSEIg gamma-2A chain C region secreted form OS=Mus musculus PE=1 SV=1	C	GO:0009897	external side of plasma membrane
Q58E56	GCAB_MOUSEIg gamma-2A chain C region secreted form OS=Mus musculus PE=1 SV=1	C	GO:0042571	immunoglobulin complex, circulating
Q58E56	GCAB_MOUSEIg gamma-2A chain C region secreted form OS=Mus musculus PE=1 SV=1	C	GO:0072562	blood microparticle
Q58E56	GCAB_MOUSEIg gamma-2A chain C region secreted form OS=Mus musculus PE=1 SV=1	F	GO:0003823	antigen binding
Q58E56	GCAB_MOUSEIg gamma-2A chain C region secreted form OS=Mus musculus PE=1 SV=1	F	GO:0034987	immunoglobulin receptor binding
Q58E56	GCAB_MOUSEIg gamma-2A chain C region secreted form OS=Mus musculus PE=1 SV=1	P	GO:0006910	phagocytosis, recognition
Q58E56	GCAB_MOUSEIg gamma-2A chain C region secreted form OS=Mus musculus PE=1 SV=1	P	GO:0006911	phagocytosis, engulfment
Q58E56	GCAB_MOUSEIg gamma-2A chain C region secreted form OS=Mus musculus PE=1 SV=1	P	GO:0006958	complement activation, classical pathway
Q58E56	GCAB_MOUSEIg gamma-2A chain C region secreted form OS=Mus musculus PE=1 SV=1	P	GO:0042742	defense response to bacterium
Q58E56	GCAB_MOUSEIg gamma-2A chain C region secreted form OS=Mus musculus PE=1 SV=1	P	GO:0045087	innate immune response
Q58E56	GCAB_MOUSEIg gamma-2A chain C region secreted form OS=Mus musculus PE=1 SV=1	P	GO:0050853	B cell receptor signaling pathway
Q58E56	GCAB_MOUSEIg gamma-2A chain C region secreted form OS=Mus musculus PE=1 SV=1	P	GO:0050871	positive regulation of B cell activation
P01865	GCAM_MOUSEIg gamma-2A chain C region, membrane-bound form OS=Mus musculus GN=Igh-1a PE=1 SV=3	C	GO:0009897	external side of plasma membrane
P01865	GCAM_MOUSEIg gamma-2A chain C region, membrane-bound form OS=Mus musculus GN=Igh-1a PE=1 SV=3	C	GO:0042571	immunoglobulin complex, circulating
P01865	GCAM_MOUSEIg gamma-2A chain C region, membrane-bound form OS=Mus musculus GN=Igh-1a PE=1 SV=3	C	GO:0072562	blood microparticle
P01865	GCAM_MOUSEIg gamma-2A chain C region, membrane-bound form OS=Mus musculus GN=Igh-1a PE=1 SV=3	F	GO:0003823	antigen binding
P01865	GCAM_MOUSEIg gamma-2A chain C region, membrane-bound form OS=Mus musculus GN=Igh-1a PE=1 SV=3	F	GO:0034987	immunoglobulin receptor binding
P01865	GCAM_MOUSEIg gamma-2A chain C region, membrane-bound form OS=Mus musculus GN=Igh-1a PE=1 SV=3	P	GO:0006910	phagocytosis, recognition
P01865	GCAM_MOUSEIg gamma-2A chain C region, membrane-bound form OS=Mus musculus GN=Igh-1a PE=1 SV=3	P	GO:0006911	phagocytosis, engulfment
P01865	GCAM_MOUSEIg gamma-2A chain C region, membrane-bound form OS=Mus musculus GN=Igh-1a PE=1 SV=3	P	GO:0006958	complement activation, classical pathway
P01865	GCAM_MOUSEIg gamma-2A chain C region, membrane-bound form OS=Mus musculus GN=Igh-1a PE=1 SV=3	P	GO:0042742	defense response to bacterium
P01865	GCAM_MOUSEIg gamma-2A chain C region, membrane-bound form OS=Mus musculus GN=Igh-1a PE=1 SV=3	P	GO:0045087	innate immune response
P01865	GCAM_MOUSEIg gamma-2A chain C region, membrane-bound form OS=Mus musculus GN=Igh-1a PE=1 SV=3	P	GO:0050853	B cell receptor signaling pathway
P01865	GCAM_MOUSEIg gamma-2A chain C region, membrane-bound form OS=Mus musculus GN=Igh-1a PE=1 SV=3	P	GO:0050871	positive regulation of B cell activation
Q5IRJ6	ZNT9_MOUSEZinc transporter 9 OS=Mus musculus GN=Slc30a9 PE=1 SV=2	F	GO:0016922	ligand-dependent nuclear receptor binding
Q5IRJ6	ZNT9_MOUSEZinc transporter 9 OS=Mus musculus GN=Slc30a9 PE=1 SV=2	P	GO:0007165	signal transduction
Q5IRJ6	ZNT9_MOUSEZinc transporter 9 OS=Mus musculus GN=Slc30a9 PE=1 SV=2	F	GO:0008324	cation transmembrane transporter activity
Q5IRJ6	ZNT9_MOUSEZinc transporter 9 OS=Mus musculus GN=Slc30a9 PE=1 SV=2	P	GO:0006289	nucleotide-excision repair
Q5IRJ6	ZNT9_MOUSEZinc transporter 9 OS=Mus musculus GN=Slc30a9 PE=1 SV=2	F	GO:0003682	chromatin binding
Q5IRJ6	ZNT9_MOUSEZinc transporter 9 OS=Mus musculus GN=Slc30a9 PE=1 SV=2	P	GO:0045944	positive regulation of transcription from RNA polymerase II promoter
Q5IRJ6	ZNT9_MOUSEZinc transporter 9 OS=Mus musculus GN=Slc30a9 PE=1 SV=2	C	GO:0000785	chromatin
Q5IRJ6	ZNT9_MOUSEZinc transporter 9 OS=Mus musculus GN=Slc30a9 PE=1 SV=2	C	GO:0005634	nucleus
Q5IRJ6	ZNT9_MOUSEZinc transporter 9 OS=Mus musculus GN=Slc30a9 PE=1 SV=2	C	GO:0005667	transcription factor complex
Q5IRJ6	ZNT9_MOUSEZinc transporter 9 OS=Mus musculus GN=Slc30a9 PE=1 SV=2	F	GO:0003700	transcription factor activity, sequence-specific DNA binding
Q5IRJ6	ZNT9_MOUSEZinc transporter 9 OS=Mus musculus GN=Slc30a9 PE=1 SV=2	C	GO:0005856	cytoskeleton
Q5IRJ6	ZNT9_MOUSEZinc transporter 9 OS=Mus musculus GN=Slc30a9 PE=1 SV=2	P	GO:0006829	zinc II ion transport
Q5IRJ6	ZNT9_MOUSEZinc transporter 9 OS=Mus musculus GN=Slc30a9 PE=1 SV=2	P	GO:0098655	cation transmembrane transport
Q5IRJ6	ZNT9_MOUSEZinc transporter 9 OS=Mus musculus GN=Slc30a9 PE=1 SV=2	F	GO:0030374	ligand-dependent nuclear receptor transcription coactivator activity
Q5IRJ6	ZNT9_MOUSEZinc transporter 9 OS=Mus musculus GN=Slc30a9 PE=1 SV=2	C	GO:0016021	integral component of membrane
Q5IRJ6	ZNT9_MOUSEZinc transporter 9 OS=Mus musculus GN=Slc30a9 PE=1 SV=2	P	GO:0045449	regulation of transcription, DNA-templated
Q5IRJ6	ZNT9_MOUSEZinc transporter 9 OS=Mus musculus GN=Slc30a9 PE=1 SV=2	P	GO:0045941	positive regulation of transcription, DNA-templated
B2RU82	ZNT9_MOUSEZinc transporter 9 OS=Mus musculus GN=Slc30a9 PE=1 SV=2	F	GO:0016922	ligand-dependent nuclear receptor binding
B2RU82	ZNT9_MOUSEZinc transporter 9 OS=Mus musculus GN=Slc30a9 PE=1 SV=2	P	GO:0007165	signal transduction
B2RU82	ZNT9_MOUSEZinc transporter 9 OS=Mus musculus GN=Slc30a9 PE=1 SV=2	F	GO:0008324	cation transmembrane transporter activity
B2RU82	ZNT9_MOUSEZinc transporter 9 OS=Mus musculus GN=Slc30a9 PE=1 SV=2	P	GO:0006289	nucleotide-excision repair
B2RU82	ZNT9_MOUSEZinc transporter 9 OS=Mus musculus GN=Slc30a9 PE=1 SV=2	F	GO:0003682	chromatin binding
B2RU82	ZNT9_MOUSEZinc transporter 9 OS=Mus musculus GN=Slc30a9 PE=1 SV=2	P	GO:0045944	positive regulation of transcription from RNA polymerase II promoter
B2RU82	ZNT9_MOUSEZinc transporter 9 OS=Mus musculus GN=Slc30a9 PE=1 SV=2	C	GO:0000785	chromatin
B2RU82	ZNT9_MOUSEZinc transporter 9 OS=Mus musculus GN=Slc30a9 PE=1 SV=2	C	GO:0005634	nucleus
B2RU82	ZNT9_MOUSEZinc transporter 9 OS=Mus musculus GN=Slc30a9 PE=1 SV=2	C	GO:0005667	transcription factor complex
B2RU82	ZNT9_MOUSEZinc transporter 9 OS=Mus musculus GN=Slc30a9 PE=1 SV=2	F	GO:0003700	transcription factor activity, sequence-specific DNA binding
B2RU82	ZNT9_MOUSEZinc transporter 9 OS=Mus musculus GN=Slc30a9 PE=1 SV=2	C	GO:0005856	cytoskeleton
B2RU82	ZNT9_MOUSEZinc transporter 9 OS=Mus musculus GN=Slc30a9 PE=1 SV=2	P	GO:0006829	zinc II ion transport
B2RU82	ZNT9_MOUSEZinc transporter 9 OS=Mus musculus GN=Slc30a9 PE=1 SV=2	P	GO:0098655	cation transmembrane transport
B2RU82	ZNT9_MOUSEZinc transporter 9 OS=Mus musculus GN=Slc30a9 PE=1 SV=2	F	GO:0030374	ligand-dependent nuclear receptor transcription coactivator activity
B2RU82	ZNT9_MOUSEZinc transporter 9 OS=Mus musculus GN=Slc30a9 PE=1 SV=2	C	GO:0016021	integral component of membrane
B2RU82	ZNT9_MOUSEZinc transporter 9 OS=Mus musculus GN=Slc30a9 PE=1 SV=2	P	GO:0045449	regulation of transcription, DNA-templated
B2RU82	ZNT9_MOUSEZinc transporter 9 OS=Mus musculus GN=Slc30a9 PE=1 SV=2	P	GO:0045941	positive regulation of transcription, DNA-templated
P98086	C1QA_MOUSEComplement C1q subcomponent subunit A OS=Mus musculus GN=C1qa PE=1 SV=2	C	GO:0005581	collagen trimer
P98086	C1QA_MOUSEComplement C1q subcomponent subunit A OS=Mus musculus GN=C1qa PE=1 SV=2	C	GO:0005602	complement component C1 complex
P98086	C1QA_MOUSEComplement C1q subcomponent subunit A OS=Mus musculus GN=C1qa PE=1 SV=2	C	GO:0070062	extracellular exosome
P98086	C1QA_MOUSEComplement C1q subcomponent subunit A OS=Mus musculus GN=C1qa PE=1 SV=2	F	GO:0004252	serine-type endopeptidase activity
P98086	C1QA_MOUSEComplement C1q subcomponent subunit A OS=Mus musculus GN=C1qa PE=1 SV=2	F	GO:0005515	protein binding
P98086	C1QA_MOUSEComplement C1q subcomponent subunit A OS=Mus musculus GN=C1qa PE=1 SV=2	P	GO:0002762	negative regulation of myeloid leukocyte differentiation
P98086	C1QA_MOUSEComplement C1q subcomponent subunit A OS=Mus musculus GN=C1qa PE=1 SV=2	P	GO:0006508	proteolysis
P98086	C1QA_MOUSEComplement C1q subcomponent subunit A OS=Mus musculus GN=C1qa PE=1 SV=2	P	GO:0006958	complement activation, classical pathway
P98086	C1QA_MOUSEComplement C1q subcomponent subunit A OS=Mus musculus GN=C1qa PE=1 SV=2	P	GO:0007267	cell-cell signaling
P98086	C1QA_MOUSEComplement C1q subcomponent subunit A OS=Mus musculus GN=C1qa PE=1 SV=2	P	GO:0010039	response to iron ion
P98086	C1QA_MOUSEComplement C1q subcomponent subunit A OS=Mus musculus GN=C1qa PE=1 SV=2	P	GO:0045087	innate immune response
Q3UBS3	HPT_MOUSEHaptoglobin OS=Mus musculus GN=Hp PE=1 SV=1	F	GO:0016209	antioxidant activity
Q3UBS3	HPT_MOUSEHaptoglobin OS=Mus musculus GN=Hp PE=1 SV=1	F	GO:0030492	hemoglobin binding
Q3UBS3	HPT_MOUSEHaptoglobin OS=Mus musculus GN=Hp PE=1 SV=1	F	GO:0004252	serine-type endopeptidase activity
Q3UBS3	HPT_MOUSEHaptoglobin OS=Mus musculus GN=Hp PE=1 SV=1	P	GO:0002230	positive regulation of defense response to virus by host
Q3UBS3	HPT_MOUSEHaptoglobin OS=Mus musculus GN=Hp PE=1 SV=1	P	GO:0006953	acute-phase response
Q3UBS3	HPT_MOUSEHaptoglobin OS=Mus musculus GN=Hp PE=1 SV=1	P	GO:0006898	receptor-mediated endocytosis
Q3UBS3	HPT_MOUSEHaptoglobin OS=Mus musculus GN=Hp PE=1 SV=1	P	GO:0042742	defense response to bacterium
Q3UBS3	HPT_MOUSEHaptoglobin OS=Mus musculus GN=Hp PE=1 SV=1	P	GO:0098792	xenophagy
Q3UBS3	HPT_MOUSEHaptoglobin OS=Mus musculus GN=Hp PE=1 SV=1	C	GO:0005833	hemoglobin complex
Q3UBS3	HPT_MOUSEHaptoglobin OS=Mus musculus GN=Hp PE=1 SV=1	C	GO:0070062	extracellular exosome
Q3UBS3	HPT_MOUSEHaptoglobin OS=Mus musculus GN=Hp PE=1 SV=1	P	GO:0007219	Notch signaling pathway
Q3UBS3	HPT_MOUSEHaptoglobin OS=Mus musculus GN=Hp PE=1 SV=1	C	GO:0072562	blood microparticle
Q3UBS3	HPT_MOUSEHaptoglobin OS=Mus musculus GN=Hp PE=1 SV=1	P	GO:0006508	proteolysis
Q3UBS3	HPT_MOUSEHaptoglobin OS=Mus musculus GN=Hp PE=1 SV=1	P	GO:0098869	cellular oxidant detoxification
Q3UBS3	HPT_MOUSEHaptoglobin OS=Mus musculus GN=Hp PE=1 SV=1	P	GO:0098779	mitophagy in response to mitochondrial depolarization
Q3UBS3	HPT_MOUSEHaptoglobin OS=Mus musculus GN=Hp PE=1 SV=1	C	GO:0034366	spherical high-density lipoprotein particle
P28184	MT3_MOUSEMetallothionein-3 OS=Mus musculus GN=Mt3 PE=1 SV=1	C	GO:0014069	postsynaptic density
P28184	MT3_MOUSEMetallothionein-3 OS=Mus musculus GN=Mt3 PE=1 SV=1	P	GO:0032095	regulation of response to food
P28184	MT3_MOUSEMetallothionein-3 OS=Mus musculus GN=Mt3 PE=1 SV=1	F	GO:0016209	antioxidant activity
P28184	MT3_MOUSEMetallothionein-3 OS=Mus musculus GN=Mt3 PE=1 SV=1	F	GO:0008144	drug binding
P28184	MT3_MOUSEMetallothionein-3 OS=Mus musculus GN=Mt3 PE=1 SV=1	C	GO:0008021	synaptic vesicle
P28184	MT3_MOUSEMetallothionein-3 OS=Mus musculus GN=Mt3 PE=1 SV=1	P	GO:0006882	cellular zinc ion homeostasis
P28184	MT3_MOUSEMetallothionein-3 OS=Mus musculus GN=Mt3 PE=1 SV=1	C	GO:0005791	rough endoplasmic reticulum
P28184	MT3_MOUSEMetallothionein-3 OS=Mus musculus GN=Mt3 PE=1 SV=1	P	GO:0060049	regulation of protein glycosylation
P28184	MT3_MOUSEMetallothionein-3 OS=Mus musculus GN=Mt3 PE=1 SV=1	F	GO:0043027	cysteine-type endopeptidase inhibitor activity involved in apoptotic process
P28184	MT3_MOUSEMetallothionein-3 OS=Mus musculus GN=Mt3 PE=1 SV=1	C	GO:0097450	astrocyte end-foot
P28184	MT3_MOUSEMetallothionein-3 OS=Mus musculus GN=Mt3 PE=1 SV=1	C	GO:0005874	microtubule
P28184	MT3_MOUSEMetallothionein-3 OS=Mus musculus GN=Mt3 PE=1 SV=1	P	GO:0036091	positive regulation of transcription from RNA polymerase II promoter in response to oxidative stress
P28184	MT3_MOUSEMetallothionein-3 OS=Mus musculus GN=Mt3 PE=1 SV=1	F	GO:0005507	copper ion binding
P28184	MT3_MOUSEMetallothionein-3 OS=Mus musculus GN=Mt3 PE=1 SV=1	P	GO:0045892	negative regulation of transcription, DNA-templated
P28184	MT3_MOUSEMetallothionein-3 OS=Mus musculus GN=Mt3 PE=1 SV=1	P	GO:0030949	positive regulation of vascular endothelial growth factor receptor signaling pathway
P28184	MT3_MOUSEMetallothionein-3 OS=Mus musculus GN=Mt3 PE=1 SV=1	P	GO:0043154	negative regulation of cysteine-type endopeptidase activity involved in apoptotic process
P28184	MT3_MOUSEMetallothionein-3 OS=Mus musculus GN=Mt3 PE=1 SV=1	P	GO:0000060	protein import into nucleus, translocation
P28184	MT3_MOUSEMetallothionein-3 OS=Mus musculus GN=Mt3 PE=1 SV=1	P	GO:0016570	histone modification
P28184	MT3_MOUSEMetallothionein-3 OS=Mus musculus GN=Mt3 PE=1 SV=1	C	GO:0043197	dendritic spine
P28184	MT3_MOUSEMetallothionein-3 OS=Mus musculus GN=Mt3 PE=1 SV=1	P	GO:0044242	cellular lipid catabolic process
P28184	MT3_MOUSEMetallothionein-3 OS=Mus musculus GN=Mt3 PE=1 SV=1	P	GO:0071732	cellular response to nitric oxide
P28184	MT3_MOUSEMetallothionein-3 OS=Mus musculus GN=Mt3 PE=1 SV=1	C	GO:0005829	cytosol
P28184	MT3_MOUSEMetallothionein-3 OS=Mus musculus GN=Mt3 PE=1 SV=1	P	GO:0071456	cellular response to hypoxia
P28184	MT3_MOUSEMetallothionein-3 OS=Mus musculus GN=Mt3 PE=1 SV=1	C	GO:0030424	axon
P28184	MT3_MOUSEMetallothionein-3 OS=Mus musculus GN=Mt3 PE=1 SV=1	F	GO:0008270	zinc ion binding
P28184	MT3_MOUSEMetallothionein-3 OS=Mus musculus GN=Mt3 PE=1 SV=1	P	GO:2000296	negative regulation of hydrogen peroxide catabolic process
P28184	MT3_MOUSEMetallothionein-3 OS=Mus musculus GN=Mt3 PE=1 SV=1	P	GO:0033210	leptin-mediated signaling pathway
P28184	MT3_MOUSEMetallothionein-3 OS=Mus musculus GN=Mt3 PE=1 SV=1	P	GO:0007420	brain development
P28184	MT3_MOUSEMetallothionein-3 OS=Mus musculus GN=Mt3 PE=1 SV=1	C	GO:0005840	ribosome
P28184	MT3_MOUSEMetallothionein-3 OS=Mus musculus GN=Mt3 PE=1 SV=1	C	GO:0005886	plasma membrane
P28184	MT3_MOUSEMetallothionein-3 OS=Mus musculus GN=Mt3 PE=1 SV=1	C	GO:0005634	nucleus
P28184	MT3_MOUSEMetallothionein-3 OS=Mus musculus GN=Mt3 PE=1 SV=1	F	GO:0005515	protein binding
P28184	MT3_MOUSEMetallothionein-3 OS=Mus musculus GN=Mt3 PE=1 SV=1	P	GO:0097214	positive regulation of lysosomal membrane permeability
P28184	MT3_MOUSEMetallothionein-3 OS=Mus musculus GN=Mt3 PE=1 SV=1	P	GO:0010507	negative regulation of autophagy
P28184	MT3_MOUSEMetallothionein-3 OS=Mus musculus GN=Mt3 PE=1 SV=1	P	GO:0019430	removal of superoxide radicals
P28184	MT3_MOUSEMetallothionein-3 OS=Mus musculus GN=Mt3 PE=1 SV=1	F	GO:0046870	cadmium ion binding
P28184	MT3_MOUSEMetallothionein-3 OS=Mus musculus GN=Mt3 PE=1 SV=1	P	GO:0010940	positive regulation of necrotic cell death
P28184	MT3_MOUSEMetallothionein-3 OS=Mus musculus GN=Mt3 PE=1 SV=1	P	GO:0008283	cell proliferation
P28184	MT3_MOUSEMetallothionein-3 OS=Mus musculus GN=Mt3 PE=1 SV=1	P	GO:0014002	astrocyte development
P28184	MT3_MOUSEMetallothionein-3 OS=Mus musculus GN=Mt3 PE=1 SV=1	P	GO:0055073	cadmium ion homeostasis
P28184	MT3_MOUSEMetallothionein-3 OS=Mus musculus GN=Mt3 PE=1 SV=1	F	GO:0030295	protein kinase activator activity
P28184	MT3_MOUSEMetallothionein-3 OS=Mus musculus GN=Mt3 PE=1 SV=1	P	GO:0060547	negative regulation of necrotic cell death
P28184	MT3_MOUSEMetallothionein-3 OS=Mus musculus GN=Mt3 PE=1 SV=1	P	GO:0043524	negative regulation of neuron apoptotic process
P28184	MT3_MOUSEMetallothionein-3 OS=Mus musculus GN=Mt3 PE=1 SV=1	P	GO:0050774	negative regulation of dendrite morphogenesis
P28184	MT3_MOUSEMetallothionein-3 OS=Mus musculus GN=Mt3 PE=1 SV=1	P	GO:0043491	protein kinase B signaling
P28184	MT3_MOUSEMetallothionein-3 OS=Mus musculus GN=Mt3 PE=1 SV=1	P	GO:0071276	cellular response to cadmium ion
P28184	MT3_MOUSEMetallothionein-3 OS=Mus musculus GN=Mt3 PE=1 SV=1	P	GO:2000376	positive regulation of oxygen metabolic process
P28184	MT3_MOUSEMetallothionein-3 OS=Mus musculus GN=Mt3 PE=1 SV=1	C	GO:0016234	inclusion body
P28184	MT3_MOUSEMetallothionein-3 OS=Mus musculus GN=Mt3 PE=1 SV=1	P	GO:0032148	activation of protein kinase B activity
P28184	MT3_MOUSEMetallothionein-3 OS=Mus musculus GN=Mt3 PE=1 SV=1	P	GO:0006112	energy reserve metabolic process
P28184	MT3_MOUSEMetallothionein-3 OS=Mus musculus GN=Mt3 PE=1 SV=1	C	GO:0005741	mitochondrial outer membrane
P28184	MT3_MOUSEMetallothionein-3 OS=Mus musculus GN=Mt3 PE=1 SV=1	C	GO:0005615	extracellular space
P28184	MT3_MOUSEMetallothionein-3 OS=Mus musculus GN=Mt3 PE=1 SV=1	P	GO:0051354	negative regulation of oxidoreductase activity
P28184	MT3_MOUSEMetallothionein-3 OS=Mus musculus GN=Mt3 PE=1 SV=1	C	GO:0048471	perinuclear region of cytoplasm
P28184	MT3_MOUSEMetallothionein-3 OS=Mus musculus GN=Mt3 PE=1 SV=1	P	GO:0006707	cholesterol catabolic process
P28184	MT3_MOUSEMetallothionein-3 OS=Mus musculus GN=Mt3 PE=1 SV=1	P	GO:0006829	zinc II ion transport
P28184	MT3_MOUSEMetallothionein-3 OS=Mus musculus GN=Mt3 PE=1 SV=1	P	GO:0030517	negative regulation of axon extension
P28184	MT3_MOUSEMetallothionein-3 OS=Mus musculus GN=Mt3 PE=1 SV=1	P	GO:0070374	positive regulation of ERK1 and ERK2 cascade
P28184	MT3_MOUSEMetallothionein-3 OS=Mus musculus GN=Mt3 PE=1 SV=1	P	GO:0050821	protein stabilization
Q9QXL1	KI21B_MOUSEKinesin KIF21B OS=Mus musculus GN=Kif21b PE=1 SV=2	F	GO:0016887	ATPase activity
Q9QXL1	KI21B_MOUSEKinesin KIF21B OS=Mus musculus GN=Kif21b PE=1 SV=2	P	GO:0008089	anterograde axonal transport
Q9QXL1	KI21B_MOUSEKinesin KIF21B OS=Mus musculus GN=Kif21b PE=1 SV=2	P	GO:0006890	retrograde vesicle-mediated transport, Golgi to ER
Q9QXL1	KI21B_MOUSEKinesin KIF21B OS=Mus musculus GN=Kif21b PE=1 SV=2	C	GO:0005871	kinesin complex
Q9QXL1	KI21B_MOUSEKinesin KIF21B OS=Mus musculus GN=Kif21b PE=1 SV=2	C	GO:0005654	nucleoplasm
Q9QXL1	KI21B_MOUSEKinesin KIF21B OS=Mus musculus GN=Kif21b PE=1 SV=2	F	GO:0008017	microtubule binding
Q9QXL1	KI21B_MOUSEKinesin KIF21B OS=Mus musculus GN=Kif21b PE=1 SV=2	C	GO:0030426	growth cone
Q9QXL1	KI21B_MOUSEKinesin KIF21B OS=Mus musculus GN=Kif21b PE=1 SV=2	C	GO:0030425	dendrite
Q9QXL1	KI21B_MOUSEKinesin KIF21B OS=Mus musculus GN=Kif21b PE=1 SV=2	C	GO:0005876	spindle microtubule
Q9QXL1	KI21B_MOUSEKinesin KIF21B OS=Mus musculus GN=Kif21b PE=1 SV=2	F	GO:0005524	ATP binding
Q9QXL1	KI21B_MOUSEKinesin KIF21B OS=Mus musculus GN=Kif21b PE=1 SV=2	F	GO:0003777	microtubule motor activity
Q9QXL1	KI21B_MOUSEKinesin KIF21B OS=Mus musculus GN=Kif21b PE=1 SV=2	P	GO:0051256	mitotic spindle midzone assembly
Q9QXL1	KI21B_MOUSEKinesin KIF21B OS=Mus musculus GN=Kif21b PE=1 SV=2	C	GO:0070062	extracellular exosome
Q9QXL1	KI21B_MOUSEKinesin KIF21B OS=Mus musculus GN=Kif21b PE=1 SV=2	C	GO:0045298	tubulin complex
Q9QXL1	KI21B_MOUSEKinesin KIF21B OS=Mus musculus GN=Kif21b PE=1 SV=2	P	GO:0000281	mitotic cytokinesis
Q9QXL1	KI21B_MOUSEKinesin KIF21B OS=Mus musculus GN=Kif21b PE=1 SV=2	C	GO:0016020	membrane
Q9QXL1	KI21B_MOUSEKinesin KIF21B OS=Mus musculus GN=Kif21b PE=1 SV=2	C	GO:0005829	cytosol
Q9QXL1	KI21B_MOUSEKinesin KIF21B OS=Mus musculus GN=Kif21b PE=1 SV=2	C	GO:0031410	cytoplasmic vesicle
Q9QXL1	KI21B_MOUSEKinesin KIF21B OS=Mus musculus GN=Kif21b PE=1 SV=2	C	GO:0030496	midbody
Q9QXL1	KI21B_MOUSEKinesin KIF21B OS=Mus musculus GN=Kif21b PE=1 SV=2	P	GO:0019886	antigen processing and presentation of exogenous peptide antigen via MHC class II
A0A1Y7VNZ6	MARK3_RATMAP microtubule affinity-regulating kinase 3 OS=Rattus norvegicus GN=Mark3 PE=1 SV=1	C	GO:0016328	lateral plasma membrane
A0A1Y7VNZ6	MARK3_RATMAP microtubule affinity-regulating kinase 3 OS=Rattus norvegicus GN=Mark3 PE=1 SV=1	F	GO:0030295	protein kinase activator activity
A0A1Y7VNZ6	MARK3_RATMAP microtubule affinity-regulating kinase 3 OS=Rattus norvegicus GN=Mark3 PE=1 SV=1	P	GO:0043068	positive regulation of programmed cell death
A0A1Y7VNZ6	MARK3_RATMAP microtubule affinity-regulating kinase 3 OS=Rattus norvegicus GN=Mark3 PE=1 SV=1	P	GO:0046777	protein autophosphorylation
A0A1Y7VNZ6	MARK3_RATMAP microtubule affinity-regulating kinase 3 OS=Rattus norvegicus GN=Mark3 PE=1 SV=1	C	GO:0043005	neuron projection
A0A1Y7VNZ6	MARK3_RATMAP microtubule affinity-regulating kinase 3 OS=Rattus norvegicus GN=Mark3 PE=1 SV=1	F	GO:0000287	magnesium ion binding
A0A1Y7VNZ6	MARK3_RATMAP microtubule affinity-regulating kinase 3 OS=Rattus norvegicus GN=Mark3 PE=1 SV=1	P	GO:0000165	MAPK cascade
A0A1Y7VNZ6	MARK3_RATMAP microtubule affinity-regulating kinase 3 OS=Rattus norvegicus GN=Mark3 PE=1 SV=1	F	GO:0005546	phosphatidylinositol-4,5-bisphosphate binding
A0A1Y7VNZ6	MARK3_RATMAP microtubule affinity-regulating kinase 3 OS=Rattus norvegicus GN=Mark3 PE=1 SV=1	F	GO:0005524	ATP binding
A0A1Y7VNZ6	MARK3_RATMAP microtubule affinity-regulating kinase 3 OS=Rattus norvegicus GN=Mark3 PE=1 SV=1	F	GO:0001786	phosphatidylserine binding
A0A1Y7VNZ6	MARK3_RATMAP microtubule affinity-regulating kinase 3 OS=Rattus norvegicus GN=Mark3 PE=1 SV=1	P	GO:0001764	neuron migration
A0A1Y7VNZ6	MARK3_RATMAP microtubule affinity-regulating kinase 3 OS=Rattus norvegicus GN=Mark3 PE=1 SV=1	C	GO:0070062	extracellular exosome
A0A1Y7VNZ6	MARK3_RATMAP microtubule affinity-regulating kinase 3 OS=Rattus norvegicus GN=Mark3 PE=1 SV=1	F	GO:0003723	RNA binding
A0A1Y7VNZ6	MARK3_RATMAP microtubule affinity-regulating kinase 3 OS=Rattus norvegicus GN=Mark3 PE=1 SV=1	F	GO:0043130	ubiquitin binding
A0A1Y7VNZ6	MARK3_RATMAP microtubule affinity-regulating kinase 3 OS=Rattus norvegicus GN=Mark3 PE=1 SV=1	C	GO:0045298	tubulin complex
A0A1Y7VNZ6	MARK3_RATMAP microtubule affinity-regulating kinase 3 OS=Rattus norvegicus GN=Mark3 PE=1 SV=1	P	GO:0050770	regulation of axonogenesis
A0A1Y7VNZ6	MARK3_RATMAP microtubule affinity-regulating kinase 3 OS=Rattus norvegicus GN=Mark3 PE=1 SV=1	P	GO:0045197	establishment or maintenance of epithelial cell apical/basal polarity
A0A1Y7VNZ6	MARK3_RATMAP microtubule affinity-regulating kinase 3 OS=Rattus norvegicus GN=Mark3 PE=1 SV=1	C	GO:0097427	microtubule bundle
A0A1Y7VNZ6	MARK3_RATMAP microtubule affinity-regulating kinase 3 OS=Rattus norvegicus GN=Mark3 PE=1 SV=1	P	GO:0032147	activation of protein kinase activity
A0A1Y7VNZ6	MARK3_RATMAP microtubule affinity-regulating kinase 3 OS=Rattus norvegicus GN=Mark3 PE=1 SV=1	C	GO:0005829	cytosol
A0A1Y7VNZ6	MARK3_RATMAP microtubule affinity-regulating kinase 3 OS=Rattus norvegicus GN=Mark3 PE=1 SV=1	P	GO:0016055	Wnt signaling pathway
A0A1Y7VNZ6	MARK3_RATMAP microtubule affinity-regulating kinase 3 OS=Rattus norvegicus GN=Mark3 PE=1 SV=1	P	GO:0010976	positive regulation of neuron projection development
A0A1Y7VNZ6	MARK3_RATMAP microtubule affinity-regulating kinase 3 OS=Rattus norvegicus GN=Mark3 PE=1 SV=1	F	GO:0070300	phosphatidic acid binding
A0A1Y7VNZ6	MARK3_RATMAP microtubule affinity-regulating kinase 3 OS=Rattus norvegicus GN=Mark3 PE=1 SV=1	P	GO:0051646	mitochondrion localization
A0A1Y7VNZ6	MARK3_RATMAP microtubule affinity-regulating kinase 3 OS=Rattus norvegicus GN=Mark3 PE=1 SV=1	C	GO:0036064	ciliary basal body
A0A1Y7VNZ6	MARK3_RATMAP microtubule affinity-regulating kinase 3 OS=Rattus norvegicus GN=Mark3 PE=1 SV=1	F	GO:0043015	gamma-tubulin binding
A0A1Y7VNZ6	MARK3_RATMAP microtubule affinity-regulating kinase 3 OS=Rattus norvegicus GN=Mark3 PE=1 SV=1	P	GO:0009069	serine family amino acid metabolic process
A0A1Y7VNZ6	MARK3_RATMAP microtubule affinity-regulating kinase 3 OS=Rattus norvegicus GN=Mark3 PE=1 SV=1	C	GO:0005884	actin filament
A0A1Y7VNZ6	MARK3_RATMAP microtubule affinity-regulating kinase 3 OS=Rattus norvegicus GN=Mark3 PE=1 SV=1	F	GO:0004674	protein serine/threonine kinase activity
A0A1Y7VNZ6	MARK3_RATMAP microtubule affinity-regulating kinase 3 OS=Rattus norvegicus GN=Mark3 PE=1 SV=1	P	GO:0000422	mitophagy
A0A1Y7VNZ6	MARK3_RATMAP microtubule affinity-regulating kinase 3 OS=Rattus norvegicus GN=Mark3 PE=1 SV=1	P	GO:0007049	cell cycle
A0A1Y7VNZ6	MARK3_RATMAP microtubule affinity-regulating kinase 3 OS=Rattus norvegicus GN=Mark3 PE=1 SV=1	F	GO:0008017	microtubule binding
A0A1Y7VNZ6	MARK3_RATMAP microtubule affinity-regulating kinase 3 OS=Rattus norvegicus GN=Mark3 PE=1 SV=1	F	GO:0050321	tau-protein kinase activity
A0A1Y7VNZ6	MARK3_RATMAP microtubule affinity-regulating kinase 3 OS=Rattus norvegicus GN=Mark3 PE=1 SV=1	C	GO:0005813	centrosome
A0A1Y7VNZ6	MARK3_RATMAP microtubule affinity-regulating kinase 3 OS=Rattus norvegicus GN=Mark3 PE=1 SV=1	P	GO:0001578	microtubule bundle formation
A0A1Y7VNZ6	MARK3_RATMAP microtubule affinity-regulating kinase 3 OS=Rattus norvegicus GN=Mark3 PE=1 SV=1	P	GO:0051493	regulation of cytoskeleton organization
A0A1Y7VNZ6	MARK3_RATMAP microtubule affinity-regulating kinase 3 OS=Rattus norvegicus GN=Mark3 PE=1 SV=1	C	GO:0005739	mitochondrion
A0A1Y7VNZ6	MARK3_RATMAP microtubule affinity-regulating kinase 3 OS=Rattus norvegicus GN=Mark3 PE=1 SV=1	P	GO:0030010	establishment of cell polarity
A0A1Y7VNZ6	MARK3_RATMAP microtubule affinity-regulating kinase 3 OS=Rattus norvegicus GN=Mark3 PE=1 SV=1	P	GO:0018107	peptidyl-threonine phosphorylation
E9PWG2	TPPC8_HUMANTrafficking particle complex subunit 8 OS=Homo sapiens GN=TRAPPC8 PE=1 SV=2	C	GO:0000407	pre-autophagosomal structure
E9PWG2	TPPC8_HUMANTrafficking particle complex subunit 8 OS=Homo sapiens GN=TRAPPC8 PE=1 SV=2	C	GO:0031410	cytoplasmic vesicle
E9PWG2	TPPC8_HUMANTrafficking particle complex subunit 8 OS=Homo sapiens GN=TRAPPC8 PE=1 SV=2	C	GO:1990072	TRAPPIII protein complex
E9PWG2	TPPC8_HUMANTrafficking particle complex subunit 8 OS=Homo sapiens GN=TRAPPC8 PE=1 SV=2	F	GO:0005515	protein binding
E9PWG2	TPPC8_HUMANTrafficking particle complex subunit 8 OS=Homo sapiens GN=TRAPPC8 PE=1 SV=2	P	GO:0006888	ER to Golgi vesicle-mediated transport
E9PWG2	TPPC8_HUMANTrafficking particle complex subunit 8 OS=Homo sapiens GN=TRAPPC8 PE=1 SV=2	P	GO:0030242	pexophagy
E9PWG2	TPPC8_HUMANTrafficking particle complex subunit 8 OS=Homo sapiens GN=TRAPPC8 PE=1 SV=2	P	GO:0032258	CVT pathway
E9PWG2	TPPC8_HUMANTrafficking particle complex subunit 8 OS=Homo sapiens GN=TRAPPC8 PE=1 SV=2	P	GO:0034497	protein localization to pre-autophagosomal structure
E9PWG2	TPPC8_HUMANTrafficking particle complex subunit 8 OS=Homo sapiens GN=TRAPPC8 PE=1 SV=2	P	GO:0044804	nucleophagy
Q8BZB2	COAC_MOUSEPhosphopantothenoylcysteine decarboxylase OS=Mus musculus GN=Ppcdc PE=1 SV=1	P	GO:0015940	pantothenate biosynthetic process
Q8BZB2	COAC_MOUSEPhosphopantothenoylcysteine decarboxylase OS=Mus musculus GN=Ppcdc PE=1 SV=1	F	GO:0004633	phosphopantothenoylcysteine decarboxylase activity
Q8BZB2	COAC_MOUSEPhosphopantothenoylcysteine decarboxylase OS=Mus musculus GN=Ppcdc PE=1 SV=1	F	GO:0005515	protein binding
Q8BZB2	COAC_MOUSEPhosphopantothenoylcysteine decarboxylase OS=Mus musculus GN=Ppcdc PE=1 SV=1	P	GO:0015937	coenzyme A biosynthetic process
Q8BZB2	COAC_MOUSEPhosphopantothenoylcysteine decarboxylase OS=Mus musculus GN=Ppcdc PE=1 SV=1	C	GO:0005829	cytosol
Q56A07	SCN2B_MOUSESodium channel subunit beta-2 OS=Mus musculus GN=Scn2b PE=1 SV=1	P	GO:0086002	cardiac muscle cell action potential involved in contraction
Q56A07	SCN2B_MOUSESodium channel subunit beta-2 OS=Mus musculus GN=Scn2b PE=1 SV=1	P	GO:0060078	regulation of postsynaptic membrane potential
Q56A07	SCN2B_MOUSESodium channel subunit beta-2 OS=Mus musculus GN=Scn2b PE=1 SV=1	P	GO:0086012	membrane depolarization during cardiac muscle cell action potential
Q56A07	SCN2B_MOUSESodium channel subunit beta-2 OS=Mus musculus GN=Scn2b PE=1 SV=1	F	GO:0086006	voltage-gated sodium channel activity involved in cardiac muscle cell action potential
Q56A07	SCN2B_MOUSESodium channel subunit beta-2 OS=Mus musculus GN=Scn2b PE=1 SV=1	P	GO:0060371	regulation of atrial cardiac muscle cell membrane depolarization
Q56A07	SCN2B_MOUSESodium channel subunit beta-2 OS=Mus musculus GN=Scn2b PE=1 SV=1	P	GO:0007399	nervous system development
Q56A07	SCN2B_MOUSESodium channel subunit beta-2 OS=Mus musculus GN=Scn2b PE=1 SV=1	P	GO:0007268	chemical synaptic transmission
Q56A07	SCN2B_MOUSESodium channel subunit beta-2 OS=Mus musculus GN=Scn2b PE=1 SV=1	P	GO:0007155	cell adhesion
Q56A07	SCN2B_MOUSESodium channel subunit beta-2 OS=Mus musculus GN=Scn2b PE=1 SV=1	F	GO:0017080	sodium channel regulator activity
Q56A07	SCN2B_MOUSESodium channel subunit beta-2 OS=Mus musculus GN=Scn2b PE=1 SV=1	F	GO:0005515	protein binding
Q56A07	SCN2B_MOUSESodium channel subunit beta-2 OS=Mus musculus GN=Scn2b PE=1 SV=1	P	GO:0046684	response to pyrethroid
Q56A07	SCN2B_MOUSESodium channel subunit beta-2 OS=Mus musculus GN=Scn2b PE=1 SV=1	P	GO:2000649	regulation of sodium ion transmembrane transporter activity
Q56A07	SCN2B_MOUSESodium channel subunit beta-2 OS=Mus musculus GN=Scn2b PE=1 SV=1	C	GO:0001518	voltage-gated sodium channel complex
Q56A07	SCN2B_MOUSESodium channel subunit beta-2 OS=Mus musculus GN=Scn2b PE=1 SV=1	P	GO:0086091	regulation of heart rate by cardiac conduction
P28667	MRP_MOUSEMARCKS-related OS=Mus musculus GN=Marcksl1 PE=1 SV=2	C	GO:0005737	cytoplasm
P28667	MRP_MOUSEMARCKS-related OS=Mus musculus GN=Marcksl1 PE=1 SV=2	C	GO:0005886	plasma membrane
P28667	MRP_MOUSEMARCKS-related OS=Mus musculus GN=Marcksl1 PE=1 SV=2	C	GO:0070062	extracellular exosome
P28667	MRP_MOUSEMARCKS-related OS=Mus musculus GN=Marcksl1 PE=1 SV=2	F	GO:0003779	actin binding
P28667	MRP_MOUSEMARCKS-related OS=Mus musculus GN=Marcksl1 PE=1 SV=2	F	GO:0005516	calmodulin binding
P28667	MRP_MOUSEMARCKS-related OS=Mus musculus GN=Marcksl1 PE=1 SV=2	P	GO:0008284	positive regulation of cell proliferation
P62878	RBX1_HUMANE3 ubiquitin- ligase RBX1 OS=Homo sapiens GN=RBX1 PE=1 SV=1	C	GO:0005654	nucleoplasm
P62878	RBX1_HUMANE3 ubiquitin- ligase RBX1 OS=Homo sapiens GN=RBX1 PE=1 SV=1	C	GO:0005680	anaphase-promoting complex
P62878	RBX1_HUMANE3 ubiquitin- ligase RBX1 OS=Homo sapiens GN=RBX1 PE=1 SV=1	C	GO:0005829	cytosol
P62878	RBX1_HUMANE3 ubiquitin- ligase RBX1 OS=Homo sapiens GN=RBX1 PE=1 SV=1	C	GO:0030891	VCB complex
P62878	RBX1_HUMANE3 ubiquitin- ligase RBX1 OS=Homo sapiens GN=RBX1 PE=1 SV=1	C	GO:0031462	Cul2-RING ubiquitin ligase complex
P62878	RBX1_HUMANE3 ubiquitin- ligase RBX1 OS=Homo sapiens GN=RBX1 PE=1 SV=1	C	GO:0031463	Cul3-RING ubiquitin ligase complex
P62878	RBX1_HUMANE3 ubiquitin- ligase RBX1 OS=Homo sapiens GN=RBX1 PE=1 SV=1	C	GO:0031464	Cul4A-RING E3 ubiquitin ligase complex
P62878	RBX1_HUMANE3 ubiquitin- ligase RBX1 OS=Homo sapiens GN=RBX1 PE=1 SV=1	C	GO:0031465	Cul4B-RING E3 ubiquitin ligase complex
P62878	RBX1_HUMANE3 ubiquitin- ligase RBX1 OS=Homo sapiens GN=RBX1 PE=1 SV=1	C	GO:0031466	Cul5-RING ubiquitin ligase complex
P62878	RBX1_HUMANE3 ubiquitin- ligase RBX1 OS=Homo sapiens GN=RBX1 PE=1 SV=1	C	GO:0031467	Cul7-RING ubiquitin ligase complex
P62878	RBX1_HUMANE3 ubiquitin- ligase RBX1 OS=Homo sapiens GN=RBX1 PE=1 SV=1	C	GO:0043224	nuclear SCF ubiquitin ligase complex
P62878	RBX1_HUMANE3 ubiquitin- ligase RBX1 OS=Homo sapiens GN=RBX1 PE=1 SV=1	F	GO:0005507	copper ion binding
P62878	RBX1_HUMANE3 ubiquitin- ligase RBX1 OS=Homo sapiens GN=RBX1 PE=1 SV=1	F	GO:0008270	zinc ion binding
P62878	RBX1_HUMANE3 ubiquitin- ligase RBX1 OS=Homo sapiens GN=RBX1 PE=1 SV=1	F	GO:0016874	ligase activity
P62878	RBX1_HUMANE3 ubiquitin- ligase RBX1 OS=Homo sapiens GN=RBX1 PE=1 SV=1	F	GO:0019788	NEDD8 transferase activity
P62878	RBX1_HUMANE3 ubiquitin- ligase RBX1 OS=Homo sapiens GN=RBX1 PE=1 SV=1	F	GO:0031625	ubiquitin protein ligase binding
P62878	RBX1_HUMANE3 ubiquitin- ligase RBX1 OS=Homo sapiens GN=RBX1 PE=1 SV=1	F	GO:0032403	protein complex binding
P62878	RBX1_HUMANE3 ubiquitin- ligase RBX1 OS=Homo sapiens GN=RBX1 PE=1 SV=1	F	GO:0034450	ubiquitin-ubiquitin ligase activity
P62878	RBX1_HUMANE3 ubiquitin- ligase RBX1 OS=Homo sapiens GN=RBX1 PE=1 SV=1	F	GO:0097602	cullin family protein binding
P62878	RBX1_HUMANE3 ubiquitin- ligase RBX1 OS=Homo sapiens GN=RBX1 PE=1 SV=1	P	GO:0000165	MAPK cascade
P62878	RBX1_HUMANE3 ubiquitin- ligase RBX1 OS=Homo sapiens GN=RBX1 PE=1 SV=1	P	GO:0000715	nucleotide-excision repair, DNA damage recognition
P62878	RBX1_HUMANE3 ubiquitin- ligase RBX1 OS=Homo sapiens GN=RBX1 PE=1 SV=1	P	GO:0000717	nucleotide-excision repair, DNA duplex unwinding
P62878	RBX1_HUMANE3 ubiquitin- ligase RBX1 OS=Homo sapiens GN=RBX1 PE=1 SV=1	P	GO:0006283	transcription-coupled nucleotide-excision repair
P62878	RBX1_HUMANE3 ubiquitin- ligase RBX1 OS=Homo sapiens GN=RBX1 PE=1 SV=1	P	GO:0006293	nucleotide-excision repair, preincision complex stabilization
P62878	RBX1_HUMANE3 ubiquitin- ligase RBX1 OS=Homo sapiens GN=RBX1 PE=1 SV=1	P	GO:0006294	nucleotide-excision repair, preincision complex assembly
P62878	RBX1_HUMANE3 ubiquitin- ligase RBX1 OS=Homo sapiens GN=RBX1 PE=1 SV=1	P	GO:0006295	nucleotide-excision repair, DNA incision, 3'-to lesion
P62878	RBX1_HUMANE3 ubiquitin- ligase RBX1 OS=Homo sapiens GN=RBX1 PE=1 SV=1	P	GO:0006296	nucleotide-excision repair, DNA incision, 5'-to lesion
P62878	RBX1_HUMANE3 ubiquitin- ligase RBX1 OS=Homo sapiens GN=RBX1 PE=1 SV=1	P	GO:0006513	protein monoubiquitination
P62878	RBX1_HUMANE3 ubiquitin- ligase RBX1 OS=Homo sapiens GN=RBX1 PE=1 SV=1	P	GO:0016032	viral process
P62878	RBX1_HUMANE3 ubiquitin- ligase RBX1 OS=Homo sapiens GN=RBX1 PE=1 SV=1	P	GO:0016055	Wnt signaling pathway
P62878	RBX1_HUMANE3 ubiquitin- ligase RBX1 OS=Homo sapiens GN=RBX1 PE=1 SV=1	P	GO:0031146	SCF-dependent proteasomal ubiquitin-dependent protein catabolic process
P62878	RBX1_HUMANE3 ubiquitin- ligase RBX1 OS=Homo sapiens GN=RBX1 PE=1 SV=1	P	GO:0042769	DNA damage response, detection of DNA damage
P62878	RBX1_HUMANE3 ubiquitin- ligase RBX1 OS=Homo sapiens GN=RBX1 PE=1 SV=1	P	GO:0042787	protein ubiquitination involved in ubiquitin-dependent protein catabolic process
P62878	RBX1_HUMANE3 ubiquitin- ligase RBX1 OS=Homo sapiens GN=RBX1 PE=1 SV=1	P	GO:0045116	protein neddylation
P62878	RBX1_HUMANE3 ubiquitin- ligase RBX1 OS=Homo sapiens GN=RBX1 PE=1 SV=1	P	GO:0051439	regulation of ubiquitin-protein ligase activity involved in mitotic cell cycle
P62878	RBX1_HUMANE3 ubiquitin- ligase RBX1 OS=Homo sapiens GN=RBX1 PE=1 SV=1	P	GO:0051775	response to redox state
P62878	RBX1_HUMANE3 ubiquitin- ligase RBX1 OS=Homo sapiens GN=RBX1 PE=1 SV=1	P	GO:0061418	regulation of transcription from RNA polymerase II promoter in response to hypoxia
P62878	RBX1_HUMANE3 ubiquitin- ligase RBX1 OS=Homo sapiens GN=RBX1 PE=1 SV=1	P	GO:0070911	global genome nucleotide-excision repair
P62878	RBX1_HUMANE3 ubiquitin- ligase RBX1 OS=Homo sapiens GN=RBX1 PE=1 SV=1	P	GO:0070979	protein K11-linked ubiquitination
P62878	RBX1_HUMANE3 ubiquitin- ligase RBX1 OS=Homo sapiens GN=RBX1 PE=1 SV=1	P	GO:0090090	negative regulation of canonical Wnt signaling pathway
P62878	RBX1_HUMANE3 ubiquitin- ligase RBX1 OS=Homo sapiens GN=RBX1 PE=1 SV=1	P	GO:1901990	regulation of mitotic cell cycle phase transition
Q9CYW4	HDHD3_MOUSEHaloacid dehalogenase-like hydrolase domain-containing 3 OS=Mus musculus GN=Hdhd3 PE=1 SV=1	C	GO:0005739	mitochondrion
Q9CYW4	HDHD3_MOUSEHaloacid dehalogenase-like hydrolase domain-containing 3 OS=Mus musculus GN=Hdhd3 PE=1 SV=1	F	GO:0005515	protein binding
Q9CYW4	HDHD3_MOUSEHaloacid dehalogenase-like hydrolase domain-containing 3 OS=Mus musculus GN=Hdhd3 PE=1 SV=1	F	GO:0016787	hydrolase activity
Q9CYW4	HDHD3_MOUSEHaloacid dehalogenase-like hydrolase domain-containing 3 OS=Mus musculus GN=Hdhd3 PE=1 SV=1	P	GO:0008152	metabolic process
P53798	FDFT_MOUSESqualene synthase OS=Mus musculus GN=Fdft1 PE=1 SV=2	C	GO:0005789	endoplasmic reticulum membrane
P53798	FDFT_MOUSESqualene synthase OS=Mus musculus GN=Fdft1 PE=1 SV=2	F	GO:0016491	oxidoreductase activity
P53798	FDFT_MOUSESqualene synthase OS=Mus musculus GN=Fdft1 PE=1 SV=2	P	GO:0006695	cholesterol biosynthetic process
P53798	FDFT_MOUSESqualene synthase OS=Mus musculus GN=Fdft1 PE=1 SV=2	C	GO:0016021	integral component of membrane
P53798	FDFT_MOUSESqualene synthase OS=Mus musculus GN=Fdft1 PE=1 SV=2	P	GO:0006696	ergosterol biosynthetic process
P53798	FDFT_MOUSESqualene synthase OS=Mus musculus GN=Fdft1 PE=1 SV=2	P	GO:0055114	oxidation-reduction process
P53798	FDFT_MOUSESqualene synthase OS=Mus musculus GN=Fdft1 PE=1 SV=2	F	GO:0004310	farnesyl-diphosphate farnesyltransferase activity
P53798	FDFT_MOUSESqualene synthase OS=Mus musculus GN=Fdft1 PE=1 SV=2	P	GO:0016114	terpenoid biosynthetic process
P53798	FDFT_MOUSESqualene synthase OS=Mus musculus GN=Fdft1 PE=1 SV=2	F	GO:0051996	squalene synthase activity
P53798	FDFT_MOUSESqualene synthase OS=Mus musculus GN=Fdft1 PE=1 SV=2	P	GO:0045338	farnesyl diphosphate metabolic process
Q91X23	A1AG1_MOUSEAlpha-1-acid glyco 1 OS=Mus musculus GN=Orm1 PE=1 SV=1	P	GO:0032715	negative regulation of interleukin-6 production
Q91X23	A1AG1_MOUSEAlpha-1-acid glyco 1 OS=Mus musculus GN=Orm1 PE=1 SV=1	P	GO:0002576	platelet degranulation
Q91X23	A1AG1_MOUSEAlpha-1-acid glyco 1 OS=Mus musculus GN=Orm1 PE=1 SV=1	C	GO:0031093	platelet alpha granule lumen
Q91X23	A1AG1_MOUSEAlpha-1-acid glyco 1 OS=Mus musculus GN=Orm1 PE=1 SV=1	F	GO:0005515	protein binding
Q91X23	A1AG1_MOUSEAlpha-1-acid glyco 1 OS=Mus musculus GN=Orm1 PE=1 SV=1	C	GO:0070062	extracellular exosome
Q91X23	A1AG1_MOUSEAlpha-1-acid glyco 1 OS=Mus musculus GN=Orm1 PE=1 SV=1	C	GO:0072562	blood microparticle
Q91X23	A1AG1_MOUSEAlpha-1-acid glyco 1 OS=Mus musculus GN=Orm1 PE=1 SV=1	P	GO:0002682	regulation of immune system process
Q91X23	A1AG1_MOUSEAlpha-1-acid glyco 1 OS=Mus musculus GN=Orm1 PE=1 SV=1	P	GO:0006953	acute-phase response
Q91X23	A1AG1_MOUSEAlpha-1-acid glyco 1 OS=Mus musculus GN=Orm1 PE=1 SV=1	P	GO:0032720	negative regulation of tumor necrosis factor production
O88492	PLIN4_MOUSEPerilipin-4 OS=Mus musculus GN=Plin4 PE=1 SV=2	C	GO:0005811	lipid particle
O88492	PLIN4_MOUSEPerilipin-4 OS=Mus musculus GN=Plin4 PE=1 SV=2	C	GO:0005886	plasma membrane
O88492	PLIN4_MOUSEPerilipin-4 OS=Mus musculus GN=Plin4 PE=1 SV=2	C	GO:0012505	endomembrane system
O88492	PLIN4_MOUSEPerilipin-4 OS=Mus musculus GN=Plin4 PE=1 SV=2	C	GO:0043231	intracellular membrane-bounded organelle
O88492	PLIN4_MOUSEPerilipin-4 OS=Mus musculus GN=Plin4 PE=1 SV=2	C	GO:0044444	cytoplasmic part
O88492	PLIN4_MOUSEPerilipin-4 OS=Mus musculus GN=Plin4 PE=1 SV=2	F	GO:0005515	protein binding
O88492	PLIN4_MOUSEPerilipin-4 OS=Mus musculus GN=Plin4 PE=1 SV=2	P	GO:0019222	regulation of metabolic process
O88492	PLIN4_MOUSEPerilipin-4 OS=Mus musculus GN=Plin4 PE=1 SV=2	P	GO:0050794	regulation of cellular process
O88492	PLIN4_MOUSEPerilipin-4 OS=Mus musculus GN=Plin4 PE=1 SV=2	P	GO:0051179	localization
A2APM2	CD44_MOUSECD44 antigen OS=Mus musculus GN=Cd44 PE=1 SV=3	C	GO:0005794	Golgi apparatus
A2APM2	CD44_MOUSECD44 antigen OS=Mus musculus GN=Cd44 PE=1 SV=3	C	GO:0005887	integral component of plasma membrane
A2APM2	CD44_MOUSECD44 antigen OS=Mus musculus GN=Cd44 PE=1 SV=3	F	GO:0004415	hyalurononglucosaminidase activity
A2APM2	CD44_MOUSECD44 antigen OS=Mus musculus GN=Cd44 PE=1 SV=3	C	GO:0070062	extracellular exosome
A2APM2	CD44_MOUSECD44 antigen OS=Mus musculus GN=Cd44 PE=1 SV=3	C	GO:0005925	focal adhesion
A2APM2	CD44_MOUSECD44 antigen OS=Mus musculus GN=Cd44 PE=1 SV=3	P	GO:0043154	negative regulation of cysteine-type endopeptidase activity involved in apoptotic process
A2APM2	CD44_MOUSECD44 antigen OS=Mus musculus GN=Cd44 PE=1 SV=3	P	GO:0050731	positive regulation of peptidyl-tyrosine phosphorylation
A2APM2	CD44_MOUSECD44 antigen OS=Mus musculus GN=Cd44 PE=1 SV=3	P	GO:0033138	positive regulation of peptidyl-serine phosphorylation
A2APM2	CD44_MOUSECD44 antigen OS=Mus musculus GN=Cd44 PE=1 SV=3	P	GO:0007160	cell-matrix adhesion
A2APM2	CD44_MOUSECD44 antigen OS=Mus musculus GN=Cd44 PE=1 SV=3	P	GO:0043518	negative regulation of DNA damage response, signal transduction by p53 class mediator
A2APM2	CD44_MOUSECD44 antigen OS=Mus musculus GN=Cd44 PE=1 SV=3	P	GO:0060333	interferon-gamma-mediated signaling pathway
A2APM2	CD44_MOUSECD44 antigen OS=Mus musculus GN=Cd44 PE=1 SV=3	P	GO:0022617	extracellular matrix disassembly
A2APM2	CD44_MOUSECD44 antigen OS=Mus musculus GN=Cd44 PE=1 SV=3	C	GO:0005581	collagen trimer
A2APM2	CD44_MOUSECD44 antigen OS=Mus musculus GN=Cd44 PE=1 SV=3	P	GO:1902166	negative regulation of intrinsic apoptotic signaling pathway in response to DNA damage by p53 class mediator
A2APM2	CD44_MOUSECD44 antigen OS=Mus musculus GN=Cd44 PE=1 SV=3	C	GO:0035692	macrophage migration inhibitory factor receptor complex
A2APM2	CD44_MOUSECD44 antigen OS=Mus musculus GN=Cd44 PE=1 SV=3	P	GO:0044344	cellular response to fibroblast growth factor stimulus
A2APM2	CD44_MOUSECD44 antigen OS=Mus musculus GN=Cd44 PE=1 SV=3	F	GO:0005540	hyaluronic acid binding
A2APM2	CD44_MOUSECD44 antigen OS=Mus musculus GN=Cd44 PE=1 SV=3	F	GO:0004896	cytokine receptor activity
A2APM2	CD44_MOUSECD44 antigen OS=Mus musculus GN=Cd44 PE=1 SV=3	P	GO:1900625	positive regulation of monocyte aggregation
A2APM2	CD44_MOUSECD44 antigen OS=Mus musculus GN=Cd44 PE=1 SV=3	C	GO:0009986	cell surface
A2APM2	CD44_MOUSECD44 antigen OS=Mus musculus GN=Cd44 PE=1 SV=3	P	GO:0005975	carbohydrate metabolic process
A2APM2	CD44_MOUSECD44 antigen OS=Mus musculus GN=Cd44 PE=1 SV=3	F	GO:0005518	collagen binding
A2APM2	CD44_MOUSECD44 antigen OS=Mus musculus GN=Cd44 PE=1 SV=3	P	GO:0070374	positive regulation of ERK1 and ERK2 cascade
A2APM2	CD44_MOUSECD44 antigen OS=Mus musculus GN=Cd44 PE=1 SV=3	P	GO:0034116	positive regulation of heterotypic cell-cell adhesion
A2APM2	CD44_MOUSECD44 antigen OS=Mus musculus GN=Cd44 PE=1 SV=3	P	GO:0050900	leukocyte migration
A2APM2	CD44_MOUSECD44 antigen OS=Mus musculus GN=Cd44 PE=1 SV=3	P	GO:0030214	hyaluronan catabolic process
A2APM2	CD44_MOUSECD44 antigen OS=Mus musculus GN=Cd44 PE=1 SV=3	P	GO:0051216	cartilage development
Q91V57	CHIN_MOUSEN-chimaerin OS=Mus musculus GN=Chn1 PE=1 SV=2	F	GO:0005070	SH3/SH2 adaptor activity
Q91V57	CHIN_MOUSEN-chimaerin OS=Mus musculus GN=Chn1 PE=1 SV=2	P	GO:0008045	motor neuron axon guidance
Q91V57	CHIN_MOUSEN-chimaerin OS=Mus musculus GN=Chn1 PE=1 SV=2	F	GO:0005096	GTPase activator activity
Q91V57	CHIN_MOUSEN-chimaerin OS=Mus musculus GN=Chn1 PE=1 SV=2	F	GO:0046875	ephrin receptor binding
Q91V57	CHIN_MOUSEN-chimaerin OS=Mus musculus GN=Chn1 PE=1 SV=2	P	GO:0009967	positive regulation of signal transduction
Q91V57	CHIN_MOUSEN-chimaerin OS=Mus musculus GN=Chn1 PE=1 SV=2	P	GO:0006898	receptor-mediated endocytosis
Q91V57	CHIN_MOUSEN-chimaerin OS=Mus musculus GN=Chn1 PE=1 SV=2	P	GO:0043547	positive regulation of GTPase activity
Q91V57	CHIN_MOUSEN-chimaerin OS=Mus musculus GN=Chn1 PE=1 SV=2	F	GO:0046872	metal ion binding
Q91V57	CHIN_MOUSEN-chimaerin OS=Mus musculus GN=Chn1 PE=1 SV=2	P	GO:0051056	regulation of small GTPase mediated signal transduction
Q91V57	CHIN_MOUSEN-chimaerin OS=Mus musculus GN=Chn1 PE=1 SV=2	P	GO:0050770	regulation of axonogenesis
Q91V57	CHIN_MOUSEN-chimaerin OS=Mus musculus GN=Chn1 PE=1 SV=2	P	GO:0048013	ephrin receptor signaling pathway
Q91V57	CHIN_MOUSEN-chimaerin OS=Mus musculus GN=Chn1 PE=1 SV=2	C	GO:0016020	membrane
Q91V57	CHIN_MOUSEN-chimaerin OS=Mus musculus GN=Chn1 PE=1 SV=2	C	GO:0005829	cytosol
Q91V57	CHIN_MOUSEN-chimaerin OS=Mus musculus GN=Chn1 PE=1 SV=2	F	GO:0017124	SH3 domain binding
A0A0R4J038	KNG1_MOUSEKininogen-1 OS=Mus musculus GN=Kng1 PE=1 SV=1	C	GO:0005886	plasma membrane
A0A0R4J038	KNG1_MOUSEKininogen-1 OS=Mus musculus GN=Kng1 PE=1 SV=1	C	GO:0031093	platelet alpha granule lumen
A0A0R4J038	KNG1_MOUSEKininogen-1 OS=Mus musculus GN=Kng1 PE=1 SV=1	C	GO:0070062	extracellular exosome
A0A0R4J038	KNG1_MOUSEKininogen-1 OS=Mus musculus GN=Kng1 PE=1 SV=1	C	GO:0072562	blood microparticle
A0A0R4J038	KNG1_MOUSEKininogen-1 OS=Mus musculus GN=Kng1 PE=1 SV=1	F	GO:0004869	cysteine-type endopeptidase inhibitor activity
A0A0R4J038	KNG1_MOUSEKininogen-1 OS=Mus musculus GN=Kng1 PE=1 SV=1	F	GO:0005102	receptor binding
A0A0R4J038	KNG1_MOUSEKininogen-1 OS=Mus musculus GN=Kng1 PE=1 SV=1	F	GO:0008201	heparin binding
A0A0R4J038	KNG1_MOUSEKininogen-1 OS=Mus musculus GN=Kng1 PE=1 SV=1	F	GO:0008270	zinc ion binding
A0A0R4J038	KNG1_MOUSEKininogen-1 OS=Mus musculus GN=Kng1 PE=1 SV=1	P	GO:0002576	platelet degranulation
A0A0R4J038	KNG1_MOUSEKininogen-1 OS=Mus musculus GN=Kng1 PE=1 SV=1	P	GO:0006939	smooth muscle contraction
A0A0R4J038	KNG1_MOUSEKininogen-1 OS=Mus musculus GN=Kng1 PE=1 SV=1	P	GO:0006953	acute-phase response
A0A0R4J038	KNG1_MOUSEKininogen-1 OS=Mus musculus GN=Kng1 PE=1 SV=1	P	GO:0007162	negative regulation of cell adhesion
A0A0R4J038	KNG1_MOUSEKininogen-1 OS=Mus musculus GN=Kng1 PE=1 SV=1	P	GO:0007204	positive regulation of cytosolic calcium ion concentration
A0A0R4J038	KNG1_MOUSEKininogen-1 OS=Mus musculus GN=Kng1 PE=1 SV=1	P	GO:0007597	blood coagulation, intrinsic pathway
A0A0R4J038	KNG1_MOUSEKininogen-1 OS=Mus musculus GN=Kng1 PE=1 SV=1	P	GO:0010951	negative regulation of endopeptidase activity
A0A0R4J038	KNG1_MOUSEKininogen-1 OS=Mus musculus GN=Kng1 PE=1 SV=1	P	GO:0030195	negative regulation of blood coagulation
A0A0R4J038	KNG1_MOUSEKininogen-1 OS=Mus musculus GN=Kng1 PE=1 SV=1	P	GO:0035810	positive regulation of urine volume
A0A0R4J038	KNG1_MOUSEKininogen-1 OS=Mus musculus GN=Kng1 PE=1 SV=1	P	GO:0035815	positive regulation of renal sodium excretion
A0A0R4J038	KNG1_MOUSEKininogen-1 OS=Mus musculus GN=Kng1 PE=1 SV=1	P	GO:0042311	vasodilation
A0A0R4J038	KNG1_MOUSEKininogen-1 OS=Mus musculus GN=Kng1 PE=1 SV=1	P	GO:0043065	positive regulation of apoptotic process
A0A0R4J038	KNG1_MOUSEKininogen-1 OS=Mus musculus GN=Kng1 PE=1 SV=1	P	GO:0007165	signal transduction
Q3TYX3	SMYD5_MOUSESET and MYND domain-containing 5 OS=Mus musculus GN=Smyd5 PE=1 SV=2	C	GO:0044424	intracellular part
Q3TYX3	SMYD5_MOUSESET and MYND domain-containing 5 OS=Mus musculus GN=Smyd5 PE=1 SV=2	F	GO:0005515	protein binding
Q3TYX3	SMYD5_MOUSESET and MYND domain-containing 5 OS=Mus musculus GN=Smyd5 PE=1 SV=2	F	GO:0016279	protein-lysine N-methyltransferase activity
Q3TYX3	SMYD5_MOUSESET and MYND domain-containing 5 OS=Mus musculus GN=Smyd5 PE=1 SV=2	F	GO:0046872	metal ion binding
Q3TYX3	SMYD5_MOUSESET and MYND domain-containing 5 OS=Mus musculus GN=Smyd5 PE=1 SV=2	P	GO:0006357	regulation of transcription from RNA polymerase II promoter
Q3TYX3	SMYD5_MOUSESET and MYND domain-containing 5 OS=Mus musculus GN=Smyd5 PE=1 SV=2	P	GO:0010605	negative regulation of macromolecule metabolic process
Q3TYX3	SMYD5_MOUSESET and MYND domain-containing 5 OS=Mus musculus GN=Smyd5 PE=1 SV=2	P	GO:0018022	peptidyl-lysine methylation
Q3TYX3	SMYD5_MOUSESET and MYND domain-containing 5 OS=Mus musculus GN=Smyd5 PE=1 SV=2	P	GO:0031324	negative regulation of cellular metabolic process
Q3TYX3	SMYD5_MOUSESET and MYND domain-containing 5 OS=Mus musculus GN=Smyd5 PE=1 SV=2	P	GO:1901796	regulation of signal transduction by p53 class mediator
Q3THU3	APC5_MOUSEAnaphase-promoting complex subunit 5 OS=Mus musculus GN=Anapc5 PE=1 SV=1	P	GO:0051301	cell division
Q3THU3	APC5_MOUSEAnaphase-promoting complex subunit 5 OS=Mus musculus GN=Anapc5 PE=1 SV=1	P	GO:0070979	protein K11-linked ubiquitination
Q3THU3	APC5_MOUSEAnaphase-promoting complex subunit 5 OS=Mus musculus GN=Anapc5 PE=1 SV=1	F	GO:0019903	protein phosphatase binding
Q3THU3	APC5_MOUSEAnaphase-promoting complex subunit 5 OS=Mus musculus GN=Anapc5 PE=1 SV=1	C	GO:0005680	anaphase-promoting complex
Q3THU3	APC5_MOUSEAnaphase-promoting complex subunit 5 OS=Mus musculus GN=Anapc5 PE=1 SV=1	P	GO:0031145	anaphase-promoting complex-dependent catabolic process
Q3THU3	APC5_MOUSEAnaphase-promoting complex subunit 5 OS=Mus musculus GN=Anapc5 PE=1 SV=1	C	GO:0005829	cytosol
Q3THU3	APC5_MOUSEAnaphase-promoting complex subunit 5 OS=Mus musculus GN=Anapc5 PE=1 SV=1	P	GO:0051437	positive regulation of ubiquitin-protein ligase activity involved in regulation of mitotic cell cycle transition
Q3THU3	APC5_MOUSEAnaphase-promoting complex subunit 5 OS=Mus musculus GN=Anapc5 PE=1 SV=1	P	GO:0000278	mitotic cell cycle
Q3THU3	APC5_MOUSEAnaphase-promoting complex subunit 5 OS=Mus musculus GN=Anapc5 PE=1 SV=1	C	GO:0005654	nucleoplasm
Q3THU3	APC5_MOUSEAnaphase-promoting complex subunit 5 OS=Mus musculus GN=Anapc5 PE=1 SV=1	P	GO:0051436	negative regulation of ubiquitin-protein ligase activity involved in mitotic cell cycle
Q9D7J4	COX20_MOUSECytochrome c oxidase 20 homolog OS=Mus musculus GN=Cox20 PE=1 SV=1	P	GO:0033617	mitochondrial respiratory chain complex IV assembly
Q9D7J4	COX20_MOUSECytochrome c oxidase 20 homolog OS=Mus musculus GN=Cox20 PE=1 SV=1	C	GO:0016021	integral component of membrane
Q9D7J4	COX20_MOUSECytochrome c oxidase 20 homolog OS=Mus musculus GN=Cox20 PE=1 SV=1	P	GO:0009060	aerobic respiration
Q9D7J4	COX20_MOUSECytochrome c oxidase 20 homolog OS=Mus musculus GN=Cox20 PE=1 SV=1	C	GO:0005743	mitochondrial inner membrane
A2BI31	CD59A_MOUSECD59A glyco OS=Mus musculus GN=Cd59a PE=2 SV=1	C	GO:0031362	anchored component of external side of plasma membrane
A2BI31	CD59A_MOUSECD59A glyco OS=Mus musculus GN=Cd59a PE=2 SV=1	P	GO:0007166	cell surface receptor signaling pathway
A2BI31	CD59A_MOUSECD59A glyco OS=Mus musculus GN=Cd59a PE=2 SV=1	C	GO:0044444	cytoplasmic part
A2BI31	CD59A_MOUSECD59A glyco OS=Mus musculus GN=Cd59a PE=2 SV=1	C	GO:0044446	intracellular organelle part
A2BI31	CD59A_MOUSECD59A glyco OS=Mus musculus GN=Cd59a PE=2 SV=1	P	GO:0001971	negative regulation of activation of membrane attack complex
A2BI31	CD59A_MOUSECD59A glyco OS=Mus musculus GN=Cd59a PE=2 SV=1	P	GO:0006888	ER to Golgi vesicle-mediated transport
A2BI31	CD59A_MOUSECD59A glyco OS=Mus musculus GN=Cd59a PE=2 SV=1	F	GO:0005515	protein binding
A2BI31	CD59A_MOUSECD59A glyco OS=Mus musculus GN=Cd59a PE=2 SV=1	C	GO:0070062	extracellular exosome
A2BI31	CD59A_MOUSECD59A glyco OS=Mus musculus GN=Cd59a PE=2 SV=1	C	GO:0005925	focal adhesion
A2BI31	CD59A_MOUSECD59A glyco OS=Mus musculus GN=Cd59a PE=2 SV=1	C	GO:0043231	intracellular membrane-bounded organelle
A2BI31	CD59A_MOUSECD59A glyco OS=Mus musculus GN=Cd59a PE=2 SV=1	C	GO:0098588	bounding membrane of organelle
A2BI31	CD59A_MOUSECD59A glyco OS=Mus musculus GN=Cd59a PE=2 SV=1	P	GO:0045087	innate immune response
A2BI31	CD59A_MOUSECD59A glyco OS=Mus musculus GN=Cd59a PE=2 SV=1	C	GO:0012505	endomembrane system
P13634	CAH1_MOUSECarbonic anhydrase 1 OS=Mus musculus GN=Ca1 PE=1 SV=4	C	GO:0005829	cytosol
P13634	CAH1_MOUSECarbonic anhydrase 1 OS=Mus musculus GN=Ca1 PE=1 SV=4	C	GO:0070062	extracellular exosome
P13634	CAH1_MOUSECarbonic anhydrase 1 OS=Mus musculus GN=Ca1 PE=1 SV=4	F	GO:0004064	arylesterase activity
P13634	CAH1_MOUSECarbonic anhydrase 1 OS=Mus musculus GN=Ca1 PE=1 SV=4	F	GO:0004089	carbonate dehydratase activity
P13634	CAH1_MOUSECarbonic anhydrase 1 OS=Mus musculus GN=Ca1 PE=1 SV=4	F	GO:0005515	protein binding
P13634	CAH1_MOUSECarbonic anhydrase 1 OS=Mus musculus GN=Ca1 PE=1 SV=4	F	GO:0008270	zinc ion binding
P13634	CAH1_MOUSECarbonic anhydrase 1 OS=Mus musculus GN=Ca1 PE=1 SV=4	P	GO:0006730	one-carbon metabolic process
P13634	CAH1_MOUSECarbonic anhydrase 1 OS=Mus musculus GN=Ca1 PE=1 SV=4	P	GO:0015701	bicarbonate transport
P13634	CAH1_MOUSECarbonic anhydrase 1 OS=Mus musculus GN=Ca1 PE=1 SV=4	P	GO:0006807	nitrogen compound metabolic process
Q811J3	IREB2_MOUSEIron-responsive element-binding 2 OS=Mus musculus GN=Ireb2 PE=1 SV=2	P	GO:0034101	erythrocyte homeostasis
Q811J3	IREB2_MOUSEIron-responsive element-binding 2 OS=Mus musculus GN=Ireb2 PE=1 SV=2	F	GO:0030350	iron-responsive element binding
Q811J3	IREB2_MOUSEIron-responsive element-binding 2 OS=Mus musculus GN=Ireb2 PE=1 SV=2	P	GO:0010040	response to iron(II) ion
Q811J3	IREB2_MOUSEIron-responsive element-binding 2 OS=Mus musculus GN=Ireb2 PE=1 SV=2	P	GO:0009791	post-embryonic development
Q811J3	IREB2_MOUSEIron-responsive element-binding 2 OS=Mus musculus GN=Ireb2 PE=1 SV=2	F	GO:0030371	translation repressor activity
Q811J3	IREB2_MOUSEIron-responsive element-binding 2 OS=Mus musculus GN=Ireb2 PE=1 SV=2	C	GO:0005794	Golgi apparatus
Q811J3	IREB2_MOUSEIron-responsive element-binding 2 OS=Mus musculus GN=Ireb2 PE=1 SV=2	C	GO:0005783	endoplasmic reticulum
Q811J3	IREB2_MOUSEIron-responsive element-binding 2 OS=Mus musculus GN=Ireb2 PE=1 SV=2	P	GO:0006782	protoporphyrinogen IX biosynthetic process
Q811J3	IREB2_MOUSEIron-responsive element-binding 2 OS=Mus musculus GN=Ireb2 PE=1 SV=2	F	GO:0003994	aconitate hydratase activity
Q811J3	IREB2_MOUSEIron-responsive element-binding 2 OS=Mus musculus GN=Ireb2 PE=1 SV=2	P	GO:0006879	cellular iron ion homeostasis
Q811J3	IREB2_MOUSEIron-responsive element-binding 2 OS=Mus musculus GN=Ireb2 PE=1 SV=2	P	GO:0030316	osteoclast differentiation
Q811J3	IREB2_MOUSEIron-responsive element-binding 2 OS=Mus musculus GN=Ireb2 PE=1 SV=2	P	GO:0050892	intestinal absorption
Q811J3	IREB2_MOUSEIron-responsive element-binding 2 OS=Mus musculus GN=Ireb2 PE=1 SV=2	F	GO:0005515	protein binding
Q811J3	IREB2_MOUSEIron-responsive element-binding 2 OS=Mus musculus GN=Ireb2 PE=1 SV=2	C	GO:0070062	extracellular exosome
Q811J3	IREB2_MOUSEIron-responsive element-binding 2 OS=Mus musculus GN=Ireb2 PE=1 SV=2	F	GO:0046872	metal ion binding
Q811J3	IREB2_MOUSEIron-responsive element-binding 2 OS=Mus musculus GN=Ireb2 PE=1 SV=2	P	GO:0046487	glyoxylate metabolic process
Q811J3	IREB2_MOUSEIron-responsive element-binding 2 OS=Mus musculus GN=Ireb2 PE=1 SV=2	P	GO:0006826	iron ion transport
Q811J3	IREB2_MOUSEIron-responsive element-binding 2 OS=Mus musculus GN=Ireb2 PE=1 SV=2	C	GO:0005739	mitochondrion
Q811J3	IREB2_MOUSEIron-responsive element-binding 2 OS=Mus musculus GN=Ireb2 PE=1 SV=2	C	GO:0005829	cytosol
Q811J3	IREB2_MOUSEIron-responsive element-binding 2 OS=Mus musculus GN=Ireb2 PE=1 SV=2	P	GO:0019643	reductive tricarboxylic acid cycle
Q811J3	IREB2_MOUSEIron-responsive element-binding 2 OS=Mus musculus GN=Ireb2 PE=1 SV=2	F	GO:0051539	4 iron, 4 sulfur cluster binding
Q811J3	IREB2_MOUSEIron-responsive element-binding 2 OS=Mus musculus GN=Ireb2 PE=1 SV=2	P	GO:0017148	negative regulation of translation
Q811J3	IREB2_MOUSEIron-responsive element-binding 2 OS=Mus musculus GN=Ireb2 PE=1 SV=2	P	GO:0006445	regulation of translation
Q01237	HMDH_MOUSE3-hydroxy-3-methylglutaryl-coenzyme A reductase OS=Mus musculus GN=Hmgcr PE=1 SV=3	P	GO:0061179	negative regulation of insulin secretion involved in cellular response to glucose stimulus
Q01237	HMDH_MOUSE3-hydroxy-3-methylglutaryl-coenzyme A reductase OS=Mus musculus GN=Hmgcr PE=1 SV=3	P	GO:0043407	negative regulation of MAP kinase activity
Q01237	HMDH_MOUSE3-hydroxy-3-methylglutaryl-coenzyme A reductase OS=Mus musculus GN=Hmgcr PE=1 SV=3	P	GO:0045445	myoblast differentiation
Q01237	HMDH_MOUSE3-hydroxy-3-methylglutaryl-coenzyme A reductase OS=Mus musculus GN=Hmgcr PE=1 SV=3	P	GO:0008542	visual learning
Q01237	HMDH_MOUSE3-hydroxy-3-methylglutaryl-coenzyme A reductase OS=Mus musculus GN=Hmgcr PE=1 SV=3	P	GO:0006743	ubiquinone metabolic process
Q01237	HMDH_MOUSE3-hydroxy-3-methylglutaryl-coenzyme A reductase OS=Mus musculus GN=Hmgcr PE=1 SV=3	F	GO:0004420	hydroxymethylglutaryl-CoA reductase (NADPH) activity
Q01237	HMDH_MOUSE3-hydroxy-3-methylglutaryl-coenzyme A reductase OS=Mus musculus GN=Hmgcr PE=1 SV=3	C	GO:0005789	endoplasmic reticulum membrane
Q01237	HMDH_MOUSE3-hydroxy-3-methylglutaryl-coenzyme A reductase OS=Mus musculus GN=Hmgcr PE=1 SV=3	P	GO:0048661	positive regulation of smooth muscle cell proliferation
Q01237	HMDH_MOUSE3-hydroxy-3-methylglutaryl-coenzyme A reductase OS=Mus musculus GN=Hmgcr PE=1 SV=3	P	GO:0045471	response to ethanol
Q01237	HMDH_MOUSE3-hydroxy-3-methylglutaryl-coenzyme A reductase OS=Mus musculus GN=Hmgcr PE=1 SV=3	F	GO:0042282	hydroxymethylglutaryl-CoA reductase activity
Q01237	HMDH_MOUSE3-hydroxy-3-methylglutaryl-coenzyme A reductase OS=Mus musculus GN=Hmgcr PE=1 SV=3	P	GO:0048643	positive regulation of skeletal muscle tissue development
Q01237	HMDH_MOUSE3-hydroxy-3-methylglutaryl-coenzyme A reductase OS=Mus musculus GN=Hmgcr PE=1 SV=3	P	GO:0051262	protein tetramerization
Q01237	HMDH_MOUSE3-hydroxy-3-methylglutaryl-coenzyme A reductase OS=Mus musculus GN=Hmgcr PE=1 SV=3	F	GO:0070402	NADPH binding
Q01237	HMDH_MOUSE3-hydroxy-3-methylglutaryl-coenzyme A reductase OS=Mus musculus GN=Hmgcr PE=1 SV=3	F	GO:0051721	protein phosphatase 2A binding
Q01237	HMDH_MOUSE3-hydroxy-3-methylglutaryl-coenzyme A reductase OS=Mus musculus GN=Hmgcr PE=1 SV=3	P	GO:0061045	negative regulation of wound healing
Q01237	HMDH_MOUSE3-hydroxy-3-methylglutaryl-coenzyme A reductase OS=Mus musculus GN=Hmgcr PE=1 SV=3	F	GO:0042803	protein homodimerization activity
Q01237	HMDH_MOUSE3-hydroxy-3-methylglutaryl-coenzyme A reductase OS=Mus musculus GN=Hmgcr PE=1 SV=3	P	GO:0006695	cholesterol biosynthetic process
Q01237	HMDH_MOUSE3-hydroxy-3-methylglutaryl-coenzyme A reductase OS=Mus musculus GN=Hmgcr PE=1 SV=3	P	GO:0007584	response to nutrient
Q01237	HMDH_MOUSE3-hydroxy-3-methylglutaryl-coenzyme A reductase OS=Mus musculus GN=Hmgcr PE=1 SV=3	P	GO:0008299	isoprenoid biosynthetic process
Q01237	HMDH_MOUSE3-hydroxy-3-methylglutaryl-coenzyme A reductase OS=Mus musculus GN=Hmgcr PE=1 SV=3	P	GO:0007568	aging
Q01237	HMDH_MOUSE3-hydroxy-3-methylglutaryl-coenzyme A reductase OS=Mus musculus GN=Hmgcr PE=1 SV=3	P	GO:0009889	regulation of biosynthetic process
Q01237	HMDH_MOUSE3-hydroxy-3-methylglutaryl-coenzyme A reductase OS=Mus musculus GN=Hmgcr PE=1 SV=3	C	GO:0005778	peroxisomal membrane
Q01237	HMDH_MOUSE3-hydroxy-3-methylglutaryl-coenzyme A reductase OS=Mus musculus GN=Hmgcr PE=1 SV=3	P	GO:0070374	positive regulation of ERK1 and ERK2 cascade
Q01237	HMDH_MOUSE3-hydroxy-3-methylglutaryl-coenzyme A reductase OS=Mus musculus GN=Hmgcr PE=1 SV=3	C	GO:0016021	integral component of membrane
Q01237	HMDH_MOUSE3-hydroxy-3-methylglutaryl-coenzyme A reductase OS=Mus musculus GN=Hmgcr PE=1 SV=3	P	GO:0010666	positive regulation of cardiac muscle cell apoptotic process
Q01237	HMDH_MOUSE3-hydroxy-3-methylglutaryl-coenzyme A reductase OS=Mus musculus GN=Hmgcr PE=1 SV=3	N	GO:0097756	N/A
Q01237	HMDH_MOUSE3-hydroxy-3-methylglutaryl-coenzyme A reductase OS=Mus musculus GN=Hmgcr PE=1 SV=3	P	GO:0015936	coenzyme A metabolic process
Q01237	HMDH_MOUSE3-hydroxy-3-methylglutaryl-coenzyme A reductase OS=Mus musculus GN=Hmgcr PE=1 SV=3	P	GO:0055114	oxidation-reduction process
Q01237	HMDH_MOUSE3-hydroxy-3-methylglutaryl-coenzyme A reductase OS=Mus musculus GN=Hmgcr PE=1 SV=3	P	GO:0032874	positive regulation of stress-activated MAPK cascade
Q01237	HMDH_MOUSE3-hydroxy-3-methylglutaryl-coenzyme A reductase OS=Mus musculus GN=Hmgcr PE=1 SV=3	P	GO:0010664	negative regulation of striated muscle cell apoptotic process
Q91ZS8	RED1_MOUSEDouble-stranded RNA-specific editase 1 OS=Mus musculus GN=Adarb1 PE=1 SV=1	P	GO:0034097	response to cytokine
Q91ZS8	RED1_MOUSEDouble-stranded RNA-specific editase 1 OS=Mus musculus GN=Adarb1 PE=1 SV=1	P	GO:0007275	multicellular organism development
Q91ZS8	RED1_MOUSEDouble-stranded RNA-specific editase 1 OS=Mus musculus GN=Adarb1 PE=1 SV=1	P	GO:0035196	production of miRNAs involved in gene silencing by miRNA
Q91ZS8	RED1_MOUSEDouble-stranded RNA-specific editase 1 OS=Mus musculus GN=Adarb1 PE=1 SV=1	P	GO:0008285	negative regulation of cell proliferation
Q91ZS8	RED1_MOUSEDouble-stranded RNA-specific editase 1 OS=Mus musculus GN=Adarb1 PE=1 SV=1	P	GO:0006382	adenosine to inosine editing
Q91ZS8	RED1_MOUSEDouble-stranded RNA-specific editase 1 OS=Mus musculus GN=Adarb1 PE=1 SV=1	P	GO:0044387	negative regulation of protein kinase activity by regulation of protein phosphorylation
Q91ZS8	RED1_MOUSEDouble-stranded RNA-specific editase 1 OS=Mus musculus GN=Adarb1 PE=1 SV=1	P	GO:0006397	mRNA processing
Q91ZS8	RED1_MOUSEDouble-stranded RNA-specific editase 1 OS=Mus musculus GN=Adarb1 PE=1 SV=1	C	GO:0005730	nucleolus
Q91ZS8	RED1_MOUSEDouble-stranded RNA-specific editase 1 OS=Mus musculus GN=Adarb1 PE=1 SV=1	P	GO:0006886	intracellular protein transport
Q91ZS8	RED1_MOUSEDouble-stranded RNA-specific editase 1 OS=Mus musculus GN=Adarb1 PE=1 SV=1	C	GO:0005654	nucleoplasm
Q91ZS8	RED1_MOUSEDouble-stranded RNA-specific editase 1 OS=Mus musculus GN=Adarb1 PE=1 SV=1	P	GO:0006913	nucleocytoplasmic transport
Q91ZS8	RED1_MOUSEDouble-stranded RNA-specific editase 1 OS=Mus musculus GN=Adarb1 PE=1 SV=1	F	GO:0005515	protein binding
Q91ZS8	RED1_MOUSEDouble-stranded RNA-specific editase 1 OS=Mus musculus GN=Adarb1 PE=1 SV=1	F	GO:0046872	metal ion binding
Q91ZS8	RED1_MOUSEDouble-stranded RNA-specific editase 1 OS=Mus musculus GN=Adarb1 PE=1 SV=1	C	GO:0005737	cytoplasm
Q91ZS8	RED1_MOUSEDouble-stranded RNA-specific editase 1 OS=Mus musculus GN=Adarb1 PE=1 SV=1	F	GO:0003725	double-stranded RNA binding
Q91ZS8	RED1_MOUSEDouble-stranded RNA-specific editase 1 OS=Mus musculus GN=Adarb1 PE=1 SV=1	P	GO:0045087	innate immune response
Q91ZS8	RED1_MOUSEDouble-stranded RNA-specific editase 1 OS=Mus musculus GN=Adarb1 PE=1 SV=1	F	GO:0003726	double-stranded RNA adenosine deaminase activity
Q91ZS8	RED1_MOUSEDouble-stranded RNA-specific editase 1 OS=Mus musculus GN=Adarb1 PE=1 SV=1	F	GO:0003727	single-stranded RNA binding
Q91ZS8	RED1_MOUSEDouble-stranded RNA-specific editase 1 OS=Mus musculus GN=Adarb1 PE=1 SV=1	P	GO:0051607	defense response to virus
Q91ZS8	RED1_MOUSEDouble-stranded RNA-specific editase 1 OS=Mus musculus GN=Adarb1 PE=1 SV=1	F	GO:0003729	mRNA binding
Q91ZS8	RED1_MOUSEDouble-stranded RNA-specific editase 1 OS=Mus musculus GN=Adarb1 PE=1 SV=1	P	GO:0051726	regulation of cell cycle
Q91ZS8	RED1_MOUSEDouble-stranded RNA-specific editase 1 OS=Mus musculus GN=Adarb1 PE=1 SV=1	P	GO:0045070	positive regulation of viral genome replication
Q91ZS8	RED1_MOUSEDouble-stranded RNA-specific editase 1 OS=Mus musculus GN=Adarb1 PE=1 SV=1	P	GO:0030336	negative regulation of cell migration
P63239	NEC1_MOUSENeuroendocrine convertase 1 OS=Mus musculus GN=Pcsk1 PE=1 SV=1	P	GO:0008283	cell proliferation
P63239	NEC1_MOUSENeuroendocrine convertase 1 OS=Mus musculus GN=Pcsk1 PE=1 SV=1	P	GO:0007179	transforming growth factor beta receptor signaling pathway
P63239	NEC1_MOUSENeuroendocrine convertase 1 OS=Mus musculus GN=Pcsk1 PE=1 SV=1	P	GO:0006465	signal peptide processing
P63239	NEC1_MOUSENeuroendocrine convertase 1 OS=Mus musculus GN=Pcsk1 PE=1 SV=1	F	GO:0008201	heparin binding
P63239	NEC1_MOUSENeuroendocrine convertase 1 OS=Mus musculus GN=Pcsk1 PE=1 SV=1	F	GO:0042277	peptide binding
P63239	NEC1_MOUSENeuroendocrine convertase 1 OS=Mus musculus GN=Pcsk1 PE=1 SV=1	F	GO:0002020	protease binding
P63239	NEC1_MOUSENeuroendocrine convertase 1 OS=Mus musculus GN=Pcsk1 PE=1 SV=1	C	GO:0000139	Golgi membrane
P63239	NEC1_MOUSENeuroendocrine convertase 1 OS=Mus musculus GN=Pcsk1 PE=1 SV=1	C	GO:0005796	Golgi lumen
P63239	NEC1_MOUSENeuroendocrine convertase 1 OS=Mus musculus GN=Pcsk1 PE=1 SV=1	P	GO:0032804	negative regulation of low-density lipoprotein particle receptor catabolic process
P63239	NEC1_MOUSENeuroendocrine convertase 1 OS=Mus musculus GN=Pcsk1 PE=1 SV=1	P	GO:0019082	viral protein processing
P63239	NEC1_MOUSENeuroendocrine convertase 1 OS=Mus musculus GN=Pcsk1 PE=1 SV=1	C	GO:0005802	trans-Golgi network
P63239	NEC1_MOUSENeuroendocrine convertase 1 OS=Mus musculus GN=Pcsk1 PE=1 SV=1	C	GO:0070062	extracellular exosome
P63239	NEC1_MOUSENeuroendocrine convertase 1 OS=Mus musculus GN=Pcsk1 PE=1 SV=1	P	GO:0051044	positive regulation of membrane protein ectodomain proteolysis
P63239	NEC1_MOUSENeuroendocrine convertase 1 OS=Mus musculus GN=Pcsk1 PE=1 SV=1	P	GO:0032904	negative regulation of nerve growth factor production
P63239	NEC1_MOUSENeuroendocrine convertase 1 OS=Mus musculus GN=Pcsk1 PE=1 SV=1	C	GO:0031012	extracellular matrix
P63239	NEC1_MOUSENeuroendocrine convertase 1 OS=Mus musculus GN=Pcsk1 PE=1 SV=1	P	GO:0032502	developmental process
P63239	NEC1_MOUSENeuroendocrine convertase 1 OS=Mus musculus GN=Pcsk1 PE=1 SV=1	P	GO:0032940	secretion by cell
P63239	NEC1_MOUSENeuroendocrine convertase 1 OS=Mus musculus GN=Pcsk1 PE=1 SV=1	P	GO:0009100	glycoprotein metabolic process
P63239	NEC1_MOUSENeuroendocrine convertase 1 OS=Mus musculus GN=Pcsk1 PE=1 SV=1	P	GO:0022617	extracellular matrix disassembly
P63239	NEC1_MOUSENeuroendocrine convertase 1 OS=Mus musculus GN=Pcsk1 PE=1 SV=1	C	GO:0030140	trans-Golgi network transport vesicle
P63239	NEC1_MOUSENeuroendocrine convertase 1 OS=Mus musculus GN=Pcsk1 PE=1 SV=1	P	GO:0007267	cell-cell signaling
P63239	NEC1_MOUSENeuroendocrine convertase 1 OS=Mus musculus GN=Pcsk1 PE=1 SV=1	F	GO:0004252	serine-type endopeptidase activity
P63239	NEC1_MOUSENeuroendocrine convertase 1 OS=Mus musculus GN=Pcsk1 PE=1 SV=1	C	GO:0005783	endoplasmic reticulum
P63239	NEC1_MOUSENeuroendocrine convertase 1 OS=Mus musculus GN=Pcsk1 PE=1 SV=1	C	GO:0005886	plasma membrane
P63239	NEC1_MOUSENeuroendocrine convertase 1 OS=Mus musculus GN=Pcsk1 PE=1 SV=1	F	GO:0048406	nerve growth factor binding
P63239	NEC1_MOUSENeuroendocrine convertase 1 OS=Mus musculus GN=Pcsk1 PE=1 SV=1	C	GO:0009986	cell surface
P63239	NEC1_MOUSENeuroendocrine convertase 1 OS=Mus musculus GN=Pcsk1 PE=1 SV=1	P	GO:0032911	negative regulation of transforming growth factor beta1 production
P63239	NEC1_MOUSENeuroendocrine convertase 1 OS=Mus musculus GN=Pcsk1 PE=1 SV=1	F	GO:0004867	serine-type endopeptidase inhibitor activity
P63239	NEC1_MOUSENeuroendocrine convertase 1 OS=Mus musculus GN=Pcsk1 PE=1 SV=1	P	GO:0043043	peptide biosynthetic process
P63239	NEC1_MOUSENeuroendocrine convertase 1 OS=Mus musculus GN=Pcsk1 PE=1 SV=1	C	GO:0045121	membrane raft
P63239	NEC1_MOUSENeuroendocrine convertase 1 OS=Mus musculus GN=Pcsk1 PE=1 SV=1	P	GO:0032455	nerve growth factor processing
P63239	NEC1_MOUSENeuroendocrine convertase 1 OS=Mus musculus GN=Pcsk1 PE=1 SV=1	C	GO:0034774	secretory granule lumen
P63239	NEC1_MOUSENeuroendocrine convertase 1 OS=Mus musculus GN=Pcsk1 PE=1 SV=1	P	GO:0030574	collagen catabolic process
P63239	NEC1_MOUSENeuroendocrine convertase 1 OS=Mus musculus GN=Pcsk1 PE=1 SV=1	P	GO:0030510	regulation of BMP signaling pathway
P63239	NEC1_MOUSENeuroendocrine convertase 1 OS=Mus musculus GN=Pcsk1 PE=1 SV=1	P	GO:0052548	regulation of endopeptidase activity
E9Q8V6	MYCPP_HUMANC-myc promoter-binding OS=Homo sapiens GN=DENND4A PE=1 SV=2	C	GO:0005634	nucleus
E9Q8V6	MYCPP_HUMANC-myc promoter-binding OS=Homo sapiens GN=DENND4A PE=1 SV=2	C	GO:0005794	Golgi apparatus
E9Q8V6	MYCPP_HUMANC-myc promoter-binding OS=Homo sapiens GN=DENND4A PE=1 SV=2	C	GO:0016020	membrane
E9Q8V6	MYCPP_HUMANC-myc promoter-binding OS=Homo sapiens GN=DENND4A PE=1 SV=2	C	GO:0016023	cytoplasmic, membrane-bounded vesicle
E9Q8V6	MYCPP_HUMANC-myc promoter-binding OS=Homo sapiens GN=DENND4A PE=1 SV=2	F	GO:0003677	DNA binding
E9Q8V6	MYCPP_HUMANC-myc promoter-binding OS=Homo sapiens GN=DENND4A PE=1 SV=2	F	GO:0005515	protein binding
E9Q8V6	MYCPP_HUMANC-myc promoter-binding OS=Homo sapiens GN=DENND4A PE=1 SV=2	F	GO:0017112	Rab guanyl-nucleotide exchange factor activity
E9Q8V6	MYCPP_HUMANC-myc promoter-binding OS=Homo sapiens GN=DENND4A PE=1 SV=2	P	GO:0006351	transcription, DNA-templated
E9Q8V6	MYCPP_HUMANC-myc promoter-binding OS=Homo sapiens GN=DENND4A PE=1 SV=2	P	GO:0006355	regulation of transcription, DNA-templated
E9Q8V6	MYCPP_HUMANC-myc promoter-binding OS=Homo sapiens GN=DENND4A PE=1 SV=2	P	GO:0006810	transport
E9Q8V6	MYCPP_HUMANC-myc promoter-binding OS=Homo sapiens GN=DENND4A PE=1 SV=2	P	GO:0008104	protein localization
E9Q8V6	MYCPP_HUMANC-myc promoter-binding OS=Homo sapiens GN=DENND4A PE=1 SV=2	P	GO:0016043	cellular component organization
E9Q8V6	MYCPP_HUMANC-myc promoter-binding OS=Homo sapiens GN=DENND4A PE=1 SV=2	P	GO:0032483	regulation of Rab protein signal transduction
E9Q8V6	MYCPP_HUMANC-myc promoter-binding OS=Homo sapiens GN=DENND4A PE=1 SV=2	P	GO:0043547	positive regulation of GTPase activity
E9Q8V6	MYCPP_HUMANC-myc promoter-binding OS=Homo sapiens GN=DENND4A PE=1 SV=2	P	GO:0044763	single-organism cellular process
E9Q8V6	MYCPP_HUMANC-myc promoter-binding OS=Homo sapiens GN=DENND4A PE=1 SV=2	P	GO:0050896	response to stimulus
E9Q8V6	MYCPP_HUMANC-myc promoter-binding OS=Homo sapiens GN=DENND4A PE=1 SV=2	P	GO:0051641	cellular localization
Q8K3K8	OPTN_MOUSEOptineurin OS=Mus musculus GN=Optn PE=1 SV=1	F	GO:0042802	identical protein binding
Q8K3K8	OPTN_MOUSEOptineurin OS=Mus musculus GN=Optn PE=1 SV=1	P	GO:0050829	defense response to Gram-negative bacterium
Q8K3K8	OPTN_MOUSEOptineurin OS=Mus musculus GN=Optn PE=1 SV=1	P	GO:0034067	protein localization to Golgi apparatus
Q8K3K8	OPTN_MOUSEOptineurin OS=Mus musculus GN=Optn PE=1 SV=1	F	GO:0008022	protein C-terminus binding
Q8K3K8	OPTN_MOUSEOptineurin OS=Mus musculus GN=Optn PE=1 SV=1	P	GO:0043001	Golgi to plasma membrane protein transport
Q8K3K8	OPTN_MOUSEOptineurin OS=Mus musculus GN=Optn PE=1 SV=1	C	GO:0000139	Golgi membrane
Q8K3K8	OPTN_MOUSEOptineurin OS=Mus musculus GN=Optn PE=1 SV=1	P	GO:0043124	negative regulation of I-kappaB kinase/NF-kappaB signaling
Q8K3K8	OPTN_MOUSEOptineurin OS=Mus musculus GN=Optn PE=1 SV=1	P	GO:0090161	Golgi ribbon formation
Q8K3K8	OPTN_MOUSEOptineurin OS=Mus musculus GN=Optn PE=1 SV=1	P	GO:0098792	xenophagy
Q8K3K8	OPTN_MOUSEOptineurin OS=Mus musculus GN=Optn PE=1 SV=1	C	GO:0005776	autophagosome
Q8K3K8	OPTN_MOUSEOptineurin OS=Mus musculus GN=Optn PE=1 SV=1	P	GO:0061734	parkin-mediated mitophagy in response to mitochondrial depolarization
Q8K3K8	OPTN_MOUSEOptineurin OS=Mus musculus GN=Optn PE=1 SV=1	C	GO:0005654	nucleoplasm
Q8K3K8	OPTN_MOUSEOptineurin OS=Mus musculus GN=Optn PE=1 SV=1	C	GO:0005802	trans-Golgi network
Q8K3K8	OPTN_MOUSEOptineurin OS=Mus musculus GN=Optn PE=1 SV=1	P	GO:0008219	cell death
Q8K3K8	OPTN_MOUSEOptineurin OS=Mus musculus GN=Optn PE=1 SV=1	P	GO:0000086	G2/M transition of mitotic cell cycle
Q8K3K8	OPTN_MOUSEOptineurin OS=Mus musculus GN=Optn PE=1 SV=1	C	GO:0048471	perinuclear region of cytoplasm
Q8K3K8	OPTN_MOUSEOptineurin OS=Mus musculus GN=Optn PE=1 SV=1	P	GO:0001920	negative regulation of receptor recycling
Q8K3K8	OPTN_MOUSEOptineurin OS=Mus musculus GN=Optn PE=1 SV=1	F	GO:0046872	metal ion binding
Q8K3K8	OPTN_MOUSEOptineurin OS=Mus musculus GN=Optn PE=1 SV=1	F	GO:0070530	K63-linked polyubiquitin binding
Q8K3K8	OPTN_MOUSEOptineurin OS=Mus musculus GN=Optn PE=1 SV=1	C	GO:0005829	cytosol
Q8K3K8	OPTN_MOUSEOptineurin OS=Mus musculus GN=Optn PE=1 SV=1	C	GO:0055037	recycling endosome
Q8K3K8	OPTN_MOUSEOptineurin OS=Mus musculus GN=Optn PE=1 SV=1	F	GO:0017137	Rab GTPase binding
Q8K3K8	OPTN_MOUSEOptineurin OS=Mus musculus GN=Optn PE=1 SV=1	F	GO:0030674	protein binding, bridging
Q99MR0	ACL6B_MOUSEActin 6B OS=Mus musculus GN=Actl6b PE=1 SV=1	C	GO:0005730	nucleolus
Q99MR0	ACL6B_MOUSEActin 6B OS=Mus musculus GN=Actl6b PE=1 SV=1	C	GO:0005886	plasma membrane
Q99MR0	ACL6B_MOUSEActin 6B OS=Mus musculus GN=Actl6b PE=1 SV=1	C	GO:0015629	actin cytoskeleton
Q99MR0	ACL6B_MOUSEActin 6B OS=Mus musculus GN=Actl6b PE=1 SV=1	C	GO:0016514	SWI/SNF complex
Q99MR0	ACL6B_MOUSEActin 6B OS=Mus musculus GN=Actl6b PE=1 SV=1	C	GO:0031011	Ino80 complex
Q99MR0	ACL6B_MOUSEActin 6B OS=Mus musculus GN=Actl6b PE=1 SV=1	C	GO:0035267	NuA4 histone acetyltransferase complex
Q99MR0	ACL6B_MOUSEActin 6B OS=Mus musculus GN=Actl6b PE=1 SV=1	C	GO:0071564	npBAF complex
Q99MR0	ACL6B_MOUSEActin 6B OS=Mus musculus GN=Actl6b PE=1 SV=1	C	GO:0071565	nBAF complex
Q99MR0	ACL6B_MOUSEActin 6B OS=Mus musculus GN=Actl6b PE=1 SV=1	F	GO:0000978	RNA polymerase II core promoter proximal region sequence-specific DNA binding
Q99MR0	ACL6B_MOUSEActin 6B OS=Mus musculus GN=Actl6b PE=1 SV=1	F	GO:0000980	RNA polymerase II distal enhancer sequence-specific DNA binding
Q99MR0	ACL6B_MOUSEActin 6B OS=Mus musculus GN=Actl6b PE=1 SV=1	F	GO:0003713	transcription coactivator activity
Q99MR0	ACL6B_MOUSEActin 6B OS=Mus musculus GN=Actl6b PE=1 SV=1	F	GO:0005200	structural constituent of cytoskeleton
Q99MR0	ACL6B_MOUSEActin 6B OS=Mus musculus GN=Actl6b PE=1 SV=1	F	GO:0031492	nucleosomal DNA binding
Q99MR0	ACL6B_MOUSEActin 6B OS=Mus musculus GN=Actl6b PE=1 SV=1	P	GO:0003407	neural retina development
Q99MR0	ACL6B_MOUSEActin 6B OS=Mus musculus GN=Actl6b PE=1 SV=1	P	GO:0006281	DNA repair
Q99MR0	ACL6B_MOUSEActin 6B OS=Mus musculus GN=Actl6b PE=1 SV=1	P	GO:0006310	DNA recombination
Q99MR0	ACL6B_MOUSEActin 6B OS=Mus musculus GN=Actl6b PE=1 SV=1	P	GO:0006357	regulation of transcription from RNA polymerase II promoter
Q99MR0	ACL6B_MOUSEActin 6B OS=Mus musculus GN=Actl6b PE=1 SV=1	P	GO:0007165	signal transduction
Q99MR0	ACL6B_MOUSEActin 6B OS=Mus musculus GN=Actl6b PE=1 SV=1	P	GO:0021510	spinal cord development
Q99MR0	ACL6B_MOUSEActin 6B OS=Mus musculus GN=Actl6b PE=1 SV=1	P	GO:0040008	regulation of growth
Q99MR0	ACL6B_MOUSEActin 6B OS=Mus musculus GN=Actl6b PE=1 SV=1	P	GO:0043044	ATP-dependent chromatin remodeling
Q99MR0	ACL6B_MOUSEActin 6B OS=Mus musculus GN=Actl6b PE=1 SV=1	P	GO:0043967	histone H4 acetylation
Q99MR0	ACL6B_MOUSEActin 6B OS=Mus musculus GN=Actl6b PE=1 SV=1	P	GO:0043968	histone H2A acetylation
Q99MR0	ACL6B_MOUSEActin 6B OS=Mus musculus GN=Actl6b PE=1 SV=1	P	GO:1903146	regulation of mitophagy
Q99MR0	ACL6B_MOUSEActin 6B OS=Mus musculus GN=Actl6b PE=1 SV=1	P	GO:1903955	positive regulation of protein targeting to mitochondrion
Q99MR0	ACL6B_MOUSEActin 6B OS=Mus musculus GN=Actl6b PE=1 SV=1	C	GO:0005667	transcription factor complex
Q99MR0	ACL6B_MOUSEActin 6B OS=Mus musculus GN=Actl6b PE=1 SV=1	P	GO:0045941	positive regulation of transcription, DNA-templated
P28481	CO2A1_MOUSECollagen alpha-1(II) chain OS=Mus musculus GN=Col2a1 PE=1 SV=2	P	GO:0043589	skin morphogenesis
P28481	CO2A1_MOUSECollagen alpha-1(II) chain OS=Mus musculus GN=Col2a1 PE=1 SV=2	P	GO:1901701	cellular response to oxygen-containing compound
P28481	CO2A1_MOUSECollagen alpha-1(II) chain OS=Mus musculus GN=Col2a1 PE=1 SV=2	P	GO:0007605	sensory perception of sound
P28481	CO2A1_MOUSECollagen alpha-1(II) chain OS=Mus musculus GN=Col2a1 PE=1 SV=2	C	GO:0005788	endoplasmic reticulum lumen
P28481	CO2A1_MOUSECollagen alpha-1(II) chain OS=Mus musculus GN=Col2a1 PE=1 SV=2	P	GO:0003007	heart morphogenesis
P28481	CO2A1_MOUSECollagen alpha-1(II) chain OS=Mus musculus GN=Col2a1 PE=1 SV=2	P	GO:0001502	cartilage condensation
P28481	CO2A1_MOUSECollagen alpha-1(II) chain OS=Mus musculus GN=Col2a1 PE=1 SV=2	P	GO:0030903	notochord development
P28481	CO2A1_MOUSECollagen alpha-1(II) chain OS=Mus musculus GN=Col2a1 PE=1 SV=2	P	GO:0045893	positive regulation of transcription, DNA-templated
P28481	CO2A1_MOUSECollagen alpha-1(II) chain OS=Mus musculus GN=Col2a1 PE=1 SV=2	P	GO:0071773	cellular response to BMP stimulus
P28481	CO2A1_MOUSECollagen alpha-1(II) chain OS=Mus musculus GN=Col2a1 PE=1 SV=2	P	GO:0071496	cellular response to external stimulus
P28481	CO2A1_MOUSECollagen alpha-1(II) chain OS=Mus musculus GN=Col2a1 PE=1 SV=2	P	GO:0034505	tooth mineralization
P28481	CO2A1_MOUSECollagen alpha-1(II) chain OS=Mus musculus GN=Col2a1 PE=1 SV=2	P	GO:0032964	collagen biosynthetic process
P28481	CO2A1_MOUSECollagen alpha-1(II) chain OS=Mus musculus GN=Col2a1 PE=1 SV=2	P	GO:0034504	protein localization to nucleus
P28481	CO2A1_MOUSECollagen alpha-1(II) chain OS=Mus musculus GN=Col2a1 PE=1 SV=2	P	GO:0060272	embryonic skeletal joint morphogenesis
P28481	CO2A1_MOUSECollagen alpha-1(II) chain OS=Mus musculus GN=Col2a1 PE=1 SV=2	F	GO:0030020	extracellular matrix structural constituent conferring tensile strength
P28481	CO2A1_MOUSECollagen alpha-1(II) chain OS=Mus musculus GN=Col2a1 PE=1 SV=2	P	GO:0060351	cartilage development involved in endochondral bone morphogenesis
P28481	CO2A1_MOUSECollagen alpha-1(II) chain OS=Mus musculus GN=Col2a1 PE=1 SV=2	P	GO:0090263	positive regulation of canonical Wnt signaling pathway
P28481	CO2A1_MOUSECollagen alpha-1(II) chain OS=Mus musculus GN=Col2a1 PE=1 SV=2	P	GO:0007584	response to nutrient
P28481	CO2A1_MOUSECollagen alpha-1(II) chain OS=Mus musculus GN=Col2a1 PE=1 SV=2	F	GO:0048407	platelet-derived growth factor binding
P28481	CO2A1_MOUSECollagen alpha-1(II) chain OS=Mus musculus GN=Col2a1 PE=1 SV=2	P	GO:0007417	central nervous system development
P28481	CO2A1_MOUSECollagen alpha-1(II) chain OS=Mus musculus GN=Col2a1 PE=1 SV=2	F	GO:0046872	metal ion binding
P28481	CO2A1_MOUSECollagen alpha-1(II) chain OS=Mus musculus GN=Col2a1 PE=1 SV=2	P	GO:0042472	inner ear morphogenesis
P28481	CO2A1_MOUSECollagen alpha-1(II) chain OS=Mus musculus GN=Col2a1 PE=1 SV=2	P	GO:0001958	endochondral ossification
P28481	CO2A1_MOUSECollagen alpha-1(II) chain OS=Mus musculus GN=Col2a1 PE=1 SV=2	P	GO:0030574	collagen catabolic process
P28481	CO2A1_MOUSECollagen alpha-1(II) chain OS=Mus musculus GN=Col2a1 PE=1 SV=2	P	GO:0030335	positive regulation of cell migration
P28481	CO2A1_MOUSECollagen alpha-1(II) chain OS=Mus musculus GN=Col2a1 PE=1 SV=2	P	GO:0060021	palate development
P28481	CO2A1_MOUSECollagen alpha-1(II) chain OS=Mus musculus GN=Col2a1 PE=1 SV=2	P	GO:0002062	chondrocyte differentiation
P28481	CO2A1_MOUSECollagen alpha-1(II) chain OS=Mus musculus GN=Col2a1 PE=1 SV=2	P	GO:0007155	cell adhesion
P28481	CO2A1_MOUSECollagen alpha-1(II) chain OS=Mus musculus GN=Col2a1 PE=1 SV=2	P	GO:0006029	proteoglycan metabolic process
P28481	CO2A1_MOUSECollagen alpha-1(II) chain OS=Mus musculus GN=Col2a1 PE=1 SV=2	P	GO:0009612	response to mechanical stimulus
P28481	CO2A1_MOUSECollagen alpha-1(II) chain OS=Mus musculus GN=Col2a1 PE=1 SV=2	P	GO:0010718	positive regulation of epithelial to mesenchymal transition
P28481	CO2A1_MOUSECollagen alpha-1(II) chain OS=Mus musculus GN=Col2a1 PE=1 SV=2	C	GO:0005604	basement membrane
P28481	CO2A1_MOUSECollagen alpha-1(II) chain OS=Mus musculus GN=Col2a1 PE=1 SV=2	P	GO:0001568	blood vessel development
P28481	CO2A1_MOUSECollagen alpha-1(II) chain OS=Mus musculus GN=Col2a1 PE=1 SV=2	P	GO:0071599	otic vesicle development
P28481	CO2A1_MOUSECollagen alpha-1(II) chain OS=Mus musculus GN=Col2a1 PE=1 SV=2	P	GO:0030168	platelet activation
P28481	CO2A1_MOUSECollagen alpha-1(II) chain OS=Mus musculus GN=Col2a1 PE=1 SV=2	P	GO:0050776	regulation of immune response
P28481	CO2A1_MOUSECollagen alpha-1(II) chain OS=Mus musculus GN=Col2a1 PE=1 SV=2	P	GO:2001240	negative regulation of extrinsic apoptotic signaling pathway in absence of ligand
P28481	CO2A1_MOUSECollagen alpha-1(II) chain OS=Mus musculus GN=Col2a1 PE=1 SV=2	F	GO:0042802	identical protein binding
P28481	CO2A1_MOUSECollagen alpha-1(II) chain OS=Mus musculus GN=Col2a1 PE=1 SV=2	P	GO:0060174	limb bud formation
P28481	CO2A1_MOUSECollagen alpha-1(II) chain OS=Mus musculus GN=Col2a1 PE=1 SV=2	C	GO:0005585	collagen type II trimer
P28481	CO2A1_MOUSECollagen alpha-1(II) chain OS=Mus musculus GN=Col2a1 PE=1 SV=2	C	GO:0005584	collagen type I trimer
P28481	CO2A1_MOUSECollagen alpha-1(II) chain OS=Mus musculus GN=Col2a1 PE=1 SV=2	P	GO:0048545	response to steroid hormone
P28481	CO2A1_MOUSECollagen alpha-1(II) chain OS=Mus musculus GN=Col2a1 PE=1 SV=2	P	GO:0007601	visual perception
P28481	CO2A1_MOUSECollagen alpha-1(II) chain OS=Mus musculus GN=Col2a1 PE=1 SV=2	P	GO:0001894	tissue homeostasis
P28481	CO2A1_MOUSECollagen alpha-1(II) chain OS=Mus musculus GN=Col2a1 PE=1 SV=2	C	GO:0005615	extracellular space
P28481	CO2A1_MOUSECollagen alpha-1(II) chain OS=Mus musculus GN=Col2a1 PE=1 SV=2	P	GO:1902617	response to fluoride
P28481	CO2A1_MOUSECollagen alpha-1(II) chain OS=Mus musculus GN=Col2a1 PE=1 SV=2	P	GO:0050900	leukocyte migration
P28481	CO2A1_MOUSECollagen alpha-1(II) chain OS=Mus musculus GN=Col2a1 PE=1 SV=2	P	GO:0030199	collagen fibril organization
P28481	CO2A1_MOUSECollagen alpha-1(II) chain OS=Mus musculus GN=Col2a1 PE=1 SV=2	P	GO:0010243	response to organonitrogen compound
P28481	CO2A1_MOUSECollagen alpha-1(II) chain OS=Mus musculus GN=Col2a1 PE=1 SV=2	P	GO:0071229	cellular response to acid chemical
P28481	CO2A1_MOUSECollagen alpha-1(II) chain OS=Mus musculus GN=Col2a1 PE=1 SV=2	C	GO:0005578	proteinaceous extracellular matrix
Q9R1X5	MRP5_MOUSEMultidrug resistance-associated 5 OS=Mus musculus GN=Abcc5 PE=1 SV=2	C	GO:0005887	integral component of plasma membrane
Q9R1X5	MRP5_MOUSEMultidrug resistance-associated 5 OS=Mus musculus GN=Abcc5 PE=1 SV=2	F	GO:0005524	ATP binding
Q9R1X5	MRP5_MOUSEMultidrug resistance-associated 5 OS=Mus musculus GN=Abcc5 PE=1 SV=2	F	GO:0005515	protein binding
Q9R1X5	MRP5_MOUSEMultidrug resistance-associated 5 OS=Mus musculus GN=Abcc5 PE=1 SV=2	C	GO:0070062	extracellular exosome
Q9R1X5	MRP5_MOUSEMultidrug resistance-associated 5 OS=Mus musculus GN=Abcc5 PE=1 SV=2	P	GO:0098656	anion transmembrane transport
Q9R1X5	MRP5_MOUSEMultidrug resistance-associated 5 OS=Mus musculus GN=Abcc5 PE=1 SV=2	P	GO:0030213	hyaluronan biosynthetic process
Q9R1X5	MRP5_MOUSEMultidrug resistance-associated 5 OS=Mus musculus GN=Abcc5 PE=1 SV=2	F	GO:0043225	ATPase-coupled anion transmembrane transporter activity
Q9R1X5	MRP5_MOUSEMultidrug resistance-associated 5 OS=Mus musculus GN=Abcc5 PE=1 SV=2	F	GO:0008514	organic anion transmembrane transporter activity
Q9R1X5	MRP5_MOUSEMultidrug resistance-associated 5 OS=Mus musculus GN=Abcc5 PE=1 SV=2	P	GO:0015711	organic anion transport
Q9R1X5	MRP5_MOUSEMultidrug resistance-associated 5 OS=Mus musculus GN=Abcc5 PE=1 SV=2	P	GO:0015865	purine nucleotide transport
Q9R1X5	MRP5_MOUSEMultidrug resistance-associated 5 OS=Mus musculus GN=Abcc5 PE=1 SV=2	C	GO:0016324	apical plasma membrane
Q9R1X5	MRP5_MOUSEMultidrug resistance-associated 5 OS=Mus musculus GN=Abcc5 PE=1 SV=2	F	GO:0015216	purine nucleotide transmembrane transporter activity
Q8VI51	SORC3_MOUSEVPS10 domain-containing receptor 3 OS=Mus musculus GN=Sorcs3 PE=1 SV=1	C	GO:0005634	nucleus
Q8VI51	SORC3_MOUSEVPS10 domain-containing receptor 3 OS=Mus musculus GN=Sorcs3 PE=1 SV=1	C	GO:0005768	endosome
Q8VI51	SORC3_MOUSEVPS10 domain-containing receptor 3 OS=Mus musculus GN=Sorcs3 PE=1 SV=1	C	GO:0016021	integral component of membrane
Q8VI51	SORC3_MOUSEVPS10 domain-containing receptor 3 OS=Mus musculus GN=Sorcs3 PE=1 SV=1	C	GO:0031988	membrane-bounded vesicle
Q8VI51	SORC3_MOUSEVPS10 domain-containing receptor 3 OS=Mus musculus GN=Sorcs3 PE=1 SV=1	C	GO:0044421	extracellular region part
Q8VI51	SORC3_MOUSEVPS10 domain-containing receptor 3 OS=Mus musculus GN=Sorcs3 PE=1 SV=1	C	GO:0098791	Golgi subcompartment
Q8VI51	SORC3_MOUSEVPS10 domain-containing receptor 3 OS=Mus musculus GN=Sorcs3 PE=1 SV=1	C	GO:0098805	whole membrane
Q8VI51	SORC3_MOUSEVPS10 domain-containing receptor 3 OS=Mus musculus GN=Sorcs3 PE=1 SV=1	F	GO:0005515	protein binding
Q8VI51	SORC3_MOUSEVPS10 domain-containing receptor 3 OS=Mus musculus GN=Sorcs3 PE=1 SV=1	F	GO:0008188	neuropeptide receptor activity
Q8VI51	SORC3_MOUSEVPS10 domain-containing receptor 3 OS=Mus musculus GN=Sorcs3 PE=1 SV=1	P	GO:0006605	protein targeting
Q8VI51	SORC3_MOUSEVPS10 domain-containing receptor 3 OS=Mus musculus GN=Sorcs3 PE=1 SV=1	P	GO:0007166	cell surface receptor signaling pathway
Q8VI51	SORC3_MOUSEVPS10 domain-containing receptor 3 OS=Mus musculus GN=Sorcs3 PE=1 SV=1	P	GO:0007218	neuropeptide signaling pathway
Q8VI51	SORC3_MOUSEVPS10 domain-containing receptor 3 OS=Mus musculus GN=Sorcs3 PE=1 SV=1	P	GO:0007612	learning
Q8VI51	SORC3_MOUSEVPS10 domain-containing receptor 3 OS=Mus musculus GN=Sorcs3 PE=1 SV=1	P	GO:0007613	memory
Q8VI51	SORC3_MOUSEVPS10 domain-containing receptor 3 OS=Mus musculus GN=Sorcs3 PE=1 SV=1	P	GO:0010033	response to organic substance
Q8VI51	SORC3_MOUSEVPS10 domain-containing receptor 3 OS=Mus musculus GN=Sorcs3 PE=1 SV=1	P	GO:0016197	endosomal transport
Q8VI51	SORC3_MOUSEVPS10 domain-containing receptor 3 OS=Mus musculus GN=Sorcs3 PE=1 SV=1	P	GO:0030154	cell differentiation
Q8VI51	SORC3_MOUSEVPS10 domain-containing receptor 3 OS=Mus musculus GN=Sorcs3 PE=1 SV=1	P	GO:0032269	negative regulation of cellular protein metabolic process
Q8VI51	SORC3_MOUSEVPS10 domain-containing receptor 3 OS=Mus musculus GN=Sorcs3 PE=1 SV=1	P	GO:0032388	positive regulation of intracellular transport
Q8VI51	SORC3_MOUSEVPS10 domain-containing receptor 3 OS=Mus musculus GN=Sorcs3 PE=1 SV=1	P	GO:0033365	protein localization to organelle
Q8VI51	SORC3_MOUSEVPS10 domain-containing receptor 3 OS=Mus musculus GN=Sorcs3 PE=1 SV=1	P	GO:0044238	primary metabolic process
Q8VI51	SORC3_MOUSEVPS10 domain-containing receptor 3 OS=Mus musculus GN=Sorcs3 PE=1 SV=1	P	GO:0048193	Golgi vesicle transport
Q8VI51	SORC3_MOUSEVPS10 domain-containing receptor 3 OS=Mus musculus GN=Sorcs3 PE=1 SV=1	P	GO:0048856	anatomical structure development
Q8VI51	SORC3_MOUSEVPS10 domain-containing receptor 3 OS=Mus musculus GN=Sorcs3 PE=1 SV=1	P	GO:0051346	negative regulation of hydrolase activity
Q8VI51	SORC3_MOUSEVPS10 domain-containing receptor 3 OS=Mus musculus GN=Sorcs3 PE=1 SV=1	P	GO:0060627	regulation of vesicle-mediated transport
Q8VI51	SORC3_MOUSEVPS10 domain-containing receptor 3 OS=Mus musculus GN=Sorcs3 PE=1 SV=1	P	GO:0071704	organic substance metabolic process
Q8VI51	SORC3_MOUSEVPS10 domain-containing receptor 3 OS=Mus musculus GN=Sorcs3 PE=1 SV=1	P	GO:1900452	regulation of long term synaptic depression
Q8VI51	SORC3_MOUSEVPS10 domain-containing receptor 3 OS=Mus musculus GN=Sorcs3 PE=1 SV=1	P	GO:1902578	single-organism localization
Q8VI51	SORC3_MOUSEVPS10 domain-containing receptor 3 OS=Mus musculus GN=Sorcs3 PE=1 SV=1	P	GO:0007187	G-protein coupled receptor signaling pathway, coupled to cyclic nucleotide second messenger
E9PYV1	GCR_MOUSEGlucocorticoid receptor OS=Mus musculus GN=Nr3c1 PE=1 SV=1	P	GO:0042921	glucocorticoid receptor signaling pathway
E9PYV1	GCR_MOUSEGlucocorticoid receptor OS=Mus musculus GN=Nr3c1 PE=1 SV=1	P	GO:0016569	chromatin modification
E9PYV1	GCR_MOUSEGlucocorticoid receptor OS=Mus musculus GN=Nr3c1 PE=1 SV=1	F	GO:0008270	zinc ion binding
E9PYV1	GCR_MOUSEGlucocorticoid receptor OS=Mus musculus GN=Nr3c1 PE=1 SV=1	F	GO:0000978	RNA polymerase II core promoter proximal region sequence-specific DNA binding
E9PYV1	GCR_MOUSEGlucocorticoid receptor OS=Mus musculus GN=Nr3c1 PE=1 SV=1	F	GO:0038051	glucocorticoid-activated RNA polymerase II transcription factor binding transcription factor activity
E9PYV1	GCR_MOUSEGlucocorticoid receptor OS=Mus musculus GN=Nr3c1 PE=1 SV=1	P	GO:0007059	chromosome segregation
E9PYV1	GCR_MOUSEGlucocorticoid receptor OS=Mus musculus GN=Nr3c1 PE=1 SV=1	P	GO:0043402	glucocorticoid mediated signaling pathway
E9PYV1	GCR_MOUSEGlucocorticoid receptor OS=Mus musculus GN=Nr3c1 PE=1 SV=1	P	GO:0045944	positive regulation of transcription from RNA polymerase II promoter
E9PYV1	GCR_MOUSEGlucocorticoid receptor OS=Mus musculus GN=Nr3c1 PE=1 SV=1	P	GO:0000278	mitotic cell cycle
E9PYV1	GCR_MOUSEGlucocorticoid receptor OS=Mus musculus GN=Nr3c1 PE=1 SV=1	P	GO:0006367	transcription initiation from RNA polymerase II promoter
E9PYV1	GCR_MOUSEGlucocorticoid receptor OS=Mus musculus GN=Nr3c1 PE=1 SV=1	F	GO:0044877	macromolecular complex binding
E9PYV1	GCR_MOUSEGlucocorticoid receptor OS=Mus musculus GN=Nr3c1 PE=1 SV=1	C	GO:0005654	nucleoplasm
E9PYV1	GCR_MOUSEGlucocorticoid receptor OS=Mus musculus GN=Nr3c1 PE=1 SV=1	P	GO:0051301	cell division
E9PYV1	GCR_MOUSEGlucocorticoid receptor OS=Mus musculus GN=Nr3c1 PE=1 SV=1	F	GO:0001077	transcriptional activator activity, RNA polymerase II core promoter proximal region sequence-specific binding
E9PYV1	GCR_MOUSEGlucocorticoid receptor OS=Mus musculus GN=Nr3c1 PE=1 SV=1	F	GO:0003723	RNA binding
E9PYV1	GCR_MOUSEGlucocorticoid receptor OS=Mus musculus GN=Nr3c1 PE=1 SV=1	C	GO:0005815	microtubule organizing center
E9PYV1	GCR_MOUSEGlucocorticoid receptor OS=Mus musculus GN=Nr3c1 PE=1 SV=1	C	GO:0005759	mitochondrial matrix
E9PYV1	GCR_MOUSEGlucocorticoid receptor OS=Mus musculus GN=Nr3c1 PE=1 SV=1	P	GO:0006915	apoptotic process
E9PYV1	GCR_MOUSEGlucocorticoid receptor OS=Mus musculus GN=Nr3c1 PE=1 SV=1	F	GO:1990239	steroid hormone binding
E9PYV1	GCR_MOUSEGlucocorticoid receptor OS=Mus musculus GN=Nr3c1 PE=1 SV=1	C	GO:0005819	spindle
E9PYV1	GCR_MOUSEGlucocorticoid receptor OS=Mus musculus GN=Nr3c1 PE=1 SV=1	P	GO:0048096	chromatin-mediated maintenance of transcription
Q3UFK1	CC28A_HUMANCoiled-coil domain-containing 28A OS=Homo sapiens GN=CCDC28A PE=1 SV=1	C	GO:0005813	centrosome
Q3UFK1	CC28A_HUMANCoiled-coil domain-containing 28A OS=Homo sapiens GN=CCDC28A PE=1 SV=1	F	GO:0005515	protein binding
Q9DC40	TELO2_MOUSETelomere length regulation TEL2 homolog OS=Mus musculus GN=Telo2 PE=1 SV=2	C	GO:0000781	chromosome, telomeric region
Q9DC40	TELO2_MOUSETelomere length regulation TEL2 homolog OS=Mus musculus GN=Telo2 PE=1 SV=2	C	GO:0005737	cytoplasm
Q9DC40	TELO2_MOUSETelomere length regulation TEL2 homolog OS=Mus musculus GN=Telo2 PE=1 SV=2	C	GO:0016020	membrane
Q9DC40	TELO2_MOUSETelomere length regulation TEL2 homolog OS=Mus musculus GN=Telo2 PE=1 SV=2	C	GO:0031931	TORC1 complex
Q9DC40	TELO2_MOUSETelomere length regulation TEL2 homolog OS=Mus musculus GN=Telo2 PE=1 SV=2	C	GO:0031932	TORC2 complex
Q9DC40	TELO2_MOUSETelomere length regulation TEL2 homolog OS=Mus musculus GN=Telo2 PE=1 SV=2	C	GO:0034399	nuclear periphery
Q9DC40	TELO2_MOUSETelomere length regulation TEL2 homolog OS=Mus musculus GN=Telo2 PE=1 SV=2	F	GO:0019901	protein kinase binding
Q9DC40	TELO2_MOUSETelomere length regulation TEL2 homolog OS=Mus musculus GN=Telo2 PE=1 SV=2	F	GO:0032403	protein complex binding
Q9DC40	TELO2_MOUSETelomere length regulation TEL2 homolog OS=Mus musculus GN=Telo2 PE=1 SV=2	F	GO:0032947	protein complex scaffold
Q9DC40	TELO2_MOUSETelomere length regulation TEL2 homolog OS=Mus musculus GN=Telo2 PE=1 SV=2	F	GO:0051879	Hsp90 protein binding
Q9DC40	TELO2_MOUSETelomere length regulation TEL2 homolog OS=Mus musculus GN=Telo2 PE=1 SV=2	P	GO:0050821	protein stabilization
Q9DC40	TELO2_MOUSETelomere length regulation TEL2 homolog OS=Mus musculus GN=Telo2 PE=1 SV=2	P	GO:0071902	positive regulation of protein serine/threonine kinase activity
Q9DC40	TELO2_MOUSETelomere length regulation TEL2 homolog OS=Mus musculus GN=Telo2 PE=1 SV=2	P	GO:1904263	positive regulation of TORC1 signaling
Q9DC40	TELO2_MOUSETelomere length regulation TEL2 homolog OS=Mus musculus GN=Telo2 PE=1 SV=2	P	GO:1904515	positive regulation of TORC2 signaling
Q3TY61	DLGP3_MOUSEDisks large-associated 3 OS=Mus musculus GN=Dlgap3 PE=1 SV=1	C	GO:0014069	postsynaptic density
Q3TY61	DLGP3_MOUSEDisks large-associated 3 OS=Mus musculus GN=Dlgap3 PE=1 SV=1	C	GO:0017146	NMDA selective glutamate receptor complex
Q3TY61	DLGP3_MOUSEDisks large-associated 3 OS=Mus musculus GN=Dlgap3 PE=1 SV=1	C	GO:0030054	cell junction
Q3TY61	DLGP3_MOUSEDisks large-associated 3 OS=Mus musculus GN=Dlgap3 PE=1 SV=1	C	GO:0043025	neuronal cell body
Q3TY61	DLGP3_MOUSEDisks large-associated 3 OS=Mus musculus GN=Dlgap3 PE=1 SV=1	C	GO:0043197	dendritic spine
Q3TY61	DLGP3_MOUSEDisks large-associated 3 OS=Mus musculus GN=Dlgap3 PE=1 SV=1	C	GO:0045211	postsynaptic membrane
Q3TY61	DLGP3_MOUSEDisks large-associated 3 OS=Mus musculus GN=Dlgap3 PE=1 SV=1	F	GO:0001540	beta-amyloid binding
Q3TY61	DLGP3_MOUSEDisks large-associated 3 OS=Mus musculus GN=Dlgap3 PE=1 SV=1	F	GO:0030165	PDZ domain binding
Q3TY61	DLGP3_MOUSEDisks large-associated 3 OS=Mus musculus GN=Dlgap3 PE=1 SV=1	F	GO:0032947	protein complex scaffold
Q3TY61	DLGP3_MOUSEDisks large-associated 3 OS=Mus musculus GN=Dlgap3 PE=1 SV=1	F	GO:0097110	scaffold protein binding
Q3TY61	DLGP3_MOUSEDisks large-associated 3 OS=Mus musculus GN=Dlgap3 PE=1 SV=1	P	GO:0006461	protein complex assembly
Q3TY61	DLGP3_MOUSEDisks large-associated 3 OS=Mus musculus GN=Dlgap3 PE=1 SV=1	P	GO:0023052	signaling
Q3TY61	DLGP3_MOUSEDisks large-associated 3 OS=Mus musculus GN=Dlgap3 PE=1 SV=1	P	GO:0044763	single-organism cellular process
Q8BX09	RBBP5_MOUSERetinoblastoma-binding 5 OS=Mus musculus GN=Rbbp5 PE=1 SV=2	F	GO:0042800	histone methyltransferase activity (H3-K4 specific)
Q8BX09	RBBP5_MOUSERetinoblastoma-binding 5 OS=Mus musculus GN=Rbbp5 PE=1 SV=2	P	GO:0043627	response to estrogen
Q8BX09	RBBP5_MOUSERetinoblastoma-binding 5 OS=Mus musculus GN=Rbbp5 PE=1 SV=2	F	GO:0035064	methylated histone binding
Q8BX09	RBBP5_MOUSERetinoblastoma-binding 5 OS=Mus musculus GN=Rbbp5 PE=1 SV=2	F	GO:0044212	transcription regulatory region DNA binding
Q8BX09	RBBP5_MOUSERetinoblastoma-binding 5 OS=Mus musculus GN=Rbbp5 PE=1 SV=2	P	GO:0006355	regulation of transcription, DNA-templated
Q8BX09	RBBP5_MOUSERetinoblastoma-binding 5 OS=Mus musculus GN=Rbbp5 PE=1 SV=2	P	GO:0048513	animal organ development
Q8BX09	RBBP5_MOUSERetinoblastoma-binding 5 OS=Mus musculus GN=Rbbp5 PE=1 SV=2	P	GO:0009653	anatomical structure morphogenesis
Q8BX09	RBBP5_MOUSERetinoblastoma-binding 5 OS=Mus musculus GN=Rbbp5 PE=1 SV=2	P	GO:0006396	RNA processing
Q8BX09	RBBP5_MOUSERetinoblastoma-binding 5 OS=Mus musculus GN=Rbbp5 PE=1 SV=2	P	GO:0006974	cellular response to DNA damage stimulus
Q8BX09	RBBP5_MOUSERetinoblastoma-binding 5 OS=Mus musculus GN=Rbbp5 PE=1 SV=2	C	GO:0005730	nucleolus
Q8BX09	RBBP5_MOUSERetinoblastoma-binding 5 OS=Mus musculus GN=Rbbp5 PE=1 SV=2	P	GO:1904837	beta-catenin-TCF complex assembly
Q8BX09	RBBP5_MOUSERetinoblastoma-binding 5 OS=Mus musculus GN=Rbbp5 PE=1 SV=2	C	GO:0044666	MLL3/4 complex
Q8BX09	RBBP5_MOUSERetinoblastoma-binding 5 OS=Mus musculus GN=Rbbp5 PE=1 SV=2	C	GO:0048188	Set1C/COMPASS complex
Q8BX09	RBBP5_MOUSERetinoblastoma-binding 5 OS=Mus musculus GN=Rbbp5 PE=1 SV=2	C	GO:0005856	cytoskeleton
Q8BX09	RBBP5_MOUSERetinoblastoma-binding 5 OS=Mus musculus GN=Rbbp5 PE=1 SV=2	C	GO:0005929	cilium
Q8BX09	RBBP5_MOUSERetinoblastoma-binding 5 OS=Mus musculus GN=Rbbp5 PE=1 SV=2	C	GO:1990904	ribonucleoprotein complex
Q8BX09	RBBP5_MOUSERetinoblastoma-binding 5 OS=Mus musculus GN=Rbbp5 PE=1 SV=2	C	GO:0071339	MLL1 complex
Q8BX09	RBBP5_MOUSERetinoblastoma-binding 5 OS=Mus musculus GN=Rbbp5 PE=1 SV=2	P	GO:0051568	histone H3-K4 methylation
Q19AB3	ROBO2_MOUSERoundabout homolog 2 OS=Mus musculus GN=Robo2 PE=1 SV=2	P	GO:0035385	Roundabout signaling pathway
Q19AB3	ROBO2_MOUSERoundabout homolog 2 OS=Mus musculus GN=Robo2 PE=1 SV=2	P	GO:0035025	positive regulation of Rho protein signal transduction
Q19AB3	ROBO2_MOUSERoundabout homolog 2 OS=Mus musculus GN=Robo2 PE=1 SV=2	P	GO:0021836	chemorepulsion involved in postnatal olfactory bulb interneuron migration
Q19AB3	ROBO2_MOUSERoundabout homolog 2 OS=Mus musculus GN=Robo2 PE=1 SV=2	P	GO:0002042	cell migration involved in sprouting angiogenesis
Q19AB3	ROBO2_MOUSERoundabout homolog 2 OS=Mus musculus GN=Robo2 PE=1 SV=2	P	GO:0007156	homophilic cell adhesion via plasma membrane adhesion molecules
Q19AB3	ROBO2_MOUSERoundabout homolog 2 OS=Mus musculus GN=Robo2 PE=1 SV=2	F	GO:0008046	axon guidance receptor activity
Q19AB3	ROBO2_MOUSERoundabout homolog 2 OS=Mus musculus GN=Robo2 PE=1 SV=2	P	GO:0048814	regulation of dendrite morphogenesis
Q19AB3	ROBO2_MOUSERoundabout homolog 2 OS=Mus musculus GN=Robo2 PE=1 SV=2	C	GO:0005887	integral component of plasma membrane
Q19AB3	ROBO2_MOUSERoundabout homolog 2 OS=Mus musculus GN=Robo2 PE=1 SV=2	C	GO:0070062	extracellular exosome
Q19AB3	ROBO2_MOUSERoundabout homolog 2 OS=Mus musculus GN=Robo2 PE=1 SV=2	P	GO:0050772	positive regulation of axonogenesis
Q19AB3	ROBO2_MOUSERoundabout homolog 2 OS=Mus musculus GN=Robo2 PE=1 SV=2	P	GO:0070100	negative regulation of chemokine-mediated signaling pathway
Q19AB3	ROBO2_MOUSERoundabout homolog 2 OS=Mus musculus GN=Robo2 PE=1 SV=2	P	GO:0016199	axon midline choice point recognition
Q19AB3	ROBO2_MOUSERoundabout homolog 2 OS=Mus musculus GN=Robo2 PE=1 SV=2	P	GO:0006919	activation of cysteine-type endopeptidase activity involved in apoptotic process
Q19AB3	ROBO2_MOUSERoundabout homolog 2 OS=Mus musculus GN=Robo2 PE=1 SV=2	P	GO:0051964	negative regulation of synapse assembly
Q19AB3	ROBO2_MOUSERoundabout homolog 2 OS=Mus musculus GN=Robo2 PE=1 SV=2	P	GO:0061364	apoptotic process involved in luteolysis
Q19AB3	ROBO2_MOUSERoundabout homolog 2 OS=Mus musculus GN=Robo2 PE=1 SV=2	F	GO:0042802	identical protein binding
Q19AB3	ROBO2_MOUSERoundabout homolog 2 OS=Mus musculus GN=Robo2 PE=1 SV=2	P	GO:0031290	retinal ganglion cell axon guidance
Q19AB3	ROBO2_MOUSERoundabout homolog 2 OS=Mus musculus GN=Robo2 PE=1 SV=2	C	GO:0009986	cell surface
Q19AB3	ROBO2_MOUSERoundabout homolog 2 OS=Mus musculus GN=Robo2 PE=1 SV=2	P	GO:0001656	metanephros development
Q19AB3	ROBO2_MOUSERoundabout homolog 2 OS=Mus musculus GN=Robo2 PE=1 SV=2	C	GO:0005737	cytoplasm
Q19AB3	ROBO2_MOUSERoundabout homolog 2 OS=Mus musculus GN=Robo2 PE=1 SV=2	P	GO:0001657	ureteric bud development
Q19AB3	ROBO2_MOUSERoundabout homolog 2 OS=Mus musculus GN=Robo2 PE=1 SV=2	F	GO:0030275	LRR domain binding
Q19AB3	ROBO2_MOUSERoundabout homolog 2 OS=Mus musculus GN=Robo2 PE=1 SV=2	P	GO:0050925	negative regulation of negative chemotaxis
Q19AB3	ROBO2_MOUSERoundabout homolog 2 OS=Mus musculus GN=Robo2 PE=1 SV=2	P	GO:0032870	cellular response to hormone stimulus
Q19AB3	ROBO2_MOUSERoundabout homolog 2 OS=Mus musculus GN=Robo2 PE=1 SV=2	C	GO:0030673	axolemma
Q19AB3	ROBO2_MOUSERoundabout homolog 2 OS=Mus musculus GN=Robo2 PE=1 SV=2	P	GO:0030336	negative regulation of cell migration
Q19AB3	ROBO2_MOUSERoundabout homolog 2 OS=Mus musculus GN=Robo2 PE=1 SV=2	P	GO:0033600	negative regulation of mammary gland epithelial cell proliferation
Q6ZQE4	NEMP1_MOUSENuclear envelope integral membrane 1 OS=Mus musculus GN=Nemp1 PE=1 SV=2	C	GO:0005637	nuclear inner membrane
Q6ZQE4	NEMP1_MOUSENuclear envelope integral membrane 1 OS=Mus musculus GN=Nemp1 PE=1 SV=2	C	GO:0016021	integral component of membrane
Q9CVE7	COXM1_MOUSECOX assembly mitochondrial homolog OS=Mus musculus GN=Cmc1 PE=1 SV=1	C	GO:0005739	mitochondrion
Q9CVE7	COXM1_MOUSECOX assembly mitochondrial homolog OS=Mus musculus GN=Cmc1 PE=1 SV=1	F	GO:0046872	metal ion binding
Q8BG58	P4HTM_MOUSETransmembrane prolyl 4-hydroxylase OS=Mus musculus GN=P4htm PE=1 SV=1	C	GO:0005789	endoplasmic reticulum membrane
Q8BG58	P4HTM_MOUSETransmembrane prolyl 4-hydroxylase OS=Mus musculus GN=P4htm PE=1 SV=1	F	GO:0031418	L-ascorbic acid binding
Q8BG58	P4HTM_MOUSETransmembrane prolyl 4-hydroxylase OS=Mus musculus GN=P4htm PE=1 SV=1	F	GO:0005506	iron ion binding
Q8BG58	P4HTM_MOUSETransmembrane prolyl 4-hydroxylase OS=Mus musculus GN=P4htm PE=1 SV=1	F	GO:0005509	calcium ion binding
Q8BG58	P4HTM_MOUSETransmembrane prolyl 4-hydroxylase OS=Mus musculus GN=P4htm PE=1 SV=1	F	GO:0016706	oxidoreductase activity, acting on paired donors, with incorporation or reduction of molecular oxygen, 2-oxoglutarate as one donor, and incorporation of one atom each of oxygen into both donors
Q8BG58	P4HTM_MOUSETransmembrane prolyl 4-hydroxylase OS=Mus musculus GN=P4htm PE=1 SV=1	C	GO:0016021	integral component of membrane
Q8BG58	P4HTM_MOUSETransmembrane prolyl 4-hydroxylase OS=Mus musculus GN=P4htm PE=1 SV=1	P	GO:0055114	oxidation-reduction process
Q8BG58	P4HTM_MOUSETransmembrane prolyl 4-hydroxylase OS=Mus musculus GN=P4htm PE=1 SV=1	P	GO:0045646	regulation of erythrocyte differentiation
Q80TS5	ZN423_MOUSEZinc finger 423 OS=Mus musculus GN=Znf423 PE=1 SV=2	C	GO:0005634	nucleus
Q80TS5	ZN423_MOUSEZinc finger 423 OS=Mus musculus GN=Znf423 PE=1 SV=2	F	GO:0003677	DNA binding
Q80TS5	ZN423_MOUSEZinc finger 423 OS=Mus musculus GN=Znf423 PE=1 SV=2	P	GO:0030513	positive regulation of BMP signaling pathway
Q80TS5	ZN423_MOUSEZinc finger 423 OS=Mus musculus GN=Znf423 PE=1 SV=2	F	GO:0019904	protein domain specific binding
Q80TS5	ZN423_MOUSEZinc finger 423 OS=Mus musculus GN=Znf423 PE=1 SV=2	P	GO:0007219	Notch signaling pathway
Q80TS5	ZN423_MOUSEZinc finger 423 OS=Mus musculus GN=Znf423 PE=1 SV=2	P	GO:0045892	negative regulation of transcription, DNA-templated
Q80TS5	ZN423_MOUSEZinc finger 423 OS=Mus musculus GN=Znf423 PE=1 SV=2	P	GO:0045893	positive regulation of transcription, DNA-templated
Q80TS5	ZN423_MOUSEZinc finger 423 OS=Mus musculus GN=Znf423 PE=1 SV=2	F	GO:0046872	metal ion binding
Q80TS5	ZN423_MOUSEZinc finger 423 OS=Mus musculus GN=Znf423 PE=1 SV=2	P	GO:0007399	nervous system development
Q80TS5	ZN423_MOUSEZinc finger 423 OS=Mus musculus GN=Znf423 PE=1 SV=2	P	GO:0030154	cell differentiation
Q14AZ4	OAS1C_MOUSEInactive 2 -5 oligoadenylate synthetase 1C OS=Mus musculus GN=Oas1c PE=2 SV=1	F	GO:0008270	zinc ion binding
Q14AZ4	OAS1C_MOUSEInactive 2 -5 oligoadenylate synthetase 1C OS=Mus musculus GN=Oas1c PE=2 SV=1	P	GO:0060333	interferon-gamma-mediated signaling pathway
Q14AZ4	OAS1C_MOUSEInactive 2 -5 oligoadenylate synthetase 1C OS=Mus musculus GN=Oas1c PE=2 SV=1	P	GO:0006164	purine nucleotide biosynthetic process
Q14AZ4	OAS1C_MOUSEInactive 2 -5 oligoadenylate synthetase 1C OS=Mus musculus GN=Oas1c PE=2 SV=1	P	GO:0006464	cellular protein modification process
Q14AZ4	OAS1C_MOUSEInactive 2 -5 oligoadenylate synthetase 1C OS=Mus musculus GN=Oas1c PE=2 SV=1	P	GO:0006006	glucose metabolic process
Q14AZ4	OAS1C_MOUSEInactive 2 -5 oligoadenylate synthetase 1C OS=Mus musculus GN=Oas1c PE=2 SV=1	P	GO:0060700	regulation of ribonuclease activity
Q14AZ4	OAS1C_MOUSEInactive 2 -5 oligoadenylate synthetase 1C OS=Mus musculus GN=Oas1c PE=2 SV=1	P	GO:0060337	type I interferon signaling pathway
Q14AZ4	OAS1C_MOUSEInactive 2 -5 oligoadenylate synthetase 1C OS=Mus musculus GN=Oas1c PE=2 SV=1	C	GO:0005789	endoplasmic reticulum membrane
Q14AZ4	OAS1C_MOUSEInactive 2 -5 oligoadenylate synthetase 1C OS=Mus musculus GN=Oas1c PE=2 SV=1	C	GO:0005634	nucleus
Q14AZ4	OAS1C_MOUSEInactive 2 -5 oligoadenylate synthetase 1C OS=Mus musculus GN=Oas1c PE=2 SV=1	F	GO:0005524	ATP binding
Q14AZ4	OAS1C_MOUSEInactive 2 -5 oligoadenylate synthetase 1C OS=Mus musculus GN=Oas1c PE=2 SV=1	F	GO:0001730	2'-5'-oligoadenylate synthetase activity
Q14AZ4	OAS1C_MOUSEInactive 2 -5 oligoadenylate synthetase 1C OS=Mus musculus GN=Oas1c PE=2 SV=1	F	GO:0005515	protein binding
Q14AZ4	OAS1C_MOUSEInactive 2 -5 oligoadenylate synthetase 1C OS=Mus musculus GN=Oas1c PE=2 SV=1	F	GO:0003725	double-stranded RNA binding
Q14AZ4	OAS1C_MOUSEInactive 2 -5 oligoadenylate synthetase 1C OS=Mus musculus GN=Oas1c PE=2 SV=1	P	GO:0042593	glucose homeostasis
Q14AZ4	OAS1C_MOUSEInactive 2 -5 oligoadenylate synthetase 1C OS=Mus musculus GN=Oas1c PE=2 SV=1	C	GO:0005829	cytosol
Q14AZ4	OAS1C_MOUSEInactive 2 -5 oligoadenylate synthetase 1C OS=Mus musculus GN=Oas1c PE=2 SV=1	P	GO:0051607	defense response to virus
Q14AZ4	OAS1C_MOUSEInactive 2 -5 oligoadenylate synthetase 1C OS=Mus musculus GN=Oas1c PE=2 SV=1	P	GO:0045071	negative regulation of viral genome replication
Q14AZ4	OAS1C_MOUSEInactive 2 -5 oligoadenylate synthetase 1C OS=Mus musculus GN=Oas1c PE=2 SV=1	P	GO:0051259	protein oligomerization
Q14AZ4	OAS1C_MOUSEInactive 2 -5 oligoadenylate synthetase 1C OS=Mus musculus GN=Oas1c PE=2 SV=1	P	GO:0035457	cellular response to interferon-alpha
Q14AZ4	OAS1C_MOUSEInactive 2 -5 oligoadenylate synthetase 1C OS=Mus musculus GN=Oas1c PE=2 SV=1	P	GO:0034645	cellular macromolecule biosynthetic process

## Sheet: bp
Level	GO ID	GO Name	GO Type	#Seqs	Sequence Names
1	GO:0008150	biological_process	Biological Process	52	P10518, P28481, Q80TS5, Q8BX09, Q3TYX3, Q61553, P62878, P98086, Q9D7J4, O88492, Q3UBS3, E9PWG2, Q91X23, F6ZIA4, Q91ZS8, Q56A07, B2RU82, P13634, Q99MR0, Q3TY61, Q811J3, A0A0R4J038, A0A1Y7VNZ6, Q01237, Q9DC40, P01865, A2BI31, Q9CYW4, B2RTC8, Q99JW2, Q8BG58, Q9R1X5, P28184, A2APM2, Q58E56, Q9QXL1, Q3THU3, Q19AB3, Q91V57, Q5IRJ6, Q8BZB2, Q8VI51, Q14AZ4, A0A076FSX1, Q8K3K8, P53798, P84078, E9Q8V6, P63…
2	GO:0022610	biological adhesion	Biological Process	5	A0A0R4J038, P28481, Q56A07, Q19AB3, A2APM2
2	GO:0002376	immune system process	Biological Process	15	Q3UBS3, Q8BG58, Q91X23, Q14AZ4, F6ZIA4, Q91ZS8, P28481, Q58E56, A2APM2, P84078, Q811J3, Q9QXL1, P01865, A2BI31, P98086
2	GO:0071840	cellular component organization or biogenesis	Biological Process	28	B2RTC8, P10518, P28184, P28481, Q8BX09, Q61553, A2APM2, Q58E56, Q9QXL1, P62878, Q91V57, Q19AB3, Q9D7J4, Q3UBS3, E9PWG2, Q14AZ4, F6ZIA4, A0A076FSX1, Q99MR0, Q8K3K8, Q3TY61, P84078, A0A1Y7VNZ6, Q01237, P01865, E9Q8V6, E9PYV1, P63239
2	GO:0040007	growth	Biological Process	3	A0A076FSX1, P28184, Q99MR0
2	GO:0048518	positive regulation of biological process	Biological Process	29	B2RTC8, P28184, P28481, Q80TS5, Q61553, A2APM2, Q58E56, P62878, Q3THU3, Q19AB3, Q91V57, Q5IRJ6, P98086, Q3UBS3, Q8VI51, Q91ZS8, B2RU82, Q99MR0, Q8K3K8, P84078, A0A0R4J038, Q01237, A0A1Y7VNZ6, Q9DC40, P01865, A2BI31, E9PYV1, P28667, P63239
2	GO:0009987	cellular process	Biological Process	50	P10518, P28481, Q80TS5, Q8BX09, Q3TYX3, Q61553, P62878, P98086, Q9D7J4, O88492, Q3UBS3, E9PWG2, Q91X23, F6ZIA4, Q91ZS8, Q56A07, B2RU82, P13634, Q99MR0, Q3TY61, Q811J3, A0A0R4J038, A0A1Y7VNZ6, Q01237, Q9DC40, P01865, A2BI31, B2RTC8, Q99JW2, Q8BG58, P28184, A2APM2, Q58E56, Q9QXL1, Q3THU3, Q91V57, Q19AB3, Q5IRJ6, Q8BZB2, Q8VI51, Q14AZ4, A0A076FSX1, Q8K3K8, P53798, P84078, E9Q8V6, P63239, E9PYV1, A0A…
2	GO:0051704	multi-organism process	Biological Process	5	B2RTC8, Q14AZ4, Q91ZS8, P62878, P63239
2	GO:0051179	localization	Biological Process	32	B2RTC8, Q9R1X5, P28481, P28184, Q58E56, Q61553, A2APM2, Q9QXL1, Q91V57, Q19AB3, Q5IRJ6, O88492, Q3UBS3, E9PWG2, Q8VI51, Q91X23, A0A076FSX1, Q91ZS8, Q56A07, P13634, B2RU82, Q99MR0, Q8K3K8, P84078, Q811J3, A0A0R4J038, Q01237, A0A1Y7VNZ6, P01865, E9Q8V6, A2BI31, P63239
2	GO:0032502	developmental process	Biological Process	21	Q8BG58, Q8VI51, F6ZIA4, A0A076FSX1, Q91ZS8, P28481, P28184, Q80TS5, Q8BX09, Q56A07, Q99MR0, A2APM2, Q61553, P84078, Q811J3, Q01237, A0A1Y7VNZ6, Q19AB3, Q91V57, P98086, P63239
2	GO:0000003	reproduction	Biological Process	1	Q19AB3
2	GO:0032501	multicellular organismal process	Biological Process	23	Q8BG58, Q91X23, Q8VI51, F6ZIA4, A0A076FSX1, Q91ZS8, P28481, P28184, Q80TS5, Q56A07, Q8BX09, Q99MR0, A2APM2, Q61553, P84078, Q811J3, A0A0R4J038, A0A1Y7VNZ6, Q01237, Q19AB3, Q91V57, P98086, P63239
2	GO:0050789	regulation of biological process	Biological Process	38	B2RTC8, Q8BG58, P28184, Q80TS5, P28481, Q3TYX3, A2APM2, Q61553, Q58E56, P62878, Q3THU3, Q91V57, Q19AB3, Q5IRJ6, P98086, O88492, Q3UBS3, Q8VI51, Q91X23, F6ZIA4, Q14AZ4, Q91ZS8, Q56A07, B2RU82, Q99MR0, Q8K3K8, P84078, Q811J3, A0A0R4J038, A0A1Y7VNZ6, Q01237, Q9DC40, P01865, E9Q8V6, A2BI31, P63239, E9PYV1, P28667
2	GO:0007610	behavior	Biological Process	3	Q8VI51, A0A076FSX1, Q01237
2	GO:0050896	response to stimulus	Biological Process	38	P10518, B2RTC8, Q99JW2, P28184, Q80TS5, P28481, Q8BX09, Q3TYX3, A2APM2, Q58E56, P62878, Q91V57, Q19AB3, Q5IRJ6, P98086, Q3UBS3, Q8VI51, Q91X23, F6ZIA4, Q14AZ4, A0A076FSX1, Q91ZS8, Q56A07, B2RU82, Q99MR0, Q8K3K8, P84078, Q811J3, A0A0R4J038, Q01237, A0A1Y7VNZ6, Q9DC40, P01865, E9Q8V6, A2BI31, E9PYV1, A0A0R4J050, P63239
2	GO:0022414	reproductive process	Biological Process	1	Q19AB3
2	GO:0098743	cell aggregation	Biological Process	1	P28481
2	GO:0008152	metabolic process	Biological Process	42	Q9CYW4, P10518, B2RTC8, Q99JW2, Q8BG58, Q9R1X5, P28184, P28481, Q80TS5, Q8BX09, Q3TYX3, A2APM2, Q58E56, P62878, Q3THU3, Q5IRJ6, Q19AB3, P98086, Q9D7J4, O88492, Q3UBS3, Q8BZB2, Q8VI51, Q14AZ4, Q91ZS8, P13634, B2RU82, Q99MR0, Q8K3K8, P53798, Q811J3, P84078, A0A0R4J038, Q01237, A0A1Y7VNZ6, Q9DC40, P01865, E9Q8V6, A2BI31, P63239, E9PYV1, A0A0R4J050
2	GO:0040011	locomotion	Biological Process	7	Q91ZS8, A0A1Y7VNZ6, P28481, Q91V57, Q19AB3, Q61553, A2APM2
2	GO:0048519	negative regulation of biological process	Biological Process	22	B2RTC8, Q8VI51, Q91X23, F6ZIA4, Q14AZ4, Q91ZS8, P28184, Q80TS5, P28481, Q8K3K8, Q3TYX3, A2APM2, P84078, Q811J3, A0A0R4J038, Q01237, P62878, Q3THU3, Q19AB3, A2BI31, P98086, P63239
2	GO:0044699	single-organism process	Biological Process	49	P10518, P28481, Q80TS5, Q8BX09, Q3TYX3, Q61553, P62878, P98086, Q9D7J4, Q3UBS3, Q91X23, F6ZIA4, Q91ZS8, Q56A07, B2RU82, P13634, Q99MR0, Q3TY61, Q811J3, A0A0R4J038, A0A1Y7VNZ6, Q01237, Q9DC40, P01865, A2BI31, B2RTC8, Q99JW2, Q8BG58, Q9R1X5, P28184, A2APM2, Q58E56, Q9QXL1, Q3THU3, Q19AB3, Q91V57, Q5IRJ6, Q8BZB2, Q8VI51, Q14AZ4, A0A076FSX1, Q8K3K8, P53798, P84078, E9Q8V6, P63239, E9PYV1, A0A0R4J050,…
2	GO:0048511	rhythmic process	Biological Process	1	Q19AB3
2	GO:0023052	signaling	Biological Process	32	B2RTC8, P28184, P28481, Q80TS5, Q3TYX3, A2APM2, Q58E56, P62878, Q91V57, Q19AB3, Q5IRJ6, P98086, Q3UBS3, Q8VI51, Q14AZ4, F6ZIA4, A0A076FSX1, Q56A07, B2RU82, Q8K3K8, Q99MR0, Q3TY61, P84078, A0A0R4J038, Q01237, A0A1Y7VNZ6, Q9DC40, P01865, A2BI31, E9Q8V6, P63239, E9PYV1
2	GO:0098754	detoxification	Biological Process	2	Q3UBS3, P28184
2	GO:0065007	biological regulation	Biological Process	39	B2RTC8, Q8BG58, P28184, P28481, Q80TS5, Q3TYX3, A2APM2, Q61553, Q58E56, P62878, Q3THU3, Q91V57, Q19AB3, Q5IRJ6, P98086, O88492, Q3UBS3, Q91X23, Q8VI51, F6ZIA4, Q14AZ4, A0A076FSX1, Q91ZS8, Q56A07, B2RU82, Q99MR0, Q8K3K8, P84078, Q811J3, A0A0R4J038, A0A1Y7VNZ6, Q01237, Q9DC40, P01865, E9Q8V6, A2BI31, P63239, E9PYV1, P28667
3	GO:0051716	cellular response to stimulus	Biological Process	33	P10518, B2RTC8, Q99JW2, P28184, Q80TS5, P28481, Q8BX09, Q3TYX3, A2APM2, Q58E56, P62878, Q91V57, Q19AB3, Q5IRJ6, Q3UBS3, Q8VI51, Q14AZ4, Q91ZS8, A0A076FSX1, B2RU82, Q8K3K8, Q99MR0, P84078, A0A0R4J038, Q01237, A0A1Y7VNZ6, Q9DC40, P01865, E9Q8V6, A2BI31, A0A0R4J050, P63239, E9PYV1
3	GO:0040012	regulation of locomotion	Biological Process	3	Q91ZS8, P28481, Q19AB3
3	GO:0023051	regulation of signaling	Biological Process	16	B2RTC8, Q8VI51, P28184, P28481, Q80TS5, Q8K3K8, Q3TYX3, A2APM2, P84078, Q01237, Q9DC40, P62878, Q91V57, Q19AB3, E9Q8V6, P63239
3	GO:0040013	negative regulation of locomotion	Biological Process	2	Q91ZS8, Q19AB3
3	GO:0006914	autophagy	Biological Process	6	Q3UBS3, E9PWG2, A0A1Y7VNZ6, P28184, Q8K3K8, Q99MR0
3	GO:0009056	catabolic process	Biological Process	8	Q99JW2, P28184, P28481, P62878, Q3THU3, P63239, A2APM2, A0A0R4J050
3	GO:0042698	ovulation cycle	Biological Process	1	Q19AB3
3	GO:0045926	negative regulation of growth	Biological Process	1	P28184
3	GO:0048856	anatomical structure development	Biological Process	20	Q8BG58, Q8VI51, F6ZIA4, A0A076FSX1, Q91ZS8, P28481, P28184, Q80TS5, Q8BX09, Q56A07, Q99MR0, A2APM2, Q61553, P84078, Q811J3, A0A1Y7VNZ6, Q01237, Q19AB3, Q91V57, P98086
3	GO:0022602	ovulation cycle process	Biological Process	1	Q19AB3
3	GO:0051674	localization of cell	Biological Process	6	Q91ZS8, A0A1Y7VNZ6, P28481, Q19AB3, Q61553, A2APM2
3	GO:0044767	single-organism developmental process	Biological Process	20	Q8BG58, Q8VI51, F6ZIA4, A0A076FSX1, Q91ZS8, P28481, P28184, Q80TS5, Q8BX09, Q56A07, Q99MR0, A2APM2, Q61553, P84078, Q811J3, Q01237, A0A1Y7VNZ6, Q19AB3, Q91V57, P98086
3	GO:0044763	single-organism cellular process	Biological Process	41	B2RTC8, P10518, Q99JW2, Q8BG58, P28184, P28481, Q80TS5, Q61553, A2APM2, Q58E56, Q9QXL1, P62878, Q3THU3, Q19AB3, Q91V57, P98086, Q9D7J4, Q3UBS3, Q8BZB2, Q91X23, Q8VI51, F6ZIA4, Q14AZ4, A0A076FSX1, Q91ZS8, Q56A07, P13634, Q8K3K8, Q99MR0, Q3TY61, P53798, P84078, Q811J3, A0A0R4J038, Q01237, A0A1Y7VNZ6, P01865, E9Q8V6, P63239, E9PYV1, A0A0R4J050
3	GO:0048589	developmental growth	Biological Process	2	A0A076FSX1, P28184
3	GO:0009719	response to endogenous stimulus	Biological Process	9	P10518, F6ZIA4, P28481, P28184, Q80TS5, Q19AB3, E9PYV1, P63239, A2APM2
3	GO:0042445	hormone metabolic process	Biological Process	1	P63239
3	GO:0051234	establishment of localization	Biological Process	26	B2RTC8, Q9R1X5, P28184, Q58E56, Q9QXL1, Q91V57, Q5IRJ6, Q3UBS3, E9PWG2, Q8VI51, Q91X23, A0A076FSX1, Q91ZS8, Q56A07, P13634, B2RU82, Q99MR0, Q8K3K8, P84078, Q811J3, A0A0R4J038, Q01237, P01865, E9Q8V6, A2BI31, P63239
3	GO:0044700	single organism signaling	Biological Process	31	B2RTC8, P28184, P28481, Q80TS5, Q3TYX3, A2APM2, Q58E56, P62878, Q91V57, Q19AB3, Q5IRJ6, P98086, Q3UBS3, Q8VI51, Q14AZ4, F6ZIA4, A0A076FSX1, Q56A07, B2RU82, Q8K3K8, Q99MR0, P84078, A0A0R4J038, Q01237, A0A1Y7VNZ6, Q9DC40, P01865, A2BI31, E9Q8V6, P63239, E9PYV1
3	GO:0043902	positive regulation of multi-organism process	Biological Process	1	Q91ZS8
3	GO:0006955	immune response	Biological Process	9	Q14AZ4, F6ZIA4, Q91ZS8, P01865, P28481, A2BI31, P98086, Q58E56, A2APM2
3	GO:0040017	positive regulation of locomotion	Biological Process	1	P28481
3	GO:0042221	response to chemical	Biological Process	22	P10518, Q3UBS3, Q99JW2, Q8VI51, F6ZIA4, Q14AZ4, Q91ZS8, A0A076FSX1, P28481, P28184, Q80TS5, Q56A07, A2APM2, Q811J3, Q01237, P62878, Q91V57, Q19AB3, P98086, P63239, E9PYV1, A0A0R4J050
3	GO:0048522	positive regulation of cellular process	Biological Process	26	B2RTC8, P28184, P28481, Q80TS5, Q61553, A2APM2, Q58E56, P62878, Q3THU3, Q19AB3, Q91V57, Q5IRJ6, Q3UBS3, Q91ZS8, B2RU82, Q99MR0, Q8K3K8, P84078, A0A0R4J038, Q01237, A0A1Y7VNZ6, Q9DC40, P01865, E9PYV1, P28667, P63239
3	GO:0044707	single-multicellular organism process	Biological Process	22	Q8BG58, Q91X23, Q8VI51, F6ZIA4, A0A076FSX1, Q91ZS8, P28481, P28184, Q80TS5, Q56A07, Q8BX09, Q99MR0, A2APM2, P84078, Q811J3, A0A0R4J038, A0A1Y7VNZ6, Q01237, Q19AB3, Q91V57, P98086, P63239
3	GO:0048584	positive regulation of response to stimulus	Biological Process	12	P28184, Q80TS5, P28481, Q58E56, A2APM2, Q01237, Q9DC40, P01865, Q91V57, Q19AB3, A2BI31, P98086
3	GO:0050900	leukocyte migration	Biological Process	2	P28481, A2APM2
3	GO:0051775	response to redox state	Biological Process	1	P62878
3	GO:0032259	methylation	Biological Process	2	Q8BX09, Q3TYX3
3	GO:1904950	negative regulation of establishment of protein localization	Biological Process	1	Q01237
3	GO:0019882	antigen processing and presentation	Biological Process	2	P84078, Q9QXL1
3	GO:0044419	interspecies interaction between organisms	Biological Process	5	B2RTC8, Q14AZ4, Q91ZS8, P62878, P63239
3	GO:0032846	positive regulation of homeostatic process	Biological Process	1	A0A0R4J038
3	GO:0051094	positive regulation of developmental process	Biological Process	5	P84078, A0A1Y7VNZ6, Q01237, P28481, Q19AB3
3	GO:0008283	cell proliferation	Biological Process	8	B2RTC8, Q91ZS8, Q01237, P28184, Q19AB3, P28667, Q61553, P63239
3	GO:0002682	regulation of immune system process	Biological Process	9	Q3UBS3, Q8BG58, Q91X23, P84078, P01865, P28481, A2BI31, P98086, Q58E56
3	GO:0007154	cell communication	Biological Process	31	B2RTC8, P28184, P28481, Q80TS5, Q3TYX3, A2APM2, Q58E56, P62878, Q91V57, Q19AB3, Q5IRJ6, P98086, Q3UBS3, Q8VI51, Q14AZ4, F6ZIA4, A0A076FSX1, Q56A07, B2RU82, Q8K3K8, Q99MR0, P84078, A0A0R4J038, Q01237, A0A1Y7VNZ6, Q9DC40, P01865, A2BI31, E9Q8V6, P63239, E9PYV1
3	GO:0048870	cell motility	Biological Process	6	Q91ZS8, A0A1Y7VNZ6, P28481, Q19AB3, Q61553, A2APM2
3	GO:0065008	regulation of biological quality	Biological Process	15	B2RTC8, Q8BG58, Q8VI51, Q14AZ4, A0A076FSX1, P28184, P28481, Q56A07, P84078, Q811J3, A0A0R4J038, Q01237, Q9DC40, Q19AB3, P63239
3	GO:0043900	regulation of multi-organism process	Biological Process	2	Q14AZ4, Q91ZS8
3	GO:0044087	regulation of cellular component biogenesis	Biological Process	4	P84078, P62878, Q19AB3, Q61553
3	GO:0014823	response to activity	Biological Process	1	P10518
3	GO:0098602	single organism cell adhesion	Biological Process	1	A2APM2
3	GO:0044764	multi-organism cellular process	Biological Process	5	B2RTC8, Q14AZ4, Q91ZS8, P62878, P63239
3	GO:0043901	negative regulation of multi-organism process	Biological Process	1	Q14AZ4
3	GO:0051051	negative regulation of transport	Biological Process	2	B2RTC8, Q01237
3	GO:0051239	regulation of multicellular organismal process	Biological Process	14	Q8BG58, Q91X23, F6ZIA4, P28184, P28481, Q56A07, P84078, A0A0R4J038, A0A1Y7VNZ6, Q01237, Q19AB3, Q91V57, P98086, P63239
3	GO:0044702	single organism reproductive process	Biological Process	1	Q19AB3
3	GO:0051241	negative regulation of multicellular organismal process	Biological Process	7	Q91X23, F6ZIA4, A0A0R4J038, P28184, Q19AB3, P98086, P63239
3	GO:0016043	cellular component organization	Biological Process	28	B2RTC8, P10518, P28184, P28481, Q8BX09, Q61553, A2APM2, Q58E56, Q9QXL1, P62878, Q91V57, Q19AB3, Q9D7J4, Q3UBS3, E9PWG2, Q14AZ4, F6ZIA4, A0A076FSX1, Q99MR0, Q8K3K8, Q3TY61, P84078, A0A1Y7VNZ6, Q01237, P01865, E9Q8V6, E9PYV1, P63239
3	GO:0051050	positive regulation of transport	Biological Process	4	Q8VI51, P84078, A0A0R4J038, Q99MR0
3	GO:0040008	regulation of growth	Biological Process	2	P28184, Q99MR0
3	GO:0044237	cellular metabolic process	Biological Process	34	P10518, B2RTC8, Q99JW2, P28184, P28481, Q80TS5, Q8BX09, Q3TYX3, A2APM2, P62878, Q3THU3, Q5IRJ6, Q19AB3, Q9D7J4, Q8BZB2, Q8VI51, Q14AZ4, Q91ZS8, B2RU82, P13634, Q99MR0, Q8K3K8, P53798, P84078, Q811J3, A0A0R4J038, Q01237, A0A1Y7VNZ6, Q9DC40, E9Q8V6, A2BI31, P63239, A0A0R4J050, E9PYV1
3	GO:0002520	immune system development	Biological Process	3	Q8BG58, Q811J3, P98086
3	GO:0051606	detection of stimulus	Biological Process	1	P62878
3	GO:0019222	regulation of metabolic process	Biological Process	25	P28184, P28481, Q80TS5, Q3TYX3, A2APM2, P62878, Q3THU3, Q5IRJ6, Q19AB3, O88492, Q8VI51, Q14AZ4, Q91ZS8, B2RU82, Q99MR0, Q8K3K8, P84078, Q811J3, A0A0R4J038, Q01237, A0A1Y7VNZ6, Q9DC40, A2BI31, P63239, E9PYV1
3	GO:0045785	positive regulation of cell adhesion	Biological Process	1	A2APM2
3	GO:0048609	multicellular organismal reproductive process	Biological Process	1	Q19AB3
3	GO:0032845	negative regulation of homeostatic process	Biological Process	1	Q01237
3	GO:0009892	negative regulation of metabolic process	Biological Process	13	Q8VI51, Q91ZS8, P28184, Q80TS5, Q8K3K8, Q3TYX3, A2APM2, Q811J3, A0A0R4J038, Q01237, Q3THU3, A2BI31, P63239
3	GO:0097006	regulation of plasma lipoprotein particle levels	Biological Process	1	P84078
3	GO:0009628	response to abiotic stimulus	Biological Process	6	P10518, A0A076FSX1, Q01237, P62878, P28184, P28481
3	GO:1900046	regulation of hemostasis	Biological Process	1	A0A0R4J038
3	GO:0051240	positive regulation of multicellular organismal process	Biological Process	6	P84078, A0A0R4J038, A0A1Y7VNZ6, Q01237, P28481, Q19AB3
3	GO:0043627	response to estrogen	Biological Process	1	Q8BX09
3	GO:0048585	negative regulation of response to stimulus	Biological Process	9	B2RTC8, A0A0R4J038, Q01237, P28481, P62878, Q8K3K8, A2BI31, Q19AB3, A2APM2
3	GO:0065009	regulation of molecular function	Biological Process	17	Q8VI51, Q14AZ4, Q91ZS8, P28184, Q56A07, A2APM2, P84078, A0A0R4J038, Q01237, A0A1Y7VNZ6, Q9DC40, P62878, Q3THU3, Q91V57, E9Q8V6, Q19AB3, P63239
3	GO:1902578	single-organism localization	Biological Process	14	B2RTC8, Q91X23, Q8VI51, A0A076FSX1, Q9R1X5, P28184, Q8K3K8, Q58E56, P84078, Q9QXL1, A0A0R4J038, Q01237, P01865, P63239
3	GO:0006807	nitrogen compound metabolic process	Biological Process	25	P10518, B2RTC8, Q99JW2, Q9R1X5, P28481, Q80TS5, P28184, Q8BX09, Q3TYX3, A2APM2, P62878, Q5IRJ6, Q8BZB2, Q14AZ4, Q91ZS8, B2RU82, P13634, Q99MR0, Q811J3, Q01237, A0A1Y7VNZ6, E9Q8V6, P63239, E9PYV1, A0A0R4J050
3	GO:0023056	positive regulation of signaling	Biological Process	8	Q01237, Q9DC40, P28184, Q80TS5, P28481, Q91V57, Q19AB3, A2APM2
3	GO:0006950	response to stress	Biological Process	22	Q3UBS3, P10518, Q91X23, Q14AZ4, Q91ZS8, A0A076FSX1, P28481, P28184, Q8BX09, B2RU82, Q8K3K8, Q99MR0, A2APM2, Q58E56, P84078, A0A0R4J038, Q01237, P62878, P01865, A2BI31, Q5IRJ6, P98086
3	GO:0033036	macromolecule localization	Biological Process	11	B2RTC8, E9PWG2, Q8VI51, P84078, Q91ZS8, Q01237, P28184, P28481, E9Q8V6, Q99MR0, Q8K3K8
3	GO:0048646	anatomical structure formation involved in morphogenesis	Biological Process	3	A0A076FSX1, P28481, Q19AB3
3	GO:0044238	primary metabolic process	Biological Process	34	B2RTC8, Q99JW2, P28184, P28481, Q80TS5, Q8BX09, Q3TYX3, A2APM2, Q58E56, P62878, Q3THU3, Q5IRJ6, Q19AB3, P98086, Q3UBS3, Q8BZB2, Q8VI51, Q14AZ4, Q91ZS8, B2RU82, Q99MR0, P53798, P84078, Q811J3, A0A0R4J038, Q01237, A0A1Y7VNZ6, Q9DC40, P01865, E9Q8V6, A2BI31, P63239, A0A0R4J050, E9PYV1
3	GO:0007165	signal transduction	Biological Process	27	B2RTC8, P28184, P28481, Q80TS5, Q3TYX3, A2APM2, Q58E56, P62878, Q91V57, Q19AB3, Q5IRJ6, Q3UBS3, Q8VI51, Q14AZ4, B2RU82, Q8K3K8, Q99MR0, P84078, A0A0R4J038, Q01237, A0A1Y7VNZ6, Q9DC40, P01865, A2BI31, E9Q8V6, P63239, E9PYV1
3	GO:0032879	regulation of localization	Biological Process	10	B2RTC8, Q8VI51, P84078, Q91ZS8, A0A0R4J038, Q01237, P28481, Q56A07, Q99MR0, Q19AB3
3	GO:0051093	negative regulation of developmental process	Biological Process	4	F6ZIA4, P28184, Q19AB3, P98086
3	GO:0009605	response to external stimulus	Biological Process	15	P10518, Q3UBS3, Q14AZ4, Q91ZS8, P28481, P28184, Q8K3K8, Q58E56, P84078, A0A0R4J038, Q01237, P01865, Q91V57, Q19AB3, A2BI31
3	GO:1903829	positive regulation of cellular protein localization	Biological Process	1	Q99MR0
3	GO:0042330	taxis	Biological Process	2	Q91V57, Q19AB3
3	GO:0016049	cell growth	Biological Process	1	P28184
3	GO:0032504	multicellular organism reproduction	Biological Process	1	Q19AB3
3	GO:0044033	multi-organism metabolic process	Biological Process	1	P63239
3	GO:0050794	regulation of cellular process	Biological Process	37	B2RTC8, Q8BG58, P28184, Q80TS5, P28481, Q3TYX3, A2APM2, Q61553, Q58E56, P62878, Q3THU3, Q91V57, Q19AB3, Q5IRJ6, P98086, O88492, Q3UBS3, Q8VI51, F6ZIA4, Q14AZ4, Q91ZS8, Q56A07, B2RU82, Q99MR0, Q8K3K8, P84078, Q811J3, A0A0R4J038, A0A1Y7VNZ6, Q01237, Q9DC40, P01865, E9Q8V6, A2BI31, P63239, E9PYV1, P28667
3	GO:0071704	organic substance metabolic process	Biological Process	37	P10518, B2RTC8, Q99JW2, Q9R1X5, P28184, P28481, Q80TS5, Q8BX09, Q3TYX3, A2APM2, Q58E56, P62878, Q3THU3, Q5IRJ6, Q19AB3, P98086, Q3UBS3, Q8BZB2, Q8VI51, Q14AZ4, Q91ZS8, B2RU82, Q99MR0, Q8K3K8, P53798, Q811J3, P84078, A0A0R4J038, Q01237, A0A1Y7VNZ6, Q9DC40, P01865, E9Q8V6, A2BI31, P63239, E9PYV1, A0A0R4J050
3	GO:1900047	negative regulation of hemostasis	Biological Process	1	A0A0R4J038
3	GO:0002252	immune effector process	Biological Process	8	Q3UBS3, Q14AZ4, P84078, Q91ZS8, P01865, A2BI31, P98086, Q58E56
3	GO:0002262	myeloid cell homeostasis	Biological Process	2	Q8BG58, Q811J3
3	GO:0050793	regulation of developmental process	Biological Process	10	Q8BG58, P84078, F6ZIA4, A0A1Y7VNZ6, Q01237, P28184, P28481, Q19AB3, Q91V57, P98086
3	GO:0044089	positive regulation of cellular component biogenesis	Biological Process	3	P84078, P62878, Q61553
3	GO:0009653	anatomical structure morphogenesis	Biological Process	9	F6ZIA4, A0A076FSX1, A0A1Y7VNZ6, P28481, P28184, Q8BX09, Q19AB3, Q91V57, Q61553
3	GO:0009607	response to biotic stimulus	Biological Process	8	Q3UBS3, P10518, Q14AZ4, P84078, Q91ZS8, P01865, Q8K3K8, Q58E56
3	GO:0003008	system process	Biological Process	9	Q8VI51, Q811J3, F6ZIA4, A0A0R4J038, A0A076FSX1, Q01237, P28481, Q56A07, Q61553
3	GO:0002253	activation of immune response	Biological Process	4	P01865, A2BI31, P98086, Q58E56
3	GO:0023057	negative regulation of signaling	Biological Process	9	B2RTC8, Q8VI51, P84078, Q01237, P28481, P62878, Q8K3K8, Q19AB3, A2APM2
3	GO:0007155	cell adhesion	Biological Process	5	A0A0R4J038, P28481, Q56A07, Q19AB3, A2APM2
3	GO:0072376	protein activation cascade	Biological Process	5	A0A0R4J038, P01865, A2BI31, P98086, Q58E56
3	GO:0030155	regulation of cell adhesion	Biological Process	2	A0A0R4J038, A2APM2
3	GO:0009058	biosynthetic process	Biological Process	21	P10518, B2RTC8, Q8BZB2, Q14AZ4, Q91ZS8, Q9R1X5, P28481, Q80TS5, P28184, B2RU82, Q3TYX3, Q99MR0, P53798, P84078, Q811J3, Q01237, P62878, Q5IRJ6, E9Q8V6, P63239, E9PYV1
3	GO:0044085	cellular component biogenesis	Biological Process	13	B2RTC8, E9PWG2, P10518, Q14AZ4, Q8BX09, Q3TY61, Q61553, P84078, Q9QXL1, Q01237, P62878, Q19AB3, Q9D7J4
3	GO:0002683	negative regulation of immune system process	Biological Process	2	A2BI31, P98086
3	GO:0051641	cellular localization	Biological Process	13	E9PWG2, Q8VI51, Q91ZS8, P28184, P28481, Q99MR0, Q8K3K8, P84078, Q9QXL1, Q01237, A0A1Y7VNZ6, A2BI31, E9Q8V6
3	GO:0009893	positive regulation of metabolic process	Biological Process	13	P28184, P28481, Q80TS5, B2RU82, A2APM2, Q01237, A0A1Y7VNZ6, Q9DC40, Q3THU3, Q19AB3, Q5IRJ6, E9PYV1, P63239
3	GO:0002684	positive regulation of immune system process	Biological Process	4	P01865, A2BI31, P98086, Q58E56
3	GO:0048523	negative regulation of cellular process	Biological Process	21	B2RTC8, Q8VI51, F6ZIA4, Q14AZ4, Q91ZS8, P28184, Q80TS5, P28481, Q8K3K8, Q3TYX3, A2APM2, P84078, Q811J3, A0A0R4J038, Q01237, P62878, Q3THU3, Q19AB3, A2BI31, P98086, P63239
3	GO:1904951	positive regulation of establishment of protein localization	Biological Process	2	P84078, Q99MR0
3	GO:0003006	developmental process involved in reproduction	Biological Process	1	Q19AB3
3	GO:0001502	cartilage condensation	Biological Process	1	P28481
3	GO:1990748	cellular detoxification	Biological Process	2	Q3UBS3, P28184
3	GO:0044710	single-organism metabolic process	Biological Process	18	P10518, Q8BZB2, Q99JW2, Q8BG58, Q14AZ4, P28184, P28481, P13634, P53798, A2APM2, P84078, Q811J3, Q01237, A0A1Y7VNZ6, P62878, Q9D7J4, P63239, A0A0R4J050
3	GO:0007017	microtubule-based process	Biological Process	2	Q9QXL1, A0A1Y7VNZ6
3	GO:0045321	leukocyte activation	Biological Process	2	P01865, Q58E56
3	GO:0022402	cell cycle process	Biological Process	4	Q9QXL1, P62878, Q3THU3, Q8K3K8
3	GO:0032844	regulation of homeostatic process	Biological Process	4	Q8BG58, A0A0R4J038, Q01237, Q56A07
3	GO:0048583	regulation of response to stimulus	Biological Process	21	Q3UBS3, B2RTC8, P28184, P28481, Q80TS5, Q8K3K8, Q3TYX3, A2APM2, Q58E56, P84078, A0A0R4J038, Q01237, Q9DC40, P62878, P01865, Q19AB3, Q91V57, E9Q8V6, A2BI31, P98086, P63239
3	GO:0044708	single-organism behavior	Biological Process	3	Q8VI51, A0A076FSX1, Q01237
4	GO:0009896	positive regulation of catabolic process	Biological Process	2	Q3THU3, P63239
4	GO:0048534	hematopoietic or lymphoid organ development	Biological Process	3	Q8BG58, Q811J3, P98086
4	GO:0008104	protein localization	Biological Process	11	B2RTC8, E9PWG2, Q8VI51, P84078, Q91ZS8, Q01237, P28184, P28481, Q99MR0, Q8K3K8, E9Q8V6
4	GO:0010648	negative regulation of cell communication	Biological Process	9	B2RTC8, Q8VI51, P84078, Q01237, P28481, P62878, Q8K3K8, Q19AB3, A2APM2
4	GO:0050878	regulation of body fluid levels	Biological Process	2	A0A0R4J038, P28481
4	GO:0002694	regulation of leukocyte activation	Biological Process	2	P01865, Q58E56
4	GO:0031647	regulation of protein stability	Biological Process	2	Q9DC40, P28184
4	GO:0016337	single organismal cell-cell adhesion	Biological Process	1	A2APM2
4	GO:2000026	regulation of multicellular organismal development	Biological Process	10	Q8BG58, F6ZIA4, P84078, A0A1Y7VNZ6, Q01237, P28184, P28481, Q19AB3, Q91V57, P98086
4	GO:0070482	response to oxygen levels	Biological Process	3	P10518, P62878, P28184
4	GO:0043270	positive regulation of ion transport	Biological Process	1	P84078
4	GO:0045596	negative regulation of cell differentiation	Biological Process	3	F6ZIA4, P28184, P98086
4	GO:0022409	positive regulation of cell-cell adhesion	Biological Process	1	A2APM2
4	GO:1901863	positive regulation of muscle tissue development	Biological Process	1	Q01237
4	GO:1903047	mitotic cell cycle process	Biological Process	4	Q9QXL1, P62878, Q3THU3, Q8K3K8
4	GO:0051171	regulation of nitrogen compound metabolic process	Biological Process	13	Q14AZ4, Q91ZS8, P28481, Q80TS5, P28184, B2RU82, Q3TYX3, Q99MR0, Q811J3, P62878, Q5IRJ6, P63239, E9PYV1
4	GO:0006082	organic acid metabolic process	Biological Process	5	Q99JW2, Q8BZB2, Q811J3, A0A1Y7VNZ6, A0A0R4J050
4	GO:0061364	apoptotic process involved in luteolysis	Biological Process	1	Q19AB3
4	GO:0071774	response to fibroblast growth factor	Biological Process	1	A2APM2
4	GO:0030522	intracellular receptor signaling pathway	Biological Process	1	E9PYV1
4	GO:1901700	response to oxygen-containing compound	Biological Process	5	P10518, F6ZIA4, Q01237, P28184, P28481
4	GO:0051962	positive regulation of nervous system development	Biological Process	3	P84078, A0A1Y7VNZ6, Q19AB3
4	GO:0050808	synapse organization	Biological Process	1	Q19AB3
4	GO:1902580	single-organism cellular localization	Biological Process	4	P84078, Q9QXL1, P28184, Q8K3K8
4	GO:0022407	regulation of cell-cell adhesion	Biological Process	1	A2APM2
4	GO:0002757	immune response-activating signal transduction	Biological Process	2	P01865, Q58E56
4	GO:0009755	hormone-mediated signaling pathway	Biological Process	1	E9PYV1
4	GO:0061061	muscle structure development	Biological Process	1	Q01237
4	GO:0045137	development of primary sexual characteristics	Biological Process	1	Q19AB3
4	GO:0050803	regulation of synapse structure or activity	Biological Process	1	Q19AB3
4	GO:0050867	positive regulation of cell activation	Biological Process	2	P01865, Q58E56
4	GO:0060759	regulation of response to cytokine stimulus	Biological Process	1	Q19AB3
4	GO:0048640	negative regulation of developmental growth	Biological Process	1	P28184
4	GO:0051963	regulation of synapse assembly	Biological Process	1	Q19AB3
4	GO:0007059	chromosome segregation	Biological Process	3	B2RTC8, Q9QXL1, E9PYV1
4	GO:0060761	negative regulation of response to cytokine stimulus	Biological Process	1	Q19AB3
4	GO:0038034	signal transduction in absence of ligand	Biological Process	1	P28481
4	GO:0010035	response to inorganic substance	Biological Process	6	P10518, Q811J3, F6ZIA4, P28184, P28481, P98086
4	GO:0043933	macromolecular complex subunit organization	Biological Process	10	P10518, P84078, Q14AZ4, Q01237, P62878, P28481, Q8BX09, Q3TY61, Q9D7J4, Q61553
4	GO:0003407	neural retina development	Biological Process	1	Q99MR0
4	GO:0051047	positive regulation of secretion	Biological Process	2	P84078, A0A0R4J038
4	GO:0048167	regulation of synaptic plasticity	Biological Process	2	Q8VI51, P84078
4	GO:0046888	negative regulation of hormone secretion	Biological Process	1	Q01237
4	GO:0060548	negative regulation of cell death	Biological Process	5	B2RTC8, Q01237, P28184, P28481, A2APM2
4	GO:0035107	appendage morphogenesis	Biological Process	1	P28481
4	GO:1901575	organic substance catabolic process	Biological Process	7	Q99JW2, P28184, P62878, Q3THU3, A0A0R4J050, P63239, A2APM2
4	GO:0034330	cell junction organization	Biological Process	1	Q61553
4	GO:0016486	peptide hormone processing	Biological Process	1	P63239
4	GO:2000021	regulation of ion homeostasis	Biological Process	2	A0A0R4J038, Q56A07
4	GO:0009725	response to hormone	Biological Process	6	P10518, F6ZIA4, P28481, P28184, Q19AB3, E9PYV1
4	GO:0071214	cellular response to abiotic stimulus	Biological Process	1	A0A076FSX1
4	GO:0048839	inner ear development	Biological Process	1	P28481
4	GO:0033554	cellular response to stress	Biological Process	11	Q3UBS3, A0A076FSX1, Q01237, P62878, P28184, Q8BX09, B2RU82, Q99MR0, Q5IRJ6, Q8K3K8, A2APM2
4	GO:0048598	embryonic morphogenesis	Biological Process	1	P28481
4	GO:0031323	regulation of cellular metabolic process	Biological Process	24	P28184, P28481, Q80TS5, Q3TYX3, A2APM2, P62878, Q3THU3, Q5IRJ6, Q19AB3, Q8VI51, Q14AZ4, Q91ZS8, B2RU82, Q99MR0, Q8K3K8, P84078, Q811J3, A0A0R4J038, Q01237, A0A1Y7VNZ6, Q9DC40, A2BI31, E9PYV1, P63239
4	GO:0061024	membrane organization	Biological Process	7	B2RTC8, P84078, F6ZIA4, P01865, P28184, Q8K3K8, Q58E56
4	GO:0006810	transport	Biological Process	26	B2RTC8, Q9R1X5, P28184, Q58E56, Q9QXL1, Q5IRJ6, Q91V57, E9PWG2, Q3UBS3, Q8VI51, Q91X23, A0A076FSX1, Q91ZS8, Q56A07, B2RU82, P13634, Q99MR0, Q8K3K8, P84078, Q811J3, A0A0R4J038, Q01237, P01865, A2BI31, E9Q8V6, P63239
4	GO:0042493	response to drug	Biological Process	1	A0A076FSX1
4	GO:0023014	signal transduction by protein phosphorylation	Biological Process	5	Q01237, A0A1Y7VNZ6, P62878, P28184, A2APM2
4	GO:0051173	positive regulation of nitrogen compound metabolic process	Biological Process	6	P28481, Q80TS5, P28184, B2RU82, Q5IRJ6, E9PYV1
4	GO:0034641	cellular nitrogen compound metabolic process	Biological Process	21	P10518, B2RTC8, Q8BZB2, Q99JW2, Q14AZ4, Q91ZS8, P28481, Q80TS5, P28184, Q8BX09, B2RU82, Q3TYX3, Q99MR0, Q811J3, Q01237, P62878, Q5IRJ6, E9Q8V6, P63239, E9PYV1, A0A0R4J050
4	GO:0001666	response to hypoxia	Biological Process	3	P10518, P62878, P28184
4	GO:0001558	regulation of cell growth	Biological Process	1	P28184
4	GO:0009636	response to toxic substance	Biological Process	5	Q3UBS3, P10518, F6ZIA4, P28184, Q56A07
4	GO:0006725	cellular aromatic compound metabolic process	Biological Process	18	P10518, Q8BZB2, Q14AZ4, Q91ZS8, P28481, Q80TS5, P28184, Q8BX09, B2RU82, Q3TYX3, Q99MR0, Q811J3, Q01237, P62878, Q5IRJ6, E9Q8V6, E9PYV1, P63239
4	GO:0016032	viral process	Biological Process	5	B2RTC8, Q14AZ4, Q91ZS8, P62878, P63239
4	GO:0006520	cellular amino acid metabolic process	Biological Process	3	Q99JW2, A0A1Y7VNZ6, A0A0R4J050
4	GO:0009968	negative regulation of signal transduction	Biological Process	7	B2RTC8, Q01237, P62878, P28481, Q8K3K8, Q19AB3, A2APM2
4	GO:0051048	negative regulation of secretion	Biological Process	1	Q01237
4	GO:0045595	regulation of cell differentiation	Biological Process	9	Q8BG58, F6ZIA4, P84078, A0A1Y7VNZ6, P28184, P28481, Q19AB3, Q91V57, P98086
4	GO:0010592	positive regulation of lamellipodium assembly	Biological Process	1	Q61553
4	GO:0006805	xenobiotic metabolic process	Biological Process	2	Q99JW2, A0A0R4J050
4	GO:0050819	negative regulation of coagulation	Biological Process	1	A0A0R4J038
4	GO:0071496	cellular response to external stimulus	Biological Process	1	P28481
4	GO:0006091	generation of precursor metabolites and energy	Biological Process	4	B2RTC8, Q811J3, P28184, Q9D7J4
4	GO:0044403	symbiosis, encompassing mutualism through parasitism	Biological Process	5	B2RTC8, Q14AZ4, Q91ZS8, P62878, P63239
4	GO:0044804	nucleophagy	Biological Process	1	E9PWG2
4	GO:0044057	regulation of system process	Biological Process	2	A0A0R4J038, Q56A07
4	GO:0048732	gland development	Biological Process	1	Q19AB3
4	GO:0007018	microtubule-based movement	Biological Process	1	Q9QXL1
4	GO:0071559	response to transforming growth factor beta	Biological Process	1	P63239
4	GO:0007588	excretion	Biological Process	1	A0A0R4J038
4	GO:1903337	positive regulation of vacuolar transport	Biological Process	1	P84078
4	GO:0060322	head development	Biological Process	3	F6ZIA4, P28184, Q19AB3
4	GO:0007166	cell surface receptor signaling pathway	Biological Process	15	Q3UBS3, Q8VI51, Q14AZ4, P28184, P28481, Q80TS5, A2APM2, Q58E56, A0A1Y7VNZ6, P62878, P01865, Q19AB3, Q91V57, A2BI31, P63239
4	GO:0042391	regulation of membrane potential	Biological Process	1	Q56A07
4	GO:0044712	single-organism catabolic process	Biological Process	3	P28184, P28481, P63239
4	GO:0008285	negative regulation of cell proliferation	Biological Process	2	Q91ZS8, Q19AB3
4	GO:0009967	positive regulation of signal transduction	Biological Process	8	Q01237, Q9DC40, P28184, Q80TS5, P28481, Q19AB3, Q91V57, A2APM2
4	GO:0045184	establishment of protein localization	Biological Process	9	B2RTC8, E9PWG2, Q8VI51, P84078, Q91ZS8, Q01237, P28184, Q99MR0, Q8K3K8
4	GO:0050776	regulation of immune response	Biological Process	5	P01865, P28481, A2BI31, P98086, Q58E56
4	GO:0010941	regulation of cell death	Biological Process	8	B2RTC8, A0A0R4J038, Q01237, A0A1Y7VNZ6, P28184, P28481, Q19AB3, A2APM2
4	GO:0006928	movement of cell or subcellular component	Biological Process	9	Q9QXL1, Q91ZS8, A0A1Y7VNZ6, P28481, Q56A07, Q91V57, Q19AB3, Q61553, A2APM2
4	GO:0006325	chromatin organization	Biological Process	4	P28184, Q8BX09, Q99MR0, E9PYV1
4	GO:0030030	cell projection organization	Biological Process	8	P84078, F6ZIA4, A0A076FSX1, A0A1Y7VNZ6, P28184, Q19AB3, Q91V57, Q61553
4	GO:0045807	positive regulation of endocytosis	Biological Process	1	P84078
4	GO:0070887	cellular response to chemical stimulus	Biological Process	14	P10518, Q99JW2, Q14AZ4, Q91ZS8, P28184, Q80TS5, P28481, A2APM2, Q01237, P62878, Q19AB3, E9PYV1, P63239, A0A0R4J050
4	GO:0048731	system development	Biological Process	17	Q8BG58, F6ZIA4, A0A076FSX1, P28481, P28184, Q80TS5, Q8BX09, Q56A07, Q99MR0, A2APM2, P84078, Q811J3, A0A1Y7VNZ6, Q01237, Q91V57, Q19AB3, P98086
4	GO:0022613	ribonucleoprotein complex biogenesis	Biological Process	1	B2RTC8
4	GO:0031324	negative regulation of cellular metabolic process	Biological Process	13	Q8VI51, Q91ZS8, P28184, Q80TS5, Q8K3K8, Q3TYX3, A2APM2, Q811J3, A0A0R4J038, Q01237, Q3THU3, A2BI31, P63239
4	GO:0051726	regulation of cell cycle	Biological Process	3	Q91ZS8, P62878, Q3THU3
4	GO:0002831	regulation of response to biotic stimulus	Biological Process	2	Q3UBS3, P84078
4	GO:1901576	organic substance biosynthetic process	Biological Process	21	P10518, B2RTC8, Q8BZB2, Q14AZ4, Q91ZS8, Q9R1X5, P28184, Q80TS5, P28481, B2RU82, Q3TYX3, Q99MR0, P53798, P84078, Q811J3, Q01237, P62878, Q5IRJ6, E9Q8V6, P63239, E9PYV1
4	GO:0003254	regulation of membrane depolarization	Biological Process	1	Q56A07
4	GO:0051130	positive regulation of cellular component organization	Biological Process	8	Q3UBS3, P84078, A0A1Y7VNZ6, P62878, Q19AB3, Q99MR0, Q8K3K8, Q61553
4	GO:0021987	cerebral cortex development	Biological Process	1	Q19AB3
4	GO:0010646	regulation of cell communication	Biological Process	16	B2RTC8, Q8VI51, P28184, P28481, Q80TS5, Q8K3K8, Q3TYX3, A2APM2, P84078, Q01237, Q9DC40, P62878, Q91V57, Q19AB3, E9Q8V6, P63239
4	GO:0019637	organophosphate metabolic process	Biological Process	5	Q8BZB2, Q14AZ4, P84078, Q01237, P53798
4	GO:0032388	positive regulation of intracellular transport	Biological Process	3	Q8VI51, P84078, Q99MR0
4	GO:0060255	regulation of macromolecule metabolic process	Biological Process	24	P28184, P28481, Q80TS5, Q3TYX3, A2APM2, P62878, Q3THU3, Q5IRJ6, Q19AB3, Q8VI51, Q14AZ4, Q91ZS8, B2RU82, Q99MR0, Q8K3K8, P84078, Q811J3, A0A0R4J038, Q01237, A0A1Y7VNZ6, Q9DC40, A2BI31, P63239, E9PYV1
4	GO:0030308	negative regulation of cell growth	Biological Process	1	P28184
4	GO:0043414	macromolecule methylation	Biological Process	2	Q8BX09, Q3TYX3
4	GO:0040040	thermosensory behavior	Biological Process	1	A0A076FSX1
4	GO:0006730	one-carbon metabolic process	Biological Process	1	P13634
4	GO:0007051	spindle organization	Biological Process	1	Q9QXL1
4	GO:0051222	positive regulation of protein transport	Biological Process	2	P84078, Q99MR0
4	GO:0010564	regulation of cell cycle process	Biological Process	2	P62878, Q3THU3
4	GO:0090130	tissue migration	Biological Process	1	Q19AB3
4	GO:0051049	regulation of transport	Biological Process	7	B2RTC8, Q8VI51, P84078, A0A0R4J038, Q01237, Q56A07, Q99MR0
4	GO:0032900	negative regulation of neurotrophin production	Biological Process	1	P63239
4	GO:1901615	organic hydroxy compound metabolic process	Biological Process	3	Q01237, P28184, P53798
4	GO:0044093	positive regulation of molecular function	Biological Process	8	P84078, A0A1Y7VNZ6, Q9DC40, P28184, Q3THU3, Q91V57, E9Q8V6, Q19AB3
4	GO:0031334	positive regulation of protein complex assembly	Biological Process	3	P84078, P62878, Q61553
4	GO:0042769	DNA damage response, detection of DNA damage	Biological Process	1	P62878
4	GO:0010605	negative regulation of macromolecule metabolic process	Biological Process	13	Q8VI51, Q91ZS8, P28184, Q80TS5, Q8K3K8, Q3TYX3, A2APM2, Q811J3, A0A0R4J038, Q01237, Q3THU3, A2BI31, P63239
4	GO:0009891	positive regulation of biosynthetic process	Biological Process	6	P28481, Q80TS5, P28184, B2RU82, Q5IRJ6, E9PYV1
4	GO:0072592	oxygen metabolic process	Biological Process	1	P28184
4	GO:0015977	carbon fixation	Biological Process	1	Q811J3
4	GO:0050805	negative regulation of synaptic transmission	Biological Process	2	Q8VI51, P84078
4	GO:0044765	single-organism transport	Biological Process	13	B2RTC8, Q91X23, A0A076FSX1, Q9R1X5, P28184, Q8K3K8, Q58E56, P84078, Q9QXL1, A0A0R4J038, Q01237, P01865, P63239
4	GO:0044248	cellular catabolic process	Biological Process	6	Q99JW2, P28184, P62878, Q3THU3, A0A0R4J050, P63239
4	GO:0019080	viral gene expression	Biological Process	1	P63239
4	GO:0010942	positive regulation of cell death	Biological Process	5	A0A0R4J038, Q01237, A0A1Y7VNZ6, P28184, Q19AB3
4	GO:0051272	positive regulation of cellular component movement	Biological Process	1	P28481
4	GO:1903749	positive regulation of establishment of protein localization to mitochondrion	Biological Process	1	Q99MR0
4	GO:0007423	sensory organ development	Biological Process	2	P28481, Q99MR0
4	GO:0000422	mitophagy	Biological Process	4	Q3UBS3, A0A1Y7VNZ6, Q99MR0, Q8K3K8
4	GO:0033600	negative regulation of mammary gland epithelial cell proliferation	Biological Process	1	Q19AB3
4	GO:0008037	cell recognition	Biological Process	3	P01865, Q19AB3, Q58E56
4	GO:0007597	blood coagulation, intrinsic pathway	Biological Process	1	A0A0R4J038
4	GO:0097435	supramolecular fiber organization	Biological Process	3	P84078, P28481, Q61553
4	GO:0021537	telencephalon development	Biological Process	1	Q19AB3
4	GO:0032409	regulation of transporter activity	Biological Process	1	Q56A07
4	GO:0050790	regulation of catalytic activity	Biological Process	16	Q8VI51, Q14AZ4, Q91ZS8, P28184, A2APM2, P84078, A0A0R4J038, Q01237, A0A1Y7VNZ6, Q9DC40, P62878, Q3THU3, Q91V57, E9Q8V6, Q19AB3, P63239
4	GO:0006629	lipid metabolic process	Biological Process	4	P84078, Q01237, P28184, P53798
4	GO:0051649	establishment of localization in cell	Biological Process	9	E9PWG2, Q8VI51, P84078, Q91ZS8, Q9QXL1, Q01237, P28184, Q99MR0, A2BI31
4	GO:0009895	negative regulation of catabolic process	Biological Process	2	P28184, P63239
4	GO:0071804	cellular potassium ion transport	Biological Process	1	A0A076FSX1
4	GO:0009410	response to xenobiotic stimulus	Biological Process	2	Q99JW2, A0A0R4J050
4	GO:0090316	positive regulation of intracellular protein transport	Biological Process	1	Q99MR0
4	GO:1903706	regulation of hemopoiesis	Biological Process	2	Q8BG58, P98086
4	GO:0032899	regulation of neurotrophin production	Biological Process	1	P63239
4	GO:0010508	positive regulation of autophagy	Biological Process	2	Q3UBS3, Q8K3K8
4	GO:0007568	aging	Biological Process	2	F6ZIA4, Q01237
4	GO:1903531	negative regulation of secretion by cell	Biological Process	1	Q01237
4	GO:0002696	positive regulation of leukocyte activation	Biological Process	2	P01865, Q58E56
4	GO:0001503	ossification	Biological Process	1	P28481
4	GO:0050673	epithelial cell proliferation	Biological Process	1	Q19AB3
4	GO:0043170	macromolecule metabolic process	Biological Process	34	B2RTC8, Q99JW2, Q9R1X5, P28184, P28481, Q80TS5, Q8BX09, Q3TYX3, A2APM2, Q58E56, P62878, Q3THU3, Q5IRJ6, Q19AB3, P98086, Q3UBS3, Q8VI51, Q14AZ4, Q91ZS8, B2RU82, Q99MR0, Q8K3K8, Q811J3, P84078, A0A0R4J038, Q01237, A0A1Y7VNZ6, Q9DC40, P01865, E9Q8V6, A2BI31, E9PYV1, P63239, A0A0R4J050
4	GO:0001525	angiogenesis	Biological Process	2	A0A076FSX1, Q19AB3
4	GO:0045087	innate immune response	Biological Process	7	Q14AZ4, Q91ZS8, P01865, A2BI31, P98086, A2APM2, Q58E56
4	GO:0006139	nucleobase-containing compound metabolic process	Biological Process	16	Q8BZB2, Q14AZ4, Q91ZS8, P28184, Q80TS5, P28481, Q8BX09, B2RU82, Q3TYX3, Q99MR0, Q01237, P62878, Q5IRJ6, E9Q8V6, P63239, E9PYV1
4	GO:0048588	developmental cell growth	Biological Process	1	P28184
4	GO:0050920	regulation of chemotaxis	Biological Process	1	Q19AB3
4	GO:0050804	modulation of synaptic transmission	Biological Process	2	Q8VI51, P84078
4	GO:0030195	negative regulation of blood coagulation	Biological Process	1	A0A0R4J038
4	GO:0019725	cellular homeostasis	Biological Process	6	Q811J3, P84078, A0A076FSX1, A0A0R4J038, Q01237, P28184
4	GO:0000910	cytokinesis	Biological Process	1	Q9QXL1
4	GO:0051224	negative regulation of protein transport	Biological Process	1	Q01237
4	GO:1903035	negative regulation of response to wounding	Biological Process	2	A0A0R4J038, Q01237
4	GO:1902742	apoptotic process involved in development	Biological Process	1	Q19AB3
4	GO:0034101	erythrocyte homeostasis	Biological Process	2	Q8BG58, Q811J3
4	GO:0032101	regulation of response to external stimulus	Biological Process	7	Q3UBS3, P84078, A0A0R4J038, Q01237, P28184, A2BI31, Q19AB3
4	GO:0010243	response to organonitrogen compound	Biological Process	2	P10518, P28481
4	GO:0042180	cellular ketone metabolic process	Biological Process	1	Q01237
4	GO:0050778	positive regulation of immune response	Biological Process	4	P01865, A2BI31, P98086, Q58E56
4	GO:1901360	organic cyclic compound metabolic process	Biological Process	19	P10518, Q8BZB2, Q14AZ4, Q91ZS8, P28481, Q80TS5, P28184, Q8BX09, B2RU82, Q3TYX3, Q99MR0, P53798, Q811J3, Q01237, P62878, Q5IRJ6, E9Q8V6, E9PYV1, P63239
4	GO:0031623	receptor internalization	Biological Process	1	P84078
4	GO:0001818	negative regulation of cytokine production	Biological Process	2	Q91X23, P63239
4	GO:0048736	appendage development	Biological Process	1	P28481
4	GO:0010718	positive regulation of epithelial to mesenchymal transition	Biological Process	1	P28481
4	GO:0021543	pallium development	Biological Process	1	Q19AB3
4	GO:0009612	response to mechanical stimulus	Biological Process	1	P28481
4	GO:0055086	nucleobase-containing small molecule metabolic process	Biological Process	3	Q8BZB2, Q14AZ4, Q01237
4	GO:1901861	regulation of muscle tissue development	Biological Process	1	Q01237
4	GO:0044723	single-organism carbohydrate metabolic process	Biological Process	1	Q14AZ4
4	GO:0007507	heart development	Biological Process	1	P28481
4	GO:0002764	immune response-regulating signaling pathway	Biological Process	2	P01865, Q58E56
4	GO:0010817	regulation of hormone levels	Biological Process	3	B2RTC8, Q01237, P63239
4	GO:0009791	post-embryonic development	Biological Process	1	Q811J3
4	GO:0001822	kidney development	Biological Process	1	Q19AB3
4	GO:0051255	spindle midzone assembly	Biological Process	1	Q9QXL1
4	GO:0070271	protein complex biogenesis	Biological Process	9	P10518, P84078, Q14AZ4, Q01237, P62878, Q8BX09, Q3TY61, Q9D7J4, Q61553
4	GO:2000145	regulation of cell motility	Biological Process	3	Q91ZS8, P28481, Q19AB3
4	GO:0048638	regulation of developmental growth	Biological Process	1	P28184
4	GO:0042127	regulation of cell proliferation	Biological Process	5	B2RTC8, Q91ZS8, Q01237, Q19AB3, P28667
4	GO:0005975	carbohydrate metabolic process	Biological Process	2	Q14AZ4, A2APM2
4	GO:0060021	palate development	Biological Process	1	P28481
4	GO:0006099	tricarboxylic acid cycle	Biological Process	1	Q811J3
4	GO:0071827	plasma lipoprotein particle organization	Biological Process	1	P84078
4	GO:0022600	digestive system process	Biological Process	1	Q811J3
4	GO:0043903	regulation of symbiosis, encompassing mutualism through parasitism	Biological Process	2	Q14AZ4, Q91ZS8
4	GO:0007267	cell-cell signaling	Biological Process	12	B2RTC8, Q8VI51, P84078, F6ZIA4, A0A076FSX1, Q01237, A0A1Y7VNZ6, P62878, P28481, Q56A07, P98086, P63239
4	GO:0045646	regulation of erythrocyte differentiation	Biological Process	1	Q8BG58
4	GO:0046685	response to arsenic-containing substance	Biological Process	1	P10518
4	GO:0009887	animal organ morphogenesis	Biological Process	1	P28481
4	GO:0001919	regulation of receptor recycling	Biological Process	1	Q8K3K8
4	GO:0032535	regulation of cellular component size	Biological Process	3	P84078, A0A076FSX1, P28184
4	GO:0090066	regulation of anatomical structure size	Biological Process	4	P84078, A0A076FSX1, A0A0R4J038, P28184
4	GO:0007162	negative regulation of cell adhesion	Biological Process	1	A0A0R4J038
4	GO:0051270	regulation of cellular component movement	Biological Process	3	Q91ZS8, P28481, Q19AB3
4	GO:0006081	cellular aldehyde metabolic process	Biological Process	1	Q811J3
4	GO:0006952	defense response	Biological Process	12	Q3UBS3, Q91X23, Q14AZ4, Q91ZS8, Q8K3K8, Q58E56, A2APM2, P84078, A0A0R4J038, P01865, A2BI31, P98086
4	GO:0008406	gonad development	Biological Process	1	Q19AB3
4	GO:0090559	regulation of membrane permeability	Biological Process	2	B2RTC8, P28184
4	GO:0080135	regulation of cellular response to stress	Biological Process	2	Q01237, A2APM2
4	GO:0022607	cellular component assembly	Biological Process	12	E9PWG2, P10518, Q14AZ4, Q8BX09, Q3TY61, Q61553, P84078, Q9QXL1, Q01237, P62878, Q19AB3, Q9D7J4
4	GO:0010604	positive regulation of macromolecule metabolic process	Biological Process	13	P28184, P28481, Q80TS5, B2RU82, A2APM2, Q01237, A0A1Y7VNZ6, Q9DC40, Q3THU3, Q5IRJ6, Q19AB3, E9PYV1, P63239
4	GO:0098609	cell-cell adhesion	Biological Process	2	Q19AB3, A2APM2
4	GO:0009314	response to radiation	Biological Process	2	P10518, Q01237
4	GO:0002504	antigen processing and presentation of peptide or polysaccharide antigen via MHC class II	Biological Process	2	P84078, Q9QXL1
4	GO:1902117	positive regulation of organelle assembly	Biological Process	1	Q61553
4	GO:0002027	regulation of heart rate	Biological Process	1	Q56A07
4	GO:0019538	protein metabolic process	Biological Process	26	B2RTC8, Q99JW2, P28184, P28481, Q8BX09, Q3TYX3, A2APM2, Q58E56, P62878, Q3THU3, Q19AB3, P98086, Q3UBS3, Q8VI51, Q14AZ4, Q91ZS8, Q99MR0, Q811J3, A0A0R4J038, Q01237, A0A1Y7VNZ6, Q9DC40, P01865, A2BI31, P63239, A0A0R4J050
4	GO:0016358	dendrite development	Biological Process	4	P84078, A0A076FSX1, P28184, Q19AB3
4	GO:0044260	cellular macromolecule metabolic process	Biological Process	27	B2RTC8, P28184, P28481, Q80TS5, Q8BX09, Q3TYX3, A2APM2, P62878, Q3THU3, Q5IRJ6, Q19AB3, Q8VI51, Q14AZ4, Q91ZS8, B2RU82, Q99MR0, Q8K3K8, Q811J3, P84078, A0A0R4J038, Q01237, A0A1Y7VNZ6, Q9DC40, E9Q8V6, A2BI31, P63239, E9PYV1
4	GO:0034377	plasma lipoprotein particle assembly	Biological Process	1	P84078
4	GO:0048608	reproductive structure development	Biological Process	1	Q19AB3
4	GO:0044802	single-organism membrane organization	Biological Process	4	B2RTC8, P84078, P28184, Q8K3K8
4	GO:0009888	tissue development	Biological Process	4	Q01237, P28481, Q19AB3, A2APM2
4	GO:0033002	muscle cell proliferation	Biological Process	1	Q01237
4	GO:0006935	chemotaxis	Biological Process	2	Q19AB3, Q91V57
4	GO:0007275	multicellular organism development	Biological Process	18	Q8BG58, F6ZIA4, A0A076FSX1, Q91ZS8, P28481, P28184, Q80TS5, Q8BX09, Q56A07, Q99MR0, A2APM2, P84078, Q811J3, A0A1Y7VNZ6, Q01237, Q19AB3, Q91V57, P98086
4	GO:0009966	regulation of signal transduction	Biological Process	14	B2RTC8, P28184, P28481, Q80TS5, Q8K3K8, Q3TYX3, A2APM2, Q01237, Q9DC40, P62878, Q91V57, Q19AB3, E9Q8V6, P63239
4	GO:0034505	tooth mineralization	Biological Process	1	P28481
4	GO:0060351	cartilage development involved in endochondral bone morphogenesis	Biological Process	1	P28481
4	GO:0001554	luteolysis	Biological Process	1	Q19AB3
4	GO:0072593	reactive oxygen species metabolic process	Biological Process	1	P28184
4	GO:0098869	cellular oxidant detoxification	Biological Process	2	Q3UBS3, P28184
4	GO:0098813	nuclear chromosome segregation	Biological Process	1	Q9QXL1
4	GO:0002443	leukocyte mediated immunity	Biological Process	3	P01865, P98086, Q58E56
4	GO:0051231	spindle elongation	Biological Process	1	Q9QXL1
4	GO:0051607	defense response to virus	Biological Process	4	Q3UBS3, P84078, Q14AZ4, Q91ZS8
4	GO:1901029	negative regulation of mitochondrial outer membrane permeabilization involved in apoptotic signaling pathway	Biological Process	1	B2RTC8
4	GO:0070727	cellular macromolecule localization	Biological Process	7	E9PWG2, Q8VI51, Q91ZS8, P28184, P28481, Q99MR0, Q8K3K8
4	GO:0006970	response to osmotic stress	Biological Process	1	A0A076FSX1
4	GO:1901657	glycosyl compound metabolic process	Biological Process	2	Q8BZB2, Q01237
4	GO:0051129	negative regulation of cellular component organization	Biological Process	4	B2RTC8, F6ZIA4, P28184, Q19AB3
4	GO:0097190	apoptotic signaling pathway	Biological Process	3	B2RTC8, P28481, A2APM2
4	GO:0050922	negative regulation of chemotaxis	Biological Process	1	Q19AB3
4	GO:0051656	establishment of organelle localization	Biological Process	1	P84078
4	GO:0009635	response to herbicide	Biological Process	1	P10518
4	GO:0032970	regulation of actin filament-based process	Biological Process	2	P84078, Q61553
4	GO:0080090	regulation of primary metabolic process	Biological Process	23	Q8VI51, Q14AZ4, Q91ZS8, P28184, P28481, Q80TS5, B2RU82, Q3TYX3, Q99MR0, A2APM2, P84078, Q811J3, A0A0R4J038, Q01237, A0A1Y7VNZ6, Q9DC40, P62878, Q3THU3, Q5IRJ6, Q19AB3, A2BI31, P63239, E9PYV1
4	GO:0009611	response to wounding	Biological Process	3	A0A0R4J038, Q01237, P28481
4	GO:0007420	brain development	Biological Process	3	F6ZIA4, P28184, Q19AB3
4	GO:0006956	complement activation	Biological Process	4	P01865, A2BI31, P98086, Q58E56
4	GO:0009991	response to extracellular stimulus	Biological Process	4	P10518, Q01237, P28184, P28481
4	GO:0044236	multicellular organism metabolic process	Biological Process	2	P28481, P63239
4	GO:0021988	olfactory lobe development	Biological Process	1	Q19AB3
4	GO:0044770	cell cycle phase transition	Biological Process	3	P62878, Q3THU3, Q8K3K8
4	GO:0060348	bone development	Biological Process	1	P28481
4	GO:0030193	regulation of blood coagulation	Biological Process	1	A0A0R4J038
4	GO:0051341	regulation of oxidoreductase activity	Biological Process	1	P28184
4	GO:0031325	positive regulation of cellular metabolic process	Biological Process	13	P28184, P28481, Q80TS5, B2RU82, A2APM2, Q01237, A0A1Y7VNZ6, Q9DC40, Q3THU3, Q5IRJ6, Q19AB3, E9PYV1, P63239
4	GO:2000257	regulation of protein activation cascade	Biological Process	1	A2BI31
4	GO:0007586	digestion	Biological Process	1	Q811J3
4	GO:0000226	microtubule cytoskeleton organization	Biological Process	2	Q9QXL1, A0A1Y7VNZ6
4	GO:0022412	cellular process involved in reproduction in multicellular organism	Biological Process	1	Q19AB3
4	GO:0006979	response to oxidative stress	Biological Process	2	P10518, P28184
4	GO:0032880	regulation of protein localization	Biological Process	4	B2RTC8, P84078, Q01237, Q99MR0
4	GO:0016236	macroautophagy	Biological Process	3	Q3UBS3, E9PWG2, Q8K3K8
4	GO:0022411	cellular component disassembly	Biological Process	7	Q3UBS3, A0A1Y7VNZ6, Q99MR0, Q8K3K8, A2APM2, P63239, Q61553
4	GO:0060627	regulation of vesicle-mediated transport	Biological Process	2	Q8VI51, P84078
4	GO:0010506	regulation of autophagy	Biological Process	4	Q3UBS3, P28184, Q99MR0, Q8K3K8
4	GO:0006959	humoral immune response	Biological Process	4	P01865, A2BI31, P98086, Q58E56
4	GO:0010033	response to organic substance	Biological Process	13	P10518, Q8VI51, F6ZIA4, Q14AZ4, Q91ZS8, P28481, P28184, Q80TS5, A2APM2, Q01237, Q19AB3, E9PYV1, P63239
4	GO:2001021	negative regulation of response to DNA damage stimulus	Biological Process	1	A2APM2
4	GO:0051186	cofactor metabolic process	Biological Process	4	P10518, Q8BZB2, Q811J3, Q01237
4	GO:0060560	developmental growth involved in morphogenesis	Biological Process	1	P28184
4	GO:0006575	cellular modified amino acid metabolic process	Biological Process	1	Q8BZB2
4	GO:0001881	receptor recycling	Biological Process	1	Q8K3K8
4	GO:0030900	forebrain development	Biological Process	1	Q19AB3
4	GO:0060491	regulation of cell projection assembly	Biological Process	1	Q61553
4	GO:0060341	regulation of cellular localization	Biological Process	4	Q8VI51, P84078, Q01237, Q99MR0
4	GO:0044711	single-organism biosynthetic process	Biological Process	8	P10518, Q8BZB2, Q14AZ4, P84078, Q811J3, Q01237, P28481, P53798
4	GO:0035556	intracellular signal transduction	Biological Process	12	P28184, Q8K3K8, Q3TYX3, A2APM2, P84078, Q01237, A0A1Y7VNZ6, Q9DC40, P62878, Q19AB3, Q91V57, E9Q8V6
4	GO:0032989	cellular component morphogenesis	Biological Process	5	F6ZIA4, A0A1Y7VNZ6, P28184, Q19AB3, Q91V57
4	GO:0002697	regulation of immune effector process	Biological Process	3	Q3UBS3, P84078, A2BI31
4	GO:0007272	ensheathment of neurons	Biological Process	1	F6ZIA4
4	GO:0071772	response to BMP	Biological Process	3	P28481, Q80TS5, P63239
4	GO:0051354	negative regulation of oxidoreductase activity	Biological Process	1	P28184
4	GO:0048636	positive regulation of muscle organ development	Biological Process	1	Q01237
4	GO:0008284	positive regulation of cell proliferation	Biological Process	3	B2RTC8, Q01237, P28667
4	GO:0007584	response to nutrient	Biological Process	3	P10518, Q01237, P28481
4	GO:0035637	multicellular organismal signaling	Biological Process	1	Q56A07
4	GO:0048871	multicellular organismal homeostasis	Biological Process	1	P28481
4	GO:0001920	negative regulation of receptor recycling	Biological Process	1	Q8K3K8
4	GO:0050877	neurological system process	Biological Process	6	Q8VI51, F6ZIA4, A0A076FSX1, Q01237, P28481, Q61553
4	GO:0055114	oxidation-reduction process	Biological Process	6	Q8BG58, Q811J3, Q01237, P28184, Q9D7J4, P53798
4	GO:0071495	cellular response to endogenous stimulus	Biological Process	7	P28184, Q80TS5, P28481, Q19AB3, E9PYV1, P63239, A2APM2
4	GO:0007186	G-protein coupled receptor signaling pathway	Biological Process	1	Q8VI51
4	GO:0070085	glycosylation	Biological Process	1	P28184
4	GO:0008219	cell death	Biological Process	10	B2RTC8, A0A0R4J038, Q01237, A0A1Y7VNZ6, P28184, P28481, Q19AB3, Q8K3K8, A2APM2, E9PYV1
4	GO:0044249	cellular biosynthetic process	Biological Process	20	P10518, B2RTC8, Q8BZB2, Q14AZ4, Q91ZS8, P28184, Q80TS5, P28481, B2RU82, Q3TYX3, Q99MR0, P53798, P84078, Q811J3, Q01237, P62878, Q5IRJ6, E9Q8V6, P63239, E9PYV1
4	GO:0046907	intracellular transport	Biological Process	8	E9PWG2, Q8VI51, P84078, Q91ZS8, Q9QXL1, P28184, Q99MR0, A2BI31
4	GO:0061179	negative regulation of insulin secretion involved in cellular response to glucose stimulus	Biological Process	1	Q01237
4	GO:2000258	negative regulation of protein activation cascade	Biological Process	1	A2BI31
4	GO:0060174	limb bud formation	Biological Process	1	P28481
4	GO:0060041	retina development in camera-type eye	Biological Process	1	Q99MR0
4	GO:0044255	cellular lipid metabolic process	Biological Process	4	P84078, Q01237, P28184, P53798
4	GO:0090287	regulation of cellular response to growth factor stimulus	Biological Process	3	P28184, Q80TS5, P63239
4	GO:1901564	organonitrogen compound metabolic process	Biological Process	13	P10518, B2RTC8, Q8BZB2, Q99JW2, Q14AZ4, Q91ZS8, Q9R1X5, A2APM2, Q811J3, Q01237, A0A1Y7VNZ6, P63239, A0A0R4J050
4	GO:0048514	blood vessel morphogenesis	Biological Process	2	A0A076FSX1, Q19AB3
4	GO:0032094	response to food	Biological Process	1	P28184
4	GO:0051128	regulation of cellular component organization	Biological Process	12	Q3UBS3, B2RTC8, F6ZIA4, P28184, Q99MR0, Q8K3K8, Q61553, P84078, A0A1Y7VNZ6, P62878, Q19AB3, Q91V57
4	GO:0009266	response to temperature stimulus	Biological Process	1	A0A076FSX1
4	GO:1903530	regulation of secretion by cell	Biological Process	3	B2RTC8, P84078, Q01237
4	GO:0022603	regulation of anatomical structure morphogenesis	Biological Process	5	F6ZIA4, A0A1Y7VNZ6, P28184, Q19AB3, Q91V57
4	GO:0010256	endomembrane system organization	Biological Process	1	Q8K3K8
4	GO:0010647	positive regulation of cell communication	Biological Process	8	Q01237, Q9DC40, P28184, Q80TS5, P28481, Q91V57, Q19AB3, A2APM2
4	GO:0019884	antigen processing and presentation of exogenous antigen	Biological Process	2	P84078, Q9QXL1
4	GO:2000146	negative regulation of cell motility	Biological Process	2	Q91ZS8, Q19AB3
4	GO:0061178	regulation of insulin secretion involved in cellular response to glucose stimulus	Biological Process	1	Q01237
4	GO:0051961	negative regulation of nervous system development	Biological Process	3	F6ZIA4, P28184, Q19AB3
4	GO:0006996	organelle organization	Biological Process	14	Q3UBS3, B2RTC8, E9PWG2, P28184, Q8BX09, Q99MR0, Q8K3K8, Q61553, P84078, Q9QXL1, A0A1Y7VNZ6, P62878, Q9D7J4, E9PYV1
4	GO:0002250	adaptive immune response	Biological Process	3	P01865, P98086, Q58E56
4	GO:0060996	dendritic spine development	Biological Process	2	P84078, A0A076FSX1
4	GO:0006793	phosphorus metabolic process	Biological Process	11	Q8BZB2, Q14AZ4, P84078, Q91ZS8, A0A1Y7VNZ6, Q01237, Q9DC40, P28184, P62878, P53798, A2APM2
4	GO:0048524	positive regulation of viral process	Biological Process	1	Q91ZS8
4	GO:0048869	cellular developmental process	Biological Process	15	Q8BG58, Q8VI51, F6ZIA4, A0A076FSX1, P28184, Q80TS5, P28481, Q61553, P84078, Q811J3, Q01237, A0A1Y7VNZ6, Q19AB3, Q91V57, P98086
4	GO:1902589	single-organism organelle organization	Biological Process	8	Q3UBS3, B2RTC8, P84078, Q9QXL1, A0A1Y7VNZ6, Q99MR0, Q8K3K8, Q61553
4	GO:0048468	cell development	Biological Process	8	P84078, F6ZIA4, A0A076FSX1, A0A1Y7VNZ6, P28184, Q19AB3, Q91V57, Q61553
4	GO:0003014	renal system process	Biological Process	1	A0A0R4J038
4	GO:0007632	visual behavior	Biological Process	1	Q01237
4	GO:0048513	animal organ development	Biological Process	11	Q8BG58, F6ZIA4, Q811J3, Q01237, P28481, P28184, Q8BX09, Q19AB3, Q99MR0, P98086, A2APM2
4	GO:0080134	regulation of response to stress	Biological Process	6	Q3UBS3, P84078, A0A0R4J038, Q01237, A2BI31, A2APM2
4	GO:1901698	response to nitrogen compound	Biological Process	4	P10518, Q91ZS8, P28481, P28184
4	GO:0043254	regulation of protein complex assembly	Biological Process	3	P84078, P62878, Q61553
4	GO:0031589	cell-substrate adhesion	Biological Process	1	A2APM2
4	GO:0002698	negative regulation of immune effector process	Biological Process	1	A2BI31
4	GO:0048857	neural nucleus development	Biological Process	1	F6ZIA4
4	GO:0034764	positive regulation of transmembrane transport	Biological Process	1	P84078
4	GO:0030029	actin filament-based process	Biological Process	3	P84078, Q56A07, Q61553
4	GO:0044092	negative regulation of molecular function	Biological Process	7	Q8VI51, A0A0R4J038, Q91ZS8, Q01237, P28184, Q3THU3, A2APM2
4	GO:0009889	regulation of biosynthetic process	Biological Process	13	Q91ZS8, P28481, Q80TS5, P28184, B2RU82, Q3TYX3, Q99MR0, Q811J3, Q01237, P62878, Q5IRJ6, P63239, E9PYV1
4	GO:0046883	regulation of hormone secretion	Biological Process	2	B2RTC8, Q01237
4	GO:0046649	lymphocyte activation	Biological Process	2	P01865, Q58E56
4	GO:1903532	positive regulation of secretion by cell	Biological Process	1	P84078
4	GO:0032102	negative regulation of response to external stimulus	Biological Process	3	A0A0R4J038, Q01237, Q19AB3
4	GO:0050818	regulation of coagulation	Biological Process	1	A0A0R4J038
4	GO:0042592	homeostatic process	Biological Process	10	Q8BG58, Q811J3, P84078, Q14AZ4, A0A076FSX1, A0A0R4J038, Q01237, P28184, P28481, Q56A07
4	GO:0043207	response to external biotic stimulus	Biological Process	8	Q3UBS3, P10518, Q14AZ4, P84078, Q91ZS8, P01865, Q8K3K8, Q58E56
4	GO:0048568	embryonic organ development	Biological Process	1	P28481
4	GO:0044107	cellular alcohol metabolic process	Biological Process	1	P53798
4	GO:0046483	heterocycle metabolic process	Biological Process	18	P10518, Q8BZB2, Q14AZ4, Q91ZS8, P28481, Q80TS5, P28184, Q8BX09, B2RU82, Q3TYX3, Q99MR0, Q811J3, Q01237, P62878, Q5IRJ6, E9Q8V6, E9PYV1, P63239
4	GO:0045597	positive regulation of cell differentiation	Biological Process	4	P84078, A0A1Y7VNZ6, P28481, Q19AB3
4	GO:0003012	muscle system process	Biological Process	2	A0A0R4J038, Q56A07
4	GO:0009894	regulation of catabolic process	Biological Process	3	P28184, Q3THU3, P63239
4	GO:0050817	coagulation	Biological Process	2	A0A0R4J038, P28481
4	GO:0042168	heme metabolic process	Biological Process	2	P10518, Q811J3
4	GO:0001817	regulation of cytokine production	Biological Process	2	Q91X23, P63239
4	GO:1903707	negative regulation of hemopoiesis	Biological Process	1	P98086
4	GO:0051172	negative regulation of nitrogen compound metabolic process	Biological Process	4	Q811J3, Q91ZS8, P28184, Q80TS5
4	GO:0043062	extracellular structure organization	Biological Process	4	P28481, A2APM2, P63239, Q61553
4	GO:1902115	regulation of organelle assembly	Biological Process	1	Q61553
4	GO:0007163	establishment or maintenance of cell polarity	Biological Process	2	A0A1Y7VNZ6, Q61553
4	GO:0001775	cell activation	Biological Process	3	P28481, P01865, Q58E56
4	GO:0015980	energy derivation by oxidation of organic compounds	Biological Process	3	Q811J3, P28184, Q9D7J4
4	GO:0032940	secretion by cell	Biological Process	6	B2RTC8, Q91X23, P84078, A0A0R4J038, Q01237, P63239
4	GO:0016458	gene silencing	Biological Process	1	Q91ZS8
4	GO:2000147	positive regulation of cell motility	Biological Process	1	P28481
4	GO:0021772	olfactory bulb development	Biological Process	1	Q19AB3
4	GO:0009890	negative regulation of biosynthetic process	Biological Process	4	Q811J3, Q91ZS8, P28184, Q80TS5
4	GO:0035815	positive regulation of renal sodium excretion	Biological Process	1	A0A0R4J038
4	GO:0072378	blood coagulation, fibrin clot formation	Biological Process	1	A0A0R4J038
4	GO:0007611	learning or memory	Biological Process	3	Q8VI51, A0A076FSX1, Q01237
4	GO:0050792	regulation of viral process	Biological Process	2	Q14AZ4, Q91ZS8
4	GO:0001101	response to acid chemical	Biological Process	3	P10518, F6ZIA4, P28481
4	GO:0007548	sex differentiation	Biological Process	1	Q19AB3
4	GO:0048002	antigen processing and presentation of peptide antigen	Biological Process	2	P84078, Q9QXL1
4	GO:0016477	cell migration	Biological Process	6	Q91ZS8, A0A1Y7VNZ6, P28481, Q19AB3, A2APM2, Q61553
4	GO:0001568	blood vessel development	Biological Process	3	A0A076FSX1, P28481, Q19AB3
4	GO:0035264	multicellular organism growth	Biological Process	1	A0A076FSX1
4	GO:0001816	cytokine production	Biological Process	2	Q91X23, P63239
4	GO:0010507	negative regulation of autophagy	Biological Process	1	P28184
4	GO:0007049	cell cycle	Biological Process	7	Q9QXL1, Q91ZS8, A0A1Y7VNZ6, P62878, Q3THU3, Q8K3K8, E9PYV1
4	GO:0044281	small molecule metabolic process	Biological Process	10	Q8BZB2, Q99JW2, Q14AZ4, Q811J3, Q01237, A0A1Y7VNZ6, P28184, P13634, P53798, A0A0R4J050
4	GO:0032898	neurotrophin production	Biological Process	1	P63239
4	GO:0006486	protein glycosylation	Biological Process	1	P28184
4	GO:0030242	pexophagy	Biological Process	1	E9PWG2
4	GO:0030901	midbrain development	Biological Process	1	F6ZIA4
4	GO:0050865	regulation of cell activation	Biological Process	2	P01865, Q58E56
4	GO:0009110	vitamin biosynthetic process	Biological Process	1	Q8BZB2
4	GO:0003013	circulatory system process	Biological Process	2	A0A0R4J038, Q56A07
4	GO:0042440	pigment metabolic process	Biological Process	2	P10518, Q811J3
4	GO:0050777	negative regulation of immune response	Biological Process	1	A2BI31
4	GO:0051640	organelle localization	Biological Process	2	P84078, A0A1Y7VNZ6
4	GO:0035295	tube development	Biological Process	1	Q19AB3
4	GO:0051491	positive regulation of filopodium assembly	Biological Process	1	Q61553
4	GO:0048525	negative regulation of viral process	Biological Process	1	Q14AZ4
4	GO:0051271	negative regulation of cellular component movement	Biological Process	2	Q91ZS8, Q19AB3
4	GO:1901135	carbohydrate derivative metabolic process	Biological Process	7	Q8BZB2, Q9R1X5, Q01237, P28184, P28481, P63239, A2APM2
4	GO:0051301	cell division	Biological Process	3	Q9QXL1, Q3THU3, E9PYV1
5	GO:0001944	vasculature development	Biological Process	3	A0A076FSX1, P28481, Q19AB3
5	GO:0016192	vesicle-mediated transport	Biological Process	12	Q3UBS3, E9PWG2, Q8VI51, Q91X23, Q8K3K8, Q58E56, P84078, Q9QXL1, A0A0R4J038, P01865, Q91V57, A2BI31
5	GO:0036293	response to decreased oxygen levels	Biological Process	3	P10518, P62878, P28184
5	GO:0019221	cytokine-mediated signaling pathway	Biological Process	4	Q14AZ4, P28184, Q19AB3, A2APM2
5	GO:0010558	negative regulation of macromolecule biosynthetic process	Biological Process	4	Q811J3, Q91ZS8, P28184, Q80TS5
5	GO:0006884	cell volume homeostasis	Biological Process	1	A0A076FSX1
5	GO:0032715	negative regulation of interleukin-6 production	Biological Process	1	Q91X23
5	GO:0035108	limb morphogenesis	Biological Process	1	P28481
5	GO:0070997	neuron death	Biological Process	1	P28184
5	GO:0006811	ion transport	Biological Process	9	Q811J3, P84078, A0A076FSX1, Q9R1X5, P28184, Q56A07, B2RU82, P13634, Q5IRJ6
5	GO:0022604	regulation of cell morphogenesis	Biological Process	5	F6ZIA4, A0A1Y7VNZ6, P28184, Q19AB3, Q91V57
5	GO:0007052	mitotic spindle organization	Biological Process	1	Q9QXL1
5	GO:0042364	water-soluble vitamin biosynthetic process	Biological Process	1	Q8BZB2
5	GO:0090087	regulation of peptide transport	Biological Process	2	B2RTC8, Q01237
5	GO:0051216	cartilage development	Biological Process	2	P28481, A2APM2
5	GO:0007009	plasma membrane organization	Biological Process	1	Q8K3K8
5	GO:0015748	organophosphate ester transport	Biological Process	1	Q9R1X5
5	GO:0030879	mammary gland development	Biological Process	1	Q19AB3
5	GO:0034613	cellular protein localization	Biological Process	7	E9PWG2, Q8VI51, Q91ZS8, P28184, P28481, Q99MR0, Q8K3K8
5	GO:0007264	small GTPase mediated signal transduction	Biological Process	4	P84078, Q19AB3, E9Q8V6, Q91V57
5	GO:0042060	wound healing	Biological Process	3	A0A0R4J038, Q01237, P28481
5	GO:0009100	glycoprotein metabolic process	Biological Process	3	P28184, P28481, P63239
5	GO:0031929	TOR signaling	Biological Process	1	Q9DC40
5	GO:0021885	forebrain cell migration	Biological Process	1	Q19AB3
5	GO:0031328	positive regulation of cellular biosynthetic process	Biological Process	6	P28481, Q80TS5, P28184, B2RU82, Q5IRJ6, E9PYV1
5	GO:0003015	heart process	Biological Process	1	Q56A07
5	GO:0030031	cell projection assembly	Biological Process	1	Q61553
5	GO:0007167	enzyme linked receptor protein signaling pathway	Biological Process	4	P28184, Q80TS5, Q91V57, P63239
5	GO:0043401	steroid hormone mediated signaling pathway	Biological Process	1	E9PYV1
5	GO:0006910	phagocytosis, recognition	Biological Process	2	P01865, Q58E56
5	GO:0021782	glial cell development	Biological Process	1	P28184
5	GO:0014070	response to organic cyclic compound	Biological Process	5	P10518, F6ZIA4, Q91ZS8, P28481, E9PYV1
5	GO:0051960	regulation of nervous system development	Biological Process	6	F6ZIA4, P84078, A0A1Y7VNZ6, P28184, Q19AB3, Q91V57
5	GO:1901654	response to ketone	Biological Process	1	F6ZIA4
5	GO:0050688	regulation of defense response to virus	Biological Process	2	Q3UBS3, P84078
5	GO:0051253	negative regulation of RNA metabolic process	Biological Process	2	P28184, Q80TS5
5	GO:0001654	eye development	Biological Process	1	Q99MR0
5	GO:0007033	vacuole organization	Biological Process	3	E9PWG2, P84078, P28184
5	GO:0030168	platelet activation	Biological Process	1	P28481
5	GO:1901699	cellular response to nitrogen compound	Biological Process	2	Q91ZS8, P28184
5	GO:0016202	regulation of striated muscle tissue development	Biological Process	1	Q01237
5	GO:1903955	positive regulation of protein targeting to mitochondrion	Biological Process	1	Q99MR0
5	GO:1903901	negative regulation of viral life cycle	Biological Process	1	Q14AZ4
5	GO:0007187	G-protein coupled receptor signaling pathway, coupled to cyclic nucleotide second messenger	Biological Process	1	Q8VI51
5	GO:0007006	mitochondrial membrane organization	Biological Process	1	B2RTC8
5	GO:0043112	receptor metabolic process	Biological Process	3	P84078, Q8K3K8, P63239
5	GO:0051489	regulation of filopodium assembly	Biological Process	1	Q61553
5	GO:2000644	regulation of receptor catabolic process	Biological Process	1	P63239
5	GO:0006887	exocytosis	Biological Process	3	Q91X23, P84078, A0A0R4J038
5	GO:0060371	regulation of atrial cardiac muscle cell membrane depolarization	Biological Process	1	Q56A07
5	GO:0044242	cellular lipid catabolic process	Biological Process	1	P28184
5	GO:2000645	negative regulation of receptor catabolic process	Biological Process	1	P63239
5	GO:0090132	epithelium migration	Biological Process	1	Q19AB3
5	GO:0071310	cellular response to organic substance	Biological Process	11	P10518, Q14AZ4, Q91ZS8, Q01237, P28184, Q80TS5, P28481, Q19AB3, E9PYV1, P63239, A2APM2
5	GO:0033599	regulation of mammary gland epithelial cell proliferation	Biological Process	1	Q19AB3
5	GO:0051248	negative regulation of protein metabolic process	Biological Process	10	Q8VI51, Q811J3, A0A0R4J038, Q91ZS8, Q01237, P28184, Q3THU3, A2BI31, P63239, A2APM2
5	GO:0050709	negative regulation of protein secretion	Biological Process	1	Q01237
5	GO:0060049	regulation of protein glycosylation	Biological Process	1	P28184
5	GO:0002237	response to molecule of bacterial origin	Biological Process	1	P10518
5	GO:0060537	muscle tissue development	Biological Process	1	Q01237
5	GO:0006936	muscle contraction	Biological Process	2	A0A0R4J038, Q56A07
5	GO:0009914	hormone transport	Biological Process	2	B2RTC8, Q01237
5	GO:0071822	protein complex subunit organization	Biological Process	10	P10518, P84078, Q14AZ4, Q01237, P28481, P62878, Q8BX09, Q3TY61, Q9D7J4, Q61553
5	GO:0002040	sprouting angiogenesis	Biological Process	1	Q19AB3
5	GO:0043589	skin morphogenesis	Biological Process	1	P28481
5	GO:0061045	negative regulation of wound healing	Biological Process	2	A0A0R4J038, Q01237
5	GO:0006796	phosphate-containing compound metabolic process	Biological Process	11	Q8BZB2, Q14AZ4, P84078, Q91ZS8, A0A1Y7VNZ6, Q01237, Q9DC40, P28184, P62878, P53798, A2APM2
5	GO:0071470	cellular response to osmotic stress	Biological Process	1	A0A076FSX1
5	GO:0048285	organelle fission	Biological Process	1	Q9QXL1
5	GO:1901987	regulation of cell cycle phase transition	Biological Process	2	P62878, Q3THU3
5	GO:0001960	negative regulation of cytokine-mediated signaling pathway	Biological Process	1	Q19AB3
5	GO:0043067	regulation of programmed cell death	Biological Process	8	B2RTC8, A0A0R4J038, Q01237, A0A1Y7VNZ6, P28184, P28481, Q19AB3, A2APM2
5	GO:0031329	regulation of cellular catabolic process	Biological Process	3	P28184, Q3THU3, P63239
5	GO:0010720	positive regulation of cell development	Biological Process	3	P84078, A0A1Y7VNZ6, Q19AB3
5	GO:0048660	regulation of smooth muscle cell proliferation	Biological Process	1	Q01237
5	GO:0034341	response to interferon-gamma	Biological Process	2	Q14AZ4, A2APM2
5	GO:0098792	xenophagy	Biological Process	2	Q3UBS3, Q8K3K8
5	GO:0016197	endosomal transport	Biological Process	2	Q8VI51, P84078
5	GO:0008610	lipid biosynthetic process	Biological Process	3	P84078, Q01237, P53798
5	GO:0010940	positive regulation of necrotic cell death	Biological Process	1	P28184
5	GO:0032104	regulation of response to extracellular stimulus	Biological Process	1	P28184
5	GO:0098742	cell-cell adhesion via plasma-membrane adhesion molecules	Biological Process	1	Q19AB3
5	GO:0021510	spinal cord development	Biological Process	1	Q99MR0
5	GO:0050708	regulation of protein secretion	Biological Process	3	B2RTC8, P84078, Q01237
5	GO:0071453	cellular response to oxygen levels	Biological Process	2	P62878, P28184
5	GO:0043603	cellular amide metabolic process	Biological Process	7	B2RTC8, Q8BZB2, Q99JW2, Q811J3, Q91ZS8, P63239, A0A0R4J050
5	GO:0097305	response to alcohol	Biological Process	2	P10518, Q01237
5	GO:0045934	negative regulation of nucleobase-containing compound metabolic process	Biological Process	2	P28184, Q80TS5
5	GO:1901617	organic hydroxy compound biosynthetic process	Biological Process	2	Q01237, P53798
5	GO:0042254	ribosome biogenesis	Biological Process	1	B2RTC8
5	GO:0099536	synaptic signaling	Biological Process	5	Q8VI51, P84078, F6ZIA4, A0A076FSX1, Q56A07
5	GO:0034114	regulation of heterotypic cell-cell adhesion	Biological Process	1	A2APM2
5	GO:0036075	replacement ossification	Biological Process	1	P28481
5	GO:0016070	RNA metabolic process	Biological Process	14	Q14AZ4, Q91ZS8, P28481, Q80TS5, P28184, Q8BX09, B2RU82, Q3TYX3, Q99MR0, P62878, Q5IRJ6, E9Q8V6, P63239, E9PYV1
5	GO:0072331	signal transduction by p53 class mediator	Biological Process	2	Q3TYX3, A2APM2
5	GO:0007005	mitochondrion organization	Biological Process	6	Q3UBS3, B2RTC8, A0A1Y7VNZ6, Q99MR0, Q8K3K8, Q9D7J4
5	GO:0033993	response to lipid	Biological Process	4	P10518, F6ZIA4, P28481, E9PYV1
5	GO:0097345	mitochondrial outer membrane permeabilization	Biological Process	1	B2RTC8
5	GO:1904925	positive regulation of mitophagy in response to mitochondrial depolarization	Biological Process	2	Q3UBS3, Q8K3K8
5	GO:0035812	renal sodium excretion	Biological Process	1	A0A0R4J038
5	GO:0071731	response to nitric oxide	Biological Process	1	P28184
5	GO:1904923	regulation of mitophagy in response to mitochondrial depolarization	Biological Process	2	Q3UBS3, Q8K3K8
5	GO:0034248	regulation of cellular amide metabolic process	Biological Process	2	Q811J3, Q91ZS8
5	GO:0044267	cellular protein metabolic process	Biological Process	19	B2RTC8, Q8VI51, Q14AZ4, Q91ZS8, P28184, Q8BX09, Q99MR0, Q3TYX3, A2APM2, Q811J3, A0A0R4J038, Q01237, A0A1Y7VNZ6, Q9DC40, P62878, Q3THU3, Q19AB3, A2BI31, P63239
5	GO:0002920	regulation of humoral immune response	Biological Process	1	A2BI31
5	GO:0030832	regulation of actin filament length	Biological Process	1	P84078
5	GO:0007517	muscle organ development	Biological Process	1	Q01237
5	GO:0072001	renal system development	Biological Process	1	Q19AB3
5	GO:0051597	response to methylmercury	Biological Process	1	P10518
5	GO:0042176	regulation of protein catabolic process	Biological Process	2	Q3THU3, P63239
5	GO:0097485	neuron projection guidance	Biological Process	2	Q19AB3, Q91V57
5	GO:0030574	collagen catabolic process	Biological Process	2	P28481, P63239
5	GO:0001655	urogenital system development	Biological Process	1	Q19AB3
5	GO:0071805	potassium ion transmembrane transport	Biological Process	1	A0A076FSX1
5	GO:0001823	mesonephros development	Biological Process	1	Q19AB3
5	GO:1903008	organelle disassembly	Biological Process	4	Q3UBS3, A0A1Y7VNZ6, Q99MR0, Q8K3K8
5	GO:0002768	immune response-regulating cell surface receptor signaling pathway	Biological Process	2	P01865, Q58E56
5	GO:0010557	positive regulation of macromolecule biosynthetic process	Biological Process	6	P28481, Q80TS5, P28184, B2RU82, Q5IRJ6, E9PYV1
5	GO:0090304	nucleic acid metabolic process	Biological Process	14	Q14AZ4, Q91ZS8, P28184, Q80TS5, P28481, Q8BX09, B2RU82, Q3TYX3, Q99MR0, P62878, Q5IRJ6, E9Q8V6, P63239, E9PYV1
5	GO:0007399	nervous system development	Biological Process	11	F6ZIA4, P84078, A0A076FSX1, A0A1Y7VNZ6, P28184, P28481, Q80TS5, Q56A07, Q19AB3, Q91V57, Q99MR0
5	GO:0043412	macromolecule modification	Biological Process	13	Q14AZ4, Q91ZS8, P28184, Q8BX09, Q99MR0, Q3TYX3, A2APM2, A0A1Y7VNZ6, Q01237, Q9DC40, P62878, Q3THU3, E9PYV1
5	GO:0008542	visual learning	Biological Process	1	Q01237
5	GO:0060078	regulation of postsynaptic membrane potential	Biological Process	1	Q56A07
5	GO:0048634	regulation of muscle organ development	Biological Process	1	Q01237
5	GO:0043620	regulation of DNA-templated transcription in response to stress	Biological Process	2	P28184, P62878
5	GO:0022898	regulation of transmembrane transporter activity	Biological Process	1	Q56A07
5	GO:0010771	negative regulation of cell morphogenesis involved in differentiation	Biological Process	2	F6ZIA4, P28184
5	GO:0044321	response to leptin	Biological Process	1	P28184
5	GO:0001656	metanephros development	Biological Process	1	Q19AB3
5	GO:0051648	vesicle localization	Biological Process	1	P84078
5	GO:0030198	extracellular matrix organization	Biological Process	4	P28481, A2APM2, P63239, Q61553
5	GO:0000904	cell morphogenesis involved in differentiation	Biological Process	5	F6ZIA4, A0A1Y7VNZ6, P28184, Q19AB3, Q91V57
5	GO:0043588	skin development	Biological Process	1	P28481
5	GO:0098780	response to mitochondrial depolarisation	Biological Process	2	Q3UBS3, Q8K3K8
5	GO:0002921	negative regulation of humoral immune response	Biological Process	1	A2BI31
5	GO:0050769	positive regulation of neurogenesis	Biological Process	3	P84078, A0A1Y7VNZ6, Q19AB3
5	GO:2000376	positive regulation of oxygen metabolic process	Biological Process	1	P28184
5	GO:0006801	superoxide metabolic process	Biological Process	1	P28184
5	GO:0046902	regulation of mitochondrial membrane permeability	Biological Process	1	B2RTC8
5	GO:0010563	negative regulation of phosphorus metabolic process	Biological Process	2	Q91ZS8, Q01237
5	GO:0072358	cardiovascular system development	Biological Process	3	A0A076FSX1, P28481, Q19AB3
5	GO:0006900	membrane budding	Biological Process	1	P84078
5	GO:0032069	regulation of nuclease activity	Biological Process	1	Q14AZ4
5	GO:0061339	establishment or maintenance of monopolar cell polarity	Biological Process	1	Q61553
5	GO:0007067	mitotic nuclear division	Biological Process	1	Q9QXL1
5	GO:0198738	cell-cell signaling by wnt	Biological Process	3	A0A1Y7VNZ6, P62878, P28481
5	GO:0032273	positive regulation of protein polymerization	Biological Process	1	P84078
5	GO:0061458	reproductive system development	Biological Process	1	Q19AB3
5	GO:0008366	axon ensheathment	Biological Process	1	F6ZIA4
5	GO:0097212	lysosomal membrane organization	Biological Process	2	P84078, P28184
5	GO:0044265	cellular macromolecule catabolic process	Biological Process	3	P62878, Q3THU3, P63239
5	GO:0018130	heterocycle biosynthetic process	Biological Process	15	P10518, Q8BZB2, Q14AZ4, P28481, Q80TS5, P28184, B2RU82, Q3TYX3, Q99MR0, Q811J3, P62878, Q5IRJ6, E9Q8V6, P63239, E9PYV1
5	GO:0060547	negative regulation of necrotic cell death	Biological Process	2	B2RTC8, P28184
5	GO:0098542	defense response to other organism	Biological Process	7	Q3UBS3, Q14AZ4, P84078, Q91ZS8, P01865, Q8K3K8, Q58E56
5	GO:0051188	cofactor biosynthetic process	Biological Process	3	P10518, Q8BZB2, Q811J3
5	GO:0021795	cerebral cortex cell migration	Biological Process	1	Q19AB3
5	GO:0048661	positive regulation of smooth muscle cell proliferation	Biological Process	1	Q01237
5	GO:1901361	organic cyclic compound catabolic process	Biological Process	1	P28184
5	GO:1903018	regulation of glycoprotein metabolic process	Biological Process	1	P28184
5	GO:0045732	positive regulation of protein catabolic process	Biological Process	2	Q3THU3, P63239
5	GO:1903827	regulation of cellular protein localization	Biological Process	1	Q99MR0
5	GO:1903599	positive regulation of mitophagy	Biological Process	2	Q3UBS3, Q8K3K8
5	GO:0032956	regulation of actin cytoskeleton organization	Biological Process	2	P84078, Q61553
5	GO:0072521	purine-containing compound metabolic process	Biological Process	3	Q8BZB2, Q14AZ4, Q01237
5	GO:0065003	macromolecular complex assembly	Biological Process	9	P10518, P84078, Q14AZ4, Q01237, P62878, Q8BX09, Q3TY61, Q9D7J4, Q61553
5	GO:0044344	cellular response to fibroblast growth factor stimulus	Biological Process	1	A2APM2
5	GO:0012501	programmed cell death	Biological Process	9	B2RTC8, A0A0R4J038, Q01237, A0A1Y7VNZ6, P28184, P28481, Q19AB3, A2APM2, E9PYV1
5	GO:0007218	neuropeptide signaling pathway	Biological Process	1	Q8VI51
5	GO:0051707	response to other organism	Biological Process	8	Q3UBS3, P10518, Q14AZ4, P84078, Q91ZS8, P01865, Q8K3K8, Q58E56
5	GO:0033273	response to vitamin	Biological Process	1	P10518
5	GO:0030947	regulation of vascular endothelial growth factor receptor signaling pathway	Biological Process	1	P28184
5	GO:2000171	negative regulation of dendrite development	Biological Process	1	P28184
5	GO:0000022	mitotic spindle elongation	Biological Process	1	Q9QXL1
5	GO:0042476	odontogenesis	Biological Process	1	P28481
5	GO:0030010	establishment of cell polarity	Biological Process	2	A0A1Y7VNZ6, Q61553
5	GO:0048878	chemical homeostasis	Biological Process	8	Q811J3, P84078, Q14AZ4, A0A076FSX1, A0A0R4J038, Q01237, P28184, Q56A07
5	GO:1903335	regulation of vacuolar transport	Biological Process	1	P84078
5	GO:0090150	establishment of protein localization to membrane	Biological Process	1	Q8K3K8
5	GO:0010467	gene expression	Biological Process	16	B2RTC8, Q91ZS8, P28184, Q80TS5, P28481, Q8BX09, B2RU82, Q3TYX3, Q99MR0, Q811J3, P62878, Q5IRJ6, A2BI31, E9Q8V6, P63239, E9PYV1
5	GO:0033197	response to vitamin E	Biological Process	1	P10518
5	GO:0030048	actin filament-based movement	Biological Process	1	Q56A07
5	GO:0051252	regulation of RNA metabolic process	Biological Process	11	Q14AZ4, P28481, Q80TS5, P62878, P28184, B2RU82, Q3TYX3, Q99MR0, Q5IRJ6, P63239, E9PYV1
5	GO:0045216	cell-cell junction organization	Biological Process	1	Q61553
5	GO:1902532	negative regulation of intracellular signal transduction	Biological Process	3	Q01237, Q8K3K8, A2APM2
5	GO:0030336	negative regulation of cell migration	Biological Process	2	Q91ZS8, Q19AB3
5	GO:0006479	protein methylation	Biological Process	2	Q8BX09, Q3TYX3
5	GO:0032496	response to lipopolysaccharide	Biological Process	1	P10518
5	GO:0042770	signal transduction in response to DNA damage	Biological Process	1	A2APM2
5	GO:0044839	cell cycle G2/M phase transition	Biological Process	1	Q8K3K8
5	GO:0034599	cellular response to oxidative stress	Biological Process	1	P28184
5	GO:0071241	cellular response to inorganic substance	Biological Process	2	P10518, P28184
5	GO:0001508	action potential	Biological Process	1	Q56A07
5	GO:0007346	regulation of mitotic cell cycle	Biological Process	2	P62878, Q3THU3
5	GO:0032675	regulation of interleukin-6 production	Biological Process	1	Q91X23
5	GO:0050714	positive regulation of protein secretion	Biological Process	1	P84078
5	GO:0003018	vascular process in circulatory system	Biological Process	1	A0A0R4J038
5	GO:0055085	transmembrane transport	Biological Process	7	B2RTC8, P84078, Q9R1X5, A0A076FSX1, Q56A07, B2RU82, Q5IRJ6
5	GO:0006974	cellular response to DNA damage stimulus	Biological Process	6	P62878, Q8BX09, B2RU82, Q99MR0, Q5IRJ6, A2APM2
5	GO:0032990	cell part morphogenesis	Biological Process	5	F6ZIA4, A0A1Y7VNZ6, P28184, Q19AB3, Q91V57
5	GO:0006888	ER to Golgi vesicle-mediated transport	Biological Process	3	E9PWG2, P84078, A2BI31
5	GO:0046487	glyoxylate metabolic process	Biological Process	1	Q811J3
5	GO:0051604	protein maturation	Biological Process	2	A2BI31, P63239
5	GO:0021872	forebrain generation of neurons	Biological Process	1	Q19AB3
5	GO:0031326	regulation of cellular biosynthetic process	Biological Process	12	Q91ZS8, P28481, Q80TS5, P28184, B2RU82, Q3TYX3, Q99MR0, Q811J3, P62878, Q5IRJ6, P63239, E9PYV1
5	GO:0098801	regulation of renal system process	Biological Process	1	A0A0R4J038
5	GO:0050892	intestinal absorption	Biological Process	1	Q811J3
5	GO:0006720	isoprenoid metabolic process	Biological Process	2	Q01237, P53798
5	GO:0051256	mitotic spindle midzone assembly	Biological Process	1	Q9QXL1
5	GO:0090278	negative regulation of peptide hormone secretion	Biological Process	1	Q01237
5	GO:0007612	learning	Biological Process	3	Q8VI51, A0A076FSX1, Q01237
5	GO:0045921	positive regulation of exocytosis	Biological Process	1	P84078
5	GO:0051646	mitochondrion localization	Biological Process	1	A0A1Y7VNZ6
5	GO:0043583	ear development	Biological Process	1	P28481
5	GO:1901616	organic hydroxy compound catabolic process	Biological Process	1	P28184
5	GO:0002429	immune response-activating cell surface receptor signaling pathway	Biological Process	2	P01865, Q58E56
5	GO:0050821	protein stabilization	Biological Process	2	Q9DC40, P28184
5	GO:0071803	positive regulation of podosome assembly	Biological Process	1	Q61553
5	GO:0010556	regulation of macromolecule biosynthetic process	Biological Process	12	Q91ZS8, P28481, Q80TS5, P28184, B2RU82, Q3TYX3, Q99MR0, Q811J3, P62878, Q5IRJ6, P63239, E9PYV1
5	GO:0009790	embryo development	Biological Process	1	P28481
5	GO:0032635	interleukin-6 production	Biological Process	1	Q91X23
5	GO:0001501	skeletal system development	Biological Process	2	P28481, A2APM2
5	GO:0000278	mitotic cell cycle	Biological Process	5	Q9QXL1, P62878, Q3THU3, Q8K3K8, E9PYV1
5	GO:0030335	positive regulation of cell migration	Biological Process	1	P28481
5	GO:0000902	cell morphogenesis	Biological Process	5	F6ZIA4, A0A1Y7VNZ6, P28184, Q19AB3, Q91V57
5	GO:0016569	covalent chromatin modification	Biological Process	4	P28184, Q8BX09, Q99MR0, E9PYV1
5	GO:0032269	negative regulation of cellular protein metabolic process	Biological Process	10	Q8VI51, Q811J3, A0A0R4J038, Q91ZS8, Q01237, P28184, Q3THU3, A2BI31, P63239, A2APM2
5	GO:0006958	complement activation, classical pathway	Biological Process	3	P01865, P98086, Q58E56
5	GO:0010562	positive regulation of phosphorus metabolic process	Biological Process	5	Q01237, A0A1Y7VNZ6, Q9DC40, P28184, A2APM2
5	GO:0000305	response to oxygen radical	Biological Process	1	P28184
5	GO:0048666	neuron development	Biological Process	7	F6ZIA4, P84078, A0A076FSX1, A0A1Y7VNZ6, P28184, Q19AB3, Q91V57
5	GO:0031047	gene silencing by RNA	Biological Process	1	Q91ZS8
5	GO:0060485	mesenchyme development	Biological Process	1	P28481
5	GO:0019079	viral genome replication	Biological Process	2	Q14AZ4, Q91ZS8
5	GO:0070848	response to growth factor	Biological Process	5	P28184, Q80TS5, P28481, P63239, A2APM2
5	GO:0032270	positive regulation of cellular protein metabolic process	Biological Process	8	Q01237, A0A1Y7VNZ6, Q9DC40, P28184, Q3THU3, Q19AB3, A2APM2, P63239
5	GO:0030705	cytoskeleton-dependent intracellular transport	Biological Process	1	Q9QXL1
5	GO:0000070	mitotic sister chromatid segregation	Biological Process	1	Q9QXL1
5	GO:0009743	response to carbohydrate	Biological Process	1	Q01237
5	GO:0097191	extrinsic apoptotic signaling pathway	Biological Process	1	P28481
5	GO:0051247	positive regulation of protein metabolic process	Biological Process	8	Q01237, A0A1Y7VNZ6, Q9DC40, P28184, Q3THU3, Q19AB3, A2APM2, P63239
5	GO:0045017	glycerolipid biosynthetic process	Biological Process	1	P84078
5	GO:0070265	necrotic cell death	Biological Process	2	B2RTC8, P28184
5	GO:0002460	adaptive immune response based on somatic recombination of immune receptors built from immunoglobulin superfamily domains	Biological Process	3	P01865, P98086, Q58E56
5	GO:1902850	microtubule cytoskeleton organization involved in mitosis	Biological Process	1	Q9QXL1
5	GO:0051899	membrane depolarization	Biological Process	1	Q56A07
5	GO:0051338	regulation of transferase activity	Biological Process	7	Q91ZS8, Q01237, A0A1Y7VNZ6, Q9DC40, P28184, P62878, Q3THU3
5	GO:0045637	regulation of myeloid cell differentiation	Biological Process	2	Q8BG58, P98086
5	GO:0010629	negative regulation of gene expression	Biological Process	5	Q811J3, Q91ZS8, P28184, Q80TS5, A2BI31
5	GO:0043413	macromolecule glycosylation	Biological Process	1	P28184
5	GO:0010721	negative regulation of cell development	Biological Process	2	F6ZIA4, P28184
5	GO:0050768	negative regulation of neurogenesis	Biological Process	2	F6ZIA4, P28184
5	GO:0043331	response to dsRNA	Biological Process	1	Q91ZS8
5	GO:0001894	tissue homeostasis	Biological Process	1	P28481
5	GO:0071702	organic substance transport	Biological Process	11	B2RTC8, E9PWG2, Q8VI51, P84078, Q91ZS8, Q9R1X5, Q01237, P28184, P13634, Q99MR0, Q8K3K8
5	GO:0007159	leukocyte cell-cell adhesion	Biological Process	1	A2APM2
5	GO:0006112	energy reserve metabolic process	Biological Process	1	P28184
5	GO:0071466	cellular response to xenobiotic stimulus	Biological Process	2	Q99JW2, A0A0R4J050
5	GO:0048545	response to steroid hormone	Biological Process	4	P10518, F6ZIA4, P28481, E9PYV1
5	GO:0010639	negative regulation of organelle organization	Biological Process	1	B2RTC8
5	GO:0050773	regulation of dendrite development	Biological Process	3	P84078, P28184, Q19AB3
5	GO:0001959	regulation of cytokine-mediated signaling pathway	Biological Process	1	Q19AB3
5	GO:0061448	connective tissue development	Biological Process	2	P28481, A2APM2
5	GO:0000819	sister chromatid segregation	Biological Process	1	Q9QXL1
5	GO:0046148	pigment biosynthetic process	Biological Process	2	P10518, Q811J3
5	GO:0045935	positive regulation of nucleobase-containing compound metabolic process	Biological Process	6	P28481, Q80TS5, P28184, B2RU82, Q5IRJ6, E9PYV1
5	GO:0061337	cardiac conduction	Biological Process	1	Q56A07
5	GO:0001578	microtubule bundle formation	Biological Process	1	A0A1Y7VNZ6
5	GO:0016239	positive regulation of macroautophagy	Biological Process	2	Q3UBS3, Q8K3K8
5	GO:0043171	peptide catabolic process	Biological Process	2	Q99JW2, A0A0R4J050
5	GO:0030111	regulation of Wnt signaling pathway	Biological Process	2	P62878, P28481
5	GO:1990138	neuron projection extension	Biological Process	1	P28184
5	GO:0034340	response to type I interferon	Biological Process	1	Q14AZ4
5	GO:0034654	nucleobase-containing compound biosynthetic process	Biological Process	13	Q8BZB2, Q14AZ4, P28481, Q80TS5, P28184, B2RU82, Q3TYX3, Q99MR0, P62878, Q5IRJ6, E9Q8V6, P63239, E9PYV1
5	GO:0070925	organelle assembly	Biological Process	3	E9PWG2, Q9QXL1, Q61553
5	GO:0023061	signal release	Biological Process	2	B2RTC8, Q01237
5	GO:0030517	negative regulation of axon extension	Biological Process	1	P28184
5	GO:0032528	microvillus organization	Biological Process	1	Q61553
5	GO:0007030	Golgi organization	Biological Process	1	Q8K3K8
5	GO:0008204	ergosterol metabolic process	Biological Process	1	P53798
5	GO:0071705	nitrogen compound transport	Biological Process	4	B2RTC8, Q9R1X5, A0A076FSX1, Q01237
5	GO:0090092	regulation of transmembrane receptor protein serine/threonine kinase signaling pathway	Biological Process	2	Q80TS5, P63239
5	GO:0097034	mitochondrial respiratory chain complex IV biogenesis	Biological Process	1	Q9D7J4
5	GO:0006461	protein complex assembly	Biological Process	9	P10518, P84078, Q14AZ4, Q01237, P62878, Q8BX09, Q3TY61, Q9D7J4, Q61553
5	GO:0008361	regulation of cell size	Biological Process	2	A0A076FSX1, P28184
5	GO:0006732	coenzyme metabolic process	Biological Process	2	Q8BZB2, Q01237
5	GO:0031098	stress-activated protein kinase signaling cascade	Biological Process	1	Q01237
5	GO:0002090	regulation of receptor internalization	Biological Process	1	P84078
5	GO:0055108	Golgi to transport vesicle transport	Biological Process	1	P84078
5	GO:0072594	establishment of protein localization to organelle	Biological Process	3	E9PWG2, P28184, Q99MR0
5	GO:0001764	neuron migration	Biological Process	1	A0A1Y7VNZ6
5	GO:1903902	positive regulation of viral life cycle	Biological Process	1	Q91ZS8
5	GO:0060349	bone morphogenesis	Biological Process	1	P28481
5	GO:0060628	regulation of ER to Golgi vesicle-mediated transport	Biological Process	1	P84078
5	GO:0032870	cellular response to hormone stimulus	Biological Process	3	P28184, Q19AB3, E9PYV1
5	GO:0010324	membrane invagination	Biological Process	2	P01865, Q58E56
5	GO:0043086	negative regulation of catalytic activity	Biological Process	7	Q8VI51, A0A0R4J038, Q91ZS8, Q01237, P28184, Q3THU3, A2APM2
5	GO:0051017	actin filament bundle assembly	Biological Process	1	Q61553
5	GO:0031330	negative regulation of cellular catabolic process	Biological Process	2	P28184, P63239
5	GO:0042472	inner ear morphogenesis	Biological Process	1	P28481
5	GO:0051174	regulation of phosphorus metabolic process	Biological Process	7	P84078, Q91ZS8, Q01237, A0A1Y7VNZ6, Q9DC40, P28184, A2APM2
5	GO:0010638	positive regulation of organelle organization	Biological Process	5	Q3UBS3, P84078, Q99MR0, Q8K3K8, Q61553
5	GO:0043518	negative regulation of DNA damage response, signal transduction by p53 class mediator	Biological Process	1	A2APM2
5	GO:0051336	regulation of hydrolase activity	Biological Process	9	Q8VI51, Q14AZ4, A0A0R4J038, P28184, Q91V57, E9Q8V6, Q19AB3, P63239, A2APM2
5	GO:1902953	positive regulation of ER to Golgi vesicle-mediated transport	Biological Process	1	P84078
5	GO:0006293	nucleotide-excision repair, preincision complex stabilization	Biological Process	1	P62878
5	GO:1903146	regulation of mitophagy	Biological Process	3	Q3UBS3, Q8K3K8, Q99MR0
5	GO:2001234	negative regulation of apoptotic signaling pathway	Biological Process	3	B2RTC8, P28481, A2APM2
5	GO:0007015	actin filament organization	Biological Process	2	P84078, Q61553
5	GO:0048858	cell projection morphogenesis	Biological Process	5	F6ZIA4, A0A1Y7VNZ6, P28184, Q19AB3, Q91V57
5	GO:0001905	activation of membrane attack complex	Biological Process	1	A2BI31
5	GO:0043069	negative regulation of programmed cell death	Biological Process	5	B2RTC8, Q01237, P28184, P28481, A2APM2
5	GO:0031214	biomineral tissue development	Biological Process	1	P28481
5	GO:0010770	positive regulation of cell morphogenesis involved in differentiation	Biological Process	1	Q19AB3
5	GO:1902824	positive regulation of late endosome to lysosome transport	Biological Process	1	P84078
5	GO:0010038	response to metal ion	Biological Process	5	P10518, Q811J3, F6ZIA4, P28184, P98086
5	GO:0060249	anatomical structure homeostasis	Biological Process	1	P28481
5	GO:0015031	protein transport	Biological Process	9	B2RTC8, E9PWG2, Q8VI51, P84078, Q91ZS8, Q01237, P28184, Q99MR0, Q8K3K8
5	GO:1902531	regulation of intracellular signal transduction	Biological Process	9	Q01237, Q9DC40, P28184, Q8K3K8, Q19AB3, Q91V57, Q3TYX3, E9Q8V6, A2APM2
5	GO:0097213	regulation of lysosomal membrane permeability	Biological Process	1	P28184
5	GO:0030949	positive regulation of vascular endothelial growth factor receptor signaling pathway	Biological Process	1	P28184
5	GO:0005996	monosaccharide metabolic process	Biological Process	1	Q14AZ4
5	GO:0043491	protein kinase B signaling	Biological Process	1	P28184
5	GO:0019216	regulation of lipid metabolic process	Biological Process	1	P84078
5	GO:0016128	phytosteroid metabolic process	Biological Process	1	P53798
5	GO:0042744	hydrogen peroxide catabolic process	Biological Process	1	P28184
5	GO:0042113	B cell activation	Biological Process	2	P01865, Q58E56
5	GO:0030163	protein catabolic process	Biological Process	3	P62878, Q3THU3, P63239
5	GO:0031346	positive regulation of cell projection organization	Biological Process	4	P84078, A0A1Y7VNZ6, Q19AB3, Q61553
5	GO:0007600	sensory perception	Biological Process	3	F6ZIA4, P28481, Q61553
5	GO:0006783	heme biosynthetic process	Biological Process	2	P10518, Q811J3
5	GO:0030199	collagen fibril organization	Biological Process	1	P28481
5	GO:0019058	viral life cycle	Biological Process	3	Q14AZ4, Q91ZS8, P63239
5	GO:0071229	cellular response to acid chemical	Biological Process	1	P28481
5	GO:0000165	MAPK cascade	Biological Process	5	Q01237, A0A1Y7VNZ6, P28184, P62878, A2APM2
5	GO:0017038	protein import	Biological Process	1	P28184
5	GO:0008202	steroid metabolic process	Biological Process	3	Q01237, P28184, P53798
5	GO:0071635	negative regulation of transforming growth factor beta production	Biological Process	1	P63239
5	GO:0010939	regulation of necrotic cell death	Biological Process	2	B2RTC8, P28184
5	GO:1901661	quinone metabolic process	Biological Process	1	Q01237
5	GO:0051964	negative regulation of synapse assembly	Biological Process	1	Q19AB3
5	GO:0034097	response to cytokine	Biological Process	7	P10518, Q14AZ4, F6ZIA4, Q91ZS8, P28184, Q19AB3, A2APM2
5	GO:0010591	regulation of lamellipodium assembly	Biological Process	1	Q61553
5	GO:0033043	regulation of organelle organization	Biological Process	7	Q3UBS3, B2RTC8, P84078, A0A1Y7VNZ6, Q99MR0, Q8K3K8, Q61553
5	GO:1901565	organonitrogen compound catabolic process	Biological Process	3	Q99JW2, A0A0R4J050, A2APM2
5	GO:0016053	organic acid biosynthetic process	Biological Process	1	Q8BZB2
5	GO:0044062	regulation of excretion	Biological Process	1	A0A0R4J038
5	GO:0046486	glycerolipid metabolic process	Biological Process	1	P84078
5	GO:0045638	negative regulation of myeloid cell differentiation	Biological Process	1	P98086
5	GO:0061640	cytoskeleton-dependent cytokinesis	Biological Process	1	Q9QXL1
5	GO:1903037	regulation of leukocyte cell-cell adhesion	Biological Process	1	A2APM2
5	GO:1901566	organonitrogen compound biosynthetic process	Biological Process	8	P10518, B2RTC8, Q8BZB2, Q811J3, Q14AZ4, Q91ZS8, Q9R1X5, P63239
5	GO:0016125	sterol metabolic process	Biological Process	3	Q01237, P28184, P53798
5	GO:0048813	dendrite morphogenesis	Biological Process	2	P28184, Q19AB3
5	GO:0050925	negative regulation of negative chemotaxis	Biological Process	1	Q19AB3
5	GO:0021889	olfactory bulb interneuron differentiation	Biological Process	1	Q19AB3
5	GO:0031331	positive regulation of cellular catabolic process	Biological Process	2	Q3THU3, P63239
5	GO:0042743	hydrogen peroxide metabolic process	Biological Process	1	P28184
5	GO:0070302	regulation of stress-activated protein kinase signaling cascade	Biological Process	1	Q01237
5	GO:0009651	response to salt stress	Biological Process	1	A0A076FSX1
5	GO:1902105	regulation of leukocyte differentiation	Biological Process	1	P98086
5	GO:1903522	regulation of blood circulation	Biological Process	1	Q56A07
5	GO:0032455	nerve growth factor processing	Biological Process	1	P63239
5	GO:1903055	positive regulation of extracellular matrix organization	Biological Process	1	Q61553
5	GO:1901659	glycosyl compound biosynthetic process	Biological Process	1	Q8BZB2
5	GO:0033013	tetrapyrrole metabolic process	Biological Process	2	P10518, Q811J3
5	GO:2001233	regulation of apoptotic signaling pathway	Biological Process	3	B2RTC8, P28481, A2APM2
5	GO:0051225	spindle assembly	Biological Process	1	Q9QXL1
5	GO:0032801	receptor catabolic process	Biological Process	1	P63239
5	GO:0071634	regulation of transforming growth factor beta production	Biological Process	1	P63239
5	GO:0008299	isoprenoid biosynthetic process	Biological Process	2	Q01237, P53798
5	GO:0030903	notochord development	Biological Process	1	P28481
5	GO:0051246	regulation of protein metabolic process	Biological Process	14	Q8VI51, Q91ZS8, P28184, A2APM2, Q811J3, A0A0R4J038, Q01237, A0A1Y7VNZ6, Q9DC40, P62878, Q3THU3, Q19AB3, A2BI31, P63239
5	GO:0008015	blood circulation	Biological Process	2	A0A0R4J038, Q56A07
5	GO:0006338	chromatin remodeling	Biological Process	2	Q99MR0, E9PYV1
5	GO:0050678	regulation of epithelial cell proliferation	Biological Process	1	Q19AB3
5	GO:1905037	autophagosome organization	Biological Process	1	E9PWG2
5	GO:0043085	positive regulation of catalytic activity	Biological Process	8	P84078, A0A1Y7VNZ6, Q9DC40, P28184, Q3THU3, Q91V57, E9Q8V6, Q19AB3
5	GO:1901701	cellular response to oxygen-containing compound	Biological Process	3	Q01237, P28184, P28481
5	GO:1905809	negative regulation of synapse organization	Biological Process	1	Q19AB3
5	GO:0030218	erythrocyte differentiation	Biological Process	1	Q8BG58
5	GO:0045844	positive regulation of striated muscle tissue development	Biological Process	1	Q01237
5	GO:0032903	regulation of nerve growth factor production	Biological Process	1	P63239
5	GO:0000302	response to reactive oxygen species	Biological Process	1	P28184
5	GO:1901099	negative regulation of signal transduction in absence of ligand	Biological Process	1	P28481
5	GO:0044243	multicellular organismal catabolic process	Biological Process	2	P28481, P63239
5	GO:0046903	secretion	Biological Process	6	B2RTC8, Q91X23, P84078, A0A0R4J038, Q01237, P63239
5	GO:0006954	inflammatory response	Biological Process	4	Q3UBS3, Q91X23, A0A0R4J038, A2BI31
5	GO:0061245	establishment or maintenance of bipolar cell polarity	Biological Process	2	A0A1Y7VNZ6, Q61553
5	GO:0006909	phagocytosis	Biological Process	2	P01865, Q58E56
5	GO:0006518	peptide metabolic process	Biological Process	6	B2RTC8, Q99JW2, Q811J3, Q91ZS8, P63239, A0A0R4J050
5	GO:0019438	aromatic compound biosynthetic process	Biological Process	15	P10518, Q8BZB2, Q14AZ4, P28481, Q80TS5, P28184, B2RU82, Q3TYX3, Q99MR0, Q811J3, P62878, Q5IRJ6, E9Q8V6, P63239, E9PYV1
5	GO:0051439	regulation of ubiquitin-protein ligase activity involved in mitotic cell cycle	Biological Process	2	P62878, Q3THU3
5	GO:0061387	regulation of extent of cell growth	Biological Process	1	P28184
5	GO:0019430	removal of superoxide radicals	Biological Process	1	P28184
5	GO:0035385	Roundabout signaling pathway	Biological Process	1	Q19AB3
5	GO:0034762	regulation of transmembrane transport	Biological Process	2	P84078, Q56A07
5	GO:0006929	substrate-dependent cell migration	Biological Process	1	Q19AB3
5	GO:0007034	vacuolar transport	Biological Process	2	E9PWG2, P84078
5	GO:0032534	regulation of microvillus assembly	Biological Process	1	Q61553
5	GO:0031345	negative regulation of cell projection organization	Biological Process	2	F6ZIA4, P28184
5	GO:0006778	porphyrin-containing compound metabolic process	Biological Process	2	P10518, Q811J3
5	GO:0072359	circulatory system development	Biological Process	3	A0A076FSX1, P28481, Q19AB3
5	GO:1902533	positive regulation of intracellular signal transduction	Biological Process	5	Q01237, Q9DC40, P28184, Q19AB3, A2APM2
5	GO:0019643	reductive tricarboxylic acid cycle	Biological Process	1	Q811J3
5	GO:0006644	phospholipid metabolic process	Biological Process	2	P84078, P53798
5	GO:0009116	nucleoside metabolic process	Biological Process	2	Q8BZB2, Q01237
5	GO:0006839	mitochondrial transport	Biological Process	2	B2RTC8, Q99MR0
5	GO:1902106	negative regulation of leukocyte differentiation	Biological Process	1	P98086
5	GO:0060999	positive regulation of dendritic spine development	Biological Process	1	P84078
5	GO:0016042	lipid catabolic process	Biological Process	1	P28184
5	GO:0022617	extracellular matrix disassembly	Biological Process	3	Q61553, A2APM2, P63239
5	GO:0032095	regulation of response to food	Biological Process	1	P28184
5	GO:0034329	cell junction assembly	Biological Process	1	Q61553
5	GO:0006066	alcohol metabolic process	Biological Process	3	Q01237, P28184, P53798
5	GO:0019219	regulation of nucleobase-containing compound metabolic process	Biological Process	11	Q14AZ4, P28481, Q80TS5, P62878, P28184, B2RU82, Q3TYX3, Q99MR0, Q5IRJ6, P63239, E9PYV1
5	GO:1901605	alpha-amino acid metabolic process	Biological Process	1	A0A1Y7VNZ6
5	GO:0051254	positive regulation of RNA metabolic process	Biological Process	6	P28481, Q80TS5, P28184, B2RU82, Q5IRJ6, E9PYV1
5	GO:0030100	regulation of endocytosis	Biological Process	1	P84078
5	GO:0050727	regulation of inflammatory response	Biological Process	1	A2BI31
5	GO:0007249	I-kappaB kinase/NF-kappaB signaling	Biological Process	1	Q8K3K8
5	GO:0090276	regulation of peptide hormone secretion	Biological Process	2	B2RTC8, Q01237
5	GO:0060429	epithelium development	Biological Process	2	P28481, Q19AB3
5	GO:0044283	small molecule biosynthetic process	Biological Process	3	Q8BZB2, Q01237, P53798
5	GO:0034113	heterotypic cell-cell adhesion	Biological Process	1	A2APM2
5	GO:0009057	macromolecule catabolic process	Biological Process	4	P62878, Q3THU3, P63239, A2APM2
5	GO:0031175	neuron projection development	Biological Process	7	F6ZIA4, P84078, A0A076FSX1, A0A1Y7VNZ6, P28184, Q19AB3, Q91V57
5	GO:0034645	cellular macromolecule biosynthetic process	Biological Process	15	B2RTC8, Q14AZ4, Q91ZS8, P28481, Q80TS5, P28184, B2RU82, Q3TYX3, Q99MR0, Q811J3, P62878, Q5IRJ6, E9Q8V6, P63239, E9PYV1
5	GO:0030154	cell differentiation	Biological Process	15	Q8BG58, Q8VI51, F6ZIA4, A0A076FSX1, P28184, P28481, Q80TS5, Q61553, P84078, Q811J3, Q01237, A0A1Y7VNZ6, Q19AB3, Q91V57, P98086
5	GO:0002455	humoral immune response mediated by circulating immunoglobulin	Biological Process	3	P01865, P98086, Q58E56
5	GO:0009059	macromolecule biosynthetic process	Biological Process	16	B2RTC8, Q14AZ4, Q91ZS8, Q9R1X5, P28481, Q80TS5, P28184, B2RU82, Q3TYX3, Q99MR0, Q811J3, P62878, Q5IRJ6, E9Q8V6, P63239, E9PYV1
5	GO:1901293	nucleoside phosphate biosynthetic process	Biological Process	2	Q8BZB2, Q14AZ4
5	GO:0007416	synapse assembly	Biological Process	1	Q19AB3
5	GO:0071825	protein-lipid complex subunit organization	Biological Process	1	P84078
5	GO:1901214	regulation of neuron death	Biological Process	1	P28184
5	GO:0042177	negative regulation of protein catabolic process	Biological Process	1	P63239
5	GO:0030510	regulation of BMP signaling pathway	Biological Process	2	Q80TS5, P63239
5	GO:0017157	regulation of exocytosis	Biological Process	1	P84078
5	GO:0048562	embryonic organ morphogenesis	Biological Process	1	P28481
5	GO:0030334	regulation of cell migration	Biological Process	3	Q91ZS8, P28481, Q19AB3
5	GO:0019693	ribose phosphate metabolic process	Biological Process	2	Q8BZB2, Q01237
5	GO:1903900	regulation of viral life cycle	Biological Process	2	Q14AZ4, Q91ZS8
5	GO:0043436	oxoacid metabolic process	Biological Process	5	Q99JW2, Q8BZB2, Q811J3, A0A1Y7VNZ6, A0A0R4J050
5	GO:0071604	transforming growth factor beta production	Biological Process	1	P63239
5	GO:0002478	antigen processing and presentation of exogenous peptide antigen	Biological Process	2	P84078, Q9QXL1
5	GO:1902903	regulation of supramolecular fiber organization	Biological Process	1	P84078
5	GO:0030449	regulation of complement activation	Biological Process	1	A2BI31
5	GO:0022028	tangential migration from the subventricular zone to the olfactory bulb	Biological Process	1	Q19AB3
5	GO:0043068	positive regulation of programmed cell death	Biological Process	4	A0A0R4J038, Q01237, A0A1Y7VNZ6, Q19AB3
5	GO:0032902	nerve growth factor production	Biological Process	1	P63239
5	GO:0034116	positive regulation of heterotypic cell-cell adhesion	Biological Process	1	A2APM2
5	GO:0044108	cellular alcohol biosynthetic process	Biological Process	1	P53798
5	GO:0006259	DNA metabolic process	Biological Process	4	P62878, B2RU82, Q99MR0, Q5IRJ6
5	GO:2000377	regulation of reactive oxygen species metabolic process	Biological Process	1	P28184
5	GO:0050680	negative regulation of epithelial cell proliferation	Biological Process	1	Q19AB3
5	GO:0048872	homeostasis of number of cells	Biological Process	2	Q8BG58, Q811J3
5	GO:0044772	mitotic cell cycle phase transition	Biological Process	3	P62878, Q3THU3, Q8K3K8
5	GO:0071801	regulation of podosome assembly	Biological Process	1	Q61553
5	GO:0008038	neuron recognition	Biological Process	1	Q19AB3
5	GO:0086091	regulation of heart rate by cardiac conduction	Biological Process	1	Q56A07
5	GO:0045333	cellular respiration	Biological Process	2	Q811J3, Q9D7J4
5	GO:0000423	macromitophagy	Biological Process	2	Q3UBS3, Q8K3K8
5	GO:0071599	otic vesicle development	Biological Process	1	P28481
5	GO:0046660	female sex differentiation	Biological Process	1	Q19AB3
5	GO:0033598	mammary gland epithelial cell proliferation	Biological Process	1	Q19AB3
5	GO:0060998	regulation of dendritic spine development	Biological Process	1	P84078
5	GO:0031667	response to nutrient levels	Biological Process	4	P10518, Q01237, P28184, P28481
5	GO:0097192	extrinsic apoptotic signaling pathway in absence of ligand	Biological Process	1	P28481
5	GO:0007417	central nervous system development	Biological Process	5	F6ZIA4, P28184, P28481, Q99MR0, Q19AB3
5	GO:0072659	protein localization to plasma membrane	Biological Process	1	Q8K3K8
5	GO:0007599	hemostasis	Biological Process	2	A0A0R4J038, P28481
5	GO:0021762	substantia nigra development	Biological Process	1	F6ZIA4
5	GO:0051249	regulation of lymphocyte activation	Biological Process	2	P01865, Q58E56
5	GO:0051169	nuclear transport	Biological Process	2	Q91ZS8, P28184
5	GO:0044282	small molecule catabolic process	Biological Process	1	P28184
5	GO:0008585	female gonad development	Biological Process	1	Q19AB3
5	GO:0097384	cellular lipid biosynthetic process	Biological Process	1	P53798
5	GO:0010269	response to selenium ion	Biological Process	1	P10518
5	GO:0007219	Notch signaling pathway	Biological Process	2	Q3UBS3, Q80TS5
5	GO:0051046	regulation of secretion	Biological Process	4	B2RTC8, P84078, A0A0R4J038, Q01237
5	GO:0002792	negative regulation of peptide secretion	Biological Process	1	Q01237
5	GO:0043200	response to amino acid	Biological Process	1	P10518
5	GO:1901136	carbohydrate derivative catabolic process	Biological Process	1	A2APM2
5	GO:0036211	protein modification process	Biological Process	12	Q14AZ4, Q91ZS8, P28184, Q8BX09, Q99MR0, Q3TYX3, A2APM2, A0A1Y7VNZ6, Q01237, Q9DC40, P62878, Q3THU3
5	GO:0031344	regulation of cell projection organization	Biological Process	7	F6ZIA4, P84078, A0A1Y7VNZ6, P28184, Q19AB3, Q91V57, Q61553
5	GO:0010717	regulation of epithelial to mesenchymal transition	Biological Process	1	P28481
5	GO:0035150	regulation of tube size	Biological Process	1	A0A0R4J038
5	GO:0044259	multicellular organismal macromolecule metabolic process	Biological Process	2	P28481, P63239
5	GO:0034767	positive regulation of ion transmembrane transport	Biological Process	1	P84078
5	GO:0006022	aminoglycan metabolic process	Biological Process	2	Q9R1X5, A2APM2
5	GO:0035809	regulation of urine volume	Biological Process	1	A0A0R4J038
5	GO:0050890	cognition	Biological Process	3	Q8VI51, A0A076FSX1, Q01237
5	GO:0019082	viral protein processing	Biological Process	1	P63239
5	GO:0060284	regulation of cell development	Biological Process	6	F6ZIA4, P84078, A0A1Y7VNZ6, P28184, Q19AB3, Q91V57
5	GO:1901522	positive regulation of transcription from RNA polymerase II promoter involved in cellular response to chemical stimulus	Biological Process	1	P28184
5	GO:0043269	regulation of ion transport	Biological Process	2	P84078, Q56A07
5	GO:0006886	intracellular protein transport	Biological Process	5	E9PWG2, Q8VI51, Q91ZS8, P28184, Q99MR0
5	GO:0030516	regulation of axon extension	Biological Process	1	P28184
5	GO:0032268	regulation of cellular protein metabolic process	Biological Process	14	Q8VI51, Q91ZS8, P28184, A2APM2, Q811J3, A0A0R4J038, Q01237, A0A1Y7VNZ6, Q9DC40, P62878, Q3THU3, Q19AB3, A2BI31, P63239
5	GO:0032386	regulation of intracellular transport	Biological Process	3	Q8VI51, P84078, Q99MR0
5	GO:0072164	mesonephric tubule development	Biological Process	1	Q19AB3
5	GO:0003007	heart morphogenesis	Biological Process	1	P28481
5	GO:1901137	carbohydrate derivative biosynthetic process	Biological Process	3	Q8BZB2, Q9R1X5, P28184
5	GO:0006753	nucleoside phosphate metabolic process	Biological Process	3	Q8BZB2, Q14AZ4, Q01237
5	GO:0048659	smooth muscle cell proliferation	Biological Process	1	Q01237
5	GO:0030178	negative regulation of Wnt signaling pathway	Biological Process	1	P62878
5	GO:0008654	phospholipid biosynthetic process	Biological Process	1	P84078
5	GO:1903053	regulation of extracellular matrix organization	Biological Process	1	Q61553
5	GO:0051223	regulation of protein transport	Biological Process	4	B2RTC8, P84078, Q01237, Q99MR0
5	GO:0010266	response to vitamin B1	Biological Process	1	P10518
5	GO:0071560	cellular response to transforming growth factor beta stimulus	Biological Process	1	P63239
5	GO:0007596	blood coagulation	Biological Process	2	A0A0R4J038, P28481
5	GO:0051276	chromosome organization	Biological Process	6	Q9QXL1, P62878, P28184, Q8BX09, Q99MR0, E9PYV1
5	GO:0090596	sensory organ morphogenesis	Biological Process	1	P28481
5	GO:0009306	protein secretion	Biological Process	3	B2RTC8, P84078, Q01237
5	GO:0097193	intrinsic apoptotic signaling pathway	Biological Process	1	A2APM2
5	GO:1901028	regulation of mitochondrial outer membrane permeabilization involved in apoptotic signaling pathway	Biological Process	1	B2RTC8
5	GO:0050807	regulation of synapse organization	Biological Process	1	Q19AB3
5	GO:1900006	positive regulation of dendrite development	Biological Process	1	P84078
5	GO:0022029	telencephalon cell migration	Biological Process	1	Q19AB3
5	GO:0009416	response to light stimulus	Biological Process	1	Q01237
5	GO:0071773	cellular response to BMP stimulus	Biological Process	3	Q80TS5, P28481, P63239
5	GO:0010212	response to ionizing radiation	Biological Process	1	P10518
5	GO:0006766	vitamin metabolic process	Biological Process	1	Q8BZB2
5	GO:0099111	microtubule-based transport	Biological Process	1	Q9QXL1
5	GO:0015851	nucleobase transport	Biological Process	1	B2RTC8
5	GO:0010468	regulation of gene expression	Biological Process	13	Q91ZS8, P28481, Q80TS5, P28184, B2RU82, Q3TYX3, Q99MR0, Q811J3, P62878, Q5IRJ6, A2BI31, P63239, E9PYV1
5	GO:0007010	cytoskeleton organization	Biological Process	4	P84078, Q9QXL1, A0A1Y7VNZ6, Q61553
5	GO:1905710	positive regulation of membrane permeability	Biological Process	2	B2RTC8, P28184
5	GO:0032271	regulation of protein polymerization	Biological Process	1	P84078
5	GO:0016241	regulation of macroautophagy	Biological Process	2	Q3UBS3, Q8K3K8
5	GO:0071706	tumor necrosis factor superfamily cytokine production	Biological Process	1	Q91X23
5	GO:0006971	hypotonic response	Biological Process	1	A0A076FSX1
5	GO:0051650	establishment of vesicle localization	Biological Process	1	P84078
5	GO:0031347	regulation of defense response	Biological Process	3	Q3UBS3, P84078, A2BI31
5	GO:0048705	skeletal system morphogenesis	Biological Process	1	P28481
5	GO:0060292	long term synaptic depression	Biological Process	2	Q8VI51, P84078
5	GO:1903039	positive regulation of leukocyte cell-cell adhesion	Biological Process	1	A2APM2
5	GO:0007613	memory	Biological Process	1	Q8VI51
5	GO:0050923	regulation of negative chemotaxis	Biological Process	1	Q19AB3
5	GO:0032964	collagen biosynthetic process	Biological Process	1	P28481
5	GO:0051251	positive regulation of lymphocyte activation	Biological Process	2	P01865, Q58E56
5	GO:1903555	regulation of tumor necrosis factor superfamily cytokine production	Biological Process	1	Q91X23
5	GO:0044271	cellular nitrogen compound biosynthetic process	Biological Process	17	P10518, B2RTC8, Q8BZB2, Q14AZ4, Q91ZS8, P28184, Q80TS5, P28481, B2RU82, Q3TYX3, Q99MR0, Q811J3, P62878, Q5IRJ6, E9Q8V6, P63239, E9PYV1
5	GO:0032904	negative regulation of nerve growth factor production	Biological Process	1	P63239
5	GO:0016050	vesicle organization	Biological Process	1	P84078
5	GO:2001020	regulation of response to DNA damage stimulus	Biological Process	1	A2APM2
5	GO:0015939	pantothenate metabolic process	Biological Process	1	Q8BZB2
5	GO:0034379	very-low-density lipoprotein particle assembly	Biological Process	1	P84078
5	GO:0000281	mitotic cytokinesis	Biological Process	1	Q9QXL1
5	GO:0035813	regulation of renal sodium excretion	Biological Process	1	A0A0R4J038
5	GO:0070542	response to fatty acid	Biological Process	2	P10518, F6ZIA4
5	GO:0090407	organophosphate biosynthetic process	Biological Process	3	Q8BZB2, Q14AZ4, P84078
5	GO:1902617	response to fluoride	Biological Process	1	P28481
5	GO:1902582	single-organism intracellular transport	Biological Process	3	P84078, Q9QXL1, P28184
5	GO:0030097	hemopoiesis	Biological Process	3	Q8BG58, Q811J3, P98086
5	GO:0055082	cellular chemical homeostasis	Biological Process	6	Q811J3, P84078, A0A076FSX1, A0A0R4J038, Q01237, P28184
5	GO:1901362	organic cyclic compound biosynthetic process	Biological Process	17	P10518, Q8BZB2, Q14AZ4, P28184, Q80TS5, P28481, B2RU82, Q3TYX3, Q99MR0, P53798, Q811J3, Q01237, P62878, Q5IRJ6, E9Q8V6, P63239, E9PYV1
5	GO:1903556	negative regulation of tumor necrosis factor superfamily cytokine production	Biological Process	1	Q91X23
5	GO:0010765	positive regulation of sodium ion transport	Biological Process	1	P84078
5	GO:0002495	antigen processing and presentation of peptide antigen via MHC class II	Biological Process	2	P84078, Q9QXL1
5	GO:2000374	regulation of oxygen metabolic process	Biological Process	1	P28184
5	GO:0071456	cellular response to hypoxia	Biological Process	2	P62878, P28184
5	GO:1905114	cell surface receptor signaling pathway involved in cell-cell signaling	Biological Process	3	A0A1Y7VNZ6, P62878, P28481
5	GO:0035773	insulin secretion involved in cellular response to glucose stimulus	Biological Process	1	Q01237
5	GO:0045916	negative regulation of complement activation	Biological Process	1	A2BI31
5	GO:0016441	posttranscriptional gene silencing	Biological Process	1	Q91ZS8
5	GO:1902230	negative regulation of intrinsic apoptotic signaling pathway in response to DNA damage	Biological Process	1	A2APM2
5	GO:0010628	positive regulation of gene expression	Biological Process	6	P28481, Q80TS5, P28184, B2RU82, Q5IRJ6, E9PYV1
5	GO:0030518	intracellular steroid hormone receptor signaling pathway	Biological Process	1	E9PYV1
5	GO:0060173	limb development	Biological Process	1	P28481
5	GO:0042692	muscle cell differentiation	Biological Process	1	Q01237
5	GO:0097061	dendritic spine organization	Biological Process	1	P84078
5	GO:0030177	positive regulation of Wnt signaling pathway	Biological Process	1	P28481
5	GO:0071824	protein-DNA complex subunit organization	Biological Process	1	P62878
5	GO:0050919	negative chemotaxis	Biological Process	1	Q19AB3
5	GO:1903034	regulation of response to wounding	Biological Process	2	A0A0R4J038, Q01237
5	GO:2000378	negative regulation of reactive oxygen species metabolic process	Biological Process	1	P28184
5	GO:0002449	lymphocyte mediated immunity	Biological Process	3	P01865, P98086, Q58E56
5	GO:0001667	ameboidal-type cell migration	Biological Process	1	Q19AB3
5	GO:0046545	development of primary female sexual characteristics	Biological Process	1	Q19AB3
5	GO:1900452	regulation of long term synaptic depression	Biological Process	1	Q8VI51
5	GO:0034249	negative regulation of cellular amide metabolic process	Biological Process	2	Q811J3, Q91ZS8
5	GO:0006508	proteolysis	Biological Process	12	Q3UBS3, Q99JW2, A0A0R4J038, P62878, P28184, Q3THU3, A2BI31, Q19AB3, P98086, P63239, A2APM2, A0A0R4J050
5	GO:0070201	regulation of establishment of protein localization	Biological Process	4	B2RTC8, P84078, Q01237, Q99MR0
5	GO:0030036	actin cytoskeleton organization	Biological Process	2	P84078, Q61553
5	GO:0097581	lamellipodium organization	Biological Process	1	Q61553
5	GO:1901215	negative regulation of neuron death	Biological Process	1	P28184
5	GO:0031327	negative regulation of cellular biosynthetic process	Biological Process	4	Q811J3, Q91ZS8, P28184, Q80TS5
5	GO:1902905	positive regulation of supramolecular fiber organization	Biological Process	1	P84078
5	GO:0007160	cell-matrix adhesion	Biological Process	1	A2APM2
5	GO:0072073	kidney epithelium development	Biological Process	1	Q19AB3
5	GO:0043001	Golgi to plasma membrane protein transport	Biological Process	1	Q8K3K8
5	GO:0017085	response to insecticide	Biological Process	1	Q56A07
5	GO:0090100	positive regulation of transmembrane receptor protein serine/threonine kinase signaling pathway	Biological Process	1	Q80TS5
6	GO:0098779	positive regulation of macromitophagy in response to mitochondrial depolarization	Biological Process	2	Q3UBS3, Q8K3K8
6	GO:0070486	leukocyte aggregation	Biological Process	1	A2APM2
6	GO:0043043	peptide biosynthetic process	Biological Process	4	B2RTC8, Q811J3, Q91ZS8, P63239
6	GO:0072666	establishment of protein localization to vacuole	Biological Process	1	E9PWG2
6	GO:0001657	ureteric bud development	Biological Process	1	Q19AB3
6	GO:0009451	RNA modification	Biological Process	1	Q91ZS8
6	GO:0050771	negative regulation of axonogenesis	Biological Process	2	F6ZIA4, P28184
6	GO:0008016	regulation of heart contraction	Biological Process	1	Q56A07
6	GO:0010769	regulation of cell morphogenesis involved in differentiation	Biological Process	5	F6ZIA4, A0A1Y7VNZ6, P28184, Q19AB3, Q91V57
6	GO:0043523	regulation of neuron apoptotic process	Biological Process	1	P28184
6	GO:0070304	positive regulation of stress-activated protein kinase signaling cascade	Biological Process	1	Q01237
6	GO:0048259	regulation of receptor-mediated endocytosis	Biological Process	1	P84078
6	GO:0006281	DNA repair	Biological Process	4	P62878, B2RU82, Q5IRJ6, Q99MR0
6	GO:0009069	serine family amino acid metabolic process	Biological Process	1	A0A1Y7VNZ6
6	GO:0099537	trans-synaptic signaling	Biological Process	5	Q8VI51, P84078, F6ZIA4, A0A076FSX1, Q56A07
6	GO:0017148	negative regulation of translation	Biological Process	2	Q811J3, Q91ZS8
6	GO:0045861	negative regulation of proteolysis	Biological Process	4	A0A0R4J038, P28184, A2BI31, A2APM2
6	GO:0002526	acute inflammatory response	Biological Process	4	Q3UBS3, Q91X23, A0A0R4J038, A2BI31
6	GO:0032008	positive regulation of TOR signaling	Biological Process	1	Q9DC40
6	GO:0050691	regulation of defense response to virus by host	Biological Process	1	Q3UBS3
6	GO:0008203	cholesterol metabolic process	Biological Process	3	Q01237, P28184, P53798
6	GO:0051603	proteolysis involved in cellular protein catabolic process	Biological Process	2	P62878, Q3THU3
6	GO:0006606	protein import into nucleus	Biological Process	1	P28184
6	GO:0043122	regulation of I-kappaB kinase/NF-kappaB signaling	Biological Process	1	Q8K3K8
6	GO:0051057	positive regulation of small GTPase mediated signal transduction	Biological Process	1	Q19AB3
6	GO:0008064	regulation of actin polymerization or depolymerization	Biological Process	1	P84078
6	GO:0030182	neuron differentiation	Biological Process	7	F6ZIA4, P84078, A0A076FSX1, A0A1Y7VNZ6, P28184, Q19AB3, Q91V57
6	GO:2000113	negative regulation of cellular macromolecule biosynthetic process	Biological Process	4	Q811J3, Q91ZS8, P28184, Q80TS5
6	GO:0040029	regulation of gene expression, epigenetic	Biological Process	2	Q91ZS8, E9PYV1
6	GO:0050767	regulation of neurogenesis	Biological Process	6	F6ZIA4, P84078, A0A1Y7VNZ6, P28184, Q19AB3, Q91V57
6	GO:0042742	defense response to bacterium	Biological Process	4	Q3UBS3, P01865, Q8K3K8, Q58E56
6	GO:0045893	positive regulation of transcription, DNA-templated	Biological Process	6	P28184, P28481, Q80TS5, B2RU82, Q5IRJ6, E9PYV1
6	GO:0070098	chemokine-mediated signaling pathway	Biological Process	1	Q19AB3
6	GO:2001236	regulation of extrinsic apoptotic signaling pathway	Biological Process	1	P28481
6	GO:0060333	interferon-gamma-mediated signaling pathway	Biological Process	2	Q14AZ4, A2APM2
6	GO:0051348	negative regulation of transferase activity	Biological Process	3	Q91ZS8, Q01237, Q3THU3
6	GO:0009163	nucleoside biosynthetic process	Biological Process	1	Q8BZB2
6	GO:0033365	protein localization to organelle	Biological Process	6	E9PWG2, Q8VI51, P28184, P28481, Q8K3K8, Q99MR0
6	GO:0033500	carbohydrate homeostasis	Biological Process	2	Q14AZ4, Q01237
6	GO:0006351	transcription, DNA-templated	Biological Process	11	P28184, Q80TS5, P28481, P62878, B2RU82, Q5IRJ6, Q3TYX3, Q99MR0, E9Q8V6, P63239, E9PYV1
6	GO:0044744	protein targeting to nucleus	Biological Process	1	P28184
6	GO:1901526	positive regulation of macromitophagy	Biological Process	2	Q3UBS3, Q8K3K8
6	GO:0030513	positive regulation of BMP signaling pathway	Biological Process	1	Q80TS5
6	GO:0097480	establishment of synaptic vesicle localization	Biological Process	1	P84078
6	GO:0045071	negative regulation of viral genome replication	Biological Process	1	Q14AZ4
6	GO:0048812	neuron projection morphogenesis	Biological Process	5	F6ZIA4, A0A1Y7VNZ6, P28184, Q19AB3, Q91V57
6	GO:0035296	regulation of tube diameter	Biological Process	1	A0A0R4J038
6	GO:0046501	protoporphyrinogen IX metabolic process	Biological Process	2	P10518, Q811J3
6	GO:0070252	actin-mediated cell contraction	Biological Process	1	Q56A07
6	GO:0006812	cation transport	Biological Process	7	Q811J3, P84078, A0A076FSX1, P28184, Q56A07, B2RU82, Q5IRJ6
6	GO:0019724	B cell mediated immunity	Biological Process	3	P01865, P98086, Q58E56
6	GO:0036294	cellular response to decreased oxygen levels	Biological Process	2	P62878, P28184
6	GO:0006862	nucleotide transport	Biological Process	1	Q9R1X5
6	GO:0043124	negative regulation of I-kappaB kinase/NF-kappaB signaling	Biological Process	1	Q8K3K8
6	GO:0045815	positive regulation of gene expression, epigenetic	Biological Process	1	E9PYV1
6	GO:0051259	protein oligomerization	Biological Process	3	P10518, Q14AZ4, Q01237
6	GO:0070371	ERK1 and ERK2 cascade	Biological Process	3	Q01237, P28184, A2APM2
6	GO:1901796	regulation of signal transduction by p53 class mediator	Biological Process	2	Q3TYX3, A2APM2
6	GO:0021800	cerebral cortex tangential migration	Biological Process	1	Q19AB3
6	GO:0046686	response to cadmium ion	Biological Process	2	P10518, P28184
6	GO:1902686	mitochondrial outer membrane permeabilization involved in programmed cell death	Biological Process	1	B2RTC8
6	GO:0006396	RNA processing	Biological Process	2	Q91ZS8, Q8BX09
6	GO:0002791	regulation of peptide secretion	Biological Process	2	B2RTC8, Q01237
6	GO:1903725	regulation of phospholipid metabolic process	Biological Process	1	P84078
6	GO:0042471	ear morphogenesis	Biological Process	1	P28481
6	GO:0007041	lysosomal transport	Biological Process	1	P84078
6	GO:0016570	histone modification	Biological Process	3	P28184, Q8BX09, Q99MR0
6	GO:0006650	glycerophospholipid metabolic process	Biological Process	1	P84078
6	GO:0038202	TORC1 signaling	Biological Process	1	Q9DC40
6	GO:0043066	negative regulation of apoptotic process	Biological Process	5	B2RTC8, Q01237, P28184, P28481, A2APM2
6	GO:0090091	positive regulation of extracellular matrix disassembly	Biological Process	1	Q61553
6	GO:0001958	endochondral ossification	Biological Process	1	P28481
6	GO:0030073	insulin secretion	Biological Process	2	B2RTC8, Q01237
6	GO:0042886	amide transport	Biological Process	2	B2RTC8, Q01237
6	GO:0043410	positive regulation of MAPK cascade	Biological Process	3	Q01237, P28184, A2APM2
6	GO:0008637	apoptotic mitochondrial changes	Biological Process	1	B2RTC8
6	GO:0031399	regulation of protein modification process	Biological Process	8	Q91ZS8, Q01237, A0A1Y7VNZ6, Q9DC40, P28184, P62878, Q3THU3, A2APM2
6	GO:0060544	regulation of necroptotic process	Biological Process	1	B2RTC8
6	GO:0014002	astrocyte development	Biological Process	1	P28184
6	GO:0021836	chemorepulsion involved in postnatal olfactory bulb interneuron migration	Biological Process	1	Q19AB3
6	GO:0070670	response to interleukin-4	Biological Process	1	P10518
6	GO:1902307	positive regulation of sodium ion transmembrane transport	Biological Process	1	P84078
6	GO:1903318	negative regulation of protein maturation	Biological Process	1	A2BI31
6	GO:0030330	DNA damage response, signal transduction by p53 class mediator	Biological Process	1	A2APM2
6	GO:0016055	Wnt signaling pathway	Biological Process	3	A0A1Y7VNZ6, P62878, P28481
6	GO:0072332	intrinsic apoptotic signaling pathway by p53 class mediator	Biological Process	1	A2APM2
6	GO:0006863	purine nucleobase transport	Biological Process	1	B2RTC8
6	GO:0008154	actin polymerization or depolymerization	Biological Process	1	P84078
6	GO:0046689	response to mercury ion	Biological Process	2	P10518, F6ZIA4
6	GO:0043044	ATP-dependent chromatin remodeling	Biological Process	1	Q99MR0
6	GO:0033108	mitochondrial respiratory chain complex assembly	Biological Process	1	Q9D7J4
6	GO:0090263	positive regulation of canonical Wnt signaling pathway	Biological Process	1	P28481
6	GO:0032006	regulation of TOR signaling	Biological Process	1	Q9DC40
6	GO:1900625	positive regulation of monocyte aggregation	Biological Process	1	A2APM2
6	GO:0065005	protein-lipid complex assembly	Biological Process	1	P84078
6	GO:0045892	negative regulation of transcription, DNA-templated	Biological Process	2	P28184, Q80TS5
6	GO:0043524	negative regulation of neuron apoptotic process	Biological Process	1	P28184
6	GO:1903747	regulation of establishment of protein localization to mitochondrion	Biological Process	1	Q99MR0
6	GO:0042981	regulation of apoptotic process	Biological Process	7	B2RTC8, A0A0R4J038, Q01237, P28184, P28481, Q19AB3, A2APM2
6	GO:0032804	negative regulation of low-density lipoprotein particle receptor catabolic process	Biological Process	1	P63239
6	GO:1900623	regulation of monocyte aggregation	Biological Process	1	A2APM2
6	GO:0031400	negative regulation of protein modification process	Biological Process	3	Q91ZS8, Q01237, Q3THU3
6	GO:0010715	regulation of extracellular matrix disassembly	Biological Process	1	Q61553
6	GO:2001242	regulation of intrinsic apoptotic signaling pathway	Biological Process	1	A2APM2
6	GO:0000060	protein import into nucleus, translocation	Biological Process	1	P28184
6	GO:0046879	hormone secretion	Biological Process	2	B2RTC8, Q01237
6	GO:0006412	translation	Biological Process	3	B2RTC8, Q811J3, Q91ZS8
6	GO:0010821	regulation of mitochondrion organization	Biological Process	4	Q3UBS3, B2RTC8, Q99MR0, Q8K3K8
6	GO:0002762	negative regulation of myeloid leukocyte differentiation	Biological Process	1	P98086
6	GO:2000112	regulation of cellular macromolecule biosynthetic process	Biological Process	12	Q91ZS8, P28184, Q80TS5, P28481, B2RU82, Q3TYX3, Q99MR0, Q811J3, P62878, Q5IRJ6, E9PYV1, P63239
6	GO:0071407	cellular response to organic cyclic compound	Biological Process	2	Q91ZS8, E9PYV1
6	GO:0032640	tumor necrosis factor production	Biological Process	1	Q91X23
6	GO:1904837	beta-catenin-TCF complex assembly	Biological Process	1	Q8BX09
6	GO:0050801	ion homeostasis	Biological Process	6	Q811J3, P84078, A0A076FSX1, A0A0R4J038, P28184, Q56A07
6	GO:0070099	regulation of chemokine-mediated signaling pathway	Biological Process	1	Q19AB3
6	GO:0010822	positive regulation of mitochondrion organization	Biological Process	3	Q3UBS3, Q99MR0, Q8K3K8
6	GO:0010976	positive regulation of neuron projection development	Biological Process	3	P84078, A0A1Y7VNZ6, Q19AB3
6	GO:0071103	DNA conformation change	Biological Process	1	P62878
6	GO:0061564	axon development	Biological Process	5	F6ZIA4, A0A1Y7VNZ6, P28184, Q19AB3, Q91V57
6	GO:0046684	response to pyrethroid	Biological Process	1	Q56A07
6	GO:0032774	RNA biosynthetic process	Biological Process	11	P28481, Q80TS5, P62878, P28184, B2RU82, Q3TYX3, Q99MR0, Q5IRJ6, E9Q8V6, P63239, E9PYV1
6	GO:0010970	transport along microtubule	Biological Process	1	Q9QXL1
6	GO:0071248	cellular response to metal ion	Biological Process	2	P10518, P28184
6	GO:0048704	embryonic skeletal system morphogenesis	Biological Process	1	P28481
6	GO:0043632	modification-dependent macromolecule catabolic process	Biological Process	2	P62878, Q3THU3
6	GO:0019318	hexose metabolic process	Biological Process	1	Q14AZ4
6	GO:0019752	carboxylic acid metabolic process	Biological Process	5	Q99JW2, Q8BZB2, Q811J3, A0A1Y7VNZ6, A0A0R4J050
6	GO:0032530	regulation of microvillus organization	Biological Process	1	Q61553
6	GO:0016310	phosphorylation	Biological Process	7	Q91ZS8, A0A1Y7VNZ6, Q01237, Q9DC40, P28184, P62878, A2APM2
6	GO:0031958	corticosteroid receptor signaling pathway	Biological Process	1	E9PYV1
6	GO:1902166	negative regulation of intrinsic apoptotic signaling pathway in response to DNA damage by p53 class mediator	Biological Process	1	A2APM2
6	GO:0060546	negative regulation of necroptotic process	Biological Process	1	B2RTC8
6	GO:0050851	antigen receptor-mediated signaling pathway	Biological Process	2	P01865, Q58E56
6	GO:0032680	regulation of tumor necrosis factor production	Biological Process	1	Q91X23
6	GO:0010288	response to lead ion	Biological Process	1	P10518
6	GO:0050871	positive regulation of B cell activation	Biological Process	2	P01865, Q58E56
6	GO:0006696	ergosterol biosynthetic process	Biological Process	1	P53798
6	GO:0032720	negative regulation of tumor necrosis factor production	Biological Process	1	Q91X23
6	GO:2001237	negative regulation of extrinsic apoptotic signaling pathway	Biological Process	1	P28481
6	GO:1903363	negative regulation of cellular protein catabolic process	Biological Process	1	P63239
6	GO:0051044	positive regulation of membrane protein ectodomain proteolysis	Biological Process	1	P63239
6	GO:0031401	positive regulation of protein modification process	Biological Process	6	Q01237, A0A1Y7VNZ6, Q9DC40, P28184, Q3THU3, A2APM2
6	GO:0099003	vesicle-mediated transport in synapse	Biological Process	1	P84078
6	GO:0034612	response to tumor necrosis factor	Biological Process	1	F6ZIA4
6	GO:0019220	regulation of phosphate metabolic process	Biological Process	7	P84078, Q91ZS8, Q01237, A0A1Y7VNZ6, Q9DC40, P28184, A2APM2
6	GO:0009165	nucleotide biosynthetic process	Biological Process	2	Q8BZB2, Q14AZ4
6	GO:0022008	neurogenesis	Biological Process	7	P84078, F6ZIA4, A0A076FSX1, A0A1Y7VNZ6, P28184, Q19AB3, Q91V57
6	GO:0010107	potassium ion import	Biological Process	1	A0A076FSX1
6	GO:0051403	stress-activated MAPK cascade	Biological Process	1	Q01237
6	GO:0086010	membrane depolarization during action potential	Biological Process	1	Q56A07
6	GO:0006782	protoporphyrinogen IX biosynthetic process	Biological Process	2	P10518, Q811J3
6	GO:0035088	establishment or maintenance of apical/basal cell polarity	Biological Process	2	A0A1Y7VNZ6, Q61553
6	GO:0048096	chromatin-mediated maintenance of transcription	Biological Process	1	E9PYV1
6	GO:0050774	negative regulation of dendrite morphogenesis	Biological Process	1	P28184
6	GO:0061418	regulation of transcription from RNA polymerase II promoter in response to hypoxia	Biological Process	1	P62878
6	GO:1902745	positive regulation of lamellipodium organization	Biological Process	1	Q61553
6	GO:0061041	regulation of wound healing	Biological Process	2	A0A0R4J038, Q01237
6	GO:0045471	response to ethanol	Biological Process	2	P10518, Q01237
6	GO:0033157	regulation of intracellular protein transport	Biological Process	1	Q99MR0
6	GO:0009117	nucleotide metabolic process	Biological Process	3	Q8BZB2, Q14AZ4, Q01237
6	GO:0009119	ribonucleoside metabolic process	Biological Process	2	Q8BZB2, Q01237
6	GO:0060047	heart contraction	Biological Process	1	Q56A07
6	GO:0006941	striated muscle contraction	Biological Process	1	Q56A07
6	GO:1902229	regulation of intrinsic apoptotic signaling pathway in response to DNA damage	Biological Process	1	A2APM2
6	GO:0051043	regulation of membrane protein ectodomain proteolysis	Biological Process	1	P63239
6	GO:0010977	negative regulation of neuron projection development	Biological Process	2	F6ZIA4, P28184
6	GO:0072522	purine-containing compound biosynthetic process	Biological Process	2	Q8BZB2, Q14AZ4
6	GO:0050880	regulation of blood vessel size	Biological Process	1	A0A0R4J038
6	GO:0010975	regulation of neuron projection development	Biological Process	6	F6ZIA4, P84078, A0A1Y7VNZ6, P28184, Q19AB3, Q91V57
6	GO:0006767	water-soluble vitamin metabolic process	Biological Process	1	Q8BZB2
6	GO:0009617	response to bacterium	Biological Process	5	Q3UBS3, P10518, P01865, Q8K3K8, Q58E56
6	GO:1902822	regulation of late endosome to lysosome transport	Biological Process	1	P84078
6	GO:0034220	ion transmembrane transport	Biological Process	6	P84078, Q9R1X5, A0A076FSX1, Q56A07, B2RU82, Q5IRJ6
6	GO:0043549	regulation of kinase activity	Biological Process	5	Q91ZS8, Q01237, A0A1Y7VNZ6, Q9DC40, P28184
6	GO:0009792	embryo development ending in birth or egg hatching	Biological Process	1	P28481
6	GO:0000002	mitochondrial genome maintenance	Biological Process	1	B2RTC8
6	GO:0045010	actin nucleation	Biological Process	1	P84078
6	GO:0042552	myelination	Biological Process	1	F6ZIA4
6	GO:0090090	negative regulation of canonical Wnt signaling pathway	Biological Process	1	P62878
6	GO:0030833	regulation of actin filament polymerization	Biological Process	1	P84078
6	GO:1903364	positive regulation of cellular protein catabolic process	Biological Process	1	Q3THU3
6	GO:0016129	phytosteroid biosynthetic process	Biological Process	1	P53798
6	GO:0016571	histone methylation	Biological Process	1	Q8BX09
6	GO:0034765	regulation of ion transmembrane transport	Biological Process	2	P84078, Q56A07
6	GO:0050772	positive regulation of axonogenesis	Biological Process	1	Q19AB3
6	GO:0006694	steroid biosynthetic process	Biological Process	2	Q01237, P53798
6	GO:1903305	regulation of regulated secretory pathway	Biological Process	1	P84078
6	GO:0010498	proteasomal protein catabolic process	Biological Process	2	P62878, Q3THU3
6	GO:0015696	ammonium transport	Biological Process	1	A0A076FSX1
6	GO:0050864	regulation of B cell activation	Biological Process	2	P01865, Q58E56
6	GO:0045937	positive regulation of phosphate metabolic process	Biological Process	5	Q01237, A0A1Y7VNZ6, Q9DC40, P28184, A2APM2
6	GO:0033866	nucleoside bisphosphate biosynthetic process	Biological Process	1	Q8BZB2
6	GO:0032025	response to cobalt ion	Biological Process	1	P10518
6	GO:0048489	synaptic vesicle transport	Biological Process	1	P84078
6	GO:0045445	myoblast differentiation	Biological Process	1	Q01237
6	GO:0010310	regulation of hydrogen peroxide metabolic process	Biological Process	1	P28184
6	GO:0016071	mRNA metabolic process	Biological Process	1	Q91ZS8
6	GO:0048643	positive regulation of skeletal muscle tissue development	Biological Process	1	Q01237
6	GO:2001239	regulation of extrinsic apoptotic signaling pathway in absence of ligand	Biological Process	1	P28481
6	GO:0001678	cellular glucose homeostasis	Biological Process	1	Q01237
6	GO:0046390	ribose phosphate biosynthetic process	Biological Process	1	Q8BZB2
6	GO:0006310	DNA recombination	Biological Process	1	Q99MR0
6	GO:0048641	regulation of skeletal muscle tissue development	Biological Process	1	Q01237
6	GO:0043402	glucocorticoid mediated signaling pathway	Biological Process	1	E9PYV1
6	GO:0021827	postnatal olfactory bulb interneuron migration	Biological Process	1	Q19AB3
6	GO:1902743	regulation of lamellipodium organization	Biological Process	1	Q61553
6	GO:0021879	forebrain neuron differentiation	Biological Process	1	Q19AB3
6	GO:0098876	vesicle-mediated transport to the plasma membrane	Biological Process	1	Q8K3K8
6	GO:0060350	endochondral bone morphogenesis	Biological Process	1	P28481
6	GO:0030099	myeloid cell differentiation	Biological Process	3	Q8BG58, Q811J3, P98086
6	GO:0045338	farnesyl diphosphate metabolic process	Biological Process	1	P53798
6	GO:0071732	cellular response to nitric oxide	Biological Process	1	P28184
6	GO:0043516	regulation of DNA damage response, signal transduction by p53 class mediator	Biological Process	1	A2APM2
6	GO:0071345	cellular response to cytokine stimulus	Biological Process	5	P10518, Q14AZ4, P28184, Q19AB3, A2APM2
6	GO:0006029	proteoglycan metabolic process	Biological Process	1	P28481
6	GO:0050953	sensory perception of light stimulus	Biological Process	2	P28481, Q61553
6	GO:1903307	positive regulation of regulated secretory pathway	Biological Process	1	P84078
6	GO:0061162	establishment of monopolar cell polarity	Biological Process	1	Q61553
6	GO:0008630	intrinsic apoptotic signaling pathway in response to DNA damage	Biological Process	1	A2APM2
6	GO:0001971	negative regulation of activation of membrane attack complex	Biological Process	1	A2BI31
6	GO:0043618	regulation of transcription from RNA polymerase II promoter in response to stress	Biological Process	2	P28184, P62878
6	GO:0006417	regulation of translation	Biological Process	2	Q811J3, Q91ZS8
6	GO:0032872	regulation of stress-activated MAPK cascade	Biological Process	1	Q01237
6	GO:0046394	carboxylic acid biosynthetic process	Biological Process	1	Q8BZB2
6	GO:0016485	protein processing	Biological Process	2	A2BI31, P63239
6	GO:0016127	sterol catabolic process	Biological Process	1	P28184
6	GO:0016198	axon choice point recognition	Biological Process	1	Q19AB3
6	GO:0071383	cellular response to steroid hormone stimulus	Biological Process	1	E9PYV1
6	GO:0033617	mitochondrial respiratory chain complex IV assembly	Biological Process	1	Q9D7J4
6	GO:0032963	collagen metabolic process	Biological Process	2	P28481, P63239
6	GO:0030035	microspike assembly	Biological Process	1	Q61553
6	GO:0045324	late endosome to vacuole transport	Biological Process	1	P84078
6	GO:0045665	negative regulation of neuron differentiation	Biological Process	2	F6ZIA4, P28184
6	GO:0051056	regulation of small GTPase mediated signal transduction	Biological Process	3	Q19AB3, E9Q8V6, Q91V57
6	GO:0071472	cellular response to salt stress	Biological Process	1	A0A076FSX1
6	GO:0065004	protein-DNA complex assembly	Biological Process	1	P62878
6	GO:0043408	regulation of MAPK cascade	Biological Process	3	Q01237, P28184, A2APM2
6	GO:0045055	regulated exocytosis	Biological Process	3	Q91X23, P84078, A0A0R4J038
6	GO:0090307	mitotic spindle assembly	Biological Process	1	Q9QXL1
6	GO:0051346	negative regulation of hydrolase activity	Biological Process	4	Q8VI51, A0A0R4J038, P28184, A2APM2
6	GO:0061180	mammary gland epithelium development	Biological Process	1	Q19AB3
6	GO:2001141	regulation of RNA biosynthetic process	Biological Process	10	P28184, Q80TS5, P28481, P62878, B2RU82, Q5IRJ6, Q3TYX3, Q99MR0, E9PYV1, P63239
6	GO:0046165	alcohol biosynthetic process	Biological Process	2	Q01237, P53798
6	GO:0051345	positive regulation of hydrolase activity	Biological Process	3	Q91V57, E9Q8V6, Q19AB3
6	GO:0007043	cell-cell junction assembly	Biological Process	1	Q61553
6	GO:0010823	negative regulation of mitochondrion organization	Biological Process	1	B2RTC8
6	GO:0006913	nucleocytoplasmic transport	Biological Process	2	Q91ZS8, P28184
6	GO:0006706	steroid catabolic process	Biological Process	1	P28184
6	GO:0097214	positive regulation of lysosomal membrane permeability	Biological Process	1	P28184
6	GO:0030032	lamellipodium assembly	Biological Process	1	Q61553
6	GO:0048667	cell morphogenesis involved in neuron differentiation	Biological Process	5	F6ZIA4, A0A1Y7VNZ6, P28184, Q19AB3, Q91V57
6	GO:1901990	regulation of mitotic cell cycle phase transition	Biological Process	2	P62878, Q3THU3
6	GO:0032412	regulation of ion transmembrane transporter activity	Biological Process	1	Q56A07
6	GO:0051495	positive regulation of cytoskeleton organization	Biological Process	1	P84078
6	GO:0010608	posttranscriptional regulation of gene expression	Biological Process	2	Q811J3, Q91ZS8
6	GO:0006743	ubiquinone metabolic process	Biological Process	1	Q01237
6	GO:0046474	glycerophospholipid biosynthetic process	Biological Process	1	P84078
6	GO:0002042	cell migration involved in sprouting angiogenesis	Biological Process	1	Q19AB3
6	GO:0006464	cellular protein modification process	Biological Process	12	Q14AZ4, Q91ZS8, A0A1Y7VNZ6, Q01237, Q9DC40, P28184, P62878, Q3THU3, Q8BX09, Q99MR0, Q3TYX3, A2APM2
6	GO:1902108	regulation of mitochondrial membrane permeability involved in apoptotic process	Biological Process	1	B2RTC8
6	GO:2001240	negative regulation of extrinsic apoptotic signaling pathway in absence of ligand	Biological Process	1	P28481
6	GO:0045070	positive regulation of viral genome replication	Biological Process	1	Q91ZS8
6	GO:0043087	regulation of GTPase activity	Biological Process	2	Q91V57, E9Q8V6
6	GO:0006915	apoptotic process	Biological Process	8	B2RTC8, A0A0R4J038, Q01237, P28184, P28481, Q19AB3, A2APM2, E9PYV1
6	GO:0044257	cellular protein catabolic process	Biological Process	3	P62878, Q3THU3, P63239
6	GO:0042539	hypotonic salinity response	Biological Process	1	A0A076FSX1
6	GO:1902679	negative regulation of RNA biosynthetic process	Biological Process	2	P28184, Q80TS5
6	GO:0006026	aminoglycan catabolic process	Biological Process	1	A2APM2
6	GO:0071396	cellular response to lipid	Biological Process	1	E9PYV1
6	GO:0060538	skeletal muscle organ development	Biological Process	1	Q01237
6	GO:0006023	aminoglycan biosynthetic process	Biological Process	1	Q9R1X5
6	GO:0072655	establishment of protein localization to mitochondrion	Biological Process	1	Q99MR0
6	GO:0071363	cellular response to growth factor stimulus	Biological Process	5	P28184, P28481, Q80TS5, A2APM2, P63239
6	GO:1901524	regulation of macromitophagy	Biological Process	2	Q3UBS3, Q8K3K8
6	GO:0021953	central nervous system neuron differentiation	Biological Process	1	Q19AB3
6	GO:0002790	peptide secretion	Biological Process	2	B2RTC8, Q01237
6	GO:0086001	cardiac muscle cell action potential	Biological Process	1	Q56A07
6	GO:0006626	protein targeting to mitochondrion	Biological Process	1	Q99MR0
6	GO:0006939	smooth muscle contraction	Biological Process	1	A0A0R4J038
6	GO:0051402	neuron apoptotic process	Biological Process	1	P28184
6	GO:0000045	autophagosome assembly	Biological Process	1	E9PWG2
6	GO:0021891	olfactory bulb interneuron development	Biological Process	1	Q19AB3
6	GO:0048706	embryonic skeletal system development	Biological Process	1	P28481
6	GO:0010727	negative regulation of hydrogen peroxide metabolic process	Biological Process	1	P28184
6	GO:0042398	cellular modified amino acid biosynthetic process	Biological Process	1	Q8BZB2
6	GO:0043619	regulation of transcription from RNA polymerase II promoter in response to oxidative stress	Biological Process	1	P28184
6	GO:0051493	regulation of cytoskeleton organization	Biological Process	3	P84078, A0A1Y7VNZ6, Q61553
6	GO:0030033	microvillus assembly	Biological Process	1	Q61553
6	GO:1990778	protein localization to cell periphery	Biological Process	1	Q8K3K8
6	GO:0061726	mitochondrion disassembly	Biological Process	4	Q3UBS3, A0A1Y7VNZ6, Q99MR0, Q8K3K8
6	GO:0034284	response to monosaccharide	Biological Process	1	Q01237
6	GO:0006623	protein targeting to vacuole	Biological Process	1	E9PWG2
6	GO:0016126	sterol biosynthetic process	Biological Process	2	Q01237, P53798
6	GO:0033865	nucleoside bisphosphate metabolic process	Biological Process	2	Q8BZB2, Q01237
6	GO:0008306	associative learning	Biological Process	1	Q01237
6	GO:0019886	antigen processing and presentation of exogenous peptide antigen via MHC class II	Biological Process	2	P84078, Q9QXL1
6	GO:0007156	homophilic cell adhesion via plasma membrane adhesion molecules	Biological Process	1	Q19AB3
6	GO:1902652	secondary alcohol metabolic process	Biological Process	3	Q01237, P28184, P53798
6	GO:0033014	tetrapyrrole biosynthetic process	Biological Process	2	P10518, Q811J3
6	GO:0030203	glycosaminoglycan metabolic process	Biological Process	2	Q9R1X5, A2APM2
6	GO:2000295	regulation of hydrogen peroxide catabolic process	Biological Process	1	P28184
6	GO:0072657	protein localization to membrane	Biological Process	1	Q8K3K8
6	GO:0007169	transmembrane receptor protein tyrosine kinase signaling pathway	Biological Process	2	P28184, Q91V57
6	GO:0097479	synaptic vesicle localization	Biological Process	1	P84078
6	GO:0035455	response to interferon-alpha	Biological Process	1	Q14AZ4
6	GO:0032799	low-density lipoprotein receptor particle metabolic process	Biological Process	1	P63239
6	GO:0043065	positive regulation of apoptotic process	Biological Process	3	A0A0R4J038, Q01237, Q19AB3
6	GO:0036091	positive regulation of transcription from RNA polymerase II promoter in response to oxidative stress	Biological Process	1	P28184
6	GO:0061572	actin filament bundle organization	Biological Process	1	Q61553
6	GO:2001243	negative regulation of intrinsic apoptotic signaling pathway	Biological Process	1	A2APM2
6	GO:0046164	alcohol catabolic process	Biological Process	1	P28184
6	GO:0015833	peptide transport	Biological Process	2	B2RTC8, Q01237
6	GO:0043010	camera-type eye development	Biological Process	1	Q99MR0
6	GO:0001969	regulation of activation of membrane attack complex	Biological Process	1	A2BI31
6	GO:0032908	regulation of transforming growth factor beta1 production	Biological Process	1	P63239
6	GO:0030838	positive regulation of actin filament polymerization	Biological Process	1	P84078
6	GO:0006820	anion transport	Biological Process	3	Q9R1X5, A0A076FSX1, P13634
6	GO:0048708	astrocyte differentiation	Biological Process	1	P28184
6	GO:0006873	cellular ion homeostasis	Biological Process	5	Q811J3, P84078, A0A076FSX1, A0A0R4J038, P28184
6	GO:0009259	ribonucleotide metabolic process	Biological Process	2	Q8BZB2, Q01237
6	GO:0071357	cellular response to type I interferon	Biological Process	1	Q14AZ4
6	GO:0051438	regulation of ubiquitin-protein transferase activity	Biological Process	2	P62878, Q3THU3
6	GO:0006605	protein targeting	Biological Process	4	E9PWG2, Q8VI51, P28184, Q99MR0
6	GO:0046847	filopodium assembly	Biological Process	1	Q61553
6	GO:0015936	coenzyme A metabolic process	Biological Process	2	Q8BZB2, Q01237
6	GO:0048675	axon extension	Biological Process	1	P28184
6	GO:0030509	BMP signaling pathway	Biological Process	2	Q80TS5, P63239
6	GO:0035794	positive regulation of mitochondrial membrane permeability	Biological Process	1	B2RTC8
6	GO:1901797	negative regulation of signal transduction by p53 class mediator	Biological Process	1	A2APM2
6	GO:0032107	regulation of response to nutrient levels	Biological Process	1	P28184
6	GO:0032905	transforming growth factor beta1 production	Biological Process	1	P63239
6	GO:0035194	posttranscriptional gene silencing by RNA	Biological Process	1	Q91ZS8
6	GO:0021954	central nervous system neuron development	Biological Process	1	Q19AB3
6	GO:0070541	response to platinum ion	Biological Process	1	P10518
6	GO:0071450	cellular response to oxygen radical	Biological Process	1	P28184
6	GO:1904064	positive regulation of cation transmembrane transport	Biological Process	1	P84078
6	GO:0043604	amide biosynthetic process	Biological Process	5	B2RTC8, Q8BZB2, Q811J3, Q91ZS8, P63239
6	GO:0090305	nucleic acid phosphodiester bond hydrolysis	Biological Process	1	P62878
6	GO:1903362	regulation of cellular protein catabolic process	Biological Process	2	Q3THU3, P63239
6	GO:0038203	TORC2 signaling	Biological Process	1	Q9DC40
6	GO:0010001	glial cell differentiation	Biological Process	1	P28184
6	GO:0014706	striated muscle tissue development	Biological Process	1	Q01237
6	GO:0051436	negative regulation of ubiquitin-protein ligase activity involved in mitotic cell cycle	Biological Process	1	Q3THU3
6	GO:0006897	endocytosis	Biological Process	5	Q3UBS3, P84078, P01865, Q91V57, Q58E56
6	GO:0002673	regulation of acute inflammatory response	Biological Process	1	A2BI31
6	GO:0034622	cellular macromolecular complex assembly	Biological Process	3	P84078, P62878, Q9D7J4
6	GO:0090002	establishment of protein localization to plasma membrane	Biological Process	1	Q8K3K8
6	GO:0015931	nucleobase-containing compound transport	Biological Process	1	Q9R1X5
6	GO:0043623	cellular protein complex assembly	Biological Process	2	P84078, Q9D7J4
6	GO:0072163	mesonephric epithelium development	Biological Process	1	Q19AB3
6	GO:0000280	nuclear division	Biological Process	1	Q9QXL1
6	GO:0021825	substrate-dependent cerebral cortex tangential migration	Biological Process	1	Q19AB3
6	GO:0070100	negative regulation of chemokine-mediated signaling pathway	Biological Process	1	Q19AB3
6	GO:0002521	leukocyte differentiation	Biological Process	2	Q811J3, P98086
6	GO:0010044	response to aluminum ion	Biological Process	1	P10518
6	GO:0015711	organic anion transport	Biological Process	2	Q9R1X5, P13634
6	GO:0032570	response to progesterone	Biological Process	1	F6ZIA4
6	GO:0002062	chondrocyte differentiation	Biological Process	1	P28481
6	GO:0051347	positive regulation of transferase activity	Biological Process	4	A0A1Y7VNZ6, Q9DC40, P28184, Q3THU3
6	GO:0006911	phagocytosis, engulfment	Biological Process	2	P01865, Q58E56
6	GO:0006465	signal peptide processing	Biological Process	1	P63239
6	GO:0071476	cellular hypotonic response	Biological Process	1	A0A076FSX1
6	GO:1903317	regulation of protein maturation	Biological Process	1	A2BI31
6	GO:0010559	regulation of glycoprotein biosynthetic process	Biological Process	1	P28184
6	GO:2000296	negative regulation of hydrogen peroxide catabolic process	Biological Process	1	P28184
6	GO:0006163	purine nucleotide metabolic process	Biological Process	3	Q8BZB2, Q14AZ4, Q01237
6	GO:0070918	production of small RNA involved in gene silencing by RNA	Biological Process	1	Q91ZS8
6	GO:0010043	response to zinc ion	Biological Process	1	P10518
6	GO:0016114	terpenoid biosynthetic process	Biological Process	1	P53798
6	GO:0071359	cellular response to dsRNA	Biological Process	1	Q91ZS8
6	GO:0032911	negative regulation of transforming growth factor beta1 production	Biological Process	1	P63239
6	GO:0097300	programmed necrotic cell death	Biological Process	1	B2RTC8
6	GO:0000303	response to superoxide	Biological Process	1	P28184
6	GO:0015940	pantothenate biosynthetic process	Biological Process	1	Q8BZB2
6	GO:0060700	regulation of ribonuclease activity	Biological Process	1	Q14AZ4
6	GO:0080171	lytic vacuole organization	Biological Process	2	P84078, P28184
6	GO:0010039	response to iron ion	Biological Process	3	P10518, Q811J3, P98086
6	GO:0035810	positive regulation of urine volume	Biological Process	1	A0A0R4J038
6	GO:0010631	epithelial cell migration	Biological Process	1	Q19AB3
6	GO:0048762	mesenchymal cell differentiation	Biological Process	1	P28481
6	GO:0046676	negative regulation of insulin secretion	Biological Process	1	Q01237
6	GO:0000086	G2/M transition of mitotic cell cycle	Biological Process	1	Q8K3K8
6	GO:0045666	positive regulation of neuron differentiation	Biological Process	3	P84078, A0A1Y7VNZ6, Q19AB3
6	GO:0006355	regulation of transcription, DNA-templated	Biological Process	10	P28184, Q80TS5, P28481, P62878, B2RU82, Q3TYX3, Q99MR0, Q5IRJ6, E9PYV1, P63239
6	GO:0015994	chlorophyll metabolic process	Biological Process	1	P10518
6	GO:0006721	terpenoid metabolic process	Biological Process	1	P53798
6	GO:0048814	regulation of dendrite morphogenesis	Biological Process	2	P28184, Q19AB3
6	GO:0034032	purine nucleoside bisphosphate metabolic process	Biological Process	2	Q8BZB2, Q01237
6	GO:0007411	axon guidance	Biological Process	2	Q19AB3, Q91V57
6	GO:0044320	cellular response to leptin stimulus	Biological Process	1	P28184
6	GO:0007265	Ras protein signal transduction	Biological Process	2	Q19AB3, E9Q8V6
6	GO:0060828	regulation of canonical Wnt signaling pathway	Biological Process	2	P62878, P28481
6	GO:0042278	purine nucleoside metabolic process	Biological Process	2	Q8BZB2, Q01237
6	GO:0030162	regulation of proteolysis	Biological Process	7	A0A0R4J038, P28184, Q3THU3, A2BI31, Q19AB3, P63239, A2APM2
6	GO:0090161	Golgi ribbon formation	Biological Process	1	Q8K3K8
6	GO:0007178	transmembrane receptor protein serine/threonine kinase signaling pathway	Biological Process	2	Q80TS5, P63239
6	GO:0071346	cellular response to interferon-gamma	Biological Process	2	Q14AZ4, A2APM2
6	GO:0034614	cellular response to reactive oxygen species	Biological Process	1	P28184
6	GO:0006733	oxidoreduction coenzyme metabolic process	Biological Process	1	Q01237
6	GO:1902170	cellular response to reactive nitrogen species	Biological Process	1	P28184
6	GO:0031960	response to corticosteroid	Biological Process	2	P10518, E9PYV1
6	GO:0009615	response to virus	Biological Process	4	Q3UBS3, Q14AZ4, P84078, Q91ZS8
6	GO:0009108	coenzyme biosynthetic process	Biological Process	1	Q8BZB2
6	GO:0033210	leptin-mediated signaling pathway	Biological Process	1	P28184
6	GO:0071322	cellular response to carbohydrate stimulus	Biological Process	1	Q01237
6	GO:0033619	membrane protein proteolysis	Biological Process	1	P63239
6	GO:0050796	regulation of insulin secretion	Biological Process	2	B2RTC8, Q01237
6	GO:0032803	regulation of low-density lipoprotein particle receptor catabolic process	Biological Process	1	P63239
6	GO:0045862	positive regulation of proteolysis	Biological Process	3	Q3THU3, Q19AB3, P63239
6	GO:1902593	single-organism nuclear import	Biological Process	1	P28184
6	GO:0099024	plasma membrane invagination	Biological Process	2	P01865, Q58E56
6	GO:0007179	transforming growth factor beta receptor signaling pathway	Biological Process	1	P63239
6	GO:0060337	type I interferon signaling pathway	Biological Process	1	Q14AZ4
6	GO:0009060	aerobic respiration	Biological Process	2	Q811J3, Q9D7J4
6	GO:0045936	negative regulation of phosphate metabolic process	Biological Process	2	Q91ZS8, Q01237
6	GO:0050690	regulation of defense response to virus by virus	Biological Process	1	P84078
6	GO:0043409	negative regulation of MAPK cascade	Biological Process	1	Q01237
6	GO:0032802	low-density lipoprotein particle receptor catabolic process	Biological Process	1	P63239
6	GO:0000715	nucleotide-excision repair, DNA damage recognition	Biological Process	1	P62878
6	GO:0006779	porphyrin-containing compound biosynthetic process	Biological Process	2	P10518, Q811J3
6	GO:0010959	regulation of metal ion transport	Biological Process	2	P84078, Q56A07
6	GO:0009101	glycoprotein biosynthetic process	Biological Process	1	P28184
6	GO:0052547	regulation of peptidase activity	Biological Process	5	A0A0R4J038, P28184, Q19AB3, A2APM2, P63239
6	GO:0048193	Golgi vesicle transport	Biological Process	6	E9PWG2, Q8VI51, P84078, Q9QXL1, Q8K3K8, A2BI31
6	GO:0034497	protein localization to pre-autophagosomal structure	Biological Process	1	E9PWG2
6	GO:0045069	regulation of viral genome replication	Biological Process	2	Q14AZ4, Q91ZS8
6	GO:0018022	peptidyl-lysine methylation	Biological Process	2	Q8BX09, Q3TYX3
6	GO:0050954	sensory perception of mechanical stimulus	Biological Process	2	F6ZIA4, P28481
6	GO:0071800	podosome assembly	Biological Process	1	Q61553
6	GO:0070142	synaptic vesicle budding	Biological Process	1	P84078
6	GO:1902680	positive regulation of RNA biosynthetic process	Biological Process	6	P28481, Q80TS5, P28184, B2RU82, Q5IRJ6, E9PYV1
6	GO:0002761	regulation of myeloid leukocyte differentiation	Biological Process	1	P98086
7	GO:0042326	negative regulation of phosphorylation	Biological Process	2	Q91ZS8, Q01237
7	GO:0071333	cellular response to glucose stimulus	Biological Process	1	Q01237
7	GO:0071276	cellular response to cadmium ion	Biological Process	1	P28184
7	GO:0034030	ribonucleoside bisphosphate biosynthetic process	Biological Process	1	Q8BZB2
7	GO:0017156	calcium ion regulated exocytosis	Biological Process	1	P84078
7	GO:0042771	intrinsic apoptotic signaling pathway in response to DNA damage by p53 class mediator	Biological Process	1	A2APM2
7	GO:1902774	late endosome to lysosome transport	Biological Process	1	P84078
7	GO:0006027	glycosaminoglycan catabolic process	Biological Process	1	A2APM2
7	GO:0006024	glycosaminoglycan biosynthetic process	Biological Process	1	Q9R1X5
7	GO:0043405	regulation of MAP kinase activity	Biological Process	1	Q01237
7	GO:0033674	positive regulation of kinase activity	Biological Process	3	A0A1Y7VNZ6, Q9DC40, P28184
7	GO:0043547	positive regulation of GTPase activity	Biological Process	2	Q91V57, E9Q8V6
7	GO:0043154	negative regulation of cysteine-type endopeptidase activity involved in apoptotic process	Biological Process	2	P28184, A2APM2
7	GO:0086002	cardiac muscle cell action potential involved in contraction	Biological Process	1	Q56A07
7	GO:1903214	regulation of protein targeting to mitochondrion	Biological Process	1	Q99MR0
7	GO:0072350	tricarboxylic acid metabolic process	Biological Process	1	Q811J3
7	GO:0034067	protein localization to Golgi apparatus	Biological Process	1	Q8K3K8
7	GO:0071353	cellular response to interleukin-4	Biological Process	1	P10518
7	GO:0042921	glucocorticoid receptor signaling pathway	Biological Process	1	E9PYV1
7	GO:0032787	monocarboxylic acid metabolic process	Biological Process	2	Q8BZB2, Q811J3
7	GO:0042455	ribonucleoside biosynthetic process	Biological Process	1	Q8BZB2
7	GO:0034033	purine nucleoside bisphosphate biosynthetic process	Biological Process	1	Q8BZB2
7	GO:0007409	axonogenesis	Biological Process	5	F6ZIA4, A0A1Y7VNZ6, P28184, Q19AB3, Q91V57
7	GO:0045956	positive regulation of calcium ion-dependent exocytosis	Biological Process	1	P84078
7	GO:0006953	acute-phase response	Biological Process	3	Q3UBS3, Q91X23, A0A0R4J038
7	GO:0070613	regulation of protein processing	Biological Process	1	A2BI31
7	GO:1903320	regulation of protein modification by small protein conjugation or removal	Biological Process	2	P62878, Q3THU3
7	GO:0070374	positive regulation of ERK1 and ERK2 cascade	Biological Process	3	Q01237, P28184, A2APM2
7	GO:0006661	phosphatidylinositol biosynthetic process	Biological Process	1	P84078
7	GO:0042327	positive regulation of phosphorylation	Biological Process	5	Q01237, A0A1Y7VNZ6, Q9DC40, P28184, A2APM2
7	GO:0051258	protein polymerization	Biological Process	1	P84078
7	GO:0061734	parkin-mediated stimulation of mitophagy in response to mitochondrial depolarization	Biological Process	1	Q8K3K8
7	GO:0016064	immunoglobulin mediated immune response	Biological Process	3	P01865, P98086, Q58E56
7	GO:0015701	bicarbonate transport	Biological Process	1	P13634
7	GO:0033683	nucleotide-excision repair, DNA incision	Biological Process	1	P62878
7	GO:0045197	establishment or maintenance of epithelial cell apical/basal polarity	Biological Process	1	A0A1Y7VNZ6
7	GO:0032482	Rab protein signal transduction	Biological Process	1	E9Q8V6
7	GO:1903533	regulation of protein targeting	Biological Process	1	Q99MR0
7	GO:0009260	ribonucleotide biosynthetic process	Biological Process	1	Q8BZB2
7	GO:1903432	regulation of TORC1 signaling	Biological Process	1	Q9DC40
7	GO:0060070	canonical Wnt signaling pathway	Biological Process	2	P62878, P28481
7	GO:0007040	lysosome organization	Biological Process	2	P84078, P28184
7	GO:0006164	purine nucleotide biosynthetic process	Biological Process	2	Q8BZB2, Q14AZ4
7	GO:0042325	regulation of phosphorylation	Biological Process	6	Q91ZS8, Q01237, A0A1Y7VNZ6, Q9DC40, P28184, A2APM2
7	GO:0016553	base conversion or substitution editing	Biological Process	1	Q91ZS8
7	GO:0015698	inorganic anion transport	Biological Process	1	A0A076FSX1
7	GO:0006892	post-Golgi vesicle-mediated transport	Biological Process	2	P84078, Q8K3K8
7	GO:0034504	protein localization to nucleus	Biological Process	2	P28184, P28481
7	GO:0072488	ammonium transmembrane transport	Biological Process	1	A0A076FSX1
7	GO:0051444	negative regulation of ubiquitin-protein transferase activity	Biological Process	1	Q3THU3
7	GO:0070647	protein modification by small protein conjugation or removal	Biological Process	2	P62878, Q3THU3
7	GO:0070585	protein localization to mitochondrion	Biological Process	1	Q99MR0
7	GO:0010657	muscle cell apoptotic process	Biological Process	1	Q01237
7	GO:0017004	cytochrome complex assembly	Biological Process	1	Q9D7J4
7	GO:0086003	cardiac muscle cell contraction	Biological Process	1	Q56A07
7	GO:0018193	peptidyl-amino acid modification	Biological Process	5	A0A1Y7VNZ6, Q8BX09, Q99MR0, Q3TYX3, A2APM2
7	GO:1902110	positive regulation of mitochondrial membrane permeability involved in apoptotic process	Biological Process	1	B2RTC8
7	GO:0006397	mRNA processing	Biological Process	1	Q91ZS8
7	GO:2000649	regulation of sodium ion transmembrane transporter activity	Biological Process	1	Q56A07
7	GO:0030002	cellular anion homeostasis	Biological Process	1	A0A076FSX1
7	GO:1902653	secondary alcohol biosynthetic process	Biological Process	2	Q01237, P53798
7	GO:1903052	positive regulation of proteolysis involved in cellular protein catabolic process	Biological Process	1	Q3THU3
7	GO:0002028	regulation of sodium ion transport	Biological Process	2	P84078, Q56A07
7	GO:0008088	axo-dendritic transport	Biological Process	1	Q9QXL1
7	GO:0043542	endothelial cell migration	Biological Process	1	Q19AB3
7	GO:0030072	peptide hormone secretion	Biological Process	2	B2RTC8, Q01237
7	GO:0021884	forebrain neuron development	Biological Process	1	Q19AB3
7	GO:0043009	chordate embryonic development	Biological Process	1	P28481
7	GO:0016573	histone acetylation	Biological Process	1	Q99MR0
7	GO:0046579	positive regulation of Ras protein signal transduction	Biological Process	1	Q19AB3
7	GO:1903321	negative regulation of protein modification by small protein conjugation or removal	Biological Process	1	Q3THU3
7	GO:0019941	modification-dependent protein catabolic process	Biological Process	2	P62878, Q3THU3
7	GO:0051384	response to glucocorticoid	Biological Process	2	P10518, E9PYV1
7	GO:1903939	regulation of TORC2 signaling	Biological Process	1	Q9DC40
7	GO:0017158	regulation of calcium ion-dependent exocytosis	Biological Process	1	P84078
7	GO:0015672	monovalent inorganic cation transport	Biological Process	3	P84078, A0A076FSX1, Q56A07
7	GO:0045664	regulation of neuron differentiation	Biological Process	6	F6ZIA4, P84078, A0A1Y7VNZ6, P28184, Q19AB3, Q91V57
7	GO:0006893	Golgi to plasma membrane transport	Biological Process	1	Q8K3K8
7	GO:1902254	negative regulation of intrinsic apoptotic signaling pathway by p53 class mediator	Biological Process	1	A2APM2
7	GO:0032392	DNA geometric change	Biological Process	1	P62878
7	GO:0015865	purine nucleotide transport	Biological Process	1	Q9R1X5
7	GO:0051443	positive regulation of ubiquitin-protein transferase activity	Biological Process	1	Q3THU3
7	GO:0006707	cholesterol catabolic process	Biological Process	1	P28184
7	GO:0086012	membrane depolarization during cardiac muscle cell action potential	Biological Process	1	Q56A07
7	GO:0048010	vascular endothelial growth factor receptor signaling pathway	Biological Process	1	P28184
7	GO:0006352	DNA-templated transcription, initiation	Biological Process	1	E9PYV1
7	GO:0072665	protein localization to vacuole	Biological Process	1	E9PWG2
7	GO:0098656	anion transmembrane transport	Biological Process	2	A0A076FSX1, Q9R1X5
7	GO:0001837	epithelial to mesenchymal transition	Biological Process	1	P28481
7	GO:0070266	necroptotic process	Biological Process	1	B2RTC8
7	GO:0051437	positive regulation of ubiquitin-protein ligase activity involved in regulation of mitotic cell cycle transition	Biological Process	1	Q3THU3
7	GO:0010955	negative regulation of protein processing	Biological Process	1	A2BI31
7	GO:0035089	establishment of apical/basal cell polarity	Biological Process	1	Q61553
7	GO:0060272	embryonic skeletal joint morphogenesis	Biological Process	1	P28481
7	GO:0072511	divalent inorganic cation transport	Biological Process	3	P28184, B2RU82, Q5IRJ6
7	GO:0002576	platelet degranulation	Biological Process	2	Q91X23, A0A0R4J038
7	GO:0043280	positive regulation of cysteine-type endopeptidase activity involved in apoptotic process	Biological Process	1	Q19AB3
7	GO:0034314	Arp2/3 complex-mediated actin nucleation	Biological Process	1	P84078
7	GO:0006006	glucose metabolic process	Biological Process	1	Q14AZ4
7	GO:0072498	embryonic skeletal joint development	Biological Process	1	P28481
7	GO:0050853	B cell receptor signaling pathway	Biological Process	2	P01865, Q58E56
7	GO:0008045	motor neuron axon guidance	Biological Process	1	Q91V57
7	GO:0052548	regulation of endopeptidase activity	Biological Process	5	A0A0R4J038, P28184, Q19AB3, A2APM2, P63239
7	GO:0035196	production of miRNAs involved in gene silencing by miRNA	Biological Process	1	Q91ZS8
7	GO:0006890	retrograde vesicle-mediated transport, Golgi to ER	Biological Process	2	P84078, Q9QXL1
7	GO:1902253	regulation of intrinsic apoptotic signaling pathway by p53 class mediator	Biological Process	1	A2APM2
7	GO:0035195	gene silencing by miRNA	Biological Process	1	Q91ZS8
7	GO:0033875	ribonucleoside bisphosphate metabolic process	Biological Process	2	Q8BZB2, Q01237
7	GO:0032258	CVT pathway	Biological Process	1	E9PWG2
7	GO:0001933	negative regulation of protein phosphorylation	Biological Process	2	Q91ZS8, Q01237
7	GO:0001934	positive regulation of protein phosphorylation	Biological Process	5	Q01237, A0A1Y7VNZ6, Q9DC40, P28184, A2APM2
7	GO:0055081	anion homeostasis	Biological Process	1	A0A076FSX1
7	GO:1904515	positive regulation of TORC2 signaling	Biological Process	1	Q9DC40
7	GO:0097746	regulation of blood vessel diameter	Biological Process	1	A0A0R4J038
7	GO:0002230	positive regulation of defense response to virus by host	Biological Process	1	Q3UBS3
7	GO:0070372	regulation of ERK1 and ERK2 cascade	Biological Process	3	Q01237, P28184, A2APM2
7	GO:0042063	gliogenesis	Biological Process	1	P28184
7	GO:0055080	cation homeostasis	Biological Process	4	Q811J3, P84078, A0A0R4J038, P28184
7	GO:0007601	visual perception	Biological Process	2	P28481, Q61553
7	GO:0030003	cellular cation homeostasis	Biological Process	4	Q811J3, P84078, A0A0R4J038, P28184
7	GO:0045859	regulation of protein kinase activity	Biological Process	5	Q91ZS8, Q01237, A0A1Y7VNZ6, Q9DC40, P28184
7	GO:1903507	negative regulation of nucleic acid-templated transcription	Biological Process	2	P28184, Q80TS5
7	GO:1904666	regulation of ubiquitin protein ligase activity	Biological Process	2	P62878, Q3THU3
7	GO:1904062	regulation of cation transmembrane transport	Biological Process	2	P84078, Q56A07
7	GO:0046488	phosphatidylinositol metabolic process	Biological Process	1	P84078
7	GO:0006509	membrane protein ectodomain proteolysis	Biological Process	1	P63239
7	GO:0006289	nucleotide-excision repair	Biological Process	3	P62878, B2RU82, Q5IRJ6
7	GO:0006468	protein phosphorylation	Biological Process	7	Q91ZS8, A0A1Y7VNZ6, Q01237, Q9DC40, P28184, P62878, A2APM2
7	GO:0015937	coenzyme A biosynthetic process	Biological Process	1	Q8BZB2
7	GO:0071326	cellular response to monosaccharide stimulus	Biological Process	1	Q01237
7	GO:0098660	inorganic ion transmembrane transport	Biological Process	3	P84078, A0A076FSX1, Q56A07
7	GO:0051125	regulation of actin nucleation	Biological Process	1	P84078
7	GO:0010661	positive regulation of muscle cell apoptotic process	Biological Process	1	Q01237
7	GO:0051170	nuclear import	Biological Process	1	P28184
7	GO:0009746	response to hexose	Biological Process	1	Q01237
7	GO:0007266	Rho protein signal transduction	Biological Process	1	Q19AB3
7	GO:0030041	actin filament polymerization	Biological Process	1	P84078
7	GO:0006366	transcription from RNA polymerase II promoter	Biological Process	9	P28184, P62878, Q80TS5, B2RU82, Q3TYX3, Q99MR0, Q5IRJ6, E9PYV1, P63239
7	GO:0046128	purine ribonucleoside metabolic process	Biological Process	2	Q8BZB2, Q01237
7	GO:0051260	protein homooligomerization	Biological Process	1	P10518
7	GO:0050770	regulation of axonogenesis	Biological Process	5	F6ZIA4, A0A1Y7VNZ6, P28184, Q19AB3, Q91V57
7	GO:0071451	cellular response to superoxide	Biological Process	1	P28184
7	GO:0031290	retinal ganglion cell axon guidance	Biological Process	1	Q19AB3
7	GO:0030001	metal ion transport	Biological Process	7	Q811J3, P84078, A0A076FSX1, P28184, Q56A07, B2RU82, Q5IRJ6
7	GO:0006898	receptor-mediated endocytosis	Biological Process	3	Q3UBS3, P84078, Q91V57
7	GO:0072330	monocarboxylic acid biosynthetic process	Biological Process	1	Q8BZB2
7	GO:0098916	anterograde trans-synaptic signaling	Biological Process	5	Q8VI51, P84078, F6ZIA4, A0A076FSX1, Q56A07
7	GO:1904263	positive regulation of TORC1 signaling	Biological Process	1	Q9DC40
7	GO:0071384	cellular response to corticosteroid stimulus	Biological Process	1	E9PYV1
7	GO:0070487	monocyte aggregation	Biological Process	1	A2APM2
7	GO:1903508	positive regulation of nucleic acid-templated transcription	Biological Process	6	P28481, Q80TS5, P28184, B2RU82, Q5IRJ6, E9PYV1
7	GO:0043161	proteasome-mediated ubiquitin-dependent protein catabolic process	Biological Process	2	P62878, Q3THU3
7	GO:0032874	positive regulation of stress-activated MAPK cascade	Biological Process	1	Q01237
7	GO:0007605	sensory perception of sound	Biological Process	2	F6ZIA4, P28481
7	GO:0050829	defense response to Gram-negative bacterium	Biological Process	1	Q8K3K8
7	GO:0010656	negative regulation of muscle cell apoptotic process	Biological Process	1	Q01237
7	GO:0043543	protein acylation	Biological Process	1	Q99MR0
7	GO:0043281	regulation of cysteine-type endopeptidase activity involved in apoptotic process	Biological Process	3	P28184, Q19AB3, A2APM2
7	GO:0008213	protein alkylation	Biological Process	2	Q8BX09, Q3TYX3
7	GO:0043407	negative regulation of MAP kinase activity	Biological Process	1	Q01237
7	GO:0097659	nucleic acid-templated transcription	Biological Process	11	P28184, Q80TS5, P28481, P62878, B2RU82, Q5IRJ6, Q3TYX3, Q99MR0, E9Q8V6, E9PYV1, P63239
7	GO:0016199	axon midline choice point recognition	Biological Process	1	Q19AB3
7	GO:0046578	regulation of Ras protein signal transduction	Biological Process	2	Q19AB3, E9Q8V6
7	GO:0042451	purine nucleoside biosynthetic process	Biological Process	1	Q8BZB2
7	GO:0006294	nucleotide-excision repair, preincision complex assembly	Biological Process	1	P62878
7	GO:0010466	negative regulation of peptidase activity	Biological Process	3	A0A0R4J038, P28184, A2APM2
7	GO:0036003	positive regulation of transcription from RNA polymerase II promoter in response to stress	Biological Process	1	P28184
7	GO:0002573	myeloid leukocyte differentiation	Biological Process	2	Q811J3, P98086
7	GO:0098655	cation transmembrane transport	Biological Process	5	P84078, A0A076FSX1, Q56A07, B2RU82, Q5IRJ6
7	GO:0060048	cardiac muscle contraction	Biological Process	1	Q56A07
7	GO:0001932	regulation of protein phosphorylation	Biological Process	6	Q91ZS8, Q01237, A0A1Y7VNZ6, Q9DC40, P28184, A2APM2
7	GO:0010660	regulation of muscle cell apoptotic process	Biological Process	1	Q01237
7	GO:0098771	inorganic ion homeostasis	Biological Process	5	Q811J3, P84078, A0A076FSX1, A0A0R4J038, P28184
7	GO:0045944	positive regulation of transcription from RNA polymerase II promoter	Biological Process	4	P28184, B2RU82, Q5IRJ6, E9PYV1
7	GO:1903506	regulation of nucleic acid-templated transcription	Biological Process	10	P28184, Q80TS5, P28481, P62878, B2RU82, Q5IRJ6, Q3TYX3, Q99MR0, E9PYV1, P63239
7	GO:0010952	positive regulation of peptidase activity	Biological Process	1	Q19AB3
7	GO:0033673	negative regulation of kinase activity	Biological Process	2	Q91ZS8, Q01237
7	GO:0048013	ephrin receptor signaling pathway	Biological Process	1	Q91V57
7	GO:1903050	regulation of proteolysis involved in cellular protein catabolic process	Biological Process	1	Q3THU3
7	GO:1902165	regulation of intrinsic apoptotic signaling pathway in response to DNA damage by p53 class mediator	Biological Process	1	A2APM2
7	GO:0071284	cellular response to lead ion	Biological Process	1	P10518
7	GO:0010040	response to iron(II) ion	Biological Process	1	Q811J3
7	GO:0051262	protein tetramerization	Biological Process	1	Q01237
7	GO:0048699	generation of neurons	Biological Process	7	P84078, F6ZIA4, A0A076FSX1, A0A1Y7VNZ6, P28184, Q19AB3, Q91V57
7	GO:0031050	dsRNA fragmentation	Biological Process	1	Q91ZS8
7	GO:0006357	regulation of transcription from RNA polymerase II promoter	Biological Process	9	P28184, P62878, Q80TS5, B2RU82, Q5IRJ6, Q3TYX3, Q99MR0, E9PYV1, P63239
7	GO:0021823	cerebral cortex tangential migration using cell-cell interactions	Biological Process	1	Q19AB3
7	GO:0035457	cellular response to interferon-alpha	Biological Process	1	Q14AZ4
7	GO:0015853	adenine transport	Biological Process	1	B2RTC8
7	GO:0071477	cellular hypotonic salinity response	Biological Process	1	A0A076FSX1
7	GO:1903322	positive regulation of protein modification by small protein conjugation or removal	Biological Process	1	Q3THU3
7	GO:1903510	mucopolysaccharide metabolic process	Biological Process	2	Q9R1X5, A2APM2
7	GO:0034968	histone lysine methylation	Biological Process	1	Q8BX09
7	GO:0006695	cholesterol biosynthetic process	Biological Process	2	Q01237, P53798
7	GO:0042593	glucose homeostasis	Biological Process	2	Q14AZ4, Q01237
7	GO:0009150	purine ribonucleotide metabolic process	Biological Process	2	Q8BZB2, Q01237
7	GO:0007519	skeletal muscle tissue development	Biological Process	1	Q01237
8	GO:0006295	nucleotide-excision repair, DNA incision, 3'-to lesion	Biological Process	1	P62878
8	GO:0098661	inorganic anion transmembrane transport	Biological Process	1	A0A076FSX1
8	GO:0055067	monovalent inorganic cation homeostasis	Biological Process	1	A0A0R4J038
8	GO:0098930	axonal transport	Biological Process	1	Q9QXL1
8	GO:0055065	metal ion homeostasis	Biological Process	4	Q811J3, P84078, A0A0R4J038, P28184
8	GO:0031146	SCF-dependent proteasomal ubiquitin-dependent protein catabolic process	Biological Process	1	P62878
8	GO:0031397	negative regulation of protein ubiquitination	Biological Process	1	Q3THU3
8	GO:0006821	chloride transport	Biological Process	1	A0A076FSX1
8	GO:0043968	histone H2A acetylation	Biological Process	1	Q99MR0
8	GO:0046129	purine ribonucleoside biosynthetic process	Biological Process	1	Q8BZB2
8	GO:0031145	anaphase-promoting complex-dependent catabolic process	Biological Process	1	Q3THU3
8	GO:0008535	respiratory chain complex IV assembly	Biological Process	1	Q9D7J4
8	GO:0070838	divalent metal ion transport	Biological Process	3	P28184, B2RU82, Q5IRJ6
8	GO:0006813	potassium ion transport	Biological Process	1	A0A076FSX1
8	GO:2000058	regulation of protein ubiquitination involved in ubiquitin-dependent protein catabolic process	Biological Process	1	Q3THU3
8	GO:0031398	positive regulation of protein ubiquitination	Biological Process	1	Q3THU3
8	GO:0006296	nucleotide-excision repair, DNA incision, 5'-to lesion	Biological Process	1	P62878
8	GO:0031396	regulation of protein ubiquitination	Biological Process	2	P62878, Q3THU3
8	GO:0006367	transcription initiation from RNA polymerase II promoter	Biological Process	1	E9PYV1
8	GO:0010664	negative regulation of striated muscle cell apoptotic process	Biological Process	1	Q01237
8	GO:0071900	regulation of protein serine/threonine kinase activity	Biological Process	2	Q01237, Q9DC40
8	GO:0009749	response to glucose	Biological Process	1	Q01237
8	GO:0030320	cellular monovalent inorganic anion homeostasis	Biological Process	1	A0A076FSX1
8	GO:0055083	monovalent inorganic anion homeostasis	Biological Process	1	A0A076FSX1
8	GO:0010951	negative regulation of endopeptidase activity	Biological Process	3	A0A0R4J038, P28184, A2APM2
8	GO:0032446	protein modification by small protein conjugation	Biological Process	2	P62878, Q3THU3
8	GO:0000717	nucleotide-excision repair, DNA duplex unwinding	Biological Process	1	P62878
8	GO:0034315	regulation of Arp2/3 complex-mediated actin nucleation	Biological Process	1	P84078
8	GO:0006814	sodium ion transport	Biological Process	2	P84078, Q56A07
8	GO:0032508	DNA duplex unwinding	Biological Process	1	P62878
8	GO:0070911	global genome nucleotide-excision repair	Biological Process	1	P62878
8	GO:0071385	cellular response to glucocorticoid stimulus	Biological Process	1	E9PYV1
8	GO:2000116	regulation of cysteine-type endopeptidase activity	Biological Process	3	P28184, Q19AB3, A2APM2
8	GO:0006875	cellular metal ion homeostasis	Biological Process	4	Q811J3, P84078, A0A0R4J038, P28184
8	GO:0006101	citrate metabolic process	Biological Process	1	Q811J3
8	GO:0018108	peptidyl-tyrosine phosphorylation	Biological Process	1	A2APM2
8	GO:0010658	striated muscle cell apoptotic process	Biological Process	1	Q01237
8	GO:0010662	regulation of striated muscle cell apoptotic process	Biological Process	1	Q01237
8	GO:0018212	peptidyl-tyrosine modification	Biological Process	1	A2APM2
8	GO:0032483	regulation of Rab protein signal transduction	Biological Process	1	E9Q8V6
8	GO:0035025	positive regulation of Rho protein signal transduction	Biological Process	1	Q19AB3
8	GO:0030212	hyaluronan metabolic process	Biological Process	2	Q9R1X5, A2APM2
8	GO:0072507	divalent inorganic cation homeostasis	Biological Process	2	A0A0R4J038, P28184
8	GO:0006511	ubiquitin-dependent protein catabolic process	Biological Process	2	P62878, Q3THU3
8	GO:0010950	positive regulation of endopeptidase activity	Biological Process	1	Q19AB3
8	GO:0000041	transition metal ion transport	Biological Process	4	Q811J3, P28184, B2RU82, Q5IRJ6
8	GO:0018107	peptidyl-threonine phosphorylation	Biological Process	1	A0A1Y7VNZ6
8	GO:0098662	inorganic cation transmembrane transport	Biological Process	3	P84078, A0A076FSX1, Q56A07
8	GO:0030213	hyaluronan biosynthetic process	Biological Process	1	Q9R1X5
8	GO:0046777	protein autophosphorylation	Biological Process	1	A0A1Y7VNZ6
8	GO:2000060	positive regulation of protein ubiquitination involved in ubiquitin-dependent protein catabolic process	Biological Process	1	Q3THU3
8	GO:0035826	rubidium ion transport	Biological Process	1	A0A076FSX1
8	GO:0050730	regulation of peptidyl-tyrosine phosphorylation	Biological Process	1	A2APM2
8	GO:0009152	purine ribonucleotide biosynthetic process	Biological Process	1	Q8BZB2
8	GO:0018105	peptidyl-serine phosphorylation	Biological Process	1	A2APM2
8	GO:1904667	negative regulation of ubiquitin protein ligase activity	Biological Process	1	Q3THU3
8	GO:0072503	cellular divalent inorganic cation homeostasis	Biological Process	2	A0A0R4J038, P28184
8	GO:0035023	regulation of Rho protein signal transduction	Biological Process	1	Q19AB3
8	GO:0018209	peptidyl-serine modification	Biological Process	1	A2APM2
8	GO:0030316	osteoclast differentiation	Biological Process	1	Q811J3
8	GO:0007268	chemical synaptic transmission	Biological Process	5	Q8VI51, P84078, F6ZIA4, A0A076FSX1, Q56A07
8	GO:0042311	vasodilation	Biological Process	1	A0A0R4J038
8	GO:1904668	positive regulation of ubiquitin protein ligase activity	Biological Process	1	Q3THU3
8	GO:0010663	positive regulation of striated muscle cell apoptotic process	Biological Process	1	Q01237
8	GO:0051568	histone H3-K4 methylation	Biological Process	1	Q8BX09
8	GO:0033138	positive regulation of peptidyl-serine phosphorylation	Biological Process	1	A2APM2
8	GO:0006473	protein acetylation	Biological Process	1	Q99MR0
8	GO:0006919	activation of cysteine-type endopeptidase activity involved in apoptotic process	Biological Process	1	Q19AB3
8	GO:0006469	negative regulation of protein kinase activity	Biological Process	2	Q91ZS8, Q01237
8	GO:0071331	cellular response to hexose stimulus	Biological Process	1	Q01237
8	GO:0006382	adenosine to inosine editing	Biological Process	1	Q91ZS8
8	GO:0030214	hyaluronan catabolic process	Biological Process	1	A2APM2
8	GO:0050731	positive regulation of peptidyl-tyrosine phosphorylation	Biological Process	1	A2APM2
8	GO:0018210	peptidyl-threonine modification	Biological Process	1	A0A1Y7VNZ6
8	GO:1902305	regulation of sodium ion transmembrane transport	Biological Process	2	P84078, Q56A07
8	GO:0006283	transcription-coupled nucleotide-excision repair	Biological Process	1	P62878
8	GO:0018205	peptidyl-lysine modification	Biological Process	3	Q8BX09, Q99MR0, Q3TYX3
8	GO:0043967	histone H4 acetylation	Biological Process	1	Q99MR0
8	GO:0043534	blood vessel endothelial cell migration	Biological Process	1	Q19AB3
8	GO:0045860	positive regulation of protein kinase activity	Biological Process	3	A0A1Y7VNZ6, Q9DC40, P28184
8	GO:0033135	regulation of peptidyl-serine phosphorylation	Biological Process	1	A2APM2
9	GO:0006475	internal protein amino acid acetylation	Biological Process	1	Q99MR0
9	GO:0010666	positive regulation of cardiac muscle cell apoptotic process	Biological Process	1	Q01237
9	GO:0010665	regulation of cardiac muscle cell apoptotic process	Biological Process	1	Q01237
9	GO:0006829	zinc II ion transport	Biological Process	3	P28184, B2RU82, Q5IRJ6
9	GO:0071901	negative regulation of protein serine/threonine kinase activity	Biological Process	1	Q01237
9	GO:0018394	peptidyl-lysine acetylation	Biological Process	1	Q99MR0
9	GO:0006874	cellular calcium ion homeostasis	Biological Process	1	A0A0R4J038
9	GO:0030644	cellular chloride ion homeostasis	Biological Process	1	A0A076FSX1
9	GO:0055078	sodium ion homeostasis	Biological Process	1	A0A0R4J038
9	GO:0016567	protein ubiquitination	Biological Process	2	P62878, Q3THU3
9	GO:0055069	zinc ion homeostasis	Biological Process	1	P28184
9	GO:0008089	anterograde axonal transport	Biological Process	1	Q9QXL1
9	GO:0055064	chloride ion homeostasis	Biological Process	1	A0A076FSX1
9	GO:0055073	cadmium ion homeostasis	Biological Process	1	P28184
9	GO:0032147	activation of protein kinase activity	Biological Process	2	A0A1Y7VNZ6, P28184
9	GO:0045116	protein neddylation	Biological Process	1	P62878
9	GO:0006882	cellular zinc ion homeostasis	Biological Process	1	P28184
9	GO:1902476	chloride transmembrane transport	Biological Process	1	A0A076FSX1
9	GO:0055076	transition metal ion homeostasis	Biological Process	3	Q811J3, P84078, P28184
9	GO:2000117	negative regulation of cysteine-type endopeptidase activity	Biological Process	2	P28184, A2APM2
9	GO:0044387	negative regulation of protein kinase activity by regulation of protein phosphorylation	Biological Process	1	Q91ZS8
9	GO:0071902	positive regulation of protein serine/threonine kinase activity	Biological Process	1	Q9DC40
9	GO:2001056	positive regulation of cysteine-type endopeptidase activity	Biological Process	1	Q19AB3
9	GO:0010659	cardiac muscle cell apoptotic process	Biological Process	1	Q01237
9	GO:0055074	calcium ion homeostasis	Biological Process	1	A0A0R4J038
9	GO:0006826	iron ion transport	Biological Process	1	Q811J3
9	GO:0035725	sodium ion transmembrane transport	Biological Process	2	P84078, Q56A07
9	GO:0046916	cellular transition metal ion homeostasis	Biological Process	3	Q811J3, P84078, P28184
9	GO:0042787	protein ubiquitination involved in ubiquitin-dependent protein catabolic process	Biological Process	2	P62878, Q3THU3
10	GO:0006878	cellular copper ion homeostasis	Biological Process	1	P84078
10	GO:0000209	protein polyubiquitination	Biological Process	2	P62878, Q3THU3
10	GO:0055072	iron ion homeostasis	Biological Process	1	Q811J3
10	GO:0006879	cellular iron ion homeostasis	Biological Process	1	Q811J3
10	GO:0051480	regulation of cytosolic calcium ion concentration	Biological Process	1	A0A0R4J038
10	GO:0006513	protein monoubiquitination	Biological Process	1	P62878
10	GO:0018393	internal peptidyl-lysine acetylation	Biological Process	1	Q99MR0
10	GO:0032148	activation of protein kinase B activity	Biological Process	1	P28184
10	GO:0055070	copper ion homeostasis	Biological Process	1	P84078
11	GO:0007204	positive regulation of cytosolic calcium ion concentration	Biological Process	1	A0A0R4J038
11	GO:0070979	protein K11-linked ubiquitination	Biological Process	2	P62878, Q3THU3

## Sheet: mf
Level	GO ID	GO Name	GO Type	#Seqs	Sequence Names
1	GO:0003674	molecular_function	Molecular Function	53	P10518, Q80TS5, P28481, Q8BX09, Q3TYX3, Q61553, P62878, P98086, O88492, Q3UBS3, E9PWG2, Q91X23, F6ZIA4, Q91ZS8, Q56A07, B2RU82, P13634, Q99MR0, Q3TY61, Q811J3, A0A0R4J038, Q9CVE7, A0A1Y7VNZ6, Q01237, Q3UFK1, Q9DC40, P01865, A2BI31, Q9CYW4, B2RTC8, Q99JW2, Q8BG58, Q9R1X5, P28184, A2APM2, Q58E56, Q9QXL1, Q3THU3, Q91V57, Q19AB3, Q5IRJ6, Q8BZB2, Q8VI51, Q14AZ4, A0A076FSX1, Q8K3K8, P53798, P84078, E9Q…
2	GO:0003824	catalytic activity	Molecular Function	23	Q9CYW4, Q3UBS3, P10518, Q99JW2, Q8BZB2, Q8BG58, Q14AZ4, Q91ZS8, Q9R1X5, Q8BX09, P13634, Q3TYX3, P53798, A2APM2, P84078, Q811J3, Q9QXL1, Q01237, A0A1Y7VNZ6, P62878, P98086, A0A0R4J050, P63239
2	GO:0016209	antioxidant activity	Molecular Function	2	Q3UBS3, P28184
2	GO:0005198	structural molecule activity	Molecular Function	6	B2RTC8, F6ZIA4, Q9DC40, P28481, Q99MR0, Q3TY61
2	GO:0060089	molecular transducer activity	Molecular Function	4	Q8VI51, Q19AB3, A2APM2, E9PYV1
2	GO:0045182	translation regulator activity	Molecular Function	1	Q811J3
2	GO:0001071	nucleic acid binding transcription factor activity	Molecular Function	3	B2RU82, Q5IRJ6, E9PYV1
2	GO:0098772	molecular function regulator	Molecular Function	8	P84078, A0A0R4J038, A0A1Y7VNZ6, P28184, Q56A07, Q91V57, E9Q8V6, P63239
2	GO:0000988	transcription factor activity, protein binding	Molecular Function	4	B2RU82, Q99MR0, Q5IRJ6, E9PYV1
2	GO:0005215	transporter activity	Molecular Function	6	B2RTC8, A0A076FSX1, Q9R1X5, Q56A07, B2RU82, Q5IRJ6
2	GO:0005488	binding	Molecular Function	52	P10518, Q80TS5, P28481, Q8BX09, Q3TYX3, Q61553, P62878, P98086, O88492, Q3UBS3, E9PWG2, Q91X23, F6ZIA4, Q91ZS8, Q56A07, B2RU82, P13634, Q3TY61, Q99MR0, Q811J3, A0A0R4J038, Q9CVE7, A0A1Y7VNZ6, Q01237, Q3UFK1, Q9DC40, P01865, A2BI31, Q9CYW4, B2RTC8, Q99JW2, Q8BG58, Q9R1X5, P28184, A2APM2, Q58E56, Q9QXL1, Q3THU3, Q19AB3, Q91V57, Q5IRJ6, Q8BZB2, Q8VI51, Q14AZ4, A0A076FSX1, Q8K3K8, P84078, E9Q8V6, P28…
2	GO:0004871	signal transducer activity	Molecular Function	5	Q8VI51, P84078, Q19AB3, A2APM2, E9PYV1
3	GO:0005201	extracellular matrix structural constituent	Molecular Function	1	P28481
3	GO:0043167	ion binding	Molecular Function	24	P10518, Q99JW2, Q8BG58, Q9R1X5, P28184, P28481, Q80TS5, Q3TYX3, Q9QXL1, P62878, Q91V57, Q14AZ4, Q91ZS8, P13634, Q8K3K8, P84078, Q811J3, A0A0R4J038, Q9CVE7, A0A1Y7VNZ6, Q01237, P63239, A0A0R4J050, E9PYV1
3	GO:0016829	lyase activity	Molecular Function	4	P10518, Q8BZB2, Q811J3, P13634
3	GO:1901363	heterocyclic compound binding	Molecular Function	14	Q14AZ4, Q91ZS8, Q9R1X5, Q80TS5, Q8BX09, Q99MR0, Q61553, P84078, Q811J3, Q9QXL1, A0A1Y7VNZ6, Q01237, E9Q8V6, E9PYV1
3	GO:0030234	enzyme regulator activity	Molecular Function	6	P84078, A0A0R4J038, A0A1Y7VNZ6, P28184, Q91V57, P63239
3	GO:0016247	channel regulator activity	Molecular Function	1	Q56A07
3	GO:0038023	signaling receptor activity	Molecular Function	4	Q8VI51, Q19AB3, A2APM2, E9PYV1
3	GO:0016740	transferase activity	Molecular Function	6	Q14AZ4, A0A1Y7VNZ6, P62878, Q8BX09, Q3TYX3, P53798
3	GO:0016787	hydrolase activity	Molecular Function	12	Q9CYW4, Q3UBS3, Q99JW2, P84078, Q9QXL1, Q91ZS8, Q9R1X5, P13634, P98086, P63239, A0A0R4J050, A2APM2
3	GO:1901681	sulfur compound binding	Molecular Function	2	A0A0R4J038, P63239
3	GO:0051540	metal cluster binding	Molecular Function	1	Q811J3
3	GO:0016874	ligase activity	Molecular Function	1	P62878
3	GO:0042562	hormone binding	Molecular Function	1	E9PYV1
3	GO:0005200	structural constituent of cytoskeleton	Molecular Function	1	Q99MR0
3	GO:0022857	transmembrane transporter activity	Molecular Function	6	B2RTC8, A0A076FSX1, Q9R1X5, Q56A07, B2RU82, Q5IRJ6
3	GO:0060090	binding, bridging	Molecular Function	3	Q91V57, Q8K3K8, Q61553
3	GO:0048037	cofactor binding	Molecular Function	1	Q01237
3	GO:0008144	drug binding	Molecular Function	2	P28184, Q61553
3	GO:0016491	oxidoreductase activity	Molecular Function	3	Q8BG58, Q01237, P53798
3	GO:0022892	substrate-specific transporter activity	Molecular Function	6	B2RTC8, A0A076FSX1, Q9R1X5, Q56A07, B2RU82, Q5IRJ6
3	GO:0008289	lipid binding	Molecular Function	2	A0A1Y7VNZ6, E9PYV1
3	GO:0019239	deaminase activity	Molecular Function	1	Q91ZS8
3	GO:0030371	translation repressor activity	Molecular Function	1	Q811J3
3	GO:0036094	small molecule binding	Molecular Function	7	Q8BG58, Q14AZ4, P84078, Q9QXL1, Q9R1X5, A0A1Y7VNZ6, Q01237
3	GO:0032947	protein complex scaffold	Molecular Function	2	Q9DC40, Q3TY61
3	GO:0003735	structural constituent of ribosome	Molecular Function	1	B2RTC8
3	GO:0000989	transcription factor activity, transcription factor binding	Molecular Function	4	B2RU82, Q99MR0, Q5IRJ6, E9PYV1
3	GO:0019911	structural constituent of myelin sheath	Molecular Function	1	F6ZIA4
3	GO:0072341	modified amino acid binding	Molecular Function	1	A0A1Y7VNZ6
3	GO:0097159	organic cyclic compound binding	Molecular Function	14	Q14AZ4, Q91ZS8, Q9R1X5, Q80TS5, Q8BX09, Q99MR0, Q61553, P84078, Q811J3, Q9QXL1, A0A1Y7VNZ6, Q01237, E9Q8V6, E9PYV1
3	GO:0004872	receptor activity	Molecular Function	4	Q8VI51, Q19AB3, A2APM2, E9PYV1
3	GO:0003682	chromatin binding	Molecular Function	3	B2RU82, Q99MR0, Q5IRJ6
3	GO:0005085	guanyl-nucleotide exchange factor activity	Molecular Function	1	E9Q8V6
3	GO:0030246	carbohydrate binding	Molecular Function	1	Q8BG58
3	GO:0003700	transcription factor activity, sequence-specific DNA binding	Molecular Function	3	B2RU82, Q5IRJ6, E9PYV1
3	GO:0097367	carbohydrate derivative binding	Molecular Function	8	Q14AZ4, P84078, Q9QXL1, Q9R1X5, A0A0R4J038, A0A1Y7VNZ6, A2APM2, P63239
3	GO:0033218	amide binding	Molecular Function	2	Q3TY61, P63239
3	GO:0005515	protein binding	Molecular Function	48	Q9CYW4, P10518, B2RTC8, Q99JW2, Q9R1X5, Q80TS5, P28481, P28184, Q8BX09, Q3TYX3, Q61553, A2APM2, Q58E56, Q9QXL1, P62878, Q3THU3, Q91V57, Q19AB3, Q5IRJ6, P98086, O88492, Q3UBS3, E9PWG2, Q8BZB2, Q91X23, Q8VI51, F6ZIA4, Q14AZ4, A0A076FSX1, Q91ZS8, Q56A07, B2RU82, P13634, Q3TY61, Q8K3K8, P84078, Q811J3, A0A0R4J038, A0A1Y7VNZ6, Q01237, Q3UFK1, Q9DC40, P01865, A2BI31, E9Q8V6, P28667, P63239, A0A0R4J050
3	GO:0044877	macromolecular complex binding	Molecular Function	6	Q9DC40, P62878, Q99MR0, Q61553, A2APM2, E9PYV1
3	GO:0003823	antigen binding	Molecular Function	2	P01865, Q58E56
3	GO:0005057	signal transducer activity, downstream of receptor	Molecular Function	1	P84078
4	GO:0031491	nucleosome binding	Molecular Function	1	Q99MR0
4	GO:0019904	protein domain specific binding	Molecular Function	4	Q80TS5, Q19AB3, Q3TY61, Q91V57
4	GO:0001786	phosphatidylserine binding	Molecular Function	1	A0A1Y7VNZ6
4	GO:0019842	vitamin binding	Molecular Function	1	Q8BG58
4	GO:0061134	peptidase regulator activity	Molecular Function	3	A0A0R4J038, P28184, P63239
4	GO:0019207	kinase regulator activity	Molecular Function	2	A0A1Y7VNZ6, P28184
4	GO:0001882	nucleoside binding	Molecular Function	5	P84078, Q14AZ4, Q9QXL1, Q9R1X5, A0A1Y7VNZ6
4	GO:0008022	protein C-terminus binding	Molecular Function	1	Q8K3K8
4	GO:0005102	receptor binding	Molecular Function	6	A0A0R4J038, P01865, B2RU82, Q5IRJ6, Q91V57, Q58E56
4	GO:0042393	histone binding	Molecular Function	1	Q8BX09
4	GO:0043028	cysteine-type endopeptidase regulator activity involved in apoptotic process	Molecular Function	1	P28184
4	GO:0008092	cytoskeletal protein binding	Molecular Function	4	Q9QXL1, A0A1Y7VNZ6, P28667, Q61553
4	GO:0051536	iron-sulfur cluster binding	Molecular Function	1	Q811J3
4	GO:0030492	hemoglobin binding	Molecular Function	1	Q3UBS3
4	GO:0043168	anion binding	Molecular Function	9	Q8BG58, Q14AZ4, P84078, Q9QXL1, Q9R1X5, A0A0R4J038, A0A1Y7VNZ6, Q01237, P63239
4	GO:0016798	hydrolase activity, acting on glycosyl bonds	Molecular Function	1	A2APM2
4	GO:0008047	enzyme activator activity	Molecular Function	4	P84078, A0A1Y7VNZ6, P28184, Q91V57
4	GO:0016772	transferase activity, transferring phosphorus-containing groups	Molecular Function	2	Q14AZ4, A0A1Y7VNZ6
4	GO:0050662	coenzyme binding	Molecular Function	1	Q01237
4	GO:0019899	enzyme binding	Molecular Function	8	F6ZIA4, A0A076FSX1, Q01237, Q9DC40, P62878, Q3THU3, Q8K3K8, P63239
4	GO:0000166	nucleotide binding	Molecular Function	6	P84078, Q14AZ4, Q9QXL1, Q9R1X5, A0A1Y7VNZ6, Q01237
4	GO:0003676	nucleic acid binding	Molecular Function	11	Q14AZ4, P84078, Q811J3, Q91ZS8, A0A1Y7VNZ6, Q80TS5, Q8BX09, Q99MR0, E9Q8V6, Q61553, E9PYV1
4	GO:0019838	growth factor binding	Molecular Function	2	P28481, P63239
4	GO:0016830	carbon-carbon lyase activity	Molecular Function	1	Q8BZB2
4	GO:0003712	transcription cofactor activity	Molecular Function	3	B2RU82, Q99MR0, Q5IRJ6
4	GO:0016614	oxidoreductase activity, acting on CH-OH group of donors	Molecular Function	1	Q01237
4	GO:0031072	heat shock protein binding	Molecular Function	1	Q9DC40
4	GO:0099600	transmembrane receptor activity	Molecular Function	3	Q8VI51, Q19AB3, A2APM2
4	GO:0032182	ubiquitin-like protein binding	Molecular Function	2	A0A1Y7VNZ6, Q8K3K8
4	GO:0042277	peptide binding	Molecular Function	2	Q3TY61, P63239
4	GO:0016835	carbon-oxygen lyase activity	Molecular Function	3	P10518, Q811J3, P13634
4	GO:0022803	passive transmembrane transporter activity	Molecular Function	1	Q56A07
4	GO:0038049	transcription factor activity, ligand-activated RNA polymerase II transcription factor binding	Molecular Function	1	E9PYV1
4	GO:0005088	Ras guanyl-nucleotide exchange factor activity	Molecular Function	1	E9Q8V6
4	GO:0042802	identical protein binding	Molecular Function	5	P10518, Q01237, P28481, Q8K3K8, Q19AB3
4	GO:0030020	extracellular matrix structural constituent conferring tensile strength	Molecular Function	1	P28481
4	GO:0032403	protein complex binding	Molecular Function	4	Q9DC40, P62878, Q61553, A2APM2
4	GO:0005516	calmodulin binding	Molecular Function	1	P28667
4	GO:0008201	heparin binding	Molecular Function	2	A0A0R4J038, P63239
4	GO:0016705	oxidoreductase activity, acting on paired donors, with incorporation or reduction of molecular oxygen	Molecular Function	1	Q8BG58
4	GO:0051213	dioxygenase activity	Molecular Function	1	Q8BG58
4	GO:0097110	scaffold protein binding	Molecular Function	1	Q3TY61
4	GO:0016741	transferase activity, transferring one-carbon groups	Molecular Function	2	Q8BX09, Q3TYX3
4	GO:0017080	sodium channel regulator activity	Molecular Function	1	Q56A07
4	GO:0004888	transmembrane signaling receptor activity	Molecular Function	3	Q8VI51, Q19AB3, A2APM2
4	GO:1901265	nucleoside phosphate binding	Molecular Function	6	Q14AZ4, P84078, Q9QXL1, Q9R1X5, A0A1Y7VNZ6, Q01237
4	GO:0022804	active transmembrane transporter activity	Molecular Function	2	A0A076FSX1, Q9R1X5
4	GO:0046983	protein dimerization activity	Molecular Function	1	Q01237
4	GO:1990239	steroid hormone binding	Molecular Function	1	E9PYV1
4	GO:0005539	glycosaminoglycan binding	Molecular Function	3	A0A0R4J038, P63239, A2APM2
4	GO:0043169	cation binding	Molecular Function	20	P10518, Q99JW2, Q8BG58, Q14AZ4, Q91ZS8, P28481, Q80TS5, P28184, P13634, Q3TYX3, Q8K3K8, Q811J3, P84078, A0A0R4J038, Q9CVE7, A0A1Y7VNZ6, P62878, Q91V57, A0A0R4J050, E9PYV1
4	GO:0097602	cullin family protein binding	Molecular Function	1	P62878
4	GO:0016810	hydrolase activity, acting on carbon-nitrogen (but not peptide) bonds	Molecular Function	3	Q99JW2, Q91ZS8, A0A0R4J050
4	GO:0000981	RNA polymerase II transcription factor activity, sequence-specific DNA binding	Molecular Function	1	E9PYV1
4	GO:0035591	signaling adaptor activity	Molecular Function	1	Q91V57
4	GO:0030674	protein binding, bridging	Molecular Function	3	Q91V57, Q8K3K8, Q61553
4	GO:0017171	serine hydrolase activity	Molecular Function	3	Q3UBS3, P98086, P63239
4	GO:0004000	adenosine deaminase activity	Molecular Function	1	Q91ZS8
4	GO:0043177	organic acid binding	Molecular Function	1	Q8BG58
4	GO:0015605	organophosphate ester transmembrane transporter activity	Molecular Function	1	Q9R1X5
4	GO:0003707	steroid hormone receptor activity	Molecular Function	1	E9PYV1
4	GO:0005543	phospholipid binding	Molecular Function	1	A0A1Y7VNZ6
4	GO:0016817	hydrolase activity, acting on acid anhydrides	Molecular Function	3	P84078, Q9QXL1, Q9R1X5
4	GO:0060589	nucleoside-triphosphatase regulator activity	Molecular Function	1	Q91V57
4	GO:0001653	peptide receptor activity	Molecular Function	1	Q8VI51
4	GO:0016765	transferase activity, transferring alkyl or aryl (other than methyl) groups	Molecular Function	1	P53798
4	GO:0005496	steroid binding	Molecular Function	1	E9PYV1
4	GO:0001076	transcription factor activity, RNA polymerase II transcription factor binding	Molecular Function	1	E9PYV1
4	GO:0022891	substrate-specific transmembrane transporter activity	Molecular Function	6	B2RTC8, A0A076FSX1, Q9R1X5, Q56A07, B2RU82, Q5IRJ6
4	GO:0016788	hydrolase activity, acting on ester bonds	Molecular Function	1	P13634
4	GO:0048029	monosaccharide binding	Molecular Function	1	Q8BG58
4	GO:0004857	enzyme inhibitor activity	Molecular Function	3	A0A0R4J038, P28184, P63239
4	GO:0032553	ribonucleotide binding	Molecular Function	5	P84078, Q14AZ4, Q9QXL1, Q9R1X5, A0A1Y7VNZ6
4	GO:0031490	chromatin DNA binding	Molecular Function	1	Q99MR0
4	GO:0019787	ubiquitin-like protein transferase activity	Molecular Function	1	P62878
4	GO:0008233	peptidase activity	Molecular Function	5	Q3UBS3, Q99JW2, P98086, P63239, A0A0R4J050
5	GO:0030414	peptidase inhibitor activity	Molecular Function	3	A0A0R4J038, P28184, P63239
5	GO:0019788	NEDD8 transferase activity	Molecular Function	1	P62878
5	GO:0001883	purine nucleoside binding	Molecular Function	5	P84078, Q14AZ4, Q9QXL1, Q9R1X5, A0A1Y7VNZ6
5	GO:0004930	G-protein coupled receptor activity	Molecular Function	1	Q8VI51
5	GO:0004553	hydrolase activity, hydrolyzing O-glycosyl compounds	Molecular Function	1	A2APM2
5	GO:0004883	glucocorticoid receptor activity	Molecular Function	1	E9PYV1
5	GO:0005096	GTPase activator activity	Molecular Function	1	Q91V57
5	GO:0016836	hydro-lyase activity	Molecular Function	3	P10518, Q811J3, P13634
5	GO:0019902	phosphatase binding	Molecular Function	2	Q01237, Q3THU3
5	GO:0016814	hydrolase activity, acting on carbon-nitrogen (but not peptide) bonds, in cyclic amidines	Molecular Function	1	Q91ZS8
5	GO:0000982	transcription factor activity, RNA polymerase II core promoter proximal region sequence-specific binding	Molecular Function	1	E9PYV1
5	GO:0004659	prenyltransferase activity	Molecular Function	1	P53798
5	GO:0016818	hydrolase activity, acting on acid anhydrides, in phosphorus-containing anhydrides	Molecular Function	3	P84078, Q9QXL1, Q9R1X5
5	GO:0015631	tubulin binding	Molecular Function	2	Q9QXL1, A0A1Y7VNZ6
5	GO:0043027	cysteine-type endopeptidase inhibitor activity involved in apoptotic process	Molecular Function	1	P28184
5	GO:0003723	RNA binding	Molecular Function	7	Q14AZ4, Q811J3, P84078, Q91ZS8, A0A1Y7VNZ6, Q61553, E9PYV1
5	GO:0005540	hyaluronic acid binding	Molecular Function	1	A2APM2
5	GO:0048407	platelet-derived growth factor binding	Molecular Function	1	P28481
5	GO:0015267	channel activity	Molecular Function	1	Q56A07
5	GO:0017112	Rab guanyl-nucleotide exchange factor activity	Molecular Function	1	E9Q8V6
5	GO:0015399	primary active transmembrane transporter activity	Molecular Function	1	Q9R1X5
5	GO:0001228	transcriptional activator activity, RNA polymerase II transcription regulatory region sequence-specific binding	Molecular Function	1	E9PYV1
5	GO:0051879	Hsp90 protein binding	Molecular Function	1	Q9DC40
5	GO:0051539	4 iron, 4 sulfur cluster binding	Molecular Function	1	Q811J3
5	GO:0019003	GDP binding	Molecular Function	1	P84078
5	GO:0061135	endopeptidase regulator activity	Molecular Function	3	A0A0R4J038, P28184, P63239
5	GO:0016301	kinase activity	Molecular Function	1	A0A1Y7VNZ6
5	GO:0016779	nucleotidyltransferase activity	Molecular Function	1	Q14AZ4
5	GO:0031418	L-ascorbic acid binding	Molecular Function	1	Q8BG58
5	GO:0070011	peptidase activity, acting on L-amino acid peptides	Molecular Function	5	Q3UBS3, Q99JW2, P98086, P63239, A0A0R4J050
5	GO:0042803	protein homodimerization activity	Molecular Function	1	Q01237
5	GO:0022853	active ion transmembrane transporter activity	Molecular Function	2	A0A076FSX1, Q9R1X5
5	GO:0005518	collagen binding	Molecular Function	1	A2APM2
5	GO:0005070	SH3/SH2 adaptor activity	Molecular Function	1	Q91V57
5	GO:0052689	carboxylic ester hydrolase activity	Molecular Function	1	P13634
5	GO:0003779	actin binding	Molecular Function	2	Q61553, P28667
5	GO:0030695	GTPase regulator activity	Molecular Function	1	Q91V57
5	GO:0034987	immunoglobulin receptor binding	Molecular Function	2	P01865, Q58E56
5	GO:0035064	methylated histone binding	Molecular Function	1	Q8BX09
5	GO:0043121	neurotrophin binding	Molecular Function	1	P63239
5	GO:0032555	purine ribonucleotide binding	Molecular Function	5	P84078, Q14AZ4, Q9QXL1, Q9R1X5, A0A1Y7VNZ6
5	GO:0002020	protease binding	Molecular Function	2	F6ZIA4, P63239
5	GO:0001067	regulatory region nucleic acid binding	Molecular Function	3	Q8BX09, Q99MR0, E9PYV1
5	GO:0032549	ribonucleoside binding	Molecular Function	5	P84078, Q14AZ4, Q9QXL1, Q9R1X5, A0A1Y7VNZ6
5	GO:0016820	hydrolase activity, acting on acid anhydrides, catalyzing transmembrane movement of substances	Molecular Function	1	Q9R1X5
5	GO:0015205	nucleobase transmembrane transporter activity	Molecular Function	1	B2RTC8
5	GO:0022838	substrate-specific channel activity	Molecular Function	1	Q56A07
5	GO:0031406	carboxylic acid binding	Molecular Function	1	Q8BG58
5	GO:0008046	axon guidance receptor activity	Molecular Function	1	Q19AB3
5	GO:0016811	hydrolase activity, acting on carbon-nitrogen (but not peptide) bonds, in linear amides	Molecular Function	2	Q99JW2, A0A0R4J050
5	GO:0051020	GTPase binding	Molecular Function	1	Q8K3K8
5	GO:0070300	phosphatidic acid binding	Molecular Function	1	A0A1Y7VNZ6
5	GO:0016831	carboxy-lyase activity	Molecular Function	1	Q8BZB2
5	GO:0030165	PDZ domain binding	Molecular Function	1	Q3TY61
5	GO:0043130	ubiquitin binding	Molecular Function	2	A0A1Y7VNZ6, Q8K3K8
5	GO:0051015	actin filament binding	Molecular Function	1	Q61553
5	GO:0030275	LRR domain binding	Molecular Function	1	Q19AB3
5	GO:0061659	ubiquitin-like protein ligase activity	Molecular Function	1	P62878
5	GO:0035639	purine ribonucleoside triphosphate binding	Molecular Function	5	Q14AZ4, P84078, Q9QXL1, Q9R1X5, A0A1Y7VNZ6
5	GO:0046875	ephrin receptor binding	Molecular Function	1	Q91V57
5	GO:0019900	kinase binding	Molecular Function	2	A0A076FSX1, Q9DC40
5	GO:0017076	purine nucleotide binding	Molecular Function	5	P84078, Q14AZ4, Q9QXL1, Q9R1X5, A0A1Y7VNZ6
5	GO:0016706	oxidoreductase activity, acting on paired donors, with incorporation or reduction of molecular oxygen, 2-oxoglutarate as one donor, and incorporation of one atom each of oxygen into both donors	Molecular Function	1	Q8BG58
5	GO:0044389	ubiquitin-like protein ligase binding	Molecular Function	1	P62878
5	GO:0001540	beta-amyloid binding	Molecular Function	1	Q3TY61
5	GO:0003713	transcription coactivator activity	Molecular Function	3	B2RU82, Q5IRJ6, Q99MR0
5	GO:0050661	NADP binding	Molecular Function	1	Q01237
5	GO:0019209	kinase activator activity	Molecular Function	2	A0A1Y7VNZ6, P28184
5	GO:0004896	cytokine receptor activity	Molecular Function	1	A2APM2
5	GO:0003726	double-stranded RNA adenosine deaminase activity	Molecular Function	1	Q91ZS8
5	GO:0016773	phosphotransferase activity, alcohol group as acceptor	Molecular Function	1	A0A1Y7VNZ6
5	GO:0017124	SH3 domain binding	Molecular Function	1	Q91V57
5	GO:0008528	G-protein coupled peptide receptor activity	Molecular Function	1	Q8VI51
5	GO:0015291	secondary active transmembrane transporter activity	Molecular Function	1	A0A076FSX1
5	GO:0046872	metal ion binding	Molecular Function	20	P10518, Q99JW2, Q8BG58, Q14AZ4, Q91ZS8, P28184, P28481, Q80TS5, P13634, Q3TYX3, Q8K3K8, P84078, Q811J3, A0A0R4J038, Q9CVE7, A0A1Y7VNZ6, P62878, Q91V57, A0A0R4J050, E9PYV1
5	GO:0008168	methyltransferase activity	Molecular Function	2	Q8BX09, Q3TYX3
5	GO:0070402	NADPH binding	Molecular Function	1	Q01237
5	GO:0015215	nucleotide transmembrane transporter activity	Molecular Function	1	Q9R1X5
5	GO:0060229	lipase activator activity	Molecular Function	1	P84078
5	GO:0016616	oxidoreductase activity, acting on the CH-OH group of donors, NAD or NADP as acceptor	Molecular Function	1	Q01237
5	GO:0016922	ligand-dependent nuclear receptor binding	Molecular Function	2	B2RU82, Q5IRJ6
5	GO:0035091	phosphatidylinositol binding	Molecular Function	1	A0A1Y7VNZ6
5	GO:0015932	nucleobase-containing compound transmembrane transporter activity	Molecular Function	1	Q9R1X5
5	GO:0008236	serine-type peptidase activity	Molecular Function	3	Q3UBS3, P98086, P63239
5	GO:0031492	nucleosomal DNA binding	Molecular Function	1	Q99MR0
5	GO:0015075	ion transmembrane transporter activity	Molecular Function	5	A0A076FSX1, Q9R1X5, Q56A07, B2RU82, Q5IRJ6
5	GO:0004842	ubiquitin-protein transferase activity	Molecular Function	1	P62878
5	GO:0003677	DNA binding	Molecular Function	5	Q80TS5, Q8BX09, Q99MR0, E9Q8V6, E9PYV1
5	GO:0038051	glucocorticoid-activated RNA polymerase II transcription factor binding transcription factor activity	Molecular Function	1	E9PYV1
5	GO:0019887	protein kinase regulator activity	Molecular Function	2	A0A1Y7VNZ6, P28184
6	GO:0003729	mRNA binding	Molecular Function	2	Q811J3, Q91ZS8
6	GO:0005524	ATP binding	Molecular Function	4	Q14AZ4, Q9QXL1, Q9R1X5, A0A1Y7VNZ6
6	GO:0030554	adenyl nucleotide binding	Molecular Function	4	Q14AZ4, Q9QXL1, Q9R1X5, A0A1Y7VNZ6
6	GO:0022836	gated channel activity	Molecular Function	1	Q56A07
6	GO:0048406	nerve growth factor binding	Molecular Function	1	P63239
6	GO:0043015	gamma-tubulin binding	Molecular Function	1	A0A1Y7VNZ6
6	GO:0031593	polyubiquitin binding	Molecular Function	1	Q8K3K8
6	GO:0032559	adenyl ribonucleotide binding	Molecular Function	4	Q14AZ4, Q9QXL1, Q9R1X5, A0A1Y7VNZ6
6	GO:0004046	aminoacylase activity	Molecular Function	2	Q99JW2, A0A0R4J050
6	GO:0003994	aconitate hydratase activity	Molecular Function	1	Q811J3
6	GO:0001077	transcriptional activator activity, RNA polymerase II core promoter proximal region sequence-specific binding	Molecular Function	1	E9PYV1
6	GO:0070566	adenylyltransferase activity	Molecular Function	1	Q14AZ4
6	GO:0008757	S-adenosylmethionine-dependent methyltransferase activity	Molecular Function	2	Q8BX09, Q3TYX3
6	GO:0004420	hydroxymethylglutaryl-CoA reductase (NADPH) activity	Molecular Function	1	Q01237
6	GO:0003725	double-stranded RNA binding	Molecular Function	2	Q14AZ4, Q91ZS8
6	GO:0015405	P-P-bond-hydrolysis-driven transmembrane transporter activity	Molecular Function	1	Q9R1X5
6	GO:0004866	endopeptidase inhibitor activity	Molecular Function	3	A0A0R4J038, P28184, P63239
6	GO:0004175	endopeptidase activity	Molecular Function	3	Q3UBS3, P98086, P63239
6	GO:0015216	purine nucleotide transmembrane transporter activity	Molecular Function	1	Q9R1X5
6	GO:0016004	phospholipase activator activity	Molecular Function	1	P84078
6	GO:0042625	ATPase coupled ion transmembrane transporter activity	Molecular Function	1	Q9R1X5
6	GO:0030295	protein kinase activator activity	Molecular Function	2	A0A1Y7VNZ6, P28184
6	GO:0003690	double-stranded DNA binding	Molecular Function	2	Q99MR0, E9PYV1
6	GO:0015296	anion:cation symporter activity	Molecular Function	1	A0A076FSX1
6	GO:0008276	protein methyltransferase activity	Molecular Function	2	Q8BX09, Q3TYX3
6	GO:0004633	phosphopantothenoylcysteine decarboxylase activity	Molecular Function	1	Q8BZB2
6	GO:0000287	magnesium ion binding	Molecular Function	2	P84078, A0A1Y7VNZ6
6	GO:0005525	GTP binding	Molecular Function	1	P84078
6	GO:0046914	transition metal ion binding	Molecular Function	10	P10518, Q99JW2, Q8BG58, Q14AZ4, A0A0R4J038, P28184, P62878, P13634, A0A0R4J050, E9PYV1
6	GO:0032791	lead ion binding	Molecular Function	1	P10518
6	GO:0019903	protein phosphatase binding	Molecular Function	2	Q01237, Q3THU3
6	GO:0031625	ubiquitin protein ligase binding	Molecular Function	1	P62878
6	GO:0004672	protein kinase activity	Molecular Function	1	A0A1Y7VNZ6
6	GO:0008188	neuropeptide receptor activity	Molecular Function	1	Q8VI51
6	GO:0000975	regulatory region DNA binding	Molecular Function	3	Q8BX09, Q99MR0, E9PYV1
6	GO:0008237	metallopeptidase activity	Molecular Function	2	Q99JW2, A0A0R4J050
6	GO:0004311	farnesyltranstransferase activity	Molecular Function	1	P53798
6	GO:0004252	serine-type endopeptidase activity	Molecular Function	3	Q3UBS3, P98086, P63239
6	GO:0019001	guanyl nucleotide binding	Molecular Function	1	P84078
6	GO:0008170	N-methyltransferase activity	Molecular Function	2	Q8BX09, Q3TYX3
6	GO:0016462	pyrophosphatase activity	Molecular Function	3	P84078, Q9QXL1, Q9R1X5
6	GO:0003727	single-stranded RNA binding	Molecular Function	1	Q91ZS8
6	GO:0004655	porphobilinogen synthase activity	Molecular Function	1	P10518
6	GO:0008509	anion transmembrane transporter activity	Molecular Function	2	A0A076FSX1, Q9R1X5
6	GO:0005509	calcium ion binding	Molecular Function	1	Q8BG58
6	GO:0005345	purine nucleobase transmembrane transporter activity	Molecular Function	1	B2RTC8
6	GO:0061630	ubiquitin protein ligase activity	Molecular Function	1	P62878
6	GO:0015293	symporter activity	Molecular Function	1	A0A076FSX1
6	GO:0042282	hydroxymethylglutaryl-CoA reductase activity	Molecular Function	1	Q01237
6	GO:0004089	carbonate dehydratase activity	Molecular Function	1	P13634
6	GO:0004064	arylesterase activity	Molecular Function	1	P13634
6	GO:0032561	guanyl ribonucleotide binding	Molecular Function	1	P84078
6	GO:0008238	exopeptidase activity	Molecular Function	2	Q99JW2, A0A0R4J050
6	GO:0043565	sequence-specific DNA binding	Molecular Function	2	Q99MR0, E9PYV1
6	GO:0005216	ion channel activity	Molecular Function	1	Q56A07
6	GO:0019901	protein kinase binding	Molecular Function	2	A0A076FSX1, Q9DC40
6	GO:0042626	ATPase activity, coupled to transmembrane movement of substances	Molecular Function	1	Q9R1X5
6	GO:1901981	phosphatidylinositol phosphate binding	Molecular Function	1	A0A1Y7VNZ6
6	GO:0030374	ligand-dependent nuclear receptor transcription coactivator activity	Molecular Function	2	B2RU82, Q5IRJ6
6	GO:0015929	hexosaminidase activity	Molecular Function	1	A2APM2
6	GO:0031267	small GTPase binding	Molecular Function	1	Q8K3K8
6	GO:0008324	cation transmembrane transporter activity	Molecular Function	4	A0A076FSX1, Q56A07, B2RU82, Q5IRJ6
6	GO:0032550	purine ribonucleoside binding	Molecular Function	5	P84078, Q14AZ4, Q9QXL1, Q9R1X5, A0A1Y7VNZ6
6	GO:0008017	microtubule binding	Molecular Function	2	Q9QXL1, A0A1Y7VNZ6
7	GO:0017111	nucleoside-triphosphatase activity	Molecular Function	3	P84078, Q9QXL1, Q9R1X5
7	GO:0016278	lysine N-methyltransferase activity	Molecular Function	2	Q8BX09, Q3TYX3
7	GO:0004415	hyalurononglucosaminidase activity	Molecular Function	1	A2APM2
7	GO:0043225	ATPase-coupled anion transmembrane transporter activity	Molecular Function	1	Q9R1X5
7	GO:0050321	tau-protein kinase activity	Molecular Function	1	A0A1Y7VNZ6
7	GO:0005507	copper ion binding	Molecular Function	2	P28184, P62878
7	GO:0005506	iron ion binding	Molecular Function	1	Q8BG58
7	GO:0017016	Ras GTPase binding	Molecular Function	1	Q8K3K8
7	GO:0005244	voltage-gated ion channel activity	Molecular Function	1	Q56A07
7	GO:0044212	transcription regulatory region DNA binding	Molecular Function	3	Q8BX09, Q99MR0, E9PYV1
7	GO:1990583	phospholipase D activator activity	Molecular Function	1	P84078
7	GO:0034450	ubiquitin-ubiquitin ligase activity	Molecular Function	1	P62878
7	GO:1990837	sequence-specific double-stranded DNA binding	Molecular Function	2	Q99MR0, E9PYV1
7	GO:0004310	farnesyl-diphosphate farnesyltransferase activity	Molecular Function	1	P53798
7	GO:0015207	adenine transmembrane transporter activity	Molecular Function	1	B2RTC8
7	GO:0022832	voltage-gated channel activity	Molecular Function	1	Q56A07
7	GO:0016279	protein-lysine N-methyltransferase activity	Molecular Function	2	Q8BX09, Q3TYX3
7	GO:0008235	metalloexopeptidase activity	Molecular Function	2	Q99JW2, A0A0R4J050
7	GO:0015294	solute:cation symporter activity	Molecular Function	1	A0A076FSX1
7	GO:0001730	2'-5'-oligoadenylate synthetase activity	Molecular Function	1	Q14AZ4
7	GO:0051721	protein phosphatase 2A binding	Molecular Function	1	Q01237
7	GO:0008514	organic anion transmembrane transporter activity	Molecular Function	1	Q9R1X5
7	GO:0042054	histone methyltransferase activity	Molecular Function	1	Q8BX09
7	GO:0051996	squalene synthase activity	Molecular Function	1	P53798
7	GO:0015103	inorganic anion transmembrane transporter activity	Molecular Function	1	A0A076FSX1
7	GO:0005261	cation channel activity	Molecular Function	1	Q56A07
7	GO:0016805	dipeptidase activity	Molecular Function	2	Q99JW2, A0A0R4J050
7	GO:0004674	protein serine/threonine kinase activity	Molecular Function	1	A0A1Y7VNZ6
7	GO:0015377	cation:chloride symporter activity	Molecular Function	1	A0A076FSX1
7	GO:0070530	K63-linked polyubiquitin binding	Molecular Function	1	Q8K3K8
7	GO:1902936	phosphatidylinositol bisphosphate binding	Molecular Function	1	A0A1Y7VNZ6
7	GO:0008270	zinc ion binding	Molecular Function	9	P10518, Q99JW2, Q14AZ4, A0A0R4J038, P28184, P62878, P13634, A0A0R4J050, E9PYV1
7	GO:0030350	iron-responsive element binding	Molecular Function	1	Q811J3
7	GO:0022890	inorganic cation transmembrane transporter activity	Molecular Function	2	A0A076FSX1, Q56A07
7	GO:0004867	serine-type endopeptidase inhibitor activity	Molecular Function	1	P63239
7	GO:0004869	cysteine-type endopeptidase inhibitor activity	Molecular Function	2	A0A0R4J038, P28184
7	GO:0046870	cadmium ion binding	Molecular Function	1	P28184
8	GO:0005546	phosphatidylinositol-4,5-bisphosphate binding	Molecular Function	1	A0A1Y7VNZ6
8	GO:0001012	RNA polymerase II regulatory region DNA binding	Molecular Function	2	Q99MR0, E9PYV1
8	GO:0017137	Rab GTPase binding	Molecular Function	1	Q8K3K8
8	GO:0018024	histone-lysine N-methyltransferase activity	Molecular Function	1	Q8BX09
8	GO:0001159	core promoter proximal region DNA binding	Molecular Function	2	Q99MR0, E9PYV1
8	GO:0016887	ATPase activity	Molecular Function	2	Q9R1X5, Q9QXL1
8	GO:0046873	metal ion transmembrane transporter activity	Molecular Function	2	A0A076FSX1, Q56A07
8	GO:0070573	metallodipeptidase activity	Molecular Function	2	Q99JW2, A0A0R4J050
8	GO:0000976	transcription regulatory region sequence-specific DNA binding	Molecular Function	2	Q99MR0, E9PYV1
8	GO:0035326	enhancer binding	Molecular Function	1	Q99MR0
8	GO:0003774	motor activity	Molecular Function	1	Q9QXL1
8	GO:0015077	monovalent inorganic cation transmembrane transporter activity	Molecular Function	2	A0A076FSX1, Q56A07
8	GO:1905030	voltage-gated ion channel activity involved in regulation of postsynaptic membrane potential	Molecular Function	1	Q56A07
8	GO:0003924	GTPase activity	Molecular Function	1	P84078
8	GO:0015108	chloride transmembrane transporter activity	Molecular Function	1	A0A076FSX1
8	GO:0015379	potassium:chloride symporter activity	Molecular Function	1	A0A076FSX1
8	GO:0005272	sodium channel activity	Molecular Function	1	Q56A07
9	GO:0001158	enhancer sequence-specific DNA binding	Molecular Function	1	Q99MR0
9	GO:0000987	core promoter proximal region sequence-specific DNA binding	Molecular Function	2	Q99MR0, E9PYV1
9	GO:0003777	microtubule motor activity	Molecular Function	1	Q9QXL1
9	GO:0042623	ATPase activity, coupled	Molecular Function	1	Q9R1X5
9	GO:0005248	voltage-gated sodium channel activity	Molecular Function	1	Q56A07
9	GO:0015081	sodium ion transmembrane transporter activity	Molecular Function	1	Q56A07
9	GO:0042800	histone methyltransferase activity (H3-K4 specific)	Molecular Function	1	Q8BX09
9	GO:0035827	rubidium ion transmembrane transporter activity	Molecular Function	1	A0A076FSX1
9	GO:0000977	RNA polymerase II regulatory region sequence-specific DNA binding	Molecular Function	2	Q99MR0, E9PYV1
10	GO:0086006	voltage-gated sodium channel activity involved in cardiac muscle cell action potential	Molecular Function	1	Q56A07
10	GO:0043492	ATPase activity, coupled to movement of substances	Molecular Function	1	Q9R1X5
10	GO:0000978	RNA polymerase II core promoter proximal region sequence-specific DNA binding	Molecular Function	2	Q99MR0, E9PYV1
10	GO:0000980	RNA polymerase II distal enhancer sequence-specific DNA binding	Molecular Function	1	Q99MR0

## Sheet: cc
Level	GO ID	GO Name	GO Type	#Seqs	Sequence Names
1	GO:0005575	cellular_component	Cellular Component	55	P10518, Q80TS5, P28481, Q8BX09, Q3TYX3, Q61553, P62878, P98086, Q9D7J4, O88492, Q3UBS3, E9PWG2, Q91X23, F6ZIA4, Q91ZS8, Q56A07, P13634, B2RU82, Q99MR0, Q3TY61, Q811J3, A0A0R4J038, Q9CVE7, A0A1Y7VNZ6, Q01237, Q3UFK1, Q9DC40, P01865, A2BI31, Q9CYW4, B2RTC8, Q99JW2, Q8BG58, Q9R1X5, P28184, A2APM2, Q58E56, Q6ZQE4, Q9QXL1, Q3THU3, Q91V57, Q5IRJ6, Q19AB3, Q8BZB2, Q8VI51, Q14AZ4, A0A076FSX1, Q8K3K8, P53…
2	GO:0043226	organelle	Cellular Component	49	P10518, Q80TS5, P28481, Q8BX09, Q61553, P62878, P98086, Q9D7J4, O88492, Q3UBS3, E9PWG2, Q91X23, F6ZIA4, Q91ZS8, B2RU82, P13634, Q99MR0, Q3TY61, Q811J3, A0A0R4J038, Q9CVE7, A0A1Y7VNZ6, Q3UFK1, Q01237, Q9DC40, A2BI31, Q9CYW4, B2RTC8, Q99JW2, Q8BG58, Q9R1X5, P28184, A2APM2, Q6ZQE4, Q9QXL1, Q3THU3, Q5IRJ6, Q19AB3, Q8VI51, Q14AZ4, A0A076FSX1, Q8K3K8, P53798, P84078, E9Q8V6, E9PYV1, P63239, A0A0R4J050,…
2	GO:0099080	supramolecular complex	Cellular Component	6	P84078, Q9QXL1, A0A1Y7VNZ6, P28481, P28184, Q61553
2	GO:0032991	macromolecular complex	Cellular Component	21	Q3UBS3, B2RTC8, E9PWG2, P28481, P28184, Q56A07, Q8BX09, B2RU82, Q99MR0, Q3TY61, Q61553, Q58E56, A2APM2, Q9QXL1, A0A1Y7VNZ6, Q9DC40, P62878, P01865, Q3THU3, Q5IRJ6, P98086
2	GO:0044425	membrane part	Cellular Component	23	B2RTC8, Q8VI51, Q8BG58, Q14AZ4, Q9R1X5, A0A076FSX1, Q56A07, B2RU82, Q3TY61, P53798, A2APM2, Q61553, Q58E56, Q6ZQE4, P84078, Q01237, A0A1Y7VNZ6, P01865, Q5IRJ6, Q19AB3, A2BI31, Q9D7J4, P63239
2	GO:0045202	synapse	Cellular Component	3	P84078, P28184, Q3TY61
2	GO:0016020	membrane	Cellular Component	34	B2RTC8, Q8BG58, Q9R1X5, P28184, A2APM2, Q61553, Q58E56, Q6ZQE4, Q9QXL1, Q19AB3, Q5IRJ6, Q91V57, Q9D7J4, O88492, Q8VI51, Q14AZ4, F6ZIA4, A0A076FSX1, Q56A07, B2RU82, Q3TY61, Q99MR0, Q8K3K8, P53798, P84078, A0A0R4J038, Q01237, A0A1Y7VNZ6, Q9DC40, P01865, A2BI31, E9Q8V6, P28667, P63239
2	GO:0030054	cell junction	Cellular Component	5	P84078, A2BI31, Q3TY61, Q61553, A2APM2
2	GO:0044464	cell part	Cellular Component	54	P10518, Q80TS5, P28481, Q8BX09, Q3TYX3, Q61553, P62878, Q9D7J4, O88492, Q3UBS3, E9PWG2, Q91X23, F6ZIA4, Q91ZS8, Q56A07, P13634, B2RU82, Q99MR0, Q3TY61, Q811J3, A0A0R4J038, Q9CVE7, A0A1Y7VNZ6, Q01237, Q3UFK1, Q9DC40, P01865, A2BI31, Q9CYW4, B2RTC8, Q99JW2, Q8BG58, Q9R1X5, P28184, A2APM2, Q58E56, Q6ZQE4, Q9QXL1, Q3THU3, Q91V57, Q5IRJ6, Q19AB3, Q8BZB2, Q8VI51, Q14AZ4, A0A076FSX1, Q8K3K8, P53798, P84…
2	GO:0044421	extracellular region part	Cellular Component	24	P10518, Q3UBS3, Q99JW2, Q91X23, Q8VI51, Q9R1X5, P28481, P28184, P13634, Q61553, A2APM2, Q58E56, P84078, Q811J3, Q9QXL1, A0A0R4J038, A0A1Y7VNZ6, P01865, A2BI31, Q19AB3, P98086, A0A0R4J050, P28667, P63239
2	GO:0031974	membrane-enclosed lumen	Cellular Component	13	Q91X23, Q91ZS8, P28481, Q8BX09, Q8K3K8, Q99MR0, A0A0R4J038, Q9QXL1, Q9DC40, P62878, Q3THU3, E9PYV1, P63239
2	GO:0044456	synapse part	Cellular Component	3	P84078, P28184, Q3TY61
2	GO:0005623	cell	Cellular Component	54	P10518, Q80TS5, P28481, Q8BX09, Q3TYX3, Q61553, P62878, Q9D7J4, O88492, Q3UBS3, E9PWG2, Q91X23, F6ZIA4, Q91ZS8, Q56A07, P13634, B2RU82, Q99MR0, Q3TY61, Q811J3, A0A0R4J038, Q9CVE7, A0A1Y7VNZ6, Q01237, Q3UFK1, Q9DC40, P01865, A2BI31, Q9CYW4, B2RTC8, Q99JW2, Q8BG58, Q9R1X5, P28184, A2APM2, Q58E56, Q6ZQE4, Q9QXL1, Q3THU3, Q91V57, Q5IRJ6, Q19AB3, Q8BZB2, Q8VI51, Q14AZ4, A0A076FSX1, Q8K3K8, P53798, P84…
2	GO:0005576	extracellular region	Cellular Component	24	P10518, Q99JW2, Q9R1X5, P28481, P28184, Q61553, A2APM2, Q58E56, Q9QXL1, Q19AB3, P98086, Q3UBS3, Q91X23, Q8VI51, P13634, P84078, Q811J3, A0A0R4J038, A0A1Y7VNZ6, P01865, A2BI31, A0A0R4J050, P28667, P63239
2	GO:0044422	organelle part	Cellular Component	31	B2RTC8, Q8BG58, P28481, P28184, Q8BX09, Q61553, Q6ZQE4, Q9QXL1, P62878, Q3THU3, Q5IRJ6, Q9D7J4, E9PWG2, Q8VI51, Q91X23, Q14AZ4, Q91ZS8, A0A076FSX1, B2RU82, Q99MR0, Q8K3K8, P53798, P84078, A0A0R4J038, A0A1Y7VNZ6, Q3UFK1, Q01237, Q9DC40, A2BI31, E9PYV1, P63239
3	GO:0098552	side of membrane	Cellular Component	3	P01865, A2BI31, Q58E56
3	GO:0031224	intrinsic component of membrane	Cellular Component	16	B2RTC8, Q8VI51, Q8BG58, A0A076FSX1, Q9R1X5, Q56A07, B2RU82, Q3TY61, P53798, A2APM2, Q6ZQE4, Q01237, A2BI31, Q5IRJ6, Q19AB3, Q9D7J4
3	GO:0012505	endomembrane system	Cellular Component	19	O88492, E9PWG2, Q91X23, Q8VI51, Q8BG58, Q14AZ4, P28481, P28184, Q8K3K8, P53798, A2APM2, Q6ZQE4, P84078, Q811J3, A0A0R4J038, Q01237, E9Q8V6, A2BI31, P63239
3	GO:0030055	cell-substrate junction	Cellular Component	3	P84078, A2BI31, A2APM2
3	GO:0042175	nuclear outer membrane-endoplasmic reticulum membrane network	Cellular Component	4	Q8BG58, Q14AZ4, Q01237, P53798
3	GO:1990904	ribonucleoprotein complex	Cellular Component	3	B2RTC8, P28184, Q8BX09
3	GO:0019867	outer membrane	Cellular Component	2	B2RTC8, P28184
3	GO:0044463	cell projection part	Cellular Component	8	F6ZIA4, A0A076FSX1, Q9QXL1, A0A1Y7VNZ6, P28184, Q19AB3, Q3TY61, Q61553
3	GO:0044459	plasma membrane part	Cellular Component	13	B2RTC8, Q9R1X5, A0A076FSX1, Q56A07, Q3TY61, A2APM2, Q61553, Q58E56, P84078, A0A1Y7VNZ6, P01865, A2BI31, Q19AB3
3	GO:0070161	anchoring junction	Cellular Component	3	P84078, A2BI31, A2APM2
3	GO:0043209	myelin sheath	Cellular Component	3	B2RTC8, F6ZIA4, Q61553
3	GO:0098794	postsynapse	Cellular Component	3	P84078, P28184, Q3TY61
3	GO:0030427	site of polarized growth	Cellular Component	2	Q9QXL1, Q61553
3	GO:0043227	membrane-bounded organelle	Cellular Component	47	Q9CYW4, B2RTC8, P10518, Q99JW2, Q8BG58, Q9R1X5, P28184, Q80TS5, P28481, Q8BX09, A2APM2, Q61553, Q6ZQE4, Q9QXL1, P62878, Q3THU3, Q5IRJ6, Q19AB3, P98086, Q9D7J4, O88492, Q3UBS3, E9PWG2, Q8VI51, Q91X23, F6ZIA4, Q14AZ4, Q91ZS8, A0A076FSX1, B2RU82, P13634, Q99MR0, Q8K3K8, P53798, Q811J3, P84078, A0A0R4J038, Q9CVE7, A0A1Y7VNZ6, Q01237, Q9DC40, A2BI31, E9Q8V6, E9PYV1, P63239, A0A0R4J050, P28667
3	GO:1990351	transporter complex	Cellular Component	2	Q56A07, Q3TY61
3	GO:0031252	cell leading edge	Cellular Component	3	P84078, Q19AB3, Q61553
3	GO:0098793	presynapse	Cellular Component	1	P28184
3	GO:0044420	extracellular matrix component	Cellular Component	1	P28481
3	GO:0098805	whole membrane	Cellular Component	7	B2RTC8, Q8VI51, P84078, A0A076FSX1, Q01237, P28184, P63239
3	GO:0044446	intracellular organelle part	Cellular Component	31	B2RTC8, Q8BG58, P28184, P28481, Q8BX09, Q61553, Q6ZQE4, Q9QXL1, P62878, Q3THU3, Q5IRJ6, Q9D7J4, E9PWG2, Q8VI51, Q91X23, Q14AZ4, Q91ZS8, A0A076FSX1, B2RU82, Q99MR0, Q8K3K8, P53798, P84078, A0A0R4J038, A0A1Y7VNZ6, Q01237, Q3UFK1, Q9DC40, A2BI31, E9PYV1, P63239
3	GO:0098589	membrane region	Cellular Component	1	P63239
3	GO:0030496	midbody	Cellular Component	1	Q9QXL1
3	GO:0044449	contractile fiber part	Cellular Component	1	P84078
3	GO:0008021	synaptic vesicle	Cellular Component	1	P28184
3	GO:0043235	receptor complex	Cellular Component	2	Q3TY61, A2APM2
3	GO:0097060	synaptic membrane	Cellular Component	2	P84078, Q3TY61
3	GO:0009986	cell surface	Cellular Component	6	P01865, A2BI31, Q19AB3, Q58E56, A2APM2, P63239
3	GO:0031975	envelope	Cellular Component	4	Q6ZQE4, B2RTC8, P28184, Q9D7J4
3	GO:0043218	compact myelin	Cellular Component	1	F6ZIA4
3	GO:0045177	apical part of cell	Cellular Component	1	Q9R1X5
3	GO:0098984	neuron to neuron synapse	Cellular Component	3	P84078, P28184, Q3TY61
3	GO:0099081	supramolecular polymer	Cellular Component	6	P84078, Q9QXL1, A0A1Y7VNZ6, P28481, P28184, Q61553
3	GO:0005911	cell-cell junction	Cellular Component	1	Q61553
3	GO:0034358	plasma lipoprotein particle	Cellular Component	1	Q3UBS3
3	GO:0043228	non-membrane-bounded organelle	Cellular Component	15	O88492, B2RTC8, Q91ZS8, P28184, Q8BX09, B2RU82, Q99MR0, Q61553, P84078, Q9QXL1, A0A1Y7VNZ6, Q3UFK1, Q9DC40, Q5IRJ6, E9PYV1
3	GO:0043234	protein complex	Cellular Component	15	Q3UBS3, B2RTC8, E9PWG2, P28481, B2RU82, Q99MR0, A2APM2, Q61553, Q58E56, Q9QXL1, A0A1Y7VNZ6, Q9DC40, P01865, Q5IRJ6, P98086
3	GO:0005886	plasma membrane	Cellular Component	20	O88492, B2RTC8, F6ZIA4, Q9R1X5, A0A076FSX1, P28184, Q56A07, Q3TY61, Q99MR0, A2APM2, Q61553, Q58E56, P84078, A0A0R4J038, A0A1Y7VNZ6, P01865, A2BI31, Q19AB3, P28667, P63239
3	GO:0043230	extracellular organelle	Cellular Component	19	P10518, Q3UBS3, Q99JW2, Q91X23, Q9R1X5, P13634, Q61553, A2APM2, P84078, Q811J3, Q9QXL1, A0A0R4J038, A0A1Y7VNZ6, A2BI31, Q19AB3, P98086, A0A0R4J050, P28667, P63239
3	GO:1902495	transmembrane transporter complex	Cellular Component	2	Q56A07, Q3TY61
3	GO:0098644	complex of collagen trimers	Cellular Component	1	P28481
3	GO:0070062	extracellular exosome	Cellular Component	19	P10518, Q3UBS3, Q99JW2, Q91X23, Q9R1X5, P13634, Q61553, A2APM2, P84078, Q811J3, Q9QXL1, A0A0R4J038, A0A1Y7VNZ6, A2BI31, Q19AB3, P98086, A0A0R4J050, P28667, P63239
3	GO:0071944	cell periphery	Cellular Component	20	O88492, B2RTC8, F6ZIA4, Q9R1X5, A0A076FSX1, P28184, Q56A07, Q3TY61, Q99MR0, A2APM2, Q61553, Q58E56, P84078, A0A0R4J038, A0A1Y7VNZ6, P01865, A2BI31, Q19AB3, P28667, P63239
3	GO:0099572	postsynaptic specialization	Cellular Component	3	P84078, P28184, Q3TY61
3	GO:0005615	extracellular space	Cellular Component	8	Q3UBS3, Q91X23, A0A0R4J038, P01865, P28184, P28481, P98086, Q58E56
3	GO:0031012	extracellular matrix	Cellular Component	2	P28481, P63239
3	GO:0097458	neuron part	Cellular Component	10	F6ZIA4, P84078, Q9QXL1, A0A076FSX1, A0A1Y7VNZ6, P28184, Q99MR0, Q3TY61, Q19AB3, Q61553
3	GO:0005602	complement component C1 complex	Cellular Component	1	P98086
3	GO:0031090	organelle membrane	Cellular Component	10	Q6ZQE4, B2RTC8, P84078, A0A076FSX1, Q01237, P28184, Q8K3K8, A2BI31, Q9D7J4, P63239
3	GO:0042571	immunoglobulin complex, circulating	Cellular Component	2	P01865, Q58E56
3	GO:0005789	endoplasmic reticulum membrane	Cellular Component	4	Q8BG58, Q14AZ4, Q01237, P53798
3	GO:0005929	cilium	Cellular Component	3	B2RTC8, A0A1Y7VNZ6, Q8BX09
3	GO:0005622	intracellular	Cellular Component	49	P10518, Q80TS5, P28481, Q8BX09, Q3TYX3, Q61553, P62878, Q9D7J4, O88492, Q3UBS3, E9PWG2, Q91X23, F6ZIA4, Q91ZS8, P13634, B2RU82, Q99MR0, Q811J3, A0A0R4J038, Q9CVE7, A0A1Y7VNZ6, Q3UFK1, Q01237, Q9DC40, A2BI31, Q9CYW4, B2RTC8, Q99JW2, Q8BG58, P28184, A2APM2, Q6ZQE4, Q9QXL1, Q3THU3, Q91V57, Q5IRJ6, Q19AB3, Q8BZB2, Q8VI51, Q14AZ4, A0A076FSX1, Q8K3K8, P53798, P84078, E9Q8V6, E9PYV1, P63239, A0A0R4J050,…
3	GO:0032994	protein-lipid complex	Cellular Component	1	Q3UBS3
3	GO:1903561	extracellular vesicle	Cellular Component	19	P10518, Q3UBS3, Q99JW2, Q91X23, Q9R1X5, P13634, Q61553, A2APM2, P84078, Q811J3, Q9QXL1, A0A0R4J038, A0A1Y7VNZ6, A2BI31, Q19AB3, P98086, A0A0R4J050, P28667, P63239
3	GO:0044424	intracellular part	Cellular Component	49	P10518, Q80TS5, P28481, Q8BX09, Q3TYX3, Q61553, P62878, Q9D7J4, O88492, Q3UBS3, E9PWG2, Q91X23, F6ZIA4, Q91ZS8, P13634, B2RU82, Q99MR0, Q811J3, A0A0R4J038, Q9CVE7, A0A1Y7VNZ6, Q3UFK1, Q01237, Q9DC40, A2BI31, Q9CYW4, B2RTC8, Q99JW2, Q8BG58, P28184, A2APM2, Q6ZQE4, Q9QXL1, Q3THU3, Q91V57, Q5IRJ6, Q19AB3, Q8BZB2, Q8VI51, Q14AZ4, A0A076FSX1, Q8K3K8, P53798, P84078, E9Q8V6, E9PYV1, P63239, A0A0R4J050,…
3	GO:0098590	plasma membrane region	Cellular Component	6	P84078, Q9R1X5, A0A076FSX1, Q3TY61, Q19AB3, Q61553
3	GO:1902494	catalytic complex	Cellular Component	4	P62878, Q3THU3, Q8BX09, Q99MR0
3	GO:0072562	blood microparticle	Cellular Component	5	Q3UBS3, Q91X23, A0A0R4J038, P01865, Q58E56
3	GO:0044441	ciliary part	Cellular Component	1	A0A1Y7VNZ6
3	GO:0044297	cell body	Cellular Component	3	F6ZIA4, A0A076FSX1, Q3TY61
3	GO:0099023	tethering complex	Cellular Component	1	E9PWG2
3	GO:0043229	intracellular organelle	Cellular Component	40	Q9CYW4, B2RTC8, P10518, Q8BG58, P28184, Q80TS5, P28481, Q8BX09, Q61553, A2APM2, Q6ZQE4, Q9QXL1, P62878, Q3THU3, Q5IRJ6, Q9D7J4, O88492, E9PWG2, Q8VI51, Q91X23, F6ZIA4, Q14AZ4, Q91ZS8, A0A076FSX1, B2RU82, Q99MR0, Q8K3K8, P53798, Q811J3, P84078, A0A0R4J038, Q9CVE7, A0A1Y7VNZ6, Q3UFK1, Q01237, Q9DC40, A2BI31, E9Q8V6, E9PYV1, P63239
3	GO:0042995	cell projection	Cellular Component	11	B2RTC8, F6ZIA4, P84078, Q9QXL1, A0A076FSX1, A0A1Y7VNZ6, P28184, Q8BX09, Q19AB3, Q3TY61, Q61553
3	GO:0043233	organelle lumen	Cellular Component	13	Q91X23, Q91ZS8, P28481, Q8BX09, Q8K3K8, Q99MR0, A0A0R4J038, Q9QXL1, Q9DC40, P62878, Q3THU3, E9PYV1, P63239
4	GO:0044438	microbody part	Cellular Component	2	P84078, Q01237
4	GO:0044431	Golgi apparatus part	Cellular Component	5	E9PWG2, Q8VI51, P84078, Q8K3K8, P63239
4	GO:0043231	intracellular membrane-bounded organelle	Cellular Component	36	Q9CYW4, B2RTC8, P10518, Q8BG58, P28184, Q80TS5, P28481, Q8BX09, A2APM2, Q6ZQE4, Q9QXL1, P62878, Q3THU3, Q5IRJ6, Q9D7J4, O88492, E9PWG2, Q8VI51, Q14AZ4, F6ZIA4, Q91ZS8, A0A076FSX1, B2RU82, Q99MR0, Q8K3K8, P53798, Q811J3, P84078, Q9CVE7, Q01237, A0A1Y7VNZ6, Q9DC40, E9Q8V6, A2BI31, E9PYV1, P63239
4	GO:0033202	DNA helicase complex	Cellular Component	1	Q99MR0
4	GO:0031941	filamentous actin	Cellular Component	1	Q61553
4	GO:0031248	protein acetyltransferase complex	Cellular Component	1	Q99MR0
4	GO:1990234	transferase complex	Cellular Component	4	P62878, Q3THU3, Q8BX09, Q99MR0
4	GO:0045298	tubulin complex	Cellular Component	2	Q9QXL1, A0A1Y7VNZ6
4	GO:0045211	postsynaptic membrane	Cellular Component	2	P84078, Q3TY61
4	GO:0031514	motile cilium	Cellular Component	1	B2RTC8
4	GO:0031965	nuclear membrane	Cellular Component	1	Q6ZQE4
4	GO:0044427	chromosomal part	Cellular Component	4	Q9DC40, B2RU82, Q5IRJ6, Q99MR0
4	GO:0036064	ciliary basal body	Cellular Component	1	A0A1Y7VNZ6
4	GO:0000151	ubiquitin ligase complex	Cellular Component	2	P62878, Q3THU3
4	GO:0005833	hemoglobin complex	Cellular Component	1	Q3UBS3
4	GO:0031903	microbody membrane	Cellular Component	2	P84078, Q01237
4	GO:0038201	TOR complex	Cellular Component	1	Q9DC40
4	GO:0071817	MMXD complex	Cellular Component	1	B2RTC8
4	GO:0098878	neurotransmitter receptor complex	Cellular Component	1	Q3TY61
4	GO:0031983	vesicle lumen	Cellular Component	3	Q91X23, A0A0R4J038, P63239
4	GO:0043005	neuron projection	Cellular Component	9	F6ZIA4, P84078, A0A076FSX1, Q9QXL1, A0A1Y7VNZ6, P28184, Q19AB3, Q3TY61, Q61553
4	GO:0044393	microspike	Cellular Component	1	Q61553
4	GO:0030008	TRAPP complex	Cellular Component	1	E9PWG2
4	GO:0098643	banded collagen fibril	Cellular Component	1	P28481
4	GO:0016328	lateral plasma membrane	Cellular Component	1	A0A1Y7VNZ6
4	GO:0016324	apical plasma membrane	Cellular Component	1	Q9R1X5
4	GO:0031967	organelle envelope	Cellular Component	4	Q6ZQE4, B2RTC8, P28184, Q9D7J4
4	GO:0044432	endoplasmic reticulum part	Cellular Component	5	Q8BG58, Q14AZ4, Q01237, P28481, P53798
4	GO:0005887	integral component of plasma membrane	Cellular Component	7	B2RTC8, A0A076FSX1, Q9R1X5, Q56A07, Q3TY61, Q19AB3, A2APM2
4	GO:0034364	high-density lipoprotein particle	Cellular Component	1	Q3UBS3
4	GO:0005604	basement membrane	Cellular Component	1	P28481
4	GO:0031966	mitochondrial membrane	Cellular Component	3	B2RTC8, P28184, Q9D7J4
4	GO:0034702	ion channel complex	Cellular Component	2	Q56A07, Q3TY61
4	GO:0032279	asymmetric synapse	Cellular Component	3	P84078, P28184, Q3TY61
4	GO:0005912	adherens junction	Cellular Component	3	P84078, A2BI31, A2APM2
4	GO:0001726	ruffle	Cellular Component	1	Q61553
4	GO:0009897	external side of plasma membrane	Cellular Component	3	P01865, A2BI31, Q58E56
4	GO:0005667	transcription factor complex	Cellular Component	3	B2RU82, Q5IRJ6, Q99MR0
4	GO:0031256	leading edge membrane	Cellular Component	1	Q19AB3
4	GO:0033267	axon part	Cellular Component	2	F6ZIA4, Q19AB3
4	GO:1990777	lipoprotein particle	Cellular Component	1	Q3UBS3
4	GO:0043025	neuronal cell body	Cellular Component	3	F6ZIA4, A0A076FSX1, Q3TY61
4	GO:0044429	mitochondrial part	Cellular Component	4	B2RTC8, P28184, Q9D7J4, E9PYV1
4	GO:0043232	intracellular non-membrane-bounded organelle	Cellular Component	15	O88492, B2RTC8, Q91ZS8, P28184, Q8BX09, B2RU82, Q99MR0, Q61553, P84078, Q9QXL1, A0A1Y7VNZ6, Q3UFK1, Q9DC40, Q5IRJ6, E9PYV1
4	GO:0044428	nuclear part	Cellular Component	10	Q6ZQE4, Q9QXL1, Q91ZS8, Q9DC40, P62878, Q3THU3, Q8BX09, Q99MR0, Q8K3K8, E9PYV1
4	GO:0002102	podosome	Cellular Component	1	Q61553
4	GO:0030017	sarcomere	Cellular Component	1	P84078
4	GO:0046658	anchored component of plasma membrane	Cellular Component	1	A2BI31
4	GO:0098802	plasma membrane receptor complex	Cellular Component	1	Q3TY61
4	GO:0044444	cytoplasmic part	Cellular Component	36	Q9CYW4, B2RTC8, P10518, Q99JW2, Q8BG58, P28184, P28481, Q61553, A2APM2, Q9QXL1, P62878, Q3THU3, Q91V57, Q9D7J4, O88492, E9PWG2, Q3UBS3, Q8BZB2, Q8VI51, Q91X23, Q14AZ4, A0A076FSX1, P13634, Q8K3K8, P53798, P84078, Q811J3, A0A0R4J038, Q9CVE7, A0A1Y7VNZ6, Q01237, E9Q8V6, A2BI31, P63239, A0A0R4J050, E9PYV1
4	GO:0005924	cell-substrate adherens junction	Cellular Component	3	P84078, A2BI31, A2APM2
4	GO:0043198	dendritic shaft	Cellular Component	1	A0A076FSX1
4	GO:0031984	organelle subcompartment	Cellular Component	4	Q8VI51, P84078, Q8K3K8, P63239
4	GO:0016234	inclusion body	Cellular Component	1	P28184
4	GO:0031931	TORC1 complex	Cellular Component	1	Q9DC40
4	GO:0005578	proteinaceous extracellular matrix	Cellular Component	1	P28481
4	GO:0030141	secretory granule	Cellular Component	4	Q91X23, P84078, A0A0R4J038, P63239
4	GO:0030027	lamellipodium	Cellular Component	1	Q61553
4	GO:0030426	growth cone	Cellular Component	2	Q9QXL1, Q61553
4	GO:0031225	anchored component of membrane	Cellular Component	1	A2BI31
4	GO:0005783	endoplasmic reticulum	Cellular Component	8	Q8BG58, Q14AZ4, Q811J3, Q01237, P28481, P28184, P53798, P63239
4	GO:0031982	vesicle	Cellular Component	23	P10518, Q3UBS3, Q99JW2, Q91X23, Q8VI51, Q9R1X5, P28184, P13634, Q8K3K8, Q61553, A2APM2, P84078, Q811J3, Q9QXL1, A0A0R4J038, A0A1Y7VNZ6, A2BI31, Q19AB3, E9Q8V6, P98086, A0A0R4J050, P28667, P63239
4	GO:0005794	Golgi apparatus	Cellular Component	8	E9PWG2, Q8VI51, P84078, Q811J3, Q8K3K8, E9Q8V6, P63239, A2APM2
4	GO:0005737	cytoplasm	Cellular Component	40	Q9CYW4, B2RTC8, P10518, Q99JW2, Q8BG58, P28184, P28481, Q61553, A2APM2, Q9QXL1, P62878, Q3THU3, Q91V57, Q19AB3, Q9D7J4, O88492, E9PWG2, Q3UBS3, Q8BZB2, Q8VI51, Q91X23, Q14AZ4, A0A076FSX1, Q91ZS8, P13634, Q8K3K8, P53798, P84078, Q811J3, A0A0R4J038, Q9CVE7, A0A1Y7VNZ6, Q01237, Q9DC40, E9Q8V6, A2BI31, P63239, A0A0R4J050, E9PYV1, P28667
4	GO:0031226	intrinsic component of plasma membrane	Cellular Component	8	B2RTC8, A0A076FSX1, Q9R1X5, Q56A07, Q19AB3, A2BI31, Q3TY61, A2APM2
4	GO:0043197	dendritic spine	Cellular Component	2	P28184, Q3TY61
4	GO:0005774	vacuolar membrane	Cellular Component	1	A0A076FSX1
4	GO:0036477	somatodendritic compartment	Cellular Component	5	F6ZIA4, A0A076FSX1, Q9QXL1, P28184, Q3TY61
4	GO:0005581	collagen trimer	Cellular Component	3	P28481, P98086, A2APM2
4	GO:0098858	actin-based cell projection	Cellular Component	1	Q61553
4	GO:0030133	transport vesicle	Cellular Component	2	P28184, P63239
4	GO:0030529	intracellular ribonucleoprotein complex	Cellular Component	2	B2RTC8, P28184
4	GO:0070603	SWI/SNF superfamily-type complex	Cellular Component	1	Q99MR0
4	GO:0044437	vacuolar part	Cellular Component	1	A0A076FSX1
4	GO:0070013	intracellular organelle lumen	Cellular Component	13	Q91X23, Q91ZS8, P28481, Q8BX09, Q99MR0, Q8K3K8, A0A0R4J038, Q9QXL1, Q9DC40, P62878, Q3THU3, P63239, E9PYV1
4	GO:0005875	microtubule associated complex	Cellular Component	1	Q9QXL1
4	GO:0034708	methyltransferase complex	Cellular Component	1	Q8BX09
4	GO:0044430	cytoskeletal part	Cellular Component	7	B2RTC8, Q9QXL1, A0A1Y7VNZ6, Q3UFK1, P28184, Q61553, E9PYV1
4	GO:0016323	basolateral plasma membrane	Cellular Component	1	A0A076FSX1
4	GO:0019866	organelle inner membrane	Cellular Component	3	Q6ZQE4, B2RTC8, Q9D7J4
4	GO:0099512	supramolecular fiber	Cellular Component	6	P84078, Q9QXL1, A0A1Y7VNZ6, P28481, P28184, Q61553
4	GO:0001518	voltage-gated sodium channel complex	Cellular Component	1	Q56A07
4	GO:0031253	cell projection membrane	Cellular Component	2	Q19AB3, Q61553
4	GO:0005583	fibrillar collagen trimer	Cellular Component	1	P28481
4	GO:0032589	neuron projection membrane	Cellular Component	1	Q19AB3
4	GO:0071565	nBAF complex	Cellular Component	1	Q99MR0
4	GO:0044433	cytoplasmic vesicle part	Cellular Component	3	Q91X23, A0A0R4J038, P63239
4	GO:0031932	TORC2 complex	Cellular Component	1	Q9DC40
4	GO:0098857	membrane microdomain	Cellular Component	1	P63239
4	GO:0016021	integral component of membrane	Cellular Component	15	B2RTC8, Q8VI51, Q8BG58, A0A076FSX1, Q9R1X5, Q56A07, B2RU82, Q3TY61, P53798, A2APM2, Q6ZQE4, Q01237, Q19AB3, Q5IRJ6, Q9D7J4
4	GO:0071437	invadopodium	Cellular Component	1	Q61553
4	GO:0031968	organelle outer membrane	Cellular Component	2	B2RTC8, P28184
4	GO:0014069	postsynaptic density	Cellular Component	3	P84078, P28184, Q3TY61
4	GO:0005694	chromosome	Cellular Component	4	Q9DC40, B2RU82, Q5IRJ6, Q99MR0
4	GO:0097708	intracellular vesicle	Cellular Component	8	Q91X23, Q8VI51, P84078, A0A0R4J038, P28184, Q8K3K8, E9Q8V6, P63239
4	GO:0005768	endosome	Cellular Component	3	Q8VI51, P84078, Q8K3K8
4	GO:0097386	glial cell projection	Cellular Component	1	P28184
4	GO:0005635	nuclear envelope	Cellular Component	1	Q6ZQE4
4	GO:0035267	NuA4 histone acetyltransferase complex	Cellular Component	1	Q99MR0
4	GO:0019814	immunoglobulin complex	Cellular Component	2	P01865, Q58E56
4	GO:0098588	bounding membrane of organelle	Cellular Component	8	B2RTC8, P84078, A0A076FSX1, Q01237, P28184, Q8K3K8, A2BI31, P63239
4	GO:0035692	macrophage migration inhibitory factor receptor complex	Cellular Component	1	A2APM2
5	GO:0034703	cation channel complex	Cellular Component	2	Q56A07, Q3TY61
5	GO:0098791	Golgi subcompartment	Cellular Component	4	Q8VI51, P84078, Q8K3K8, P63239
5	GO:0005654	nucleoplasm	Cellular Component	8	Q9QXL1, Q91ZS8, P62878, Q8BX09, Q3THU3, Q99MR0, Q8K3K8, E9PYV1
5	GO:0005815	microtubule organizing center	Cellular Component	3	A0A1Y7VNZ6, Q3UFK1, E9PYV1
5	GO:0005829	cytosol	Cellular Component	17	Q3UBS3, P10518, Q99JW2, Q8BZB2, Q14AZ4, P28184, P13634, Q8K3K8, Q61553, P84078, Q811J3, Q9QXL1, A0A1Y7VNZ6, P62878, Q3THU3, Q91V57, A0A0R4J050
5	GO:0000785	chromatin	Cellular Component	3	B2RU82, Q99MR0, Q5IRJ6
5	GO:0005773	vacuole	Cellular Component	2	A0A076FSX1, Q8K3K8
5	GO:0005925	focal adhesion	Cellular Component	3	P84078, A2BI31, A2APM2
5	GO:0070382	exocytic vesicle	Cellular Component	1	P28184
5	GO:0000123	histone acetyltransferase complex	Cellular Component	1	Q99MR0
5	GO:0005634	nucleus	Cellular Component	20	B2RTC8, P10518, Q8VI51, F6ZIA4, Q14AZ4, Q91ZS8, P28184, Q80TS5, Q8BX09, B2RU82, Q99MR0, Q8K3K8, Q6ZQE4, Q9QXL1, Q9DC40, P62878, Q3THU3, Q5IRJ6, E9Q8V6, E9PYV1
5	GO:0005759	mitochondrial matrix	Cellular Component	1	E9PYV1
5	GO:0005788	endoplasmic reticulum lumen	Cellular Component	1	P28481
5	GO:0000152	nuclear ubiquitin ligase complex	Cellular Component	2	P62878, Q3THU3
5	GO:0033269	internode region of axon	Cellular Component	1	F6ZIA4
5	GO:0005840	ribosome	Cellular Component	2	B2RTC8, P28184
5	GO:0060205	cytoplasmic vesicle lumen	Cellular Component	3	Q91X23, A0A0R4J038, P63239
5	GO:0000139	Golgi membrane	Cellular Component	3	P84078, Q8K3K8, P63239
5	GO:0031981	nuclear lumen	Cellular Component	9	Q91ZS8, Q9QXL1, Q9DC40, P62878, Q8BX09, Q3THU3, Q99MR0, Q8K3K8, E9PYV1
5	GO:0005730	nucleolus	Cellular Component	3	Q91ZS8, Q8BX09, Q99MR0
5	GO:0005856	cytoskeleton	Cellular Component	11	B2RTC8, Q9QXL1, A0A1Y7VNZ6, Q3UFK1, P28184, Q8BX09, B2RU82, Q99MR0, Q5IRJ6, Q61553, E9PYV1
5	GO:0005739	mitochondrion	Cellular Component	8	Q9CYW4, B2RTC8, Q811J3, Q9CVE7, A0A1Y7VNZ6, P28184, Q9D7J4, E9PYV1
5	GO:0043292	contractile fiber	Cellular Component	1	P84078
5	GO:0097449	astrocyte projection	Cellular Component	1	P28184
5	GO:0000407	pre-autophagosomal structure	Cellular Component	1	E9PWG2
5	GO:0090544	BAF-type complex	Cellular Component	1	Q99MR0
5	GO:0008328	ionotropic glutamate receptor complex	Cellular Component	1	Q3TY61
5	GO:0097427	microtubule bundle	Cellular Component	1	A0A1Y7VNZ6
5	GO:0005811	lipid particle	Cellular Component	1	O88492
5	GO:0005584	collagen type I trimer	Cellular Component	1	P28481
5	GO:0031091	platelet alpha granule	Cellular Component	2	Q91X23, A0A0R4J038
5	GO:0044439	peroxisomal part	Cellular Component	2	P84078, Q01237
5	GO:0005585	collagen type II trimer	Cellular Component	1	P28481
5	GO:0097346	INO80-type complex	Cellular Component	1	Q99MR0
5	GO:0044451	nucleoplasm part	Cellular Component	2	Q8BX09, Q99MR0
5	GO:0055037	recycling endosome	Cellular Component	1	Q8K3K8
5	GO:0098852	lytic vacuole membrane	Cellular Component	1	A0A076FSX1
5	GO:0005778	peroxisomal membrane	Cellular Component	2	P84078, Q01237
5	GO:0005796	Golgi lumen	Cellular Component	1	P63239
5	GO:0048471	perinuclear region of cytoplasm	Cellular Component	3	P84078, P28184, Q8K3K8
5	GO:0032432	actin filament bundle	Cellular Component	1	Q61553
5	GO:0044445	cytosolic part	Cellular Component	1	Q3UBS3
5	GO:1990072	TRAPPIII protein complex	Cellular Component	1	E9PWG2
5	GO:0005740	mitochondrial envelope	Cellular Component	3	B2RTC8, P28184, Q9D7J4
5	GO:0030175	filopodium	Cellular Component	1	Q61553
5	GO:0034774	secretory granule lumen	Cellular Component	3	Q91X23, A0A0R4J038, P63239
5	GO:0005791	rough endoplasmic reticulum	Cellular Component	1	P28184
5	GO:0031362	anchored component of external side of plasma membrane	Cellular Component	1	A2BI31
5	GO:1902493	acetyltransferase complex	Cellular Component	1	Q99MR0
5	GO:0030140	trans-Golgi network transport vesicle	Cellular Component	1	P63239
5	GO:0005813	centrosome	Cellular Component	2	A0A1Y7VNZ6, Q3UFK1
5	GO:0000228	nuclear chromosome	Cellular Component	1	Q99MR0
5	GO:0099513	polymeric cytoskeletal fiber	Cellular Component	4	Q9QXL1, A0A1Y7VNZ6, P28184, Q61553
5	GO:0042583	chromaffin granule	Cellular Component	1	P84078
5	GO:0031011	Ino80 complex	Cellular Component	1	Q99MR0
5	GO:0030425	dendrite	Cellular Component	4	A0A076FSX1, Q9QXL1, P28184, Q3TY61
5	GO:0034366	spherical high-density lipoprotein particle	Cellular Component	1	Q3UBS3
5	GO:0005743	mitochondrial inner membrane	Cellular Component	2	B2RTC8, Q9D7J4
5	GO:0034399	nuclear periphery	Cellular Component	1	Q9DC40
5	GO:0005770	late endosome	Cellular Component	1	P84078
5	GO:0000153	cytoplasmic ubiquitin ligase complex	Cellular Component	1	P62878
5	GO:0005819	spindle	Cellular Component	3	B2RTC8, Q9QXL1, E9PYV1
5	GO:0005871	kinesin complex	Cellular Component	1	Q9QXL1
5	GO:0030673	axolemma	Cellular Component	1	Q19AB3
5	GO:0044309	neuron spine	Cellular Component	2	P28184, Q3TY61
5	GO:0044454	nuclear chromosome part	Cellular Component	1	Q99MR0
5	GO:0005802	trans-Golgi network	Cellular Component	3	P84078, Q8K3K8, P63239
5	GO:0005902	microvillus	Cellular Component	1	Q61553
5	GO:0031461	cullin-RING ubiquitin ligase complex	Cellular Component	2	P62878, Q3THU3
5	GO:0098687	chromosomal region	Cellular Component	1	Q9DC40
5	GO:0045121	membrane raft	Cellular Component	1	P63239
5	GO:0031410	cytoplasmic vesicle	Cellular Component	8	Q91X23, Q8VI51, P84078, A0A0R4J038, P28184, Q8K3K8, E9Q8V6, P63239
5	GO:0031233	intrinsic component of external side of plasma membrane	Cellular Component	1	A2BI31
5	GO:0005798	Golgi-associated vesicle	Cellular Component	2	P84078, P63239
5	GO:0005741	mitochondrial outer membrane	Cellular Component	2	B2RTC8, P28184
5	GO:0005637	nuclear inner membrane	Cellular Component	1	Q6ZQE4
5	GO:0030424	axon	Cellular Component	3	F6ZIA4, P28184, Q19AB3
5	GO:0042641	actomyosin	Cellular Component	1	Q61553
5	GO:0044304	main axon	Cellular Component	2	F6ZIA4, Q19AB3
5	GO:0042579	microbody	Cellular Component	2	P84078, Q01237
5	GO:0035097	histone methyltransferase complex	Cellular Component	1	Q8BX09
6	GO:0016514	SWI/SNF complex	Cellular Component	1	Q99MR0
6	GO:0031467	Cul7-RING ubiquitin ligase complex	Cellular Component	1	P62878
6	GO:0005884	actin filament	Cellular Component	2	A0A1Y7VNZ6, Q61553
6	GO:0005777	peroxisome	Cellular Component	2	P84078, Q01237
6	GO:0031466	Cul5-RING ubiquitin ligase complex	Cellular Component	1	P62878
6	GO:0030016	myofibril	Cellular Component	1	P84078
6	GO:0005776	autophagosome	Cellular Component	1	Q8K3K8
6	GO:0097450	astrocyte end-foot	Cellular Component	1	P28184
6	GO:0097517	contractile actin filament bundle	Cellular Component	1	Q61553
6	GO:0080008	Cul4-RING E3 ubiquitin ligase complex	Cellular Component	1	P62878
6	GO:0015630	microtubule cytoskeleton	Cellular Component	6	B2RTC8, Q9QXL1, A0A1Y7VNZ6, Q3UFK1, P28184, E9PYV1
6	GO:0005874	microtubule	Cellular Component	2	Q9QXL1, P28184
6	GO:0030891	VCB complex	Cellular Component	1	P62878
6	GO:0000790	nuclear chromatin	Cellular Component	1	Q99MR0
6	GO:0019005	SCF ubiquitin ligase complex	Cellular Component	1	P62878
6	GO:0000781	chromosome, telomeric region	Cellular Component	1	Q9DC40
6	GO:0031093	platelet alpha granule lumen	Cellular Component	2	Q91X23, A0A0R4J038
6	GO:0030137	COPI-coated vesicle	Cellular Component	1	P84078
6	GO:0044665	MLL1/2 complex	Cellular Component	1	Q8BX09
6	GO:0044666	MLL3/4 complex	Cellular Component	1	Q8BX09
6	GO:0048188	Set1C/COMPASS complex	Cellular Component	1	Q8BX09
6	GO:0005876	spindle microtubule	Cellular Component	1	Q9QXL1
6	GO:0030135	coated vesicle	Cellular Component	2	P84078, P63239
6	GO:0034706	sodium channel complex	Cellular Component	1	Q56A07
6	GO:0043224	nuclear SCF ubiquitin ligase complex	Cellular Component	1	P62878
6	GO:0001725	stress fiber	Cellular Component	1	Q61553
6	GO:0099503	secretory vesicle	Cellular Component	5	Q91X23, P84078, A0A0R4J038, P28184, P63239
6	GO:0005765	lysosomal membrane	Cellular Component	1	A0A076FSX1
6	GO:0005680	anaphase-promoting complex	Cellular Component	2	P62878, Q3THU3
6	GO:0071564	npBAF complex	Cellular Component	1	Q99MR0
6	GO:1902562	H4 histone acetyltransferase complex	Cellular Component	1	Q99MR0
6	GO:0015629	actin cytoskeleton	Cellular Component	3	A0A1Y7VNZ6, Q99MR0, Q61553
6	GO:0000323	lytic vacuole	Cellular Component	1	A0A076FSX1
6	GO:0031463	Cul3-RING ubiquitin ligase complex	Cellular Component	1	P62878
6	GO:0031462	Cul2-RING ubiquitin ligase complex	Cellular Component	1	P62878
6	GO:0017146	NMDA selective glutamate receptor complex	Cellular Component	1	Q3TY61
7	GO:0030136	clathrin-coated vesicle	Cellular Component	1	P63239
7	GO:0031464	Cul4A-RING E3 ubiquitin ligase complex	Cellular Component	1	P62878
7	GO:0071339	MLL1 complex	Cellular Component	1	Q8BX09
7	GO:0031465	Cul4B-RING E3 ubiquitin ligase complex	Cellular Component	1	P62878
7	GO:0005764	lysosome	Cellular Component	1	A0A076FSX1
7	GO:0043189	H4/H2A histone acetyltransferase complex	Cellular Component	1	Q99MR0

## Sheet: enrich
GO-ID	Term	Category	FDR	P-Value	#DIFF	#REF	%Diff	%Ref	Over/Under	TestSeqs
GO:0072376	protein activation cascade	P	0.603	4.34e-05	5	41	9.09091	0.725535	OVER	A0A0R4J038, P01865, A2BI31, P98086, Q58E56
GO:0006829	zinc II ion transport	P	0.603	7.22e-05	3	9	5.45455	0.159264	OVER	P28184, B2RU82, Q5IRJ6
GO:0006956	complement activation	P	1	0.000189	4	30	7.27273	0.530879	OVER	P01865, A2BI31, P98086, Q58E56
GO:0097212	lysosomal membrane organization	P	1	0.000282	2	3	3.63636	0.0530879	OVER	P84078, P28184
GO:0006958	complement activation, classical pathway	P	1	0.000658	3	18	5.45455	0.318528	OVER	P01865, P98086, Q58E56
GO:0006953	acute-phase response	P	1	0.000776	3	19	5.45455	0.336224	OVER	Q3UBS3, Q91X23, A0A0R4J038
GO:0002455	humoral immune response mediated by circulating immunoglobulin	P	1	0.000907	3	20	5.45455	0.35392	OVER	P01865, P98086, Q58E56
GO:0010039	response to iron ion	P	1	0.000907	3	20	5.45455	0.35392	OVER	P10518, Q811J3, P98086
GO:0002526	acute inflammatory response	P	1	0.000919	4	45	7.27273	0.796319	OVER	Q3UBS3, Q91X23, A0A0R4J038, A2BI31
GO:0016922	ligand-dependent nuclear receptor binding	F	1	0.000929	2	5	3.63636	0.0884799	OVER	B2RU82, Q5IRJ6
GO:0070573	metallodipeptidase activity	F	1	0.000929	2	5	3.63636	0.0884799	OVER	Q99JW2, A0A0R4J050
GO:0006959	humoral immune response	P	1	0.00137	4	50	7.27273	0.884799	OVER	P01865, A2BI31, P98086, Q58E56
GO:0004046	aminoacylase activity	F	1	0.00138	2	6	3.63636	0.106176	OVER	Q99JW2, A0A0R4J050
GO:0005680	anaphase-promoting complex	C	1	0.00138	2	6	3.63636	0.106176	OVER	P62878, Q3THU3
GO:0008270	zinc ion binding	F	1	0.00183	9	290	16.3636	5.13184	OVER	P10518, Q99JW2, Q14AZ4, A0A0R4J038, P62878, P28184, P13634, E9PYV1, A0A0R4J050
GO:0006782	protoporphyrinogen IX biosynthetic process	P	1	0.00193	2	7	3.63636	0.123872	OVER	P10518, Q811J3
GO:0016064	immunoglobulin mediated immune response	P	1	0.00222	3	27	5.45455	0.477792	OVER	P01865, P98086, Q58E56
GO:0019724	B cell mediated immunity	P	1	0.00222	3	27	5.45455	0.477792	OVER	P01865, P98086, Q58E56
GO:0000041	transition metal ion transport	P	1	0.00223	4	57	7.27273	1.00867	OVER	Q811J3, P28184, B2RU82, Q5IRJ6
GO:0072562	blood microparticle	C	1	0.00235	5	96	9.09091	1.69881	OVER	Q3UBS3, Q91X23, A0A0R4J038, P01865, Q58E56
GO:0042571	immunoglobulin complex, circulating	C	1	0.00255	2	8	3.63636	0.141568	OVER	P01865, Q58E56
GO:0042742	defense response to bacterium	P	1	0.00287	4	61	7.27273	1.07945	OVER	Q3UBS3, P01865, Q8K3K8, Q58E56
GO:0006910	phagocytosis, recognition	P	1	0.00326	2	9	3.63636	0.159264	OVER	P01865, Q58E56
GO:0000051	obsolete urea cycle intermediate metabolic process	P	1	0.00326	2	9	3.63636	0.159264	OVER	Q99JW2, A0A0R4J050
GO:0046501	protoporphyrinogen IX metabolic process	P	1	0.00326	2	9	3.63636	0.159264	OVER	P10518, Q811J3
GO:0005737	cytoplasm	C	1	0.00341	40	4887	72.7273	86.4803	UNDER	Q9CYW4, P10518, B2RTC8, Q99JW2, Q8BG58, P28481, P28184, Q61553, A2APM2, Q9QXL1, P62878, Q3THU3, Q91V57, Q19AB3, Q9D7J4, O88492, Q3UBS3, E9PWG2, Q8BZB2, Q91X23, Q8VI51, Q14AZ4, Q91ZS8, A0A076FSX1, P13634, Q8K3K8, P53798, Q811J3, P84078, A0A0R4J038, Q9CVE7, A0A1Y7VNZ6, Q01237, Q9DC40, A2BI31, E9Q8V6, E9PYV1, P28667, P63239, A0A0R4J050
GO:0098796	membrane protein complex	C	1	0.00349	0	611	0	10.8122	UNDER
GO:0046914	transition metal ion binding	F	1	0.00403	10	389	18.1818	6.88374	OVER	P10518, Q99JW2, Q8BG58, Q14AZ4, A0A0R4J038, P62878, P28184, P13634, E9PYV1, A0A0R4J050
GO:0016805	dipeptidase activity	F	1	0.00405	2	10	3.63636	0.17696	OVER	Q99JW2, A0A0R4J050
GO:0004252	serine-type endopeptidase activity	F	1	0.00509	3	36	5.45455	0.637055	OVER	Q3UBS3, P98086, P63239
GO:0016836	hydro-lyase activity	F	1	0.00509	3	36	5.45455	0.637055	OVER	P10518, Q811J3, P13634
GO:0015936	coenzyme A metabolic process	P	1	0.00587	2	12	3.63636	0.212352	OVER	Q8BZB2, Q01237
GO:0000152	nuclear ubiquitin ligase complex	C	1	0.00587	2	12	3.63636	0.212352	OVER	P62878, Q3THU3
GO:0046689	response to mercury ion	P	1	0.00587	2	12	3.63636	0.212352	OVER	P10518, F6ZIA4
GO:0034987	immunoglobulin receptor binding	F	1	0.00587	2	12	3.63636	0.212352	OVER	P01865, Q58E56
GO:0009636	response to toxic substance	P	1	0.00636	5	121	9.09091	2.14121	OVER	P10518, Q3UBS3, F6ZIA4, P28184, Q56A07
GO:0098542	defense response to other organism	P	1	0.00678	7	230	12.7273	4.07008	OVER	Q3UBS3, Q14AZ4, P84078, Q91ZS8, P01865, Q8K3K8, Q58E56
GO:0060547	negative regulation of necrotic cell death	P	1	0.00689	2	13	3.63636	0.230048	OVER	B2RTC8, P28184
GO:0006783	heme biosynthetic process	P	1	0.00799	2	14	3.63636	0.247744	OVER	P10518, Q811J3
GO:0070979	protein K11-linked ubiquitination	P	1	0.00799	2	14	3.63636	0.247744	OVER	P62878, Q3THU3
GO:0046916	cellular transition metal ion homeostasis	P	1	0.00837	3	43	5.45455	0.760927	OVER	Q811J3, P84078, P28184
GO:0016835	carbon-oxygen lyase activity	F	1	0.00893	3	44	5.45455	0.778623	OVER	P10518, Q811J3, P13634
GO:0034774	secretory granule lumen	C	1	0.00893	3	44	5.45455	0.778623	OVER	Q91X23, A0A0R4J038, P63239
GO:0032902	nerve growth factor production	P	1	0.00982	1	1	1.81818	0.017696	OVER	P63239
GO:0032903	regulation of nerve growth factor production	P	1	0.00982	1	1	1.81818	0.017696	OVER	P63239
GO:0032900	negative regulation of neurotrophin production	P	1	0.00982	1	1	1.81818	0.017696	OVER	P63239
GO:0032904	negative regulation of nerve growth factor production	P	1	0.00982	1	1	1.81818	0.017696	OVER	P63239
GO:0006696	ergosterol biosynthetic process	P	1	0.00982	1	1	1.81818	0.017696	OVER	P53798
GO:0042282	hydroxymethylglutaryl-CoA reductase activity	F	1	0.00982	1	1	1.81818	0.017696	OVER	Q01237
GO:0016128	phytosteroid metabolic process	P	1	0.00982	1	1	1.81818	0.017696	OVER	P53798
GO:0016129	phytosteroid biosynthetic process	P	1	0.00982	1	1	1.81818	0.017696	OVER	P53798
GO:0032791	lead ion binding	F	1	0.00982	1	1	1.81818	0.017696	OVER	P10518
GO:0004420	hydroxymethylglutaryl-CoA reductase (NADPH) activity	F	1	0.00982	1	1	1.81818	0.017696	OVER	Q01237
GO:0030492	hemoglobin binding	F	1	0.00982	1	1	1.81818	0.017696	OVER	Q3UBS3
GO:0004310	farnesyl-diphosphate farnesyltransferase activity	F	1	0.00982	1	1	1.81818	0.017696	OVER	P53798
GO:0004883	glucocorticoid receptor activity	F	1	0.00982	1	1	1.81818	0.017696	OVER	E9PYV1
GO:0004655	porphobilinogen synthase activity	F	1	0.00982	1	1	1.81818	0.017696	OVER	P10518
GO:0004633	phosphopantothenoylcysteine decarboxylase activity	F	1	0.00982	1	1	1.81818	0.017696	OVER	Q8BZB2
GO:0038051	glucocorticoid-activated RNA polymerase II transcription factor binding transcription factor activity	F	1	0.00982	1	1	1.81818	0.017696	OVER	E9PYV1
GO:1990072	TRAPPIII protein complex	C	1	0.00982	1	1	1.81818	0.017696	OVER	E9PWG2
GO:0038049	transcription factor activity, ligand-activated RNA polymerase II transcription factor binding	F	1	0.00982	1	1	1.81818	0.017696	OVER	E9PYV1
GO:1904515	positive regulation of TORC2 signaling	P	1	0.00982	1	1	1.81818	0.017696	OVER	Q9DC40
GO:0001730	2'-5'-oligoadenylate synthetase activity	F	1	0.00982	1	1	1.81818	0.017696	OVER	Q14AZ4
GO:2000376	positive regulation of oxygen metabolic process	P	1	0.00982	1	1	1.81818	0.017696	OVER	P28184
GO:2000374	regulation of oxygen metabolic process	P	1	0.00982	1	1	1.81818	0.017696	OVER	P28184
GO:0097214	positive regulation of lysosomal membrane permeability	P	1	0.00982	1	1	1.81818	0.017696	OVER	P28184
GO:0097213	regulation of lysosomal membrane permeability	P	1	0.00982	1	1	1.81818	0.017696	OVER	P28184
GO:2000296	negative regulation of hydrogen peroxide catabolic process	P	1	0.00982	1	1	1.81818	0.017696	OVER	P28184
GO:0051996	squalene synthase activity	F	1	0.00982	1	1	1.81818	0.017696	OVER	P53798
GO:0010266	response to vitamin B1	P	1	0.00982	1	1	1.81818	0.017696	OVER	P10518
GO:0035692	macrophage migration inhibitory factor receptor complex	C	1	0.00982	1	1	1.81818	0.017696	OVER	A2APM2
GO:0001971	negative regulation of activation of membrane attack complex	P	1	0.00982	1	1	1.81818	0.017696	OVER	A2BI31
GO:0019082	viral protein processing	P	1	0.00982	1	1	1.81818	0.017696	OVER	P63239
GO:0070487	monocyte aggregation	P	1	0.00982	1	1	1.81818	0.017696	OVER	A2APM2
GO:1900623	regulation of monocyte aggregation	P	1	0.00982	1	1	1.81818	0.017696	OVER	A2APM2
GO:1900625	positive regulation of monocyte aggregation	P	1	0.00982	1	1	1.81818	0.017696	OVER	A2APM2
GO:0008204	ergosterol metabolic process	P	1	0.00982	1	1	1.81818	0.017696	OVER	P53798
GO:0032455	nerve growth factor processing	P	1	0.00982	1	1	1.81818	0.017696	OVER	P63239
GO:0043224	nuclear SCF ubiquitin ligase complex	C	1	0.00982	1	1	1.81818	0.017696	OVER	P62878
GO:0032258	CVT pathway	P	1	0.00982	1	1	1.81818	0.017696	OVER	E9PWG2
GO:0055073	cadmium ion homeostasis	P	1	0.00982	1	1	1.81818	0.017696	OVER	P28184
GO:0071772	response to BMP	P	1	0.0101	3	46	5.45455	0.814015	OVER	Q80TS5, P28481, P63239
GO:0071773	cellular response to BMP stimulus	P	1	0.0101	3	46	5.45455	0.814015	OVER	Q80TS5, P28481, P63239
GO:0008299	isoprenoid biosynthetic process	P	1	0.0104	2	16	3.63636	0.283136	OVER	Q01237, P53798
GO:0050770	regulation of axonogenesis	P	1	0.0123	5	142	9.09091	2.51283	OVER	F6ZIA4, A0A1Y7VNZ6, P28184, Q91V57, Q19AB3
GO:0016278	lysine N-methyltransferase activity	F	1	0.0131	2	18	3.63636	0.318528	OVER	Q8BX09, Q3TYX3
GO:0016279	protein-lysine N-methyltransferase activity	F	1	0.0131	2	18	3.63636	0.318528	OVER	Q8BX09, Q3TYX3
GO:0043171	peptide catabolic process	P	1	0.0131	2	18	3.63636	0.318528	OVER	Q99JW2, A0A0R4J050
GO:0005581	collagen trimer	C	1	0.0134	3	51	5.45455	0.902495	OVER	P28481, P98086, A2APM2
GO:0046872	metal ion binding	F	1	0.014	20	1238	36.3636	21.9076	OVER	P10518, Q99JW2, Q8BG58, Q14AZ4, Q91ZS8, Q80TS5, P28481, P28184, P13634, Q3TYX3, Q8K3K8, Q811J3, P84078, A0A0R4J038, Q9CVE7, A0A1Y7VNZ6, P62878, Q91V57, E9PYV1, A0A0R4J050
GO:0060205	cytoplasmic vesicle lumen	C	1	0.0141	3	52	5.45455	0.920191	OVER	Q91X23, A0A0R4J038, P63239
GO:0022617	extracellular matrix disassembly	P	1	0.0141	3	52	5.45455	0.920191	OVER	Q61553, A2APM2, P63239
GO:0006779	porphyrin-containing compound biosynthetic process	P	1	0.0145	2	19	3.63636	0.336224	OVER	P10518, Q811J3
GO:0030212	hyaluronan metabolic process	P	1	0.0145	2	19	3.63636	0.336224	OVER	Q9R1X5, A2APM2
GO:0031983	vesicle lumen	C	1	0.0156	3	54	5.45455	0.955583	OVER	Q91X23, A0A0R4J038, P63239
GO:0008236	serine-type peptidase activity	F	1	0.0156	3	54	5.45455	0.955583	OVER	Q3UBS3, P98086, P63239
GO:0055076	transition metal ion homeostasis	P	1	0.0156	3	54	5.45455	0.955583	OVER	Q811J3, P84078, P28184
GO:0042168	heme metabolic process	P	1	0.0161	2	20	3.63636	0.35392	OVER	P10518, Q811J3
GO:0034032	purine nucleoside bisphosphate metabolic process	P	1	0.0161	2	20	3.63636	0.35392	OVER	Q8BZB2, Q01237
GO:0033875	ribonucleoside bisphosphate metabolic process	P	1	0.0161	2	20	3.63636	0.35392	OVER	Q8BZB2, Q01237
GO:0033865	nucleoside bisphosphate metabolic process	P	1	0.0161	2	20	3.63636	0.35392	OVER	Q8BZB2, Q01237
GO:0010939	regulation of necrotic cell death	P	1	0.0161	2	20	3.63636	0.35392	OVER	B2RTC8, P28184
GO:0006952	defense response	P	1	0.0167	12	620	21.8182	10.9715	OVER	Q3UBS3, Q91X23, Q14AZ4, P84078, Q91ZS8, A0A0R4J038, P01865, A2BI31, Q8K3K8, P98086, Q58E56, A2APM2
GO:0033014	tetrapyrrole biosynthetic process	P	1	0.0176	2	21	3.63636	0.371616	OVER	P10518, Q811J3
GO:0017171	serine hydrolase activity	F	1	0.018	3	57	5.45455	1.00867	OVER	Q3UBS3, P98086, P63239
GO:0005615	extracellular space	C	1	0.0189	8	347	14.5455	6.14051	OVER	Q3UBS3, Q91X23, A0A0R4J038, P28481, P01865, P28184, P98086, Q58E56
GO:0050871	positive regulation of B cell activation	P	1	0.0193	2	22	3.63636	0.389312	OVER	P01865, Q58E56
GO:0032911	negative regulation of transforming growth factor beta1 production	P	1	0.0195	1	2	1.81818	0.035392	OVER	P63239
GO:0030350	iron-responsive element binding	F	1	0.0195	1	2	1.81818	0.035392	OVER	Q811J3
GO:0032898	neurotrophin production	P	1	0.0195	1	2	1.81818	0.035392	OVER	P63239
GO:0032899	regulation of neurotrophin production	P	1	0.0195	1	2	1.81818	0.035392	OVER	P63239
GO:0043402	glucocorticoid mediated signaling pathway	P	1	0.0195	1	2	1.81818	0.035392	OVER	E9PYV1
GO:0032804	negative regulation of low-density lipoprotein particle receptor catabolic process	P	1	0.0195	1	2	1.81818	0.035392	OVER	P63239
GO:0004415	hyalurononglucosaminidase activity	F	1	0.0195	1	2	1.81818	0.035392	OVER	A2APM2
GO:0005585	collagen type II trimer	C	1	0.0195	1	2	1.81818	0.035392	OVER	P28481
GO:0038203	TORC2 signaling	P	1	0.0195	1	2	1.81818	0.035392	OVER	Q9DC40
GO:0051255	spindle midzone assembly	P	1	0.0195	1	2	1.81818	0.035392	OVER	Q9QXL1
GO:0051256	mitotic spindle midzone assembly	P	1	0.0195	1	2	1.81818	0.035392	OVER	Q9QXL1
GO:0030903	notochord development	P	1	0.0195	1	2	1.81818	0.035392	OVER	P28481
GO:0036091	positive regulation of transcription from RNA polymerase II promoter in response to oxidative stress	P	1	0.0195	1	2	1.81818	0.035392	OVER	P28184
GO:0000022	mitotic spindle elongation	P	1	0.0195	1	2	1.81818	0.035392	OVER	Q9QXL1
GO:1990583	phospholipase D activator activity	F	1	0.0195	1	2	1.81818	0.035392	OVER	P84078
GO:0003726	double-stranded RNA adenosine deaminase activity	F	1	0.0195	1	2	1.81818	0.035392	OVER	Q91ZS8
GO:0048406	nerve growth factor binding	F	1	0.0195	1	2	1.81818	0.035392	OVER	P63239
GO:0001905	activation of membrane attack complex	P	1	0.0195	1	2	1.81818	0.035392	OVER	A2BI31
GO:0001920	negative regulation of receptor recycling	P	1	0.0195	1	2	1.81818	0.035392	OVER	Q8K3K8
GO:0001969	regulation of activation of membrane attack complex	P	1	0.0195	1	2	1.81818	0.035392	OVER	A2BI31
GO:0050925	negative regulation of negative chemotaxis	P	1	0.0195	1	2	1.81818	0.035392	OVER	Q19AB3
GO:1903939	regulation of TORC2 signaling	P	1	0.0195	1	2	1.81818	0.035392	OVER	Q9DC40
GO:0044108	cellular alcohol biosynthetic process	P	1	0.0195	1	2	1.81818	0.035392	OVER	P53798
GO:0044107	cellular alcohol metabolic process	P	1	0.0195	1	2	1.81818	0.035392	OVER	P53798
GO:0008188	neuropeptide receptor activity	F	1	0.0195	1	2	1.81818	0.035392	OVER	Q8VI51
GO:0035810	positive regulation of urine volume	P	1	0.0195	1	2	1.81818	0.035392	OVER	A0A0R4J038
GO:0055108	Golgi to transport vesicle transport	P	1	0.0195	1	2	1.81818	0.035392	OVER	P84078
GO:0043229	intracellular organelle	C	1	0.0202	40	4763	72.7273	84.286	UNDER	Q9CYW4, P10518, B2RTC8, Q8BG58, Q80TS5, P28481, P28184, Q8BX09, Q61553, A2APM2, Q6ZQE4, Q9QXL1, P62878, Q3THU3, Q5IRJ6, Q9D7J4, O88492, E9PWG2, Q91X23, Q8VI51, F6ZIA4, Q14AZ4, Q91ZS8, A0A076FSX1, B2RU82, Q99MR0, Q8K3K8, P53798, Q811J3, P84078, A0A0R4J038, Q9CVE7, Q3UFK1, A0A1Y7VNZ6, Q01237, Q9DC40, A2BI31, E9Q8V6, E9PYV1, P63239
[truncated: 170 more rows]
