# Supplementary material for: A novel co-target of ACY1 governing plasma membrane translocation of SphK1 contributes to inflammatory and neuropathic pain
Source: iScience. 2023 May 28;26(6):106989. doi: 10.1016/j.isci.2023.106989 (PMC10291574; doi:10.1016/j.isci.2023.106989)
Supplement: Data S1. Data file of exported proteomics datasets, related to Figure 1 [file mmc2.zip › Date S1/2-M-GSGC0157983正式实验报告/KEGG分析结果文件夹/KEGG.xlsx]

## Sheet: query2map
ProteinID	KO	Name	Definition	MapID	MapName	URL
Q99JW2	K14677	ACY1	aminoacylase [EC:3.5.1.14;]	ko00220	Arginine biosynthesis	http://www.kegg.jp/kegg-bin/show_pathway?ko00220+K14677
Q99JW2	K14677	ACY1	aminoacylase [EC:3.5.1.14;]	ko01100	Metabolic pathways	http://www.kegg.jp/kegg-bin/show_pathway?ko01100+K14677
Q99JW2	K14677	ACY1	aminoacylase [EC:3.5.1.14;]	ko01110	Biosynthesis of secondary metabolites	http://www.kegg.jp/kegg-bin/show_pathway?ko01110+K14677
Q99JW2	K14677	ACY1	aminoacylase [EC:3.5.1.14;]	ko01130	Biosynthesis of antibiotics	http://www.kegg.jp/kegg-bin/show_pathway?ko01130+K14677
Q99JW2	K14677	ACY1	aminoacylase [EC:3.5.1.14;]	ko01210	2-Oxocarboxylic acid metabolism	http://www.kegg.jp/kegg-bin/show_pathway?ko01210+K14677
Q99JW2	K14677	ACY1	aminoacylase [EC:3.5.1.14;]	ko01230	Biosynthesis of amino acids	http://www.kegg.jp/kegg-bin/show_pathway?ko01230+K14677
B2RTC8	K05863	SLC25A4S, ANT	solute carrier family 25 (mitochondrial adenine nucleotide translocator), member 4/5/6/31	ko04020	Calcium signaling pathway	http://www.kegg.jp/kegg-bin/show_pathway?ko04020+K05863
B2RTC8	K05863	SLC25A4S, ANT	solute carrier family 25 (mitochondrial adenine nucleotide translocator), member 4/5/6/31	ko04022	cGMP-PKG signaling pathway	http://www.kegg.jp/kegg-bin/show_pathway?ko04022+K05863
B2RTC8	K05863	SLC25A4S, ANT	solute carrier family 25 (mitochondrial adenine nucleotide translocator), member 4/5/6/31	ko04217	Necroptosis	http://www.kegg.jp/kegg-bin/show_pathway?ko04217+K05863
B2RTC8	K05863	SLC25A4S, ANT	solute carrier family 25 (mitochondrial adenine nucleotide translocator), member 4/5/6/31	ko04218	Cellular senescence	http://www.kegg.jp/kegg-bin/show_pathway?ko04218+K05863
B2RTC8	K05863	SLC25A4S, ANT	solute carrier family 25 (mitochondrial adenine nucleotide translocator), member 4/5/6/31	ko05012	Parkinson's disease	http://www.kegg.jp/kegg-bin/show_pathway?ko05012+K05863
B2RTC8	K05863	SLC25A4S, ANT	solute carrier family 25 (mitochondrial adenine nucleotide translocator), member 4/5/6/31	ko05016	Huntington's disease	http://www.kegg.jp/kegg-bin/show_pathway?ko05016+K05863
B2RTC8	K05863	SLC25A4S, ANT	solute carrier family 25 (mitochondrial adenine nucleotide translocator), member 4/5/6/31	ko05166	HTLV-I infection	http://www.kegg.jp/kegg-bin/show_pathway?ko05166+K05863
Q91X23	K17308	ORM1, AGP1	alpha-1-acid glycoprotein 1
Q811J3	K22416	IREB2	iron-responsive element-binding protein 2
Q8BX09	K14961	RBBP5, SWD1, CPS50	COMPASS component SWD1	ko04934	Cushing's syndrome	http://www.kegg.jp/kegg-bin/show_pathway?ko04934+K14961
P01865
A0A0R4J038	K03898	KNG	kininogen	ko04610	Complement and coagulation cascades	http://www.kegg.jp/kegg-bin/show_pathway?ko04610+K03898
Q8VI51
B2RU82	K14696	SLC30A9, ZNT9	solute carrier family 30 (zinc transporter), member 9
Q9CYW4
E9PYV1	K05771	NR3C1, GR	glucocorticoid receptor	ko04080	Neuroactive ligand-receptor interaction	http://www.kegg.jp/kegg-bin/show_pathway?ko04080+K05771
Q3UFK1
Q8K3K8	K19946	OPTN, FIP2	optineurin	ko04137	Mitophagy - animal	http://www.kegg.jp/kegg-bin/show_pathway?ko04137+K19946
Q3TYX3
Q91ZS8	K13194	ADARB	double stranded RNA-specific editase B [EC:3.5.-.-]
P28184
Q80TS5
Q91V57	K20630	CHN1_2, ARHGAP2_3	chimaerin
P13634	K01672	CA	carbonic anhydrase [EC:4.2.1.1;]	ko00910	Nitrogen metabolism	http://www.kegg.jp/kegg-bin/show_pathway?ko00910+K01672
Q9CVE7	K18171	CMC1	COX assembly mitochondrial protein 1
Q8BZB2	K01598	PPCDC, coaC	phosphopantothenoylcysteine decarboxylase [EC:4.1.1.36;]	ko00770	Pantothenate and CoA biosynthesis	http://www.kegg.jp/kegg-bin/show_pathway?ko00770+K01598
Q8BZB2	K01598	PPCDC, coaC	phosphopantothenoylcysteine decarboxylase [EC:4.1.1.36;]	ko01100	Metabolic pathways	http://www.kegg.jp/kegg-bin/show_pathway?ko01100+K01598
Q9D7J4	K18184	COX20	cytochrome c oxidase assembly protein subunit 20	ko04714	Thermogenesis	http://www.kegg.jp/kegg-bin/show_pathway?ko04714+K18184
P10518	K01698	hemB, ALAD	porphobilinogen synthase [EC:4.2.1.24;]	ko00860	Porphyrin and chlorophyll metabolism	http://www.kegg.jp/kegg-bin/show_pathway?ko00860+K01698
P10518	K01698	hemB, ALAD	porphobilinogen synthase [EC:4.2.1.24;]	ko01100	Metabolic pathways	http://www.kegg.jp/kegg-bin/show_pathway?ko01100+K01698
P10518	K01698	hemB, ALAD	porphobilinogen synthase [EC:4.2.1.24;]	ko01110	Biosynthesis of secondary metabolites	http://www.kegg.jp/kegg-bin/show_pathway?ko01110+K01698
P10518	K01698	hemB, ALAD	porphobilinogen synthase [EC:4.2.1.24;]	ko01120	Microbial metabolism in diverse environments	http://www.kegg.jp/kegg-bin/show_pathway?ko01120+K01698
Q3TY61
Q3UBS3	K16142	HP	haptoglobin
O88492	K20254	PLIN4	perilipin-4	ko03320	PPAR signaling pathway	http://www.kegg.jp/kegg-bin/show_pathway?ko03320+K20254
Q56A07	K04846	SCN2B	voltage-gated sodium channel type II beta
Q9R1X5	K05668	ABCC5	ATP-binding cassette, subfamily C (CFTR/MRP), member 5	ko01523	Antifolate resistance	http://www.kegg.jp/kegg-bin/show_pathway?ko01523+K05668
Q9R1X5	K05668	ABCC5	ATP-binding cassette, subfamily C (CFTR/MRP), member 5	ko02010	ABC transporters	http://www.kegg.jp/kegg-bin/show_pathway?ko02010+K05668
E9PWG2	K20305	TRAPPC8, TRS85	trafficking protein particle complex subunit 8
E9Q8V6	K20163	DENND4	DENN domain-containing protein 4
Q6ZQE4
Q61553	K17455	FSCN1_2	fascin 1/2
A0A1Y7VNZ6	K08798	MARK	MAP/microtubule affinity-regulating kinase [EC:2.7.11.1;]
P28667	K13536	MARCKSL1, MRP	MARCKS-related protein	ko04666	Fc gamma R-mediated phagocytosis	http://www.kegg.jp/kegg-bin/show_pathway?ko04666+K13536
P28667	K13536	MARCKSL1, MRP	MARCKS-related protein	ko05140	Leishmaniasis	http://www.kegg.jp/kegg-bin/show_pathway?ko05140+K13536
Q99MR0	K11652	ACTL6B	actin-like protein 6B	ko04714	Thermogenesis	http://www.kegg.jp/kegg-bin/show_pathway?ko04714+K11652
Q99MR0	K11652	ACTL6B	actin-like protein 6B	ko05225	Hepatocellular carcinoma	http://www.kegg.jp/kegg-bin/show_pathway?ko05225+K11652
P63239	K01359	PCSK1	proprotein convertase subtilisin/kexin type 1 [EC:3.4.21.93;]
Q3THU3	K03352	APC5	anaphase-promoting complex subunit 5	ko04110	Cell cycle	http://www.kegg.jp/kegg-bin/show_pathway?ko04110+K03352
Q3THU3	K03352	APC5	anaphase-promoting complex subunit 5	ko04111	Cell cycle - yeast	http://www.kegg.jp/kegg-bin/show_pathway?ko04111+K03352
Q3THU3	K03352	APC5	anaphase-promoting complex subunit 5	ko04113	Meiosis - yeast	http://www.kegg.jp/kegg-bin/show_pathway?ko04113+K03352
Q3THU3	K03352	APC5	anaphase-promoting complex subunit 5	ko04114	Oocyte meiosis	http://www.kegg.jp/kegg-bin/show_pathway?ko04114+K03352
Q3THU3	K03352	APC5	anaphase-promoting complex subunit 5	ko04120	Ubiquitin mediated proteolysis	http://www.kegg.jp/kegg-bin/show_pathway?ko04120+K03352
Q3THU3	K03352	APC5	anaphase-promoting complex subunit 5	ko04657	IL-17 signaling pathway	http://www.kegg.jp/kegg-bin/show_pathway?ko04657+K03352
Q3THU3	K03352	APC5	anaphase-promoting complex subunit 5	ko04914	Progesterone-mediated oocyte maturation	http://www.kegg.jp/kegg-bin/show_pathway?ko04914+K03352
Q3THU3	K03352	APC5	anaphase-promoting complex subunit 5	ko05166	HTLV-I infection	http://www.kegg.jp/kegg-bin/show_pathway?ko05166+K03352
Q01237	K00021	HMGCR	hydroxymethylglutaryl-CoA reductase (NADPH) [EC:1.1.1.34;]	ko00900	Terpenoid backbone biosynthesis	http://www.kegg.jp/kegg-bin/show_pathway?ko00900+K00021
Q01237	K00021	HMGCR	hydroxymethylglutaryl-CoA reductase (NADPH) [EC:1.1.1.34;]	ko01100	Metabolic pathways	http://www.kegg.jp/kegg-bin/show_pathway?ko01100+K00021
Q01237	K00021	HMGCR	hydroxymethylglutaryl-CoA reductase (NADPH) [EC:1.1.1.34;]	ko01110	Biosynthesis of secondary metabolites	http://www.kegg.jp/kegg-bin/show_pathway?ko01110+K00021
Q01237	K00021	HMGCR	hydroxymethylglutaryl-CoA reductase (NADPH) [EC:1.1.1.34;]	ko01130	Biosynthesis of antibiotics	http://www.kegg.jp/kegg-bin/show_pathway?ko01130+K00021
Q01237	K00021	HMGCR	hydroxymethylglutaryl-CoA reductase (NADPH) [EC:1.1.1.34;]	ko04152	AMPK signaling pathway	http://www.kegg.jp/kegg-bin/show_pathway?ko04152+K00021
Q01237	K00021	HMGCR	hydroxymethylglutaryl-CoA reductase (NADPH) [EC:1.1.1.34;]	ko04976	Bile secretion	http://www.kegg.jp/kegg-bin/show_pathway?ko04976+K00021
P62878	K03868	RBX1, ROC1	RING-box protein 1 [EC:2.3.2.32;]	ko03420	Nucleotide excision repair	http://www.kegg.jp/kegg-bin/show_pathway?ko03420+K03868
P62878	K03868	RBX1, ROC1	RING-box protein 1 [EC:2.3.2.32;]	ko04066	HIF-1 signaling pathway	http://www.kegg.jp/kegg-bin/show_pathway?ko04066+K03868
P62878	K03868	RBX1, ROC1	RING-box protein 1 [EC:2.3.2.32;]	ko04110	Cell cycle	http://www.kegg.jp/kegg-bin/show_pathway?ko04110+K03868
P62878	K03868	RBX1, ROC1	RING-box protein 1 [EC:2.3.2.32;]	ko04111	Cell cycle - yeast	http://www.kegg.jp/kegg-bin/show_pathway?ko04111+K03868
P62878	K03868	RBX1, ROC1	RING-box protein 1 [EC:2.3.2.32;]	ko04114	Oocyte meiosis	http://www.kegg.jp/kegg-bin/show_pathway?ko04114+K03868
P62878	K03868	RBX1, ROC1	RING-box protein 1 [EC:2.3.2.32;]	ko04120	Ubiquitin mediated proteolysis	http://www.kegg.jp/kegg-bin/show_pathway?ko04120+K03868
P62878	K03868	RBX1, ROC1	RING-box protein 1 [EC:2.3.2.32;]	ko04141	Protein processing in endoplasmic reticulum	http://www.kegg.jp/kegg-bin/show_pathway?ko04141+K03868
P62878	K03868	RBX1, ROC1	RING-box protein 1 [EC:2.3.2.32;]	ko04310	Wnt signaling pathway	http://www.kegg.jp/kegg-bin/show_pathway?ko04310+K03868
P62878	K03868	RBX1, ROC1	RING-box protein 1 [EC:2.3.2.32;]	ko04341	Hedgehog signaling pathway - fly	http://www.kegg.jp/kegg-bin/show_pathway?ko04341+K03868
P62878	K03868	RBX1, ROC1	RING-box protein 1 [EC:2.3.2.32;]	ko04350	TGF-beta signaling pathway	http://www.kegg.jp/kegg-bin/show_pathway?ko04350+K03868
P62878	K03868	RBX1, ROC1	RING-box protein 1 [EC:2.3.2.32;]	ko04710	Circadian rhythm	http://www.kegg.jp/kegg-bin/show_pathway?ko04710+K03868
P62878	K03868	RBX1, ROC1	RING-box protein 1 [EC:2.3.2.32;]	ko05200	Pathways in cancer	http://www.kegg.jp/kegg-bin/show_pathway?ko05200+K03868
P62878	K03868	RBX1, ROC1	RING-box protein 1 [EC:2.3.2.32;]	ko05211	Renal cell carcinoma	http://www.kegg.jp/kegg-bin/show_pathway?ko05211+K03868
P53798	K00801	FDFT1	farnesyl-diphosphate farnesyltransferase [EC:2.5.1.21;]	ko00100	Steroid biosynthesis	http://www.kegg.jp/kegg-bin/show_pathway?ko00100+K00801
P53798	K00801	FDFT1	farnesyl-diphosphate farnesyltransferase [EC:2.5.1.21;]	ko00909	Sesquiterpenoid and triterpenoid biosynthesis	http://www.kegg.jp/kegg-bin/show_pathway?ko00909+K00801
P53798	K00801	FDFT1	farnesyl-diphosphate farnesyltransferase [EC:2.5.1.21;]	ko01100	Metabolic pathways	http://www.kegg.jp/kegg-bin/show_pathway?ko01100+K00801
P53798	K00801	FDFT1	farnesyl-diphosphate farnesyltransferase [EC:2.5.1.21;]	ko01110	Biosynthesis of secondary metabolites	http://www.kegg.jp/kegg-bin/show_pathway?ko01110+K00801
P53798	K00801	FDFT1	farnesyl-diphosphate farnesyltransferase [EC:2.5.1.21;]	ko01130	Biosynthesis of antibiotics	http://www.kegg.jp/kegg-bin/show_pathway?ko01130+K00801
Q9QXL1	K10395	KIF4_21_27	kinesin family member 4/21/27
Q19AB3	K06754	ROBO2	roundabout, axon guidance receptor 2	ko04360	Axon guidance	http://www.kegg.jp/kegg-bin/show_pathway?ko04360+K06754
Q8BG58	K06711	PH-4	hypoxia-inducible factor prolyl 4-hydroxylase [EC:1.14.11.-]
Q14AZ4	K14216	OAS	2'-5'-oligoadenylate synthetase [EC:2.7.7.84;]	ko04621	NOD-like receptor signaling pathway	http://www.kegg.jp/kegg-bin/show_pathway?ko04621+K14216
Q14AZ4	K14216	OAS	2'-5'-oligoadenylate synthetase [EC:2.7.7.84;]	ko05160	Hepatitis C	http://www.kegg.jp/kegg-bin/show_pathway?ko05160+K14216
Q14AZ4	K14216	OAS	2'-5'-oligoadenylate synthetase [EC:2.7.7.84;]	ko05162	Measles	http://www.kegg.jp/kegg-bin/show_pathway?ko05162+K14216
Q14AZ4	K14216	OAS	2'-5'-oligoadenylate synthetase [EC:2.7.7.84;]	ko05164	Influenza A	http://www.kegg.jp/kegg-bin/show_pathway?ko05164+K14216
Q14AZ4	K14216	OAS	2'-5'-oligoadenylate synthetase [EC:2.7.7.84;]	ko05168	Herpes simplex infection	http://www.kegg.jp/kegg-bin/show_pathway?ko05168+K14216
P84078	K07937	ARF1	ADP-ribosylation factor 1	ko04072	Phospholipase D signaling pathway	http://www.kegg.jp/kegg-bin/show_pathway?ko04072+K07937
P84078	K07937	ARF1	ADP-ribosylation factor 1	ko04144	Endocytosis	http://www.kegg.jp/kegg-bin/show_pathway?ko04144+K07937
P84078	K07937	ARF1	ADP-ribosylation factor 1	ko05110	Vibrio cholerae infection	http://www.kegg.jp/kegg-bin/show_pathway?ko05110+K07937
P84078	K07937	ARF1	ADP-ribosylation factor 1	ko05134	Legionellosis	http://www.kegg.jp/kegg-bin/show_pathway?ko05134+K07937
A2BI31	K04008	CD59	CD59 antigen	ko04610	Complement and coagulation cascades	http://www.kegg.jp/kegg-bin/show_pathway?ko04610+K04008
A2BI31	K04008	CD59	CD59 antigen	ko04640	Hematopoietic cell lineage	http://www.kegg.jp/kegg-bin/show_pathway?ko04640+K04008
Q9DC40	K11137	TELO2, TEL2	telomere length regulation protein	ko03460	Fanconi anemia pathway	http://www.kegg.jp/kegg-bin/show_pathway?ko03460+K11137
Q9DC40	K11137	TELO2, TEL2	telomere length regulation protein	ko04150	mTOR signaling pathway	http://www.kegg.jp/kegg-bin/show_pathway?ko04150+K11137
A0A076FSX1	K14427	SLC12A4_5_6, KCC	solute carrier family 12 (potassium/chloride transporter), member 4/5/6
Q58E56	K06856	IGH	immunoglobulin heavy chain	ko04020	Calcium signaling pathway	http://www.kegg.jp/kegg-bin/show_pathway?ko04020+K06856
Q58E56	K06856	IGH	immunoglobulin heavy chain	ko04064	NF-kappa B signaling pathway	http://www.kegg.jp/kegg-bin/show_pathway?ko04064+K06856
Q58E56	K06856	IGH	immunoglobulin heavy chain	ko04072	Phospholipase D signaling pathway	http://www.kegg.jp/kegg-bin/show_pathway?ko04072+K06856
Q58E56	K06856	IGH	immunoglobulin heavy chain	ko04145	Phagosome	http://www.kegg.jp/kegg-bin/show_pathway?ko04145+K06856
Q58E56	K06856	IGH	immunoglobulin heavy chain	ko04151	PI3K-Akt signaling pathway	http://www.kegg.jp/kegg-bin/show_pathway?ko04151+K06856
Q58E56	K06856	IGH	immunoglobulin heavy chain	ko04640	Hematopoietic cell lineage	http://www.kegg.jp/kegg-bin/show_pathway?ko04640+K06856
Q58E56	K06856	IGH	immunoglobulin heavy chain	ko04650	Natural killer cell mediated cytotoxicity	http://www.kegg.jp/kegg-bin/show_pathway?ko04650+K06856
Q58E56	K06856	IGH	immunoglobulin heavy chain	ko04662	B cell receptor signaling pathway	http://www.kegg.jp/kegg-bin/show_pathway?ko04662+K06856
Q58E56	K06856	IGH	immunoglobulin heavy chain	ko04664	Fc epsilon RI signaling pathway	http://www.kegg.jp/kegg-bin/show_pathway?ko04664+K06856
Q58E56	K06856	IGH	immunoglobulin heavy chain	ko04666	Fc gamma R-mediated phagocytosis	http://www.kegg.jp/kegg-bin/show_pathway?ko04666+K06856
Q58E56	K06856	IGH	immunoglobulin heavy chain	ko04672	Intestinal immune network for IgA production	http://www.kegg.jp/kegg-bin/show_pathway?ko04672+K06856
Q58E56	K06856	IGH	immunoglobulin heavy chain	ko05140	Leishmaniasis	http://www.kegg.jp/kegg-bin/show_pathway?ko05140+K06856
Q58E56	K06856	IGH	immunoglobulin heavy chain	ko05143	African trypanosomiasis	http://www.kegg.jp/kegg-bin/show_pathway?ko05143+K06856
Q58E56	K06856	IGH	immunoglobulin heavy chain	ko05146	Amoebiasis	http://www.kegg.jp/kegg-bin/show_pathway?ko05146+K06856
Q58E56	K06856	IGH	immunoglobulin heavy chain	ko05150	Staphylococcus aureus infection	http://www.kegg.jp/kegg-bin/show_pathway?ko05150+K06856
Q58E56	K06856	IGH	immunoglobulin heavy chain	ko05152	Tuberculosis	http://www.kegg.jp/kegg-bin/show_pathway?ko05152+K06856
Q58E56	K06856	IGH	immunoglobulin heavy chain	ko05162	Measles	http://www.kegg.jp/kegg-bin/show_pathway?ko05162+K06856
Q58E56	K06856	IGH	immunoglobulin heavy chain	ko05169	Epstein-Barr virus infection	http://www.kegg.jp/kegg-bin/show_pathway?ko05169+K06856
Q58E56	K06856	IGH	immunoglobulin heavy chain	ko05202	Transcriptional misregulation in cancer	http://www.kegg.jp/kegg-bin/show_pathway?ko05202+K06856
Q58E56	K06856	IGH	immunoglobulin heavy chain	ko05310	Asthma	http://www.kegg.jp/kegg-bin/show_pathway?ko05310+K06856
Q58E56	K06856	IGH	immunoglobulin heavy chain	ko05320	Autoimmune thyroid disease	http://www.kegg.jp/kegg-bin/show_pathway?ko05320+K06856
Q58E56	K06856	IGH	immunoglobulin heavy chain	ko05322	Systemic lupus erythematosus	http://www.kegg.jp/kegg-bin/show_pathway?ko05322+K06856
Q58E56	K06856	IGH	immunoglobulin heavy chain	ko05323	Rheumatoid arthritis	http://www.kegg.jp/kegg-bin/show_pathway?ko05323+K06856
Q58E56	K06856	IGH	immunoglobulin heavy chain	ko05330	Allograft rejection	http://www.kegg.jp/kegg-bin/show_pathway?ko05330+K06856
Q58E56	K06856	IGH	immunoglobulin heavy chain	ko05340	Primary immunodeficiency	http://www.kegg.jp/kegg-bin/show_pathway?ko05340+K06856
Q58E56	K06856	IGH	immunoglobulin heavy chain	ko05414	Dilated cardiomyopathy (DCM)	http://www.kegg.jp/kegg-bin/show_pathway?ko05414+K06856
Q58E56	K06856	IGH	immunoglobulin heavy chain	ko05416	Viral myocarditis	http://www.kegg.jp/kegg-bin/show_pathway?ko05416+K06856
P98086	K03986	C1QA	complement C1q subcomponent subunit A	ko04610	Complement and coagulation cascades	http://www.kegg.jp/kegg-bin/show_pathway?ko04610+K03986
P98086	K03986	C1QA	complement C1q subcomponent subunit A	ko05020	Prion diseases	http://www.kegg.jp/kegg-bin/show_pathway?ko05020+K03986
P98086	K03986	C1QA	complement C1q subcomponent subunit A	ko05133	Pertussis	http://www.kegg.jp/kegg-bin/show_pathway?ko05133+K03986
P98086	K03986	C1QA	complement C1q subcomponent subunit A	ko05142	Chagas disease (American trypanosomiasis)	http://www.kegg.jp/kegg-bin/show_pathway?ko05142+K03986
P98086	K03986	C1QA	complement C1q subcomponent subunit A	ko05150	Staphylococcus aureus infection	http://www.kegg.jp/kegg-bin/show_pathway?ko05150+K03986
P98086	K03986	C1QA	complement C1q subcomponent subunit A	ko05322	Systemic lupus erythematosus	http://www.kegg.jp/kegg-bin/show_pathway?ko05322+K03986
A2APM2	K06256	CD44	CD44 antigen	ko04512	ECM-receptor interaction	http://www.kegg.jp/kegg-bin/show_pathway?ko04512+K06256
A2APM2	K06256	CD44	CD44 antigen	ko04640	Hematopoietic cell lineage	http://www.kegg.jp/kegg-bin/show_pathway?ko04640+K06256
A2APM2	K06256	CD44	CD44 antigen	ko05131	Shigellosis	http://www.kegg.jp/kegg-bin/show_pathway?ko05131+K06256
A2APM2	K06256	CD44	CD44 antigen	ko05169	Epstein-Barr virus infection	http://www.kegg.jp/kegg-bin/show_pathway?ko05169+K06256
A2APM2	K06256	CD44	CD44 antigen	ko05205	Proteoglycans in cancer	http://www.kegg.jp/kegg-bin/show_pathway?ko05205+K06256
A2APM2	K06256	CD44	CD44 antigen	ko05206	MicroRNAs in cancer	http://www.kegg.jp/kegg-bin/show_pathway?ko05206+K06256
F6ZIA4	K17269	MBP	myelin basic protein
Q5IRJ6	K14696	SLC30A9, ZNT9	solute carrier family 30 (zinc transporter), member 9
A0A0R4J050	K14677	ACY1	aminoacylase [EC:3.5.1.14;]	ko00220	Arginine biosynthesis	http://www.kegg.jp/kegg-bin/show_pathway?ko00220+K14677
A0A0R4J050	K14677	ACY1	aminoacylase [EC:3.5.1.14;]	ko01100	Metabolic pathways	http://www.kegg.jp/kegg-bin/show_pathway?ko01100+K14677
A0A0R4J050	K14677	ACY1	aminoacylase [EC:3.5.1.14;]	ko01110	Biosynthesis of secondary metabolites	http://www.kegg.jp/kegg-bin/show_pathway?ko01110+K14677
A0A0R4J050	K14677	ACY1	aminoacylase [EC:3.5.1.14;]	ko01130	Biosynthesis of antibiotics	http://www.kegg.jp/kegg-bin/show_pathway?ko01130+K14677
A0A0R4J050	K14677	ACY1	aminoacylase [EC:3.5.1.14;]	ko01210	2-Oxocarboxylic acid metabolism	http://www.kegg.jp/kegg-bin/show_pathway?ko01210+K14677
A0A0R4J050	K14677	ACY1	aminoacylase [EC:3.5.1.14;]	ko01230	Biosynthesis of amino acids	http://www.kegg.jp/kegg-bin/show_pathway?ko01230+K14677
P28481	K19719	COL2A	collagen, type II, alpha	ko04151	PI3K-Akt signaling pathway	http://www.kegg.jp/kegg-bin/show_pathway?ko04151+K19719
P28481	K19719	COL2A	collagen, type II, alpha	ko04510	Focal adhesion	http://www.kegg.jp/kegg-bin/show_pathway?ko04510+K19719
P28481	K19719	COL2A	collagen, type II, alpha	ko04512	ECM-receptor interaction	http://www.kegg.jp/kegg-bin/show_pathway?ko04512+K19719
P28481	K19719	COL2A	collagen, type II, alpha	ko04974	Protein digestion and absorption	http://www.kegg.jp/kegg-bin/show_pathway?ko04974+K19719
P28481	K19719	COL2A	collagen, type II, alpha	ko05165	Human papillomavirus infection	http://www.kegg.jp/kegg-bin/show_pathway?ko05165+K19719

## Sheet: map2query
MapID	MapName	Seqs	#Seqs	URL
ko01230	Biosynthesis of amino acids	Q99JW2 A0A0R4J050	2	http://www.kegg.jp/kegg-bin/show_pathway?ko01230+K14677+K14677
ko05016	Huntington's disease	B2RTC8	1	http://www.kegg.jp/kegg-bin/show_pathway?ko05016+K05863
ko05164	Influenza A	Q14AZ4	1	http://www.kegg.jp/kegg-bin/show_pathway?ko05164+K14216
ko05165	Human papillomavirus infection	P28481	1	http://www.kegg.jp/kegg-bin/show_pathway?ko05165+K19719
ko04150	mTOR signaling pathway	Q9DC40	1	http://www.kegg.jp/kegg-bin/show_pathway?ko04150+K11137
ko01523	Antifolate resistance	Q9R1X5	1	http://www.kegg.jp/kegg-bin/show_pathway?ko01523+K05668
ko05202	Transcriptional misregulation in cancer	Q58E56	1	http://www.kegg.jp/kegg-bin/show_pathway?ko05202+K06856
ko01100	Metabolic pathways	Q99JW2 Q8BZB2 P10518 Q01237 P53798 A0A0R4J050	6	http://www.kegg.jp/kegg-bin/show_pathway?ko01100+K14677+K01598+K01698+K00021+K00801+K14677
ko05205	Proteoglycans in cancer	A2APM2	1	http://www.kegg.jp/kegg-bin/show_pathway?ko05205+K06256
ko04341	Hedgehog signaling pathway - fly	P62878	1	http://www.kegg.jp/kegg-bin/show_pathway?ko04341+K03868
ko04350	TGF-beta signaling pathway	P62878	1	http://www.kegg.jp/kegg-bin/show_pathway?ko04350+K03868
ko04151	PI3K-Akt signaling pathway	Q58E56 P28481	2	http://www.kegg.jp/kegg-bin/show_pathway?ko04151+K06856+K19719
ko05211	Renal cell carcinoma	P62878	1	http://www.kegg.jp/kegg-bin/show_pathway?ko05211+K03868
ko05340	Primary immunodeficiency	Q58E56	1	http://www.kegg.jp/kegg-bin/show_pathway?ko05340+K06856
ko05200	Pathways in cancer	P62878	1	http://www.kegg.jp/kegg-bin/show_pathway?ko05200+K03868
ko04672	Intestinal immune network for IgA production	Q58E56	1	http://www.kegg.jp/kegg-bin/show_pathway?ko04672+K06856
ko04710	Circadian rhythm	P62878	1	http://www.kegg.jp/kegg-bin/show_pathway?ko04710+K03868
ko05150	Staphylococcus aureus infection	Q58E56 P98086	2	http://www.kegg.jp/kegg-bin/show_pathway?ko05150+K06856+K03986
ko05142	Chagas disease (American trypanosomiasis)	P98086	1	http://www.kegg.jp/kegg-bin/show_pathway?ko05142+K03986
ko04120	Ubiquitin mediated proteolysis	Q3THU3 P62878	2	http://www.kegg.jp/kegg-bin/show_pathway?ko04120+K03352+K03868
ko04111	Cell cycle - yeast	Q3THU3 P62878	2	http://www.kegg.jp/kegg-bin/show_pathway?ko04111+K03352+K03868
ko04145	Phagosome	Q58E56	1	http://www.kegg.jp/kegg-bin/show_pathway?ko04145+K06856
ko05133	Pertussis	P98086	1	http://www.kegg.jp/kegg-bin/show_pathway?ko05133+K03986
ko04976	Bile secretion	Q01237	1	http://www.kegg.jp/kegg-bin/show_pathway?ko04976+K00021
ko00860	Porphyrin and chlorophyll metabolism	P10518	1	http://www.kegg.jp/kegg-bin/show_pathway?ko00860+K01698
ko05323	Rheumatoid arthritis	Q58E56	1	http://www.kegg.jp/kegg-bin/show_pathway?ko05323+K06856
ko01110	Biosynthesis of secondary metabolites	Q99JW2 P10518 Q01237 P53798 A0A0R4J050	5	http://www.kegg.jp/kegg-bin/show_pathway?ko01110+K14677+K01698+K00021+K00801+K14677
ko04137	Mitophagy - animal	Q8K3K8	1	http://www.kegg.jp/kegg-bin/show_pathway?ko04137+K19946
ko00910	Nitrogen metabolism	P13634	1	http://www.kegg.jp/kegg-bin/show_pathway?ko00910+K01672
ko00900	Terpenoid backbone biosynthesis	Q01237	1	http://www.kegg.jp/kegg-bin/show_pathway?ko00900+K00021
ko04914	Progesterone-mediated oocyte maturation	Q3THU3	1	http://www.kegg.jp/kegg-bin/show_pathway?ko04914+K03352
ko05140	Leishmaniasis	P28667 Q58E56	2	http://www.kegg.jp/kegg-bin/show_pathway?ko05140+K13536+K06856
ko01210	2-Oxocarboxylic acid metabolism	Q99JW2 A0A0R4J050	2	http://www.kegg.jp/kegg-bin/show_pathway?ko01210+K14677+K14677
ko04114	Oocyte meiosis	Q3THU3 P62878	2	http://www.kegg.jp/kegg-bin/show_pathway?ko04114+K03352+K03868
ko02010	ABC transporters	Q9R1X5	1	http://www.kegg.jp/kegg-bin/show_pathway?ko02010+K05668
ko05146	Amoebiasis	Q58E56	1	http://www.kegg.jp/kegg-bin/show_pathway?ko05146+K06856
ko04640	Hematopoietic cell lineage	A2BI31 Q58E56 A2APM2	3	http://www.kegg.jp/kegg-bin/show_pathway?ko04640+K04008+K06856+K06256
ko05320	Autoimmune thyroid disease	Q58E56	1	http://www.kegg.jp/kegg-bin/show_pathway?ko05320+K06856
ko03460	Fanconi anemia pathway	Q9DC40	1	http://www.kegg.jp/kegg-bin/show_pathway?ko03460+K11137
ko05012	Parkinson's disease	B2RTC8	1	http://www.kegg.jp/kegg-bin/show_pathway?ko05012+K05863
ko05020	Prion diseases	P98086	1	http://www.kegg.jp/kegg-bin/show_pathway?ko05020+K03986
ko04141	Protein processing in endoplasmic reticulum	P62878	1	http://www.kegg.jp/kegg-bin/show_pathway?ko04141+K03868
ko00100	Steroid biosynthesis	P53798	1	http://www.kegg.jp/kegg-bin/show_pathway?ko00100+K00801
ko04360	Axon guidance	Q19AB3	1	http://www.kegg.jp/kegg-bin/show_pathway?ko04360+K06754
ko04974	Protein digestion and absorption	P28481	1	http://www.kegg.jp/kegg-bin/show_pathway?ko04974+K19719
ko05225	Hepatocellular carcinoma	Q99MR0	1	http://www.kegg.jp/kegg-bin/show_pathway?ko05225+K11652
ko04512	ECM-receptor interaction	A2APM2 P28481	2	http://www.kegg.jp/kegg-bin/show_pathway?ko04512+K06256+K19719
ko01120	Microbial metabolism in diverse environments	P10518	1	http://www.kegg.jp/kegg-bin/show_pathway?ko01120+K01698
ko05134	Legionellosis	P84078	1	http://www.kegg.jp/kegg-bin/show_pathway?ko05134+K07937
ko00220	Arginine biosynthesis	Q99JW2 A0A0R4J050	2	http://www.kegg.jp/kegg-bin/show_pathway?ko00220+K14677+K14677
ko04066	HIF-1 signaling pathway	P62878	1	http://www.kegg.jp/kegg-bin/show_pathway?ko04066+K03868
ko05169	Epstein-Barr virus infection	Q58E56 A2APM2	2	http://www.kegg.jp/kegg-bin/show_pathway?ko05169+K06856+K06256
ko04621	NOD-like receptor signaling pathway	Q14AZ4	1	http://www.kegg.jp/kegg-bin/show_pathway?ko04621+K14216
ko04934	Cushing's syndrome	Q8BX09	1	http://www.kegg.jp/kegg-bin/show_pathway?ko04934+K14961
ko05110	Vibrio cholerae infection	P84078	1	http://www.kegg.jp/kegg-bin/show_pathway?ko05110+K07937
ko05322	Systemic lupus erythematosus	Q58E56 P98086	2	http://www.kegg.jp/kegg-bin/show_pathway?ko05322+K06856+K03986
ko03420	Nucleotide excision repair	P62878	1	http://www.kegg.jp/kegg-bin/show_pathway?ko03420+K03868
ko05162	Measles	Q14AZ4 Q58E56	2	http://www.kegg.jp/kegg-bin/show_pathway?ko05162+K14216+K06856
ko05168	Herpes simplex infection	Q14AZ4	1	http://www.kegg.jp/kegg-bin/show_pathway?ko05168+K14216
ko05310	Asthma	Q58E56	1	http://www.kegg.jp/kegg-bin/show_pathway?ko05310+K06856
ko05416	Viral myocarditis	Q58E56	1	http://www.kegg.jp/kegg-bin/show_pathway?ko05416+K06856
ko05143	African trypanosomiasis	Q58E56	1	http://www.kegg.jp/kegg-bin/show_pathway?ko05143+K06856
ko04072	Phospholipase D signaling pathway	P84078 Q58E56	2	http://www.kegg.jp/kegg-bin/show_pathway?ko04072+K07937+K06856
ko01130	Biosynthesis of antibiotics	Q99JW2 Q01237 P53798 A0A0R4J050	4	http://www.kegg.jp/kegg-bin/show_pathway?ko01130+K14677+K00021+K00801+K14677
ko00770	Pantothenate and CoA biosynthesis	Q8BZB2	1	http://www.kegg.jp/kegg-bin/show_pathway?ko00770+K01598
ko04217	Necroptosis	B2RTC8	1	http://www.kegg.jp/kegg-bin/show_pathway?ko04217+K05863
ko04152	AMPK signaling pathway	Q01237	1	http://www.kegg.jp/kegg-bin/show_pathway?ko04152+K00021
ko04664	Fc epsilon RI signaling pathway	Q58E56	1	http://www.kegg.jp/kegg-bin/show_pathway?ko04664+K06856
ko04022	cGMP-PKG signaling pathway	B2RTC8	1	http://www.kegg.jp/kegg-bin/show_pathway?ko04022+K05863
ko04064	NF-kappa B signaling pathway	Q58E56	1	http://www.kegg.jp/kegg-bin/show_pathway?ko04064+K06856
ko04662	B cell receptor signaling pathway	Q58E56	1	http://www.kegg.jp/kegg-bin/show_pathway?ko04662+K06856
ko04080	Neuroactive ligand-receptor interaction	E9PYV1	1	http://www.kegg.jp/kegg-bin/show_pathway?ko04080+K05771
ko05206	MicroRNAs in cancer	A2APM2	1	http://www.kegg.jp/kegg-bin/show_pathway?ko05206+K06256
ko04144	Endocytosis	P84078	1	http://www.kegg.jp/kegg-bin/show_pathway?ko04144+K07937
ko05131	Shigellosis	A2APM2	1	http://www.kegg.jp/kegg-bin/show_pathway?ko05131+K06256
ko04218	Cellular senescence	B2RTC8	1	http://www.kegg.jp/kegg-bin/show_pathway?ko04218+K05863
ko04650	Natural killer cell mediated cytotoxicity	Q58E56	1	http://www.kegg.jp/kegg-bin/show_pathway?ko04650+K06856
ko05330	Allograft rejection	Q58E56	1	http://www.kegg.jp/kegg-bin/show_pathway?ko05330+K06856
ko04113	Meiosis - yeast	Q3THU3	1	http://www.kegg.jp/kegg-bin/show_pathway?ko04113+K03352
ko04714	Thermogenesis	Q9D7J4 Q99MR0	2	http://www.kegg.jp/kegg-bin/show_pathway?ko04714+K18184+K11652
ko03320	PPAR signaling pathway	O88492	1	http://www.kegg.jp/kegg-bin/show_pathway?ko03320+K20254
ko04666	Fc gamma R-mediated phagocytosis	P28667 Q58E56	2	http://www.kegg.jp/kegg-bin/show_pathway?ko04666+K13536+K06856
ko04610	Complement and coagulation cascades	A0A0R4J038 A2BI31 P98086	3	http://www.kegg.jp/kegg-bin/show_pathway?ko04610+K03898+K04008+K03986
ko05160	Hepatitis C	Q14AZ4	1	http://www.kegg.jp/kegg-bin/show_pathway?ko05160+K14216
ko04310	Wnt signaling pathway	P62878	1	http://www.kegg.jp/kegg-bin/show_pathway?ko04310+K03868
ko00909	Sesquiterpenoid and triterpenoid biosynthesis	P53798	1	http://www.kegg.jp/kegg-bin/show_pathway?ko00909+K00801
ko04510	Focal adhesion	P28481	1	http://www.kegg.jp/kegg-bin/show_pathway?ko04510+K19719
ko04020	Calcium signaling pathway	B2RTC8 Q58E56	2	http://www.kegg.jp/kegg-bin/show_pathway?ko04020+K05863+K06856
ko04110	Cell cycle	Q3THU3 P62878	2	http://www.kegg.jp/kegg-bin/show_pathway?ko04110+K03352+K03868
ko05152	Tuberculosis	Q58E56	1	http://www.kegg.jp/kegg-bin/show_pathway?ko05152+K06856
ko05166	HTLV-I infection	B2RTC8 Q3THU3	2	http://www.kegg.jp/kegg-bin/show_pathway?ko05166+K05863+K03352
ko04657	IL-17 signaling pathway	Q3THU3	1	http://www.kegg.jp/kegg-bin/show_pathway?ko04657+K03352
ko05414	Dilated cardiomyopathy (DCM)	Q58E56	1	http://www.kegg.jp/kegg-bin/show_pathway?ko05414+K06856

## Sheet: enrich
MapID	MapName	#DIFF	#REF	%Diff	%Ref	P_Value	FDR	over_under	DiffSeqs
ko01230	Biosynthesis of amino acids	2	61	3.63636	1.07945	0.118426	0.372382	OVER	Q99JW2 A0A0R4J050
ko05016	Huntington's disease	1	128	1.81818	2.26509	1	1	UNDER	B2RTC8
ko05164	Influenza A	1	70	1.81818	1.23872	0.497856	0.601306	OVER	Q14AZ4
ko05165	Human papillomavirus infection	1	123	1.81818	2.17661	1	1	UNDER	P28481
ko04150	mTOR signaling pathway	1	73	1.81818	1.29181	0.512558	0.601436	OVER	Q9DC40
ko01523	Antifolate resistance	1	8	1.81818	0.141568	0.075306	0.350173	OVER	Q9R1X5
ko05202	Transcriptional misregulation in cancer	1	23	1.81818	0.407008	0.201797	0.414735	OVER	Q58E56
ko01100	Metabolic pathways	6	678	10.9091	11.9979	1	1	UNDER	Q99JW2 Q8BZB2 P10518 Q01237 P53798 A0A0R4J050
ko05205	Proteoglycans in cancer	1	98	1.81818	1.73421	0.619721	0.694386	OVER	A2APM2
ko04341	Hedgehog signaling pathway - fly	1	14	1.81818	0.247744	0.128104	0.372382	OVER	P62878
ko04350	TGF-beta signaling pathway	1	17	1.81818	0.300832	0.153381	0.414735	OVER	P62878
ko04151	PI3K-Akt signaling pathway	2	128	3.63636	2.26509	0.355255	0.518991	OVER	Q58E56 P28481
ko05211	Renal cell carcinoma	1	40	1.81818	0.707839	0.324689	0.511797	OVER	P62878
ko05340	Primary immunodeficiency	1	4	1.81818	0.0707839	0.0383765	0.27454	OVER	Q58E56
ko05200	Pathways in cancer	1	179	1.81818	3.16758	1	1	UNDER	P62878
ko04672	Intestinal immune network for IgA production	1	2	1.81818	0.035392	0.0193726	0.200183	OVER	Q58E56
ko04710	Circadian rhythm	1	10	1.81818	0.17696	0.093245	0.361324	OVER	P62878
ko05150	Staphylococcus aureus infection	2	12	3.63636	0.212352	0.00576711	0.17878	OVER	Q58E56 P98086
ko05142	Chagas disease (American trypanosomiasis)	1	45	1.81818	0.796319	0.357155	0.518991	OVER	P98086
ko04120	Ubiquitin mediated proteolysis	2	64	3.63636	1.13254	0.128131	0.372382	OVER	Q3THU3 P62878
ko04111	Cell cycle - yeast	2	24	3.63636	0.424704	0.0223853	0.201776	OVER	Q3THU3 P62878
ko04145	Phagosome	1	74	1.81818	1.3095	0.517364	0.601436	OVER	Q58E56
ko05133	Pertussis	1	24	1.81818	0.424704	0.209597	0.414735	OVER	P98086
ko04976	Bile secretion	1	27	1.81818	0.477792	0.232552	0.432547	OVER	Q01237
ko00860	Porphyrin and chlorophyll metabolism	1	21	1.81818	0.371616	0.185968	0.414735	OVER	P10518
ko05323	Rheumatoid arthritis	1	21	1.81818	0.371616	0.185968	0.414735	OVER	Q58E56
ko01110	Biosynthesis of secondary metabolites	5	256	9.09091	4.53017	0.102003	0.372382	OVER	Q99JW2 P10518 Q01237 P53798 A0A0R4J050
ko04137	Mitophagy - animal	1	36	1.81818	0.637055	0.297561	0.485495	OVER	Q8K3K8
ko00910	Nitrogen metabolism	1	8	1.81818	0.141568	0.075306	0.350173	OVER	P13634
ko00900	Terpenoid backbone biosynthesis	1	14	1.81818	0.247744	0.128104	0.372382	OVER	Q01237
ko04914	Progesterone-mediated oocyte maturation	1	41	1.81818	0.725535	0.331308	0.513528	OVER	Q3THU3
ko05140	Leishmaniasis	2	18	3.63636	0.318528	0.0128793	0.199629	OVER	P28667 Q58E56
ko01210	2-Oxocarboxylic acid metabolism	2	17	3.63636	0.300832	0.0115196	0.199629	OVER	Q99JW2 A0A0R4J050
ko04114	Oocyte meiosis	2	60	3.63636	1.06176	0.115235	0.372382	OVER	Q3THU3 P62878
ko02010	ABC transporters	1	17	1.81818	0.300832	0.153381	0.414735	OVER	Q9R1X5
ko05146	Amoebiasis	1	52	1.81818	0.920191	0.400047	0.539194	OVER	Q58E56
ko04640	Hematopoietic cell lineage	3	14	5.45455	0.247744	0.000294402	0.0273794	OVER	A2BI31 Q58E56 A2APM2
ko05320	Autoimmune thyroid disease	1	7	1.81818	0.123872	0.0662064	0.342066	OVER	Q58E56
ko03460	Fanconi anemia pathway	1	5	1.81818	0.0884799	0.0477424	0.296003	OVER	Q9DC40
ko05012	Parkinson's disease	1	111	1.81818	1.96425	1	1	UNDER	B2RTC8
ko05020	Prion diseases	1	19	1.81818	0.336224	0.169832	0.414735	OVER	P98086
ko04141	Protein processing in endoplasmic reticulum	1	109	1.81818	1.92886	1	1	UNDER	P62878
ko00100	Steroid biosynthesis	1	10	1.81818	0.17696	0.093245	0.361324	OVER	P53798
ko04360	Axon guidance	1	83	1.81818	1.46877	0.558579	0.63351	OVER	Q19AB3
ko04974	Protein digestion and absorption	1	36	1.81818	0.637055	0.297561	0.485495	OVER	P28481
ko05225	Hepatocellular carcinoma	1	62	1.81818	1.09715	0.456487	0.566044	OVER	Q99MR0
ko04512	ECM-receptor interaction	2	40	3.63636	0.707839	0.057335	0.327732	OVER	A2APM2 P28481
ko01120	Microbial metabolism in diverse environments	1	138	1.81818	2.44205	1	1	UNDER	P10518
ko05134	Legionellosis	1	23	1.81818	0.407008	0.201797	0.414735	OVER	P84078
ko00220	Arginine biosynthesis	2	14	3.63636	0.247744	0.00785314	0.182586	OVER	Q99JW2 A0A0R4J050
ko04066	HIF-1 signaling pathway	1	51	1.81818	0.902495	0.394097	0.538985	OVER	P62878
ko05169	Epstein-Barr virus infection	2	94	3.63636	1.66342	0.232508	0.432547	OVER	Q58E56 A2APM2
ko04621	NOD-like receptor signaling pathway	1	64	1.81818	1.13254	0.467133	0.571623	OVER	Q14AZ4
ko04934	Cushing's syndrome	1	47	1.81818	0.831711	0.369708	0.520952	OVER	Q8BX09
ko05110	Vibrio cholerae infection	1	34	1.81818	0.601663	0.283599	0.485495	OVER	P84078
ko05322	Systemic lupus erythematosus	2	26	3.63636	0.460096	0.0260357	0.201776	OVER	Q58E56 P98086
ko03420	Nucleotide excision repair	1	12	1.81818	0.212352	0.110842	0.372382	OVER	P62878
ko05162	Measles	2	41	3.63636	0.725535	0.059908	0.327732	OVER	Q14AZ4 Q58E56
ko05168	Herpes simplex infection	1	56	1.81818	0.990975	0.423282	0.55444	OVER	Q14AZ4
ko05310	Asthma	1	2	1.81818	0.035392	0.0193726	0.200183	OVER	Q58E56
ko05416	Viral myocarditis	1	26	1.81818	0.460096	0.224974	0.432547	OVER	Q58E56
ko05143	African trypanosomiasis	1	19	1.81818	0.336224	0.169832	0.414735	OVER	Q58E56
ko04072	Phospholipase D signaling pathway	2	81	3.63636	1.43337	0.186069	0.414735	OVER	P84078 Q58E56
ko01130	Biosynthesis of antibiotics	4	172	7.27273	3.04371	0.085354	0.360815	OVER	Q99JW2 Q01237 P53798 A0A0R4J050
ko00770	Pantothenate and CoA biosynthesis	1	9	1.81818	0.159264	0.0843187	0.360815	OVER	Q8BZB2
ko04217	Necroptosis	1	73	1.81818	1.29181	0.512558	0.601436	OVER	B2RTC8
ko04152	AMPK signaling pathway	1	61	1.81818	1.07945	0.451086	0.566044	OVER	Q01237
ko04664	Fc epsilon RI signaling pathway	1	36	1.81818	0.637055	0.297561	0.485495	OVER	Q58E56
ko04022	cGMP-PKG signaling pathway	1	78	1.81818	1.38029	0.536128	0.615555	OVER	B2RTC8
ko04064	NF-kappa B signaling pathway	1	23	1.81818	0.407008	0.201797	0.414735	OVER	Q58E56
ko04662	B cell receptor signaling pathway	1	33	1.81818	0.583967	0.276516	0.485495	OVER	Q58E56
ko04080	Neuroactive ligand-receptor interaction	1	36	1.81818	0.637055	0.297561	0.485495	OVER	E9PYV1
ko05206	MicroRNAs in cancer	1	47	1.81818	0.831711	0.369708	0.520952	OVER	A2APM2
ko04144	Endocytosis	1	177	1.81818	3.13219	1	1	UNDER	P84078
ko05131	Shigellosis	1	43	1.81818	0.760927	0.344357	0.518991	OVER	A2APM2
ko04218	Cellular senescence	1	58	1.81818	1.02637	0.434566	0.561314	OVER	B2RTC8
ko04650	Natural killer cell mediated cytotoxicity	1	38	1.81818	0.672447	0.311256	0.499083	OVER	Q58E56
ko05330	Allograft rejection	1	5	1.81818	0.0884799	0.0477424	0.296003	OVER	Q58E56
ko04113	Meiosis - yeast	1	24	1.81818	0.424704	0.209597	0.414735	OVER	Q3THU3
ko04714	Thermogenesis	2	152	3.63636	2.68979	0.659791	0.730483	OVER	Q9D7J4 Q99MR0
ko03320	PPAR signaling pathway	1	36	1.81818	0.637055	0.297561	0.485495	OVER	O88492
ko04666	Fc gamma R-mediated phagocytosis	2	60	3.63636	1.06176	0.115235	0.372382	OVER	P28667 Q58E56
ko04610	Complement and coagulation cascades	3	25	5.45455	0.4424	0.00172441	0.0801851	OVER	A0A0R4J038 A2BI31 P98086
ko05160	Hepatitis C	1	54	1.81818	0.955583	0.411777	0.547076	OVER	Q14AZ4
ko04310	Wnt signaling pathway	1	48	1.81818	0.849407	0.375894	0.521763	OVER	P62878
ko00909	Sesquiterpenoid and triterpenoid biosynthesis	1	2	1.81818	0.035392	0.0193726	0.200183	OVER	P53798
ko04510	Focal adhesion	1	118	1.81818	2.08813	1	1	UNDER	P28481
ko04020	Calcium signaling pathway	2	83	3.63636	1.46877	0.193129	0.414735	OVER	B2RTC8 Q58E56
ko04110	Cell cycle	2	26	3.63636	0.460096	0.0260357	0.201776	OVER	Q3THU3 P62878
ko05152	Tuberculosis	1	61	1.81818	1.07945	0.451086	0.566044	OVER	Q58E56
ko05166	HTLV-I infection	2	73	3.63636	1.29181	0.158272	0.414735	OVER	B2RTC8 Q3THU3
ko04657	IL-17 signaling pathway	1	23	1.81818	0.407008	0.201797	0.414735	OVER	Q3THU3
ko05414	Dilated cardiomyopathy (DCM)	1	45	1.81818	0.796319	0.357155	0.518991	OVER	Q58E56
